# Supplementary material for: Genome-wide analysis identifies molecular systems and 149 genetic loci associated with income
Source: Nat Commun. 2019 Dec 16;10:5741. doi: 10.1038/s41467-019-13585-5 (PMC6915786; doi:10.1038/s41467-019-13585-5)
Supplement: Supplementary file 4 — Supplementary Data 1 [file 41467_2019_13585_MOESM4_ESM.xlsx]

## Sheet: Sheet1
Supplemental Data 1. Independent lead SNPs and SNPs tagged within each identified genomic locus for household income. Nearest gene was defined based on ANNOVAR annotations showing the most deleterious annotation for each of the tagged SNPs. The functional consequence of genetic variation in each SNP was also defined using ANNOVAR. CADD scores describe the how deleterious this genetic variation in…
Chromosome	Genomic Locus	Independent significant SNPs	Tagged SNPs	non-effect allele	effect allele	bp position of the tagged SNPs	MAF of tagged SNP	P-value of tagged SNP	Beta of tagged SNP	SE of tagged SNP	LD between the tagged SNP and the independent significant SNP (r2)	Nearest Gene	Distance to nearest gene	Functional consequence of tagged SNP on the closest gene	CADD score	RDB score	minChrState
1	1	rs12119149	rs588657	T	C	44080412	0.2463	2.58107e-07	0.010573	0.0020523	0.63883	PTPRF	0	intronic	0.983	7	4
1	1	rs12119149	1:44080543:A_AT	AT	A	44080543	0.2454	NA	NA	NA	0.639902	PTPRF	0	intronic	0.136	NA	4
1	1	rs12119149	1:44081389:C_T	C	T	44081389	0.2444	NA	NA	NA	0.640069	PTPRF	0	intronic	0.485	7	4
1	1	rs12119149	rs516790	T	G	44081712	0.2486	3.47616e-07	0.010338	0.0020288	0.631628	PTPRF	0	intronic	5.321	1f	4
1	1	rs12119149	rs517849	A	C	44081873	0.2459	2.89135e-07	0.010412	0.0020293	0.640832	PTPRF	0	intronic	0.132	5	4
1	1	rs12119149	rs667676	G	A	44082216	0.2459	2.95257e-07	0.010403	0.0020292	0.640592	PTPRF	0	intronic	3.84	5	4
1	1	rs12119149	rs571862	C	T	44083110	0.2456	3.35351e-07	0.010355	0.0020293	0.641881	PTPRF	0	intronic	3.953	4	4
1	1	rs12119149	rs641365	T	C	44083507	0.2458	3.33734e-07	0.010358	0.0020296	0.641437	PTPRF	0	exonic	6.077	NA	4
1	1	rs12119149	rs641351	G	A	44083519	0.2462	2.59717e-07	0.010453	0.0020294	0.641008	PTPRF	0	exonic	12.07	5	4
1	1	rs12119149	rs639929	A	G	44083874	0.2454	2.62361e-07	0.010448	0.0020292	0.642432	PTPRF	0	intronic	4.655	5	4
1	1	rs12119149	rs1143701	C	T	44084739	0.2459	3.17834e-07	0.010375	0.0020293	0.64112	PTPRF	0	exonic	15.41	NA	3
1	1	rs12119149	rs643445	A	G	44089632	0.245	3.45462e-07	0.010343	0.0020293	0.643133	PTPRF	288	downstream	2.479	NA	4
1	1	rs12119149	rs559575	A	G	44089940	0.2454	3.46178e-07	0.010342	0.0020293	0.643766	PTPRF	596	downstream	0.039	NA	4
1	1	rs12119149	rs531459	T	C	44090675	0.2454	3.42058e-07	0.010347	0.0020293	0.643788	PTPRF	1331	intergenic	2.636	NA	4
1	1	rs12119149	rs628342	C	T	44090736	0.2454	3.49704e-07	0.010339	0.0020294	0.643788	PTPRF	1392	intergenic	4.19	NA	4
1	1	rs12119149	rs2916568	A	G	44091274	0.2451	3.55304e-07	0.010333	0.0020293	0.645044	PTPRF	1930	intergenic	2.943	NA	4
1	1	rs12119149	rs10890268	A	G	44095108	0.2451	3.5148e-07	0.010337	0.0020293	0.642739	PTPRF	5764	intergenic	2.963	6	5
1	1	rs12119149	1:44097055:A_AT	A	AT	44097055	0.2518	NA	NA	NA	0.640837	PTPRF	7711	intergenic	3.383	NA	5
1	1	rs12119149	rs2970609	C	G	44097514	0.2458	3.78617e-07	0.010308	0.0020294	0.64396	PTPRF	8170	intergenic	0.843	6	5
1	1	rs12119149	1:44098651:C_G	C	G	44098651	0.2338	NA	NA	NA	0.631011	PTPRF	9307	intergenic	0.067	7	5
1	1	rs12119149	1:44098746:A_G	G	A	44098746	0.2436	NA	NA	NA	0.640811	PTPRF	9402	intergenic	2.7	6	5
1	1	rs12119149	1:44098790:A_ATG	ATG	A	44098790	0.2332	NA	NA	NA	0.646782	PTPRF	9446	intergenic	NA	NA	5
1	1	rs12119149	1:44098904:G_GAAA	GAAA	G	44098904	0.2456	NA	NA	NA	0.643688	PTPRF	9560	intergenic	0.507	NA	5
1	1	rs12119149	rs585711	G	T	44099863	0.243	3.79927e-07	0.010307	0.0020294	0.640187	PTPRF	10519	intergenic	1.232	NA	5
1	1	rs12119149	rs585652	T	C	44099910	0.2432	3.79927e-07	0.010307	0.0020294	0.640376	PTPRF	10566	intergenic	12.15	NA	5
1	1	rs12119149	1:44101440:A_T	A	T	44101440	0.248	NA	NA	NA	0.638089	PTPRF	12096	intergenic	1.258	6	5
1	1	rs12119149	rs664728	A	T	44101714	0.2456	3.78443e-07	0.010309	0.0020294	0.643666	PTPRF	12370	intergenic	1.445	4	5
1	1	rs12119149	rs664336	A	G	44101800	0.2456	3.7853e-07	0.010309	0.0020294	0.643666	PTPRF	12456	intergenic	1.092	NA	5
1	1	rs12119149	rs530201	T	C	44102257	0.2456	3.81417e-07	0.010306	0.0020294	0.643688	PTPRF	12913	intergenic	0.111	5	5
1	1	rs12119149	rs2970606	A	G	44103498	0.2479	6.25029e-07	0.010113	0.0020293	0.651439	KDM4A	12330	intergenic	0.104	7	5
1	1	rs12119149	rs564318	G	A	44103714	0.2479	6.45208e-07	0.0101	0.0020293	0.651439	KDM4A	12114	intergenic	0.256	7	5
1	1	rs12119149	1:44104455:C_G	G	C	44104455	0.2606	NA	NA	NA	0.61953	KDM4A	11373	intergenic	0.42	7	5
1	1	rs12119149	1:44104461:C_G	G	C	44104461	0.2607	NA	NA	NA	0.619479	KDM4A	11367	intergenic	0.024	6	5
1	1	rs12119149	1:44104466:G_T	T	G	44104466	0.2606	NA	NA	NA	0.61953	KDM4A	11362	intergenic	0.024	6	5
1	1	rs12119149	1:44104574:G_T	T	G	44104574	0.2479	NA	NA	NA	0.651439	KDM4A	11254	intergenic	0.601	6	5
1	1	rs12119149	1:44104616:A_AT	A	AT	44104616	0.2457	NA	NA	NA	0.643995	KDM4A	11212	intergenic	0.025	NA	5
1	1	rs12119149	1:44104618:A_AT	A	AT	44104618	0.2457	NA	NA	NA	0.643995	KDM4A	11210	intergenic	0.516	NA	5
1	1	rs12119149	rs486883	C	T	44105004	0.2479	6.75772e-07	0.010082	0.0020293	0.651439	KDM4A	10824	intergenic	3.861	6	5
1	1	rs12119149	rs649504	T	C	44105948	0.248	6.7936e-07	0.01008	0.0020293	0.651458	KDM4A	9880	intergenic	2.216	NA	5
1	1	rs12119149	1:44105988:A_AT	A	AT	44105988	0.2407	NA	NA	NA	0.645006	KDM4A	9840	intergenic	NA	NA	5
1	1	rs12119149	rs574736	C	T	44106266	0.248	6.83125e-07	0.010078	0.0020293	0.651458	KDM4A	9562	intergenic	3.613	3a	5
1	1	rs12119149	rs636547	C	A	44106516	0.248	6.83282e-07	0.010078	0.0020293	0.651228	KDM4A	9312	intergenic	3.033	NA	5
1	1	rs12119149	rs581005	G	T	44106986	0.248	6.89763e-07	0.010074	0.0020293	0.651393	KDM4A	8842	intergenic	0.802	7	5
1	1	rs12119149	1:44107777:C_T	C	T	44107777	0.248	NA	NA	NA	0.65103	KDM4A	8051	intergenic	1.406	7	5
1	1	rs12119149	rs694197	C	T	44107956	0.2473	7.20278e-07	0.010057	0.0020293	0.650291	KDM4A	7872	intergenic	0.734	7	5
1	1	rs12119149	rs483679	T	A	44108119	0.248	7.20444e-07	0.010057	0.0020293	0.651301	KDM4A	7709	intergenic	4.288	7	5
1	1	rs12119149	rs594293	A	G	44109199	0.2475	7.49204e-07	0.010041	0.0020293	0.653862	KDM4A	6629	intergenic	11.64	6	5
1	1	rs12119149	1:44109816:G_T	T	G	44109816	0.2729	NA	NA	NA	0.671289	KDM4A	6012	intergenic	0.327	3a	5
1	1	rs12119149	rs609171	A	C	44110216	0.248	7.95426e-07	0.010017	0.0020292	0.651458	KDM4A	5612	intergenic	1.621	5	7
1	1	rs12119149	rs620851	A	G	44110489	0.2481	7.91043e-07	0.01002	0.0020292	0.651493	KDM4A	5339	intergenic	5.235	5	5
1	1	rs12119149	rs623965	A	G	44111187	0.2477	7.91772e-07	0.01002	0.0020293	0.652961	KDM4A	4641	intergenic	8.731	5	5
1	1	rs12119149	rs72883034	T	C	44112379	0.2478	7.78216e-07	0.010026	0.0020293	0.652687	KDM4A	3449	intergenic	0.092	6	5
1	1	rs12119149	1:44112695:C_CA	CA	C	44112695	0.2497	NA	NA	NA	0.671206	KDM4A	3133	intergenic	4.681	NA	5
1	1	rs12119149	1:44113156:A_G	A	G	44113156	0.2477	NA	NA	NA	0.65312	KDM4A	2672	intergenic	0.188	6	5
1	1	rs12119149	rs1314923	T	C	44113441	0.2477	7.80369e-07	0.010025	0.0020292	0.65312	KDM4A	2387	intergenic	0.601	6	5
1	1	rs12119149	rs617521	G	T	44114199	0.2477	7.67715e-07	0.010032	0.0020292	0.65312	KDM4A	1629	intergenic	3.524	1f	1
1	1	rs12119149	rs513862	A	T	44114405	0.2477	7.60501e-07	0.010035	0.0020292	0.65312	KDM4A	1423	intergenic	0.036	2b	1
1	1	rs12119149	1:44114661:A_AT	A	AT	44114661	0.2477	NA	NA	NA	0.65312	KDM4A	1167	intergenic	8.573	NA	1
1	1	rs12119149	rs519357	A	G	44115022	0.2482	7.08435e-07	0.010063	0.0020293	0.651479	KDM4A	806	upstream	6.165	7	1
1	1	rs12119149	1:44115054:A_C	C	A	44115054	0.2482	NA	NA	NA	0.651479	KDM4A	774	upstream	4.645	5	1
1	1	rs12119149	rs509173	G	A	44123502	0.2456	6.6558e-07	0.010088	0.0020293	0.655431	KDM4A	0	intronic	0.876	7	4
1	1	rs12119149	rs1973512	A	G	44128047	0.247	5.17488e-07	0.010189	0.0020298	0.660718	KDM4A	0	intronic	0.39	NA	4
1	1	rs12119149	rs607062	T	C	44133016	0.2593	2.34045e-08	0.01133	0.0020286	0.760054	KDM4A	0	intronic	2.21	6	4
1	1	rs12119149	rs586339	C	A	44137257	0.2594	2.37301e-08	0.011326	0.0020289	0.757971	KDM4A	0	exonic	13.86	NA	3
1	1	rs12119149	rs6697354	T	G	44151015	0.2784	5.57442e-09	0.01187	0.0020364	0.915948	KDM4A	0	intronic	5.223	7	4
1	1	rs12119149	1:44151435:T_TCAA	T	TCAA	44151435	0.2774	NA	NA	NA	0.917857	KDM4A	0	intronic	NA	NA	4
1	1	rs12119149	rs3791036	A	G	44155383	0.2774	2.81968e-09	0.012098	0.0020361	0.920507	KDM4A	0	intronic	7.412	5	4
1	1	rs12119149	rs304303	T	G	44178070	0.2704	1.15691e-09	0.01233	0.0020258	0.886131	ST3GAL3:RP11-184I16.4	00:00:00	ncRNA_intronic	3.392	NA	2
1	1	rs12119149	rs6429636	G	T	44183540	0.279	8.63774e-10	0.012481	0.0020351	0.931493	ST3GAL3:RP11-184I16.4	00:00:00	ncRNA_intronic	0.006	6	5
1	1	rs12119149	rs10890273	T	A	44186444	0.279	8.87156e-10	0.012479	0.0020362	0.930955	ST3GAL3:RP11-184I16.4	00:00:00	ncRNA_intronic	4.867	5	2
1	1	rs12119149	rs11210907	C	T	44191759	0.2788	1.29092e-09	0.012357	0.0020362	0.931734	ST3GAL3:RP11-184I16.4	00:00:00	ncRNA_intronic	7.658	6	5
1	1	rs12119149	rs10890275	T	G	44194216	0.2791	1.44877e-09	0.012312	0.0020349	0.931992	ST3GAL3	0	intronic	2.799	7	4
1	1	rs12119149	rs4660259	A	G	44194534	0.2792	1.41547e-09	0.012326	0.002036	0.931523	ST3GAL3	0	intronic	0.04	6	4
1	1	rs12119149	rs4660260	T	C	44195353	0.2794	1.42988e-09	0.012323	0.002036	0.929062	ST3GAL3	0	intronic	0.722	6	5
1	1	rs12119149	rs4660743	C	T	44195404	0.279	1.53215e-09	0.012318	0.002039	0.933002	ST3GAL3	0	intronic	2.937	7	5
1	1	rs12119149	1:44195619:A_AAG	AAG	A	44195619	0.2779	NA	NA	NA	0.93043	ST3GAL3	0	intronic	9.177	NA	5
1	1	rs12119149	1:44196416:A_T	A	T	44196416	0.2791	NA	NA	NA	0.933551	ST3GAL3	0	intronic	7.917	6	5
1	1	rs12119149	rs3862228	C	T	44196945	0.2791	1.42922e-09	0.012323	0.0020361	0.933551	ST3GAL3	0	intronic	0.96	NA	5
1	1	rs12119149	1:44197228:A_AT	A	AT	44197228	0.3046	NA	NA	NA	0.840355	ST3GAL3	0	intronic	0.43	NA	5
1	1	rs12119149	1:44198651:C_CT	C	CT	44198651	0.2676	NA	NA	NA	0.970333	ST3GAL3	0	intronic	0.444	NA	5
1	1	rs12119149	rs3791041	A	G	44202991	0.2675	6.98232e-10	0.012568	0.002038	0.992287	ST3GAL3	0	intronic	4.745	6	4
1	1	rs12119149	rs10749850	T	C	44205094	0.2666	8.88587e-10	0.012466	0.0020341	0.99432	ST3GAL3	0	intronic	1.925	7	4
1	1	rs12119149	1:44209514:T_TCC	T	TCC	44209514	0.2796	NA	NA	NA	0.956088	ST3GAL3	0	intronic	2.545	NA	4
1	1	rs12119149	rs6686238	C	G	44210253	0.2681	8.09655e-10	0.012515	0.0020371	0.99871	ST3GAL3	0	intronic	0.069	6	4
1	1	rs12119149	rs6429638	A	G	44211010	0.2681	8.31955e-10	0.012504	0.0020369	0.99871	ST3GAL3	0	intronic	6.303	1f	4
1	1	rs12119149	rs2158956	T	C	44211697	0.2681	8.33105e-10	0.012505	0.0020371	0.998968	ST3GAL3	0	intronic	0.131	NA	4
1	1	rs12119149	1:44212133:A_AT	A	AT	44212133	0.2617	NA	NA	NA	0.893947	ST3GAL3	0	intronic	0.721	NA	4
1	1	rs12119149	rs28833034	A	G	44212942	0.2682	8.34065e-10	0.012505	0.0020371	0.99871	ST3GAL3	0	intronic	4.494	7	4
1	1	rs12119149	rs7549094	C	A	44213178	0.2686	8.33681e-10	0.012505	0.0020371	0.997418	ST3GAL3	0	intronic	1.752	6	4
1	1	rs12119149	1:44214545:T_TA	TA	T	44214545	0.2676	NA	NA	NA	0.998965	ST3GAL3	0	intronic	9.933	NA	4
1	1	rs12119149	rs6669157	T	C	44216876	0.2681	8.30042e-10	0.012507	0.0020371	0.998968	ST3GAL3	0	intronic	0.29	6	5
1	1	rs12119149	rs3791042	T	C	44219275	0.2681	7.4559e-10	0.012541	0.0020371	0.998968	ST3GAL3	0	intronic	3.069	4	4
1	1	rs12119149	1:44222218:T_TAC	TAC	T	44222218	0.3115	NA	NA	NA	0.931282	ST3GAL3	0	intronic	NA	NA	5
1	1	rs12119149	rs11210913	G	A	44222597	0.2674	1.03443e-09	0.012417	0.0020341	0.998193	ST3GAL3	0	intronic	3.094	6	5
1	1	rs12119149	rs7513994	A	G	44225051	0.2098	7.65597e-08	0.010933	0.002034	0.72707	ST3GAL3	0	intronic	1.021	7	5
1	1	rs12119149	rs6665014	T	G	44226004	0.2098	7.4131e-08	0.010945	0.002034	0.727085	ST3GAL3	0	intronic	2.877	6	5
1	1	rs12119149	1:44227579:A_G	G	A	44227579	0.268	NA	NA	NA	0.998968	ST3GAL3	0	intronic	3.368	6	5
1	1	rs12119149	rs4660261	G	A	44229597	0.2681	5.85329e-10	0.012618	0.002037	1	ST3GAL3	0	intronic	3.988	4	2
1	1	rs12119149	1:44231457:C_T	C	T	44231457	0.1559	NA	NA	NA	0.743088	ST3GAL3	0	intronic	1.408	NA	2
1	1	rs12119149	1:44231607:C_CA	C	CA	44231607	0.268	NA	NA	NA	1	ST3GAL3	0	intronic	9.634	NA	2
1	1	rs12119149	1:44233495:T_TA	TA	T	44233495	0.2722	NA	NA	NA	0.995012	ST3GAL3	0	intronic	0.717	NA	5
1	1	rs12119149	1:44237701:C_CT	C	CT	44237701	0.259	NA	NA	NA	0.978594	ST3GAL3	0	intronic	1.406	NA	5
1	1	rs12119149	rs12119149	C	T	44243283	0.2668	5.24204e-10	0.012652	0.0020367	1	ST3GAL3	0	intronic	16.62	6	5
1	1	rs12119149	rs7543520	T	C	44243866	0.2668	5.3064e-10	0.012648	0.0020367	1	ST3GAL3	0	intronic	0.485	6	4
1	1	rs12119149	rs7546040	C	G	44247233	0.2661	5.38394e-10	0.012642	0.0020365	1	ST3GAL3	0	intronic	1.401	7	5
1	1	rs12119149	1:44248230:A_ACT	ACT	A	44248230	0.2591	NA	NA	NA	0.988635	ST3GAL3	0	intronic	0.347	NA	5
1	1	rs12119149	rs917294	A	G	44249485	0.2079	1.66188e-07	0.010908	0.0020842	0.69061	ST3GAL3	0	intronic	2.752	NA	2
1	1	rs12119149	rs2906468	A	G	44319007	0.2158	1.02329e-06	0.010327	0.0021131	0.656331	ST3GAL3	0	intronic	3.602	NA	2
1	1	rs12119149	rs3011225	G	A	44319373	0.2164	9.16431e-07	0.010374	0.0021133	0.652496	ST3GAL3	0	intronic	2.998	2b	2
1	2	rs6699397	rs1008078	C	T	91189731	0.3923	1.62742e-08	-0.011409	0.0020202	0.860682	BARHL2	6936	intergenic	3.014	4	7
1	2	rs6699397	rs12089815	G	A	91189933	0.4498	1.20504e-06	0.0097928	0.0020171	0.689449	BARHL2	7138	intergenic	8.495	2b	5
1	2	rs6699397	rs10922907	A	T	91193049	0.4497	1.52792e-06	0.0096983	0.0020173	0.692607	BARHL2	10254	intergenic	2.478	3a	5
1	2	rs6699397	1:91196099:A_G	G	A	91196099	0.4561	NA	NA	NA	0.683367	BARHL2	13304	intergenic	11.47	4	1
1	2	rs6699397	rs12042107	T	C	91196176	0.4489	1.64437e-06	0.0096697	0.0020175	0.69746	BARHL2	13381	intergenic	6.049	2b	1
1	2	rs6699397	rs4146669	T	C	91200191	0.4708	1.37626e-05	-0.0087851	0.0020206	0.657597	BARHL2	17396	intergenic	3.544	6	13
1	2	rs6699397	1:91200757:G_GT	G	GT	91200757	0.3657	NA	NA	NA	0.988318	BARHL2	17962	intergenic	14.73	NA	13
1	2	rs6699397	1:91202111:C_CA	C	CA	91202111	0.2887	NA	NA	NA	0.833609	BARHL2	19316	intergenic	NA	NA	13
1	2	rs6699397	rs10922911	C	T	91205831	0.3676	2.1508e-09	-0.012105	0.0020222	0.997416	BARHL2	23036	intergenic	0.724	7	13
1	2	rs6699397	rs10801825	C	A	91206170	0.367	2.20699e-09	-0.012089	0.0020208	0.996981	BARHL2	23375	intergenic	1.028	5	13
1	2	rs6699397	rs10801826	C	T	91206578	0.3675	2.03892e-09	-0.012115	0.002021	0.99763	BARHL2	23783	intergenic	3.684	5	13
1	2	rs6699397	rs10922912	A	G	91207367	0.3675	2.22741e-09	-0.012087	0.002021	0.997631	BARHL2	24572	intergenic	22.2	6	13
1	2	rs6699397	rs7548936	G	C	91207757	0.3698	2.70832e-09	-0.012038	0.0020237	0.990569	BARHL2	24962	intergenic	0.432	6	13
1	2	rs6699397	rs2166171	T	C	91208451	0.3675	2.55859e-09	-0.012041	0.002021	0.997631	BARHL2	25656	intergenic	0.469	6	13
1	2	rs6699397	rs2166172	A	C	91208514	0.3667	2.20851e-09	-0.012092	0.0020215	0.997625	BARHL2	25719	intergenic	1.309	6	13
1	2	rs6699397	rs1526480	T	C	91209986	0.3706	2.81709e-09	-0.012027	0.0020241	0.991482	BARHL2	27191	intergenic	1.524	NA	13
1	2	rs6699397	1:91211018:A_ATTT	A	ATTT	91211018	0.3483	NA	NA	NA	0.96759	BARHL2	28223	intergenic	0.24	NA	13
1	2	rs6699397	rs6699397	A	G	91212216	0.3672	1.59294e-09	-0.012195	0.0020207	1	BARHL2	29421	intergenic	4.618	5	7
1	2	rs6699397	rs12133063	C	A	91214714	0.3406	4.47198e-08	-0.011067	0.0020228	0.897071	BARHL2	31919	intergenic	0.478	5	7
1	2	rs6699397	rs6656775	A	G	91219359	0.306	5.00495e-07	-0.01015	0.0020193	0.747956	RP4-665J23.1	29183	intergenic	19.61	6	7
1	2	rs6699397	rs12122664	A	C	91220615	0.311	8.17147e-08	-0.010833	0.0020197	0.727834	RP4-665J23.1	27927	intergenic	0.474	7	14
1	2	rs6699397	rs12133859	C	T	91220788	0.3073	8.7438e-08	-0.010799	0.0020181	0.726185	RP4-665J23.1	27754	intergenic	5.503	7	14
1	2	rs6699397	rs12122743	A	G	91220791	0.3048	1.05463e-07	-0.010727	0.0020174	0.733272	RP4-665J23.1	27751	intergenic	1.177	7	14
1	2	rs6699397	rs72722308	G	A	91221596	0.3088	9.33899e-07	-0.0099005	0.0020184	0.734509	RP4-665J23.1	26946	intergenic	1.526	7	14
1	2	rs6699397	rs10801827	G	A	91224244	0.2902	2.27405e-06	-0.0095418	0.0020184	0.646403	RP4-665J23.1	24298	intergenic	0.123	7	13
1	2	rs6699397	rs4658171	G	A	91225566	0.2888	2.39939e-06	-0.0095206	0.0020185	0.642559	RP4-665J23.1	22976	intergenic	15.83	7	13
1	2	rs6699397	rs4658172	T	C	91225594	0.2884	2.15625e-06	-0.0095539	0.0020163	0.643316	RP4-665J23.1	22948	intergenic	15.64	6	13
1	2	rs6699397	rs3934406	C	T	91226161	0.2903	2.07157e-06	-0.0095698	0.0020162	0.646227	RP4-665J23.1	22381	intergenic	0.558	7	13
1	2	rs6699397	rs3934407	G	A	91226571	0.2909	2.24027e-06	-0.0095489	0.0020186	0.645156	RP4-665J23.1	21971	intergenic	1.65	7	13
1	2	rs6699397	rs17131160	T	C	91227063	0.2926	2.08978e-06	-0.0095653	0.002016	0.638726	RP4-665J23.1	21479	intergenic	1.568	7	7
1	2	rs6699397	rs12064799	G	A	91227215	0.2908	2.28507e-06	-0.0095416	0.0020187	0.645474	RP4-665J23.1	21327	intergenic	1.239	7	7
1	2	rs6699397	rs12060129	A	C	91227398	0.29	2.23924e-06	-0.0095487	0.0020185	0.643352	RP4-665J23.1	21144	intergenic	12.29	4	7
1	2	rs6699397	rs17131162	C	A	91227926	0.2908	2.22587e-06	-0.0095521	0.0020187	0.6447	RP4-665J23.1	20616	intergenic	2.278	4	2
1	2	rs6699397	rs17131164	C	T	91228032	0.2909	2.22895e-06	-0.0095515	0.0020187	0.644545	RP4-665J23.1	20510	intergenic	2.161	5	5
1	2	rs6699397	rs12061544	A	C	91228235	0.2911	2.5171e-06	-0.009502	0.0020188	0.643593	RP4-665J23.1	20307	intergenic	1.308	5	5
1	2	rs6699397	rs10922916	T	C	91228298	0.2913	2.35559e-06	-0.009529	0.0020187	0.643505	RP4-665J23.1	20244	intergenic	1.915	6	5
1	2	rs6699397	rs10922917	T	C	91228680	0.2921	2.22229e-06	-0.0095574	0.0020196	0.640373	RP4-665J23.1	19862	intergenic	1.297	3a	7
1	2	rs6699397	rs10922918	G	C	91228925	0.2889	2.19129e-06	-0.0095588	0.0020187	0.639224	RP4-665J23.1	19617	intergenic	1.44	5	7
1	2	rs6699397	rs6691718	C	A	91228955	0.2883	1.99297e-06	-0.0095974	0.0020187	0.638647	RP4-665J23.1	19587	intergenic	0.483	5	7
1	2	rs6699397	rs6704223	A	G	91228965	0.2881	2.06443e-06	-0.0095827	0.0020186	0.639037	RP4-665J23.1	19577	intergenic	2.102	5	7
1	2	rs6699397	rs12563928	G	A	91229968	0.2907	2.12178e-06	-0.0095611	0.0020165	0.644652	RP4-665J23.1	18574	intergenic	5.935	5	7
1	2	rs6699397	rs56353619	A	G	91230655	0.2905	2.24957e-06	-0.0095364	0.0020163	0.648606	RP4-665J23.1	17887	intergenic	6.899	6	14
1	2	rs6699397	rs12080926	C	A	91230770	0.2891	2.12912e-06	-0.0095691	0.0020184	0.639409	RP4-665J23.1	17772	intergenic	4.944	5	14
1	2	rs6699397	rs6662366	A	G	91230809	0.2886	2.10766e-06	-0.0095639	0.0020165	0.640594	RP4-665J23.1	17733	intergenic	2.402	5	14
1	2	rs6699397	rs6428602	C	A	91231155	0.2912	2.19634e-06	-0.009556	0.0020184	0.643574	RP4-665J23.1	17387	intergenic	1.076	7	14
1	2	rs6699397	rs10922919	G	A	91232054	0.2738	4.07756e-06	-0.009285	0.0020152	0.62962	RP4-665J23.1	16488	intergenic	1.234	6	14
1	2	rs6699397	rs10922920	C	T	91232067	0.2766	3.8256e-06	-0.0093123	0.0020153	0.638363	RP4-665J23.1	16475	intergenic	1.31	7	14
1	2	rs6699397	rs56365411	G	C	91232449	0.2714	8.25468e-06	-0.0089751	0.002013	0.628302	RP4-665J23.1	16093	intergenic	10.49	7	14
1	2	rs6699397	rs4658173	A	G	91233137	0.27	9.93116e-06	-0.0088983	0.0020138	0.627165	RP4-665J23.1	15405	intergenic	6.645	7	14
1	2	rs6699397	1:91233520:G_T	G	T	91233520	0.2683	NA	NA	NA	0.626163	RP4-665J23.1	15022	intergenic	1.643	6	14
1	2	rs6699397	rs7527440	A	T	91234126	0.266	3.06478e-05	-0.0083894	0.0020125	0.622484	RP4-665J23.1	14416	intergenic	3.06	6	7
1	3	rs11588857	1:204448441:C_CCTCT	CCTCT	C	204448441	0.192	NA	NA	NA	0.616694	PIK3C2B	0	intronic	6.171	NA	4
1	3	rs11588857	rs16853822	C	G	204450341	0.1853	0.000117139	0.0077775	0.002019	0.711453	PIK3C2B	0	intronic	1.913	4	2
1	3	rs11588857	rs6668637	A	G	204452295	0.1852	0.000109219	0.0078127	0.0020192	0.713707	PIK3C2B	0	intronic	3.849	6	4
1	3	rs11588857	1:204454570:C_CT	CT	C	204454570	0.1846	NA	NA	NA	0.725258	PIK3C2B	0	intronic	5.883	NA	4
1	3	rs11588857	1:204462612:A_G	G	A	204462612	0.1807	NA	NA	NA	0.751482	PIK3C2B	0	intronic	8.696	4	1
1	3	rs11588857	1:204462619:G_T	G	T	204462619	0.1808	NA	NA	NA	0.752036	PIK3C2B	0	intronic	4.242	4	1
1	3	rs11588857	rs12036042	T	C	204469314	0.185	2.62543e-05	0.0084739	0.0020158	0.779285	PIK3C2B	5461	intergenic	9.086	4	5
1	3	rs11588857	rs12031912	A	G	204476113	0.1812	2.94781e-05	0.0084263	0.0020171	0.762655	MDM4	9397	intergenic	2.678	4	1
1	3	rs11588857	rs12028476	G	A	204476361	0.1817	2.95053e-05	0.0084259	0.0020171	0.760718	MDM4	9149	intergenic	5.235	4	1
1	3	rs11588857	rs12039365	A	G	204488687	0.1854	2.58881e-05	0.0084858	0.0020171	0.782106	MDM4	0	intronic	9.322	1f	3
1	3	rs11588857	rs12041243	A	G	204490470	0.1851	3.25087e-05	0.0083819	0.0020172	0.78417	MDM4	0	intronic	5.778	1b	1
1	3	rs11588857	rs12039968	C	T	204490674	0.1849	2.84577e-05	0.008438	0.002016	0.785179	MDM4	0	intronic	1.782	4	2
1	3	rs11588857	1:204492522:A_G	G	A	204492522	0.18	NA	NA	NA	0.762613	MDM4	0	intronic	0.141	6	4
1	3	rs11588857	rs898388	G	A	204500257	0.1804	3.55877e-05	0.0083402	0.0020172	0.766655	MDM4	0	intronic	3.807	4	3
1	3	rs11588857	rs4252697	C	T	204501383	0.1835	3.65595e-05	0.0083224	0.002016	0.786341	MDM4	0	intronic	14.89	5	1
1	3	rs11588857	1:204506174:C_CT	CT	C	204506174	0.1801	NA	NA	NA	0.770079	MDM4	0	intronic	9.175	NA	4
1	3	rs11588857	rs4252707	G	A	204508147	0.181	3.81593e-05	0.0083278	0.0020221	0.768471	MDM4	0	intronic	0.927	7	4
1	3	rs11588857	rs4252733	C	T	204516918	0.1802	3.65511e-05	0.0083278	0.0020172	0.771198	MDM4	0	intronic	4.297	7	4
1	3	rs11588857	rs11801299	G	A	204529084	0.184	2.96006e-05	0.0084173	0.0020154	0.800113	MDM4	0	intronic	0.337	6	4
1	3	rs11588857	rs12029692	G	A	204532323	0.184	2.91541e-05	0.0084241	0.0020153	0.800113	MDM4	0	intronic	1.381	5	4
1	3	rs11588857	rs6689629	A	G	204539291	0.184	2.80673e-05	0.0084416	0.0020153	0.801717	MDM4	0	intronic	6.435	2b	4
1	3	rs11588857	rs61817460	G	A	204543579	0.1839	3.18787e-05	0.0083826	0.0020152	0.802835	MDM4	707	downstream	11.55	5	2
1	3	rs11588857	rs16854023	T	C	204551830	0.1804	4.6153e-06	0.0092274	0.002014	0.833549	MDM4	8958	intergenic	3.71	7	4
1	3	rs11588857	rs12043569	C	G	204560004	0.2135	1.18987e-07	0.010661	0.0020133	0.84102	RP11-430C7.4	12158	intergenic	3.314	7	5
1	3	rs11588857	1:204560440:C_T	C	T	204560440	0.2138	NA	NA	NA	0.841317	RP11-430C7.4	11722	intergenic	0.237	6	5
1	3	rs11588857	rs12040459	G	A	204564558	0.1967	4.06069e-07	0.010189	0.0020112	0.933553	RP11-430C7.4	7604	intergenic	8.992	6	4
1	3	rs11588857	rs12044599	A	G	204564714	0.2034	3.31131e-07	0.010274	0.0020126	0.896721	RP11-430C7.4	7448	intergenic	2.691	6	4
1	3	rs11588857	rs12040520	G	A	204564762	0.2029	3.25312e-07	0.010275	0.0020115	0.896439	RP11-430C7.4	7400	intergenic	1.266	6	4
1	3	rs11588857	rs55979051	A	G	204567041	0.1967	6.11787e-07	0.010031	0.0020112	0.933553	RP11-430C7.4	5121	intergenic	4.281	5	4
1	3	rs11588857	rs61817482	G	A	204570347	0.1969	3.1153e-07	0.010293	0.0020118	0.933372	RP11-430C7.4	1815	intergenic	1.13	4	4
1	3	rs11588857	rs55678522	G	A	204573481	0.2031	4.60787e-08	0.011001	0.0020127	0.966469	RP11-430C7.4	0	ncRNA_intronic	5.486	5	5
1	3	rs11588857	1:204576170:T_TA	TA	T	204576170	0.203	NA	NA	NA	0.966762	RP11-430C7.4	0	ncRNA_intronic	4.568	NA	5
1	3	rs11588857	rs11240229	C	T	204576522	0.202	4.61743e-08	0.011	0.0020127	0.965091	RP11-430C7.4	0	ncRNA_intronic	0.59	7	5
1	3	rs11588857	rs11584700	A	G	204576983	0.2029	4.63234e-08	0.011	0.0020128	0.966733	RP11-430C7.4	0	ncRNA_intronic	14.23	6	5
1	3	rs11588857	1:204580832:A_T	A	T	204580832	0.205	NA	NA	NA	0.960411	RP11-430C7.4	0	ncRNA_intronic	0.019	6	5
1	3	rs11588857	rs3789045	C	T	204586812	0.2029	1.03276e-08	0.011528	0.0020135	1	LRRN2	0	UTR3	3.66	NA	4
1	3	rs11588857	rs11588857	G	A	204587047	0.2029	9.98619e-09	0.01154	0.0020135	1	LRRN2	0	exonic	16.9	5	4
1	3	rs11588857	rs3747631	G	C	204587569	0.2046	1.15478e-08	0.011491	0.0020138	0.993571	LRRN2	0	exonic	0.132	4	4
1	3	rs11588857	rs3747630	G	A	204588140	0.2346	3.86634e-06	0.0092977	0.0020131	0.849523	LRRN2	0	exonic	0.123	NA	4
1	3	rs11588857	rs3789044	G	A	204589101	0.2116	4.70977e-08	0.010989	0.0020119	0.939812	LRRN2	0	exonic	0.133	NA	4
1	3	rs11588857	rs12046747	G	A	204593696	0.2106	5.48782e-08	0.010937	0.0020124	0.945027	LRRN2	0	intronic	0.55	5	5
1	3	rs11588857	1:204594628:T_TA	T	TA	204594628	0.2109	NA	NA	NA	0.945105	LRRN2	0	intronic	1.182	NA	5
1	3	rs11588857	rs61817485	G	A	204595592	0.228	2.44174e-08	0.011418	0.0020471	0.857921	LRRN2	0	intronic	1.446	5	5
1	3	rs11588857	1:204596083:C_CT	CT	C	204596083	0.2268	NA	NA	NA	0.859327	LRRN2:RP11-430C7.5	00:00:00	ncRNA_exonic	NA	NA	5
1	3	rs11588857	rs45501495	C	T	204596454	0.2275	3.2107e-08	0.01132	0.0020471	0.860147	LRRN2:RP11-430C7.5	00:00:00	ncRNA_exonic	7.413	5	5
1	3	rs11588857	1:204600236:C_CCTAGT	C	CCTAGT	204600236	0.2148	NA	NA	NA	0.913443	LRRN2	0	intronic	NA	NA	5
1	3	rs11588857	rs9729959	C	T	204601875	0.2172	3.78791e-07	0.010274	0.0020227	0.903514	LRRN2	0	intronic	1.283	7	5
1	3	rs11588857	rs11811826	T	A	204603861	0.2159	3.32277e-07	0.010281	0.0020141	0.905887	LRRN2	0	intronic	0.77	6	5
2	4	rs56211325	rs79430745	C	T	100296525	0.02531	2.36592e-05	0.0083001	0.0019635	0.613551	AFF3	0	intronic	4.569	5	4
2	4	rs56211325	rs77179555	C	G	100309124	0.02551	1.9611e-05	0.0083775	0.0019622	0.641715	AFF3	0	intronic	1.237	5	4
2	4	rs56211325	rs79785879	T	C	100516638	0.0252	1.84714e-05	0.0083922	0.0019596	0.695838	AFF3	0	intronic	7.215	5	4
2	4	rs56211325	rs56127672	G	C	100604753	0.0267	8.39267e-07	0.0096325	0.0019554	0.756082	AFF3	0	intronic	0.716	5	4
2	4	rs10167279	rs6754099	C	T	100640986	0.3622	0.00017108	0.0076157	0.0020263	0.647694	AFF3	0	intronic	3.238	7	5
2	4	rs10167279	rs4085422	A	G	100642911	0.3629	0.000180219	0.0075887	0.0020262	0.65154	AFF3	0	intronic	0.567	7	5
2	4	rs10167279	rs11123804	T	G	100643443	0.3458	0.000307185	0.007314	0.0020265	0.618167	AFF3	0	intronic	2.299	7	5
2	4	rs10167279	2:100648890:C_CA	C	CA	100648890	0.3481	NA	NA	NA	0.640045	AFF3	0	intronic	NA	NA	5
2	4	rs10167279	rs7558817	C	A	100654482	0.3632	0.000191602	0.007558	0.0020263	0.649018	AFF3	0	intronic	2.734	6	5
2	4	rs10167279	rs6542905	C	G	100654707	0.3632	0.000184629	0.0075769	0.0020263	0.649575	AFF3	0	intronic	0.148	5	5
2	4	rs10167279	rs7599083	G	A	100658077	0.3631	0.00016474	0.0076234	0.0020233	0.649749	AFF3	0	intronic	16.44	5	4
2	4	rs10167279	rs9308833	C	T	100662618	0.3636	0.000177174	0.0075865	0.0020233	0.647934	AFF3	0	intronic	0.272	6	4
2	4	rs10167279	rs12712063	G	A	100663281	0.3628	0.00015202	0.0076636	0.0020232	0.645958	AFF3	0	intronic	1.161	7	4
2	4	rs10167279	2:100671924:T_TA	TA	T	100671924	0.3625	NA	NA	NA	0.674171	AFF3	0	intronic	3.201	NA	4
2	4	rs9653442	rs10209110	C	T	100672692	0.4979	1.03753e-05	0.0089049	0.0020196	0.613973	AFF3	0	intronic	8.157	5	4
2	4	rs10167279	rs11681737	T	C	100679024	0.3606	1.33383e-05	0.0088097	0.0020231	0.682062	AFF3	0	intronic	1.26	5	4
2	4	rs10167279	rs1821828	C	A	100680401	0.3603	1.25661e-05	0.0088363	0.0020232	0.684211	AFF3	0	intronic	2.585	NA	4
2	4	rs10167279	rs2309748	A	T	100681449	0.3611	1.39508e-05	0.0087905	0.0020233	0.686402	AFF3	0	intronic	10.51	4	5
2	4	rs10167279	rs6710355	T	C	100699994	0.3574	5.97448e-06	0.0091598	0.0020232	0.704369	AFF3	0	intronic	4.938	5	1
2	4	rs9653442	2:100704528:C_T	T	C	100704528	0.4961	NA	NA	NA	0.605906	AFF3	0	intronic	2.243	7	5
2	4	rs9653442	rs2576678	T	C	100704810	0.4951	4.66659e-05	0.0082291	0.002021	0.606939	AFF3	0	intronic	9.231	6	5
2	4	rs9653442	2:100709352:C_T	T	C	100709352	0.4991	NA	NA	NA	0.623326	AFF3	0	intronic	1.265	6	5
2	4	rs9653442	2:100721050:A_G	G	A	100721050	0.4955	NA	NA	NA	0.605689	AFF3	0	intronic	3.525	5	1
2	4	rs9653442	rs10211595	G	C	100726476	0.4951	5.77165e-05	0.0081325	0.002022	0.619332	AFF3	0	intronic	1.516	7	3
2	4	rs9653442	rs6749757	C	A	100730111	0.4968	4.07662e-05	0.0082816	0.0020183	0.617702	AFF3	0	intronic	1.006	4	3
2	4	rs13002946	rs13011181	T	C	100732446	0.2369	7.2144e-09	0.011702	0.0020225	0.740821	AFF3	0	intronic	11.13	6	4
2	4	rs9653442	rs11694875	C	T	100732845	0.4908	5.34195e-05	0.0081786	0.0020243	0.663603	AFF3	0	intronic	1.517	4	4
2	4	rs13002946	rs13022707	C	A	100734946	0.2368	7.76784e-09	0.011678	0.0020226	0.740791	AFF3	0	intronic	5.853	6	4
2	4	rs13002946	2:100735304:C_T	C	T	100735304	0.2361	NA	NA	NA	0.740179	AFF3	0	intronic	1.287	NA	4
2	4	rs56211325	rs55918648	C	A	100742002	0.0227	1.41319e-06	0.0094515	0.0019596	0.810996	AFF3	0	intronic	4.09	7	4
2	4	rs9653442	rs6732141	G	C	100743492	0.4918	5.29298e-05	0.0081756	0.0020225	0.668813	AFF3	0	intronic	3.265	6	4
2	4	rs9653442	rs7565967	G	T	100744683	0.4919	6.72667e-05	0.0080631	0.002023	0.669689	AFF3	0	intronic	1.043	7	4
2	4	rs10167279	rs2164712	C	G	100745404	0.3701	4.02346e-06	0.0093668	0.0020317	0.775477	AFF3	0	intronic	9.182	5	4
2	4	rs13002946	rs11680586	G	T	100746207	0.2332	7.83069e-09	0.011684	0.0020242	0.739743	AFF3	0	intronic	1.436	6	4
2	4	rs10167279	rs2118280	G	A	100746395	0.372	1.81552e-05	0.0086969	0.0020289	0.767404	AFF3	0	intronic	5.728	7	4
2	4	rs13002946	rs11692215	C	T	100746573	0.2402	1.31583e-07	0.010719	0.0020314	0.714835	AFF3	0	intronic	5.148	7	1
2	4	rs9653442	rs1561230	A	G	100746642	0.4918	4.59198e-05	0.0082365	0.002021	0.670499	AFF3	0	intronic	5.393	7	1
2	4	rs9653442	rs11885529	A	G	100746935	0.4925	4.67735e-05	0.0082279	0.002021	0.670943	AFF3	0	intronic	2.968	7	1
2	4	rs13002946	rs6713524	A	G	100747357	0.2351	7.71436e-09	0.011689	0.0020242	0.744069	AFF3	0	intronic	11.42	5	4
2	4	rs13002946	rs11680485	A	G	100749744	0.235	7.57356e-09	0.011696	0.0020243	0.743391	AFF3	0	intronic	6.535	6	5
2	4	rs9653442	rs7575877	A	C	100750218	0.4859	6.23017e-05	0.0081058	0.0020244	0.694081	AFF3	0	intronic	0.392	7	5
2	4	rs13002946	rs11123808	A	C	100750750	0.2352	8.5369e-09	0.011687	0.0020299	0.739214	AFF3	0	intronic	0.859	7	5
2	4	rs13002946	rs11677607	C	T	100751150	0.2351	7.93414e-09	0.011715	0.0020302	0.744196	AFF3	0	intronic	3.02	7	5
2	4	rs13002946	rs13011874	C	T	100752497	0.2351	7.54223e-09	0.011697	0.0020242	0.744747	AFF3	0	intronic	3.868	5	2
2	4	rs13002946	rs11686599	A	G	100753475	0.2352	8.29851e-09	0.011699	0.0020303	0.744323	AFF3	0	intronic	3.559	6	5
2	4	rs13002946	rs13000759	T	A	100753903	0.2344	7.93963e-09	0.011683	0.0020248	0.742898	AFF3	0	intronic	15	4	2
2	4	rs13002946	rs13019618	C	A	100753963	0.235	7.34852e-09	0.011712	0.0020253	0.743558	AFF3	0	intronic	2.9	3a	2
2	4	rs10167279	rs11681227	A	G	100754997	0.3599	2.85496e-06	0.0094858	0.0020264	0.785914	AFF3	0	intronic	7.202	5	2
2	4	rs10167279	rs13032454	T	C	100756009	0.3586	2.93359e-06	0.0094757	0.0020267	0.789681	AFF3	0	intronic	11.34	3a	2
2	4	rs10167279	rs12712064	C	T	100756548	0.3588	2.86022e-06	0.0094847	0.0020263	0.790954	AFF3	0	intronic	3.161	7	2
2	4	rs10167279	rs4851252	C	T	100757280	0.3585	2.69588e-06	0.0094978	0.0020239	0.79066	AFF3	0	intronic	6.973	4	1
2	4	rs13002946	rs4850920	C	A	100757308	0.2348	7.30466e-09	0.011718	0.002026	0.744378	AFF3	0	intronic	6.407	4	1
2	4	rs10167279	2:100757440:G_GTGATGA	G	GTGATGA	100757440	0.3411	NA	NA	NA	0.766812	AFF3	0	intronic	NA	NA	1
2	4	rs13002946	2:100757881:C_G	C	G	100757881	0.2348	NA	NA	NA	0.744345	AFF3	0	intronic	2.169	7	1
2	4	rs10167279	rs11123809	C	T	100758137	0.3785	2.87806e-05	0.0084967	0.0020313	0.791176	AFF3	0	intronic	11.28	5	1
2	4	rs10167279	rs11900482	G	C	100758709	0.3583	2.9134e-06	0.009477	0.0020263	0.790392	AFF3	0	intronic	1.11	4	1
2	4	rs10167279	rs13003982	T	C	100759078	0.3566	2.746e-06	0.0094901	0.0020239	0.787551	AFF3	0	upstream	14.2	2b	1
2	4	rs10167279	rs11123810	T	C	100759285	0.3587	2.87674e-06	0.0094822	0.0020263	0.790795	AFF3	83	upstream	0.465	3a	2
2	4	rs10167279	rs11681966	C	A	100759457	0.3575	2.93697e-06	0.0094622	0.0020239	0.789424	AFF3	255	upstream	4.18	4	2
2	4	rs9653442	rs6743875	T	C	100759476	0.4891	5.93062e-05	0.0081225	0.0020227	0.687192	AFF3	274	upstream	3.852	4	2
2	4	rs10167279	rs11692867	G	A	100759477	0.3549	2.67301e-06	0.0095032	0.0020243	0.785882	AFF3	275	upstream	1.03	4	2
2	4	rs13002946	rs11682173	C	T	100759810	0.2345	7.21606e-09	0.011723	0.002026	0.743355	AFF3	608	upstream	7.233	7	2
2	4	rs9653442	rs11123811	T	C	100760172	0.4861	7.06155e-05	0.0080394	0.0020229	0.689787	AFF3	970	intergenic	3.349	6	5
2	4	rs9653442	rs12712065	C	G	100761105	0.486	7.64188e-05	0.0080086	0.0020247	0.690374	AFF3	1903	intergenic	3.99	5	5
2	4	rs10167279	rs12987209	C	T	100761148	0.3531	3.03879e-06	0.0094596	0.0020263	0.78471	AFF3	1946	intergenic	4.498	5	5
2	4	rs10167279	rs12987212	C	T	100761156	0.353	3.04719e-06	0.0094585	0.0020264	0.784708	AFF3	1954	intergenic	1.251	5	5
2	4	rs10167279	rs11690905	A	G	100761473	0.359	2.47002e-06	0.009546	0.0020265	0.791841	AFF3	2271	intergenic	0.702	7	5
2	4	rs10167279	rs11123812	T	C	100761548	0.3585	2.44681e-06	0.0095499	0.0020264	0.79067	AFF3	2346	intergenic	3.317	7	5
2	4	rs9653442	rs2309752	T	A	100762169	0.4884	6.54184e-05	0.0080756	0.0020227	0.686944	AFF3	2967	intergenic	3.776	7	5
2	4	rs10167279	2:100762215:A_AG	AG	A	100762215	0.361	NA	NA	NA	0.784014	AFF3	3013	intergenic	NA	NA	5
2	4	rs10167279	2:100762450:G_GCTATGATGATAC	GCTATGATGATAC	G	100762450	0.3577	NA	NA	NA	0.790036	AFF3	3248	intergenic	5.154	NA	5
2	4	rs10167279	rs4850921	G	T	100762699	0.359	2.45019e-06	0.009537	0.0020239	0.79057	AFF3	3497	intergenic	0.341	5	5
2	4	rs10167279	rs4851253	T	G	100762786	0.3791	2.42326e-05	0.0085764	0.0020314	0.793962	AFF3	3584	intergenic	3.577	5	5
2	4	rs13002946	rs4851254	C	G	100762937	0.2342	5.86949e-09	0.011793	0.0020261	0.744562	AFF3	3735	intergenic	3.18	5	5
2	4	rs10167279	rs12712067	G	T	100763900	0.3589	2.37794e-06	0.0095497	0.0020239	0.791888	AFF3	4698	intergenic	3.364	4	5
2	4	rs10167279	rs13415465	T	G	100764004	0.3593	2.47628e-06	0.0095453	0.0020265	0.792117	AFF3	4802	intergenic	2.381	5	5
2	4	rs10167279	rs13415583	T	G	100764087	0.359	2.37848e-06	0.0095618	0.0020265	0.792086	AFF3	4885	intergenic	1.536	5	5
2	4	rs10167279	rs10496344	T	C	100764125	0.3588	2.38616e-06	0.0095592	0.0020262	0.792011	AFF3	4923	intergenic	0.068	5	5
2	4	rs10167279	rs12712068	A	G	100764439	0.359	2.56744e-06	0.0095304	0.0020265	0.792086	AFF3	5237	intergenic	2.741	7	5
2	4	rs10167279	rs1821826	C	T	100764711	0.3571	4.80176e-06	0.0092657	0.002026	0.778072	AFF3	5509	intergenic	1.256	6	5
2	4	rs10167279	rs1821827	T	C	100764717	0.3567	4.80618e-06	0.0092653	0.002026	0.777293	AFF3	5515	intergenic	2.538	7	5
2	4	rs10167279	rs1370353	G	C	100764824	0.3616	4.46581e-06	0.0092966	0.002026	0.781516	AFF3	5622	intergenic	3.8	5	5
2	4	rs10167279	rs2009094	G	A	100765077	0.3567	4.57299e-06	0.0092866	0.0020261	0.780621	AFF3	5875	intergenic	4.486	7	5
2	4	rs10167279	rs2009095	C	T	100765081	0.3567	4.62701e-06	0.009273	0.0020242	0.780621	AFF3	5879	intergenic	4.676	7	5
2	4	rs10167279	rs11123813	C	T	100765692	0.3616	4.15911e-06	0.0093266	0.002026	0.781516	AFF3	6490	intergenic	9.055	7	5
2	4	rs10167279	rs11899489	A	C	100766253	0.3609	4.3471e-06	0.0092968	0.0020236	0.781856	AFF3	7051	intergenic	0.976	7	5
2	4	rs13002946	rs12712069	C	G	100766354	0.2372	1.32984e-08	0.011509	0.0020254	0.734404	AFF3	7152	intergenic	0.59	7	5
2	4	rs10167279	rs4490209	C	G	100766711	0.3616	4.13904e-06	0.0093176	0.0020236	0.783195	AFF3	7509	intergenic	1.892	7	7
2	4	rs10167279	rs11123814	A	G	100767082	0.3616	4.3132e-06	0.0093126	0.0020263	0.783037	AFF3	7880	intergenic	1.355	5	9
2	4	rs10167279	rs6707067	G	A	100767232	0.3816	4.01328e-05	0.0083406	0.0020309	0.78418	AFF3	8030	intergenic	2.129	6	9
2	4	rs10167279	rs12992234	G	A	100767886	0.3813	4.01513e-05	0.0083404	0.0020309	0.784888	AFF3	8684	intergenic	6.239	5	9
2	4	rs10167279	2:100768241:C_T	T	C	100768241	0.3817	NA	NA	NA	0.784732	AFF3	9039	intergenic	1.513	7	9
2	4	rs10167279	2:100768879:A_G	A	G	100768879	0.3817	NA	NA	NA	0.784732	AFF3	9677	intergenic	1.675	6	9
2	4	rs10167279	2:100769261:C_T	T	C	100769261	0.3616	NA	NA	NA	0.783037	AFF3	10059	intergenic	3.132	6	9
2	4	rs10167279	2:100770671:A_T	T	A	100770671	0.3616	NA	NA	NA	0.783037	AFF3	11469	intergenic	11.96	7	14
2	4	rs10167279	rs36026386	T	C	100771741	0.3616	4.15528e-06	0.0093155	0.0020235	0.783037	AFF3	12539	intergenic	3.155	6	14
2	4	rs10167279	2:100771854:C_T	C	T	100771854	0.3616	NA	NA	NA	0.783037	AFF3	12652	intergenic	1.909	7	14
2	4	rs10167279	2:100772113:C_T	C	T	100772113	0.3616	NA	NA	NA	0.783037	AFF3	12911	intergenic	7.596	7	14
2	4	rs10167279	2:100773229:C_T	C	T	100773229	0.3616	NA	NA	NA	0.783037	AFF3	14027	intergenic	4.988	7	9
2	4	rs10167279	2:100773303:C_T	C	T	100773303	0.3812	NA	NA	NA	0.785689	AFF3	14101	intergenic	5.034	7	9
2	4	rs10167279	rs4499444	C	G	100773609	0.3617	4.21017e-06	0.0093098	0.0020235	0.783143	AFF3	14407	intergenic	1.093	7	9
2	4	rs10167279	rs7565895	G	A	100774773	0.3616	4.65265e-06	0.0092811	0.0020265	0.783009	AFF3	15571	intergenic	0.739	6	9
2	4	rs10167279	rs4851256	T	C	100775045	0.3817	4.55302e-05	0.0082949	0.0020343	0.785149	AFF3	15843	intergenic	0.73	7	7
2	4	rs10167279	rs4851257	C	T	100775297	0.3618	5.19159e-06	0.0092216	0.0020236	0.783216	AFF3	16095	intergenic	3.413	6	7
2	4	rs10167279	2:100775385:T_TAACCC	TAACCC	T	100775385	0.3614	NA	NA	NA	0.783399	AFF3	16183	intergenic	8.521	NA	7
2	4	rs10167279	rs2164711	G	T	100775422	0.3605	5.5195e-06	0.0092084	0.0020265	0.785709	AFF3	16220	intergenic	9.449	5	9
2	4	rs10167279	rs2309753	C	A	100775920	0.3615	4.12762e-06	0.0093323	0.0020266	0.783467	AFF3	16718	intergenic	0.41	7	9
2	4	rs10167279	rs10168615	A	G	100776594	0.38	5.37527e-05	0.008216	0.0020343	0.800164	AFF3	17392	intergenic	0.405	6	9
2	4	rs10167279	rs2309755	G	A	100779749	0.3796	5.41502e-05	0.0081984	0.0020308	0.799552	AFF3	20547	intergenic	1.837	6	9
2	4	rs10167279	rs2309756	G	C	100780269	0.3593	5.01996e-06	0.0092353	0.0020235	0.797839	AFF3	21067	intergenic	0.022	4	9
2	4	rs10167279	rs4851258	T	C	100780830	0.3592	5.43626e-06	0.0092015	0.0020235	0.798403	AFF3	21628	intergenic	1.83	7	9
2	4	rs10167279	rs4851259	A	C	100781011	0.3594	5.7372e-06	0.0091891	0.0020258	0.798065	AFF3	21809	intergenic	0.527	7	9
2	4	rs10167279	rs4851260	C	G	100781132	0.3798	5.26381e-05	0.0082134	0.0020312	0.799986	AFF3	21930	intergenic	0.081	7	9
2	4	rs10167279	rs12712070	C	A	100781239	0.3594	5.5195e-06	0.0091948	0.0020235	0.7984	AFF3	22037	intergenic	2.121	7	9
2	4	rs10167279	rs6729966	A	G	100781566	0.3776	4.99919e-05	0.0082517	0.0020346	0.798816	AFF3	22364	intergenic	4.62	6	9
2	4	rs10167279	2:100781612:C_G	C	G	100781612	0.3801	NA	NA	NA	0.800616	AFF3	22410	intergenic	3.742	6	9
2	4	rs10167279	2:100781646:A_G	G	A	100781646	0.3594	NA	NA	NA	0.7984	AFF3	22444	intergenic	4.249	7	9
2	4	rs10167279	rs4850923	A	C	100782256	0.358	5.60273e-06	0.0091992	0.0020258	0.79731	AFF3	23054	intergenic	0.349	5	9
2	4	rs10167279	rs4850924	A	G	100782273	0.3785	4.90004e-05	0.0082471	0.0020311	0.799494	AFF3	23071	intergenic	0.631	5	9
2	4	rs10167279	rs10176782	C	A	100782827	0.3592	5.59887e-06	0.0091889	0.0020235	0.797972	AFF3	23625	intergenic	6.456	7	9
2	4	rs13002946	rs11123816	G	A	100783653	0.2346	1.67263e-08	0.011411	0.0020221	0.745205	AFF3	24451	intergenic	0.236	7	13
2	4	rs10167279	rs13013594	A	G	100784190	0.3594	5.14044e-06	0.0092249	0.0020234	0.798563	AFF3	24988	intergenic	7.45	6	13
2	4	rs10167279	2:100785256:T_TTGTG	T	TTGTG	100785256	0.355	NA	NA	NA	0.791638	AFF3	26054	intergenic	NA	NA	13
2	4	rs10167279	rs4851261	A	G	100786717	0.3593	5.14636e-06	0.0092245	0.0020234	0.798497	AFF3	27515	intergenic	4.064	7	14
2	4	rs10167279	2:100787635:C_T	C	T	100787635	0.3801	NA	NA	NA	0.799767	AFF3	28433	intergenic	7.428	6	14
2	4	rs10167279	2:100788477:C_CTTAT	C	CTTAT	100788477	0.3582	NA	NA	NA	0.797271	AFF3	29275	intergenic	NA	NA	14
2	4	rs10167279	rs11687586	A	G	100789346	0.3796	3.95913e-05	0.0083478	0.0020311	0.79941	AFF3	30144	intergenic	0.878	7	9
2	4	rs10167279	rs7601892	G	A	100789490	0.3787	4.32414e-05	0.0083063	0.0020311	0.797796	AFF3	30288	intergenic	2.54	5	9
2	4	rs10167279	rs7590378	A	G	100789877	0.3782	4.32414e-05	0.0083063	0.0020311	0.798569	AFF3	30675	intergenic	0.722	5	7
2	4	rs10167279	rs7593261	T	C	100789907	0.3795	4.32912e-05	0.0083057	0.0020311	0.795816	AFF3	30705	intergenic	1.871	5	7
2	4	rs10167279	rs10185059	C	T	100790172	0.3594	4.81172e-06	0.0092526	0.0020233	0.798563	AFF3	30970	intergenic	3.323	7	5
2	4	rs10167279	rs10185510	C	T	100790581	0.3594	4.81726e-06	0.0092517	0.0020232	0.798563	AFF3	31379	intergenic	5.308	5	1
2	4	rs10167279	rs10197987	A	T	100790783	0.3793	5.14754e-05	0.0082369	0.0020344	0.803372	AFF3	31581	intergenic	12.5	5	1
2	4	rs10167279	2:100793341:C_CT	CT	C	100793341	0.3595	NA	NA	NA	0.798802	LINC01104	31374	intergenic	2.276	NA	5
2	4	rs10167279	rs12712071	G	A	100793876	0.3595	4.27366e-06	0.0092992	0.0020226	0.798727	LINC01104	30839	intergenic	0.795	5	5
2	4	rs10167279	rs11891046	C	G	100794402	0.3794	4.30725e-05	0.0083036	0.00203	0.802625	LINC01104	30313	intergenic	6.4	5	5
2	4	rs10167279	rs56054309	T	C	100794940	0.3794	4.7152e-05	0.0082611	0.0020301	0.802887	LINC01104	29775	intergenic	0.088	4	1
2	4	rs10167279	rs11902705	G	A	100795207	0.3771	4.68921e-05	0.0082633	0.00203	0.803569	LINC01104	29508	intergenic	0.494	7	5
2	4	rs13002946	rs11689956	T	C	100795329	0.2342	8.36951e-09	0.011665	0.0020248	0.746373	LINC01104	29386	intergenic	2.078	2b	5
2	4	rs13002946	rs13028981	C	T	100795783	0.234	8.50159e-09	0.011658	0.0020245	0.746088	LINC01104	28932	intergenic	0.055	7	5
2	4	rs10167279	2:100795926:A_G	A	G	100795926	0.3598	NA	NA	NA	0.802509	LINC01104	28789	intergenic	1.513	7	5
2	4	rs13002946	2:100795962:C_CAGG	C	CAGG	100795962	0.2349	NA	NA	NA	0.750014	LINC01104	28753	intergenic	2.741	NA	5
2	4	rs13002946	rs13010436	A	G	100795995	0.2326	1.27028e-08	0.011518	0.0020243	0.74876	LINC01104	28720	intergenic	3.937	7	5
2	4	rs13002946	2:100796053:C_CAAA	CAAA	C	100796053	0.235	NA	NA	NA	0.750224	LINC01104	28662	intergenic	1.979	NA	5
2	4	rs13002946	rs11691486	T	C	100796182	0.235	1.24079e-08	0.011526	0.0020243	0.750239	LINC01104	28533	intergenic	0.225	5	5
2	4	rs13002946	rs4851262	A	C	100796248	0.235	1.2694e-08	0.011518	0.0020242	0.750239	LINC01104	28467	intergenic	0.349	5	5
2	4	rs9653442	rs7608424	G	T	100796543	0.4852	0.000161473	0.0076326	0.0020231	0.730459	LINC01104	28172	intergenic	2.01	7	5
2	4	rs13002946	rs7596385	A	T	100796598	0.235	1.28086e-08	0.011518	0.0020247	0.750209	LINC01104	28117	intergenic	1.745	5	5
2	4	rs13002946	rs7583067	C	T	100796850	0.235	1.21227e-08	0.011535	0.0020244	0.750224	LINC01104	27865	intergenic	4.675	7	5
2	4	rs13002946	rs12712072	A	G	100797912	0.2355	9.9106e-09	0.011603	0.0020241	0.800878	LINC01104	26803	intergenic	1.656	7	5
2	4	rs10167279	2:100798510:C_CACTT	C	CACTT	100798510	0.4053	NA	NA	NA	0.92394	LINC01104	26205	intergenic	2.408	NA	5
2	4	rs10167279	rs11677053	T	C	100801198	0.4034	8.71565e-07	0.0099792	0.0020288	0.94469	LINC01104	23517	intergenic	8.143	5	2
2	4	rs13002946	rs13002946	T	A	100801959	0.2672	5.70164e-12	0.013929	0.0020224	1	LINC01104	22756	intergenic	2.234	7	5
2	4	rs13002946	rs11678979	T	C	100802891	0.2691	1.18577e-11	0.013727	0.002024	0.992708	LINC01104	21824	intergenic	1.255	5	5
2	4	rs13002946	rs6722241	T	C	100803778	0.2718	1.25893e-11	0.01376	0.0020315	0.979848	LINC01104	20937	intergenic	0.04	7	5
2	4	rs10167279	rs10167029	T	C	100804992	0.396	5.14754e-08	0.011026	0.0020246	0.977759	LINC01104	19723	intergenic	1.702	5	5
2	4	rs10167279	rs12712073	T	C	100805128	0.3813	4.28647e-08	0.011084	0.0020231	0.951435	LINC01104	19587	intergenic	0.788	5	5
2	4	rs10167279	rs10167279	T	A	100805273	0.3941	2.24388e-08	0.011346	0.0020289	1	LINC01104	19442	intergenic	4.934	7	5
2	4	rs12614880	rs11691869	C	A	100805996	0.3629	1.97242e-12	0.014204	0.0020187	0.662727	LINC01104	18719	intergenic	4.548	7	5
2	4	rs9653442	rs6712515	T	C	100806514	0.4621	1.25314e-08	0.01152	0.0020238	0.954671	LINC01104	18201	intergenic	0.583	5	5
2	4	rs12614880	rs6722661	G	A	100806588	0.363	2.66686e-12	0.014121	0.0020188	0.662217	LINC01104	18127	intergenic	4.332	5	5
2	4	rs12614880	rs6709656	A	G	100806719	0.3998	5.63638e-11	0.013248	0.0020215	0.791208	LINC01104	17996	intergenic	5.867	6	5
2	4	rs9653442	rs11676922	T	A	100806940	0.4612	1.22829e-08	0.011525	0.0020234	0.95324	LINC01104	17775	intergenic	6.766	7	5
2	4	rs12614880	rs2309757	T	C	100807725	0.3999	6.05341e-11	0.013226	0.0020215	0.793757	LINC01104	16990	intergenic	0.577	7	1
2	4	rs12614880	rs4851264	T	C	100810188	0.3986	5.03501e-11	0.013282	0.0020216	0.793574	LINC01104	14527	intergenic	1.676	3a	5
2	4	rs9653442	rs7580200	A	C	100811903	0.4558	8.4004e-08	0.010833	0.0020217	0.938906	LINC01104	12812	intergenic	2.296	7	5
2	4	rs12614880	rs7566527	C	T	100811970	0.3998	5.80764e-11	0.013231	0.0020203	0.794657	LINC01104	12745	intergenic	0.924	7	5
2	4	rs10167279	2:100813083:C_CT	C	CT	100813083	0.442	NA	NA	NA	0.723047	LINC01104	11632	intergenic	NA	NA	5
2	4	rs12614880	rs6750505	G	A	100813327	0.3995	5.29663e-11	0.013259	0.0020203	0.789191	LINC01104	11388	intergenic	0.291	7	5
2	4	rs9653442	rs6740612	T	C	100813331	0.3901	1.59478e-07	0.010623	0.0020266	0.706183	LINC01104	11384	intergenic	0.755	7	5
2	4	rs9653442	rs6740838	T	G	100813499	0.3902	1.61473e-07	0.010618	0.0020266	0.713205	LINC01104	11216	intergenic	1.869	5	5
2	4	rs12614880	rs13013169	A	C	100814087	0.3997	5.21195e-11	0.013272	0.0020216	0.795836	LINC01104	10628	intergenic	12.88	4	2
2	4	rs9653442	rs893245	C	T	100814893	0.3915	1.7559e-07	0.010585	0.0020264	0.719669	LINC01104	9822	intergenic	1.379	7	2
2	4	rs12614880	rs893246	T	C	100814917	0.3998	5.35797e-11	0.013264	0.0020217	0.796152	LINC01104	9798	intergenic	3.039	7	2
2	4	rs12614880	2:100817138:C_CT	CT	C	100817138	0.4041	NA	NA	NA	0.784835	LINC01104	7577	intergenic	NA	NA	5
2	4	rs12614880	rs10496345	T	G	100817619	0.3999	6.19441e-11	0.01322	0.0020217	0.796636	LINC01104	7096	intergenic	15.2	4	5
2	4	rs12614880	rs12991254	T	C	100817933	0.3997	1.10129e-10	0.013045	0.0020217	0.796138	LINC01104	6782	intergenic	5.416	5	5
2	4	rs12614880	rs4851266	C	T	100818479	0.4003	6.5013e-11	0.013196	0.0020203	0.794119	LINC01104	6236	intergenic	2.924	5	5
2	4	rs12614880	rs11689199	A	G	100820421	0.3925	1.19124e-11	0.013712	0.002022	0.794591	LINC01104	4294	intergenic	4.346	5	5
2	4	rs12614880	rs11689201	A	G	100820431	0.386	2.66686e-11	0.013474	0.0020218	0.772892	LINC01104	4284	intergenic	11.05	5	5
2	4	rs12614880	rs13018640	T	C	100821545	0.4017	1.22462e-11	0.013704	0.0020219	0.805272	LINC01104	3170	intergenic	0.876	5	5
2	4	rs12614880	rs12987662	C	A	100821548	0.3995	1.21619e-11	0.013706	0.0020219	0.80396	LINC01104	3167	intergenic	1.611	5	5
2	4	rs12614880	rs4851267	G	A	100824104	0.4017	2.11836e-11	0.013543	0.0020219	0.805272	LINC01104	611	upstream	5.68	3a	5
2	4	rs12614880	rs11687241	A	G	100824595	0.4017	1.60694e-11	0.013625	0.0020221	0.805272	LINC01104	120	upstream	17.17	6	2
2	4	rs9653442	rs9653442	C	T	100825367	0.4652	3.37598e-09	0.011995	0.0020288	1	LINC01104	0	ncRNA_intronic	2.016	6	5
2	4	rs12614880	rs4851268	C	T	100825864	0.4027	3.37287e-11	0.013405	0.0020221	0.804158	LINC01104	0	ncRNA_intronic	1.776	5	5
2	4	rs12614880	rs11695383	G	T	100826098	0.4029	3.58922e-11	0.013386	0.0020219	0.804688	LINC01104	0	ncRNA_intronic	0.141	5	5
2	4	rs12614880	rs11691409	T	A	100826165	0.4019	3.58922e-11	0.013386	0.0020219	0.802583	LINC01104	0	ncRNA_intronic	0.179	5	5
2	4	rs12614880	rs11690335	A	G	100826429	0.403	3.58922e-11	0.013386	0.0020219	0.804668	LINC01104	0	ncRNA_intronic	2.435	6	5
2	4	rs12614880	rs11684761	C	A	100826871	0.4026	3.58922e-11	0.013385	0.0020219	0.804584	LINC01104	0	ncRNA_intronic	2.462	7	5
2	4	rs12614880	rs12990462	G	A	100827216	0.4026	3.58922e-11	0.013386	0.0020219	0.804608	LINC01104	0	ncRNA_intronic	1.902	6	5
2	4	rs12614880	rs12992090	C	T	100827340	0.403	3.66438e-11	0.01338	0.002022	0.803486	LINC01104	0	ncRNA_intronic	0.29	7	5
2	4	rs12614880	2:100827641:G_GCT	G	GCT	100827641	0.4059	NA	NA	NA	0.780108	LINC01104	0	ncRNA_intronic	NA	NA	5
2	4	rs12614880	rs11686280	C	A	100827718	0.4006	3.58096e-11	0.013386	0.0020219	0.801353	LINC01104	0	ncRNA_intronic	0.941	7	5
2	4	rs9653442	rs6754937	T	G	100827720	0.3899	6.27914e-08	0.010933	0.0020206	0.728798	LINC01104	0	ncRNA_intronic	1.91	7	5
2	4	rs12614880	rs11693324	T	C	100827753	0.4018	3.58922e-11	0.013386	0.0020219	0.803298	LINC01104	0	ncRNA_intronic	2.53	6	5
2	4	rs12614880	rs11686372	C	A	100827907	0.4026	3.69828e-11	0.013377	0.0020219	0.804608	LINC01104	0	ncRNA_intronic	5.209	5	5
2	4	rs12614880	rs4303732	T	C	100830040	0.4026	2.56448e-11	0.013486	0.002022	0.804608	LINC01104	0	ncRNA_intronic	2.982	5	5
2	4	rs9653442	rs4851269	T	C	100830348	0.3897	5.95937e-08	0.01095	0.0020202	0.72973	LINC01104	0	ncRNA_intronic	2.197	3a	2
2	4	rs9653442	rs1160542	G	A	100832155	0.4616	4.23838e-09	0.011929	0.0020305	0.957193	LINC01104	0	ncRNA_intronic	2.785	7	5
2	4	rs12614880	rs1160543	C	T	100832182	0.4016	3.59749e-11	0.013387	0.0020221	0.805694	LINC01104	0	ncRNA_intronic	5.64	7	5
2	4	rs9653442	rs1160544	A	C	100832218	0.3895	5.46387e-08	0.010987	0.0020213	0.726102	LINC01104	0	ncRNA_intronic	0.781	7	5
2	4	rs12614880	rs1160545	C	T	100832269	0.4021	3.63078e-11	0.013383	0.0020221	0.805226	LINC01104	0	ncRNA_intronic	1.273	7	5
2	4	rs12614880	rs4851270	T	C	100832656	0.4023	3.4435e-11	0.0134	0.0020222	0.805921	LINC01104	0	ncRNA_intronic	0.672	7	5
2	4	rs12614880	rs4851271	T	C	100833058	0.4023	3.38065e-11	0.013406	0.0020223	0.805806	LINC01104	0	ncRNA_intronic	9.958	5	5
2	4	rs12614880	rs13034176	G	A	100833913	0.4024	3.89942e-11	0.013364	0.0020223	0.805807	LINC01104	0	ncRNA_intronic	0.741	7	5
2	4	rs9653442	rs10194635	T	A	100834217	0.3935	3.42137e-08	0.011192	0.0020281	0.739073	LINC01104	0	ncRNA_intronic	6.38	6	5
2	4	rs12614880	rs1122231	C	T	100834546	0.4023	3.9355e-11	0.013361	0.0020223	0.805749	LINC01104	0	ncRNA_intronic	4.245	5	5
2	4	rs12614880	rs1465800	T	C	100834777	0.4023	3.89045e-11	0.013363	0.0020222	0.805912	LINC01104	0	ncRNA_intronic	1.288	6	5
2	4	rs12614880	rs11123817	C	T	100835032	0.4024	3.84592e-11	0.013368	0.0020223	0.805807	LINC01104	0	ncRNA_intronic	4.55	7	5
2	4	rs9653442	rs10865035	A	G	100835734	0.4749	7.52142e-09	0.011745	0.0020324	0.957228	LINC01104	0	ncRNA_intronic	4.188	7	5
2	4	rs12614880	rs1465801	C	T	100836060	0.4047	3.81944e-11	0.013369	0.0020223	0.802327	LINC01104	0	ncRNA_intronic	1.969	7	5
2	4	rs12614880	rs999052	C	T	100836106	0.4023	3.81944e-11	0.013369	0.0020223	0.805564	LINC01104	0	ncRNA_intronic	6.12	NA	5
2	4	rs12614880	2:100836576:T_TTCTCTC	TTCTCTC	T	100836576	0.4024	NA	NA	NA	0.805807	LINC01104	0	ncRNA_intronic	2.558	NA	5
2	4	rs12614880	2:100836591:T_TCTCTC	TCTCTC	T	100836591	0.2799	NA	NA	NA	0.713119	LINC01104	0	ncRNA_intronic	NA	NA	5
2	4	rs12614880	2:100836592:C_CTCTCTT	CTCTCTT	C	100836592	0.2754	NA	NA	NA	0.712673	LINC01104	0	ncRNA_intronic	NA	NA	5
2	4	rs12614880	rs6750097	T	C	100836885	0.4024	3.83707e-11	0.013369	0.0020223	0.805807	LINC01104	0	ncRNA_intronic	1.105	5	5
2	4	rs12614880	rs4583487	G	T	100837126	0.4027	3.81944e-11	0.013369	0.0020223	0.805383	LINC01104	0	ncRNA_intronic	4.387	7	5
2	4	rs9653442	rs2309837	T	C	100837567	0.3939	3.02343e-08	0.011236	0.0020281	0.738863	LINC01104	0	ncRNA_intronic	0.089	7	5
2	4	rs12614880	rs12619178	C	T	100838157	0.4023	3.75837e-11	0.013374	0.0020223	0.805949	LINC01104	0	ncRNA_intronic	5.131	5	5
2	4	rs12614880	rs2309838	T	C	100838455	0.4024	3.6141e-11	0.013386	0.0020223	0.805621	LINC01104	0	ncRNA_intronic	3.126	5	5
2	4	rs12614880	rs2871344	A	G	100839430	0.4031	4.19759e-11	0.01333	0.0020205	0.810794	LINC01104	0	ncRNA_intronic	3.345	7	5
2	4	rs12614880	rs13017207	G	A	100841235	0.3949	9.24698e-12	0.013783	0.0020215	0.834387	LINC01104	0	ncRNA_intronic	3.411	5	5
2	4	rs12614880	rs13026283	C	T	100842638	0.3942	6.29506e-12	0.013893	0.0020214	0.852735	LINC01104	0	ncRNA_intronic	2.72	7	5
2	4	rs12614880	rs12614880	A	G	100849341	0.3777	4.65586e-13	0.01461	0.0020192	1	LINC01104	0	ncRNA_intronic	12.43	5	5
2	4	rs12614880	rs13010010	C	T	100852734	0.3785	6.80769e-13	0.014505	0.0020192	0.993771	LINC01104	0	ncRNA_intronic	3.412	4	5
2	4	rs12614880	rs12615145	C	T	100853116	0.3788	6.65273e-13	0.014512	0.0020193	0.99442	LINC01104	0	ncRNA_intronic	3.131	7	5
2	4	rs12614880	rs10496346	G	A	100853267	0.3788	6.71429e-13	0.014509	0.0020193	0.994421	LINC01104	0	ncRNA_intronic	3.127	7	5
2	4	rs12614880	2:100853933:G_GA	GA	G	100853933	0.3787	NA	NA	NA	0.993551	LINC01104	0	ncRNA_intronic	1.045	NA	5
2	4	rs12614880	rs11695996	C	T	100854336	0.3785	6.53131e-13	0.014517	0.0020193	0.993556	LINC01104	0	ncRNA_intronic	3.079	4	5
2	4	rs12614880	rs12994592	T	C	100857984	0.379	5.99791e-13	0.014542	0.0020195	0.991648	LINC01104	0	ncRNA_intronic	3.104	5	5
2	4	rs12614880	rs11685491	A	G	100858122	0.3791	5.19996e-13	0.014582	0.0020196	0.990798	LINC01104	0	ncRNA_intronic	3.161	7	5
2	4	rs12614880	rs12053126	T	A	100864646	0.379	9.95405e-13	0.014401	0.0020193	0.989688	LINC01104	0	ncRNA_intronic	5.993	2b	5
2	4	rs12614880	rs13026143	C	T	100865406	0.3784	7.78037e-13	0.014453	0.0020171	0.990984	LINC01104	0	ncRNA_intronic	0.206	5	5
2	4	rs12614880	rs11123818	G	A	100867308	0.3786	7.70903e-13	0.014471	0.0020193	0.991643	LINC01104	0	ncRNA_exonic	3.546	5	5
2	4	rs12614880	2:100868708:A_T	T	A	100868708	0.3656	NA	NA	NA	0.970058	LINC01104	761	downstream	3.708	6	5
2	4	rs12614880	rs2309812	C	T	100869702	0.3787	8.55067e-13	0.014442	0.0020191	0.991642	LINC01104	1755	intergenic	2.525	4	5
2	4	rs12614880	rs11123820	A	G	100871186	0.3827	7.46449e-12	0.013822	0.0020183	0.93255	LINC01104	3239	intergenic	1.454	5	5
2	4	rs12614880	rs11123821	A	C	100871189	0.3809	8.31764e-12	0.013804	0.0020201	0.939659	LINC01104	3242	intergenic	1.014	5	5
2	4	rs12614880	rs10865037	T	C	100871361	0.3959	1.53462e-11	0.013628	0.0020205	0.92944	LINC01104	3414	intergenic	0.873	5	5
2	4	rs4443016	rs4331524	C	T	100876111	0.476	2.38836e-08	0.011322	0.0020285	0.918131	LINC01104	8164	intergenic	1.811	6	5
2	4	rs4443016	rs4443016	C	G	100876628	0.4941	1.35519e-10	0.012947	0.0020164	1	LINC01104	8681	intergenic	0.952	5	5
2	4	rs4443016	rs4455176	T	A	100876629	0.4941	1.37911e-10	0.012942	0.0020164	1	LINC01104	8682	intergenic	4.589	5	5
2	4	rs4443016	rs4438499	G	A	100876789	0.4979	2.02116e-10	0.01283	0.0020173	0.995441	LINC01104	8842	intergenic	0.432	5	5
2	4	rs56211325	2:100876898:A_AG	AG	A	100876898	0.02439	NA	NA	NA	0.919478	LINC01104	8951	intergenic	1.091	NA	5
2	4	rs4443016	rs2067783	T	C	100877370	0.4767	2.98538e-08	0.0112	0.0020207	0.918763	LINC01104	9423	intergenic	14.13	2a	5
2	4	rs4443016	rs11694723	C	T	100878122	0.4758	2.99226e-08	0.01124	0.0020281	0.918074	LINC01104	10175	intergenic	1.029	7	2
2	4	rs4443016	rs6723909	A	T	100880058	0.4967	2.4322e-10	0.012767	0.0020165	0.995011	LONRF2	9694	intergenic	0.177	6	5
2	4	rs4443016	rs2871340	G	T	100884117	0.4939	2.86814e-10	0.012715	0.0020163	0.966422	LONRF2	5635	intergenic	0.253	6	5
2	4	rs4443016	rs4622752	G	A	100892018	0.4727	1.0693e-08	0.011604	0.0020288	0.883594	LONRF2	0	UTR3	6.769	5	4
2	4	rs11123825	rs6542923	C	T	100892516	0.3294	7.76784e-06	0.0089977	0.0020122	0.709088	LONRF2	0	UTR3	1.857	5	4
2	4	rs11123825	rs6542924	C	A	100893113	0.324	7.11869e-06	0.0090301	0.0020111	0.728556	LONRF2	0	UTR3	3.109	6	4
2	4	rs11123825	2:100894114:C_G	G	C	100894114	0.3405	NA	NA	NA	0.675505	LONRF2	0	UTR3	2.767	7	4
2	4	rs11123825	rs7590008	T	C	100894115	0.342	7.50067e-05	0.0079877	0.0020172	0.671385	LONRF2	0	UTR3	2.781	NA	4
2	4	rs4443016	rs13019179	C	A	100894491	0.4852	1.32556e-07	0.010718	0.0020316	0.860699	LONRF2	0	UTR3	3.344	7	4
2	4	rs11123825	rs4851283	C	G	100894802	0.3219	2.51536e-06	0.0094675	0.0020114	0.735964	LONRF2	0	UTR3	1.28	7	4
2	4	rs11123825	rs4851284	C	T	100894887	0.3378	6.90876e-05	0.0080262	0.0020169	0.683495	LONRF2	0	UTR3	4.801	5	4
2	4	rs11123825	rs6754867	G	A	100895081	0.3512	2.61457e-05	0.0084697	0.0020143	0.71575	LONRF2	0	UTR3	1.326	7	4
2	4	rs11123825	rs6755791	G	A	100895872	0.3753	2.31793e-06	0.0095497	0.0020217	0.856498	LONRF2	0	UTR3	7.937	NA	4
2	4	rs11123825	rs13013891	T	C	100896110	0.3773	2.11057e-06	0.0095875	0.0020215	0.85379	LONRF2	0	UTR3	1.704	5	4
2	4	rs11123825	rs13032368	C	T	100896112	0.3775	1.99205e-06	0.0096111	0.0020215	0.853675	LONRF2	0	UTR3	2.443	5	4
2	4	rs11123825	rs13008568	A	G	100896242	0.3753	2.12814e-06	0.0095841	0.0020215	0.856893	LONRF2	0	UTR3	4.765	5	4
2	4	rs11123825	rs13031270	G	T	100896311	0.3756	2.14338e-06	0.0095814	0.0020216	0.85651	LONRF2	0	UTR3	1.433	5	4
2	4	rs11123825	rs13031493	G	C	100896376	0.3764	3.11889e-06	0.0094266	0.0020216	0.859165	LONRF2	0	UTR3	0.929	4	4
2	4	rs11123825	rs13033057	C	T	100896415	0.3761	2.84577e-06	0.0094646	0.0020216	0.859545	LONRF2	0	UTR3	0.043	NA	2
2	4	rs11123825	rs13031712	G	A	100896512	0.3761	3.08816e-06	0.0094307	0.0020216	0.859937	LONRF2	0	UTR3	3.254	3a	2
2	4	rs11123825	rs7595580	A	G	100896964	0.355	1.88322e-07	0.010494	0.002014	0.919168	LONRF2	0	UTR3	0.597	7	5
2	4	rs11123825	rs7607676	G	A	100896966	0.3752	3.45621e-06	0.0093839	0.0020216	0.849937	LONRF2	0	UTR3	2.384	7	5
2	4	rs11123825	rs10865038	C	T	100897008	0.3741	3.44905e-06	0.0093848	0.0020216	0.855457	LONRF2	0	UTR3	0.784	6	5
2	4	rs11123825	rs7557575	G	A	100897112	0.3759	3.85567e-06	0.0093382	0.0020216	0.86112	LONRF2	0	UTR3	0.214	6	5
2	4	rs11123825	rs7557660	G	A	100897214	0.3761	3.6116e-06	0.0093656	0.0020216	0.859546	LONRF2	0	UTR3	2.308	7	5
2	4	rs11123825	rs7601442	T	A	100897351	0.3761	3.51318e-06	0.0093771	0.0020216	0.859329	LONRF2	0	UTR3	7.791	7	5
2	4	rs11123825	rs7557977	G	A	100897573	0.3763	3.53916e-06	0.0093741	0.0020216	0.858851	LONRF2	0	UTR3	0.996	6	5
2	4	rs11123825	rs2309817	T	A	100897674	0.3676	3.89314e-06	0.0093043	0.0020152	0.884898	LONRF2	0	UTR3	7.122	7	2
2	4	rs11123825	2:100897739:G_GTTTT	G	GTTTT	100897739	0.3756	NA	NA	NA	0.859121	LONRF2	0	UTR3	NA	NA	2
2	4	rs11123825	rs2309818	G	T	100898634	0.376	3.58014e-06	0.0093694	0.0020217	0.859619	LONRF2	0	UTR3	2.751	5	2
2	4	rs11123825	2:100899254:G_GACTGAGTTTTATCT	GACTGAGTTTTATCT	G	100899254	0.356	NA	NA	NA	0.928901	LONRF2	0	UTR3	1.142	NA	4
2	4	rs11123825	2:100899328:T_TA	TA	T	100899328	0.3582	NA	NA	NA	0.921391	LONRF2	0	UTR3	4.036	NA	4
2	4	rs11123825	rs2309819	G	A	100899665	0.3759	3.29762e-06	0.0094038	0.0020217	0.858192	LONRF2	0	UTR3	4.538	4	4
2	4	rs11123825	rs2309820	T	C	100899676	0.3763	3.48257e-06	0.009381	0.0020217	0.857428	LONRF2	0	UTR3	4.753	3a	4
2	4	rs11123825	2:100900038:A_AAT	AAT	A	100900038	0.4432	NA	NA	NA	0.784311	LONRF2	0	UTR3	NA	NA	4
2	4	rs11123825	rs2309821	T	C	100900304	0.3708	2.11009e-06	0.0095485	0.0020133	0.874482	LONRF2	0	UTR3	1.672	3a	1
2	4	rs11123825	rs2309822	G	A	100900406	0.3675	3.91832e-06	0.0093016	0.0020152	0.885165	LONRF2	0	UTR3	0.799	2b	1
2	4	rs11123825	rs2309823	C	T	100901557	0.3675	3.75924e-06	0.009319	0.0020152	0.885165	LONRF2	0	intronic	1.673	3a	4
2	4	rs11123825	rs2309824	G	A	100901661	0.3675	3.75924e-06	0.009319	0.0020152	0.885165	LONRF2	0	intronic	2.958	4	4
2	4	rs11123825	rs13024601	C	T	100902032	0.376	3.37287e-06	0.0093941	0.0020216	0.859619	LONRF2	0	intronic	3.059	7	2
2	4	rs11123825	rs7421891	G	A	100902166	0.3759	3.38454e-06	0.0093927	0.0020216	0.859982	LONRF2	0	intronic	6.457	5	2
2	4	rs11123825	rs7607170	C	G	100903008	0.376	3.34426e-06	0.0093977	0.0020216	0.859621	LONRF2	0	intronic	3.512	5	4
2	4	rs11123825	rs2309825	A	C	100905101	0.3709	2.26934e-06	0.0095185	0.0020132	0.874211	LONRF2	0	intronic	0.849	5	4
2	4	rs11123825	rs2309826	C	A	100905274	0.3762	3.32124e-06	0.0094007	0.0020217	0.860707	LONRF2	0	intronic	1.431	5	4
2	4	rs4443016	2:100905637:C_CCAT	CCAT	C	100905637	0.476	NA	NA	NA	0.803185	LONRF2	0	intronic	4.492	NA	4
2	4	rs11123825	rs7609376	A	G	100905828	0.3756	3.71706e-06	0.0093537	0.0020217	0.859405	LONRF2	0	intronic	0.236	3a	4
2	4	rs4443016	2:100906061:C_T	T	C	100906061	0.4793	NA	NA	NA	0.808083	LONRF2	0	intronic	1.118	6	4
2	4	rs4443016	2:100906064:A_AT	A	AT	100906064	0.4729	NA	NA	NA	0.793009	LONRF2	0	intronic	NA	NA	4
2	4	rs4443016	rs7571306	G	C	100906084	0.48	1.89278e-07	0.010512	0.0020178	0.808898	LONRF2	0	intronic	0.256	6	4
2	4	rs11123825	rs7559464	A	G	100906323	0.368	3.62076e-06	0.0093306	0.0020143	0.885067	LONRF2	0	intronic	1.491	7	4
2	4	rs11123825	rs7562372	T	C	100906331	0.3559	1.85609e-07	0.010495	0.002013	0.929704	LONRF2	0	intronic	1.653	7	4
2	4	rs4443016	2:100906570:A_AAAAT	A	AAAAT	100906570	0.4884	NA	NA	NA	0.788697	LONRF2	0	intronic	0.249	NA	4
2	4	rs11123825	rs10865039	A	G	100907351	0.357	1.13606e-07	0.010677	0.0020132	0.931073	LONRF2	0	intronic	0.895	4	2
2	4	rs11123825	rs4851285	A	G	100907598	0.3571	1.41612e-07	0.010604	0.0020148	0.93151	LONRF2	0	intronic	2.462	4	2
2	4	rs4443016	rs764828	A	C	100908634	0.4751	2.35505e-07	0.01046	0.0020236	0.781459	LONRF2	0	intronic	0.833	NA	2
2	4	rs4443016	rs11123822	G	T	100911582	0.4752	1.83992e-07	0.010544	0.0020218	0.778553	LONRF2	0	intronic	0.022	7	4
2	4	rs11123825	rs7582180	A	G	100912463	0.3616	1.48594e-07	0.010611	0.0020194	0.917126	LONRF2	0	intronic	1.902	6	4
2	4	rs11123825	rs7588623	T	C	100913361	0.3572	8.2319e-08	0.010804	0.0020148	0.93091	LONRF2	0	intronic	0.763	5	4
2	4	rs11123825	rs6542926	T	C	100913735	0.3564	8.79225e-08	0.01078	0.0020148	0.931688	LONRF2	0	intronic	0.127	7	4
2	4	rs11123825	2:100913770:A_AT	A	AT	100913770	0.3598	NA	NA	NA	0.928001	LONRF2	0	intronic	NA	NA	4
2	4	rs11123825	rs4314007	C	A	100913830	0.3578	1.32617e-07	0.010629	0.0020148	0.932961	LONRF2	0	intronic	1.714	7	4
2	4	rs11123825	rs4851286	T	C	100915629	0.3616	1.28588e-07	0.010664	0.0020193	0.915975	LONRF2	0	intronic	4.304	7	4
2	4	rs11123825	rs4851287	A	G	100915772	0.362	1.26648e-07	0.010672	0.0020197	0.914652	LONRF2	0	exonic	8.884	6	4
2	4	rs11123825	rs2033749	T	C	100916051	0.3621	1.34431e-07	0.010648	0.0020195	0.918857	LONRF2	0	intronic	9.331	NA	4
2	4	rs11123825	rs2033748	A	G	100916306	0.3605	1.34184e-07	0.010648	0.0020193	0.911102	LONRF2	0	exonic	5.253	NA	4
2	4	rs4443016	rs11123823	A	G	100916315	0.4781	1.16011e-07	0.010754	0.0020291	0.764447	LONRF2	0	exonic	6.286	7	4
2	4	rs11123825	2:100916615:A_ATCTG	A	ATCTG	100916615	0.3552	NA	NA	NA	0.914908	LONRF2	0	intronic	NA	NA	4
2	4	rs11123825	2:100916714:A_AT	AT	A	100916714	0.4267	NA	NA	NA	0.867445	LONRF2	0	intronic	NA	NA	4
2	4	rs11123825	2:100916724:A_T	T	A	100916724	0.3541	NA	NA	NA	0.893416	LONRF2	0	intronic	0.619	6	4
2	4	rs11895772	rs13006224	C	T	100917109	0.4903	1.64892e-07	0.010642	0.0020328	0.816075	LONRF2	0	exonic	16.5	NA	4
2	4	rs11895772	rs1866198	C	A	100917739	0.4958	1.16252e-07	0.010713	0.0020216	0.805376	LONRF2	0	intronic	4.837	NA	4
2	4	rs11895772	rs920270	T	C	100917961	0.4962	1.27585e-07	0.01068	0.0020217	0.81069	LONRF2	0	intronic	2.59	NA	4
2	4	rs11895772	rs920269	G	A	100918363	0.4959	1.10815e-07	0.010728	0.0020211	0.811426	LONRF2	0	intronic	2.319	NA	4
2	4	rs11895772	rs10180423	C	G	100919012	0.4963	1.06218e-07	0.010746	0.0020216	0.810995	LONRF2	0	intronic	0.585	4	4
2	4	rs11895772	rs10460478	G	A	100919735	0.4977	8.75992e-08	0.010814	0.0020209	0.810823	LONRF2	0	intronic	1.891	3a	4
2	4	rs11895772	rs11687352	A	C	100919888	0.4962	8.7438e-08	0.010814	0.0020209	0.811641	LONRF2	0	intronic	0.211	5	4
2	4	rs11895772	rs4851288	T	C	100920451	0.4878	1.04016e-08	0.011594	0.0020255	0.758348	LONRF2	0	intronic	0.541	5	4
2	4	rs11895772	2:100920615:C_CT	C	CT	100920615	0.4946	NA	NA	NA	0.808116	LONRF2	0	intronic	NA	NA	4
2	4	rs11895772	rs11683088	C	T	100920667	0.4892	1.05803e-08	0.011588	0.0020254	0.758648	LONRF2	0	intronic	0.102	5	4
2	4	rs11895772	rs11683121	C	T	100920705	0.494	9.03441e-08	0.010802	0.0020209	0.811082	LONRF2	0	intronic	6.993	5	4
2	4	rs11895772	2:100920774:C_CTAATTTTT	CTAATTTTT	C	100920774	0.4954	NA	NA	NA	0.753905	LONRF2	0	intronic	NA	NA	4
2	4	rs11895772	rs4635546	G	A	100921125	0.496	9.26403e-08	0.010796	0.0020215	0.81051	LONRF2	0	intronic	0.652	7	4
2	4	rs11895772	2:100921136:A_C	C	A	100921136	0.496	NA	NA	NA	0.81051	LONRF2	0	intronic	0.356	NA	4
2	4	rs11895772	rs11691684	T	A	100921776	0.4956	7.18456e-08	0.010885	0.0020208	0.8127	LONRF2	0	intronic	0.919	6	4
2	4	rs11895772	rs11693044	T	C	100922313	0.4913	1.15664e-07	0.010731	0.0020245	0.831397	LONRF2	0	intronic	0.467	6	4
2	4	rs11895772	rs12990688	G	A	100922390	0.4912	1.15319e-07	0.010732	0.0020245	0.831362	LONRF2	0	intronic	0.009	7	4
2	4	rs11895772	rs13023534	T	G	100922594	0.4906	1.12668e-07	0.01074	0.0020245	0.830601	LONRF2	0	intronic	2.946	6	4
2	4	rs11895772	rs11686293	C	T	100922830	0.492	1.22096e-07	0.01071	0.0020245	0.831376	LONRF2	0	intronic	0.076	7	4
2	4	rs11895772	2:100923356:C_CT	CT	C	100923356	0.4998	NA	NA	NA	0.815401	LONRF2	0	intronic	NA	NA	4
2	4	rs11895772	2:100923387:C_CT	C	CT	100923387	0.4673	NA	NA	NA	0.750336	LONRF2	0	intronic	4.792	NA	4
2	4	rs11895772	rs10194210	C	T	100923456	0.4913	1.13868e-07	0.010726	0.0020226	0.830094	LONRF2	0	intronic	3.355	7	4
2	4	rs11895772	rs10170109	G	C	100923641	0.4918	1.14288e-07	0.010725	0.0020226	0.830913	LONRF2	0	intronic	3.777	7	4
2	4	rs11895772	rs11123824	G	A	100924029	0.4912	1.11276e-07	0.010735	0.0020226	0.831953	LONRF2	0	intronic	1.28	6	4
2	4	rs11895772	rs12615466	C	A	100924065	0.4909	1.05828e-07	0.010763	0.0020245	0.832541	LONRF2	0	intronic	1.051	6	4
2	4	rs11895772	rs12712075	T	C	100924129	0.4913	1.10815e-07	0.010736	0.0020225	0.832586	LONRF2	0	intronic	0.947	6	4
2	4	rs11895772	rs12999779	T	G	100924321	0.4917	1.10994e-07	0.010735	0.0020225	0.83088	LONRF2	0	intronic	2.737	6	4
2	4	rs11895772	2:100924404:C_CT	C	CT	100924404	0.4916	NA	NA	NA	0.830458	LONRF2	0	intronic	NA	NA	4
2	4	rs11895772	rs1967341	T	C	100924559	0.4892	1.08443e-07	0.010744	0.0020225	0.829637	LONRF2	0	intronic	1.634	NA	4
2	4	rs11895772	rs1967340	T	C	100924597	0.4887	1.08193e-07	0.010745	0.0020225	0.828745	LONRF2	0	intronic	0.172	NA	4
2	4	rs11895772	rs1967339	C	A	100924655	0.4897	1.09194e-07	0.010741	0.0020225	0.82983	LONRF2	0	intronic	4.424	NA	4
2	4	rs11895772	2:100924690:G_GGT	GGT	G	100924690	0.4931	NA	NA	NA	0.829756	LONRF2	0	intronic	0.524	NA	4
2	4	rs11895772	rs4851292	A	G	100924761	0.4907	9.39507e-08	0.010807	0.0020245	0.831703	LONRF2	0	intronic	2.734	7	4
2	4	rs56211325	rs71413877	G	A	100924822	0.03649	2.95801e-07	0.010154	0.0019807	0.608796	LONRF2	0	intronic	1.129	6	4
2	4	rs11895772	rs4851293	A	T	100925106	0.4907	9.10542e-08	0.010808	0.0020225	0.829839	LONRF2	0	intronic	3.038	6	4
2	4	rs11895772	2:100925303:A_AT	AT	A	100925303	0.4898	NA	NA	NA	0.829205	LONRF2	0	intronic	0.525	NA	4
2	4	rs11895772	rs13001423	A	G	100925340	0.4899	7.87227e-08	0.010872	0.0020245	0.830033	LONRF2	0	intronic	1.582	6	4
2	4	rs11895772	rs11689439	T	C	100925399	0.4911	8.66762e-08	0.010836	0.0020244	0.830877	LONRF2	0	intronic	3.111	7	4
2	4	rs11895772	rs11693424	G	A	100925439	0.4912	8.6139e-08	0.010839	0.0020244	0.830912	LONRF2	0	intronic	1.05	7	4
2	4	rs11895772	rs10195793	A	G	100925803	0.4912	9.01364e-08	0.010812	0.0020225	0.830937	LONRF2	0	intronic	2.209	6	5
2	4	rs11895772	rs11682748	C	A	100925934	0.4914	8.4918e-08	0.010844	0.0020244	0.831911	LONRF2	0	intronic	5.182	5	5
2	4	rs11895772	2:100926623:C_CT	C	CT	100926623	0.4924	NA	NA	NA	0.830987	LONRF2	0	intronic	5.444	NA	5
2	4	rs11895772	rs13020451	T	G	100927131	0.4917	8.4879e-08	0.010834	0.0020225	0.831291	LONRF2	0	intronic	3.998	6	5
2	4	rs11895772	rs12622318	T	C	100927375	0.4914	7.19946e-08	0.010915	0.0020264	0.832108	LONRF2	0	intronic	4.452	6	5
2	4	rs11895772	2:100927819:G_GA	GA	G	100927819	0.496	NA	NA	NA	0.788895	LONRF2	0	intronic	NA	NA	5
2	4	rs11895772	rs1530028	A	C	100927910	0.4914	6.99681e-08	0.010925	0.0020264	0.832049	LONRF2	0	intronic	0.853	NA	5
2	4	rs11895772	rs7425797	T	C	100928337	0.4915	7.21107e-08	0.010915	0.0020265	0.831725	LONRF2	0	intronic	2.327	6	5
2	4	rs11895772	rs7425449	A	G	100928393	0.4912	7.05992e-08	0.010922	0.0020265	0.832322	LONRF2	0	intronic	2.777	7	5
2	4	rs11895772	rs1437967	C	G	100929072	0.488	3.76704e-09	0.01194	0.0020256	0.766354	LONRF2	0	intronic	0.81	5	5
2	4	rs11123825	rs7606277	A	T	100929526	0.3639	1.26911e-08	0.011458	0.0020137	0.964151	LONRF2	0	intronic	2.033	7	5
2	4	rs11123825	rs11123825	G	A	100930134	0.3739	2.85496e-09	0.011969	0.0020149	1	LONRF2	0	intronic	1.008	7	5
2	4	rs11895772	rs4264577	T	C	100930662	0.4869	1.08493e-08	0.011563	0.0020226	0.873973	LONRF2	0	intronic	0.275	7	5
2	4	rs11895772	rs11680660	G	C	100931738	0.4866	7.89769e-09	0.011672	0.0020227	0.874765	LONRF2	0	intronic	0.937	7	5
2	4	rs11895772	2:100932065:T_TGA	TGA	T	100932065	0.4865	NA	NA	NA	0.875119	LONRF2	0	intronic	NA	NA	5
2	4	rs11895772	rs11678158	T	C	100932297	0.4862	6.95024e-09	0.011735	0.0020261	0.875415	LONRF2	0	intronic	9.745	6	5
2	4	rs11895772	rs10174145	T	C	100932488	0.4864	7.82168e-09	0.011676	0.0020227	0.874892	LONRF2	0	intronic	4.971	7	5
2	4	rs11895772	rs10182399	G	C	100932582	0.4868	7.81088e-09	0.011676	0.0020227	0.874938	LONRF2	0	intronic	0.522	7	5
2	4	rs11895772	2:100932797:A_AAG	A	AAG	100932797	0.4771	NA	NA	NA	0.800711	LONRF2	0	intronic	0.087	NA	5
2	4	rs11895772	rs10048665	A	G	100933085	0.4847	8.92483e-09	0.011631	0.0020227	0.870675	LONRF2	0	intronic	5.139	7	5
2	4	rs11895772	rs11691135	C	T	100934038	0.4866	8.50746e-09	0.011666	0.0020259	0.8749	LONRF2	0	intronic	3.319	4	5
2	4	rs11895772	rs13021801	C	A	100935129	0.479	7.38244e-09	0.011714	0.0020259	0.868768	LONRF2	0	intronic	2.313	6	4
2	4	rs11895772	rs12997725	A	G	100935136	0.4784	7.9873e-09	0.011687	0.0020259	0.868918	LONRF2	0	intronic	2	6	4
2	4	rs11895772	2:100935320:A_G	A	G	100935320	0.4856	NA	NA	NA	0.871927	LONRF2	0	intronic	0.158	7	5
2	4	rs11895772	2:100935329:C_T	T	C	100935329	0.498	NA	NA	NA	0.83002	LONRF2	0	intronic	0.94	7	5
2	4	rs11895772	2:100935582:T_TAA	T	TAA	100935582	0.4767	NA	NA	NA	0.804488	LONRF2	0	intronic	5.119	NA	5
2	4	rs11895772	rs6725052	G	A	100935817	0.486	7.48686e-09	0.01172	0.0020278	0.875893	LONRF2	0	intronic	1.626	5	1
2	4	rs11895772	rs11123826	A	C	100936276	0.4859	7.59626e-09	0.011719	0.0020284	0.876374	LONRF2	0	intronic	1.333	5	1
2	4	rs56211325	rs75152355	T	C	100936369	0.02166	2.68658e-08	0.010878	0.0019561	0.98315	LONRF2	0	intronic	3.991	7	1
2	4	rs11895772	rs11694700	C	T	100936637	0.4861	7.65597e-09	0.011716	0.0020285	0.876095	LONRF2	0	intronic	8.176	7	1
2	4	rs11895772	rs12617779	G	A	100937707	0.4862	7.37395e-09	0.01173	0.0020285	0.875917	LONRF2	0	intronic	6.712	2b	1
2	4	rs11895772	2:100938226:C_G	G	C	100938226	0.4863	NA	NA	NA	0.876477	LONRF2	0	exonic	0.667	4	1
2	4	rs11895772	2:100938328:C_T	T	C	100938328	0.4862	NA	NA	NA	0.876497	LONRF2	0	exonic	0.202	4	1
2	4	rs11895772	rs74177696	C	G	100938481	0.4863	6.09677e-09	0.011797	0.0020289	0.875441	LONRF2	0	exonic	10.23	4	1
2	4	rs11895772	rs11895772	G	C	100938917	0.4534	2.92483e-09	0.01202	0.002025	1	LONRF2	0	UTR5	8.117	3a	1
2	4	rs11895772	rs11892034	T	C	100938952	0.4862	5.83848e-09	0.011809	0.0020285	0.87829	LONRF2	0	UTR5	5.613	2b	1
2	4	rs11895772	rs10183150	A	G	100939117	0.4976	2.29351e-10	0.01283	0.0020235	0.830487	LONRF2	0	UTR5	6.854	4	1
2	4	rs11895772	rs12999151	G	A	100939333	0.4862	6.16595e-09	0.01179	0.0020285	0.875798	LONRF2	137	upstream	5.069	3a	1
2	4	rs11895772	2:100939377:T_TTAGAAA	TTAGAAA	T	100939377	0.4864	NA	NA	NA	0.873996	LONRF2	181	upstream	6.507	NA	1
2	4	rs11895772	rs13031711	T	C	100939433	0.4864	7.56484e-09	0.011721	0.0020285	0.874786	LONRF2	237	upstream	1.135	4	1
2	4	rs11895772	rs13026570	A	C	100939498	0.4779	5.40505e-09	0.011838	0.002029	0.872749	LONRF2	302	upstream	1.938	4	1
2	4	rs11895772	rs10186134	T	A	100939501	0.4994	3.40487e-10	0.01271	0.0020242	0.796851	LONRF2	305	upstream	5.996	3a	1
2	4	rs11895772	rs13031906	T	C	100939524	0.4831	7.00003e-09	0.011749	0.0020288	0.872932	LONRF2	328	upstream	2.6	3a	1
2	4	rs11895772	rs6731549	T	G	100939937	0.4858	5.10035e-09	0.011855	0.0020285	0.875437	LONRF2	741	upstream	4.654	2b	13
2	4	rs11895772	rs6716636	C	G	100940067	0.4862	5.32108e-09	0.01184	0.0020285	0.875666	LONRF2	871	upstream	0.869	5	13
2	4	rs11895772	rs12989897	A	G	100940998	0.4863	4.90117e-09	0.01187	0.0020289	0.87587	LONRF2	1802	intergenic	13.86	6	13
2	4	rs11895772	rs4851294	C	T	100941109	0.4864	5.09448e-09	0.011821	0.0020227	0.875018	LONRF2	1913	intergenic	5.43	7	13
2	4	rs11895772	rs12991172	A	G	100941671	0.4878	4.94311e-09	0.011865	0.0020284	0.873786	LONRF2	2475	intergenic	3.003	5	13
2	4	rs11895772	2:100941691:A_ATATT	ATATT	A	100941691	0.4878	NA	NA	NA	0.873785	LONRF2	2495	intergenic	7.664	NA	13
2	4	rs11895772	rs9973536	C	T	100942243	0.4986	1.92265e-10	0.012885	0.0020235	0.833573	LONRF2	3047	intergenic	6.013	7	13
2	4	rs11895772	rs9973737	T	C	100942296	0.4914	2.89601e-10	0.012758	0.0020237	0.801301	LONRF2	3100	intergenic	3.477	6	13
2	4	rs11895772	rs34745556	A	G	100942506	0.4863	4.50921e-09	0.011896	0.0020285	0.875867	LONRF2	3310	intergenic	6.101	6	13
2	4	rs11895772	rs36103184	G	A	100942634	0.4863	4.46889e-09	0.011902	0.0020289	0.875848	LONRF2	3438	intergenic	0.002	7	13
2	4	rs11895772	rs12620139	A	G	100943446	0.4859	4.56037e-09	0.011892	0.0020285	0.875644	LONRF2	4250	intergenic	1.445	6	13
2	4	rs11895772	2:100943808:A_AT	AT	A	100943808	0.4863	NA	NA	NA	0.872845	LONRF2	4612	intergenic	NA	NA	13
2	4	rs11895772	rs13006007	A	T	100943975	0.4853	4.4978e-09	0.0119	0.002029	0.874449	LONRF2	4779	intergenic	1.456	6	13
2	4	rs11895772	rs6542930	T	A	100944383	0.4968	5.39014e-10	0.012562	0.0020236	0.81987	LONRF2	5187	intergenic	9.542	7	13
2	4	rs11895772	rs13025184	A	G	100944842	0.4856	4.68921e-09	0.011885	0.0020289	0.874757	LONRF2	5646	intergenic	6.168	7	13
2	4	rs11895772	rs13004216	G	A	100945402	0.4839	4.58353e-09	0.011891	0.0020285	0.871659	LONRF2	6206	intergenic	1.69	6	13
2	4	rs11895772	2:100945447:T_TAA	T	TAA	100945447	0.4922	NA	NA	NA	0.858465	LONRF2	6251	intergenic	NA	NA	13
2	4	rs11895772	rs4851295	T	C	100945605	0.4856	4.58353e-09	0.011891	0.0020285	0.87536	LONRF2	6409	intergenic	0.453	7	13
2	4	rs11895772	2:100945984:T_TA	T	TA	100945984	0.4875	NA	NA	NA	0.858569	LONRF2	6788	intergenic	NA	NA	13
2	4	rs11895772	rs10199518	G	A	100946041	0.4907	2.97852e-10	0.01275	0.0020237	0.800993	LONRF2	6845	intergenic	0.518	7	13
2	4	rs11895772	2:100946131:C_CT	CT	C	100946131	0.4865	NA	NA	NA	0.875385	LONRF2	6935	intergenic	NA	NA	13
2	4	rs11895772	rs12988464	A	G	100946285	0.492	2.98401e-10	0.012749	0.0020237	0.800846	LONRF2	7089	intergenic	0.258	6	13
2	4	rs11895772	rs11685406	A	G	100946638	0.4859	4.60151e-09	0.011889	0.0020285	0.875262	LONRF2	7442	intergenic	2.378	7	14
2	4	rs11895772	rs11686649	T	C	100946701	0.4862	4.60999e-09	0.011889	0.0020285	0.875816	LONRF2	7505	intergenic	2.664	6	14
2	4	rs11895772	2:100946993:A_T	T	A	100946993	0.4838	NA	NA	NA	0.861019	LONRF2	7797	intergenic	0.055	6	14
2	4	rs11895772	2:100947000:A_T	T	A	100947000	0.4861	NA	NA	NA	0.87519	LONRF2	7804	intergenic	0.019	6	14
2	4	rs11895772	rs12618908	A	T	100947026	0.4829	4.47404e-09	0.011899	0.0020285	0.867364	LONRF2	7830	intergenic	0.877	7	14
2	4	rs11895772	rs12621892	G	C	100947124	0.4862	4.59833e-09	0.01189	0.0020285	0.875669	LONRF2	7928	intergenic	0.164	6	14
2	4	rs11895772	2:100947559:T_TTTGGCTTCA	TTTGGCTTCA	T	100947559	0.4693	NA	NA	NA	0.855334	LONRF2	8363	intergenic	6.933	NA	14
2	4	rs11895772	2:100947573:A_T	A	T	100947573	0.4857	NA	NA	NA	0.874983	LONRF2	8377	intergenic	3.811	6	14
2	4	rs11895772	2:100947575:A_G	G	A	100947575	0.4858	NA	NA	NA	0.875009	LONRF2	8379	intergenic	5.767	NA	14
2	4	rs11895772	2:100947578:A_ACAGGTTTCT	ACAGGTTTCT	A	100947578	0.4858	NA	NA	NA	0.875009	LONRF2	8382	intergenic	NA	NA	14
2	4	rs11895772	rs11682557	C	A	100948008	0.4851	4.61849e-09	0.011888	0.0020285	0.874677	LONRF2	8812	intergenic	4.014	6	13
2	4	rs11895772	rs11688285	A	C	100948054	0.4862	4.11055e-09	0.011928	0.0020286	0.872417	LONRF2	8858	intergenic	0.536	7	13
2	4	rs11895772	rs11693471	G	A	100948062	0.4863	4.4761e-09	0.011899	0.0020286	0.872292	LONRF2	8866	intergenic	0.226	7	13
2	4	rs56211325	rs34153831	C	T	100948729	0.03657	4.2228e-07	0.010011	0.0019789	0.617556	LONRF2	9533	intergenic	0.393	6	9
2	4	rs11895772	rs4851296	T	C	100949570	0.4772	5.68984e-09	0.011781	0.0020223	0.855057	LONRF2	10374	intergenic	0.278	7	9
2	4	rs11895772	rs4851297	G	A	100949571	0.4768	5.52459e-09	0.011829	0.0020287	0.855936	LONRF2	10375	intergenic	2.52	7	9
2	4	rs11895772	rs4851298	G	A	100949827	0.4863	5.50681e-09	0.011831	0.0020289	0.875868	LONRF2	10631	intergenic	2.707	6	9
2	4	rs11895772	rs11684516	C	A	100949883	0.4863	5.50681e-09	0.011831	0.0020289	0.875868	LONRF2	10687	intergenic	1.813	7	9
2	4	rs11895772	rs10202202	A	C	100950112	0.4864	5.23118e-09	0.011809	0.0020221	0.875699	LONRF2	10916	intergenic	0.14	6	9
2	4	rs11895772	rs10202326	A	G	100950237	0.4851	5.26623e-09	0.011806	0.0020221	0.870806	LONRF2	11041	intergenic	2.066	7	9
2	4	rs11895772	rs6736311	C	G	100950599	0.4847	5.26987e-09	0.011806	0.0020221	0.870046	LONRF2	11403	intergenic	0.837	7	9
2	4	rs11895772	rs6736576	C	T	100950854	0.4866	5.06874e-09	0.01182	0.0020221	0.87478	LONRF2	11658	intergenic	0.071	7	9
2	4	rs11895772	rs11675901	G	A	100951189	0.4864	5.58085e-09	0.011848	0.0020325	0.874404	LONRF2	11993	intergenic	0.994	5	7
2	4	rs11895772	rs11123827	C	G	100951248	0.4844	5.44503e-09	0.011831	0.0020282	0.871813	LONRF2	12052	intergenic	0.262	7	7
2	4	rs11895772	rs6757754	T	C	100951273	0.4848	5.3064e-09	0.011804	0.0020221	0.870835	LONRF2	12077	intergenic	0.416	7	7
2	4	rs11895772	rs12612809	G	T	100951616	0.4856	5.4513e-09	0.01183	0.0020282	0.87476	LONRF2	12420	intergenic	1.572	3a	9
2	4	rs11895772	2:100952214:A_AACAC	A	AACAC	100952214	0.4367	NA	NA	NA	0.846029	LONRF2	13018	intergenic	0.1	NA	13
2	4	rs11895772	rs13031508	A	G	100952757	0.486	5.75838e-09	0.011837	0.0020326	0.875167	LONRF2	13561	intergenic	0.756	6	13
2	4	rs11895772	2:100952797:A_AT	A	AT	100952797	0.4863	NA	NA	NA	0.875333	LONRF2	13601	intergenic	0.105	NA	13
2	4	rs11895772	2:100953901:A_AT	AT	A	100953901	0.4905	NA	NA	NA	0.862973	LONRF2	14705	intergenic	NA	NA	13
2	4	rs11895772	rs4850926	C	T	100954117	0.4863	5.67937e-09	0.011819	0.0020286	0.875758	LONRF2	14921	intergenic	2.238	7	13
2	4	rs11895772	rs4851299	C	A	100954191	0.4862	5.68068e-09	0.011816	0.0020281	0.87562	LONRF2	14995	intergenic	3.569	7	13
2	4	rs11895772	rs2309794	G	A	100954270	0.498	5.17249e-10	0.012577	0.002024	0.818034	LONRF2	15074	intergenic	11.83	7	13
2	4	rs11895772	rs2309795	G	A	100954290	0.4858	5.92516e-09	0.011768	0.0020223	0.872469	LONRF2	15094	intergenic	6.381	6	13
2	4	rs11895772	rs2309796	C	T	100954385	0.485	5.28567e-09	0.011805	0.0020221	0.873178	LONRF2	15189	intergenic	8.725	7	13
2	4	rs11895772	rs7581011	C	T	100954659	0.4981	2.02582e-10	0.01287	0.0020236	0.833423	LONRF2	15463	intergenic	3.215	7	13
2	4	rs11895772	rs11684004	C	T	100954783	0.4829	5.73324e-09	0.011815	0.0020286	0.870972	LONRF2	15587	intergenic	1.159	7	13
2	4	rs11895772	rs7597615	T	C	100954828	0.4841	5.69377e-09	0.011815	0.0020282	0.871556	LONRF2	15632	intergenic	4.506	6	13
2	4	rs11895772	rs11685250	C	T	100955137	0.4843	5.70427e-09	0.011819	0.0020288	0.872183	LONRF2	15941	intergenic	0.905	6	13
2	4	rs11895772	rs11686799	C	G	100956055	0.4862	5.6637e-09	0.011817	0.0020282	0.875595	LONRF2	16859	intergenic	3.95	7	1
2	4	rs11895772	rs11686842	C	T	100956139	0.4855	5.70558e-09	0.011819	0.0020288	0.874131	LONRF2	16943	intergenic	2.849	5	1
2	4	rs11895772	rs11686880	C	T	100956229	0.4862	5.89929e-09	0.011803	0.0020282	0.875595	LONRF2	17033	intergenic	1.402	5	5
2	4	rs11895772	rs2309798	G	A	100956949	0.4865	5.57314e-09	0.011788	0.0020221	0.874801	LONRF2	17753	intergenic	0.11	7	5
2	4	rs11895772	rs893416	G	A	100957443	0.4861	6.34016e-09	0.011779	0.0020282	0.874969	LONRF2	18247	intergenic	3.122	NA	5
2	4	rs11895772	rs11694642	A	G	100957813	0.4858	6.41653e-09	0.011779	0.0020289	0.875019	LONRF2	18617	intergenic	2.182	6	5
2	4	rs11895772	2:100958238:C_CTG	CTG	C	100958238	0.4917	NA	NA	NA	0.802142	LONRF2	19042	intergenic	0.235	NA	5
2	4	rs11895772	2:100958241:G_T	G	T	100958241	0.4316	NA	NA	NA	0.800491	LONRF2	19045	intergenic	0.586	7	5
2	4	rs11895772	rs2164847	C	T	100958715	0.4862	6.36649e-09	0.011782	0.0020289	0.87562	LONRF2	19519	intergenic	1.774	NA	5
2	4	rs11895772	rs4851300	C	A	100958804	0.3449	1.01648e-07	0.010753	0.0020198	0.647587	LONRF2	19608	intergenic	0.571	6	5
2	4	rs11895772	rs4477940	C	T	100959199	0.4863	6.4328e-09	0.011779	0.002029	0.874581	LONRF2	20003	intergenic	0.331	7	5
2	4	rs11895772	rs1114595	T	A	100960072	0.4915	3.17687e-10	0.012732	0.0020241	0.800994	LONRF2	20876	intergenic	3.124	6	5
2	4	rs11895772	rs1837143	C	T	100960184	0.4915	3.19374e-10	0.01273	0.0020241	0.801031	LONRF2	20988	intergenic	3.414	NA	5
2	4	rs11895772	rs11123828	T	G	100960918	0.4919	3.30065e-10	0.0127	0.002021	0.80263	LONRF2	21722	intergenic	3.464	5	5
2	4	rs11895772	rs4851302	T	G	100961796	0.4862	6.37823e-09	0.011781	0.0020289	0.875595	LONRF2	22600	intergenic	11.51	5	5
2	4	rs11895772	rs4851303	T	C	100962064	0.492	3.17468e-10	0.012732	0.0020241	0.800292	LONRF2	22868	intergenic	0.89	4	5
2	4	rs11895772	rs930374	A	G	100962700	0.4917	3.36822e-10	0.012694	0.002021	0.80229	LONRF2	23504	intergenic	0.98	5	5
2	4	rs11895772	rs4851304	C	T	100963871	0.4862	6.38852e-09	0.01178	0.0020289	0.87562	AC012493.2	22833	intergenic	1.425	6	5
2	4	rs11895772	rs11678148	A	T	100966950	0.4873	9.06776e-09	0.011662	0.0020291	0.873529	AC012493.2	19754	intergenic	8.738	6	5
2	4	rs56211325	rs35088367	C	T	100967511	0.03634	2.93765e-08	0.010966	0.0019776	0.616154	AC012493.2	19193	intergenic	0.791	5	2
2	4	rs11895772	rs1530029	C	T	100968205	0.4862	8.59014e-09	0.011703	0.0020329	0.874507	AC012493.2	18499	intergenic	5.023	7	7
2	4	rs11895772	rs4850927	A	G	100969067	0.487	9.34545e-09	0.011633	0.0020258	0.873699	AC012493.2	17637	intergenic	5.77	5	13
2	4	rs11895772	rs4851305	G	A	100969583	0.4868	9.09076e-09	0.011677	0.0020319	0.874122	AC012493.2	17121	intergenic	0.283	7	14
2	4	rs11123825	2:100969731:T_TTAATTAAATAAA	T	TTAATTAAATAAA	100969731	0.3648	NA	NA	NA	0.872253	AC012493.2	16973	intergenic	5.868	NA	14
2	4	rs11895772	rs6542937	A	G	100970895	0.4916	6.31975e-10	0.012516	0.0020245	0.800359	AC012493.2	15809	intergenic	0.056	7	13
2	4	rs11895772	rs2053263	A	G	100971407	0.4912	7.13017e-10	0.012478	0.0020245	0.799659	AC012493.2	15297	intergenic	0.661	5	9
2	4	rs11895772	rs4851307	C	T	100971778	0.4863	1.05512e-08	0.01161	0.0020292	0.873066	AC012493.2	14926	intergenic	1.032	7	9
2	4	rs11895772	rs4851308	C	A	100971865	0.4865	1.03657e-08	0.011617	0.0020292	0.872874	AC012493.2	14839	intergenic	9.84	6	13
2	4	rs11895772	rs2053264	T	C	100972007	0.4935	6.17021e-10	0.012524	0.0020245	0.797625	AC012493.2	14697	intergenic	0.876	7	9
2	4	rs11895772	rs2053265	A	G	100972019	0.4838	1.02754e-08	0.01162	0.0020292	0.872502	AC012493.2	14685	intergenic	0.878	7	9
2	4	rs11895772	2:100972085:C_CA	C	CA	100972085	0.4909	NA	NA	NA	0.859565	AC012493.2	14619	intergenic	NA	NA	9
2	4	rs11895772	rs6729552	T	C	100974413	0.4916	6.97429e-10	0.012467	0.0020216	0.800406	AC012493.2	12291	intergenic	1.159	7	9
2	4	rs11895772	2:100974433:C_CA	C	CA	100974433	0.4923	NA	NA	NA	0.80386	AC012493.2	12271	intergenic	5.6	NA	9
2	4	rs11895772	2:100974606:G_GA	GA	G	100974606	0.4877	NA	NA	NA	0.870513	AC012493.2	12098	intergenic	NA	NA	9
2	4	rs11895772	rs6729844	T	G	100974633	0.4915	7.02102e-10	0.012465	0.0020216	0.795098	AC012493.2	12071	intergenic	2.303	6	9
2	4	rs11895772	rs11123829	G	A	100974663	0.4866	1.08368e-08	0.011601	0.0020292	0.869989	AC012493.2	12041	intergenic	2.731	6	9
2	4	rs11895772	rs11123830	A	G	100974747	0.4911	1.86252e-08	0.011413	0.0020291	0.854534	AC012493.2	11957	intergenic	3.433	6	9
2	4	rs11895772	2:100975191:C_CA	CA	C	100975191	0.487	NA	NA	NA	0.873044	AC012493.2	11513	intergenic	6.156	NA	9
2	4	rs11895772	rs4851309	C	T	100975390	0.4866	9.58076e-09	0.011642	0.0020289	0.873425	AC012493.2	11314	intergenic	0.171	7	9
2	4	rs11895772	rs6734316	A	G	100976210	0.4904	6.6819e-10	0.012498	0.0020244	0.79845	AC012493.2	10494	intergenic	2.366	5	9
2	4	rs11895772	rs11685293	A	C	100976502	0.4916	7.0583e-10	0.012463	0.0020216	0.801296	AC012493.2	10202	intergenic	0.145	6	9
2	4	rs11895772	rs11685401	A	G	100976685	0.4918	6.61759e-10	0.012484	0.0020216	0.800657	AC012493.2	10019	intergenic	0.604	6	9
2	4	rs11895772	2:100978380:C_CAAT	C	CAAT	100978380	0.4838	NA	NA	NA	0.840742	AC012493.2	8324	intergenic	0.726	NA	9
2	4	rs11895772	rs12616726	C	G	100978843	0.487	1.09069e-08	0.011598	0.0020289	0.872406	AC012493.2	7861	intergenic	1.561	4	9
2	4	rs11895772	rs4851310	G	A	100980337	0.4867	1.09094e-08	0.011599	0.0020292	0.873425	AC012493.2	6367	intergenic	7.229	7	7
2	4	rs11895772	rs4851311	C	T	100980398	0.4879	1.05803e-08	0.011608	0.0020289	0.870766	AC012493.2	6306	intergenic	0.051	7	7
2	4	rs11895772	rs4640404	A	G	100980523	0.4915	7.05992e-10	0.012463	0.0020216	0.801083	AC012493.2	6181	intergenic	0.105	7	7
2	4	rs11895772	rs4378827	G	C	100980682	0.4955	3.22626e-10	0.012709	0.0020212	0.813478	AC012493.2	6022	intergenic	0.205	5	7
2	4	rs11895772	rs4387816	G	A	100981616	0.4867	1.13292e-08	0.011588	0.0020295	0.873276	AC012493.2	5088	intergenic	3.481	7	2
2	4	rs11895772	rs6542940	A	T	100982144	0.4955	3.11315e-10	0.01272	0.0020212	0.813483	AC012493.2	4560	intergenic	3.339	2b	2
2	4	rs11895772	rs2309852	T	C	100982527	0.4911	2.1752e-08	0.011358	0.002029	0.860382	AC012493.2	4177	intergenic	1.46	7	7
2	4	rs11895772	2:100982764:A_ATTTA	A	ATTTA	100982764	0.4426	NA	NA	NA	0.796992	AC012493.2	3940	intergenic	NA	NA	7
2	4	rs11895772	rs1437969	A	C	100983482	0.4928	6.82182e-10	0.012474	0.0020216	0.800191	AC012493.2	3222	intergenic	0.753	6	5
2	4	rs11895772	rs6542942	G	T	100985378	0.4971	1.21899e-08	0.011516	0.0020213	0.839105	AC012493.2	1326	intergenic	10.9	4	2
2	4	rs11123825	rs1437971	A	C	100986964	0.3587	5.14873e-09	0.011766	0.0020138	0.930628	AC012493.2	0	exonic	0.036	7	7
2	4	rs11895772	rs6542944	T	C	100988038	0.491	8.87565e-10	0.012406	0.0020242	0.799328	AC012493.2	1030	intergenic	1.363	7	9
2	4	rs11895772	rs4850929	A	C	100990707	0.491	7.19946e-10	0.012474	0.0020243	0.799194	RP11-292K15.1	3175	intergenic	0.408	7	9
2	4	rs11895772	rs4850930	T	C	100990955	0.491	1.01438e-09	0.01236	0.0020237	0.799309	RP11-292K15.1	2927	intergenic	1.084	7	9
2	4	rs11895772	rs2309800	C	T	100992086	0.491	7.94877e-10	0.012441	0.0020242	0.799001	RP11-292K15.1	1796	intergenic	12.76	7	14
2	4	rs11895772	rs6754176	C	T	100995691	0.4901	1.56603e-09	0.012221	0.0020242	0.797105	RP11-292K15.1	1696	intergenic	2.607	5	5
2	4	rs11895772	rs7585582	G	C	100998030	0.4898	1.70177e-09	0.012194	0.0020242	0.796503	RP11-292K15.1	4035	intergenic	0.116	3a	5
2	4	rs11895772	2:100999056:C_T	T	C	100999056	0.4418	NA	NA	NA	0.718168	RP11-292K15.1	5061	intergenic	0.163	NA	5
2	4	rs11895772	2:100999068:C_T	T	C	100999068	0.4418	NA	NA	NA	0.718172	RP11-292K15.1	5073	intergenic	0.792	6	5
2	4	rs11895772	rs6542947	C	G	100999647	0.49	1.65272e-09	0.012203	0.0020241	0.795793	RP11-292K15.1	5652	intergenic	0.06	6	5
2	4	rs11895772	rs6749018	G	T	101001859	0.4955	2.48714e-09	0.012064	0.0020233	0.81505	CHST10	6467	intergenic	0.255	5	5
2	4	rs11895772	rs10193204	G	A	101004540	0.4976	3.88956e-08	0.011116	0.0020225	0.836083	CHST10	3786	intergenic	0.766	3a	5
2	4	rs11895772	rs4850931	C	T	101005145	0.4976	3.2419e-08	0.011173	0.0020212	0.837013	CHST10	3181	intergenic	1.449	6	5
2	4	rs11895772	rs4340543	G	A	101005511	0.4978	4.41062e-08	0.011071	0.0020225	0.836182	CHST10	2815	intergenic	3.846	7	4
2	4	rs11895772	rs4407265	C	G	101005846	0.49	1.89496e-09	0.012157	0.002024	0.796214	CHST10	2480	intergenic	0.172	7	4
2	4	rs11895772	rs6737217	T	G	101006267	0.4881	3.68299e-08	0.01115	0.0020253	0.868692	CHST10	2059	intergenic	3.622	7	4
2	4	rs11895772	rs62148360	C	T	101006319	0.4881	3.0304e-08	0.011246	0.0020301	0.869028	CHST10	2007	intergenic	2.069	6	4
2	4	rs11895772	rs4149523	T	C	101007039	0.49	1.95119e-09	0.012148	0.0020239	0.796182	CHST10	1287	intergenic	1.443	NA	4
2	4	rs11895772	rs1030902	T	G	101007178	0.4879	3.83707e-08	0.011136	0.0020253	0.86878	CHST10	1148	intergenic	5.097	5	4
2	4	rs11895772	rs1030901	G	A	101007314	0.4978	4.20339e-08	0.011088	0.0020225	0.836472	CHST10	1012	intergenic	0.854	NA	4
2	4	rs11895772	2:101007535:G_GCAC	G	GCAC	101007535	0.4968	NA	NA	NA	0.835589	CHST10	791	downstream	NA	NA	4
2	4	rs11895772	rs1530031	T	C	101009326	0.4979	4.89892e-08	0.011033	0.0020226	0.833043	CHST10	0	UTR3	3.113	NA	4
2	4	rs11895772	rs1530030	G	A	101009600	0.4882	2.46037e-08	0.011321	0.0020302	0.864699	CHST10	0	UTR3	2.784	5	4
2	4	rs11895772	rs3748930	G	C	101010082	0.4983	3.81944e-08	0.011121	0.0020224	0.832721	CHST10	0	exonic	6.292	5	4
2	4	rs11895772	rs11674569	G	A	101010860	0.4859	2.113e-08	0.011374	0.0020302	0.863922	CHST10	0	intronic	0.099	1b	2
2	4	rs11895772	rs12991577	C	A	101010867	0.4859	2.15725e-08	0.011367	0.0020301	0.863922	CHST10	0	intronic	7.668	2b	2
2	4	rs11895772	2:101011188:C_CT	CT	C	101011188	0.3766	NA	NA	NA	0.618735	CHST10	0	intronic	1.659	NA	2
2	4	rs11895772	rs4851312	G	A	101011241	0.4896	1.44411e-09	0.012246	0.0020239	0.792302	CHST10	0	intronic	2.167	5	2
2	4	rs11895772	2:101011351:A_AT	AT	A	101011351	0.4991	NA	NA	NA	0.853617	CHST10	0	intronic	NA	NA	2
2	4	rs11895772	rs2241811	C	T	101011724	0.4895	1.68733e-09	0.012195	0.0020239	0.792371	CHST10	0	intronic	2.001	NA	4
2	4	rs11895772	rs2241810	T	C	101011877	0.4878	2.68164e-08	0.011291	0.0020303	0.865666	CHST10	0	intronic	0.099	NA	4
2	4	rs11895772	rs4149518	A	G	101013649	0.4878	2.47913e-08	0.011318	0.0020302	0.865614	CHST10	0	intronic	2.224	NA	4
2	4	rs11895772	rs4149517	C	A	101014247	0.4898	1.67687e-09	0.012195	0.0020236	0.791524	CHST10	0	intronic	1.725	NA	4
2	4	rs11895772	rs2241809	C	T	101014363	0.4879	2.311e-08	0.011361	0.0020334	0.865145	CHST10	0	intronic	6.57	NA	4
2	4	rs11895772	rs1811415	T	C	101015601	0.4875	2.46718e-08	0.01132	0.0020302	0.865603	CHST10	0	intronic	2.089	NA	4
2	4	rs11895772	rs2099611	A	G	101021090	0.4895	1.51217e-09	0.01223	0.0020237	0.791903	CHST10	0	intronic	0.748	NA	4
2	4	rs11895772	rs4149513	G	A	101022726	0.4905	2.73653e-08	0.011287	0.0020309	0.858582	CHST10	0	intronic	5.65	NA	4
2	4	rs11895772	rs4149512	C	T	101022886	0.4897	2.47172e-08	0.011321	0.0020304	0.858413	CHST10	0	intronic	6.33	NA	4
2	4	rs11895772	rs4149510	G	A	101023635	0.4894	2.61939e-08	0.0113	0.0020304	0.858187	CHST10	0	intronic	10.65	NA	4
2	4	rs11895772	rs11674830	A	G	101024735	0.4892	2.77396e-08	0.011279	0.0020304	0.857656	CHST10	0	intronic	12.46	3a	4
2	4	rs11895772	rs4851313	G	A	101029002	0.48	5.18322e-09	0.011815	0.0020227	0.763742	CHST10	0	intronic	4.199	6	1
2	4	rs11895772	rs3828193	G	T	101031561	0.4898	7.30802e-08	0.010949	0.0020338	0.84899	CHST10	0	exonic	13.45	NA	1
2	4	rs11895772	rs4149507	C	T	101032745	0.4889	5.65848e-08	0.011023	0.0020303	0.854683	CHST10	0	UTR5	6.104	NA	1
2	4	rs11895772	rs4149505	G	A	101033697	0.489	5.13807e-08	0.011077	0.0020337	0.853996	CHST10	0	intronic	9.734	NA	1
2	4	rs11895772	2:101035877:C_CT	CT	C	101035877	0.4888	NA	NA	NA	0.768805	CHST10	1758	intergenic	6.573	NA	5
2	4	rs56211325	rs56211325	C	T	101041230	0.02222	6.23591e-09	0.011366	0.0019561	1	AC012493.1	579	upstream	9.264	5	5
2	4	rs11895772	rs7590388	T	G	101042122	0.4794	1.4642e-08	0.011451	0.002021	0.743467	AC012493.1	0	ncRNA_exonic	2.663	6	2
2	4	rs11895772	rs12373827	G	A	101043669	0.4877	9.41673e-09	0.01159	0.0020187	0.768287	AC012493.1	1099	intergenic	7.883	5	5
2	4	rs11895772	rs4851315	A	T	101046028	0.3456	5.21435e-07	0.010129	0.0020184	0.600817	AC012493.1	3458	intergenic	1.338	7	7
2	4	rs11895772	rs2871345	T	C	101047174	0.4795	2.17721e-08	0.011321	0.0020225	0.742141	AC012493.1	4604	intergenic	5.743	7	9
2	4	rs56211325	rs77258470	G	A	101059331	0.0264	4.28845e-07	0.0099492	0.0019679	0.871461	AC012493.1	16761	intergenic	0.175	7	14
2	4	rs56211325	rs76353274	G	A	101147456	0.02437	4.74242e-07	0.0098666	0.001959	0.879879	AC068538.2	21378	intergenic	15.3	6	5
2	4	rs56211325	2:101207261:C_T	C	T	101207261	0.02494	NA	NA	NA	0.780759	HMGN2P22	350	downstream	4.941	6	5
2	5	rs139897186	2:188898546:C_CT	C	CT	188898546	0.0224	NA	NA	NA	0.839256	LINC01090	0	ncRNA_intronic	4.288	NA	1
2	5	rs139897186	rs369955437	G	T	188901140	0.02258	6.46696e-08	-0.01069	0.0019775	0.842877	LINC01090	0	ncRNA_intronic	1.417	7	1
2	5	rs139897186	rs180884467	C	T	188901162	0.02242	5.32721e-08	-0.010806	0.0019863	0.848859	LINC01090	0	ncRNA_intronic	3.267	7	1
2	5	rs139897186	2:188901181:C_T	T	C	188901181	0.02246	NA	NA	NA	0.849171	LINC01090	0	ncRNA_intronic	3.024	6	1
2	5	rs139897186	2:188901249:A_T	T	A	188901249	0.02241	NA	NA	NA	0.851178	LINC01090	0	ncRNA_intronic	7.543	7	1
2	5	rs139897186	rs72903876	A	G	188905785	0.02415	3.65595e-08	-0.010912	0.0019815	0.846699	LINC01090	0	ncRNA_intronic	2.448	6	4
2	5	rs139897186	rs72903884	G	T	188909905	0.02458	3.09671e-08	-0.010971	0.0019817	0.853007	LINC01090	0	ncRNA_intronic	6.62	7	5
2	5	rs139897186	rs72903890	C	T	188912648	0.02458	3.08532e-08	-0.010972	0.0019817	0.853009	LINC01090	0	ncRNA_intronic	11.56	5	5
2	5	rs139897186	rs72903892	C	A	188913152	0.02456	3.06478e-08	-0.010974	0.0019817	0.853014	LINC01090	0	ncRNA_intronic	5.972	6	5
2	5	rs139897186	2:188918642:A_AT	AT	A	188918642	0.02443	NA	NA	NA	0.859872	LINC01090	0	ncRNA_intronic	0.363	NA	5
2	5	rs139897186	rs11678501	T	C	188919210	0.02443	2.08305e-08	-0.011243	0.0020059	0.859872	LINC01090	0	ncRNA_intronic	5.083	6	5
2	5	rs139897186	rs72903902	C	G	188920962	0.02447	2.60916e-08	-0.011032	0.001982	0.858014	LINC01090	0	ncRNA_intronic	2.62	7	5
2	5	rs139897186	rs72905811	T	A	188926072	0.02449	2.8655e-08	-0.011	0.0019822	0.863942	LINC01090	0	ncRNA_intronic	3.899	6	14
2	5	rs139897186	rs72905827	C	A	188934809	0.02265	1.04616e-07	-0.010548	0.0019832	0.850903	LINC01090	0	ncRNA_intronic	3.177	7	9
2	5	rs139897186	rs11685933	G	A	188938473	0.02447	2.80931e-08	-0.011005	0.0019818	0.860139	LINC01090	0	ncRNA_intronic	2.146	5	9
2	5	rs139897186	rs72907958	C	T	188938886	0.02447	2.73716e-08	-0.011015	0.001982	0.860139	LINC01090	0	ncRNA_intronic	10.3	6	8
2	5	rs139897186	rs115274232	A	C	188939129	0.02447	2.71644e-08	-0.011018	0.001982	0.860139	LINC01090	0	ncRNA_intronic	0.046	7	8
2	5	rs139897186	rs75294491	T	C	188941043	0.02437	2.7441e-08	-0.011014	0.001982	0.855819	LINC01090	0	ncRNA_intronic	3.353	3a	2
2	5	rs139897186	rs72907969	G	A	188943344	0.02452	2.77843e-08	-0.01101	0.001982	0.858282	LINC01090	0	ncRNA_intronic	4.557	3a	2
2	5	rs139897186	rs114637227	A	C	188943630	0.02447	2.69836e-08	-0.01102	0.0019819	0.860139	LINC01090	0	ncRNA_intronic	0.214	5	4
2	5	rs139897186	rs72907970	A	G	188944624	0.02458	1.46487e-07	-0.010483	0.001994	0.856429	LINC01090	0	ncRNA_intronic	1.491	7	5
2	5	rs139897186	2:188945104:A_ACACCC	A	ACACCC	188945104	0.01981	NA	NA	NA	0.827519	LINC01090	0	ncRNA_intronic	0.023	NA	5
2	5	rs139897186	rs72907987	C	T	188951187	0.02443	2.67917e-08	-0.011023	0.0019821	0.864128	LINC01090	0	ncRNA_intronic	0.19	6	5
2	5	rs139897186	rs114402552	A	C	188969885	0.02424	3.42768e-08	-0.010935	0.0019817	0.863093	LINC01090	0	ncRNA_intronic	4.614	5	5
2	5	rs139897186	rs116245698	G	T	188969908	0.02424	3.04579e-08	-0.010977	0.0019819	0.863093	LINC01090	0	ncRNA_intronic	1.119	5	5
2	5	rs139897186	rs72909876	A	G	188970245	0.02424	2.10233e-08	-0.011105	0.0019818	0.863093	LINC01090	0	ncRNA_intronic	3.596	6	5
2	5	rs139897186	rs11674292	A	G	188973549	0.02424	2.27196e-08	-0.011081	0.0019822	0.863093	LINC01090	0	ncRNA_intronic	5.117	7	5
2	5	rs139897186	rs11685495	G	A	188973577	0.02424	2.26204e-08	-0.011082	0.0019822	0.863093	LINC01090	0	ncRNA_intronic	0.014	7	5
2	5	rs139897186	rs11692575	T	C	188973823	0.02194	2.29351e-08	-0.011078	0.0019823	0.848523	LINC01090	0	ncRNA_intronic	1.099	7	5
2	5	rs139897186	rs72909889	A	T	188975066	0.02347	2.44568e-08	-0.011054	0.0019819	0.858776	LINC01090	0	ncRNA_intronic	0.586	6	5
2	5	rs139897186	rs72909891	G	T	188975221	0.02424	2.19584e-08	-0.011092	0.0019821	0.863093	LINC01090	0	ncRNA_intronic	0.305	7	5
2	5	rs139897186	rs115457021	G	A	188975277	0.02424	2.31206e-08	-0.011074	0.001982	0.863093	LINC01090	0	ncRNA_intronic	4.911	6	5
2	5	rs139897186	rs72909893	C	T	188975456	0.02424	2.28665e-08	-0.011077	0.0019819	0.863093	LINC01090	0	ncRNA_intronic	7.485	6	5
2	5	rs139897186	rs72909895	T	G	188976254	0.02424	2.24595e-08	-0.011084	0.0019821	0.863093	LINC01090	0	ncRNA_intronic	3.124	6	5
2	5	rs139897186	rs11679720	T	C	188979698	0.02415	2.47116e-08	-0.011051	0.0019821	0.866646	LINC01090	0	ncRNA_intronic	8.649	7	5
2	5	rs139897186	rs72911709	T	A	188980725	0.02409	2.49402e-08	-0.011047	0.001982	0.86855	LINC01090	0	ncRNA_intronic	6.952	6	5
2	5	rs139897186	rs72911710	T	G	188982201	0.02409	2.61457e-08	-0.011032	0.0019822	0.86855	LINC01090	0	ncRNA_intronic	4.658	7	5
2	5	rs139897186	rs72911713	C	T	188983262	0.02409	2.52464e-08	-0.011045	0.0019824	0.86855	LINC01090	0	ncRNA_intronic	4.339	5	5
2	5	rs139897186	rs182976404	C	T	188985095	0.02398	3.44033e-08	-0.010964	0.0019872	0.872385	LINC01090	0	ncRNA_intronic	8.364	7	5
2	5	rs139897186	rs189148455	C	T	188986689	0.02409	2.65338e-08	-0.011027	0.0019823	0.868551	LINC01090	0	ncRNA_intronic	4.004	7	5
2	5	rs139897186	rs72911720	C	T	188987235	0.02426	3.02552e-08	-0.011011	0.0019875	0.86286	LINC01090	0	ncRNA_intronic	5.162	6	5
2	5	rs139897186	rs72911722	A	G	188987852	0.0241	2.6687e-08	-0.011026	0.0019824	0.868548	LINC01090	0	ncRNA_intronic	13.89	5	1
2	5	rs139897186	2:188988490:A_G	G	A	188988490	0.02398	NA	NA	NA	0.872385	LINC01090	0	ncRNA_intronic	3.134	6	1
2	5	rs139897186	rs72911724	A	T	188994431	0.0218	2.31686e-08	-0.011142	0.0019945	0.852051	LINC01090	0	ncRNA_intronic	1.952	5	4
2	5	rs139897186	rs114122333	A	G	188995715	0.0241	2.54566e-08	-0.011042	0.0019823	0.868548	LINC01090	0	ncRNA_intronic	1.096	6	4
2	5	rs139897186	rs72911729	A	G	188996115	0.0241	2.49115e-08	-0.01105	0.0019823	0.868548	LINC01090	0	ncRNA_intronic	0.614	5	4
2	5	rs139897186	rs72911733	G	A	188998688	0.0241	2.49632e-08	-0.011049	0.0019823	0.868548	LINC01090	0	ncRNA_intronic	7.188	6	4
2	5	rs139897186	rs147629334	C	T	189002638	0.01928	2.50611e-08	-0.011048	0.0019825	0.844114	LINC01090	0	ncRNA_intronic	8.723	6	4
2	5	rs139897186	rs72911739	A	T	189002694	0.02088	2.52813e-08	-0.011045	0.0019825	0.863874	LINC01090	0	ncRNA_intronic	0.152	5	4
2	5	rs139897186	rs72911740	G	A	189002936	0.02401	2.50323e-08	-0.011049	0.0019825	0.870459	LINC01090	0	ncRNA_intronic	2.389	7	4
2	5	rs139897186	rs72911751	C	T	189006851	0.02401	2.74473e-08	-0.011016	0.0019823	0.870459	LINC01090	0	ncRNA_intronic	3.108	7	5
2	5	rs139897186	rs11687577	T	C	189011245	0.02307	2.52988e-08	-0.011045	0.0019825	0.865781	LINC01090	0	ncRNA_intronic	1.641	7	5
2	5	rs139897186	2:189011427:T_TAA	TAA	T	189011427	0.02422	NA	NA	NA	0.875529	LINC01090	0	ncRNA_intronic	NA	NA	5
2	5	rs139897186	2:189012698:A_AT	A	AT	189012698	0.02236	NA	NA	NA	0.867188	LINC01090	0	ncRNA_intronic	2.753	NA	5
2	5	rs139897186	rs72911762	G	A	189014884	0.02422	2.54214e-08	-0.011044	0.0019825	0.875529	LINC01090	0	ncRNA_intronic	8.409	7	5
2	5	rs139897186	rs72911775	A	G	189022210	0.0237	3.59998e-08	-0.010923	0.0019825	0.872854	LINC01090	0	ncRNA_intronic	4.353	7	4
2	5	rs139897186	rs72911777	G	A	189022248	0.02173	3.34041e-08	-0.010949	0.0019825	0.859232	LINC01090	0	ncRNA_intronic	2.026	7	4
2	5	rs139897186	rs72911779	C	T	189022258	0.02173	3.11745e-08	-0.010974	0.0019827	0.859232	LINC01090	0	ncRNA_intronic	0.183	7	4
2	5	rs139897186	rs72911782	G	T	189024005	0.02423	3.17761e-08	-0.010969	0.0019831	0.875527	LINC01090	0	ncRNA_intronic	1.409	6	1
2	5	rs139897186	rs72911793	T	C	189028214	0.02423	3.15355e-08	-0.010972	0.0019831	0.875527	LINC01090	0	ncRNA_intronic	4.957	6	1
2	5	rs139897186	rs12989776	G	A	189031398	0.02432	3.1463e-08	-0.010973	0.001983	0.876001	LINC01090	0	ncRNA_intronic	1.444	7	5
2	5	rs139897186	rs11691788	A	T	189035474	0.02432	1.19867e-07	-0.010505	0.0019845	0.876001	LINC01090	0	ncRNA_intronic	2.751	7	1
2	5	rs139897186	2:189036510:A_G	G	A	189036510	0.02423	NA	NA	NA	0.879824	LINC01090	0	ncRNA_intronic	1.412	7	5
2	5	rs139897186	rs149435641	G	C	189036554	0.02432	1.34369e-07	-0.010456	0.001983	0.876003	LINC01090	0	ncRNA_intronic	0.411	7	5
2	5	rs139897186	rs149746530	C	G	189037310	0.02422	1.20226e-07	-0.010504	0.0019844	0.879827	LINC01090	0	ncRNA_intronic	1.83	5	5
2	5	rs139897186	rs12151778	T	C	189044296	0.02418	3.22924e-08	-0.010963	0.0019829	0.875289	LINC01090	0	ncRNA_intronic	2.166	5	5
2	5	rs139897186	rs72895717	G	A	189044812	0.02432	3.21292e-08	-0.010964	0.0019829	0.876001	LINC01090	0	ncRNA_intronic	4.075	7	5
2	5	rs139897186	rs72895720	T	C	189045594	0.02432	3.19816e-08	-0.010967	0.0019831	0.876001	LINC01090	0	ncRNA_intronic	0.196	7	2
2	5	rs139897186	rs72895723	G	T	189046340	0.02432	3.07681e-08	-0.01098	0.001983	0.876003	LINC01090	0	ncRNA_intronic	0.423	4	1
2	5	rs139897186	rs72895727	T	G	189046833	0.02432	3.21218e-08	-0.010964	0.0019828	0.876001	LINC01090	0	ncRNA_intronic	17.73	5	2
2	5	rs139897186	rs72895728	C	T	189046879	0.02432	3.2107e-08	-0.010964	0.0019828	0.876001	LINC01090	0	ncRNA_intronic	6.194	5	2
2	5	rs139897186	rs114527437	A	T	189046881	0.02432	3.21144e-08	-0.010964	0.0019828	0.876001	LINC01090	0	ncRNA_intronic	7.212	5	2
2	5	rs139897186	rs114288162	C	T	189049329	0.02432	3.2337e-08	-0.010965	0.0019833	0.876001	LINC01090	0	ncRNA_intronic	1.848	7	5
2	5	rs139897186	rs72895740	G	A	189049825	0.02432	3.23743e-08	-0.010963	0.0019831	0.876003	LINC01090	0	ncRNA_intronic	1.753	6	5
2	5	rs139897186	rs72895757	A	C	189053388	0.02432	3.31894e-08	-0.010953	0.0019828	0.876001	LINC01090	0	ncRNA_intronic	8.499	6	5
2	5	rs139897186	rs12185596	T	A	189054871	0.02432	1.23652e-07	-0.010492	0.0019841	0.876001	LINC01090	0	ncRNA_intronic	5.245	7	5
2	5	rs139897186	rs12185546	G	A	189056007	0.02403	3.24638e-08	-0.01096	0.0019828	0.88757	LINC01090	0	ncRNA_intronic	3.204	6	5
2	5	rs139897186	rs72897930	C	T	189057282	0.02432	2.78035e-08	-0.011014	0.0019828	0.876001	LINC01090	0	ncRNA_intronic	2.408	7	5
2	5	rs139897186	rs72897939	G	A	189058903	0.02432	3.25612e-08	-0.01096	0.0019829	0.877931	LINC01090	0	ncRNA_intronic	11.27	6	5
2	5	rs139897186	rs12185714	A	G	189059256	0.02432	3.09813e-08	-0.010979	0.0019831	0.877931	LINC01090	0	ncRNA_intronic	1.338	6	5
2	5	rs139897186	rs12185535	C	T	189060746	0.02432	3.32813e-08	-0.010952	0.0019828	0.877932	LINC01090	0	ncRNA_intronic	4.588	6	5
2	5	rs139897186	rs115658979	G	C	189067945	0.02437	2.44625e-08	-0.01106	0.001983	0.880096	LINC01090	0	ncRNA_intronic	0.095	6	5
2	5	rs139897186	2:189074428:C_T	C	T	189074428	0.02375	NA	NA	NA	0.923826	LINC01090	0	ncRNA_intronic	6.305	7	14
2	5	rs139897186	rs114129406	T	C	189075466	0.02374	2.74536e-08	-0.011006	0.0019805	0.923828	LINC01090	0	ncRNA_intronic	4.771	7	14
2	5	rs139897186	rs72897975	T	G	189076165	0.02383	2.25632e-08	-0.011072	0.0019803	0.924128	LINC01090	0	ncRNA_intronic	13.21	6	14
2	5	rs139897186	rs72897983	A	T	189078046	0.02388	2.1096e-08	-0.011097	0.0019805	0.924277	LINC01090	0	ncRNA_intronic	0.606	6	14
2	5	rs139897186	rs2119095	A	G	189078450	0.02422	2.92348e-08	0.011523	0.0020777	0.923144	LINC01090	0	ncRNA_intronic	4.719	NA	14
2	5	rs139897186	rs114638657	G	T	189078615	0.02417	2.7077e-08	-0.011009	0.0019802	0.925158	LINC01090	0	ncRNA_intronic	0.991	6	14
2	5	rs139897186	rs1595764	T	C	189079156	0.02422	3.62744e-08	0.011445	0.0020778	0.923144	LINC01090	0	ncRNA_intronic	2.48	NA	14
2	5	rs139897186	rs72897990	G	A	189079378	0.02417	1.04665e-07	-0.010537	0.0019812	0.925158	LINC01090	0	ncRNA_intronic	2.674	7	14
2	5	rs139897186	rs72899705	A	G	189081448	0.02412	9.14534e-08	-0.010586	0.0019812	0.927181	LINC01090	0	ncRNA_intronic	6.075	6	14
2	5	rs139897186	rs189148213	C	T	189082402	0.02412	1.006e-07	-0.010648	0.0019993	0.92718	LINC01090	0	ncRNA_intronic	1.128	7	5
2	5	rs139897186	rs191654077	G	A	189082457	0.02412	9.84011e-08	-0.01056	0.0019814	0.927181	LINC01090	0	ncRNA_intronic	1.108	7	5
2	5	rs139897186	2:189082827:C_T	C	T	189082827	0.02061	NA	NA	NA	0.929924	LINC01090	0	ncRNA_intronic	1.268	5	7
2	5	rs139897186	rs139881861	T	C	189083454	0.02412	9.70063e-08	-0.010565	0.0019813	0.927181	LINC01090	0	ncRNA_intronic	3.61	7	14
2	5	rs139897186	rs72899712	C	T	189083806	0.02412	9.81974e-08	-0.010561	0.0019814	0.927181	LINC01090	0	ncRNA_intronic	5.076	6	14
2	5	rs139897186	rs11695469	C	T	189085187	0.02412	1.05706e-07	-0.010535	0.0019814	0.927181	LINC01090	0	ncRNA_intronic	1.403	7	7
2	5	rs139897186	rs10931339	A	G	189085704	0.02417	3.19742e-08	0.011491	0.0020778	0.925158	LINC01090	0	ncRNA_intronic	0.794	7	14
2	5	rs139897186	rs10931340	G	A	189085847	0.02417	3.22701e-08	0.011497	0.0020795	0.925158	LINC01090	0	ncRNA_intronic	0.905	7	14
2	5	rs139897186	rs11884423	G	C	189086099	0.02416	2.64972e-08	0.01156	0.0020779	0.925159	LINC01090	0	ncRNA_intronic	0.492	5	14
2	5	rs139897186	rs72899726	T	G	189086127	0.02411	1.22208e-07	-0.010481	0.0019812	0.927181	LINC01090	0	ncRNA_intronic	2.68	6	14
2	5	rs139897186	rs12693486	T	C	189086294	0.02416	3.25312e-08	0.011482	0.0020772	0.925159	LINC01090	0	ncRNA_intronic	0.958	6	14
2	5	rs139897186	rs115846700	C	T	189086515	0.02411	1.00369e-07	-0.010554	0.0019816	0.927181	LINC01090	0	ncRNA_intronic	3.226	6	14
2	5	rs139897186	rs11681828	T	G	189086686	0.02412	2.56507e-08	0.011572	0.0020779	0.927181	LINC01090	0	ncRNA_intronic	2.981	6	14
2	5	rs139897186	rs72899734	C	G	189086884	0.02411	8.55855e-08	-0.010613	0.0019818	0.927181	LINC01090	0	ncRNA_intronic	3.168	6	9
2	5	rs139897186	rs72901578	C	G	189098349	0.02406	7.6366e-08	-0.010654	0.0019819	0.933307	LINC01090	0	ncRNA_intronic	0.063	7	5
2	5	rs139897186	rs116036939	G	A	189099773	0.02406	9.68501e-08	-0.010569	0.0019819	0.933307	LINC01090	0	ncRNA_intronic	3.433	4	5
2	5	rs139897186	rs144056838	G	C	189100006	0.02406	9.04482e-08	-0.010593	0.0019819	0.933307	LINC01090	0	ncRNA_intronic	0.071	5	5
2	5	rs139897186	rs72901590	G	A	189102144	0.02406	7.93963e-08	-0.010639	0.0019817	0.933307	LINC01090	0	ncRNA_intronic	4.393	6	5
2	5	rs139897186	rs72901594	C	T	189103782	0.02406	8.41395e-08	-0.010619	0.0019818	0.933307	LINC01090	0	ncRNA_intronic	6.877	6	5
2	5	rs139897186	rs11680235	G	A	189105264	0.02406	9.27897e-08	-0.010584	0.0019818	0.933307	LINC01090	0	ncRNA_intronic	0.012	6	5
2	5	rs139897186	rs11686476	C	T	189109475	0.02402	8.59211e-08	-0.010609	0.0019815	0.935354	LINC01090	0	ncRNA_intronic	2.407	6	5
2	5	rs139897186	rs72903509	C	G	189110245	0.02406	8.9619e-08	-0.010596	0.0019818	0.933307	LINC01090	0	ncRNA_intronic	10.94	4	5
2	5	rs139897186	rs72903511	A	T	189110364	0.02406	8.96809e-08	-0.010596	0.0019818	0.933307	LINC01090	0	ncRNA_intronic	8.458	6	5
2	5	rs139897186	rs72903524	A	G	189112875	0.02339	9.19814e-08	-0.010587	0.0019818	0.931432	LINC01090	0	ncRNA_intronic	1.926	6	5
2	5	rs139897186	rs72903526	C	G	189113584	0.02406	9.23634e-08	-0.010586	0.0019818	0.933308	LINC01090	0	ncRNA_intronic	0.439	6	5
2	5	rs139897186	rs72903527	A	G	189114384	0.02406	8.73776e-08	-0.010605	0.0019818	0.933308	LINC01090	0	ncRNA_intronic	1.362	5	5
2	5	rs139897186	rs72903537	C	T	189118328	0.02406	9.21934e-08	-0.010587	0.001982	0.933308	LINC01090	0	ncRNA_intronic	3.49	6	5
2	5	rs139897186	rs72903560	A	T	189122987	0.02367	8.8736e-08	-0.010601	0.001982	0.92428	LINC01090	0	ncRNA_intronic	5.572	7	5
2	5	rs139897186	2:189124900:C_CT	CT	C	189124900	0.02425	NA	NA	NA	0.933824	LINC01090	0	ncRNA_intronic	5.276	NA	5
2	5	rs139897186	rs72903582	G	A	189129325	0.02425	1.41091e-07	-0.010435	0.0019823	0.933824	LINC01090	0	ncRNA_intronic	2.39	6	5
2	5	rs139897186	rs72903583	C	T	189129385	0.02426	2.19685e-07	-0.010268	0.0019815	0.933823	LINC01090	0	ncRNA_intronic	0.909	6	5
2	5	rs139897186	rs142452160	G	A	189130704	0.02425	1.41645e-07	-0.010433	0.0019823	0.933824	LINC01090	0	ncRNA_intronic	2.022	7	5
2	5	rs139897186	rs72903592	A	G	189131296	0.02425	1.40152e-07	-0.010437	0.0019823	0.933824	LINC01090	0	ncRNA_intronic	1.704	6	5
2	5	rs139897186	2:189131553:G_GTACATATATACATGTATA	GTACATATATACATGTATA	G	189131553	0.02425	NA	NA	NA	0.933824	LINC01090	0	ncRNA_intronic	NA	NA	5
2	5	rs139897186	rs146127439	C	T	189131677	0.02425	3.65258e-08	-0.010911	0.0019813	0.933824	LINC01090	0	ncRNA_intronic	0.995	7	5
2	5	rs139897186	rs72905529	T	C	189140270	0.02425	3.21736e-08	-0.010955	0.0019813	0.933824	LINC01090	0	ncRNA_intronic	2.02	5	2
2	5	rs139897186	rs11678729	T	G	189149598	0.02441	6.73287e-08	-0.011488	0.0021282	0.92981	LINC01090	0	ncRNA_intronic	12.84	5	1
2	5	rs139897186	rs72905551	G	A	189149665	0.02441	7.35021e-08	-0.011455	0.0021281	0.92981	LINC01090	0	ncRNA_intronic	16.11	7	1
2	5	rs139897186	2:189153897:A_T	A	T	189153897	0.02509	NA	NA	NA	0.908194	LINC01090	1478	intergenic	0.02	5	5
2	5	rs139897186	rs72905569	C	T	189160636	0.02272	1.11148e-07	-0.010532	0.0019844	0.943127	GULP1	0	intronic	3.561	5	1
2	5	rs139897186	rs72905578	G	T	189162895	0.02386	1.23652e-07	-0.010523	0.00199	0.946135	GULP1	0	intronic	6.737	5	5
2	5	rs139897186	rs72905586	C	T	189165269	0.024	1.13658e-07	-0.010521	0.0019837	0.946135	GULP1	0	intronic	3.841	6	5
2	5	rs139897186	rs11689113	T	C	189167337	0.024	9.14745e-08	-0.010597	0.0019834	0.946135	GULP1	0	intronic	2.266	5	5
2	5	rs139897186	rs72905596	A	T	189168960	0.02395	1.19344e-07	-0.010501	0.0019833	0.94396	GULP1	0	intronic	14.03	6	2
2	5	rs139897186	rs72905601	A	G	189172516	0.024	1.19371e-07	-0.010501	0.0019833	0.946135	GULP1	0	intronic	4.135	3a	5
2	5	rs139897186	rs72907612	A	G	189173904	0.024	1.44378e-07	-0.01043	0.001983	0.946135	GULP1	0	intronic	2.642	5	5
2	5	rs139897186	rs72907614	A	G	189175205	0.024	1.18386e-07	-0.010504	0.0019833	0.946135	GULP1	0	intronic	3.267	7	5
2	5	rs139897186	rs72907632	T	C	189181919	0.02405	1.23851e-07	-0.010487	0.0019833	0.94624	GULP1	0	intronic	1.303	4	5
2	5	rs139897186	rs72907664	A	G	189194025	0.02396	8.60201e-08	-0.010619	0.0019834	0.952477	GULP1	0	intronic	2.428	5	5
2	5	rs139897186	rs11683340	A	G	189195338	0.02446	1.08868e-07	-0.011833	0.0022278	0.931983	GULP1	0	intronic	17.28	5	5
2	5	rs139897186	rs11678294	T	A	189195569	0.02446	1.14789e-07	-0.011806	0.0022267	0.931983	GULP1	0	intronic	0.466	5	5
2	5	rs139897186	rs13393442	G	A	189199310	0.02338	1.07647e-07	-0.010901	0.0020516	0.942742	GULP1	0	intronic	9.204	7	5
2	5	rs139897186	2:189201245:A_AATAAACAT	A	AATAAACAT	189201245	0.02396	NA	NA	NA	0.952477	GULP1	0	intronic	0.054	NA	4
2	5	rs139897186	rs9288154	G	A	189208631	0.02405	7.95793e-08	-0.01102	0.0020528	0.950487	GULP1	0	intronic	2.351	7	5
2	5	rs139897186	2:189210182:C_CAG	CAG	C	189210182	0.02401	NA	NA	NA	0.95257	GULP1	0	intronic	7.407	NA	5
2	5	rs139897186	rs72907686	T	A	189210699	0.024	5.9484e-08	-0.010749	0.0019831	0.952571	GULP1	0	intronic	8.361	5	5
2	5	rs139897186	rs72907691	G	A	189210795	0.02405	5.47394e-08	-0.010781	0.0019834	0.950487	GULP1	0	intronic	13.66	7	5
2	5	rs139897186	rs72907697	A	C	189213200	0.0217	5.77165e-08	-0.010762	0.0019835	0.947383	GULP1	0	intronic	10.89	7	5
2	5	rs139897186	rs72909505	G	A	189214862	0.024	7.79471e-08	-0.010657	0.0019837	0.952571	GULP1	0	intronic	3.372	7	5
2	5	rs139897186	rs72909509	T	A	189216697	0.024	6.07715e-08	-0.010745	0.0019836	0.952571	GULP1	0	intronic	7.214	5	5
2	5	rs139897186	2:189219709:T_TGTTTCTG	TGTTTCTG	T	189219709	0.024	NA	NA	NA	0.952571	GULP1	0	intronic	17.56	NA	5
2	5	rs139897186	rs72909519	T	C	189221319	0.024	8.05749e-08	-0.010642	0.0019833	0.95257	GULP1	0	intronic	10.13	6	5
2	5	rs139897186	rs72909524	G	A	189223985	0.01982	7.89405e-08	-0.01065	0.0019833	0.942726	GULP1	0	intronic	3.998	6	5
2	5	rs139897186	rs72909525	T	C	189224014	0.0219	6.35916e-08	-0.010729	0.0019838	0.950689	GULP1	0	intronic	1.97	7	5
2	5	rs139897186	rs72909527	T	A	189224020	0.0219	5.11329e-08	-0.010806	0.0019837	0.950689	GULP1	0	intronic	7.358	7	5
2	5	rs139897186	rs10931353	C	G	189224664	0.024	6.35185e-08	-0.010729	0.0019836	0.952571	GULP1	0	intronic	2.022	5	5
2	5	rs139897186	rs72909531	C	T	189228645	0.024	3.50994e-08	-0.010935	0.0019832	0.952571	GULP1	0	intronic	1.43	5	5
2	5	rs139897186	rs72909536	A	G	189229307	0.024	5.24204e-08	-0.010802	0.0019845	0.952571	GULP1	0	intronic	3.335	7	1
2	5	rs139897186	rs114953847	C	T	189229616	0.024	6.51478e-08	-0.01072	0.0019836	0.952571	GULP1	0	intronic	0.479	6	5
2	5	rs139897186	2:189231247:A_ATGTC	ATGTC	A	189231247	0.024	NA	NA	NA	0.952571	GULP1	0	intronic	6.555	NA	5
2	5	rs139897186	rs72909545	A	G	189233552	0.02362	6.41357e-08	-0.010724	0.0019833	0.94981	GULP1	0	intronic	4.964	7	5
2	5	rs139897186	2:189235066:C_CTAGCACA	CTAGCACA	C	189235066	0.024	NA	NA	NA	0.952571	GULP1	0	intronic	6.088	NA	5
2	5	rs139897186	rs72909549	C	T	189236226	0.024	5.87625e-08	-0.010756	0.0019835	0.952571	GULP1	0	intronic	3.117	5	5
2	5	rs139897186	rs72909551	C	T	189237661	0.024	6.53281e-08	-0.010719	0.0019836	0.952571	GULP1	0	intronic	2.672	5	5
2	5	rs139897186	rs72909552	G	A	189237904	0.02359	6.4983e-08	-0.010721	0.0019836	0.958382	GULP1	0	intronic	1.231	6	5
2	5	rs139897186	rs72909553	T	G	189237945	0.02359	6.72512e-08	-0.010709	0.0019836	0.958382	GULP1	0	intronic	8.804	6	5
2	5	rs139897186	rs115728862	C	T	189243731	0.02362	6.04227e-08	-0.010747	0.0019836	0.94971	GULP1	0	intronic	0.495	6	5
2	5	rs139897186	rs72909559	G	A	189243770	0.02362	1.07547e-07	-0.010538	0.0019833	0.94971	GULP1	0	intronic	1.848	6	5
2	5	rs139897186	rs116510021	T	C	189246180	0.024	6.04227e-08	-0.010747	0.0019836	0.952571	GULP1	0	intronic	3.851	7	5
2	5	rs139897186	rs11694636	T	C	189246374	0.024	6.00897e-08	-0.010749	0.0019836	0.952571	GULP1	0	intronic	2.663	3a	5
2	5	rs139897186	rs72909566	A	G	189253375	0.024	5.99515e-08	-0.010749	0.0019836	0.952571	GULP1	0	intronic	5.721	7	4
2	5	rs139897186	rs72909568	C	T	189254438	0.024	6.02698e-08	-0.010747	0.0019836	0.952571	GULP1	0	intronic	6.081	7	4
2	5	rs139897186	rs72909571	G	A	189255050	0.02395	5.19159e-08	-0.01083	0.0019891	0.952477	GULP1	0	intronic	11.8	6	4
2	5	rs139897186	rs12151605	A	G	189256317	0.02166	5.16535e-08	-0.010832	0.0019891	0.947519	GULP1	0	intronic	0.047	5	5
2	5	rs139897186	rs72909573	T	A	189257557	0.02334	5.12507e-08	-0.010835	0.0019891	0.951234	GULP1	0	intronic	4.761	7	5
2	5	rs139897186	2:189261848:C_CTTG	CTTG	C	189261848	0.02205	NA	NA	NA	0.916651	GULP1	0	intronic	7.951	NA	5
2	5	rs139897186	rs72909575	T	C	189262640	0.024	5.03153e-08	-0.010841	0.0019891	0.95257	GULP1	0	intronic	1.257	7	4
2	5	rs139897186	rs10931357	G	T	189265428	0.024	5.03153e-08	-0.010841	0.0019891	0.95257	GULP1	0	intronic	6.022	7	5
2	5	rs139897186	rs72909576	G	A	189267001	0.024	5.06874e-08	-0.010839	0.0019892	0.95257	GULP1	0	intronic	0.419	5	5
2	5	rs139897186	rs72909577	T	C	189267092	0.024	5.06991e-08	-0.010839	0.0019891	0.95257	GULP1	0	intronic	1.166	7	5
2	5	rs139897186	rs114132456	G	C	189268151	0.024	5.07107e-08	-0.010838	0.0019891	0.95257	GULP1	0	intronic	0.271	7	5
2	5	rs139897186	rs72909579	C	G	189268194	0.024	5.07107e-08	-0.010838	0.0019891	0.95257	GULP1	0	intronic	0.401	7	5
2	5	rs139897186	rs115867646	C	A	189274277	0.02364	4.90343e-08	-0.010851	0.0019891	0.982393	GULP1	0	intronic	6.941	7	5
2	5	rs139897186	rs143205932	C	T	189275777	0.02364	4.74351e-08	-0.010862	0.0019892	0.982393	GULP1	0	intronic	9.477	3a	2
2	5	rs139897186	rs72909590	C	G	189277698	0.02364	4.53002e-08	-0.010879	0.0019892	0.982393	GULP1	0	intronic	0.187	6	5
2	5	rs139897186	rs72909594	T	C	189279313	0.02364	4.43507e-08	-0.010886	0.0019892	0.982393	GULP1	0	intronic	3.29	4	2
2	5	rs139897186	rs150954585	A	C	189279678	0.02364	4.43507e-08	-0.010886	0.0019892	0.982393	GULP1	0	intronic	1.407	4	5
2	5	rs139897186	rs72909595	G	A	189279866	0.02364	4.43404e-08	-0.010886	0.0019892	0.982393	GULP1	0	intronic	7.29	3a	2
2	5	rs139897186	rs72909598	T	C	189283501	0.02364	4.38531e-08	-0.010891	0.0019892	0.982393	GULP1	0	intronic	0.297	7	5
2	5	rs139897186	rs116779190	T	A	189283981	0.02364	4.37824e-08	-0.010891	0.0019892	0.982393	GULP1	0	intronic	2.835	6	4
2	5	rs139897186	rs72911406	G	T	189289612	0.02364	5.63897e-08	-0.0108	0.0019889	0.982393	GULP1	0	intronic	0.967	5	5
2	5	rs139897186	rs72911432	A	C	189299546	0.02364	5.01996e-08	-0.010843	0.0019893	0.982393	GULP1	0	intronic	3.162	7	5
2	5	rs139897186	rs115555667	A	C	189300167	0.02364	5.118e-08	-0.010836	0.0019893	0.982393	GULP1	0	intronic	1.801	6	5
2	5	rs139897186	rs11683909	A	T	189301347	0.02364	5.01303e-08	-0.010843	0.0019893	0.982393	GULP1	0	intronic	0.074	6	5
2	5	rs139897186	rs11683969	A	G	189301473	0.02364	5.00841e-08	-0.010844	0.0019893	0.982393	GULP1	0	intronic	1.185	7	5
2	5	rs139897186	rs72911439	C	T	189301853	0.02364	5.00265e-08	-0.010844	0.0019893	0.982393	GULP1	0	intronic	2.632	6	5
2	5	rs139897186	rs59668663	A	G	189303954	0.02364	4.62914e-08	-0.010869	0.0019888	0.982393	GULP1	0	intronic	1.088	6	5
2	5	rs139897186	rs72911445	C	G	189304374	0.02364	4.39744e-08	-0.01089	0.0019892	0.982393	GULP1	0	intronic	3.501	7	5
2	5	rs139897186	rs72911448	T	G	189305741	0.02364	4.39238e-08	-0.01089	0.0019892	0.982393	GULP1	0	intronic	4.547	6	5
2	5	rs139897186	rs72911463	A	G	189317529	0.02363	3.97466e-08	-0.010922	0.0019888	0.982393	GULP1	0	intronic	2.672	6	4
2	5	rs139897186	rs11693105	G	A	189319569	0.02363	4.08037e-08	-0.010879	0.0019825	0.982393	GULP1	0	intronic	1.42	7	5
2	5	rs139897186	rs72911465	T	C	189319880	0.02363	4.21599e-08	-0.010868	0.0019825	0.982393	GULP1	0	intronic	0.324	6	5
2	5	rs139897186	rs6722940	G	A	189324259	0.03397	9.31108e-06	-0.010004	0.0022568	0.635758	GULP1	0	intronic	1.233	6	5
2	5	rs139897186	rs72911476	T	C	189326636	0.02368	4.71737e-08	-0.010859	0.0019882	0.984595	GULP1	0	intronic	4.862	6	5
2	5	rs139897186	rs6709557	A	G	189327818	0.03495	1.02542e-05	-0.0099502	0.0022553	0.65029	GULP1	0	intronic	1.299	7	2
2	5	rs139897186	rs6744275	T	C	189330900	0.03496	1.25487e-05	-0.0099428	0.0022763	0.650289	GULP1	0	intronic	7.569	5	5
2	5	rs139897186	2:189331019:C_T	T	C	189331019	0.03476	NA	NA	NA	0.65426	GULP1	0	intronic	1.265	5	5
2	5	rs139897186	rs13386959	C	T	189332892	0.03505	1.31492e-05	-0.0099211	0.0022767	0.651204	GULP1	0	intronic	1.329	7	5
2	5	rs139897186	rs13397653	G	A	189335713	0.03505	1.35894e-05	-0.0099036	0.0022765	0.651204	GULP1	0	intronic	0.172	7	4
2	5	rs139897186	rs4453658	G	A	189337788	0.035	9.32825e-06	-0.0097041	0.0021894	0.652194	GULP1	0	intronic	11.95	7	5
2	5	rs139897186	2:189337883:T_TC	TC	T	189337883	0.03495	NA	NA	NA	0.655169	GULP1	0	intronic	NA	NA	5
2	5	rs139897186	2:189337885:T_TC	TC	T	189337885	0.03495	NA	NA	NA	0.655169	GULP1	0	intronic	NA	NA	5
2	5	rs139897186	rs10185750	G	A	189337945	0.03494	9.04066e-06	-0.0097163	0.0021888	0.653188	GULP1	0	intronic	1.863	7	5
2	5	rs139897186	rs72911497	C	T	189339713	0.02378	4.66982e-08	-0.010863	0.0019882	0.984656	GULP1	0	intronic	2.09	7	5
2	5	rs139897186	2:189340092:C_CA	CA	C	189340092	0.02379	NA	NA	NA	0.984656	GULP1	0	intronic	4.542	NA	5
2	5	rs139897186	rs72911499	C	T	189341014	0.02378	4.66982e-08	-0.010863	0.0019882	0.984656	GULP1	0	intronic	9.641	2b	5
2	5	rs139897186	rs72911501	T	C	189341377	0.02378	4.66982e-08	-0.010863	0.0019882	0.984656	GULP1	0	intronic	1.701	7	5
2	5	rs139897186	rs10153688	G	T	189341775	0.035	9.22996e-06	-0.0097074	0.002189	0.652194	GULP1	0	intronic	1.264	6	5
2	5	rs139897186	rs13414327	T	G	189342394	0.03505	1.31856e-05	-0.0099189	0.0022765	0.651204	GULP1	0	UTR5	6.535	7	5
2	5	rs139897186	rs13418031	T	C	189343582	0.03505	1.33567e-05	-0.0099115	0.0022763	0.651204	GULP1	0	intronic	1.962	3a	5
2	5	rs139897186	rs13392850	A	C	189347005	0.03505	1.14288e-05	-0.0099904	0.0022766	0.651204	GULP1	0	intronic	0.651	7	5
2	5	rs139897186	rs13025659	T	C	189351489	0.03453	1.13527e-05	0.0099943	0.0022767	0.662215	GULP1	0	intronic	1.609	6	5
2	5	rs139897186	rs10931363	A	C	189354533	0.03517	8.29087e-06	0.0097597	0.0021894	0.654013	GULP1	0	intronic	0.68	6	5
2	5	rs139897186	rs10804021	G	A	189356484	0.03516	1.04328e-05	0.0097444	0.0022106	0.654017	GULP1	0	intronic	4.292	6	5
2	5	rs139897186	rs72913327	G	A	189357041	0.02395	4.75992e-08	-0.010856	0.0019883	0.984778	GULP1	0	intronic	2.379	7	5
2	5	rs139897186	rs12997039	A	G	189357728	0.03521	1.1358e-05	0.0099939	0.0022767	0.653031	GULP1	0	intronic	16.37	6	5
2	5	rs139897186	2:189358025:G_GA	G	GA	189358025	0.03516	NA	NA	NA	0.654017	GULP1	0	intronic	0.792	NA	5
2	5	rs139897186	rs11685238	T	G	189360023	0.03516	1.00485e-05	0.0097578	0.0022095	0.654017	GULP1	0	intronic	3.382	7	5
2	5	rs139897186	rs7587596	A	C	189361402	0.03516	8.32147e-06	0.0097571	0.0021892	0.654018	GULP1	0	intronic	2.108	7	5
2	5	rs139897186	rs6434285	G	A	189361638	0.03516	9.91517e-06	0.0097702	0.0022109	0.654017	GULP1	0	intronic	2.383	5	5
2	5	rs139897186	rs6434286	A	G	189361752	0.03521	1.14446e-05	0.0099906	0.0022768	0.653031	GULP1	0	intronic	6.251	6	5
2	5	rs139897186	rs7420808	G	T	189362816	0.03516	8.37144e-06	0.0097618	0.0021909	0.654018	GULP1	0	intronic	0.658	6	4
2	5	rs139897186	rs7424421	A	T	189363142	0.03516	9.88553e-06	0.0097696	0.0022104	0.654017	GULP1	0	intronic	1.533	6	4
2	5	rs139897186	rs7602180	A	G	189365150	0.03511	9.88098e-06	0.009769	0.0022102	0.655004	GULP1	0	intronic	0.072	6	4
2	5	rs139897186	2:189366914:G_GGGACAGTTCTA	GGGACAGTTCTA	G	189366914	0.02406	NA	NA	NA	0.980476	GULP1	0	intronic	0.136	NA	4
2	5	rs139897186	rs72913360	G	A	189367652	0.02395	4.86407e-08	-0.010847	0.001988	0.984778	GULP1	0	intronic	1.839	5	4
2	5	rs139897186	rs72913365	G	C	189370298	0.0239	5.73852e-08	-0.010757	0.0019821	0.984748	GULP1	0	intronic	0.164	7	5
2	5	rs139897186	2:189373614:A_AT	AT	A	189373614	0.03576	NA	NA	NA	0.643754	GULP1	0	intronic	NA	NA	5
2	5	rs139897186	rs6414119	A	G	189374858	0.03516	1.01111e-05	0.0097601	0.0022107	0.654017	GULP1	0	intronic	5.218	7	5
2	5	rs139897186	rs11902664	T	C	189375840	0.03526	1.09345e-05	0.0097235	0.002211	0.652046	GULP1	0	intronic	3.551	7	5
2	5	rs139897186	2:189377886:C_CTT	CTT	C	189377886	0.02395	NA	NA	NA	0.984778	GULP1	0	intronic	8.395	NA	5
2	5	rs139897186	rs6756504	C	T	189377933	0.03525	1.15531e-05	0.0099904	0.0022778	0.652053	GULP1	0	intronic	0.257	7	5
2	5	rs139897186	2:189378611:G_GA	G	GA	189378611	0.02385	NA	NA	NA	0.984718	GULP1	0	intronic	NA	NA	5
2	5	rs139897186	2:189384540:C_CT	C	CT	189384540	0.02395	NA	NA	NA	0.984778	GULP1	0	intronic	1.705	NA	5
2	5	rs139897186	rs7423554	A	G	189385979	0.03525	8.95777e-06	0.0097095	0.0021863	0.652053	GULP1	0	intronic	3.155	6	5
2	5	rs139897186	rs4667231	G	A	189388330	0.03525	7.19946e-06	0.009814	0.0021868	0.652053	GULP1	0	intronic	1.361	7	5
2	5	rs139897186	2:189389429:A_G	G	A	189389429	0.02405	NA	NA	NA	0.980476	GULP1	0	intronic	3.936	4	5
2	5	rs139897186	2:189390320:T_TCACA	T	TCACA	189390320	0.02405	NA	NA	NA	0.980476	GULP1	0	intronic	1.114	NA	5
2	5	rs139897186	2:189390321:T_TC	T	TC	189390321	0.02405	NA	NA	NA	0.980476	GULP1	0	intronic	1.404	NA	5
2	5	rs139897186	rs7419798	C	T	189390725	0.03535	8.28896e-06	0.0098578	0.0022114	0.649121	GULP1	0	intronic	1.198	7	5
2	5	rs139897186	rs55663622	T	C	189391763	0.03525	8.17335e-06	0.0098423	0.0022065	0.652053	GULP1	0	intronic	1.295	5	2
2	5	rs139897186	rs7423329	T	C	189394596	0.02424	9.65384e-08	0.010991	0.0020608	0.973981	GULP1	0	intronic	0.148	3a	4
2	5	rs139897186	rs7579593	G	A	189396005	0.0241	9.7949e-08	0.011516	0.0021603	0.978339	GULP1	0	intronic	3.319	5	4
2	5	rs139897186	rs72896824	G	A	189402022	0.02395	4.23448e-08	-0.010895	0.0019878	0.984778	GULP1	0	intronic	3.545	7	5
2	5	rs139897186	rs7582643	G	T	189402418	0.0353	1.12876e-05	0.010004	0.0022783	0.651073	GULP1	0	intronic	0.209	6	5
2	5	rs139897186	rs12475894	A	G	189405669	0.03525	8.04452e-06	0.0098746	0.002212	0.652053	GULP1	0	intronic	3.065	5	5
2	5	rs139897186	rs72896833	A	G	189406475	0.02395	4.25794e-08	-0.010893	0.0019878	0.984778	GULP1	0	UTR3	0.58	6	5
2	5	rs139897186	rs6727633	A	G	189407771	0.03435	8.82877e-06	0.0097163	0.0021863	0.63869	GULP1	0	intronic	0.697	6	5
2	5	rs139897186	rs72896844	A	G	189408168	0.02395	4.29438e-08	-0.01089	0.0019877	0.984778	GULP1	0	intronic	1.512	7	4
2	5	rs139897186	rs10931366	T	A	189409265	0.03539	8.13392e-06	0.0098215	0.0022013	0.651034	GULP1	0	intronic	0.82	6	4
2	5	rs139897186	rs6707212	G	T	189409955	0.03301	1.06439e-05	0.010032	0.0022781	0.62651	GULP1	0	intronic	9.544	7	5
2	5	rs139897186	rs72896851	C	T	189410552	0.02155	4.2462e-08	-0.010894	0.0019878	0.980638	GULP1	0	intronic	0.265	7	5
2	5	rs139897186	rs11685643	T	G	189411307	0.02405	5.85329e-08	-0.011142	0.0020544	0.980476	GULP1	0	intronic	5.324	7	5
2	5	rs139897186	rs11679949	G	A	189411455	0.02405	5.85599e-08	-0.011143	0.0020547	0.980476	GULP1	0	intronic	3.034	7	5
2	5	rs139897186	rs7600043	G	T	189412260	0.03525	1.05317e-05	0.0097447	0.0022117	0.652053	GULP1	0	intronic	2.223	7	5
2	5	rs139897186	rs139943830	A	T	189412290	0.02395	4.60575e-08	-0.010865	0.0019877	0.984778	GULP1	0	intronic	1.284	6	5
2	5	rs139897186	rs72896856	A	G	189413376	0.02395	4.59198e-08	-0.010866	0.0019877	0.984778	GULP1	0	intronic	7.902	6	4
2	5	rs139897186	rs12476413	T	C	189414851	0.03526	7.8001e-06	0.0098876	0.0022117	0.655039	GULP1	0	intronic	2.015	5	5
2	5	rs139897186	rs57067423	A	G	189415526	0.02405	6.1038e-08	-0.011126	0.0020544	0.984768	GULP1	0	intronic	0.129	6	5
2	5	rs139897186	rs7569327	C	T	189418214	0.03526	1.00138e-05	0.0097703	0.002212	0.655039	GULP1	0	intronic	0.771	7	5
2	5	rs139897186	rs57210291	C	T	189418220	0.02395	3.5416e-08	-0.010958	0.0019879	0.989087	GULP1	0	intronic	0.478	7	5
2	5	rs139897186	2:189420468:A_AT	AT	A	189420468	0.02395	NA	NA	NA	0.989087	GULP1	0	intronic	1.265	NA	4
2	5	rs139897186	rs146618594	G	A	189421567	0.02405	7.94877e-08	-0.010838	0.0020189	0.984768	GULP1	0	intronic	3.618	7	4
2	5	rs139897186	rs7568147	C	T	189423107	0.03531	1.35021e-05	-0.0099111	0.0022774	0.654055	GULP1	0	intronic	2.362	6	4
2	5	rs139897186	rs72896869	T	C	189425585	0.02395	4.32912e-08	-0.010885	0.0019873	0.989087	GULP1	0	intronic	14.34	7	4
2	5	rs139897186	rs67425558	G	C	189426014	0.03526	1.32312e-05	-0.0096285	0.0022102	0.655039	GULP1	0	intronic	0.219	6	4
2	5	rs139897186	rs72896876	T	G	189427878	0.02391	5.11446e-08	-0.010792	0.0019812	0.989066	GULP1	0	intronic	2.189	6	5
2	5	rs139897186	rs72896879	T	C	189429982	0.02415	9.2406e-08	-0.010616	0.0019876	0.984828	GULP1	0	intronic	1.754	7	5
2	5	rs139897186	rs61045757	C	A	189433917	0.03531	1.30768e-05	-0.0099246	0.0022769	0.661831	GULP1	0	intronic	4.051	7	4
2	5	rs139897186	rs10931368	T	A	189435947	0.02391	4.71628e-08	-0.010821	0.0019812	0.995628	GULP1	0	intronic	12.82	6	4
2	5	rs139897186	rs13396968	C	T	189436328	0.03504	9.51481e-06	-0.010098	0.0022805	0.667852	GULP1	0	intronic	4.319	7	4
2	5	rs139897186	rs72896898	G	A	189436478	0.023	3.90751e-08	-0.010919	0.0019871	0.988714	GULP1	0	intronic	3.237	2b	4
2	5	rs139897186	2:189437993:C_CT	CT	C	189437993	0.03508	NA	NA	NA	0.664937	GULP1	0	intronic	2.425	NA	4
2	5	rs139897186	2:189438363:C_CTG	CTG	C	189438363	0.03483	NA	NA	NA	0.671932	GULP1	0	intronic	6.7	NA	4
2	5	rs139897186	rs66641143	C	T	189442525	0.03498	9.67609e-06	-0.010051	0.0022716	0.668869	GULP1	0	intronic	2.211	6	2
2	5	rs139897186	rs114275577	C	G	189445976	0.02367	4.12572e-08	-0.010868	0.0019813	0.99339	GULP1	0	intronic	2.128	7	5
2	5	rs139897186	rs60894296	A	G	189449196	0.024	3.59915e-08	-0.010946	0.0019867	0.995645	GULP1	0	intronic	2.507	7	4
2	5	rs139897186	rs115987899	A	G	189450013	0.024	3.42452e-08	-0.010963	0.0019866	0.995645	GULP1	0	intronic	2.611	7	4
2	5	rs139897186	rs72898830	T	C	189451743	0.024	3.40251e-08	-0.010966	0.0019868	0.995645	GULP1	0	intronic	5.037	6	4
2	5	rs139897186	rs1507551	G	A	189453867	0.03277	7.19118e-06	-0.009691	0.0021593	0.717568	GULP1	0	UTR3	2.653	NA	4
2	5	rs139897186	rs11695177	G	T	189456245	0.024	3.41507e-08	-0.010965	0.0019868	0.995645	GULP1	0	UTR3	0.255	6	4
2	5	rs139897186	rs11695316	G	A	189456573	0.03464	8.07235e-06	-0.009866	0.0022105	0.668591	GULP1	0	UTR3	2.734	7	4
2	5	rs139897186	2:189457129:T_TTTTAG	TTTTAG	T	189457129	0.024	NA	NA	NA	0.995645	GULP1	0	UTR3	5.063	NA	4
2	5	rs139897186	rs72898840	G	A	189459013	0.024	3.50026e-08	-0.010954	0.0019864	0.995645	GULP1	0	UTR3	12.46	7	4
2	5	rs139897186	rs72898843	A	G	189460956	0.024	3.52046e-08	-0.010953	0.0019867	0.995645	GULP1	302	downstream	11.53	3a	4
2	5	rs139897186	2:189463228:A_T	A	T	189463228	0.024	NA	NA	NA	0.995645	AC079613.1	289	downstream	0.621	5	2
2	5	rs139897186	rs13393057	G	C	189464910	0.03507	7.33162e-06	-0.0099329	0.0022152	0.666849	AC079613.1	0	ncRNA_intronic	0.456	5	5
2	5	rs139897186	rs111450347	G	A	189470484	0.03496	4.32016e-06	-0.0094581	0.0020582	0.668881	AC079613.1	0	ncRNA_intronic	2.697	5	1
2	5	rs139897186	rs112972302	G	C	189471218	0.024	2.94374e-08	-0.011015	0.0019864	0.995645	AC079613.1	0	ncRNA_intronic	1.011	NA	5
2	5	rs139897186	rs140766828	C	G	189471637	0.024	2.18927e-08	-0.011117	0.0019864	0.995645	AC079613.1	0	ncRNA_intronic	2.396	5	1
2	5	rs139897186	rs13412448	T	A	189471825	0.03496	2.75804e-06	-0.0096324	0.0020546	0.668881	AC079613.1	0	ncRNA_intronic	5.834	5	1
2	5	rs139897186	rs72898858	G	A	189473631	0.024	2.37083e-08	-0.011089	0.0019864	0.995645	AC079613.1	0	ncRNA_intronic	1.417	6	5
2	5	rs139897186	rs13413644	G	T	189475949	0.03506	5.32353e-06	-0.010068	0.002212	0.666853	AC079613.1	0	ncRNA_intronic	0.609	5	5
2	5	rs139897186	rs13413752	G	A	189476055	0.03496	2.79898e-06	-0.0098882	0.0021105	0.668881	AC079613.1	0	ncRNA_intronic	8.636	5	5
2	5	rs139897186	rs72898866	A	T	189476805	0.01773	2.56744e-08	-0.011061	0.0019863	0.994079	AC079613.1	0	ncRNA_intronic	5.645	6	5
2	5	rs139897186	2:189478374:C_CA	CA	C	189478374	0.03505	NA	NA	NA	0.666857	AC079613.1	0	ncRNA_intronic	8.712	NA	5
2	5	rs139897186	rs13386581	T	C	189478712	0.03505	3.02901e-06	-0.0095957	0.0020552	0.666857	AC079613.1	0	ncRNA_intronic	8.369	6	5
2	5	rs139897186	rs13424809	G	A	189479302	0.03515	5.33212e-06	-0.010061	0.0022105	0.664841	AC079613.1	0	ncRNA_intronic	1.6	7	5
2	5	rs139897186	rs72898876	A	G	189479460	0.0239	2.36755e-08	-0.011059	0.0019809	0.995628	AC079613.1	0	ncRNA_intronic	9.87	7	5
2	5	rs139897186	rs186422988	C	T	189481427	0.024	2.5439e-08	-0.011064	0.0019862	0.995645	AC079613.1	0	ncRNA_intronic	2.703	7	5
2	5	rs139897186	rs72898887	A	C	189482780	0.02367	3.02552e-08	-0.010973	0.0019807	0.995584	AC079613.1	0	ncRNA_intronic	0.739	7	5
2	5	rs139897186	rs10203054	G	A	189484327	0.03491	5.6846e-06	-0.010035	0.0022115	0.658091	AC079613.1	0	ncRNA_intronic	1.924	7	8
2	5	rs139897186	rs1807235	C	T	189485670	0.03515	6.84069e-06	-0.0099508	0.0022119	0.664841	AC079613.1	0	ncRNA_intronic	5.076	NA	5
2	5	rs139897186	2:189488384:G_GA	GA	G	189488384	0.03548	NA	NA	NA	0.664745	AC079613.1	0	ncRNA_intronic	NA	NA	5
2	5	rs139897186	rs10172178	G	A	189488932	0.03515	6.06038e-06	-0.010005	0.0022114	0.664841	AC079613.1	0	ncRNA_intronic	3.446	2b	2
2	5	rs139897186	rs72898898	G	T	189492783	0.0239	2.90135e-08	-0.011019	0.0019863	0.995628	AC079613.1	0	ncRNA_intronic	0.984	6	5
2	5	rs139897186	rs72898900	A	C	189492963	0.024	3.0137e-08	-0.011005	0.0019863	0.995645	AC079613.1	0	ncRNA_intronic	0.434	5	5
2	5	rs139897186	2:189493957:T_TG	T	TG	189493957	0.0362	NA	NA	NA	0.663594	AC079613.1	0	ncRNA_intronic	NA	NA	5
2	5	rs139897186	rs4577225	A	G	189494120	0.03515	6.34016e-06	-0.010186	0.0022561	0.664841	AC079613.1	0	ncRNA_intronic	1.438	4	5
2	5	rs139897186	rs10153871	G	T	189494324	0.03505	3.31971e-06	-0.0095533	0.0020544	0.666857	AC079613.1	0	ncRNA_intronic	1.377	4	5
2	5	rs139897186	rs7585515	G	C	189503628	0.03058	6.33578e-06	-0.009981	0.0022107	0.765118	AC079613.1	0	ncRNA_intronic	0.045	7	15
2	5	rs139897186	rs10193550	A	G	189503686	0.03468	3.30141e-06	-0.0095619	0.0020558	0.665307	AC079613.1	0	ncRNA_intronic	2.588	6	15
2	5	rs139897186	rs72900811	G	A	189503991	0.02396	2.85891e-08	-0.011032	0.0019878	1	AC079613.1	0	ncRNA_intronic	9.784	7	15
2	5	rs139897186	rs10174256	G	A	189505469	0.03287	6.16453e-06	-0.0099933	0.0022106	0.645051	AC079613.1	0	ncRNA_intronic	4.898	5	15
2	5	rs139897186	2:189510755:A_C	C	A	189510755	0.02563	NA	NA	NA	0.936207	AC079613.1	0	ncRNA_intronic	0.531	NA	7
2	5	rs139897186	2:189522913:T_TTTTA	T	TTTTA	189522913	0.02396	NA	NA	NA	1	AC079613.1	0	ncRNA_intronic	1.301	NA	5
2	5	rs139897186	rs72900830	C	T	189524807	0.02386	3.1798e-08	-0.010963	0.0019819	1	AC079613.1	0	ncRNA_intronic	5.245	4	5
2	5	rs139897186	rs72900842	T	A	189527670	0.02386	2.96278e-08	-0.010978	0.0019803	1	AC079613.1	0	ncRNA_intronic	6.403	7	5
2	5	rs139897186	rs61500341	A	C	189528016	0.02396	2.2751e-08	-0.011478	0.0020534	1	AC079613.1	0	ncRNA_intronic	0.982	6	5
2	5	rs139897186	2:189528651:A_AAT	AAT	A	189528651	0.02396	NA	NA	NA	1	AC079613.1	0	ncRNA_intronic	1.029	NA	5
2	5	rs139897186	rs72900845	G	C	189528797	0.02396	2.49345e-08	-0.011068	0.0019857	1	AC079613.1	0	ncRNA_intronic	0.552	6	5
2	5	rs139897186	rs72900848	C	T	189529419	0.02396	2.49517e-08	-0.011068	0.0019857	1	AC079613.1	0	ncRNA_intronic	3.658	5	2
2	5	rs139897186	rs72900849	T	C	189530629	0.02396	2.49e-08	-0.011068	0.0019857	1	AC079613.1	0	ncRNA_intronic	2.116	6	5
2	5	rs139897186	rs72900852	C	A	189532806	0.02396	2.39828e-08	-0.011081	0.0019857	1	AC079613.1	0	ncRNA_intronic	3.969	5	2
2	5	rs139897186	rs11676569	G	A	189534289	0.02396	2.42214e-08	-0.011078	0.0019856	1	AC079613.1	0	ncRNA_intronic	1.904	7	5
2	5	rs139897186	rs10173411	C	T	189534824	0.03271	9.74092e-06	-0.0097627	0.0022073	0.647512	AC079613.1	0	ncRNA_intronic	1.792	7	5
2	5	rs139897186	2:189534994:A_G	A	G	189534994	0.02396	NA	NA	NA	1	AC079613.1	0	ncRNA_intronic	1.84	7	5
2	5	rs139897186	2:189535393:A_G	A	G	189535393	0.03486	NA	NA	NA	0.672964	AC079613.1	0	ncRNA_intronic	0.165	6	5
2	5	rs139897186	2:189535767:A_G	A	G	189535767	0.03526	NA	NA	NA	0.66587	AC079613.1	0	ncRNA_intronic	0.718	7	5
2	5	rs139897186	2:189536722:C_CA	CA	C	189536722	0.02396	NA	NA	NA	1	AC079613.1	0	ncRNA_intronic	NA	NA	5
2	5	rs139897186	rs11692432	A	G	189537464	0.02163	2.96961e-08	-0.011008	0.0019857	1	AC079613.1	0	ncRNA_intronic	1.075	6	5
2	5	rs139897186	rs72900854	G	A	189538049	0.02391	2.45584e-08	-0.011073	0.0019857	1	AC079613.1	0	ncRNA_intronic	0.747	6	5
2	5	rs139897186	rs72900855	A	G	189540038	0.02377	2.82553e-08	-0.011024	0.0019855	1	AC079613.1	0	ncRNA_intronic	1.754	6	5
2	5	rs139897186	rs72900857	C	T	189540984	0.02406	5.54753e-08	-0.010992	0.0020232	0.995645	AC079613.1	0	ncRNA_intronic	7.233	4	7
2	5	rs139897186	rs7579655	C	G	189541807	0.02406	5.37279e-08	-0.011005	0.0020235	0.995645	AC079613.1	0	ncRNA_intronic	2.952	7	5
2	5	rs139897186	rs72900861	T	A	189544370	0.02406	5.61953e-08	-0.010989	0.0020235	0.995645	AC079613.1	0	ncRNA_intronic	8.066	6	5
2	5	rs139897186	rs698553	G	T	189544569	0.03526	8.76193e-06	-0.0098753	0.0022213	0.66587	AC079613.1	0	ncRNA_intronic	8.704	7	5
2	5	rs139897186	rs72900862	T	C	189544745	0.02396	2.78612e-08	-0.011033	0.0019863	1	AC079613.1	0	ncRNA_intronic	7.094	6	5
2	5	rs139897186	rs145119487	T	C	189546767	0.02406	5.57699e-08	-0.010991	0.0020234	0.995645	AC079613.1	0	ncRNA_intronic	0.929	6	15
2	5	rs139897186	rs11690212	C	T	189548208	0.02396	2.834e-08	-0.011026	0.0019861	1	AC079613.1	0	ncRNA_intronic	0.988	7	9
2	5	rs139897186	rs72900868	T	G	189549374	0.02396	2.93089e-08	-0.011015	0.0019862	1	AC079613.1	0	ncRNA_intronic	1.622	5	9
2	5	rs139897186	rs72900870	G	A	189549565	0.02382	2.92146e-08	-0.011016	0.0019862	1	AC079613.1	0	ncRNA_intronic	2.57	5	7
2	5	rs139897186	rs72900874	C	T	189554652	0.02415	5.35303e-08	-0.011006	0.0020235	0.995662	AC079613.1	0	ncRNA_intronic	2.46	6	5
2	5	rs139897186	rs146808687	C	T	189554904	0.02405	2.86418e-08	-0.011024	0.0019863	1	AC079613.1	0	ncRNA_intronic	2.421	6	5
2	5	rs139897186	rs115259930	T	C	189554920	0.02405	2.86418e-08	-0.011024	0.0019863	1	AC079613.1	0	ncRNA_intronic	1.525	6	5
2	5	rs139897186	2:189557214:T_TGTA	TGTA	T	189557214	0.02415	NA	NA	NA	0.995662	AC079613.1	0	ncRNA_intronic	1.994	NA	5
2	5	rs139897186	rs72900893	C	A	189562215	0.02411	3.73422e-08	-0.011134	0.0020232	0.995662	AC079613.1	0	ncRNA_intronic	4.533	7	5
2	5	rs139897186	rs11678035	C	A	189565202	0.02401	1.94446e-08	-0.011155	0.001986	1	AC079613.1	0	ncRNA_intronic	1.551	6	5
2	5	rs139897186	rs116789888	A	G	189566194	0.02401	1.99343e-08	-0.011147	0.0019859	1	AC079613.1	0	ncRNA_intronic	0.481	7	5
2	5	rs139897186	rs72900899	C	A	189567263	0.02358	3.71364e-08	-0.011135	0.002023	0.995566	AC079613.1	0	ncRNA_intronic	12.25	7	5
2	5	rs139897186	rs11688482	T	C	189567900	0.02224	1.89017e-08	-0.011165	0.001986	1	AC079613.1	0	ncRNA_intronic	0.308	5	5
2	5	rs139897186	2:189569424:A_ATAAAAT	ATAAAAT	A	189569424	0.02401	NA	NA	NA	1	AC079613.1	0	ncRNA_intronic	13.13	NA	5
2	5	rs139897186	rs72902608	T	C	189569901	0.02401	1.89977e-08	-0.011163	0.001986	1	AC079613.1	0	ncRNA_intronic	0.929	5	5
2	5	rs139897186	rs72902609	G	A	189570737	0.02396	1.90064e-08	-0.011163	0.001986	1	AC079613.1	0	ncRNA_intronic	6.247	6	9
2	5	rs139897186	rs72902613	C	T	189572047	0.02715	1.71435e-08	-0.011198	0.0019859	0.869739	AC079613.1	0	ncRNA_intronic	1.642	5	9
2	5	rs139897186	rs139897186	C	G	189576344	0.02391	1.71002e-08	-0.011198	0.0019857	1	AC079613.1	0	ncRNA_intronic	0.824	6	9
2	5	rs139897186	rs145414014	G	A	189576382	0.02391	1.84629e-08	-0.011172	0.0019858	1	AC079613.1	0	ncRNA_intronic	1.287	7	9
2	5	rs139897186	rs115927559	G	C	189576513	0.02391	2.08641e-08	-0.011096	0.0019797	1	AC079613.1	0	ncRNA_intronic	1.264	NA	9
2	5	rs139897186	2:189577409:A_G	A	G	189577409	0.03502	NA	NA	NA	0.669754	AC079613.1	0	ncRNA_intronic	3.897	6	9
2	5	rs139897186	2:189577659:A_G	G	A	189577659	0.01727	NA	NA	NA	0.934305	AC079613.1	0	ncRNA_intronic	0.103	NA	9
2	5	rs139897186	rs59049445	A	G	189578569	0.02391	1.73141e-08	-0.011194	0.0019858	1	AC079613.1	0	ncRNA_intronic	7.756	7	9
2	5	rs139897186	rs58695783	T	G	189578738	0.02391	1.7559e-08	-0.011189	0.0019858	1	AC079613.1	0	ncRNA_intronic	3.131	5	15
2	5	rs139897186	rs781289	A	G	189579045	0.03504	4.11623e-06	-0.0099817	0.0021673	0.669749	AC079613.1	0	ncRNA_intronic	0.791	NA	15
2	5	rs139897186	rs1066769	G	A	189580148	0.03406	4.01051e-06	-0.0098262	0.0021311	0.690098	AC079613.1	0	ncRNA_intronic	4.003	NA	15
2	5	rs139897186	2:189582827:T_TG	T	TG	189582827	0.02394	NA	NA	NA	0.984764	AC079613.1	0	ncRNA_intronic	NA	NA	7
2	5	rs139897186	rs72902633	G	A	189584615	0.02925	3.28322e-06	-0.0092885	0.0019965	0.788732	AC079613.1	0	ncRNA_intronic	1.091	5	7
2	5	rs139897186	rs72902639	G	A	189586175	0.02925	3.27869e-06	-0.0092891	0.0019965	0.788732	AC079613.1	0	ncRNA_intronic	4.313	4	5
2	5	rs139897186	rs72902642	G	A	189587057	0.02925	2.84053e-06	-0.0093702	0.0020013	0.788732	AC079613.1	0	ncRNA_intronic	1.447	7	5
2	5	rs139897186	rs72902649	C	T	189589402	0.02925	2.84315e-06	-0.0093699	0.0020013	0.788732	AC079613.1	0	ncRNA_intronic	0.615	5	5
2	5	rs139897186	rs72902655	G	C	189591372	0.02925	3.28095e-06	-0.0092886	0.0019965	0.788732	AC079613.1	0	ncRNA_intronic	2.778	5	5
2	5	rs139897186	rs72902659	T	C	189593063	0.02385	3.76617e-08	-0.010896	0.0019804	0.976126	AC079613.1	0	ncRNA_intronic	5.901	7	5
2	5	rs139897186	rs9646810	T	C	189597020	0.02925	3.51884e-06	-0.0092599	0.0019965	0.788732	AC079613.1	0	ncRNA_intronic	0.476	7	9
2	5	rs139897186	rs72902677	G	A	189597933	0.02915	3.06832e-06	-0.0093386	0.0020013	0.786299	AC079613.1	0	ncRNA_intronic	3.497	6	9
2	5	rs139897186	rs72902678	A	C	189599497	0.0293	2.44794e-06	-0.0094138	0.0019976	0.787316	AC079613.1:DIRC1	00:00:00	exonic	0.003	3a	7
2	5	rs139897186	rs11695327	G	A	189602172	0.02925	3.07397e-06	-0.0093368	0.0020011	0.788732	AC079613.1:DIRC1	00:00:00	ncRNA_intronic	1.095	7	5
2	5	rs139897186	rs72902691	C	T	189603882	0.02925	3.54242e-06	-0.0092568	0.0019964	0.788732	AC079613.1:DIRC1	00:00:00	ncRNA_intronic	0.98	7	5
2	5	rs139897186	rs72902696	A	G	189604811	0.02925	2.70396e-06	-0.0093688	0.0019967	0.788732	AC079613.1:DIRC1	00:00:00	ncRNA_intronic	2.077	6	15
2	5	rs139897186	rs72904603	A	G	189609601	0.02925	3.33964e-06	-0.0092815	0.0019965	0.788732	AC079613.1:DIRC1	00:00:00	ncRNA_intronic	1.14	7	15
2	5	rs139897186	rs72904611	T	A	189614614	0.02925	2.34747e-06	-0.0094481	0.0020013	0.788732	AC079613.1:DIRC1	00:00:00	ncRNA_intronic	5.415	6	9
2	5	rs139897186	2:189625083:C_CT	C	CT	189625083	0.02805	NA	NA	NA	0.772021	AC079613.1:DIRC1	00:00:00	ncRNA_intronic	NA	NA	5
2	5	rs139897186	2:189625084:A_G	A	G	189625084	0.02925	NA	NA	NA	0.788732	AC079613.1:DIRC1	00:00:00	ncRNA_intronic	1.6	NA	5
2	5	rs139897186	rs11684224	A	G	189626963	0.0292	2.42605e-06	-0.0094346	0.0020013	0.790154	AC079613.1:DIRC1	00:00:00	ncRNA_intronic	3.658	6	5
2	5	rs139897186	2:189633435:C_T	C	T	189633435	0.02922	NA	NA	NA	0.78839	AC079613.1:DIRC1	00:00:00	ncRNA_intronic	5.487	7	5
2	5	rs139897186	rs72904650	A	C	189638783	0.02936	1.82936e-06	-0.0095238	0.001996	0.784154	AC079613.1:DIRC1	00:00:00	ncRNA_intronic	12.18	5	5
2	5	rs139897186	2:189642167:G_GC	GC	G	189642167	0.02926	NA	NA	NA	0.782061	AC079613.1:DIRC1	00:00:00	ncRNA_intronic	2.603	NA	5
2	5	rs139897186	rs72904664	T	A	189644771	0.02931	1.78608e-06	-0.009533	0.0019959	0.784154	AC079613.1:DIRC1	00:00:00	ncRNA_intronic	1.543	6	5
2	5	rs139897186	rs72904665	T	C	189645083	0.02931	1.59735e-06	-0.0095967	0.0019998	0.784154	AC079613.1:DIRC1	00:00:00	ncRNA_intronic	1.174	7	5
2	5	rs139897186	2:189646884:G_GAC	GAC	G	189646884	0.02931	NA	NA	NA	0.784154	AC079613.1:DIRC1	00:00:00	ncRNA_intronic	2.048	NA	5
2	5	rs139897186	rs115388663	T	C	189649609	0.02931	1.69942e-06	-0.0095708	0.0019996	0.784154	AC079613.1:DIRC1	00:00:00	ncRNA_intronic	1.235	6	5
2	5	rs139897186	rs72904686	G	A	189654935	0.02931	1.74141e-06	-0.0095621	0.0019998	0.784154	AC079613.1	0	ncRNA_intronic	1.341	5	2
2	5	rs139897186	rs72904689	A	G	189655616	0.02941	2.10911e-06	-0.0096211	0.0020286	0.781352	AC079613.1	0	ncRNA_intronic	0.43	4	5
2	5	rs139897186	rs72904690	A	G	189655767	0.02931	1.7108e-06	-0.0095672	0.0019994	0.784155	AC079613.1	0	ncRNA_intronic	8.002	5	5
2	5	rs139897186	rs72904691	G	T	189655954	0.0286	1.76644e-06	-0.0095542	0.0019994	0.778889	AC079613.1	0	ncRNA_intronic	0.102	6	5
2	5	rs139897186	rs11682895	A	G	189656487	0.02931	1.6959e-06	-0.0095705	0.0019994	0.784155	AC079613.1	0	ncRNA_intronic	4.304	6	5
2	5	rs139897186	rs72904695	A	C	189656788	0.02941	2.09122e-06	-0.0096244	0.0020285	0.781352	AC079613.1	0	ncRNA_intronic	0.2	7	5
2	5	rs139897186	rs145706614	A	G	189657409	0.02911	1.88322e-06	-0.0095278	0.0019993	0.777524	AC079613.1	0	ncRNA_intronic	1.062	7	5
2	5	rs139897186	rs72904696	G	A	189657744	0.02931	1.72743e-06	-0.0095629	0.0019993	0.784155	AC079613.1	0	ncRNA_intronic	0.393	7	5
2	5	rs139897186	rs11676244	C	T	189658955	0.02931	1.72544e-06	-0.0095633	0.0019993	0.784155	AC079613.1	0	ncRNA_intronic	3.782	6	5
2	5	rs139897186	rs192273480	A	C	189659126	0.02931	1.73261e-06	-0.0095616	0.0019993	0.784155	AC079613.1	0	ncRNA_intronic	1.147	6	5
2	5	rs139897186	2:189659204:G_GAAAAAAACAA	GAAAAAAACAA	G	189659204	0.01468	NA	NA	NA	0.602927	AC079613.1	0	ncRNA_intronic	NA	NA	5
2	5	rs139897186	rs146264372	G	A	189659511	0.02931	1.74221e-06	-0.0095594	0.0019993	0.784155	AC079613.1	0	ncRNA_intronic	2.489	6	5
2	5	rs139897186	rs72904698	A	T	189660102	0.02931	1.73061e-06	-0.009562	0.0019993	0.784155	AC079613.1	0	ncRNA_intronic	0.632	6	5
2	5	rs139897186	rs72904699	G	A	189660297	0.02157	2.32916e-08	-0.011059	0.0019799	0.966435	AC079613.1	0	ncRNA_intronic	0.149	7	5
2	5	rs139897186	rs72904701	G	C	189660348	0.02931	1.72942e-06	-0.0095623	0.0019993	0.784155	AC079613.1	0	ncRNA_intronic	0.471	6	5
2	5	rs139897186	rs72904702	C	A	189660571	0.02931	1.73181e-06	-0.0095617	0.0019993	0.784155	AC079613.1	0	ncRNA_intronic	4.969	7	5
2	5	rs139897186	rs72906605	A	G	189660726	0.02931	1.72822e-06	-0.0095626	0.0019993	0.784155	AC079613.1	0	ncRNA_intronic	4.082	7	5
2	5	rs139897186	rs72906607	T	C	189660763	0.02936	1.8737e-06	-0.009641	0.0020226	0.782751	AC079613.1	0	ncRNA_intronic	2.138	6	5
2	5	rs139897186	rs72906610	G	A	189662341	0.02391	2.44118e-08	-0.011043	0.0019799	0.969681	AC079613.1	0	ncRNA_intronic	4.164	5	5
2	5	rs139897186	rs72906611	G	A	189662617	0.02931	1.97197e-06	-0.0094955	0.0019964	0.784155	AC079613.1	0	ncRNA_intronic	3.74	6	5
2	5	rs139897186	rs7565039	G	A	189663215	0.02936	1.91293e-06	-0.0096321	0.0020225	0.782751	AC079613.1	0	ncRNA_intronic	8.519	4	5
2	5	rs139897186	rs72906616	T	C	189663572	0.02931	1.73301e-06	-0.0095614	0.0019993	0.784155	AC079613.1	0	ncRNA_intronic	1.347	5	5
2	5	rs139897186	rs72906620	G	A	189663649	0.03039	2.86088e-06	-0.0093571	0.0019991	0.755621	AC079613.1	0	ncRNA_intronic	1.405	5	2
2	5	rs139897186	rs72906621	G	A	189664249	0.02931	1.97834e-06	-0.009494	0.0019963	0.784155	AC079613.1	0	ncRNA_intronic	2.952	7	2
2	5	rs139897186	2:189664925:T_TTAAG	TTAAG	T	189664925	0.02931	NA	NA	NA	0.784155	AC079613.1	0	ncRNA_intronic	5.781	NA	5
2	5	rs139897186	2:189666134:A_G	G	A	189666134	0.02926	NA	NA	NA	0.785563	AC079613.1	0	ncRNA_intronic	0.138	6	5
2	5	rs139897186	2:189666144:A_AT	A	AT	189666144	0.02926	NA	NA	NA	0.785563	AC079613.1	0	ncRNA_intronic	0.066	NA	5
2	5	rs139897186	rs61011178	T	G	189667590	0.02921	1.61324e-06	-0.0095904	0.0019993	0.786977	AC079613.1	0	ncRNA_intronic	2.539	7	8
2	5	rs139897186	rs72906631	A	T	189668347	0.02925	1.90064e-06	-0.009635	0.0020225	0.783813	AC079613.1	0	ncRNA_intronic	0.173	6	4
2	5	rs139897186	rs60608780	G	T	189670273	0.0292	1.59258e-06	-0.0095958	0.0019994	0.785224	AC079613.1	0	ncRNA_intronic	1.536	5	5
2	5	rs139897186	rs57832802	A	C	189671782	0.02925	1.62892e-06	-0.0096986	0.0020227	0.783813	AC079613.1	0	ncRNA_intronic	0.322	6	5
2	5	rs139897186	rs72906633	C	T	189671867	0.0292	1.65844e-06	-0.0095795	0.0019994	0.785224	AC079613.1	0	ncRNA_intronic	0.675	6	5
2	5	rs139897186	rs58108785	G	A	189672235	0.02925	1.62368e-06	-0.0096992	0.0020226	0.783813	AC079613.1	0	ncRNA_intronic	3.964	6	5
2	5	rs139897186	2:189673233:C_CACTT	CACTT	C	189673233	0.0292	NA	NA	NA	0.785224	AC079613.1	0	ncRNA_intronic	4.284	NA	5
2	5	rs139897186	rs34587834	A	C	189673908	0.0292	1.48765e-06	-0.0096234	0.0019995	0.785224	AC079613.1	0	ncRNA_intronic	8.524	4	5
2	5	rs139897186	rs114994451	C	A	189675156	0.0292	1.69551e-06	-0.0095571	0.0019966	0.785224	AC079613.1	0	ncRNA_intronic	1.864	7	5
2	5	rs139897186	rs58210062	A	G	189676005	0.0292	1.48286e-06	-0.0096246	0.0019994	0.785224	AC079613.1	0	ncRNA_intronic	0.752	6	5
2	5	rs139897186	rs60514585	A	G	189676168	0.0292	1.47911e-06	-0.0096258	0.0019995	0.785224	AC079613.1	0	ncRNA_intronic	0.288	5	5
2	5	rs139897186	rs72906638	C	T	189676210	0.0292	1.43648e-06	-0.0096371	0.0019994	0.785224	AC079613.1	0	ncRNA_intronic	3.666	5	5
2	5	rs139897186	rs72906640	A	G	189676289	0.0292	1.47843e-06	-0.0096258	0.0019994	0.785224	AC079613.1	0	ncRNA_intronic	4.97	4	5
2	5	rs139897186	rs60162413	G	A	189677922	0.0292	1.50314e-06	-0.0096189	0.0019994	0.785224	AC079613.1	0	ncRNA_intronic	3.66	7	5
2	5	rs139897186	rs72906643	A	G	189679060	0.0292	1.47435e-06	-0.0096269	0.0019994	0.785224	AC079613.1	0	ncRNA_intronic	15.58	6	5
2	5	rs139897186	2:189679193:A_AG	AG	A	189679193	0.0292	NA	NA	NA	0.785224	AC079613.1	0	ncRNA_intronic	0.51	NA	5
2	5	rs139897186	rs72906646	T	C	189679685	0.0292	1.67764e-06	-0.0095612	0.0019965	0.785224	AC079613.1	0	ncRNA_intronic	2.044	6	5
2	5	rs139897186	rs60602630	A	G	189680091	0.0292	1.63569e-06	-0.009585	0.0019994	0.785224	AC079613.1	0	ncRNA_intronic	0.198	6	5
2	5	rs139897186	rs57351486	G	T	189680651	0.02915	1.58672e-06	-0.009597	0.0019993	0.783133	AC079613.1	0	ncRNA_intronic	0.757	6	5
2	5	rs139897186	2:189681076:C_CCCCA	C	CCCCA	189681076	0.0292	NA	NA	NA	0.785224	AC079613.1	0	ncRNA_intronic	1.885	NA	5
2	5	rs139897186	rs72906655	C	T	189682258	0.02868	1.67456e-06	-0.009562	0.0019965	0.781394	AC079613.1	0	ncRNA_intronic	0.299	6	5
2	5	rs139897186	rs72906657	T	G	189682738	0.0295	2.35776e-06	-0.0094321	0.0019983	0.776833	AC079613.1	0	ncRNA_intronic	4.009	5	5
2	5	rs139897186	rs78245702	G	C	189683906	0.0292	1.58052e-06	-0.0095988	0.0019994	0.785224	AC079613.1	0	ncRNA_intronic	0.123	4	5
2	5	rs139897186	rs72906662	T	G	189683966	0.0293	1.80219e-06	-0.0095324	0.0019965	0.782407	AC079613.1	0	ncRNA_intronic	4.911	4	5
2	5	rs139897186	2:189684112:A_C	A	C	189684112	0.02957	NA	NA	NA	0.776064	AC079613.1	0	ncRNA_intronic	0.021	NA	5
2	5	rs139897186	rs72906664	C	T	189685061	0.0293	1.77705e-06	-0.0095519	0.0019994	0.782407	AC079613.1	0	ncRNA_intronic	1.81	5	5
2	5	rs139897186	rs60083336	A	G	189686675	0.0293	1.83654e-06	-0.0095385	0.0019994	0.782407	AC079613.1	0	ncRNA_intronic	6.29	7	9
2	5	rs139897186	rs72906674	G	A	189688035	0.0293	1.7832e-06	-0.0095505	0.0019994	0.782407	AC079613.1	0	ncRNA_intronic	2.041	5	9
2	5	rs139897186	2:189688621:C_CAT	CAT	C	189688621	0.02947	NA	NA	NA	0.778212	AC079613.1	0	ncRNA_intronic	NA	NA	9
2	5	rs139897186	rs72906678	A	G	189689203	0.0293	1.80426e-06	-0.0095457	0.0019994	0.782407	AC079613.1	0	ncRNA_intronic	3.546	7	9
2	5	rs139897186	rs145168946	G	T	189689786	0.02755	1.81343e-06	-0.0095438	0.0019994	0.767919	AC079613.1	0	ncRNA_intronic	0.128	7	15
2	5	rs139897186	rs28843084	C	T	189690738	0.02958	1.80053e-06	-0.0095465	0.0019994	0.775068	AC079613.1	0	ncRNA_intronic	0.793	7	15
2	5	rs139897186	2:189692508:A_G	A	G	189692508	0.0293	NA	NA	NA	0.782407	AC079613.1	0	ncRNA_intronic	2.069	7	9
2	5	rs139897186	rs144801575	C	T	189692744	0.0293	1.62742e-06	-0.0095874	0.0019995	0.782407	AC079613.1	0	ncRNA_intronic	1.107	7	9
2	5	rs139897186	rs72906683	C	A	189694063	0.02813	1.61883e-06	-0.0095895	0.0019994	0.803108	AC079613.1	0	ncRNA_intronic	6.07	6	9
2	5	rs139897186	rs60100703	T	G	189694651	0.0293	1.61176e-06	-0.0095911	0.0019994	0.782407	AC079613.1	0	ncRNA_intronic	2.651	7	9
2	5	rs139897186	rs60307701	G	A	189695067	0.0293	1.48868e-06	-0.0096227	0.0019994	0.782407	AC079613.1	0	ncRNA_intronic	0.038	7	5
2	5	rs139897186	rs11695250	C	G	189697222	0.0293	1.5021e-06	-0.0096178	0.0019991	0.782407	AC079613.1	0	ncRNA_intronic	1.498	7	5
2	5	rs139897186	rs11674580	G	T	189698324	0.0293	1.53532e-06	-0.009609	0.0019991	0.782407	AC079613.1	0	ncRNA_intronic	0.968	5	5
2	5	rs139897186	2:189698747:A_AAC	AAC	A	189698747	0.01729	NA	NA	NA	0.94956	AC079613.1	0	ncRNA_intronic	1.45	NA	5
2	5	rs139897186	rs72906691	T	C	189699736	0.0293	1.53603e-06	-0.0096089	0.0019991	0.782407	AC079613.1	0	ncRNA_intronic	8.065	5	5
2	5	rs139897186	rs72906692	A	G	189699849	0.0293	1.48936e-06	-0.0096211	0.0019991	0.782407	AC079613.1	0	ncRNA_intronic	5.939	5	5
2	5	rs139897186	rs75383477	G	A	189700503	0.0293	1.49211e-06	-0.0096204	0.0019991	0.782407	AC079613.1	0	ncRNA_intronic	9.622	7	5
2	5	rs139897186	rs72906695	A	G	189701677	0.0293	1.49211e-06	-0.0096205	0.0019991	0.782407	AC079613.1	0	ncRNA_intronic	7.574	7	5
2	5	rs139897186	rs72906698	G	A	189702541	0.02921	1.53815e-06	-0.0096084	0.0019991	0.77997	AC079613.1	0	ncRNA_intronic	4.003	7	5
2	5	rs139897186	rs60916684	C	A	189703445	0.0293	1.53815e-06	-0.0096084	0.0019991	0.782407	AC079613.1	0	ncRNA_intronic	17.33	5	5
2	5	rs139897186	2:189703749:A_AT	A	AT	189703749	0.0293	NA	NA	NA	0.782407	AC079613.1	0	ncRNA_intronic	11.29	NA	5
2	5	rs139897186	rs11681365	T	C	189704147	0.0293	1.53922e-06	-0.009608	0.0019991	0.782407	AC079613.1	0	ncRNA_exonic	5.852	7	5
2	5	rs139897186	rs11687872	A	G	189704618	0.0293	1.5378e-06	-0.0096085	0.0019991	0.782407	AC079613.1	446	upstream	3.637	7	5
2	5	rs139897186	2:189704963:C_G	C	G	189704963	0.0293	NA	NA	NA	0.782407	AC079613.1	791	upstream	9.519	6	5
2	5	rs139897186	rs143721056	A	G	189705064	0.0293	1.48149e-06	-0.0096232	0.0019991	0.782407	AC079613.1	892	upstream	10.47	6	8
2	5	rs139897186	rs11678718	C	T	189706200	0.02795	1.49934e-06	-0.0096179	0.001999	0.784002	AC079613.1	2028	intergenic	3.928	6	8
2	5	rs139897186	2:189706857:C_G	G	C	189706857	0.02795	NA	NA	NA	0.784002	AC079613.1	2685	intergenic	0.433	7	9
2	5	rs139897186	2:189706961:C_CAA	C	CAA	189706961	0.02835	NA	NA	NA	0.772329	AC079613.1	2789	intergenic	4.576	NA	9
2	5	rs139897186	rs72908609	T	G	189707627	0.02795	1.45814e-06	-0.0096288	0.0019989	0.784002	AC079613.1	3455	intergenic	1.637	7	9
2	5	rs139897186	rs72908611	C	A	189708116	0.02795	1.43516e-06	-0.0096352	0.0019989	0.784002	AC079613.1	3944	intergenic	14.33	7	9
2	5	rs139897186	rs72908613	A	T	189708705	0.02795	1.42233e-06	-0.0096386	0.0019989	0.784002	AC079613.1	4533	intergenic	9.697	6	9
2	5	rs139897186	rs72908616	C	T	189710682	0.0279	1.61883e-06	-0.0095725	0.0019959	0.78364	AC079613.1	6510	intergenic	3.144	4	9
2	5	rs139897186	rs72908623	G	C	189714890	0.02792	1.21339e-06	-0.0096865	0.0019958	0.780314	AC079613.1	10718	intergenic	19.68	7	5
2	5	rs139897186	rs10445725	T	A	189717232	0.02792	1.0266e-06	-0.0097524	0.0019958	0.780314	AC079613.1	13060	intergenic	8.717	5	5
2	5	rs139897186	rs10445726	T	C	189717893	0.02792	1.06463e-06	-0.009738	0.0019957	0.780314	AC079613.1	13721	intergenic	1.121	5	5
2	5	rs139897186	rs114310298	G	A	189718410	0.02787	1.06561e-06	-0.0097376	0.0019957	0.780314	AC079613.1	14238	intergenic	9.873	3a	5
2	5	rs139897186	rs72908632	T	G	189720217	0.02792	1.06243e-06	-0.0097387	0.0019957	0.780314	AC079613.1	16045	intergenic	5.329	7	15
2	5	rs139897186	rs72908640	G	A	189725463	0.02787	1.06218e-06	-0.0097388	0.0019957	0.779944	AC079613.1	21291	intergenic	0.635	6	9
2	5	rs139897186	rs72908641	C	G	189726491	0.02792	1.0556e-06	-0.0097411	0.0019957	0.780314	AC079613.1	22319	intergenic	1.338	6	9
2	5	rs139897186	2:189732307:A_C	C	A	189732307	0.02918	NA	NA	NA	0.737542	AC079613.1	28135	intergenic	1.183	NA	5
2	5	rs139897186	rs72908644	G	A	189733042	0.02759	1.05439e-06	-0.0097414	0.0019957	0.778077	AC079613.1	28870	intergenic	1.718	6	5
2	5	rs139897186	rs72908645	A	G	189733186	0.02759	1.05317e-06	-0.0097418	0.0019956	0.778077	AC079613.1	29014	intergenic	0.371	6	5
2	5	rs139897186	rs56934493	A	C	189733384	0.0278	1.60879e-06	-0.010064	0.0020977	0.774029	AC079613.1	29212	intergenic	0.63	6	5
2	5	rs139897186	rs72908648	C	G	189733707	0.0275	1.04858e-06	-0.0097436	0.0019956	0.777321	AC079613.1	29535	intergenic	2.703	5	5
2	5	rs139897186	2:189735690:A_C	C	A	189735690	0.02761	NA	NA	NA	0.772496	AC079613.1	31518	intergenic	0.334	6	5
2	5	rs139897186	rs7607507	T	C	189736127	0.02787	1.53497e-06	-0.010086	0.0020983	0.770715	AC079613.1	31955	intergenic	2.877	7	5
2	5	rs139897186	rs7566920	A	G	189736184	0.0279	1.53497e-06	-0.010086	0.0020983	0.771108	AC079613.1	32012	intergenic	0.704	7	5
2	5	rs139897186	rs13397537	G	A	189737535	0.02786	1.75509e-06	-0.010026	0.0020975	0.772562	AC079613.1	33363	intergenic	0.368	6	5
2	5	rs139897186	rs72908650	C	T	189738645	0.02499	1.03753e-06	-0.0097476	0.0019956	0.757148	AC079613.1	34473	intergenic	0.565	6	5
2	5	rs139897186	rs10185102	C	T	189739304	0.0279	1.61065e-06	-0.010066	0.0020983	0.771108	AC079613.1	35132	intergenic	1.505	6	5
2	5	rs139897186	rs10048793	T	G	189744900	0.02791	1.41677e-06	-0.010114	0.0020972	0.771105	AC079613.1	40728	intergenic	2.578	7	5
2	5	rs139897186	rs72908658	G	A	189746623	0.02759	9.91973e-07	-0.0097653	0.0019956	0.778077	AC079613.1	42451	intergenic	2.729	7	5
2	5	rs139897186	rs72908661	G	A	189749041	0.02731	9.56093e-07	-0.0097789	0.0019954	0.785557	AC079613.1	44869	intergenic	14.53	2b	2
2	5	rs139897186	rs72908663	A	C	189749646	0.02662	1.16305e-06	-0.0096982	0.0019947	0.772185	AC079613.1	45474	intergenic	2.054	5	1
2	5	rs139897186	rs11686655	A	G	189764498	0.02357	6.48485e-07	-0.0098459	0.0019786	0.774026	AC079613.1	60326	intergenic	5.23	7	5
2	5	rs139897186	rs11675837	A	G	189836303	0.02206	1.70255e-05	-0.0085126	0.0019793	0.738199	COL3A1	2742	intergenic	11.41	4	1
2	6	rs1455350	rs4355104	T	C	199375335	0.4546	1.08818e-06	-0.0098596	0.0020225	0.645039	PLCL1	0	NA	2.221	5	14
2	6	rs1455350	2:199392315:C_CT	C	CT	199392315	0.4224	NA	NA	NA	0.609163	PLCL1	0	NA	NA	NA	9
2	6	rs1455350	2:199398438:G_GT	GT	G	199398438	0.4516	NA	NA	NA	0.671386	PLCL1	0	NA	0.648	NA	14
2	6	rs1455350	rs10210512	T	G	199489760	0.4195	2.82293e-06	-0.0094503	0.0020178	0.787974	AC019330.1	0	ncRNA_intronic	3.656	6	14
2	6	rs1455350	rs2054122	G	T	199490128	0.4723	1.92619e-08	0.011364	0.0020226	0.968234	AC019330.1	0	ncRNA_intronic	0.069	NA	14
2	6	rs1455350	rs10445788	G	A	199492100	0.4713	2.55447e-08	0.011268	0.002023	0.9702	AC019330.1	0	ncRNA_intronic	1.1	6	14
2	6	rs1455350	rs1455351	A	G	199492201	0.4196	1.77951e-06	-0.009648	0.0020196	0.788185	AC019330.1	0	ncRNA_intronic	3.424	NA	14
2	6	rs1455350	rs4850855	A	G	199493482	0.4709	2.79769e-08	0.011259	0.0020272	0.970212	AC019330.1	0	ncRNA_intronic	3.911	5	2
2	6	rs1455350	rs12693853	G	C	199493711	0.4703	1.82894e-08	0.01137	0.0020204	0.970223	AC019330.1	0	ncRNA_intronic	9.621	5	2
2	6	rs1455350	rs7557664	T	A	199494159	0.4751	1.45178e-08	0.011446	0.0020196	0.98557	AC019330.1	0	ncRNA_intronic	6.354	7	7
2	6	rs1455350	rs10180895	C	A	199494989	0.4175	2.18223e-06	0.00956	0.0020186	0.788451	AC019330.1	0	ncRNA_intronic	4.983	6	7
2	6	rs1455350	rs12477961	A	G	199495674	0.4175	2.07491e-06	0.0095721	0.0020168	0.786696	AC019330.1	0	ncRNA_intronic	1.643	7	7
2	6	rs1455350	rs10931821	A	T	199495830	0.475	1.1995e-08	0.011511	0.0020194	0.98471	AC019330.1	0	ncRNA_intronic	2.772	6	14
2	6	rs1455350	rs11892399	C	T	199495867	0.4183	1.99572e-06	0.0095945	0.0020182	0.786243	AC019330.1	0	ncRNA_intronic	0.75	7	14
2	6	rs1455350	rs1455350	T	A	199497115	0.4745	1.15931e-08	-0.011519	0.0020188	1	AC019330.1	0	ncRNA_intronic	14.34	7	14
2	6	rs1455350	rs1455349	A	G	199497285	0.4561	1.27761e-08	-0.011476	0.0020172	0.939165	AC019330.1	0	ncRNA_intronic	10.85	NA	14
2	6	rs1455350	rs10497818	A	T	199498173	0.4287	2.74221e-06	-0.0094565	0.0020166	0.763387	AC019330.1	0	ncRNA_intronic	0.509	7	7
2	6	rs1455350	rs1809194	C	T	199498921	0.4285	2.27353e-06	-0.0095409	0.0020182	0.763299	AC019330.1	0	ncRNA_intronic	0.355	NA	14
2	6	rs1455350	rs11687833	C	T	199499356	0.3995	1.59661e-05	-0.008704	0.0020172	0.672539	AC019330.1	0	ncRNA_intronic	2.823	7	14
2	6	rs1455350	rs9941524	A	G	199499443	0.4287	5.69902e-06	-0.0091525	0.0020171	0.763439	AC019330.1	0	ncRNA_intronic	1.778	7	14
2	6	rs1455350	rs897399	A	G	199500000	0.4287	6.223e-06	-0.0091151	0.0020172	0.763439	AC019330.1	0	ncRNA_intronic	5.96	7	14
2	6	rs1455350	rs7587930	A	G	199504423	0.4497	3.13906e-06	-0.0094262	0.0020221	0.829236	AC019330.1	0	ncRNA_intronic	1.885	4	5
2	6	rs1455350	rs992005	C	G	199504765	0.4284	4.22085e-06	-0.0092837	0.0020181	0.762961	AC019330.1	0	ncRNA_intronic	1.508	6	5
2	6	rs1455350	2:199506475:C_CT	CT	C	199506475	0.4463	NA	NA	NA	0.628643	AC019330.1	0	ncRNA_intronic	1.025	NA	5
2	6	rs1455350	rs7569314	G	T	199506556	0.4275	3.41665e-06	-0.00937	0.0020176	0.757123	AC019330.1	0	ncRNA_intronic	0.412	7	5
2	6	rs1455350	rs7602269	A	G	199507941	0.4324	3.09671e-06	-0.0094084	0.0020171	0.775925	AC019330.1	0	ncRNA_intronic	1.772	6	5
2	6	rs1455350	2:199509528:T_TA	T	TA	199509528	0.4507	NA	NA	NA	0.828738	AC019330.1	0	ncRNA_intronic	3.344	NA	5
2	6	rs1455350	2:199513476:A_AAAAT	AAAAT	A	199513476	0.4424	NA	NA	NA	0.807	AC019330.1	0	ncRNA_intronic	0.76	NA	5
2	6	rs1455350	rs7601848	A	T	199513555	0.4252	5.38766e-06	-0.0091834	0.0020187	0.755674	AC019330.1	0	ncRNA_intronic	0.954	7	5
2	6	rs1455350	rs12693854	A	G	199514275	0.425	4.5436e-06	-0.0092547	0.0020185	0.756615	AC019330.1	0	ncRNA_intronic	6.51	6	5
2	6	rs1455350	2:199514437:T_TA	TA	T	199514437	0.4237	NA	NA	NA	0.753759	AC019330.1	0	ncRNA_intronic	7.212	NA	5
2	6	rs1455350	rs10931822	G	T	199514757	0.4427	3.22924e-06	-0.0094031	0.0020197	0.807237	AC019330.1	0	ncRNA_intronic	0.716	7	5
2	6	rs1455350	rs1455344	G	A	199516059	0.425	5.83848e-06	-0.0091499	0.0020188	0.755096	AC019330.1	0	ncRNA_intronic	1.371	NA	5
2	6	rs1455350	rs13393754	C	T	199518159	0.4478	1.75833e-06	-0.0096525	0.0020196	0.821873	AC019330.1	0	ncRNA_intronic	16.1	7	5
2	6	rs1455350	rs1455343	G	T	199519691	0.3705	5.51442e-05	-0.0081277	0.0020154	0.612711	AC019330.1	0	ncRNA_intronic	12.07	NA	5
2	6	rs1455350	rs7562655	T	C	199520404	0.4605	1.01485e-06	-0.0098719	0.0020193	0.795305	AC019330.1	0	ncRNA_intronic	3.387	6	5
2	6	rs1455350	rs7601948	G	A	199520605	0.4498	2.88005e-06	-0.0094511	0.0020198	0.821386	AC019330.1	0	ncRNA_intronic	6.799	7	5
2	6	rs1455350	rs1455342	A	C	199521868	0.4427	2.25268e-06	-0.0095542	0.0020202	0.797412	AC019330.1	0	ncRNA_intronic	1.764	NA	5
2	6	rs1455350	rs7592562	G	A	199522842	0.4411	2.05684e-06	-0.0095878	0.0020194	0.800232	AC019330.1	0	ncRNA_intronic	0.553	6	5
2	6	rs1455350	rs9973442	C	A	199522858	0.4224	2.77715e-06	-0.0094641	0.0020193	0.746148	AC019330.1	0	ncRNA_intronic	0.027	6	5
2	6	rs1455350	rs17229285	C	T	199523122	0.4846	6.56145e-08	0.010968	0.00203	0.935705	AC019330.1	0	ncRNA_intronic	17.01	7	5
2	6	rs1455350	2:199526546:C_T	T	C	199526546	0.3837	NA	NA	NA	0.709212	AC019330.1	0	ncRNA_intronic	0.965	6	5
2	6	rs1455350	2:199527400:A_AG	A	AG	199527400	0.453	NA	NA	NA	0.818027	AC019330.1	0	ncRNA_intronic	0.544	NA	5
2	6	rs1455350	2:199528836:C_CT	CT	C	199528836	0.4332	NA	NA	NA	0.738639	AC019330.1	0	ncRNA_intronic	NA	NA	5
2	6	rs1455350	rs17229432	T	A	199529606	0.4469	1.88973e-06	-0.0096253	0.00202	0.801309	AC019330.1	0	ncRNA_intronic	4.852	7	7
2	6	rs1455350	rs13431124	T	G	199529912	0.4464	2.86616e-06	-0.0094594	0.0020211	0.800108	AC019330.1	0	ncRNA_intronic	2.371	NA	14
2	6	rs1455350	rs7566330	G	A	199530324	0.4454	1.7187e-06	-0.0096645	0.0020201	0.800315	AC019330.1	0	ncRNA_intronic	1.965	7	14
2	6	rs1455350	rs79154702	C	T	199531599	0.448	1.15878e-06	-0.0098227	0.00202	0.805628	AC019330.1	0	ncRNA_intronic	0.141	6	14
2	6	rs1455350	rs35645546	G	C	199532320	0.4467	2.46093e-06	-0.0095165	0.0020199	0.802406	AC019330.1	0	ncRNA_intronic	2.372	7	14
2	6	rs1455350	rs2343636	C	G	199533641	0.4501	5.39386e-07	-0.010124	0.0020199	0.820343	AC019330.1	0	ncRNA_intronic	1.316	7	14
2	6	rs1455350	rs4266009	A	G	199533654	0.4499	7.67008e-07	-0.0099872	0.0020202	0.820684	AC019330.1	0	ncRNA_intronic	0.379	7	14
2	6	rs1455350	rs34479423	T	C	199534174	0.4518	8.34449e-07	-0.0099539	0.0020202	0.8193	AC019330.1	0	ncRNA_intronic	0.043	6	14
2	6	rs1455350	rs12997439	A	G	199534281	0.4519	8.1903e-07	-0.0099614	0.0020202	0.820274	AC019330.1	0	ncRNA_intronic	3.005	7	14
2	6	rs1455350	2:199534418:C_T	T	C	199534418	0.4512	NA	NA	NA	0.818875	AC019330.1	0	ncRNA_intronic	4.941	6	14
2	6	rs1455350	2:199534694:A_G	G	A	199534694	0.452	NA	NA	NA	0.82056	AC019330.1	0	ncRNA_intronic	4.938	7	14
2	6	rs1455350	rs76315705	A	T	199534950	0.4518	1.07424e-06	-0.0098536	0.0020202	0.82025	AC019330.1	0	ncRNA_intronic	0.624	6	14
2	6	rs1455350	2:199535023:G_GT	G	GT	199535023	0.4504	NA	NA	NA	0.818493	AC019330.1	0	ncRNA_intronic	NA	NA	14
2	6	rs1455350	rs10196804	C	T	199535275	0.4502	1.83443e-06	-0.0096387	0.0020203	0.814951	AC019330.1	0	ncRNA_intronic	1.13	7	14
2	6	rs1455350	rs7568972	G	A	199536340	0.4468	1.5153e-06	-0.0097184	0.0020207	0.796848	AC019330.1	0	ncRNA_intronic	0.432	7	9
2	6	rs1455350	rs11691766	C	T	199536602	0.4443	1.47299e-06	-0.0097296	0.0020207	0.798066	AC019330.1	0	ncRNA_intronic	0.243	7	9
2	6	rs1455350	rs10203265	C	T	199537086	0.4448	1.43814e-06	-0.0097392	0.0020207	0.798805	AC019330.1	0	ncRNA_intronic	4.151	6	9
2	6	rs1455350	2:199537789:C_CCTAA	CCTAA	C	199537789	0.4429	NA	NA	NA	0.796635	AC019330.1	0	ncRNA_intronic	22.6	NA	9
2	6	rs1455350	2:199537928:C_T	C	T	199537928	0.4482	NA	NA	NA	0.811857	AC019330.1	0	ncRNA_intronic	0.121	7	9
2	6	rs1455350	2:199537945:C_CGATTCTCCA	C	CGATTCTCCA	199537945	0.4482	NA	NA	NA	0.811857	AC019330.1	0	ncRNA_intronic	1.367	NA	9
2	6	rs1455350	2:199537981:A_G	A	G	199537981	0.4496	NA	NA	NA	0.816144	AC019330.1	0	ncRNA_intronic	0.171	6	9
2	6	rs1455350	rs10174785	T	C	199538613	0.4496	7.78037e-07	-0.0099831	0.0020205	0.813477	AC019330.1	0	ncRNA_intronic	0.81	5	14
2	6	rs1455350	rs13031573	C	T	199538710	0.4482	8.51726e-07	-0.0099483	0.0020207	0.812417	AC019330.1	0	ncRNA_intronic	1.852	5	14
2	6	rs1455350	rs10210021	G	C	199539085	0.4503	6.01035e-07	-0.010101	0.0020238	0.810737	AC019330.1	0	ncRNA_intronic	0.162	7	14
2	6	rs1455350	rs10175313	T	C	199539101	0.4482	8.08351e-07	-0.0099691	0.0020207	0.80674	AC019330.1	0	ncRNA_intronic	0.386	6	14
2	6	rs1455350	2:199539202:T_TA	TA	T	199539202	0.4489	NA	NA	NA	0.811684	AC019330.1	0	ncRNA_intronic	NA	NA	14
2	6	rs1455350	rs10186646	A	G	199539455	0.45	6.19441e-07	-0.010073	0.0020205	0.816548	AC019330.1	0	ncRNA_intronic	1.2	7	14
2	6	rs1455350	rs1350014	T	C	199540532	0.4513	6.45506e-07	-0.010056	0.0020204	0.818846	AC019330.1	0	ncRNA_intronic	10.11	NA	14
2	6	rs1455350	rs1350013	G	C	199540717	0.4525	8.93717e-07	-0.009927	0.0020202	0.817102	AC019330.1	0	ncRNA_intronic	0.146	6	14
2	6	rs1455350	rs6711590	T	G	199541015	0.4518	9.11591e-07	-0.0099171	0.0020198	0.819062	AC019330.1	0	ncRNA_intronic	6.321	7	14
2	6	rs1455350	rs6725176	A	G	199541175	0.4501	1.03229e-06	-0.0098697	0.0020202	0.818866	AC019330.1	0	ncRNA_intronic	1.352	6	14
2	6	rs1455350	rs13396912	A	G	199541684	0.4514	1.14051e-06	-0.0098432	0.0020229	0.818893	AC019330.1	0	ncRNA_intronic	1.427	7	14
2	6	rs1455350	rs10201987	C	A	199541883	0.4452	1.50626e-06	-0.009721	0.0020208	0.799158	AC019330.1	0	ncRNA_intronic	0.52	7	9
2	6	rs1455350	rs12693857	C	A	199542312	0.4458	1.52792e-06	-0.0097152	0.0020208	0.7996	AC019330.1	0	ncRNA_intronic	2.795	6	9
2	6	rs1455350	rs13385754	T	C	199542357	0.4457	1.42037e-06	-0.0097444	0.0020207	0.799215	AC019330.1	0	ncRNA_intronic	5.43	6	9
2	6	rs1455350	rs13423255	C	A	199542428	0.4445	1.44477e-06	-0.0097378	0.0020208	0.798168	AC019330.1	0	ncRNA_intronic	2.652	7	9
2	6	rs1455350	rs12693858	G	A	199542506	0.4462	1.25141e-06	-0.0097963	0.0020209	0.791319	AC019330.1	0	ncRNA_intronic	2.509	7	9
2	6	rs1455350	rs34309101	T	G	199542619	0.444	1.15107e-06	-0.0098336	0.0020217	0.796398	AC019330.1	0	ncRNA_intronic	1.127	6	9
2	6	rs1455350	rs1455335	C	T	199542718	0.4403	6.67575e-07	-0.010043	0.0020204	0.783761	AC019330.1	0	ncRNA_intronic	5.824	NA	9
2	6	rs1455350	rs1455334	C	A	199542837	0.4398	6.46845e-07	-0.010055	0.0020204	0.781315	AC019330.1	0	ncRNA_intronic	0.528	NA	9
2	6	rs1455350	rs12693859	T	A	199543059	0.4403	7.94511e-07	-0.0099726	0.00202	0.783556	AC019330.1	0	ncRNA_intronic	0.315	7	9
2	6	rs1455350	2:199543346:T_TA	TA	T	199543346	0.4412	NA	NA	NA	0.78309	AC019330.1	0	ncRNA_intronic	NA	NA	9
2	6	rs1455350	rs13426764	C	T	199543380	0.4401	6.41653e-07	-0.010058	0.0020204	0.78293	AC019330.1	0	ncRNA_intronic	0.315	5	9
2	6	rs1455350	rs11694806	C	T	199544091	0.4451	1.03777e-06	-0.0098693	0.0020205	0.798816	AC019330.1	0	ncRNA_intronic	0.023	7	9
2	6	rs1455350	2:199544556:C_T	T	C	199544556	0.4046	NA	NA	NA	0.717778	AC019330.1	0	ncRNA_intronic	0.57	6	9
2	6	rs1455350	rs12693860	G	A	199545018	0.4455	5.3592e-07	-0.010126	0.0020199	0.798814	AC019330.1	0	ncRNA_intronic	1.364	7	14
2	6	rs1455350	rs6741429	A	T	199545315	0.4428	5.16654e-07	-0.01014	0.0020198	0.788462	AC019330.1	0	ncRNA_intronic	0.641	6	14
2	6	rs1455350	rs6741542	A	C	199545371	0.4473	4.00129e-07	-0.010238	0.0020197	0.802207	AC019330.1	0	ncRNA_intronic	6.097	6	14
2	6	rs1455350	rs2007176	T	C	199549309	0.4498	1.60731e-06	-0.0096864	0.002019	0.812199	AC019330.1	0	ncRNA_intronic	1.577	7	9
2	6	rs1455350	rs7420621	C	A	199551214	0.4509	1.38963e-06	0.0097678	0.0020237	0.813894	AC019330.1	0	ncRNA_intronic	5.686	7	14
2	6	rs1455350	rs10931825	A	G	199552193	0.4621	1.98564e-08	0.011403	0.0020315	0.853816	AC019330.1	0	ncRNA_intronic	1.393	7	9
2	6	rs1455350	rs13000380	A	G	199552561	0.4331	4.28943e-07	-0.010214	0.0020202	0.762838	AC019330.1	0	ncRNA_intronic	1	6	9
2	6	rs1455350	2:199553432:A_G	A	G	199553432	0.4288	NA	NA	NA	0.74704	AC019330.1	0	ncRNA_intronic	1.047	7	9
2	6	rs1455350	2:199553441:C_CA	CA	C	199553441	0.4266	NA	NA	NA	0.74635	AC019330.1	0	ncRNA_intronic	NA	NA	9
2	6	rs1455350	rs35390433	A	G	199553600	0.4287	3.23519e-07	-0.010314	0.0020186	0.746894	AC019330.1	0	ncRNA_intronic	0.123	7	9
2	6	rs1455350	rs34349601	C	T	199553892	0.4288	1.84629e-07	-0.010525	0.0020185	0.746806	AC019330.1	0	ncRNA_intronic	9.947	7	9
2	6	rs1455350	rs7578102	C	T	199554281	0.4262	2.02675e-07	-0.010488	0.002018	0.744713	AC019330.1	0	ncRNA_intronic	2.073	7	9
2	6	rs1455350	rs79993383	T	C	199555016	0.4464	5.46135e-07	-0.010124	0.002021	0.807902	AC019330.1	0	ncRNA_intronic	1.091	7	14
2	6	rs1455350	rs7581489	C	T	199555019	0.4468	4.42283e-07	-0.010204	0.0020206	0.808864	AC019330.1	0	ncRNA_intronic	1.653	7	14
2	6	rs1455350	rs74860168	T	C	199555172	0.4494	6.94225e-07	-0.01003	0.0020209	0.810856	AC019330.1	0	ncRNA_intronic	0.993	7	14
2	6	rs1455350	rs17826222	C	T	199557725	0.4299	1.29569e-06	-0.0097651	0.0020174	0.710272	AC019330.1	0	ncRNA_intronic	12.29	3a	7
2	6	rs1455350	rs13410413	C	T	199557971	0.4294	1.41612e-06	-0.0097291	0.0020173	0.707802	AC019330.1	0	ncRNA_intronic	13.94	2b	7
2	6	rs1455350	rs17826270	G	A	199558179	0.4296	1.3938e-06	-0.0097428	0.0020188	0.706717	AC019330.1	0	ncRNA_intronic	15.59	5	7
2	6	rs1455350	rs66729503	T	G	199558875	0.4463	2.82293e-06	-0.0094609	0.0020201	0.759137	AC019330.1	0	ncRNA_intronic	7.148	7	5
2	6	rs1455350	rs17229594	C	T	199558921	0.4466	2.91206e-06	-0.0094504	0.0020206	0.758877	AC019330.1	0	ncRNA_intronic	3.161	6	5
2	6	rs1455350	rs10931828	C	T	199559177	0.488	2.36919e-07	0.010487	0.0020292	0.899306	AC019330.1	0	ncRNA_intronic	7.099	7	5
2	6	rs1455350	rs17229728	T	C	199561326	0.4496	1.96789e-06	-0.0096082	0.0020199	0.765917	AC019330.1	0	ncRNA_intronic	0.947	6	5
2	6	rs1455350	rs17229763	A	C	199561360	0.4502	1.98838e-06	-0.009604	0.0020199	0.765735	AC019330.1	0	ncRNA_intronic	3.986	6	5
2	6	rs1455350	rs17826492	A	G	199561760	0.4326	3.13401e-06	-0.0094169	0.00202	0.713577	AC019330.1	0	ncRNA_intronic	2.142	5	5
2	6	rs1455350	rs6757686	T	G	199562944	0.4503	2.57751e-06	-0.0094893	0.0020181	0.76366	AC019330.1	0	ncRNA_intronic	3.185	7	5
2	6	rs1455350	rs10202115	T	G	199562966	0.4499	2.2558e-06	-0.0095586	0.0020212	0.761421	AC019330.1	0	ncRNA_intronic	3.334	7	5
2	6	rs1455350	2:199563355:A_AAG	A	AAG	199563355	0.4267	NA	NA	NA	0.644266	AC019330.1	0	ncRNA_intronic	0.055	NA	5
2	7	rs7597007	rs13032114	A	C	212578978	0.3923	8.02232e-06	-0.0090237	0.0020211	0.69338	ERBB4	0	intronic	4.644	7	4
2	7	rs7597007	rs11685450	G	C	212579599	0.3933	9.62277e-06	-0.0089421	0.0020206	0.697467	ERBB4	0	intronic	0.104	7	4
2	7	rs7597007	2:212581445:C_CA	C	CA	212581445	0.4075	NA	NA	NA	0.683599	ERBB4	0	intronic	9.181	NA	5
2	7	rs7597007	rs7590438	G	A	212584806	0.4157	6.06736e-05	-0.0081115	0.0020227	0.676332	ERBB4	0	intronic	1.355	7	4
2	7	rs7597007	rs13002712	G	A	212587321	0.4026	1.29987e-06	-0.0098011	0.0020251	0.724971	ERBB4	0	intronic	5.343	6	4
2	7	rs62183028	rs7556896	C	T	212590505	0.3159	3.5148e-08	-0.011091	0.0020115	0.827861	ERBB4	0	intronic	0.427	7	5
2	7	rs62183028	2:212590549:A_AAAGG	A	AAAGG	212590549	0.3151	NA	NA	NA	0.827343	ERBB4	0	intronic	NA	NA	5
2	7	rs62183028	rs56405287	T	C	212590785	0.3159	3.3752e-08	-0.011103	0.0020111	0.827856	ERBB4	0	intronic	5.846	6	5
2	7	rs62183028	rs55897719	C	A	212590841	0.3182	6.78422e-08	-0.010857	0.0020116	0.814707	ERBB4	0	intronic	4.534	6	5
2	7	rs62183028	rs62182986	T	C	212591283	0.3176	4.12382e-08	-0.011033	0.0020113	0.831656	ERBB4	0	intronic	1.452	6	5
2	7	rs7597007	rs7597007	G	T	212592044	0.3549	1.46251e-09	-0.012209	0.0020184	1	ERBB4	0	intronic	1.059	7	5
2	7	rs62183028	rs62182989	T	C	212593953	0.3113	6.32703e-08	-0.010865	0.0020085	0.860372	ERBB4	0	intronic	6.104	6	5
2	7	rs62183028	rs4130781	T	C	212594948	0.312	5.73588e-08	-0.0109	0.0020085	0.860499	ERBB4	0	intronic	4.417	7	5
2	7	rs62183028	rs4130782	T	C	212595107	0.3121	6.85015e-08	-0.010836	0.0020085	0.860925	ERBB4	0	intronic	2.3	6	1
2	7	rs62183028	rs62182991	T	C	212595435	0.3146	7.22104e-08	-0.010818	0.0020086	0.856141	ERBB4	0	intronic	1.391	7	2
2	7	rs62183028	rs72946582	T	C	212595905	0.3119	6.87068e-08	-0.010835	0.0020085	0.865148	ERBB4	0	intronic	7.535	6	7
2	7	rs62183028	rs12622176	T	C	212596157	0.3124	6.56599e-08	-0.010851	0.0020084	0.865968	ERBB4	0	intronic	4.041	7	7
2	7	rs7597007	rs6711487	G	A	212597041	0.3538	2.82033e-09	-0.011987	0.0020174	0.997768	ERBB4	0	intronic	2.073	7	9
2	7	rs62183028	rs12619698	G	A	212597487	0.3115	6.52379e-08	-0.010853	0.0020083	0.863138	ERBB4	0	intronic	0.228	7	9
2	7	rs62183028	rs12613337	A	G	212597507	0.3114	6.47441e-08	-0.010856	0.0020083	0.862742	ERBB4	0	intronic	1.971	7	9
2	7	rs7597007	rs6711999	C	T	212597572	0.3527	2.1208e-09	-0.012085	0.0020181	0.996202	ERBB4	0	intronic	0.209	6	9
2	7	rs7597007	2:212598403:C_CA	C	CA	212598403	0.3661	NA	NA	NA	0.913504	ERBB4	0	intronic	NA	NA	9
2	7	rs7597007	rs10198466	C	T	212598474	0.3737	4.38632e-09	-0.011864	0.0020215	0.918553	ERBB4	0	intronic	2.757	6	9
2	7	rs62183028	rs62182993	G	A	212599288	0.318	2.57929e-08	-0.01118	0.002008	0.901312	ERBB4	0	intronic	0.701	6	9
2	7	rs62183028	rs62182994	T	C	212599303	0.3172	2.6644e-08	-0.011169	0.002008	0.89992	ERBB4	0	intronic	2.29	6	9
2	7	rs7597007	2:212599659:C_G	G	C	212599659	0.3388	NA	NA	NA	0.867624	ERBB4	0	intronic	1.576	6	14
2	7	rs7597007	rs10932395	G	A	212599768	0.3469	6.97429e-09	-0.01171	0.0020218	0.886821	ERBB4	0	intronic	7.401	7	14
2	7	rs7597007	rs12469039	A	G	212600224	0.3409	4.25598e-08	-0.011053	0.0020169	0.868065	ERBB4	0	intronic	2.226	7	14
2	7	rs62183028	rs113970208	T	A	212600769	0.3128	8.66962e-08	-0.010744	0.0020073	0.866599	ERBB4	0	intronic	2.478	6	14
2	7	rs7597007	rs6706030	G	A	212601058	0.3483	9.06985e-09	-0.011619	0.0020216	0.886186	ERBB4	0	intronic	3.113	6	5
2	7	rs59779307	rs35761042	A	C	212602819	0.4228	4.68382e-08	-0.011041	0.002021	0.900632	ERBB4	0	intronic	0.761	6	5
2	7	rs59779307	2:212603094:G_T	T	G	212603094	0.3378	NA	NA	NA	0.732415	ERBB4	0	intronic	0.092	6	5
2	7	rs62183028	rs7422793	T	C	212603778	0.3441	6.15602e-07	-0.010082	0.0020218	0.814471	ERBB4	0	intronic	0.799	6	5
2	7	rs7597007	rs6722824	G	A	212605282	0.3648	9.55213e-09	-0.011651	0.0020302	0.827131	ERBB4	0	intronic	2.155	7	5
2	7	rs62183028	rs62182999	T	C	212605745	0.3148	1.49245e-07	-0.010544	0.0020071	0.859112	ERBB4	0	intronic	0.908	7	5
2	7	rs62183028	2:212606177:T_TACAC	T	TACAC	212606177	0.3339	NA	NA	NA	0.780105	ERBB4	0	intronic	1.168	NA	5
2	7	rs62183028	rs6749448	T	C	212607990	0.3147	1.69044e-07	-0.010497	0.0020069	0.864503	ERBB4	0	intronic	3.469	6	2
2	7	rs62183028	rs35444377	C	T	212609214	0.3142	1.52055e-07	-0.010539	0.0020074	0.864102	ERBB4	0	intronic	15.13	5	2
2	7	rs62183028	2:212610459:A_C	A	C	212610459	0.3023	NA	NA	NA	0.861016	ERBB4	0	intronic	0.942	5	5
2	7	rs7597007	rs13030667	G	A	212611649	0.3645	7.85236e-09	-0.011676	0.0020229	0.799434	ERBB4	0	intronic	2.373	7	5
2	7	rs62183028	rs62183021	G	A	212611713	0.3052	9.66051e-08	-0.010701	0.0020066	0.919688	ERBB4	0	intronic	3.783	7	5
2	7	rs62183028	2:212614240:T_TGG	TGG	T	212614240	0.3044	NA	NA	NA	0.922285	ERBB4	0	intronic	NA	NA	5
2	7	rs7597007	rs10175461	C	T	212615935	0.3471	1.55955e-08	-0.011408	0.0020173	0.859857	ERBB4	0	intronic	12	7	5
2	7	rs62183028	rs7601502	G	A	212617805	0.3041	9.10961e-08	-0.010722	0.0020064	0.924193	ERBB4	0	intronic	1.316	7	5
2	7	rs62183028	rs72948506	G	A	212618440	0.3044	1.49279e-07	-0.010541	0.0020064	0.922067	ERBB4	0	intronic	1.643	7	5
2	7	rs62183028	rs62183023	C	T	212618746	0.3047	1.36836e-07	-0.010576	0.0020069	0.921121	ERBB4	0	intronic	2.868	6	5
2	7	rs62183028	2:212618836:C_T	C	T	212618836	0.3042	NA	NA	NA	0.922822	ERBB4	0	intronic	2.235	6	5
2	7	rs7597007	rs7605314	C	T	212619025	0.3474	1.34246e-08	-0.01146	0.0020173	0.865152	ERBB4	0	intronic	0.973	6	5
2	7	rs7597007	rs6743889	C	T	212620872	0.3448	2.746e-08	-0.011209	0.0020171	0.83927	ERBB4	0	intronic	2.676	7	5
2	7	rs62183028	rs61079605	A	T	212621761	0.3027	1.72306e-07	-0.010484	0.0020057	0.927533	ERBB4	0	intronic	5.445	7	5
2	7	rs62183028	rs7600261	C	T	212622818	0.3103	6.20869e-08	-0.010865	0.0020073	0.963163	ERBB4	0	intronic	1.412	7	5
2	7	rs62183028	rs55758468	G	A	212629822	0.3052	7.61202e-08	-0.010787	0.0020065	0.959908	ERBB4	0	intronic	0.089	7	5
2	7	rs62183028	rs62183028	G	T	212631483	0.3147	1.47639e-08	-0.011371	0.0020075	1	ERBB4	0	intronic	4.035	2b	1
2	7	rs62183028	rs62183029	G	A	212632452	0.3146	2.36374e-08	-0.011204	0.0020068	0.999048	ERBB4	0	intronic	1.398	7	5
2	7	rs62183028	rs55769536	A	T	212634084	0.3051	4.57826e-08	-0.010972	0.0020069	0.96005	ERBB4	0	intronic	1.5	6	5
2	7	rs62183028	rs7583068	T	A	212634108	0.3228	1.39701e-07	-0.010616	0.002016	0.965314	ERBB4	0	intronic	5.718	7	5
2	7	rs62183028	rs4132462	C	T	212635589	0.3105	4.79292e-08	-0.010951	0.0020061	0.968871	ERBB4	0	intronic	0.832	NA	5
2	7	rs7597007	rs7576466	G	T	212635881	0.396	6.18016e-07	-0.010055	0.0020167	0.695417	ERBB4	0	intronic	0.118	6	5
2	7	rs62183028	rs62183031	A	C	212636271	0.3009	1.39284e-07	-0.010566	0.0020064	0.930703	ERBB4	0	intronic	1.708	6	5
2	7	rs7597007	rs62183032	A	G	212638862	0.3816	7.86321e-07	-0.0099604	0.0020168	0.706418	ERBB4	0	intronic	9.844	7	9
2	7	rs62183028	rs72948529	A	C	212641990	0.2138	9.11591e-07	-0.0097939	0.0019947	0.610562	ERBB4:MTND2P23	00:00:00	ncRNA_exonic	11.07	6	9
2	7	rs59779307	rs62183033	C	T	212642227	0.4099	7.04369e-08	-0.010892	0.0020208	0.981357	ERBB4:MTND2P23	00:00:00	ncRNA_exonic	9.901	7	9
2	7	rs59779307	rs13008313	T	C	212642288	0.4107	6.40177e-08	-0.010927	0.0020207	0.982232	ERBB4:MTND2P23	00:00:00	ncRNA_exonic	8.993	7	9
2	7	rs59779307	rs13008370	T	G	212642374	0.4108	5.39511e-08	-0.010989	0.0020208	0.982441	ERBB4:MTND2P23	00:00:00	ncRNA_exonic	8.24	7	9
2	7	rs59779307	rs59779307	T	C	212642775	0.4123	2.06395e-08	-0.011327	0.0020203	1	ERBB4	0	intronic	9.139	5	5
2	7	rs62183028	rs62183034	T	G	212643644	0.283	3.53021e-05	-0.0082911	0.0020045	0.625174	ERBB4:AC105921.5	00:00:00	ncRNA_exonic	8.583	7	5
2	7	rs62183028	rs12620444	T	C	212649112	0.2917	6.15177e-05	-0.0080417	0.002007	0.614216	ERBB4	0	intronic	4.666	7	9
2	7	rs62183028	rs62184480	C	T	212654200	0.2869	1.8893e-05	-0.0085806	0.0020059	0.623184	ERBB4	0	intronic	2.464	7	14
2	7	rs62183028	rs6435670	G	T	212655885	0.2915	1.87586e-05	-0.0085844	0.0020061	0.640284	ERBB4	0	intronic	2.013	7	7
2	7	rs62183028	rs58352022	C	T	212661193	0.2825	2.08737e-05	-0.0085157	0.0020012	0.61216	ERBB4	0	intronic	0.919	7	5
2	7	rs62183028	rs62184483	T	G	212662619	0.2842	4.82281e-05	-0.0081365	0.0020021	0.605244	ERBB4	0	intronic	2.92	6	5
2	7	rs11693031	rs9797940	C	T	212673550	0.3087	1.13397e-08	0.011506	0.0020151	0.979185	ERBB4	0	intronic	3.589	7	9
2	7	rs11693031	rs112965667	T	C	212673849	0.31	6.01589e-09	0.011716	0.0020143	0.983323	ERBB4	0	intronic	0.989	7	15
2	7	rs11693031	rs59564944	C	A	212675299	0.3169	1.76157e-08	0.011351	0.0020147	0.958856	ERBB4	0	intronic	2.602	7	15
2	7	rs11693031	rs138218528	T	C	212676884	0.3204	1.36647e-08	0.011438	0.0020145	0.971245	ERBB4	0	intronic	8.066	6	9
2	7	rs11693031	rs11693031	A	G	212677931	0.3149	2.21769e-09	0.012051	0.0020148	1	ERBB4	0	intronic	1.741	7	9
2	7	rs11693031	rs7583346	C	T	212678406	0.3088	9.85598e-09	0.011557	0.0020158	0.978498	ERBB4	0	intronic	0.98	7	14
2	7	rs11693031	rs6757087	T	G	212680523	0.4178	2.53746e-06	0.0094867	0.0020162	0.660228	ERBB4	0	intronic	1.944	7	9
2	7	rs11693031	rs1439248	T	C	212687395	0.3027	1.13058e-07	0.010698	0.0020168	0.875236	ERBB4	0	intronic	0.133	NA	7
2	7	rs11693031	rs13431031	T	C	212687652	0.3016	1.05463e-07	0.010728	0.0020177	0.872648	ERBB4	0	intronic	2.873	5	7
2	7	rs11693031	rs1439246	G	C	212687961	0.2999	1.29837e-07	0.010648	0.002017	0.859639	ERBB4	0	intronic	0.173	5	7
2	7	rs11693031	rs4673635	T	C	212689888	0.3014	1.0349e-07	0.010734	0.0020174	0.870404	ERBB4	0	intronic	3.462	6	15
2	7	rs11693031	rs76610747	A	T	212691095	0.297	5.57828e-08	0.010955	0.0020168	0.869274	ERBB4	0	intronic	3.789	7	15
2	7	rs11693031	2:212696628:C_CA	C	CA	212696628	0.306	NA	NA	NA	0.828187	ERBB4	0	intronic	NA	NA	5
2	7	rs11693031	rs13426904	T	G	212696949	0.303	1.03086e-07	0.010741	0.0020185	0.86355	ERBB4	0	intronic	5.631	7	5
2	7	rs11693031	rs11677638	A	G	212697656	0.3019	2.7574e-08	0.011214	0.0020182	0.867844	ERBB4	0	intronic	3.204	7	5
2	7	rs11693031	2:212699208:T_TA	TA	T	212699208	0.2968	NA	NA	NA	0.851981	ERBB4	0	intronic	NA	NA	14
2	7	rs11693031	rs1561473	T	C	212702426	0.3048	6.74994e-08	0.010897	0.0020188	0.856888	ERBB4	0	intronic	1.66	NA	5
2	7	rs11693031	rs7594604	A	G	212704392	0.3055	6.96306e-08	0.010884	0.0020185	0.858318	ERBB4	0	intronic	3.494	6	5
2	7	rs11693031	2:212708140:G_GCA	G	GCA	212708140	0.2833	NA	NA	NA	0.788998	ERBB4	0	intronic	NA	NA	7
2	7	rs11693031	rs79612564	T	C	212710385	0.3061	9.9243e-08	0.010758	0.0020191	0.855808	ERBB4	0	intronic	3.248	7	7
2	7	rs11693031	rs13400161	A	G	212710934	0.3057	1.01976e-07	0.010748	0.0020191	0.857158	ERBB4	0	intronic	14.58	5	5
2	7	rs11693031	rs13407198	A	G	212712835	0.302	2.38177e-08	0.011269	0.0020189	0.866212	ERBB4	0	intronic	2.474	6	14
2	7	rs11693031	rs768692	G	A	212714988	0.2986	8.66962e-08	0.010804	0.0020184	0.853372	ERBB4	0	intronic	1.869	NA	9
2	7	rs11693031	rs13409698	T	C	212716689	0.3048	8.81252e-08	0.010802	0.0020191	0.855078	ERBB4	0	intronic	3.003	6	14
2	7	rs11693031	2:212717361:C_CT	C	CT	212717361	0.3744	NA	NA	NA	0.621804	ERBB4	0	intronic	1.798	NA	14
2	7	rs11693031	rs16847063	G	A	212717757	0.3019	3.26137e-08	0.011156	0.0020185	0.86615	ERBB4	0	intronic	0.289	7	14
2	7	rs11693031	rs11687449	T	C	212718144	0.3047	1.43781e-07	0.010619	0.0020187	0.854115	ERBB4	0	intronic	2.132	7	14
2	7	rs11693031	rs1025753	G	T	212722915	0.2989	4.16294e-08	0.011065	0.0020176	0.85205	ERBB4	0	intronic	0.527	NA	14
2	7	rs11693031	2:212726611:A_AT	A	AT	212726611	0.3042	NA	NA	NA	0.849007	ERBB4	0	intronic	0.346	NA	15
2	7	rs11693031	rs1968533	A	C	212727841	0.3044	1.95975e-07	0.010502	0.0020184	0.85182	ERBB4	0	intronic	0.574	4	9
2	7	rs11693031	2:212733823:A_AT	A	AT	212733823	0.3015	NA	NA	NA	0.848719	ERBB4	0	intronic	8.696	NA	7
3	8	rs73077157	rs73082331	G	A	48994943	0.1142	3.91832e-06	0.009334	0.0020222	0.629822	ARIH2	0	intronic	3.023	5	4
3	8	rs73077157	rs73082337	C	G	49009570	0.1152	2.3383e-06	0.0096352	0.0020406	0.626352	ARIH2	0	intronic	8.084	4	4
3	8	rs73077157	rs78807522	C	A	49056150	0.1147	2.8327e-06	0.0094689	0.0020221	0.629877	DALRD3	0	intronic	6.702	4	1
3	8	rs73077157	rs73082357	G	A	49083566	0.1103	3.67451e-06	0.0093615	0.0020223	0.627405	QRICH1	0	intronic	0.034	7	4
3	8	rs73077157	rs73082363	T	C	49130378	0.1124	2.77268e-06	0.0094804	0.0020227	0.627769	QRICH1	0	intronic	8.316	2c	1
3	8	rs73077157	rs34290943	T	C	49161660	0.1135	4.56983e-06	0.0092695	0.0020223	0.628735	LAMB2	0	exonic	0.004	5	3
3	8	rs73077157	rs34759087	C	T	49162284	0.1147	4.01051e-06	0.0093274	0.0020229	0.632288	LAMB2	0	exonic	23.1	5	3
3	8	rs73077157	3:49182321:T_TG	T	TG	49182321	0.1152	NA	NA	NA	0.628676	RP11-694I15.7	0	ncRNA_intronic	3.369	NA	5
3	8	rs73077157	3:49248642:C_CCT	CCT	C	49248642	0.1122	NA	NA	NA	0.637935	CCDC36	0	intronic	1.756	NA	4
3	8	rs73077157	3:49356574:C_CA	CA	C	49356574	0.1539	NA	NA	NA	0.737466	USP4	0	intronic	5.16	NA	4
3	8	rs73077157	rs6774721	G	A	49381898	0.1351	1.14789e-07	0.010766	0.0020307	0.820326	USP4	3752	intergenic	2.45	6	2
3	8	rs9822268	3:49385350:A_AT	A	AT	49385350	0.2399	NA	NA	NA	0.835276	USP4	7204	intergenic	0.055	NA	5
3	8	rs9822268	rs13086611	A	T	49385417	0.2965	1.30287e-09	0.012274	0.002023	0.891674	USP4	7271	intergenic	0.205	6	5
3	8	rs9822268	3:49386313:A_AAAAAGAAAAAG	AAAAAGAAAAAG	A	49386313	0.2965	NA	NA	NA	0.892169	USP4	8167	intergenic	NA	NA	5
3	8	rs9822268	rs17080528	C	T	49389842	0.2965	1.53462e-09	0.012196	0.0020188	0.892407	GPX1	4766	intergenic	4.878	4	2
3	8	rs9822268	rs13090388	C	T	49391082	0.2965	1.65615e-09	0.012171	0.0020189	0.892407	GPX1	3526	intergenic	0.62	7	5
3	8	rs9822268	3:49391240:C_T	C	T	49391240	0.2965	NA	NA	NA	0.892407	GPX1	3368	intergenic	3.756	6	4
3	8	rs9822268	rs1050450	G	A	49394834	0.2967	2.11641e-09	0.012091	0.002019	0.891141	GPX1	0	exonic	19.43	NA	1
3	8	rs9822268	rs1800668	G	A	49395757	0.2967	2.26882e-09	0.012058	0.0020172	0.891132	GPX1	0	UTR5	3.692	NA	1
3	8	rs9822268	rs3811699	T	C	49396360	0.2967	2.39497e-09	0.01205	0.0020189	0.891141	RHOA	217	upstream:downstream	0.851	NA	1
3	8	rs9822268	rs1987628	G	A	49399259	0.2967	2.27039e-09	0.012058	0.0020172	0.891141	RHOA	0	intronic	2.02	NA	4
3	8	rs9822268	rs67485053	A	G	49405164	0.2971	2.34423e-09	0.012049	0.0020176	0.890035	RHOA	0	intronic	2.31	7	4
3	8	rs9822268	3:49406708:A_G	G	A	49406708	0.2971	NA	NA	NA	0.889875	RHOA	0	intronic	0.168	6	4
3	8	rs9822268	rs34588335	G	C	49407660	0.2971	2.39332e-09	0.012051	0.002019	0.889875	RHOA	0	intronic	0.52	7	4
3	8	rs9822268	rs13087851	A	G	49408974	0.2971	2.23203e-09	0.012065	0.0020176	0.889875	RHOA	0	intronic	2.825	6	4
3	8	rs9822268	rs6809216	G	A	49412559	0.2971	2.22587e-09	0.012075	0.002019	0.889875	RHOA	0	intronic	8.932	7	4
3	8	rs9822268	rs7623659	C	T	49414791	0.2969	2.26308e-09	0.012069	0.0020189	0.889336	RHOA	0	intronic	0.389	6	4
3	8	rs9822268	rs7648841	G	A	49416825	0.297	2.22485e-09	0.012067	0.0020176	0.889991	RHOA	0	intronic	3.839	5	4
3	8	rs9822268	rs6446264	C	A	49417243	0.2971	2.22485e-09	0.012067	0.0020176	0.890051	RHOA	0	intronic	5.589	5	2
3	8	rs9822268	3:49418838:C_CA	C	CA	49418838	0.1735	NA	NA	NA	0.823035	RHOA	0	intronic	NA	NA	4
3	8	rs9822268	rs35169793	A	G	49423274	0.2967	2.24078e-09	0.012073	0.002019	0.891857	RHOA	0	intronic	3.707	5	2
3	8	rs9822268	rs6793308	C	T	49424283	0.2971	2.26048e-09	0.01207	0.0020191	0.890051	RHOA	0	intronic	0.201	7	2
3	8	rs9822268	3:49425186:C_CA	C	CA	49425186	0.2975	NA	NA	NA	0.886893	RHOA	0	intronic	4.388	NA	4
3	8	rs9822268	rs111903592	G	C	49427319	0.297	2.23615e-09	0.012074	0.002019	0.89	RHOA	0	intronic	0.011	7	4
3	8	rs9822268	3:49428822:C_CA	CA	C	49428822	0.3022	NA	NA	NA	0.886394	RHOA	0	intronic	4.16	NA	4
3	8	rs9822268	3:49431160:A_T	A	T	49431160	0.2793	NA	NA	NA	0.758768	RHOA	0	intronic	0.389	7	4
3	8	rs9822268	rs11716974	G	A	49431853	0.2972	2.07826e-09	0.012087	0.0020172	0.890159	RHOA	0	intronic	0.304	7	4
3	8	rs73077157	rs73088122	C	T	49432404	0.1372	2.14042e-07	0.010526	0.0020293	0.818427	RHOA	0	intronic	2.932	5	4
3	8	rs9822268	3:49432526:C_CA	C	CA	49432526	0.2965	NA	NA	NA	0.889251	RHOA	0	intronic	2.25	NA	4
3	8	rs9822268	rs9878943	G	A	49434654	0.2972	2.1722e-09	0.012083	0.0020191	0.890159	RHOA	0	intronic	0.543	7	4
3	8	rs9822268	3:49435636:T_TAGCCAAGTG	T	TAGCCAAGTG	49435636	0.2946	NA	NA	NA	0.889339	RHOA	0	intronic	NA	NA	4
3	8	rs73077157	3:49436487:C_CAAA	CAAA	C	49436487	0.09447	NA	NA	NA	0.716153	RHOA	0	intronic	3.663	NA	4
3	8	rs9822268	3:49436802:C_CA	C	CA	49436802	0.26	NA	NA	NA	0.871155	RHOA	0	intronic	NA	NA	4
3	8	rs73077157	rs111533129	G	C	49437600	0.1363	5.67283e-07	0.010082	0.0020155	0.82159	RHOA	0	intronic	0.041	6	4
3	8	rs9822268	rs9871380	G	A	49438221	0.2973	2.16322e-09	0.012084	0.0020191	0.889952	RHOA	0	intronic	0.596	7	4
3	8	rs73077157	rs111271782	G	A	49440568	0.1363	5.67414e-07	0.010082	0.0020155	0.82159	RHOA	0	intronic	0.365	7	4
3	8	rs9822268	rs11706370	G	A	49441091	0.2965	2.06443e-09	0.012089	0.0020172	0.889557	RHOA	0	intronic	1.924	5	4
3	8	rs9822268	3:49446097:G_GTATA	G	GTATA	49446097	0.2967	NA	NA	NA	0.888715	RHOA	0	intronic	1.214	NA	1
3	8	rs73077157	rs7623687	A	C	49448566	0.1372	2.29245e-07	0.0105	0.0020293	0.818074	RHOA	0	intronic	4.22	4	1
3	8	rs9822268	rs6779524	C	T	49450449	0.2973	2.31953e-09	0.012062	0.002019	0.88993	TCTA	0	intronic	17.41	5	1
3	8	rs9822268	rs6997	C	T	49453834	0.2973	2.32381e-09	0.012061	0.0020191	0.889952	TCTA	0	UTR3	6.349	NA	2
3	8	rs9822268	rs9814873	A	G	49454112	0.2973	2.21973e-09	0.012065	0.0020172	0.889952	AMT	98	downstream	3.98	1f	2
3	8	rs9822268	rs10640	G	A	49454277	0.2973	2.32702e-09	0.012052	0.0020176	0.889952	AMT	0	UTR3	5.074	5	2
3	8	rs9822268	rs11715915	C	T	49455330	0.2978	2.24647e-09	0.012061	0.0020173	0.87965	AMT	0	exonic	16.22	1f	3
3	8	rs9822268	rs9859556	G	T	49455986	0.2973	2.25736e-09	0.01206	0.0020172	0.889947	AMT	0	intronic	0.515	7	4
3	8	rs9822268	3:49456101:A_AT	A	AT	49456101	0.2963	NA	NA	NA	0.889201	AMT	0	intronic	0.471	NA	4
3	8	rs9822268	rs11922013	G	C	49458355	0.2974	2.38506e-09	0.012053	0.0020191	0.890003	AMT	0	intronic	0.066	5	3
3	8	rs9822268	rs6446272	G	A	49463287	0.2974	2.22485e-09	0.012075	0.002019	0.890003	NICN1	0	intronic	1.152	5	3
3	8	rs73077157	rs73088161	C	T	49465162	0.1341	1.79226e-06	0.0096278	0.002016	0.81775	NICN1	0	intronic	0.797	3a	5
3	8	rs9822268	rs7646366	G	A	49470668	0.2974	2.23049e-09	0.012066	0.0020176	0.890003	NICN1	3908	intergenic	2.723	7	5
3	8	rs9822268	rs6446277	G	A	49473077	0.2975	1.92752e-09	0.012134	0.002021	0.889343	NICN1	6317	intergenic	1.326	7	5
3	8	rs9822268	rs35115732	T	C	49475155	0.2974	2.21411e-09	0.012067	0.0020173	0.890003	NICN1	8395	intergenic	12.12	5	5
3	8	rs9822268	rs13079643	G	A	49477466	0.297	2.23718e-09	0.012065	0.0020177	0.892071	NICN1	10706	intergenic	0.655	7	5
3	8	rs9822268	3:49478988:C_CT	CT	C	49478988	0.297	NA	NA	NA	0.892496	NICN1	12228	intergenic	1.732	NA	5
3	8	rs9822268	rs71324962	A	C	49487487	0.2973	2.35559e-09	0.012057	0.0020191	0.890374	RNA5SP130	17060	intergenic	0.263	7	5
3	8	rs9822268	3:49489827:C_CA	CA	C	49489827	0.291	NA	NA	NA	0.88302	RNA5SP130	14720	intergenic	NA	NA	5
3	8	rs9822268	3:49490009:C_CA	CA	C	49490009	0.2674	NA	NA	NA	0.86844	RNA5SP130	14538	intergenic	NA	NA	5
3	8	rs9822268	3:49490188:A_AT	A	AT	49490188	0.2977	NA	NA	NA	0.889558	RNA5SP130	14359	intergenic	0.412	NA	5
3	8	rs73077157	rs73073005	C	G	49491310	0.1252	3.65174e-06	0.0093589	0.0020212	0.740765	RNA5SP130	13237	intergenic	0.944	6	5
3	8	rs9822268	rs9841110	C	G	49492481	0.2959	2.61818e-09	0.012012	0.0020174	0.897566	RNA5SP130	12066	intergenic	9.795	5	2
3	8	rs9822268	rs67216675	G	T	49493151	0.2972	2.72145e-09	0.012001	0.0020177	0.893225	RNA5SP130	11396	intergenic	16.53	5	5
3	8	rs73077157	rs73073007	G	A	49496059	0.125	6.49232e-06	0.0090387	0.0020042	0.742619	RNA5SP130	8488	intergenic	0.666	6	5
3	8	rs9822268	3:49500024:C_CT	C	CT	49500024	0.2092	NA	NA	NA	0.794027	RNA5SP130	4523	intergenic	NA	NA	5
3	8	rs73077157	rs111599092	G	A	49502779	0.1258	2.76312e-06	0.0094717	0.0020205	0.737242	RNA5SP130	1768	intergenic	0.21	4	1
3	8	rs9822268	3:49504095:C_T	T	C	49504095	0.2975	NA	NA	NA	0.890952	RNA5SP130	452	downstream	0.003	7	5
3	8	rs9822268	rs9853683	A	G	49512588	0.2959	2.90469e-09	0.01198	0.0020177	0.897575	DAG1	0	intronic	2.363	7	4
3	8	rs9822268	rs12330269	G	A	49513910	0.2959	2.90469e-09	0.01198	0.0020177	0.89757	DAG1	0	intronic	2.57	5	2
3	8	rs9822268	rs9827021	C	A	49514764	0.2959	3.13473e-09	0.011963	0.0020193	0.897575	DAG1	0	intronic	9.179	7	4
3	8	rs9822268	3:49515972:T_TA	T	TA	49515972	0.3016	NA	NA	NA	0.893722	DAG1	0	intronic	0.291	NA	4
3	8	rs9822268	3:49518299:A_G	A	G	49518299	0.3379	NA	NA	NA	0.848983	DAG1	0	intronic	2.032	7	4
3	8	rs9822268	rs7630869	C	T	49522543	0.2959	3.04229e-09	0.011969	0.0020186	0.897583	DAG1	0	intronic	2.455	5	5
3	8	rs9822268	rs9818590	A	G	49525096	0.2959	3.14413e-09	0.011962	0.0020193	0.897583	DAG1	0	intronic	11.62	6	4
3	8	rs73077157	rs111327216	C	T	49525218	0.1145	1.87975e-06	0.0095928	0.0020127	0.793605	DAG1	0	intronic	0.647	7	4
3	8	rs9822268	rs11719996	T	C	49525958	0.2959	2.96278e-09	0.011974	0.0020178	0.897583	DAG1	0	intronic	2.055	6	4
3	8	rs9822268	rs9850072	C	T	49529482	0.2959	3.01301e-09	0.011968	0.0020178	0.897579	DAG1	0	intronic	3.031	7	4
3	8	rs9822268	3:49536129:T_TTTA	T	TTTA	49536129	0.2951	NA	NA	NA	0.895889	DAG1	0	intronic	NA	NA	4
3	8	rs9822268	rs34363169	G	A	49537712	0.2959	3.19816e-09	0.011948	0.0020178	0.897579	DAG1	0	intronic	7.883	7	4
3	8	rs9822268	rs35261698	C	G	49537839	0.2959	3.23817e-09	0.011953	0.0020193	0.897579	DAG1	0	intronic	1.254	5	2
3	8	rs9822268	rs6766131	T	C	49538932	0.2959	3.23817e-09	0.011953	0.0020193	0.897579	DAG1	0	intronic	9.761	4	2
3	8	rs9822268	rs6797664	G	A	49539222	0.2959	3.19669e-09	0.011948	0.0020178	0.897579	DAG1	0	intronic	1.149	7	4
3	8	rs9822268	rs6766581	T	C	49539401	0.2959	3.19669e-09	0.011948	0.0020178	0.897579	DAG1	0	intronic	6.701	7	4
3	8	rs9822268	3:49540114:C_T	T	C	49540114	0.2971	NA	NA	NA	0.896933	DAG1	0	intronic	0.105	7	4
3	8	rs9822268	3:49540152:A_G	A	G	49540152	0.2959	NA	NA	NA	0.897579	DAG1	0	intronic	1.179	6	4
3	8	rs9822268	3:49542273:C_T	T	C	49542273	0.2958	NA	NA	NA	0.897574	DAG1	0	intronic	1.276	6	5
3	8	rs9822268	3:49542395:A_AGTC	A	AGTC	49542395	0.2282	NA	NA	NA	0.859298	DAG1	0	intronic	NA	NA	5
3	8	rs9822268	rs9858418	A	G	49543288	0.2959	3.23668e-09	0.011953	0.0020193	0.897579	DAG1	0	intronic	7.571	7	5
3	8	rs9822268	rs9821311	C	T	49543656	0.2959	3.23668e-09	0.011953	0.0020193	0.897579	DAG1	0	intronic	0.287	5	5
3	8	rs9822268	rs7622302	T	C	49547561	0.2959	3.04159e-09	0.011962	0.0020174	0.897779	DAG1	0	intronic	1.616	NA	4
3	8	rs9822268	rs7633271	T	C	49555963	0.296	2.98401e-09	0.011971	0.0020177	0.89828	DAG1	0	intronic	2.173	7	4
3	8	rs9822268	rs3926569	C	T	49558716	0.2959	3.07681e-09	0.01196	0.0020177	0.898494	DAG1	0	intronic	4.206	7	4
3	8	rs9822268	rs13062429	A	G	49559485	0.2948	3.1067e-09	-0.011972	0.0020203	0.902896	DAG1	0	intronic	0.081	7	4
3	8	rs9822268	rs34196454	G	A	49563456	0.2961	2.59179e-09	0.012015	0.0020173	0.896848	DAG1	0	intronic	1.009	6	4
3	8	rs73077157	rs7638643	C	T	49565842	0.1327	1.1215e-06	0.0098803	0.0020292	0.809042	DAG1	0	intronic	2.181	7	4
3	8	rs9822268	rs1801143	C	T	49570200	0.2959	2.92954e-09	0.011983	0.0020188	0.898494	DAG1	0	exonic	1.19	6	4
3	8	rs9822268	rs4625	A	G	49572140	0.2981	3.08816e-09	0.011966	0.0020189	0.887682	DAG1	0	UTR3	9.943	2b	4
3	8	rs9822268	rs13079082	C	G	49574808	0.3005	3.77659e-09	0.011899	0.0020189	0.920511	DAG1	1759	intergenic	0.071	3a	5
3	8	rs9822268	3:49575137:A_ATTTCT	ATTTCT	A	49575137	0.296	NA	NA	NA	0.917816	DAG1	2088	intergenic	NA	NA	5
3	8	rs9822268	3:49575151:C_CTTTTT	CTTTTT	C	49575151	0.2778	NA	NA	NA	0.927966	DAG1	2102	intergenic	NA	NA	5
3	8	rs9822268	rs11130203	G	A	49575367	0.3005	4.07568e-09	0.011874	0.0020189	0.92049	DAG1	2318	intergenic	2.193	7	5
3	8	rs73077157	rs73074830	A	C	49577017	0.1378	7.50758e-06	0.0090302	0.0020162	0.849402	DAG1	3968	intergenic	0.176	4	1
3	8	rs9822268	3:49577046:T_TAG	TAG	T	49577046	0.3005	NA	NA	NA	0.920511	DAG1	3997	intergenic	8.728	NA	1
3	8	rs9822268	rs34293138	T	C	49579017	0.3006	4.27957e-09	0.011857	0.0020189	0.920499	DAG1	5968	intergenic	3.635	7	5
3	8	rs9822268	rs3811697	C	T	49590770	0.3002	4.51024e-09	0.011839	0.0020188	0.921029	BSN-AS2	0	ncRNA_intronic	0.446	NA	1
3	8	rs9822268	rs9837027	C	T	49597013	0.3003	4.9854e-09	0.011806	0.0020188	0.921349	BSN	0	intronic	11.54	5	5
3	8	rs9822268	rs35999162	C	G	49597230	0.3003	4.82281e-09	0.011807	0.0020171	0.921578	BSN	0	intronic	2.152	6	5
3	8	rs9822268	rs9858280	T	C	49597737	0.3003	5.20355e-09	0.011791	0.0020188	0.921578	BSN	0	intronic	1.257	7	4
3	8	rs9822268	rs11926781	C	T	49603289	0.3002	4.75992e-09	0.01181	0.0020168	0.923527	BSN	0	intronic	1.419	7	5
3	8	rs73077157	rs73074855	G	A	49606385	0.1272	2.8622e-05	0.0083894	0.002005	0.775848	BSN	0	intronic	5.308	5	5
3	8	rs9822268	rs34427167	C	T	49610223	0.3001	4.37623e-09	0.011841	0.0020173	0.923533	BSN	0	intronic	3.598	7	5
3	8	rs9822268	rs11713474	A	G	49611457	0.3007	4.38026e-09	0.011849	0.0020187	0.923237	BSN	0	intronic	1.949	7	5
3	8	rs9822268	3:49611660:C_CA	CA	C	49611660	0.3001	NA	NA	NA	0.923533	BSN	0	intronic	8.567	NA	5
3	8	rs9822268	rs71324979	T	C	49619651	0.3001	4.38026e-09	0.01184	0.0020173	0.923533	BSN	0	intronic	11.82	6	9
3	8	rs73077157	rs143311886	C	T	49621367	0.1363	3.10957e-06	0.0093954	0.0020147	0.856791	BSN	0	intronic	2.599	6	9
3	8	rs9822268	rs9811982	A	C	49624377	0.3001	4.37522e-09	0.011849	0.0020187	0.925858	BSN	0	intronic	6.002	7	14
3	8	rs9822268	3:49627277:G_GT	G	GT	49627277	0.2971	NA	NA	NA	0.915754	BSN	0	intronic	NA	NA	14
3	8	rs9822268	3:49631221:G_T	G	T	49631221	0.2393	NA	NA	NA	0.869093	BSN	0	intronic	0.8	6	5
3	8	rs9822268	rs9875617	G	A	49634696	0.2999	3.90211e-09	0.011878	0.0020172	0.925108	BSN	0	intronic	0.25	7	5
3	8	rs9822268	rs11720597	G	A	49635354	0.2996	2.51768e-09	0.012024	0.0020172	0.925667	BSN	0	intronic	0.273	7	5
3	8	rs9822268	3:49638084:A_AAAATT	AAAATT	A	49638084	0.2848	NA	NA	NA	0.961931	BSN	0	intronic	4.366	NA	5
3	8	rs9822268	rs13064576	C	T	49642430	0.2932	4.81172e-10	0.012563	0.0020181	0.96493	BSN	0	intronic	3.201	7	5
3	8	rs9822268	3:49643173:A_AATAT	AATAT	A	49643173	0.3738	NA	NA	NA	0.733523	BSN	0	intronic	6.27	NA	5
3	8	rs9822268	rs11917431	C	T	49644012	0.2918	4.5867e-10	0.01257	0.0020168	0.964961	BSN	0	intronic	10.19	5	5
3	8	rs9822268	rs11921590	T	C	49644193	0.2918	4.82725e-10	0.012562	0.0020181	0.964961	BSN	0	intronic	0.628	7	5
3	8	rs9822268	rs9827708	C	G	49649989	0.2919	3.76444e-10	0.012641	0.0020181	0.965	BSN	0	intronic	5.692	6	5
3	8	rs9822268	rs7614725	G	A	49650395	0.2919	3.80978e-10	0.012637	0.0020181	0.965	BSN	0	intronic	0.118	7	5
3	8	rs9822268	rs9833611	G	A	49651210	0.292	3.72477e-10	0.012644	0.0020181	0.964778	BSN	0	intronic	1.506	6	5
3	8	rs9822268	3:49654710:A_AATACATTATATATATATATAT	AATACATTATATATATATATAT	A	49654710	0.2914	NA	NA	NA	0.963936	BSN	0	intronic	2.489	NA	5
3	8	rs9822268	rs9837341	A	G	49664767	0.2919	3.6509e-10	0.012645	0.0020172	0.965741	BSN	0	intronic	2.357	5	4
3	8	rs9822268	rs6803222	T	G	49665976	0.2919	3.52858e-10	0.012656	0.0020172	0.965742	BSN	0	intronic	4.509	5	4
3	8	rs9822268	rs1873625	C	A	49666964	0.2919	3.39703e-10	0.012665	0.0020168	0.965742	BSN	0	intronic	4.896	5	4
3	8	rs73077157	rs73077107	G	A	49671037	0.1221	9.09076e-07	0.0098452	0.002005	0.850621	BSN	0	intronic	16.39	7	5
3	8	rs9822268	rs9824092	C	G	49674147	0.2917	3.49543e-10	0.012663	0.0020179	0.96572	BSN	0	intronic	10.77	5	2
3	8	rs9822268	rs9862080	A	G	49674458	0.2919	3.62076e-10	0.012652	0.0020179	0.965742	BSN	0	intronic	6.018	4	5
3	8	rs9822268	rs11710037	C	G	49675334	0.2918	3.48418e-10	0.012659	0.0020171	0.965723	BSN	0	intronic	0.492	5	5
3	8	rs9822268	rs2172252	A	T	49678307	0.2851	1.07746e-10	0.013021	0.002017	0.99804	BSN:BSN-AS1	00:00:00	ncRNA_intronic	0.345	7	5
3	8	rs9822268	rs4283605	A	G	49678651	0.2852	1.05584e-10	0.013037	0.0020184	0.99804	BSN:BSN-AS1	00:00:00	ncRNA_intronic	4.106	5	5
3	8	rs9822268	rs9812791	G	A	49682311	0.2851	7.29458e-11	0.013148	0.0020183	0.998285	BSN	0	intronic	2.298	7	4
3	8	rs9822268	rs13316695	C	G	49684917	0.2851	9.37562e-11	0.013072	0.0020183	0.99804	BSN	0	intronic	2.978	5	2
3	8	rs9822268	rs6770670	T	C	49686682	0.2836	1.57616e-10	0.012913	0.0020183	0.990719	BSN	0	intronic	2.421	5	4
3	8	rs9822268	rs34762726	G	A	49689210	0.2836	1.74542e-10	0.012882	0.0020183	0.989501	BSN	0	exonic	0.664	5	4
3	8	rs9822268	rs11709525	C	T	49690496	0.2804	1.35957e-10	0.012958	0.0020182	0.990334	BSN	0	exonic	6.025	NA	4
3	8	rs9822268	rs11718165	A	G	49696797	0.2851	8.81049e-11	0.013082	0.0020168	0.99853	BSN	0	intronic	8.402	1f	4
3	8	rs9822268	rs9836291	G	A	49697459	0.2852	9.2683e-11	0.01309	0.0020204	0.997795	BSN	0	intronic	4.506	5	4
3	8	rs9822268	rs9858542	G	A	49701983	0.2852	8.20352e-11	0.013104	0.0020169	0.997795	BSN	0	exonic	16.61	1f	3
3	8	rs9822268	rs9882740	T	C	49702484	0.2859	1.19399e-10	0.01299	0.002017	0.998523	BSN	0	intronic	1.685	5	4
3	8	rs9822268	rs9823546	T	A	49705512	0.285	8.4918e-11	0.013092	0.0020168	0.998774	BSN	0	UTR3	0.458	5	4
3	8	rs9822268	3:49709912:C_CT	C	CT	49709912	0.2595	NA	NA	NA	0.993469	BSN	933	downstream	NA	NA	5
3	8	rs9822268	3:49710479:A_T	A	T	49710479	0.2851	NA	NA	NA	0.998775	APEH	955	upstream	0.207	5	1
3	8	rs9822268	3:49710514:C_CCGGG	CCGGG	C	49710514	0.2649	NA	NA	NA	0.983766	APEH	920	upstream	NA	NA	1
3	8	rs9822268	rs11130213	C	T	49712297	0.2851	8.33681e-11	0.013102	0.0020174	0.998775	APEH	0	intronic	6.146	4	1
3	8	rs9822268	rs1131095	T	C	49714225	0.285	8.43335e-11	0.013099	0.0020174	0.998774	APEH	0	exonic	0.013	4	3
3	8	rs9822268	rs9822268	G	A	49719729	0.2852	6.98232e-11	0.013162	0.0020183	1	APEH	0	intronic	4.908	3a	4
3	8	rs9822268	rs3197999	G	A	49721532	0.2797	3.94276e-10	0.01262	0.0020171	0.958536	MST1	0	exonic	25.5	NA	4
3	8	rs9822268	rs13085791	C	A	49721798	0.2854	1.08243e-10	0.013028	0.0020182	0.997551	MST1	0	exonic	13.7	5	4
3	8	rs9822268	rs9837520	G	A	49722356	0.25	1.90722e-10	0.012875	0.0020215	0.990034	MST1:AC099668.5	00:00:00	ncRNA_exonic	0.279	5	4
3	8	rs73077157	rs147997200	G	A	49726178	0.08839	9.50605e-07	0.0098678	0.0020131	0.678288	MST1	0	UTR5	5.723	4	1
3	8	rs9822268	rs9852529	G	A	49730625	0.2851	9.57194e-11	0.013055	0.0020167	0.998038	RNF123	0	intronic	0.149	7	5
3	8	rs9822268	rs9858213	G	T	49731861	0.2851	9.09913e-11	0.013072	0.0020167	0.998038	RNF123	0	intronic	2.189	5	2
3	8	rs2280406	rs9873183	G	A	49734229	0.4922	2.19634e-09	0.012107	0.0020236	0.614176	RNF123	0	intronic	0.013	6	4
3	8	rs2280406	rs6785549	G	A	49736565	0.4922	1.97424e-09	0.012138	0.002023	0.614241	RNF123	0	intronic	19.37	4	4
3	8	rs2280406	rs1491986	C	T	49739086	0.4919	2.05258e-09	0.012126	0.0020231	0.614317	RNF123	0	intronic	7.461	NA	4
3	8	rs2280406	rs3749241	A	G	49744392	0.4913	1.99251e-09	0.012133	0.0020226	0.616288	RNF123	0	intronic	1.222	NA	3
3	8	rs2280406	rs11716575	A	G	49744890	0.4919	2.13698e-09	0.012112	0.0020229	0.614162	RNF123	0	intronic	3.489	5	4
3	8	rs2280406	rs11709680	C	T	49745188	0.4917	2.12961e-09	0.012113	0.0020229	0.613825	RNF123	0	intronic	2.296	5	4
3	8	rs2280406	rs4855841	G	A	49745677	0.492	2.02488e-09	0.012134	0.0020237	0.614572	RNF123	0	intronic	1.813	NA	4
3	8	rs2280406	rs4855867	C	T	49745822	0.4914	1.56459e-09	0.012214	0.002023	0.613784	RNF123	0	intronic	3.441	NA	4
3	8	rs2280406	3:49746819:C_T	C	T	49746819	0.4919	NA	NA	NA	0.614317	RNF123	0	intronic	0.851	6	4
3	8	rs2280406	rs4855862	C	T	49748833	0.4919	2.12129e-09	0.012114	0.0020229	0.614317	RNF123	0	intronic	5.562	7	2
3	8	rs73077157	rs73077157	A	C	49749705	0.1256	1.33875e-08	0.011457	0.0020166	1	RNF123	0	intronic	0.332	7	2
3	8	rs2280406	rs3749240	T	A	49750188	0.492	2.05873e-09	0.012122	0.0020226	0.614388	RNF123	0	UTR3	3.363	5	2
3	8	rs2280406	rs11130218	C	T	49752372	0.492	1.97197e-09	0.012143	0.0020238	0.614388	RNF123	0	intronic	5.841	7	4
3	8	rs2280406	rs11130219	C	T	49752427	0.492	2.41602e-09	0.012072	0.002023	0.614388	RNF123	0	intronic	13.05	4	3
3	8	rs2280406	rs34614773	T	G	49753003	0.492	2.14734e-09	0.012111	0.0020231	0.614388	RNF123	0	intronic	13.52	3a	4
3	8	rs2280406	3:49757592:T_TACA	T	TACA	49757592	0.4922	NA	NA	NA	0.614495	RNF123:AMIGO3:GMPPB	00:00:00	UTR5	0.971	NA	1
3	8	rs2280406	rs4855850	G	A	49761571	0.499	2.20141e-09	0.012103	0.0020231	0.615658	IP6K1	155	upstream:downstream	18.43	NA	1
3	8	rs2280406	rs3811696	C	T	49761605	0.4921	2.1692e-09	0.012107	0.0020229	0.614364	IP6K1	121	upstream:downstream	10.67	NA	1
3	8	rs2280406	rs3811695	C	T	49761613	0.4921	2.10911e-09	0.012118	0.0020233	0.614364	IP6K1	113	upstream:downstream	8.183	NA	1
3	8	rs2280406	rs7634902	G	T	49762662	0.4921	2.10039e-09	0.012115	0.0020226	0.61453	IP6K1	0	UTR3	5.489	5	2
3	8	rs2280406	rs1049256	T	C	49763338	0.4921	2.10087e-09	0.012116	0.0020226	0.61453	IP6K1	0	UTR3	2.765	5	3
3	8	rs2280406	3:49765948:C_CATTT	C	CATTT	49765948	0.4921	NA	NA	NA	0.61453	IP6K1	0	intronic	3.022	NA	4
3	8	rs2280406	rs7649348	G	A	49772375	0.4915	1.84714e-09	0.012157	0.0020226	0.611996	IP6K1	0	intronic	8.183	5	4
3	8	rs2280406	rs7618501	A	G	49772647	0.4914	1.81803e-09	0.012163	0.0020226	0.612235	IP6K1	0	intronic	9.798	6	4
3	8	rs2280406	rs7618519	A	T	49772708	0.4914	1.82348e-09	0.012162	0.0020226	0.612235	IP6K1	0	intronic	2.198	7	4
3	8	rs2280406	rs35261599	G	A	49773236	0.4914	1.8893e-09	0.012152	0.0020229	0.612235	IP6K1	0	intronic	9.282	5	4
3	8	rs2280406	rs9876508	G	A	49780844	0.4925	2.02815e-09	0.012127	0.0020226	0.61747	IP6K1	0	intronic	2.381	7	4
3	8	rs2280406	rs9815766	C	T	49783103	0.4921	2.10863e-09	0.012117	0.0020231	0.614465	IP6K1	0	intronic	0.987	6	4
3	8	rs2280406	3:49783181:G_GGGAGGCT	G	GGGAGGCT	49783181	0.4888	NA	NA	NA	0.612645	IP6K1	0	intronic	1.954	NA	4
3	8	rs2280406	3:49783211:A_C	A	C	49783211	0.4921	NA	NA	NA	0.61453	IP6K1	0	intronic	0.248	7	4
3	8	rs2280406	rs7374277	T	C	49784777	0.4921	1.7187e-09	0.012183	0.0020229	0.61453	IP6K1	0	intronic	2.702	6	4
3	8	rs2280406	rs7374183	G	A	49785133	0.4921	1.77787e-09	0.012175	0.0020233	0.61453	IP6K1	0	intronic	10.36	6	4
3	8	rs2280406	rs7372966	T	C	49788969	0.4921	2.29298e-09	0.012094	0.0020238	0.613702	IP6K1	0	intronic	0.65	7	4
3	8	rs2280406	rs7429353	T	A	49789664	0.4907	1.74502e-09	0.012183	0.0020237	0.613803	IP6K1	0	intronic	0.44	6	4
3	8	rs2280406	3:49789814:A_G	G	A	49789814	0.4907	NA	NA	NA	0.613803	IP6K1	0	intronic	11.33	6	4
3	8	rs2280406	rs7372725	C	A	49790544	0.4907	1.74864e-09	0.012182	0.0020237	0.613803	IP6K1	0	intronic	1.424	7	4
3	8	rs2280406	rs7372730	C	G	49790682	0.4907	1.72902e-09	0.012181	0.0020229	0.613803	IP6K1	0	intronic	1.653	5	4
3	8	rs2280406	3:49791637:C_CA	CA	C	49791637	0.4991	NA	NA	NA	0.610733	IP6K1	0	intronic	NA	NA	5
3	8	rs2280406	3:49791808:C_CA	CA	C	49791808	0.4907	NA	NA	NA	0.613803	IP6K1	0	intronic	NA	NA	5
3	8	rs2280406	rs9872864	A	G	49792023	0.4908	1.71514e-09	0.012191	0.0020241	0.613739	IP6K1	0	intronic	1.557	6	5
3	8	rs2280406	rs9855505	T	G	49792158	0.4907	1.73261e-09	0.01218	0.0020229	0.613803	IP6K1	0	intronic	20.7	7	5
3	8	rs2280406	3:49794347:A_AC	A	AC	49794347	0.4907	NA	NA	NA	0.613803	IP6K1	0	intronic	1.102	NA	4
3	8	rs2280406	3:49796390:A_C	A	C	49796390	0.4898	NA	NA	NA	0.615178	IP6K1	0	intronic	0.404	6	4
3	8	rs2280406	3:49796509:T_TA	TA	T	49796509	0.4995	NA	NA	NA	0.609028	IP6K1	0	intronic	5.129	NA	4
3	8	rs2280406	rs12490656	G	A	49798520	0.4921	2.18625e-09	-0.012102	0.0020225	0.615652	IP6K1	0	intronic	0.358	6	4
3	8	rs2280406	rs7634886	A	G	49798920	0.4926	2.48828e-09	-0.012062	0.0020231	0.614006	IP6K1	0	intronic	0.089	7	4
3	8	rs2280406	rs9882639	A	C	49799475	0.4921	2.38506e-09	-0.012081	0.0020238	0.614649	IP6K1	0	intronic	2.968	5	4
3	8	rs2280406	rs9865480	T	C	49799729	0.4919	2.27457e-09	-0.012097	0.0020238	0.61381	IP6K1	0	intronic	0.927	6	4
3	8	rs2280406	3:49800212:C_CT	C	CT	49800212	0.4815	NA	NA	NA	0.615016	IP6K1	0	intronic	NA	NA	4
3	8	rs2280406	rs60205400	C	T	49800272	0.4921	2.2914e-09	-0.012094	0.0020238	0.61453	IP6K1	0	intronic	3.741	7	4
3	8	rs2280406	3:49800713:A_AT	A	AT	49800713	0.4921	NA	NA	NA	0.61453	IP6K1	0	intronic	3.008	NA	4
3	8	rs2280406	3:49801811:T_TC	T	TC	49801811	0.4955	NA	NA	NA	0.612982	IP6K1	0	intronic	NA	NA	4
3	8	rs2280406	rs6809431	A	G	49804119	0.4938	2.28876e-09	-0.012094	0.0020238	0.61383	IP6K1	0	intronic	1.76	6	4
3	8	rs2280406	rs9859153	G	T	49807085	0.492	2.2683e-09	-0.012097	0.0020238	0.614763	IP6K1	0	intronic	1.019	5	4
3	8	rs2280406	rs7431106	G	A	49808374	0.492	2.37465e-09	-0.012078	0.0020231	0.614763	IP6K1	0	intronic	7.606	5	4
3	8	rs2280406	rs6446295	G	T	49809063	0.492	2.28244e-09	-0.012088	0.0020225	0.614763	IP6K1	0	intronic	1.399	4	4
3	8	rs2280406	rs6766836	A	G	49810961	0.4919	2.26308e-09	-0.012098	0.0020238	0.614818	IP6K1	0	intronic	0.139	7	4
3	8	rs2280406	rs34451146	C	T	49813013	0.492	2.39276e-09	-0.012073	0.0020226	0.614699	IP6K1:RP13-1056D16.2	00:00:00	ncRNA_exonic	7.265	5	4
3	8	rs2280406	rs57648519	C	A	49813169	0.492	2.47571e-09	-0.012064	0.0020231	0.614763	IP6K1	0	intronic	9.332	5	4
3	8	rs2280406	rs9814765	C	T	49818555	0.492	2.4227e-09	-0.012068	0.0020225	0.614763	IP6K1	0	intronic	0.029	2c	4
3	8	rs2280406	rs11130221	C	G	49819102	0.492	2.4227e-09	-0.012068	0.0020225	0.614763	IP6K1	0	intronic	3.619	4	1
3	8	rs2280406	3:49819610:C_CT	C	CT	49819610	0.4911	NA	NA	NA	0.615136	IP6K1	0	intronic	NA	NA	4
3	8	rs2280406	3:49821145:C_CA	C	CA	49821145	0.4689	NA	NA	NA	0.618307	IP6K1	0	intronic	NA	NA	4
3	8	rs2280406	rs13063621	T	C	49821625	0.4921	2.44512e-09	-0.012065	0.0020225	0.615587	IP6K1	0	intronic	0.333	7	4
3	8	rs2280406	rs9871654	T	C	49825370	0.492	2.49977e-09	-0.012057	0.0020225	0.616301	IP6K1	1394	intergenic	5.012	7	5
3	8	rs2280406	rs6802890	A	G	49832261	0.4926	2.53046e-09	-0.012054	0.0020227	0.61721	CDHR4	0	intronic	3.175	4	5
3	8	rs73077157	rs73079003	G	A	49832788	0.1231	2.43501e-08	0.011248	0.0020164	0.974837	CDHR4	0	exonic	5.094	3a	2
3	8	rs2280406	rs2234391	A	G	49842625	0.4925	2.49977e-09	-0.012056	0.0020223	0.617013	UBA7	14	downstream	5.771	NA	1
3	8	rs2280406	3:49842881:T_TG	TG	T	49842881	0.4926	NA	NA	NA	0.617083	UBA7	0	intronic	7.734	NA	2
3	8	rs2280406	rs3819325	T	C	49843723	0.499	2.12863e-08	-0.011335	0.0020236	0.607017	UBA7	0	intronic	0.139	NA	2
3	8	rs2280406	3:49851375:C_CCTGGCTCCT	CCTGGCTCCT	C	49851375	0.4924	NA	NA	NA	0.617107	UBA7	0	UTR5	9.35	NA	1
3	8	rs2280406	rs6775384	G	A	49853073	0.4924	2.44118e-09	-0.012067	0.0020228	0.619402	UBA7	1693	intergenic	1.842	6	5
3	8	rs2280406	rs10865958	A	G	49858142	0.4921	3.6266e-09	-0.011935	0.0020228	0.618376	AC139451.1	1655	intergenic	1.713	6	5
3	8	rs2280406	3:49862418:C_CA	C	CA	49862418	0.4925	NA	NA	NA	0.610254	TRAIP	3615	intergenic	NA	NA	5
3	8	rs73077157	rs73079014	C	T	49863483	0.1234	3.66438e-08	0.011106	0.0020168	0.976173	TRAIP	2550	intergenic	4.242	5	2
3	8	rs2280406	3:49866036:G_GT	GT	G	49866036	0.4966	NA	NA	NA	0.633509	TRAIP	0	UTR3	NA	NA	4
3	8	rs2280406	rs1128535	C	T	49866392	0.4903	4.33112e-09	-0.011877	0.002023	0.615654	TRAIP	0	UTR3	5.982	NA	4
3	8	rs2280406	rs7648987	A	G	49868455	0.4909	3.99393e-09	-0.011902	0.0020225	0.616746	TRAIP	0	intronic	1.629	6	4
3	8	rs2280406	rs7645061	C	T	49868842	0.4911	2.99709e-09	-0.012	0.002023	0.614903	TRAIP	0	intronic	0.966	5	4
3	8	rs2280406	rs695238	A	C	49869158	0.4892	7.25605e-09	-0.011704	0.0020231	0.611769	TRAIP	0	intronic	0.401	6	4
3	8	rs2280406	rs13085679	G	A	49869631	0.4903	3.82208e-09	-0.011925	0.0020239	0.637644	TRAIP	0	intronic	5.936	7	4
3	8	rs2280406	rs2271960	T	C	49878078	0.4931	2.20648e-09	-0.012096	0.0020221	0.645476	TRAIP	0	intronic	3.005	1f	4
3	8	rs2280406	rs2271961	T	C	49878113	0.4928	2.89801e-09	-0.01201	0.0020227	0.645305	TRAIP	0	intronic	0.801	1f	4
3	8	rs73077157	rs34484573	G	A	49880399	0.1224	7.67538e-08	0.010834	0.0020158	0.964851	TRAIP	0	intronic	0.147	2b	4
3	8	rs2280406	rs2246832	A	T	49881134	0.4926	1.56243e-09	-0.012224	0.0020245	0.642034	TRAIP	0	intronic	2.729	6	4
3	8	rs2280406	rs2247036	C	T	49882349	0.4944	1.99434e-09	-0.012137	0.0020234	0.647599	TRAIP	0	intronic	7.558	4	4
3	8	rs2280406	3:49887635:C_CAG	CAG	C	49887635	0.4926	NA	NA	NA	0.644158	TRAIP	0	intronic	NA	NA	5
3	8	rs2280406	3:49889133:C_CT	C	CT	49889133	0.4991	NA	NA	NA	0.649918	TRAIP	0	intronic	NA	NA	5
3	8	rs2280406	rs2352974	C	T	49890613	0.4992	3.20627e-09	-0.011971	0.0020218	0.651467	TRAIP	0	intronic	4.936	6	5
3	8	rs2280406	rs2681780	C	T	49897830	0.4769	3.50671e-10	-0.012721	0.0020273	0.934073	CAMKV	0	intronic	4.211	7	4
3	8	rs2280406	rs2777888	A	G	49898000	0.4766	3.32889e-10	-0.012737	0.0020272	0.933738	CAMKV	0	intronic	0.038	NA	4
3	8	rs2280406	rs2681781	A	G	49898273	0.4764	3.37287e-10	-0.012732	0.0020272	0.933695	CAMKV	0	exonic	0.488	7	4
3	8	rs2280406	rs3796386	G	A	49899795	0.4375	4.58353e-08	-0.011023	0.0020162	0.648936	CAMKV	0	exonic	9.059	5	4
3	8	rs73077157	rs67070774	G	A	49900350	0.1329	7.36716e-06	0.0090478	0.0020183	0.681353	CAMKV	0	intronic	3.962	5	5
3	8	rs2280406	rs11130222	A	T	49901060	0.4377	5.38518e-08	-0.010967	0.0020167	0.650564	CAMKV:RN7SL217P	00:00:00	ncRNA_exonic	2.064	2b	5
3	8	rs2280406	rs2883059	T	C	49902160	0.4377	5.84655e-08	-0.010935	0.0020162	0.650297	CAMKV	0	intronic	0.932	1d	1
3	8	rs2280406	rs9821675	A	G	49902544	0.4824	2.04692e-09	-0.012152	0.0020273	0.909511	CAMKV	0	intronic	6.319	5	1
3	8	rs2280406	rs6446187	C	A	49907111	0.4763	3.86901e-10	-0.012691	0.0020275	0.936767	CAMKV	0	intronic	8.477	4	1
3	8	rs2280406	rs952594	G	A	49908023	0.4367	5.12035e-08	-0.010984	0.0020164	0.652609	CAMKV	367	upstream	13.37	4	1
3	8	rs2280406	rs1317154	T	C	49910084	0.4759	5.92652e-10	-0.012557	0.0020278	0.938381	ACTBP13	695	downstream	5.37	5	5
3	8	rs2280406	rs55692411	G	A	49911155	0.438	7.38924e-08	-0.010852	0.0020166	0.654162	ACTBP13	0	ncRNA_exonic	10.1	4	2
3	8	rs2280406	rs34654589	C	G	49911449	0.4375	7.9561e-08	-0.010825	0.0020164	0.65441	ACTBP13	0	ncRNA_exonic	9.635	4	5
3	8	rs2280406	rs11712056	T	C	49914397	0.4525	2.57217e-06	-0.0094911	0.0020183	0.601506	ACTBP13	0	ncRNA_exonic	4.901	4	5
3	8	rs2280406	rs9862795	A	T	49915506	0.4614	3.4586e-08	-0.01118	0.0020265	0.883724	ACTBP13	92	upstream	21.2	2b	5
3	8	rs2280406	3:49916018:C_T	C	T	49916018	0.46	NA	NA	NA	0.881612	ACTBP13	604	upstream	0.718	6	5
3	8	rs2280406	3:49916044:A_G	G	A	49916044	0.46	NA	NA	NA	0.881612	ACTBP13	630	upstream	0.587	6	5
3	8	rs2280406	rs9843653	T	C	49920571	0.4762	1.23112e-09	-0.012315	0.0020267	0.93939	MST1R	3863	intergenic	0.084	6	5
3	8	rs2280406	rs11713193	G	A	49924424	0.4742	1.67803e-09	-0.012215	0.0020268	0.959193	MST1R	10	downstream	4.455	5	4
3	8	rs2280406	rs1062633	T	C	49924940	0.4731	8.9002e-10	-0.012432	0.0020287	0.952435	MST1R	0	exonic	0.005	NA	4
3	8	rs2280406	rs7627864	C	G	49926613	0.4403	1.41775e-07	-0.01062	0.0020179	0.668375	MST1R	0	intronic	4.173	5	4
3	8	rs2280406	3:49930101:T_TA	T	TA	49930101	0.4798	NA	NA	NA	0.899667	MST1R	0	intronic	NA	NA	4
3	8	rs2280406	rs6795703	C	T	49930215	0.4742	1.61957e-09	-0.012227	0.0020269	0.958922	MST1R	0	intronic	1.089	7	4
3	8	rs2280406	3:49931343:A_T	T	A	49931343	0.4744	NA	NA	NA	0.952924	MST1R	0	intronic	0.216	6	4
3	8	rs2280406	rs2230590	T	C	49936102	0.4737	9.85145e-10	-0.012399	0.0020287	0.955823	MST1R	0	exonic	0.001	NA	3
3	8	rs2280406	rs11130224	T	A	49936910	0.4743	1.63005e-09	-0.012224	0.0020268	0.959098	MST1R:CTD-2330K9.2	00:00:00	ncRNA_exonic	7.046	5	2
3	8	rs2280406	rs7615206	T	C	49937505	0.4404	1.56603e-07	-0.010584	0.0020179	0.668676	MST1R:CTD-2330K9.2	00:00:00	ncRNA_intronic	4.074	4	2
3	8	rs2280406	rs3774758	C	G	49938227	0.4734	1.27556e-09	-0.012315	0.0020286	0.957462	MST1R:CTD-2330K9.2	00:00:00	ncRNA_intronic	4.762	4	1
3	8	rs2280406	rs3774759	G	T	49939120	0.4399	1.57326e-07	-0.010582	0.0020179	0.668381	MST1R:CTD-2330K9.2	00:00:00	ncRNA_intronic	3.217	4	1
3	8	rs2280406	rs3733134	C	T	49939503	0.4405	1.45546e-07	-0.010612	0.0020181	0.668953	MST1R:CTD-2330K9.2	00:00:00	ncRNA_intronic	6.506	4	1
3	8	rs2280406	rs3733135	G	A	49939587	0.4734	1.24423e-09	-0.012317	0.0020276	0.957645	MST1R:CTD-2330K9.2	00:00:00	ncRNA_intronic	6.599	4	1
3	8	rs2280406	rs2280406	G	A	49941436	0.4837	3.22181e-10	-0.01274	0.0020261	1	CTD-2330K9.3	0	UTR5	10.72	NA	1
3	8	rs2280406	rs2352984	T	C	49948728	0.4404	1.24681e-07	-0.010669	0.0020181	0.668762	CTD-2330K9.3:MON1A	00:00:00	intronic	12.29	4	4
3	8	rs2280406	rs868891	A	G	49949071	0.4406	1.23396e-07	-0.010672	0.0020179	0.668525	CTD-2330K9.3:MON1A	00:00:00	exonic	2.584	5	4
3	8	rs2280406	rs7634084	A	T	49949834	0.474	1.2543e-09	-0.01231	0.0020268	0.959143	CTD-2330K9.3:MON1A	00:00:00	intronic	1.058	7	4
3	8	rs2280406	rs9848497	T	C	49951316	0.4734	1.0416e-09	-0.01238	0.0020284	0.957446	CTD-2330K9.3:MON1A	00:00:00	intronic	4.461	6	4
3	8	rs2280406	rs11709573	C	T	49956628	0.4405	1.37943e-07	-0.010631	0.0020179	0.668857	MON1A	0	intronic	3.644	6	4
3	8	rs2280406	3:49959071:C_CT	C	CT	49959071	0.458	NA	NA	NA	0.906117	MON1A	0	intronic	3.927	NA	4
3	8	rs2280406	rs35275715	A	G	49959148	0.4398	1.1695e-07	-0.010691	0.0020179	0.672784	MON1A	0	intronic	3.029	6	4
3	8	rs2280406	rs34034116	C	A	49959156	0.4396	1.35675e-07	-0.010635	0.0020176	0.672348	MON1A	0	intronic	3.926	6	4
3	8	rs2280406	3:49959570:C_CA	C	CA	49959570	0.4666	NA	NA	NA	0.952623	MON1A	0	intronic	5.664	NA	4
3	8	rs2280406	rs62262093	T	C	49960388	0.4739	1.27585e-09	-0.012304	0.0020268	0.959332	MON1A	0	intronic	2.29	7	4
3	8	rs2280406	rs6774354	G	A	49961780	0.4406	1.40994e-07	-0.010623	0.002018	0.668898	MON1A	0	intronic	13.53	4	4
3	8	rs2280406	rs6771546	T	C	49968572	0.4589	1.94357e-08	-0.011399	0.0020293	0.902103	MON1A	965	upstream	2.499	4	2
3	8	rs2280406	rs7613875	C	A	49971514	0.4445	3.41901e-08	-0.011216	0.0020324	0.86156	MON1A	3907	intergenic	3.96	5	5
3	8	rs2280406	3:49971887:G_GA	G	GA	49971887	0.4391	NA	NA	NA	0.924175	MON1A	4280	intergenic	NA	NA	5
3	8	rs2280406	rs55751738	A	G	49972101	0.4591	1.99572e-08	-0.01139	0.0020294	0.902234	MON1A	4494	intergenic	0.06	7	5
3	8	rs2280406	3:49972415:A_AGGCCTAG	A	AGGCCTAG	49972415	0.4591	NA	NA	NA	0.902217	MON1A	4808	intergenic	NA	NA	5
3	8	rs2280406	rs7621026	A	G	49975334	0.459	2.00401e-08	-0.011388	0.0020294	0.902086	RBM6	2105	intergenic	1.287	5	5
3	8	rs2280406	rs7609971	C	T	49975654	0.4586	1.73181e-08	-0.011444	0.0020301	0.900853	RBM6	1785	intergenic	7.465	7	5
3	8	rs2280406	rs6772095	C	T	49978069	0.4585	1.78484e-08	-0.011438	0.0020309	0.90051	RBM6	0	UTR5	6.747	4	1
3	8	rs2280406	3:49979531:C_CA	C	CA	49979531	0.4923	NA	NA	NA	0.895467	RBM6	0	intronic	NA	NA	1
3	8	rs2280406	rs72942333	T	C	49986118	0.4586	1.79102e-08	-0.011437	0.0020309	0.900656	RBM6	0	intronic	0.579	7	5
3	8	rs2280406	rs11706185	G	A	49988065	0.4554	1.71949e-06	-0.0096614	0.0020195	0.612015	RBM6	0	intronic	2.336	5	5
3	8	rs2280406	3:49989155:G_T	G	T	49989155	0.4596	NA	NA	NA	0.8997	RBM6	0	intronic	0.405	6	4
3	8	rs2280406	3:49989935:G_GT	G	GT	49989935	0.4623	NA	NA	NA	0.875186	RBM6	0	intronic	2.683	NA	4
3	8	rs2280406	3:49990655:A_AT	A	AT	49990655	0.4011	NA	NA	NA	0.798552	RBM6	0	intronic	NA	NA	4
3	8	rs2280406	rs11709503	G	T	49991167	0.4553	1.78649e-06	-0.0096472	0.0020198	0.611855	RBM6	0	intronic	0.486	7	4
3	8	rs2280406	3:49992778:A_AT	A	AT	49992778	0.4589	NA	NA	NA	0.901905	RBM6	0	intronic	2.94	NA	5
3	8	rs2280406	rs11130226	T	G	49993191	0.459	2.0017e-08	-0.011389	0.0020294	0.901872	RBM6	0	intronic	2.393	5	5
3	8	rs2280406	rs11130227	A	G	49993319	0.4591	4.36616e-08	-0.011112	0.0020293	0.901839	RBM6	0	intronic	0.143	5	5
3	8	rs2280406	3:49995268:C_CT	C	CT	49995268	0.4882	NA	NA	NA	0.930388	RBM6	0	intronic	11.21	NA	4
3	8	rs2280406	rs6792892	T	C	49995518	0.4587	2.12422e-08	-0.011377	0.002031	0.900428	RBM6	0	intronic	1.281	6	4
3	8	rs2280406	3:49996012:A_C	A	C	49996012	0.4598	NA	NA	NA	0.899061	RBM6	0	intronic	4.167	5	4
3	8	rs2280406	rs13077403	G	A	49996053	0.454	1.86209e-06	-0.0096305	0.0020198	0.610313	RBM6	0	intronic	2.378	5	4
3	8	rs2280406	rs13079006	G	T	49996924	0.4554	1.84629e-06	-0.0096339	0.0020198	0.612106	RBM6	0	intronic	0.031	7	5
3	8	rs2280406	3:49997064:C_T	C	T	49997064	0.4591	NA	NA	NA	0.901856	RBM6	0	intronic	1.504	NA	5
3	8	rs2280406	rs2624843	G	A	49997963	0.459	2.02862e-08	-0.011385	0.0020295	0.901708	RBM6	0	intronic	1.2	NA	4
3	8	rs2280406	rs2883057	C	T	49998282	0.4587	1.73021e-08	-0.011444	0.0020301	0.900639	RBM6	0	intronic	1.486	3a	4
3	8	rs2280406	3:49999583:T_TA	TA	T	49999583	0.495	NA	NA	NA	0.839503	RBM6	0	intronic	4.193	NA	4
3	8	rs2280406	rs12496973	T	C	50002245	0.4583	2.0179e-08	-0.011386	0.0020293	0.899282	RBM6	0	intronic	1.874	6	4
3	8	rs2280406	rs11130228	C	T	50003246	0.4588	2.0179e-08	-0.011386	0.0020293	0.89913	RBM6	0	intronic	3.489	6	4
3	8	rs2280406	rs2252833	G	A	50004209	0.4585	2.03798e-08	-0.011383	0.0020294	0.899449	RBM6	0	intronic	0.704	NA	2
3	8	rs2280406	3:50006403:C_CT	CT	C	50006403	0.4751	NA	NA	NA	0.907357	RBM6	0	intronic	NA	NA	4
3	8	rs2280406	rs6446189	A	G	50008566	0.4586	1.79515e-08	-0.011436	0.0020309	0.899896	RBM6	0	intronic	1.76	7	4
3	8	rs2280406	3:50008864:C_T	C	T	50008864	0.4555	NA	NA	NA	0.611972	RBM6	0	intronic	1.985	7	4
3	8	rs2280406	rs35065728	T	C	50009176	0.4591	2.03986e-08	-0.011382	0.0020294	0.901095	RBM6	0	intronic	1.464	5	4
3	8	rs2280406	rs2624819	G	T	50010571	0.4552	1.70137e-06	-0.0096659	0.0020196	0.611564	RBM6	0	intronic	0.152	6	2
3	8	rs2280406	rs2681778	T	C	50011095	0.4591	2.0193e-08	-0.011385	0.0020293	0.901276	RBM6	0	intronic	0.724	NA	4
3	8	rs2280406	3:50011319:T_TTTTG	TTTTG	T	50011319	0.457	NA	NA	NA	0.610444	RBM6	0	intronic	NA	NA	4
3	8	rs2280406	rs11130229	T	C	50011540	0.459	2.01187e-08	-0.011387	0.0020293	0.901453	RBM6	0	intronic	1.343	7	4
3	8	rs2280406	rs6780731	A	G	50017478	0.4587	1.74381e-08	-0.011441	0.00203	0.900042	RBM6	0	intronic	1.788	5	4
3	8	rs2280406	rs11130233	T	G	50018585	0.4591	2.02116e-08	-0.011385	0.0020293	0.901276	RBM6	0	intronic	0.246	7	4
3	8	rs2280406	rs2681776	G	A	50020437	0.4554	1.86767e-06	-0.0096293	0.0020199	0.611749	RBM6	0	intronic	1.791	NA	4
3	8	rs2280406	3:50022049:A_G	A	G	50022049	0.4585	NA	NA	NA	0.882416	RBM6	0	intronic	2.656	5	4
3	8	rs2280406	3:50022054:A_G	A	G	50022054	0.4544	NA	NA	NA	0.887423	RBM6	0	intronic	1.94	5	4
3	8	rs2280406	3:50022059:A_G	A	G	50022059	0.4674	NA	NA	NA	0.899	RBM6	0	intronic	1.662	5	4
3	8	rs2280406	3:50022064:A_G	A	G	50022064	0.4681	NA	NA	NA	0.899912	RBM6	0	intronic	1.601	5	4
3	8	rs2280406	3:50022069:A_G	G	A	50022069	0.4382	NA	NA	NA	0.815884	RBM6	0	intronic	0.102	5	4
3	8	rs2280406	3:50022074:A_G	A	G	50022074	0.4609	NA	NA	NA	0.900302	RBM6	0	intronic	0.11	5	4
3	8	rs2280406	3:50022079:A_G	G	A	50022079	0.4777	NA	NA	NA	0.868649	RBM6	0	intronic	1.643	5	4
3	8	rs2280406	3:50022084:A_G	A	G	50022084	0.4688	NA	NA	NA	0.899542	RBM6	0	intronic	1.645	5	4
3	8	rs2280406	3:50022089:A_G	A	G	50022089	0.4651	NA	NA	NA	0.895463	RBM6	0	intronic	1.639	5	4
3	8	rs2280406	3:50022094:A_G	A	G	50022094	0.4649	NA	NA	NA	0.89542	RBM6	0	intronic	1.539	NA	4
3	8	rs2280406	rs4688690	G	A	50022292	0.4587	1.74341e-08	-0.011441	0.00203	0.900042	RBM6	0	intronic	2.062	NA	4
3	8	rs2280406	rs9853222	T	C	50022926	0.4587	1.80343e-08	-0.011434	0.0020309	0.89988	RBM6	0	intronic	7.912	7	4
3	8	rs2280406	3:50024027:C_CA	C	CA	50024027	0.4273	NA	NA	NA	0.835633	RBM6	0	intronic	2.625	NA	4
3	8	rs2280406	3:50024038:A_C	C	A	50024038	0.4847	NA	NA	NA	0.875068	RBM6	0	intronic	0.097	6	4
3	8	rs2280406	3:50024758:G_T	T	G	50024758	0.4588	NA	NA	NA	0.899629	RBM6	0	intronic	0.18	6	4
3	8	rs2280406	rs13082703	T	C	50025006	0.4548	1.89365e-06	-0.0096239	0.0020199	0.610835	RBM6	0	intronic	0.877	6	4
3	8	rs2280406	rs13060128	A	G	50025028	0.4596	2.04786e-08	-0.011381	0.0020293	0.900882	RBM6	0	intronic	1.341	7	4
3	8	rs2280406	rs12485600	A	G	50025530	0.4587	1.82222e-08	-0.011431	0.002031	0.89988	RBM6	0	intronic	1.647	6	4
3	8	rs2280406	rs34080578	A	C	50026029	0.4587	1.83021e-08	-0.011429	0.002031	0.89988	RBM6	0	intronic	2.371	6	4
3	8	rs2280406	3:50026388:G_GA	GA	G	50026388	0.4556	NA	NA	NA	0.612367	RBM6	0	intronic	NA	NA	4
3	8	rs2280406	rs2353579	C	T	50027774	0.4591	2.04503e-08	-0.011381	0.0020294	0.901276	RBM6	0	intronic	3.169	5	4
3	8	rs2280406	rs4688758	G	A	50028385	0.4584	1.76198e-08	-0.011438	0.0020301	0.900098	RBM6	0	intronic	2.321	NA	4
3	8	rs2280406	rs2624832	C	T	50030858	0.455	1.91337e-06	-0.0096195	0.0020199	0.614055	RBM6	0	intronic	0.291	7	4
3	8	rs2280406	rs17657664	T	G	50032008	0.4555	1.83865e-06	-0.0096356	0.0020198	0.611995	RBM6	0	intronic	5.317	5	4
3	8	rs2280406	3:50032133:C_T	C	T	50032133	0.4543	NA	NA	NA	0.611418	RBM6	0	intronic	7.214	6	4
3	8	rs2280406	3:50032699:T_TA	T	TA	50032699	0.4587	NA	NA	NA	0.900042	RBM6	0	intronic	NA	NA	4
3	8	rs2280406	rs17657688	T	C	50033228	0.4551	1.7697e-06	-0.009649	0.0020194	0.611606	RBM6	0	intronic	3.384	6	4
3	8	rs2280406	rs4688757	T	C	50035323	0.4587	1.83147e-08	-0.011429	0.002031	0.89988	RBM6	0	intronic	12.76	NA	2
3	8	rs2280406	rs4688689	C	T	50035542	0.4588	1.7697e-08	-0.011436	0.0020301	0.900187	RBM6	0	intronic	7.345	NA	4
3	8	rs2280406	rs3774733	C	G	50037123	0.4579	1.77501e-08	-0.011435	0.0020301	0.899913	RBM6	0	intronic	1.154	7	4
3	8	rs2280406	3:50037202:G_GA	G	GA	50037202	0.4333	NA	NA	NA	0.888268	RBM6	0	intronic	NA	NA	4
3	8	rs2280406	rs6767381	A	G	50037940	0.4589	1.77501e-08	-0.011435	0.0020301	0.899993	RBM6	0	intronic	4.519	7	4
3	8	rs2280406	rs11925192	G	A	50038664	0.4592	2.22895e-08	-0.01136	0.0020311	0.900882	RBM6	0	intronic	0.473	5	4
3	8	rs2280406	rs7628058	G	A	50039474	0.4587	1.83696e-08	-0.011428	0.002031	0.89988	RBM6	0	intronic	0.564	1f	4
3	8	rs2280406	rs4688756	T	A	50040194	0.4592	2.22844e-08	-0.01136	0.002031	0.900882	RBM6	0	intronic	11.11	5	4
3	8	rs2280406	rs6765484	C	T	50041313	0.4637	4.48745e-08	0.011098	0.0020286	0.895961	RBM6	0	intronic	10.44	6	4
3	8	rs2280406	3:50041743:C_CT	CT	C	50041743	0.453	NA	NA	NA	0.61065	RBM6	0	intronic	NA	NA	2
3	8	rs2280406	rs12634780	A	T	50043341	0.4504	3.30902e-06	0.0093892	0.0020189	0.606315	RBM6	0	intronic	1.556	6	4
3	8	rs2280406	rs9812936	C	T	50043654	0.4498	3.63162e-06	0.0093513	0.0020191	0.608059	RBM6	0	intronic	0.47	7	4
3	8	rs2280406	rs2353586	G	T	50046046	0.4579	1.94089e-08	0.011409	0.002031	0.897668	RBM6	0	intronic	0.385	6	4
3	8	rs2280406	rs2353587	G	A	50046064	0.4581	1.90458e-08	0.011411	0.0020301	0.897898	RBM6	0	intronic	2.989	7	4
3	8	rs2280406	rs9881008	C	T	50047404	0.4589	1.75509e-08	0.011439	0.0020301	0.899796	RBM6	0	intronic	2.322	7	4
3	8	rs2280406	rs7634917	T	G	50049299	0.4585	1.81552e-08	0.011432	0.0020309	0.899654	RBM6	0	intronic	3.315	6	4
3	8	rs2280406	rs7645466	G	T	50049958	0.4556	1.76604e-06	0.0096506	0.0020196	0.611929	RBM6	0	intronic	0.675	7	4
3	8	rs2280406	rs6446190	C	G	50052729	0.459	2.04033e-08	0.011382	0.0020294	0.901112	RBM6	0	intronic	2.318	6	4
3	8	rs2280406	rs6446191	T	C	50052834	0.4556	1.76604e-06	0.0096506	0.0020196	0.612017	RBM6	0	intronic	0.044	7	4
3	8	rs2280406	3:50053111:C_T	C	T	50053111	0.4556	NA	NA	NA	0.611929	RBM6	0	intronic	1.396	6	4
3	8	rs2280406	3:50053937:G_GT	GT	G	50053937	0.4584	NA	NA	NA	0.879217	RBM6	0	intronic	NA	NA	4
3	8	rs2280406	3:50054261:T_TG	TG	T	50054261	0.4137	NA	NA	NA	0.764431	RBM6	0	intronic	0.812	NA	4
3	8	rs2280406	rs9861216	T	C	50059339	0.4592	2.08113e-08	0.011376	0.0020295	0.900882	RBM6	0	intronic	8.379	6	4
3	8	rs2280406	rs6446193	T	C	50059758	0.4591	2.08113e-08	0.011376	0.0020295	0.900916	RBM6	0	intronic	7.127	6	4
3	8	rs2280406	rs7650214	T	C	50059866	0.4591	2.07491e-08	0.011377	0.0020295	0.900916	RBM6	0	intronic	2.283	6	4
3	8	rs2280406	rs11713562	G	C	50060332	0.459	2.0347e-08	0.011383	0.0020294	0.901112	RBM6	0	intronic	5.34	7	4
3	8	rs2280406	3:50062437:A_C	A	C	50062437	0.4555	NA	NA	NA	0.611677	RBM6	0	intronic	1.733	NA	4
3	8	rs2280406	rs4688755	G	A	50064424	0.4588	1.7869e-08	0.011432	0.0020299	0.899685	RBM6	0	intronic	0.746	NA	4
3	8	rs2280406	rs2526751	T	C	50064867	0.4588	1.79887e-08	0.011431	0.0020301	0.899685	RBM6	0	intronic	1.624	NA	4
3	8	rs2280406	rs6446194	T	A	50067298	0.4556	1.79804e-06	0.0096434	0.0020195	0.612277	RBM6	0	intronic	0.041	6	4
3	8	rs2280406	3:50067719:T_TAAAAA	T	TAAAAA	50067719	0.4558	NA	NA	NA	0.610812	RBM6	0	intronic	2.601	NA	4
3	8	rs2280406	rs9866695	G	T	50069452	0.4588	1.82432e-08	0.01143	0.0020309	0.898925	RBM6	0	intronic	2.292	6	4
3	8	rs2280406	rs2526750	A	G	50070279	0.4555	1.7636e-06	0.0096512	0.0020195	0.61424	RBM6	0	intronic	0.219	NA	4
3	8	rs2280406	rs7621352	A	C	50070763	0.4588	1.72425e-08	0.01145	0.0020309	0.898906	RBM6	0	intronic	3.219	7	4
3	8	rs2280406	rs6446195	A	G	50070853	0.4554	1.87327e-06	0.0096283	0.0020199	0.611028	RBM6	0	intronic	3.179	6	4
3	8	rs2280406	rs7624030	A	C	50071279	0.4554	2.03892e-06	0.0095934	0.0020198	0.611028	RBM6	0	intronic	0.602	7	4
3	8	rs2280406	rs7634441	G	A	50071677	0.4555	1.77011e-06	0.0096496	0.0020195	0.611118	RBM6	0	intronic	1.913	5	4
3	8	rs2280406	rs9844201	A	C	50072152	0.4554	1.93999e-06	0.0096141	0.0020199	0.611028	RBM6	0	intronic	0.429	6	4
3	8	rs2280406	3:50072428:C_CCCTCTCCTCT	C	CCCTCTCCTCT	50072428	0.4591	NA	NA	NA	0.900321	RBM6	0	intronic	0.585	NA	1
3	8	rs2280406	3:50072987:C_T	C	T	50072987	0.4554	NA	NA	NA	0.611028	RBM6	0	intronic	1.055	7	4
3	8	rs2280406	rs66851636	C	T	50073046	0.4592	2.03939e-08	0.011381	0.0020292	0.900321	RBM6	0	intronic	0.848	7	4
3	8	rs2280406	rs4688754	G	T	50074641	0.4554	2.00678e-06	0.0096005	0.0020199	0.611028	RBM6	0	intronic	1.65	NA	4
3	8	rs2280406	rs4688753	A	G	50074773	0.4555	1.80551e-06	0.0096417	0.0020196	0.611118	RBM6	0	intronic	1.244	NA	4
3	8	rs2280406	3:50076535:G_GA	G	GA	50076535	0.4555	NA	NA	NA	0.611118	RBM6	0	intronic	2.493	NA	4
3	8	rs2280406	rs2526749	A	G	50076734	0.4549	1.78567e-06	0.0096462	0.0020196	0.609667	RBM6	0	intronic	2.856	NA	4
3	8	rs2280406	3:50077804:A_G	G	A	50077804	0.4592	NA	NA	NA	0.900321	RBM6	0	intronic	0.401	6	4
3	8	rs2280406	rs7430334	T	C	50078221	0.4554	1.79349e-06	0.0096444	0.0020196	0.611049	RBM6	0	intronic	1.183	7	4
3	8	rs2280406	rs9814664	C	T	50078541	0.4592	2.09652e-08	0.011373	0.0020294	0.900321	RBM6	0	intronic	1.855	5	4
3	8	rs2280406	rs2526748	A	G	50080439	0.4592	2.11592e-08	0.01137	0.0020295	0.900124	RBM6	0	intronic	9.548	NA	4
3	8	rs2280406	3:50080920:C_CA	C	CA	50080920	0.4845	NA	NA	NA	0.846447	RBM6	0	intronic	3.728	NA	4
3	8	rs2280406	rs9682295	T	C	50081107	0.4554	1.95524e-06	0.009611	0.0020199	0.611032	RBM6	0	intronic	0.863	6	4
3	8	rs2280406	3:50081314:C_CT	CT	C	50081314	0.4318	NA	NA	NA	0.89674	RBM6	0	intronic	3.786	NA	4
3	8	rs2280406	rs2624824	T	C	50088266	0.4671	8.03156e-08	0.010887	0.0020286	0.870327	RBM6	0	intronic	1.697	NA	2
3	8	rs2280406	rs2624823	G	T	50089690	0.4667	7.05667e-08	0.010944	0.0020305	0.869086	RBM6	0	intronic	2.033	NA	4
3	8	rs2280406	rs9311446	G	A	50092226	0.4588	1.8151e-08	0.011427	0.0020301	0.899087	RBM6	0	intronic	1.931	6	4
3	8	rs2280406	rs6762477	G	A	50093209	0.4554	1.97379e-06	0.0096073	0.0020199	0.611028	RBM6	0	intronic	5.539	6	4
3	8	rs2280406	rs2245365	C	A	50097319	0.4588	1.79846e-08	0.01143	0.0020301	0.899087	RBM6	0	intronic	7.899	NA	4
3	8	rs2280406	rs2624815	A	G	50098112	0.4554	1.9697e-06	0.0096079	0.0020199	0.611028	RBM6	0	intronic	0.219	6	4
3	8	rs2280406	rs6793528	C	A	50100188	0.4555	1.80801e-06	0.0096412	0.0020196	0.611118	RBM6	0	intronic	2.451	7	4
3	8	rs2280406	3:50100325:C_CT	C	CT	50100325	0.4849	NA	NA	NA	0.76209	RBM6	0	intronic	3.953	NA	4
3	8	rs2280406	rs2624822	T	C	50107219	0.4555	1.79267e-06	0.0096446	0.0020196	0.611118	RBM6	0	intronic	4.133	NA	4
3	8	rs2280406	rs2240329	G	A	50107512	0.4576	2.08305e-08	0.011375	0.0020294	0.899779	RBM6	0	intronic	2.664	NA	4
3	8	rs2280406	rs3774734	C	A	50108792	0.4555	1.95164e-06	0.0096121	0.00202	0.611118	RBM6	0	intronic	3.554	7	4
3	8	rs2280406	3:50109073:A_T	A	T	50109073	0.4674	NA	NA	NA	0.870193	RBM6	0	intronic	0.163	6	4
3	8	rs2280406	3:50111279:C_CT	C	CT	50111279	0.4439	NA	NA	NA	0.860131	RBM6	0	intronic	NA	NA	4
3	8	rs2280406	rs2240327	A	G	50113034	0.4669	7.28115e-08	0.010928	0.0020296	0.869314	RBM6	0	intronic	10.96	NA	2
3	8	rs2280406	rs2526743	G	A	50115245	0.4672	8.22811e-08	0.010878	0.0020286	0.870282	RBM6	0	intronic	2.556	NA	2
3	8	rs2280406	3:50116512:T_TA	T	TA	50116512	0.4729	NA	NA	NA	0.866705	RBM6	0	intronic	1.835	NA	4
3	8	rs2280406	3:50117242:A_AT	A	AT	50117242	0.4606	NA	NA	NA	0.805444	RBM6	0	intronic	3.329	NA	5
3	8	rs2280406	rs2624816	T	G	50117312	0.4672	8.26799e-08	0.010876	0.0020287	0.870282	RBM6	0	intronic	3.891	5	5
3	8	rs2280406	rs34831713	T	C	50118748	0.4681	8.60399e-08	0.010861	0.0020286	0.865619	RBM6	0	intronic	0.923	5	5
3	8	rs2280406	3:50119387:C_CTT	C	CTT	50119387	0.4062	NA	NA	NA	0.821306	RBM6	0	intronic	1.836	NA	5
3	8	rs2280406	3:50122965:C_T	T	C	50122965	0.4669	NA	NA	NA	0.868673	RBM6	0	intronic	2.389	6	5
3	8	rs2280406	rs10049087	A	G	50123417	0.4668	7.57007e-08	0.010918	0.0020305	0.868857	RBM6	0	intronic	12.01	5	5
3	8	rs2280406	3:50125431:C_CT	CT	C	50125431	0.468	NA	NA	NA	0.860385	RBM6	0	intronic	5.295	NA	5
3	8	rs2280406	rs2526754	G	A	50125996	0.4672	8.43141e-08	0.010869	0.0020286	0.870094	RBM6	0	intronic	6.293	NA	1
3	8	rs2280406	rs2240326	G	A	50128386	0.4668	7.46105e-08	0.010924	0.0020305	0.868857	RBM6:RBM5	00:00:00	intronic	12.63	NA	1
3	8	rs2280406	rs2624853	A	G	50128893	0.4672	7.91772e-08	0.010892	0.0020287	0.870282	RBM6:RBM5	00:00:00	intronic	6.079	NA	3
3	8	rs2280406	rs2013208	C	T	50129399	0.4672	9.29822e-08	0.010841	0.00203	0.869537	RBM6:RBM5	00:00:00	intronic	1.448	NA	3
3	8	rs2280406	3:50131459:A_T	A	T	50131459	0.4653	NA	NA	NA	0.867707	RBM6:RBM5	00:00:00	intronic	0.031	5	4
3	8	rs2280406	3:50135699:A_ATTTTTATT	ATTTTTATT	A	50135699	0.4668	NA	NA	NA	0.868197	RBM6:RBM5	00:00:00	intronic	7.113	NA	4
3	8	rs2280406	3:50138580:C_CTAGT	CTAGT	C	50138580	0.4593	NA	NA	NA	0.899277	RBM5	0	UTR3	9.672	NA	4
3	8	rs2280406	rs2856234	A	G	50139142	0.4592	2.30462e-08	0.01134	0.0020295	0.899274	RBM5	0	UTR3	13.47	NA	4
3	8	rs2280406	rs3733133	T	A	50146094	0.4588	1.9002e-08	0.011411	0.0020301	0.898293	RBM5	0	intronic	3.676	6	4
3	8	rs2280406	rs2301166	C	G	50148305	0.4672	8.41783e-08	0.010869	0.0020285	0.869721	RBM5	0	intronic	5.767	5	4
3	8	rs2280406	rs2624825	G	A	50154989	0.4592	2.24957e-08	0.011349	0.0020296	0.899349	RBM5:RP11-493K19.3	00:00:00	ncRNA_exonic	0.199	7	4
3	8	rs2280406	rs2071207	T	C	50159844	0.4669	8.28896e-08	0.010875	0.0020286	0.869402	RP11-493K19.3	0	ncRNA_intronic	0.333	NA	2
3	8	rs2280406	rs2071206	G	A	50160109	0.4581	1.89104e-08	0.01141	0.0020295	0.899046	RP11-493K19.3	0	ncRNA_intronic	3.21	NA	1
3	8	rs2280406	3:50161717:A_C	A	C	50161717	0.4673	NA	NA	NA	0.867489	RP11-493K19.3	0	ncRNA_intronic	0.055	NA	5
3	8	rs2280406	rs2008877	T	G	50162291	0.4641	6.92468e-08	0.010948	0.0020299	0.865226	RP11-493K19.3	0	ncRNA_intronic	6.756	5	2
3	8	rs2280406	rs4688686	C	T	50169715	0.4629	1.20116e-07	0.010762	0.0020331	0.85622	RP11-493K19.3	0	ncRNA_intronic	2.828	NA	5
3	8	rs2280406	rs7428430	C	T	50174184	0.4767	1.82894e-07	0.010601	0.0020324	0.800938	RP11-493K19.3	0	ncRNA_intronic	3.943	5	5
3	8	rs2280406	rs7642934	G	A	50174848	0.4656	3.64922e-07	0.010331	0.002031	0.844201	RP11-493K19.3	0	ncRNA_intronic	0.535	5	5
3	8	rs2280406	3:50176259:A_AG	A	AG	50176259	0.4405	NA	NA	NA	0.80302	RP11-493K19.3	0	ncRNA_intronic	NA	NA	1
3	8	rs2280406	3:50183683:G_GA	GA	G	50183683	0.4923	NA	NA	NA	0.612275	RP11-493K19.3	0	ncRNA_intronic	0.277	NA	5
3	8	rs2280406	rs1046953	C	T	50197097	0.404	1.20976e-05	0.0088649	0.0020258	0.630523	SEMA3F	0	exonic	16.61	5	3
3	8	rs2280406	rs3774745	C	T	50204745	0.4545	1.90722e-06	0.0096501	0.002026	0.686023	SEMA3F	0	intronic	5.068	4	2
3	8	rs2280406	rs3774749	C	T	50207227	0.4577	3.99945e-06	0.0093441	0.0020262	0.686294	SEMA3F	0	intronic	3.512	4	2
3	8	rs2280406	rs3774750	C	G	50208406	0.458	4.24815e-06	0.0093173	0.002026	0.688207	SEMA3F	0	intronic	4.761	4	2
3	8	rs2280406	rs3774751	G	T	50209053	0.4546	3.18933e-06	0.0094386	0.0020262	0.700159	SEMA3F	0	intronic	9.492	2b	2
3	9	rs2332719	rs2280422	A	G	123696930	0.3521	2.59e-07	0.010659	0.0020692	0.639935	ROPN1	0	intronic	7.407	5	5
3	9	rs2332719	rs2332719	A	G	123712966	0.2784	1.15798e-10	-0.013331	0.0020684	1	ROPN1	1940	intergenic	5.687	5	13
3	9	rs2332719	rs2332720	C	A	123713049	0.2786	1.30437e-10	-0.013294	0.0020685	0.999501	ROPN1	2023	intergenic	6.723	7	13
3	9	rs2332719	rs6438822	C	T	123714982	0.2728	1.54775e-09	-0.012522	0.0020734	0.955778	ROPN1	3956	intergenic	0.162	5	9
3	9	rs2332719	3:123719444:G_GT	GT	G	123719444	0.2792	NA	NA	NA	0.991	ROPN1	8418	intergenic	6.126	NA	5
3	9	rs2332719	rs4358247	T	C	123719725	0.2794	2.42326e-10	-0.013107	0.00207	0.99027	ROPN1	8699	intergenic	0.271	7	5
3	9	rs2332719	rs6799337	T	G	123722941	0.2806	3.35815e-10	-0.012997	0.0020691	0.991283	ROPN1	11915	intergenic	11.82	5	5
3	9	rs2332719	rs6764508	T	C	123727093	0.2805	3.24414e-10	-0.013013	0.0020699	0.990042	ROPN1	16067	intergenic	0.53	6	5
3	9	rs2332719	rs9823891	G	A	123734690	0.2803	3.08177e-10	-0.012983	0.0020625	0.991295	ROPN1	23664	intergenic	1.404	6	5
3	9	rs2332719	3:123735524:T_TG	T	TG	123735524	0.2806	NA	NA	NA	0.988798	ROPN1	24498	intergenic	NA	NA	5
3	9	rs2332719	rs4485668	T	C	123738355	0.2806	2.84381e-10	-0.013074	0.0020728	0.988824	ROPN1	27329	intergenic	11.14	6	7
3	9	rs2332719	rs7613868	C	T	123742029	0.28	2.78869e-10	-0.013083	0.0020732	0.992027	ROPN1	31003	intergenic	0.81	5	7
3	9	rs2332719	rs12637456	T	A	123744663	0.2797	3.5156e-10	-0.012945	0.0020631	0.989018	ROPN1	33637	intergenic	3.7	7	5
3	9	rs2332719	rs13076448	A	C	123745050	0.2799	3.55222e-10	-0.012942	0.0020631	0.989278	ROPN1	34024	intergenic	0.406	6	5
3	9	rs2332719	rs4678075	T	C	123756304	0.258	6.63437e-09	0.012011	0.0020708	0.887569	AC117401.1	24536	intergenic	9.251	5	5
3	9	rs2332719	rs1317671	C	T	123762586	0.2504	3.02413e-08	0.011506	0.0020767	0.826569	AC117401.1	18254	intergenic	2.701	5	5
3	9	rs2332719	3:123763702:C_T	T	C	123763702	0.2737	NA	NA	NA	0.722492	AC117401.1	17138	intergenic	3.204	6	5
3	9	rs2332719	3:123763706:C_T	T	C	123763706	0.2737	NA	NA	NA	0.722492	AC117401.1	17134	intergenic	3.692	6	5
3	9	rs2332719	3:123764605:G_T	T	G	123764605	0.2342	NA	NA	NA	0.758058	AC117401.1	16235	intergenic	0.044	5	5
3	9	rs2332719	rs13083500	T	C	123774706	0.2507	7.75711e-07	0.010436	0.0021119	0.819745	AC117401.1	6134	intergenic	10.15	7	5
3	9	rs2332719	rs13082846	A	C	123776317	0.2508	1.92975e-08	0.011668	0.0020768	0.81947	AC117401.1	4523	intergenic	2.442	5	5
3	9	rs2332719	rs13069934	A	G	123781132	0.2465	1.47163e-08	0.01179	0.0020812	0.764769	AC117401.1	200	upstream	10.37	6	5
3	9	rs2332719	rs4073611	C	T	123787844	0.2466	1.99756e-08	0.011686	0.0020821	0.759614	AC117401.1	6912	intergenic	7.496	NA	5
3	9	rs2332719	rs4312605	C	A	123787982	0.2433	2.57751e-08	0.011597	0.0020828	0.769693	AC117401.1	7050	intergenic	5.955	6	5
3	9	rs2332719	3:123788212:A_G	A	G	123788212	0.2448	NA	NA	NA	0.769433	AC117401.1	7280	intergenic	2.281	5	5
3	9	rs2332719	rs12495911	C	T	123789110	0.2452	2.09363e-08	0.011671	0.0020826	0.769376	AC117401.1	8178	intergenic	4.009	7	5
3	9	rs2332719	rs12636796	A	G	123800192	0.2448	3.42926e-08	0.011492	0.0020827	0.769433	KALRN	0	intronic	0.8	5	5
3	9	rs2332719	rs1320186	G	T	123804254	0.2418	8.13018e-08	0.011169	0.002082	0.761283	KALRN	0	intronic	1.869	7	5
3	9	rs2332719	rs13071877	G	A	123809578	0.2445	2.84839e-08	0.011555	0.0020817	0.767368	KALRN	0	intronic	2.673	5	4
3	9	rs2332719	rs13071565	C	T	123809587	0.2445	2.85891e-08	0.011554	0.0020818	0.767379	KALRN	0	intronic	1.383	5	4
[truncated: 6,198 more rows]
