# Supplementary material for: Genome-wide analysis identifies molecular systems and 149 genetic loci associated with income
Source: Nat Commun. 2019 Dec 16;10:5741. doi: 10.1038/s41467-019-13585-5 (PMC6915786; doi:10.1038/s41467-019-13585-5)
Supplement: Supplementary file 5 — Supplementary Data 2 [file 41467_2019_13585_MOESM5_ESM.xlsx]

## Sheet: Sheet1
Supplementary Data 2. Note: Overview of all independent genomic loci identified for household income in the current study, and the two loci identified in Hill et al. (2016). Columns A-G refer to data from the current study, whereas columns H-J are derived from Hill et al. (2016). Genomic locus is the independent genetic locus identified in the analysis of household income (see Supplementary Table…
Locus				Lead SNP			Hill et al. (2016)
Genomic locus	CHR	Start	End	rsID	BP	Located in Hill et al. (2016)	CHR	Start	End	Overlap	Novel
1	1	44080412	44319373	rs12119149	44243283	0				0	1
2	1	91189731	91234126	rs6699397	91212216	0				0	1
3	1	204448441	204603861	rs11588857	204587047	0				0	1
4	2	100296525	101207261	rs12614880	100849341	1	2	100742002	101325246	1	0
4	2	100296525	101207261	rs56211325	101041230	1	2	100742002	101325246	1	0
5	2	188898546	189836303	rs139897186	189576344	0				0	1
6	2	199375335	199563355	rs1455350	199497115	0				0	1
7	2	212578978	212733823	rs7597007	212592044	0				0	1
8	3	48994943	50209053	rs9822268	49719729	0				0	1
9	3	123696930	123828857	rs2332719	123712966	0				0	1
10	4	2845274	3020584	rs12647647	2919658	0				0	1
11	4	97088668	97512305	rs11943536	97180086	0				0	1
12	4	132486188	132802702	rs28896784	132650596	0				0	1
13	5	59842971	60847272	rs159365	60500273	0				0	1
14	5	139993000	140134855	rs2563332	140025754	0				0	1
15	5	141124652	141139452	rs32940	141132286	0				0	1
16	6	98214814	98751680	rs1906252	98550289	0				0	1
17	6	114184248	114218608	rs28558559	114184248	0				0	1
18	7	8006998	8117636	rs37976	8014957	0				0	1
19	7	104594253	105040962	rs4727618	104662862	0				0	1
20	9	23341715	23419885	rs10429582	23346850	0				0	1
21	9	99084471	99282269	rs6477496	99256412	0				0	1
22	13	99090040	99245713	rs9517310	99100474	0				0	1
23	17	38278787	38536176	rs151114485	38301901	0				0	1
24	17	43483551	44865603	rs17652520	44098967	0				0	1
25	17	46957696	47047868	rs146301099	47037158	0				0	1
26	18	35086406	35204858	rs12967855	35138245	0				0	1
27	18	52721767	52744406	rs12954483	52734527	0				0	1
28	18	53210302	53464917	rs784256	53398626	0				0	1
29	19	13132215	13219265	rs12151248	13212025	0				0	1
30	20	3087033	3140304	rs306755	3099752	0				0	1
