# Supplementary material for: Genome-wide analysis identifies molecular systems and 149 genetic loci associated with income
Source: Nat Commun. 2019 Dec 16;10:5741. doi: 10.1038/s41467-019-13585-5 (PMC6915786; doi:10.1038/s41467-019-13585-5)
Supplement: Supplementary file 6 — Supplementary Data 3 [file 41467_2019_13585_MOESM6_ESM.xlsx]

## Sheet: Sheet1
Supplementary Data 3. Lead SNPs and tagged SNPs for household income that have previously been identified at P < 9 × 10-6 in GWAS of diseases and traits listed in the GWAS catalog 2018-02-06 (www.ebi.ac.uk/gwas/).
GenomicLocus	IndSigSNP	chr	bp	SNP	DateAddedToCatalog	PMID	FirstAuth	Date	Journal	Link	Study	Trait	InitialN	ReplicationN	Region	ReportedGene	MappedGene	UpGene	DownGene	SNP_Gene_ID	UpGeneDist	DownGeneDist	Strongest	SNPs	marged	SNP_ID_cur	Context	intergenic	RiskAF	P	Pmlog	Ptext	OrBeta	95CI	Platform	CNV
16	rs2503776	6	98495952	rs2505059	2013-11-14	23648065	Low SK	2013-05-04	Cancer Sci	www.ncbi.nlm.nih.gov/pubmed/23648065	Genome-wide association study of chemotherapeutic agent-induced severe neutropenia/leucopenia for patients in Biobank Japan.	Adverse response to chemotherapy (neutropenia/leucopenia) (all anthracycline-based drugs)	184 Japanese ancestry cases, 459 Japanese ancestry controls	NA	6q16.1	MIR2113	MIR2113 - EIF4EBP2P3	100302164	100190924		23455	130584	rs2505059-G	rs2505059	0	2505059	intron_variant	1	0.398	5e-06	5.30103	(Allelic model)	1.765	[1.383-2.252]	Illumina [733202]	N
4	rs9653442	2	100832218	rs1160544	2017-03-22	27798627	Barban N	2016-10-31	Nat Genet	www.ncbi.nlm.nih.gov/pubmed/27798627	Genome-wide analysis identifies 12 loci influencing human reproductive behavior.	Age at first birth	189,656 European ancestry women, 48,408 European ancestry men		2q11.2	AFF3, LINC01104	LINC01104			150577			rs1160544-A	rs1160544	0	1160544	intron_variant	0	0.395	5e-09	8.30103	(women)	0.092	NR unit decrease	Illumina [2400000] (imputed)	N
4	rs9653442	2	100832218	rs1160544	2017-03-22	27798627	Barban N	2016-10-31	Nat Genet	www.ncbi.nlm.nih.gov/pubmed/27798627	Genome-wide analysis identifies 12 loci influencing human reproductive behavior.	Age at first birth	189,656 European ancestry women, 48,408 European ancestry men		2q11.2	LINC01104, AFF3	LINC01104			150577			rs1160544-A	rs1160544	0	1160544	intron_variant	0	0.395	3e-09	8.52288		0.082	NR unit decrease	Illumina [2400000] (imputed)	N
8	rs2280406	3	49898000	rs2777888	2017-03-22	27798627	Barban N	2016-10-31	Nat Genet	www.ncbi.nlm.nih.gov/pubmed/27798627	Genome-wide analysis identifies 12 loci influencing human reproductive behavior.	Age at first birth	189,656 European ancestry women, 48,408 European ancestry men		3p21.31	CAMKV, HYAL3, RBM6, RNF123, RBM5, MON1A, U73166.2, MST1R	CAMKV			79012			rs2777888-A	rs2777888	0	2777888	intron_variant	0	0.507	2e-06	5.69897	(men)	0.155	NR unit increase	Illumina [2400000] (imputed)	N
8	rs2280406	3	49898000	rs2777888	2017-03-22	27798627	Barban N	2016-10-31	Nat Genet	www.ncbi.nlm.nih.gov/pubmed/27798627	Genome-wide analysis identifies 12 loci influencing human reproductive behavior.	Age at first birth	189,656 European ancestry women, 48,408 European ancestry men		3p21.31	CAMKV, HYAL3, RBM6, RNF123, RBM5, MON1A, U73166.2, MST1R	CAMKV			79012			rs2777888-A	rs2777888	0	2777888	intron_variant	0	0.507	5e-15	14.301		0.106	NR unit increase	Illumina [2400000] (imputed)	N
8	rs2280406	3	49898000	rs2777888	2017-03-22	27798627	Barban N	2016-10-31	Nat Genet	www.ncbi.nlm.nih.gov/pubmed/27798627	Genome-wide analysis identifies 12 loci influencing human reproductive behavior.	Age at first birth	189,656 European ancestry women, 48,408 European ancestry men		3p21.31	CAMKV, HYAL3, RBM6, RNF123, RBM5, MON1A, U73166.2, MST1R	CAMKV			79012			rs2777888-A	rs2777888	0	2777888	intron_variant	0	0.507	6e-10	9.22185	(women)	0.095	NR unit increase	Illumina [2400000] (imputed)	N
24	rs17652520	17	43824360	rs7207400	2016-02-03	25778476	Jun G	2015-03-17	Mol Psychiatry	www.ncbi.nlm.nih.gov/pubmed/25778476	A novel Alzheimer disease locus located near the gene encoding tau protein.	Alzheimer's disease in APOE e4- carriers	7,184 cases, 26,968 controls	718 European ancestry cases, 1,699 European ancestry controls	17q21.31	CRHR1	MGC57346-CRHR1			104909134			rs7207400-T	rs7207400	0	7207400	intron_variant	0	0.75	5e-06	5.30103		1.13636	[1.08-1.2]	NR [NR]	N
24	rs17652520	17	44865498	rs199499	2016-02-03	25778476	Jun G	2015-03-17	Mol Psychiatry	www.ncbi.nlm.nih.gov/pubmed/25778476	A novel Alzheimer disease locus located near the gene encoding tau protein.	Alzheimer's disease in APOE e4- carriers	7,184 cases, 26,968 controls	718 European ancestry cases, 1,699 European ancestry controls	17q21.31	WNT3	WNT3			7473			rs199499-C	rs199499	0	199499	intron_variant	0	0.81	6e-06	5.22185		1.16279	[1.09-1.23]	NR [NR]	N
1	rs12119149	1	44319373	rs3011225	2012-11-20	22959728	Ahmeti KB	2012-09-05	Neurobiol Aging	www.ncbi.nlm.nih.gov/pubmed/22959728	Age of onset of amyotrophic lateral sclerosis is modulated by a locus on 1p34.1.	Amyotrophic lateral sclerosis (age of onset)	4,243 European ancestry cases	NA	1p34.1	ST3GAL3	ST3GAL3			6487			rs3011225-G	rs3011225	0	3011225	intron_variant	0	0.22	7e-08	7.1549	(Joint)			Illumina [254145]	N
13	rs159365	5	60499131	rs171748	2017-08-16	28540026	Anney RJL	2017-05-22	Mol Autism	www.ncbi.nlm.nih.gov/pubmed/28540026	Meta-analysis of GWAS of over 16,000 individuals with autism spectrum disorder highlights a novel locus at 10q24.32 and a significant overlap with schizophrenia.	Autism spectrum disorder or schizophrenia	schizophrenia cases and controls (see Ripke, 2014), up to 6,197 European ancestry ASD cases, up to 7,377 European ancestry controls, up to 1,190 ASD cases, up to 1,190 controls	NA	5q12.1	CTC-436P18.1, ELOVL7, ERCC8, NDUFAF2, SMIM15	LOC105378992, CTC-436P18.1			105378992, 101928630			rs171748-A	rs171748	0	171748	intron_variant	0		6e-09	8.22185		1.06	[1.04-1.08]	Affymetrix, Illumina [NR]	N
13	rs4583848	5	60598543	rs4391122	2017-08-16	28540026	Anney RJL	2017-05-22	Mol Autism	www.ncbi.nlm.nih.gov/pubmed/28540026	Meta-analysis of GWAS of over 16,000 individuals with autism spectrum disorder highlights a novel locus at 10q24.32 and a significant overlap with schizophrenia.	Autism spectrum disorder or schizophrenia	schizophrenia cases and controls (see Ripke, 2014), up to 6,197 European ancestry ASD cases, up to 7,377 European ancestry controls, up to 1,190 ASD cases, up to 1,190 controls	NA	5q12.1	CTC-436P18.1, DEPDC1B, ELOVL7, ERCC8, NDUFAF2, SMIM15, ZSWIM6	LOC105378992			105378992			rs4391122-?	rs4391122	0	4391122	regulatory_region_variant	0		2e-09	8.69897		1.06383	[1.04-1.08]	Affymetrix, Illumina [NR]	N
13	rs7719676	5	60696323	rs72761442	2017-08-16	28540026	Anney RJL	2017-05-22	Mol Autism	www.ncbi.nlm.nih.gov/pubmed/28540026	Meta-analysis of GWAS of over 16,000 individuals with autism spectrum disorder highlights a novel locus at 10q24.32 and a significant overlap with schizophrenia.	Autism spectrum disorder or schizophrenia	schizophrenia cases and controls (see Ripke, 2014), up to 6,197 European ancestry ASD cases, up to 7,377 European ancestry controls, up to 1,190 ASD cases, up to 1,190 controls	NA	5q12.1	CTC-436P18.1, DEPDC1B, ELOVL7, ERCC8, NDUFAF2, SMIM15, ZSWIM6	ZSWIM6			57688			rs72761442-A	rs72761442	0	72761442	intron_variant	0		1e-09	9		1.08	[1.05-1.10]	Affymetrix, Illumina [NR]	N
19	rs4727618	7	104903659	rs4580973	2017-08-16	28540026	Anney RJL	2017-05-22	Mol Autism	www.ncbi.nlm.nih.gov/pubmed/28540026	Meta-analysis of GWAS of over 16,000 individuals with autism spectrum disorder highlights a novel locus at 10q24.32 and a significant overlap with schizophrenia.	Autism spectrum disorder or schizophrenia	schizophrenia cases and controls (see Ripke, 2014), up to 6,197 European ancestry ASD cases, up to 7,377 European ancestry controls, up to 1,190 ASD cases, up to 1,190 controls	NA	7q22.3	KMT2E, KMT2E-AS1, LHFPL3, LHFPL3-AS2, LINC01004, SRPK2	SRPK2			6733			rs4580973-A	rs4580973	0	4580973	intron_variant	0		3e-10	9.52288		1.06	[1.04-1.09]	Affymetrix, Illumina [NR]	N
16	rs1906252	6	98553894	rs1487441	2017-03-10	27329760	Hou L	2016-06-21	Hum Mol Genet	www.ncbi.nlm.nih.gov/pubmed/27329760	Genome-wide association study of 40,000 individuals identifies two novel loci associated with bipolar disorder.	Bipolar disorder	7,647 European ancestry cases, 27,303 European ancestry controls	2,137 European ancestry cases, 3,168 European ancestry controls	6q16.1	POU3F2, MIR2113	MIR2113 - EIF4EBP2P3	100302164	100190924		81397	72642	rs1487441-G	rs1487441	0	1487441	intron_variant	1	0.51	3e-08	7.52288		1.12	[1.08-1.15]	Affymetrix, Illumina [9692718] (imputed)	N
16	rs1906252	6	98576223	rs12202969	2014-10-22	24618891	MÃ¼hleisen	2014-03-11	Nat Commun	www.ncbi.nlm.nih.gov/pubmed/24618891	Genome-wide association study reveals two new risk loci for bipolar disorder.	Bipolar disorder	9,747 European ancestry cases, 14,278 European ancestry controls	NA	6q16.1	POU3F2, MIR2113	MIR2113 - EIF4EBP2P3	100302164	100190924		103726	50313	rs12202969-A	rs12202969	0	12202969	intron_variant	1	NR	1e-08	8		1.12	[NR]	Illumina [2267487] (imputed)	N
20	rs10429582	9	23347865	rs12553324	2017-03-10	27329760	Hou L	2016-06-21	Hum Mol Genet	www.ncbi.nlm.nih.gov/pubmed/27329760	Genome-wide association study of 40,000 individuals identifies two novel loci associated with bipolar disorder.	Bipolar disorder	7,647 European ancestry cases, 27,303 European ancestry controls	2,137 European ancestry cases, 3,168 European ancestry controls	9p21.3	intergenic	LOC107987055 - LOC105369298	107987055	105369298		242692	134873	rs12553324-C	rs12553324	0	12553324	intron_variant	1	0.59	6e-09	8.22185		1.12	[1.07-1.16]	Affymetrix, Illumina [9692718] (imputed)	N
8	rs9822268	3	49701983	rs9858542	2017-07-18	28240269	Suhre K	2017-02-27	Nat Commun	www.ncbi.nlm.nih.gov/pubmed/28240269	Connecting genetic risk to disease end points through the human blood plasma proteome.	Blood protein levels	997 European ancestry individuals	338 Arab, South Asian and Filipino ancestry individuals	3p21.31	MST1, AMT, APEH, BSN, GPX1, NICN1, DAG1, RNF123, RHOA, RHOA-IT1, TCTA, RNA5SP130, BSN-AS2, BSN-AS1, AC099668.1, AC099668.5	BSN			8927			rs9858542-A	rs9858542	0	9858542	synonymous_variant	0	0.278169	1e-242	242	(Hepatocyte growth factor-like protein)	1.299	[1.24-1.36] unit decrease	Affymetrix [509946]	N
8	rs2280406	3	49971514	rs7613875	2016-01-27	25673413	Locke AE	2015-02-12	Nature	www.ncbi.nlm.nih.gov/pubmed/25673413	Genetic studies of body mass index yield new insights for obesity biology.	Body mass index	up to 104,666 European ancestry male individuals, up to 132,115 European ancestry female individuals, 370 African American male individuals, 517 African American female individuals, 512 Hispanic male individuals, 764 Hispanic female individuals	up to 48,274 European ancestry male individuals, up to 39,864 European ancestry female individuals, 2,441 African American or Afro-Caribbean male individuals, 6,314 African American or Afro-Caribbean female individuals, 919 Filipino male individuals, 828 Filipino female individuals, 205 Seychelles male individuals, 287 Seychelles female individuals, 2,964 South Asian ancestry male individuals, 65…	3p21.31	MON1A	MON1A - RBM6	84315	10180		4069	5957	rs7613875-A	rs7613875	0	7613875	upstream_gene_variant	1	0.53	1e-06	6	(EA, men)	0.021	[0.012-0.029] kg/m2 increase	Affymetrix, Illumina [2550021]	N
8	rs2280406	3	49971514	rs7613875	2016-01-27	25673413	Locke AE	2015-02-12	Nature	www.ncbi.nlm.nih.gov/pubmed/25673413	Genetic studies of body mass index yield new insights for obesity biology.	Body mass index	up to 104,666 European ancestry male individuals, up to 132,115 European ancestry female individuals, 370 African American male individuals, 517 African American female individuals, 512 Hispanic male individuals, 764 Hispanic female individuals	up to 48,274 European ancestry male individuals, up to 39,864 European ancestry female individuals, 2,441 African American or Afro-Caribbean male individuals, 6,314 African American or Afro-Caribbean female individuals, 919 Filipino male individuals, 828 Filipino female individuals, 205 Seychelles male individuals, 287 Seychelles female individuals, 2,964 South Asian ancestry male individuals, 65…	3p21.31	MON1A	MON1A - RBM6	84315	10180		4069	5957	rs7613875-A	rs7613875	0	7613875	upstream_gene_variant	1	0.53	7e-07	6.1549	(EA)	0.016	[0.0095-0.0221] kg/m2 increase	Affymetrix, Illumina [2550021]	N
8	rs2280406	3	49971514	rs7613875	2016-01-27	25673413	Locke AE	2015-02-12	Nature	www.ncbi.nlm.nih.gov/pubmed/25673413	Genetic studies of body mass index yield new insights for obesity biology.	Body mass index	up to 104,666 European ancestry male individuals, up to 132,115 European ancestry female individuals, 370 African American male individuals, 517 African American female individuals, 512 Hispanic male individuals, 764 Hispanic female individuals	up to 48,274 European ancestry male individuals, up to 39,864 European ancestry female individuals, 2,441 African American or Afro-Caribbean male individuals, 6,314 African American or Afro-Caribbean female individuals, 919 Filipino male individuals, 828 Filipino female individuals, 205 Seychelles male individuals, 287 Seychelles female individuals, 2,964 South Asian ancestry male individuals, 65…	3p21.31	MON1A	MON1A - RBM6	84315	10180		4069	5957	rs7613875-A	rs7613875	0	7613875	upstream_gene_variant	1	0.531	5e-07	6.30103		0.016	[0.0095-0.0217] kg/m2 increase	Affymetrix, Illumina [2550021]	N
8	rs2280406	3	49971514	rs7613875	2017-10-27	28892062	Akiyama M	2017-09-11	Nat Genet	www.ncbi.nlm.nih.gov/pubmed/28892062	Genome-wide association study identifies 112 new loci for body mass index in the Japanese population.	Body mass index	up to 72,390 Japanese ancestry women, up to 85,894 Japanese ancestry men	up to 10,048 Japanese ancestry women, up to 5,098 Japanese ancestry men, up to 181,999 European ancestry women, up to 140,155 European ancestry controls	3p21.31	MON1A, RBM6	MON1A - RBM6	84315	10180		4069	5957	rs7613875-A	rs7613875	0	7613875	upstream_gene_variant	1	0.52	4e-09	8.39794		0.016	[0.01-0.022] kg/m2 increase	Illumina [6108953] (imputed)	N
13	rs4583848	5	60733933	rs7720894	2017-10-27	28892062	Akiyama M	2017-09-11	Nat Genet	www.ncbi.nlm.nih.gov/pubmed/28892062	Genome-wide association study identifies 112 new loci for body mass index in the Japanese population.	Body mass index	up to 72,390 Japanese ancestry women, up to 85,894 Japanese ancestry men	up to 10,048 Japanese ancestry women, up to 5,098 Japanese ancestry men, up to 181,999 European ancestry women, up to 140,155 European ancestry controls	5q12.1	ZSWIM6	ZSWIM6			57688			rs7720894-C	rs7720894	0	7720894	intron_variant	0	0.48	3e-08	7.52288		0.015	[0.0091-0.0209] kg/m2 decrease	Illumina [6108953] (imputed)	N
20	rs4557790	9	23356935	rs10811901	2017-10-27	28892062	Akiyama M	2017-09-11	Nat Genet	www.ncbi.nlm.nih.gov/pubmed/28892062	Genome-wide association study identifies 112 new loci for body mass index in the Japanese population.	Body mass index	up to 72,390 Japanese ancestry women, up to 85,894 Japanese ancestry men	up to 10,048 Japanese ancestry women, up to 5,098 Japanese ancestry men, up to 181,999 European ancestry women, up to 140,155 European ancestry controls	9p21.3	LINC01239, LOC101929563	LOC107987055 - LOC105369298	107987055	105369298		251762	125803	rs10811901-A	rs10811901	0	10811901	intron_variant	1	0.62	1e-08	8		0.015	[0.0091-0.0209] kg/m2 increase	Illumina [6108953] (imputed)	N
24	rs17652520	17	43977827	rs1864325	2013-04-11	22504420	Estrada K	2012-04-15	Nat Genet	www.ncbi.nlm.nih.gov/pubmed/22504420	Genome-wide meta-analysis identifies 56 bone mineral density loci and reveals 14 loci associated with risk of fracture.	Bone mineral density	Up to 32,961 European and East Asian ancestry individuals	Up to 50,933 European and East Asian ancestry individuals	17q21.31	MAPT	MAPT			4137			rs1864325-T	rs1864325	0	1864325	intron_variant	0	0.22	5e-11	10.301	(LSBMD)	0.04	[NR] unit decrease	Affymetrix, Illumina [~ 2500000] (imputed)	N
24	rs17652520	17	44018488	rs62061734	2017-11-30	29059683	Michailidou K	2017-10-23	Nature	www.ncbi.nlm.nih.gov/pubmed/29059683	Association analysis identifies 65 new breast cancer risk loci.	Breast cancer	76,192 European ancestry cases, 63,082 European ancestry controls	46,785 European ancestry cases, 42,892 European ancestry controls, 14,068 East Asian ancestry cases, 13,104 East Asian ancestry controls	17q21.31	NR	MAPT			4137			rs62061734-C	rs62061734	0	62061734	intron_variant	0	0.2103	8e-12	11.0969	(EA)	0.0526	[0.038-0.068] unit decrease	Illumina [~ 11800000] (imputed)	N
24	rs17652520	17	44865603	rs199498	2017-11-30	29059683	Michailidou K	2017-10-23	Nature	www.ncbi.nlm.nih.gov/pubmed/29059683	Association analysis identifies 65 new breast cancer risk loci.	Breast cancer	76,192 European ancestry cases, 63,082 European ancestry controls	46,785 European ancestry cases, 42,892 European ancestry controls, 14,068 East Asian ancestry cases, 13,104 East Asian ancestry controls	17q21.31	NR	WNT3			7473			rs199498-C	rs199498	0	199498	intron_variant	0	0.2094	2e-08	7.69897	(EA)	0.0433	[0.028-0.058] unit decrease	Illumina [~ 11800000] (imputed)	N
24	rs17652520	17	44865439	rs2074404	2010-03-29	20190752	Dubois PC	2010-02-28	Nat Genet	www.ncbi.nlm.nih.gov/pubmed/20190752	Multiple common variants for celiac disease influencing immune gene expression.	Celiac disease	4,533 European ancestry cases, 10,750 European ancestry controls	4,918 European ancestry cases, 5,684 European ancestry controls	17q21.31	intergenic	WNT3			7473			rs2074404-?	rs2074404	0	2074404	intron_variant	0	0.75	1e-06	6		1.11	[1.06-1.16]	Illumina [292387]	N
4	rs12614880	2	100821545	rs13018640	2018-01-12	29186694	Lam M	2017-11-28	Cell Rep	www.ncbi.nlm.nih.gov/pubmed/29186694	Large-Scale Cognitive GWAS Meta-Analysis Reveals Tissue-Specific Neural Expression and Potential Nootropic Drug Targets.	Cognitive ability	107,207 European ancestry individuals	NA	2q11.2	LINC01104	AFF3 - LINC01104	3899	150577		62500	3171	rs13018640-?	rs13018640	0	13018640	upstream_gene_variant	1	NR	7e-06	5.1549		4.499	z score decrease	Affymetrix, Illumina [7357080] (imputed)	N
4	rs12614880	2	100852734	rs13010010	2018-01-12	29186694	Lam M	2017-11-28	Cell Rep	www.ncbi.nlm.nih.gov/pubmed/29186694	Large-Scale Cognitive GWAS Meta-Analysis Reveals Tissue-Specific Neural Expression and Potential Nootropic Drug Targets.	Cognitive ability	107,207 European ancestry individuals	NA	2q11.2	LINC01104	LINC01104			150577			rs13010010-?	rs13010010	0	13010010	intron_variant	0	NR	4e-09	8.39794		5.891	z score increase	Affymetrix, Illumina [7357080] (imputed)	N
16	rs1338549	6	98313223	rs1933721	2018-01-12	29186694	Lam M	2017-11-28	Cell Rep	www.ncbi.nlm.nih.gov/pubmed/29186694	Large-Scale Cognitive GWAS Meta-Analysis Reveals Tissue-Specific Neural Expression and Potential Nootropic Drug Targets.	Cognitive ability	107,207 European ancestry individuals	NA	6q16.1	RP11-436D23.1	LOC101927314 - MIR2113	101927314	100302164		156430	159184	rs1933721-?	rs1933721	0	1933721	intron_variant	1	NR	1e-06	6		4.893	z score decrease	Affymetrix, Illumina [7357080] (imputed)	N
16	rs1906252	6	98582900	rs12206087	2018-01-12	29186694	Lam M	2017-11-28	Cell Rep	www.ncbi.nlm.nih.gov/pubmed/29186694	Large-Scale Cognitive GWAS Meta-Analysis Reveals Tissue-Specific Neural Expression and Potential Nootropic Drug Targets.	Cognitive ability	107,207 European ancestry individuals	NA	6q16.1	RP11-436D23.1	MIR2113 - EIF4EBP2P3	100302164	100190924		110403	43636	rs12206087-?	rs12206087	0	12206087	intron_variant	1	NR	2e-11	10.699		6.695	z score increase	Affymetrix, Illumina [7357080] (imputed)	N
20	rs10429582	9	23345347	rs11794152	2018-01-12	29186694	Lam M	2017-11-28	Cell Rep	www.ncbi.nlm.nih.gov/pubmed/29186694	Large-Scale Cognitive GWAS Meta-Analysis Reveals Tissue-Specific Neural Expression and Potential Nootropic Drug Targets.	Cognitive ability	107,207 European ancestry individuals	NA	9p21.3	SUMO2P2	LOC107987055 - LOC105369298	107987055	105369298		240174	137391	rs11794152-?	rs11794152	0	11794152	intron_variant	1	NR	3e-08	7.52288		5.518	z score decrease	Affymetrix, Illumina [7357080] (imputed)	N
20	rs2094889	9	23388155	rs1330158	2018-01-12	29186694	Lam M	2017-11-28	Cell Rep	www.ncbi.nlm.nih.gov/pubmed/29186694	Large-Scale Cognitive GWAS Meta-Analysis Reveals Tissue-Specific Neural Expression and Potential Nootropic Drug Targets.	Cognitive ability	107,207 European ancestry individuals	NA	9p21.3	SUMO2P2	LOC107987055 - LOC105369298	107987055	105369298		282982	94583	rs1330158-?	rs1330158	0	1330158	intron_variant	1	NR	7e-07	6.1549		4.95	z score increase	Affymetrix, Illumina [7357080] (imputed)	N
21	rs6477496	9	99253082	rs6477493	2018-01-12	29186694	Lam M	2017-11-28	Cell Rep	www.ncbi.nlm.nih.gov/pubmed/29186694	Large-Scale Cognitive GWAS Meta-Analysis Reveals Tissue-Specific Neural Expression and Potential Nootropic Drug Targets.	Cognitive ability	107,207 European ancestry individuals	NA	9q22.32	CDC14B	HABP4			22927			rs6477493-?	rs6477493	0	6477493	3_prime_UTR_variant	0	NR	2e-06	5.69897		4.712	z score increase	Affymetrix, Illumina [7357080] (imputed)	N
24	rs17652520	17	43991272	rs17563986	2018-01-12	29186694	Lam M	2017-11-28	Cell Rep	www.ncbi.nlm.nih.gov/pubmed/29186694	Large-Scale Cognitive GWAS Meta-Analysis Reveals Tissue-Specific Neural Expression and Potential Nootropic Drug Targets.	Cognitive ability	107,207 European ancestry individuals	NA	17q21.31	MAPT	MAPT			4137			rs17563986-?	rs17563986	0	17563986	intron_variant	0	NR	8e-08	7.09691		5.368	z score increase	Affymetrix, Illumina [7357080] (imputed)	N
24	rs17652520	17	44162597	rs8080583	2018-01-12	29186694	Lam M	2017-11-28	Cell Rep	www.ncbi.nlm.nih.gov/pubmed/29186694	Large-Scale Cognitive GWAS Meta-Analysis Reveals Tissue-Specific Neural Expression and Potential Nootropic Drug Targets.	Cognitive ability	107,207 European ancestry individuals	NA	17q21.31	KANSL1	KANSL1			284058			rs8080583-?	rs8080583	0	8080583	intron_variant	0	NR	1e-08	8		5.717	z score decrease	Affymetrix, Illumina [7357080] (imputed)	N
8	rs9822268	3	49453834	rs6997	2015-11-08	25644384	Davies G	2015-02-03	Mol Psychiatry	www.ncbi.nlm.nih.gov/pubmed/25644384	Genetic contributions to variation in general cognitive function: a meta-analysis of genome-wide association studies in the CHARGE consortium (N=53â€‰949).	Cognitive function	51,719 European ancestry individuals 1,473 Erasmus Rupchen (founder/genetic isolate) individuals, 327 Korculan (founder/genetic isolate) individuals, 430 Orcadian (founder/genetic isolate) individuals	NA	3p21.31	TCTA, AMT, RHOA, NICN1	TCTA			6988			rs6997-?	rs6997	0	6997	3_prime_UTR_variant	0	NR	8e-06	5.09691		0.0267	[0.015-0.038] unit increase	Affymetrix, Illumina [2478500] (imputed)	N
8	rs9822268	3	49678651	rs4283605	2015-11-08	25644384	Davies G	2015-02-03	Mol Psychiatry	www.ncbi.nlm.nih.gov/pubmed/25644384	Genetic contributions to variation in general cognitive function: a meta-analysis of genome-wide association studies in the CHARGE consortium (N=53â€‰949).	Cognitive function	51,719 European ancestry individuals 1,473 Erasmus Rupchen (founder/genetic isolate) individuals, 327 Korculan (founder/genetic isolate) individuals, 430 Orcadian (founder/genetic isolate) individuals	NA	3p21.31	BSN	BSN			8927			rs4283605-?	rs4283605	0	4283605	intron_variant	0	NR	5e-06	5.30103		0.0296	[0.017-0.042] unit decrease	Affymetrix, Illumina [2478500] (imputed)	N
16	rs1906252	6	98572120	rs10457441	2015-11-08	25644384	Davies G	2015-02-03	Mol Psychiatry	www.ncbi.nlm.nih.gov/pubmed/25644384	Genetic contributions to variation in general cognitive function: a meta-analysis of genome-wide association studies in the CHARGE consortium (N=53â€‰949).	Cognitive function	51,719 European ancestry individuals 1,473 Erasmus Rupchen (founder/genetic isolate) individuals, 327 Korculan (founder/genetic isolate) individuals, 430 Orcadian (founder/genetic isolate) individuals	NA	6q16.1	intergenic	MIR2113 - EIF4EBP2P3	100302164	100190924		99623	54416	rs10457441-?	rs10457441	0	10457441	intron_variant	1	NR	4e-09	8.39794		0.0324	[0.022-0.043] unit decrease	Affymetrix, Illumina [2478500] (imputed)	N
24	rs17652520	17	44863133	rs916888	2017-05-24	28093568	Trampush JW	2017-01-17	Mol Psychiatry	www.ncbi.nlm.nih.gov/pubmed/28093568	GWAS meta-analysis reveals novel loci and genetic correlates for general cognitive function: a report from the COGENT consortium.	Cognitive function	up to 35,298 European ancestry individuals	NA	17q21.31	WNT3	WNT3			7473			rs916888-?	rs916888	0	916888	intron_variant	0	NR	8e-08	7.09691		0.05	[0.032-0.068] unit increase	Affymetrix, Illumina [8037763] (imputed)	N
8	rs73077157	3	49130378	rs73082363	2018-01-29	29212778	van der Harst P	2017-12-06	Circ Res	www.ncbi.nlm.nih.gov/pubmed/29212778	The Identification of 64 Novel Genetic Loci Provides an Expanded View on the Genetic Architecture of Coronary Artery Disease.	Coronary artery disease	34,541 cases, 261,984 controls	88,192 cases, 162,544 controls	3p21.31	MIR6890, QARS, QRICH1	QRICH1			54870			rs73082363-T	rs73082363	0	73082363	intron_variant	0	0.89	6e-09	8.22185		0.061	[0.039-0.083] unit increase	Affymetrix [7947838] (imputed)	N
8	rs73077157	3	49448566	rs7623687	2018-01-29	29212778	van der Harst P	2017-12-06	Circ Res	www.ncbi.nlm.nih.gov/pubmed/29212778	The Identification of 64 Novel Genetic Loci Provides an Expanded View on the Genetic Architecture of Coronary Artery Disease.	Coronary artery disease	88,192 cases, 162,544 controls	34,541 cases, 261,984 controls	3p21.31	AMT, RHOA, TCTA	RHOA			387			rs7623687-A	rs7623687	0	7623687	intron_variant	0	0.8581	1e-08	8		0.0529	[0.035-0.071] unit increase	NR [8041861] (imputed)	N
25	rs146301099	17	47047868	rs3895874	2018-01-29	29212778	van der Harst P	2017-12-06	Circ Res	www.ncbi.nlm.nih.gov/pubmed/29212778	The Identification of 64 Novel Genetic Loci Provides an Expanded View on the Genetic Architecture of Coronary Artery Disease.	Coronary artery disease	88,192 cases, 162,544 controls	34,541 cases, 261,984 controls	17q21.32	GIP	GIP - IGF2BP1	2695	10642		1913	26906	rs3895874-A	rs3895874	0	3895874	upstream_gene_variant	1	0.5552	1e-09	9		0.0414	[0.028-0.055] unit increase	NR [8041861] (imputed)	N
8	rs73077157	3	49448566	rs7623687	2017-09-28	28714975	Nelson CP	2017-07-17	Nat Genet	www.ncbi.nlm.nih.gov/pubmed/28714975	Association analyses based on false discovery rate implicate new loci for coronary artery disease.	Coronary artery disease (myocardial infartum, percutaneous transluminal coronary angioplasty, coronary artery bypass grafting, angina or chromic ischemic heart disease)	18,467 European and unknown ancestry cases, 45,264 European and unknown ancestry controls	57,347 European and unknown ancestry cases, 219,521 European and unknown ancestry controls	3p21.31	RHOA	RHOA			387			rs7623687-A	rs7623687	0	7623687	intron_variant	0	0.859	4e-10	9.39794		1.076	[1.052-1.101]	Affymetrix [9149595] (imputed)	N
25	rs146301099	17	46988597	rs46522	2011-04-11	21378990	Schunkert H	2011-03-06	Nat Genet	www.ncbi.nlm.nih.gov/pubmed/21378990	Large-scale association analysis identifies 13 new susceptibility loci for coronary artery disease.	Coronary heart disease	22,233 European ancestry cases, 64,762 European ancestry controls	56,682 European ancestry cases and controls	17q21.32	SNF8, GIP, UBE2Z, ATP5G1	UBE2Z			65264			rs46522-T	rs46522	0	46522	non_coding_transcript_exon_variant	0	0.53	2e-08	7.69897		1.06	[1.04-1.08]	Affymetrix, Illumina [~ 2300000] (imputed)	N
24	rs17652520	17	43719143	rs393152	2016-07-08	26077951	Kouri N	2015-06-16	Nat Commun	www.ncbi.nlm.nih.gov/pubmed/26077951	Genome-wide association study of corticobasal degeneration identifies risk variants shared with progressive supranuclear palsy.	Corticobasal degeneration	152 cases, 3,111 controls	67 cases, 457 controls	17q21.31	MAPT	CRHR1-IT1, MGC57346-CRHR1			147081, 104909134			rs393152-?	rs393152	0	393152	non_coding_transcript_exon_variant	0	NR	1e-12	12		3.7	[NR]	Illumina [533898] (imputed)	N
24	rs17652520	17	43923683	rs12185268	2016-07-08	26077951	Kouri N	2015-06-16	Nat Commun	www.ncbi.nlm.nih.gov/pubmed/26077951	Genome-wide association study of corticobasal degeneration identifies risk variants shared with progressive supranuclear palsy.	Corticobasal degeneration	152 cases, 1,986 controls	NA	17q21.31	MAPT	MAPT-AS1, SPPL2C			100128977, 162540			rs12185268-?	rs12185268	0	12185268	missense_variant	0	NR	1e-09	9		3.46	[2.27-5.28]	Illumina [533898] (imputed)	N
8	rs9822268	3	49701983	rs9858542	2008-06-16	17554261	Parkes M	2007-06-06	Nat Genet	www.ncbi.nlm.nih.gov/pubmed/17554261	Sequence variants in the autophagy gene IRGM and multiple other replicating loci contribute to Crohn's disease susceptibility.	Crohn's disease	1,748 cases, 2,938 controls	1,182 European ancestry cases, 2,024 European ancestry controls	3p21.31	MST1	BSN			8927			rs9858542-?	rs9858542	0	9858542	synonymous_variant	0	0.29	5e-08	7.30103		1.17	[1.14-1.31]	Affymetrix [see WTCCC]	N
8	rs9822268	3	49701983	rs9858542	2008-06-16	17554300	WTCCC	2007-06-07	Nature	www.ncbi.nlm.nih.gov/pubmed/17554300	Genome-wide association study of 14,000 cases of seven common diseases and 3,000 shared controls.	Crohn's disease	1,748 European ancestry cases, 2,938 European ancestry controls	(see Parkes 2007)	3p21.31	MST1, BSN	BSN			8927			rs9858542-A	rs9858542	0	9858542	synonymous_variant	0	0.28	4e-08	7.39794		1.09	[0.96-1.24]	Affymetrix [469557]	N
8	rs9822268	3	49721532	rs3197999	2008-07-11	18587394	Barrett JC	2008-06-29	Nat Genet	www.ncbi.nlm.nih.gov/pubmed/18587394	Genome-wide association defines more than 30 distinct susceptibility loci for Crohn's disease.	Crohn's disease	3,230 European ancestry cases, 4,829 European ancestry controls	1,339 European ancestry trios, 2,325 European ancestry cases, 1,809 European ancestry controls	3p21.31	MST1	MST1			4485			rs3197999-A	rs3197999	0	3197999	missense_variant	0	0.27	1e-12	12		1.2	[NR]	Affymetrix, Illumina [635547] (imputed)	N
8	rs9822268	3	49721532	rs3197999	2012-10-19	21102463	Franke A	2010-11-21	Nat Genet	www.ncbi.nlm.nih.gov/pubmed/21102463	Genome-wide meta-analysis increases to 71 the number of confirmed Crohn's disease susceptibility loci.	Crohn's disease	6,333 European ancestry cases, 15,056 European ancestry controls	15,694 European ancestry cases, 14,026 European ancestry controls, 414 European ancestry trios	3p21.31	MST1, GPX1, BSN	MST1			4485			rs3197999-A	rs3197999	0	3197999	missense_variant	0	0.297	6e-17	16.2218		1.22	[1.16-1.27]	Affymetrix, Illumina [953241] (imputed)	N
8	rs9822268	3	49721532	rs3197999	2016-07-24	26192919	Liu JZ	2015-07-20	Nat Genet	www.ncbi.nlm.nih.gov/pubmed/26192919	Association analyses identify 38 susceptibility loci for inflammatory bowel disease and highlight shared genetic risk across populations.	Crohn's disease	5,956 European ancestry cases, 14,927 European ancestry controls	14,594 European ancestry cases, 26,715 European ancestry controls, 151 Iranian ancestry cases, 342 Iranian ancestry controls, 184 Indian ancestry cases, 990 Indian ancestry controls, 1,690 East Asian ancestry cases, 3,719 East Asian ancestry controls	3p21.31	NR	MST1			4485			rs3197999-A	rs3197999	0	3197999	missense_variant	0	0.2812	2e-33	32.699	(EA)	1.16779	[1.14-1.19]	Affymetrix, Illumina [~ 9000000] (imputed)	N
8	rs9822268	3	49721532	rs3197999	2017-06-02	28067908	de Lange KM	2017-01-09	Nat Genet	www.ncbi.nlm.nih.gov/pubmed/28067908	Genome-wide association study implicates immune activation of multiple integrin genes in inflammatory bowel disease.	Crohn's disease	12,194 European and unknown ancestry cases, 28,072 European and unknown ancestry controls	NA	3p21.31	TMA7, TREX1, UCN2, TMEM89, SLC26A6, WDR6, NDUFAF3, IMPDH2, KLHDC8B, RP11-3B7.1, C3orf62, GPX1, TCTA, AMT, APEH, PLXNB1, CCDC51, SHISA5, PFKFB4, UQCRC1, CELSR3, NCKIPSD, PRKAR2A, SLC25A20, ARIH2OS, P4HTM, DALRD3, QRICH1, QARS, LAMB2, CCDC71, C3orf84, USP4, NICN1, MST1, RNF123, ATRIP, COL7A1, IP6K2, ARIH2, USP19, RHOA, DAG1, BSN, CCDC36	MST1			4485			rs3197999-?	rs3197999	0	3197999	missense_variant	0		3e-23	22.5229				Illumina [9560910] (imputed)	N
2	rs6699397	1	91196176	rs12042107	2016-12-21	27046643	Davies G	2016-04-05	Mol Psychiatry	www.ncbi.nlm.nih.gov/pubmed/27046643	Genome-wide association study of cognitive functions and educational attainment in UK Biobank (N=112â€‰151).	Educational attainment	111,114 European ancestry individuals	NA	1p22.2	Intergenic	BARHL2 - LOC105378853	343472	105378853		13382	52365	rs12042107-?	rs12042107	0	12042107	intergenic_variant	1	NR	7e-09	8.1549		0.0247903	[NR] unit increase	Affymetrix [~ 17300000] (imputed)	N
3	rs11588857	1	204576983	rs11584700	2013-11-29	23722424	Rietveld CA	2013-05-30	Science	www.ncbi.nlm.nih.gov/pubmed/23722424	GWAS of 126,559 individuals identifies genetic variants associated with educational attainment.	Educational attainment	up to 101,069 European ancestry individuals	25,490 European ancestry individuals	1q32.1	LRRN2	LOC105371692			105371692			rs11584700-?	rs11584700	0	11584700	intron_variant	0	0.22	8e-12	11.0969	(College)	1.09	[NR]	Affymetrix, Illumina, Perlegen [up to 2309290] (imputed)	N
3	rs11588857	1	204589101	rs3789044	2015-05-08	25201988	Rietveld CA	2014-09-08	Proc Natl Acad Sci U S A	www.ncbi.nlm.nih.gov/pubmed/25201988	Common genetic variants associated with cognitive performance identified using the proxy-phenotype method.	Educational attainment	106,736 European ancestry individuals	NA	1q32.1	intergenic	LOC105371692, LRRN2			105371692, 10446			rs3789044-A	rs3789044	0	3789044	missense_variant	0	0.219	5e-08	7.30103		0.028	[NR] unit increase	Affymetrix, Illumina [NR] (imputed)	N
4	rs9653442	2	100806514	rs6712515	2015-05-08	25201988	Rietveld CA	2014-09-08	Proc Natl Acad Sci U S A	www.ncbi.nlm.nih.gov/pubmed/25201988	Common genetic variants associated with cognitive performance identified using the proxy-phenotype method.	Educational attainment	106,736 European ancestry individuals	NA	2q11.2	intergenic	AFF3 - LINC01104	3899	150577		47469	18202	rs6712515-T	rs6712515	0	6712515	intergenic_variant	1	0.471	2e-09	8.69897		0.026	[NR] unit decrease	Affymetrix, Illumina [NR] (imputed)	N
4	rs12614880	2	100818479	rs4851266	2013-11-29	23722424	Rietveld CA	2013-05-30	Science	www.ncbi.nlm.nih.gov/pubmed/23722424	GWAS of 126,559 individuals identifies genetic variants associated with educational attainment.	Educational attainment	up to 101,069 European ancestry individuals	25,490 European ancestry individuals	2q11.2	LOC150577	AFF3 - LINC01104	3899	150577		59434	6237	rs4851266-T	rs4851266	0	4851266	intergenic_variant	1	0.396	5e-11	10.301	(College)	1.05	[NR]	Affymetrix, Illumina, Perlegen [up to 2309290] (imputed)	N
8	rs9822268	3	49385417	rs13086611	2016-12-21	27046643	Davies G	2016-04-05	Mol Psychiatry	www.ncbi.nlm.nih.gov/pubmed/27046643	Genome-wide association study of cognitive functions and educational attainment in UK Biobank (N=112â€‰151).	Educational attainment	111,114 European ancestry individuals	NA	3p21.31	Intergenic	USP4 - GPX1	7375	2876		7881	9192	rs13086611-?	rs13086611	0	13086611	intergenic_variant	1	NR	2e-14	13.699		0.0354476	[NR] unit increase	Affymetrix [~ 17300000] (imputed)	N
8	rs9822268	3	49731861	rs9858213	2015-05-08	25201988	Rietveld CA	2014-09-08	Proc Natl Acad Sci U S A	www.ncbi.nlm.nih.gov/pubmed/25201988	Common genetic variants associated with cognitive performance identified using the proxy-phenotype method.	Educational attainment	106,736 European ancestry individuals	NA	3p21.31	intergenic	RNF123			63891			rs9858213-T	rs9858213	0	9858213	intron_variant	0	0.288	5e-09	8.30103		0.028	[NR] unit increase	Affymetrix, Illumina [NR] (imputed)	N
8	rs2280406	3	49901060	rs11130222	2016-12-21	27046643	Davies G	2016-04-05	Mol Psychiatry	www.ncbi.nlm.nih.gov/pubmed/27046643	Genome-wide association study of cognitive functions and educational attainment in UK Biobank (N=112â€‰151).	Educational attainment	111,114 European ancestry individuals	NA	3p21.31	CAMKV	RN7SL217P, CAMKV			106479301, 79012			rs11130222-?	rs11130222	0	11130222	non_coding_transcript_exon_variant	0	NR	4e-14	13.3979		0.0324711	[NR] unit decrease	Affymetrix [~ 17300000] (imputed)	N
13	rs4583848	5	60620980	rs7701440	2016-12-21	27046643	Davies G	2016-04-05	Mol Psychiatry	www.ncbi.nlm.nih.gov/pubmed/27046643	Genome-wide association study of cognitive functions and educational attainment in UK Biobank (N=112â€‰151).	Educational attainment	111,114 European ancestry individuals	NA	5q12.1	Intergenic	LOC105378994			105378994			rs7701440-?	rs7701440	0	7701440	intergenic_variant	0	NR	4e-08	7.39794		0.0233502	[NR] unit decrease	Affymetrix [~ 17300000] (imputed)	N
16	rs1906252	6	98550289	rs1906252	2016-12-21	27046643	Davies G	2016-04-05	Mol Psychiatry	www.ncbi.nlm.nih.gov/pubmed/27046643	Genome-wide association study of cognitive functions and educational attainment in UK Biobank (N=112â€‰151).	Educational attainment	111,114 European ancestry individuals	NA	6q16.1	Intergenic	MIR2113 - EIF4EBP2P3	100302164	100190924		77792	76247	rs1906252-?	rs1906252	0	1906252	intron_variant	1	NR	1e-09	9		0.0261309	[NR] unit increase	Affymetrix [~ 17300000] (imputed)	N
16	rs1906252	6	98553894	rs1487441	2015-05-08	25201988	Rietveld CA	2014-09-08	Proc Natl Acad Sci U S A	www.ncbi.nlm.nih.gov/pubmed/25201988	Common genetic variants associated with cognitive performance identified using the proxy-phenotype method.	Educational attainment	106,736 European ancestry individuals	NA	6q16.1	POU3F2	MIR2113 - EIF4EBP2P3	100302164	100190924		81397	72642	rs1487441-A	rs1487441	0	1487441	intron_variant	1	0.473	2e-09	8.69897		0.026	[NR] unit increase	Affymetrix, Illumina [NR] (imputed)	N
16	rs1906252	6	98584733	rs9320913	2013-11-29	23722424	Rietveld CA	2013-05-30	Science	www.ncbi.nlm.nih.gov/pubmed/23722424	GWAS of 126,559 individuals identifies genetic variants associated with educational attainment.	Educational attainment	up to 101,069 European ancestry individuals	25,490 European ancestry individuals	6q16.1	LOC100129158	MIR2113 - EIF4EBP2P3	100302164	100190924		112236	41803	rs9320913-A	rs9320913	0	9320913	intron_variant	1	0.483	4e-10	9.39794	(Edu Years)	0.101	[NR] unit increase	Affymetrix, Illumina, Perlegen [up to 2309290] (imputed)	N
20	rs10429582	9	23347865	rs12553324	2016-12-21	27046643	Davies G	2016-04-05	Mol Psychiatry	www.ncbi.nlm.nih.gov/pubmed/27046643	Genome-wide association study of cognitive functions and educational attainment in UK Biobank (N=112â€‰151).	Educational attainment	111,114 European ancestry individuals	NA	9p21.3	Intergenic	LOC107987055 - LOC105369298	107987055	105369298		242692	134873	rs12553324-?	rs12553324	0	12553324	intron_variant	1	NR	1e-13	13		0.0319647	[NR] unit increase	Affymetrix [~ 17300000] (imputed)	N
20	rs2094889	9	23379719	rs1360382	2015-05-08	25201988	Rietveld CA	2014-09-08	Proc Natl Acad Sci U S A	www.ncbi.nlm.nih.gov/pubmed/25201988	Common genetic variants associated with cognitive performance identified using the proxy-phenotype method.	Educational attainment	106,736 European ancestry individuals	NA	9p21.3	intergenic	LOC107987055 - LOC105369298	107987055	105369298		274546	103019	rs1360382-A	rs1360382	0	1360382	intron_variant	1	0.042	3e-07	6.52288		0.024	[NR] unit decrease	Affymetrix, Illumina [NR] (imputed)	N
26	rs12967855	18	35170045	rs4799950	2016-12-21	27046643	Davies G	2016-04-05	Mol Psychiatry	www.ncbi.nlm.nih.gov/pubmed/27046643	Genome-wide association study of cognitive functions and educational attainment in UK Biobank (N=112â€‰151).	Educational attainment	111,114 European ancestry individuals	NA	18q12.2	Intergenic	CELF4 - LOC107985118	56853	107985118		24030	47122	rs4799950-?	rs4799950	0	4799950	intergenic_variant	1	NR	2e-09	8.69897		0.0269745	[NR] unit increase	Affymetrix [~ 17300000] (imputed)	N
2	rs6699397	1	91189731	rs1008078	2017-02-25	27225129	Okbay A	2016-05-26	Nature	www.ncbi.nlm.nih.gov/pubmed/27225129	Genome-wide association study identifies 74 loci associated with educational attainment.	Educational attainment (college completion)	280,007 European ancestry individuals	NA	1p22.2	NR	BARHL2 - LOC105378853	343472	105378853		6937	58810	rs1008078-?	rs1008078	0	1008078	intergenic_variant	1	0.59	5e-09	8.30103		1.03571	[NR]	Affymetrix, Illumina, Perlegen [~ 9300000] (imputed)	N
3	rs11588857	1	204586812	rs3789045	2017-02-25	27225129	Okbay A	2016-05-26	Nature	www.ncbi.nlm.nih.gov/pubmed/27225129	Genome-wide association study identifies 74 loci associated with educational attainment.	Educational attainment (college completion)	280,007 European ancestry individuals	NA	1q32.1	NR	LOC105371692, LRRN2			105371692, 10446			rs3789045-T	rs3789045	0	3789045	3_prime_UTR_variant	0	0.2111	3e-09	8.52288		1.04338	[NR]	Affymetrix, Illumina, Perlegen [~ 9300000] (imputed)	N
4	rs12614880	2	100807725	rs2309757	2017-02-25	27225129	Okbay A	2016-05-26	Nature	www.ncbi.nlm.nih.gov/pubmed/27225129	Genome-wide association study identifies 74 loci associated with educational attainment.	Educational attainment (college completion)	280,007 European ancestry individuals	NA	2q11.2	NR	AFF3 - LINC01104	3899	150577		48680	16991	rs2309757-?	rs2309757	0	2309757	intergenic_variant	1	0.3869	4e-19	18.3979		1.05561	[NR]	Affymetrix, Illumina, Perlegen [~ 9300000] (imputed)	N
8	rs9822268	3	49406708	rs148734725	2017-02-25	27225129	Okbay A	2016-05-26	Nature	www.ncbi.nlm.nih.gov/pubmed/27225129	Genome-wide association study identifies 74 loci associated with educational attainment.	Educational attainment (college completion)	280,007 European ancestry individuals	NA	3p21.31	NR	RHOA			387			rs148734725-A	rs148734725	0	148734725	intron_variant	0	0.3236	5e-12	11.301		1.04501	[NR]	Affymetrix, Illumina, Perlegen [~ 9300000] (imputed)	N
8	rs2280406	3	49914397	rs11712056	2017-02-25	27225129	Okbay A	2016-05-26	Nature	www.ncbi.nlm.nih.gov/pubmed/27225129	Genome-wide association study identifies 74 loci associated with educational attainment.	Educational attainment (college completion)	280,007 European ancestry individuals	NA	3p21.31	NR	ACTBP13			389120			rs11712056-T	rs11712056	0	11712056	non_coding_transcript_exon_variant	0	0.5717	2e-16	15.699		1.05001	[NR]	Affymetrix, Illumina, Perlegen [~ 9300000] (imputed)	N
13	rs57468227	5	60111579	rs61160187	2017-02-25	27225129	Okbay A	2016-05-26	Nature	www.ncbi.nlm.nih.gov/pubmed/27225129	Genome-wide association study identifies 74 loci associated with educational attainment.	Educational attainment (college completion)	280,007 European ancestry individuals	NA	5q12.1	NR	ELOVL7			79993			rs61160187-?	rs61160187	0	61160187	intron_variant	0	0.3928	6e-11	10.2218		1.04006	[NR]	Affymetrix, Illumina, Perlegen [~ 9300000] (imputed)	N
13	rs7719676	5	60800336	rs10223052	2017-02-25	27225129	Okbay A	2016-05-26	Nature	www.ncbi.nlm.nih.gov/pubmed/27225129	Genome-wide association study identifies 74 loci associated with educational attainment.	Educational attainment (college completion)	280,007 European ancestry individuals	NA	5q12.1	NR	ZSWIM6			57688			rs10223052-A	rs10223052	0	10223052	intron_variant	0	0.3627	1e-08	8		1.03527	[NR]	Affymetrix, Illumina, Perlegen [~ 9300000] (imputed)	N
16	rs10872224	6	98508087	rs28792186	2017-02-25	27225129	Okbay A	2016-05-26	Nature	www.ncbi.nlm.nih.gov/pubmed/27225129	Genome-wide association study identifies 74 loci associated with educational attainment.	Educational attainment (college completion)	280,007 European ancestry individuals	NA	6q16.1	NR	MIR2113 - EIF4EBP2P3	100302164	100190924		35590	118449	rs28792186-?	rs28792186	0	28792186	intron_variant	1	0.3905	1e-11	11		1.04199	[NR]	Affymetrix, Illumina, Perlegen [~ 9300000] (imputed)	N
20	rs10429582	9	23358875	rs13294439	2017-02-25	27225129	Okbay A	2016-05-26	Nature	www.ncbi.nlm.nih.gov/pubmed/27225129	Genome-wide association study identifies 74 loci associated with educational attainment.	Educational attainment (college completion)	280,007 European ancestry individuals	NA	9p21.3	NR	LOC107987055 - LOC105369298	107987055	105369298		253702	123863	rs13294439-?	rs13294439	0	13294439	intron_variant	1	0.4092	1e-14	14		1.04832	[NR]	Affymetrix, Illumina, Perlegen [~ 9300000] (imputed)	N
24	rs17652520	17	43991515	rs192818565	2017-02-25	27225129	Okbay A	2016-05-26	Nature	www.ncbi.nlm.nih.gov/pubmed/27225129	Genome-wide association study identifies 74 loci associated with educational attainment.	Educational attainment (college completion)	280,007 European ancestry individuals	NA	17q21.31	NR	MAPT			4137			rs192818565-T	rs192818565	1	62056842	intron_variant	0	0.8097	5e-11	10.301		1.05349	[NR]	Affymetrix, Illumina, Perlegen [~ 9300000] (imputed)	N
2	rs6699397	1	91189731	rs1008078	2017-02-24	27225129	Okbay A	2016-05-26	Nature	www.ncbi.nlm.nih.gov/pubmed/27225129	Genome-wide association study identifies 74 loci associated with educational attainment.	Educational attainment (years of education)	405,072 European ancestry individuals	NA	1p22.2	NR	BARHL2 - LOC105378853	343472	105378853		6937	58810	rs1008078-T	rs1008078	0	1008078	intergenic_variant	1	0.4029	3e-14	13.5229		0.017238	NR unit decrease	Affymetrix, Illumina, Perlegen [~ 9300000] (imputed)	N
3	rs11588857	1	204587047	rs11588857	2017-02-24	27225129	Okbay A	2016-05-26	Nature	www.ncbi.nlm.nih.gov/pubmed/27225129	Genome-wide association study identifies 74 loci associated with educational attainment.	Educational attainment (years of education)	405,072 European ancestry individuals	NA	1q32.1	NR	LOC105371692, LRRN2			105371692, 10446			rs11588857-A	rs11588857	0	11588857	missense_variant	0	0.2106	3e-13	12.5229		0.019845	NR unit increase	Affymetrix, Illumina, Perlegen [~ 9300000] (imputed)	N
4	rs12614880	2	100821548	rs12987662	2017-02-24	27225129	Okbay A	2016-05-26	Nature	www.ncbi.nlm.nih.gov/pubmed/27225129	Genome-wide association study identifies 74 loci associated with educational attainment.	Educational attainment (years of education)	405,072 European ancestry individuals	NA	2q11.2	NR	AFF3 - LINC01104	3899	150577		62503	3168	rs12987662-A	rs12987662	0	12987662	upstream_gene_variant	1	0.3934	9e-28	27.0458		0.0249144	NR unit increase	Affymetrix, Illumina, Perlegen [~ 9300000] (imputed)	N
4	rs56211325	2	100924822	rs71413877	2017-02-24	27225129	Okbay A	2016-05-26	Nature	www.ncbi.nlm.nih.gov/pubmed/27225129	Genome-wide association study identifies 74 loci associated with educational attainment.	Educational attainment (years of education)	405,072 European ancestry individuals	NA	2q11.2	NR	LONRF2			164832			rs71413877-A	rs71413877	0	71413877	intron_variant	0	0.0438	2e-09	8.69897		0.0347082	NR unit increase	Affymetrix, Illumina, Perlegen [~ 9300000] (imputed)	N
8	rs9822268	3	49391082	rs13090388	2017-02-24	27225129	Okbay A	2016-05-26	Nature	www.ncbi.nlm.nih.gov/pubmed/27225129	Genome-wide association study identifies 74 loci associated with educational attainment.	Educational attainment (years of education)	405,072 European ancestry individuals	NA	3p21.31	NR	USP4 - GPX1	7375	2876		13546	3527	rs13090388-T	rs13090388	0	13090388	downstream_gene_variant	1	0.3104	3e-26	25.5229		0.0255528	NR unit increase	Affymetrix, Illumina, Perlegen [~ 9300000] (imputed)	N
8	rs2280406	3	49901060	rs11130222	2017-02-24	27225129	Okbay A	2016-05-26	Nature	www.ncbi.nlm.nih.gov/pubmed/27225129	Genome-wide association study identifies 74 loci associated with educational attainment.	Educational attainment (years of education)	405,072 European ancestry individuals	NA	3p21.31	NR	RN7SL217P, CAMKV			106479301, 79012			rs11130222-A	rs11130222	0	11130222	non_coding_transcript_exon_variant	0	0.5853	4e-28	27.3979		0.0248127	NR unit increase	Affymetrix, Illumina, Perlegen [~ 9300000] (imputed)	N
13	rs57468227	5	60111579	rs61160187	2017-02-24	27225129	Okbay A	2016-05-26	Nature	www.ncbi.nlm.nih.gov/pubmed/27225129	Genome-wide association study identifies 74 loci associated with educational attainment.	Educational attainment (years of education)	405,072 European ancestry individuals	NA	5q12.1	NR	ELOVL7			79993			rs61160187-A	rs61160187	0	61160187	intron_variant	0	0.6071	3e-14	13.5229		0.0173447	NR unit decrease	Affymetrix, Illumina, Perlegen [~ 9300000] (imputed)	N
13	rs7719676	5	60800336	rs10223052	2017-02-24	27225129	Okbay A	2016-05-26	Nature	www.ncbi.nlm.nih.gov/pubmed/27225129	Genome-wide association study identifies 74 loci associated with educational attainment.	Educational attainment (years of education)	405,072 European ancestry individuals	NA	5q12.1	NR	ZSWIM6			57688			rs10223052-A	rs10223052	0	10223052	intron_variant	0	0.3599	4e-12	11.3979		0.0161235	NR unit increase	Affymetrix, Illumina, Perlegen [~ 9300000] (imputed)	N
16	rs2503776	6	98346801	rs1338554	2017-02-24	27225129	Okbay A	2016-05-26	Nature	www.ncbi.nlm.nih.gov/pubmed/27225129	Genome-wide association study identifies 74 loci associated with educational attainment.	Educational attainment (years of education)	405,072 European ancestry individuals	NA	6q16.1	NR	LOC101927314 - MIR2113	101927314	100302164		190008	125606	rs1338554-A	rs1338554	0	1338554	intron_variant	1	0.4975	2e-11	10.699		0.0150217	NR unit increase	Affymetrix, Illumina, Perlegen [~ 9300000] (imputed)	N
16	rs1906252	6	98549801	rs9401593	2017-02-24	27225129	Okbay A	2016-05-26	Nature	www.ncbi.nlm.nih.gov/pubmed/27225129	Genome-wide association study identifies 74 loci associated with educational attainment.	Educational attainment (years of education)	405,072 European ancestry individuals	NA	6q16.1	NR	MIR2113 - EIF4EBP2P3	100302164	100190924		77304	76735	rs9401593-A	rs9401593	0	9401593	intron_variant	1	0.5157	4e-28	27.3979		0.0244707	NR unit decrease	Affymetrix, Illumina, Perlegen [~ 9300000] (imputed)	N
20	rs10429582	9	23358081	rs7029201	2017-02-24	27225129	Okbay A	2016-05-26	Nature	www.ncbi.nlm.nih.gov/pubmed/27225129	Genome-wide association study identifies 74 loci associated with educational attainment.	Educational attainment (years of education)	405,072 European ancestry individuals	NA	9p21.3	NR	LOC107987055 - LOC105369298	107987055	105369298		252908	124657	rs7029201-A	rs7029201	0	7029201	intron_variant	1	0.4113	7e-27	26.1549		0.0246964	NR unit increase	Affymetrix, Illumina, Perlegen [~ 9300000] (imputed)	N
22	rs9556958	13	99100046	rs9556958	2017-02-24	27225129	Okbay A	2016-05-26	Nature	www.ncbi.nlm.nih.gov/pubmed/27225129	Genome-wide association study identifies 74 loci associated with educational attainment.	Educational attainment (years of education)	405,072 European ancestry individuals	NA	13q32.2	NR	FARP1			10160			rs9556958-T	rs9556958	0	9556958	3_prime_UTR_variant	0	0.5275	1e-11	11		0.0151373	NR unit decrease	Affymetrix, Illumina, Perlegen [~ 9300000] (imputed)	N
24	rs17652520	17	43991515	rs192818565	2017-02-24	27225129	Okbay A	2016-05-26	Nature	www.ncbi.nlm.nih.gov/pubmed/27225129	Genome-wide association study identifies 74 loci associated with educational attainment.	Educational attainment (years of education)	405,072 European ancestry individuals	NA	17q21.31	NR	MAPT			4137			rs192818565-T	rs192818565	1	62056842	intron_variant	0	0.7988	2e-12	11.699		0.0204575	NR unit increase	Affymetrix, Illumina, Perlegen [~ 9300000] (imputed)	N
26	rs12967855	18	35159124	rs9964724	2017-02-24	27225129	Okbay A	2016-05-26	Nature	www.ncbi.nlm.nih.gov/pubmed/27225129	Genome-wide association study identifies 74 loci associated with educational attainment.	Educational attainment (years of education)	405,072 European ancestry individuals	NA	18q12.2	NR	CELF4 - LOC107985118	56853	107985118		13109	58043	rs9964724-T	rs9964724	0	9964724	regulatory_region_variant	1	0.6832	2e-14	13.699		0.0182164	NR unit increase	Affymetrix, Illumina, Perlegen [~ 9300000] (imputed)	N
29	rs12151248	19	13171424	rs1382358	2017-02-24	27225129	Okbay A	2016-05-26	Nature	www.ncbi.nlm.nih.gov/pubmed/27225129	Genome-wide association study identifies 74 loci associated with educational attainment.	Educational attainment (years of education)	405,072 European ancestry individuals	NA	19p13.13	NR	NFIX			4784			rs1382358-T	rs1382358	0	1382358	intron_variant	0	0.8701	2e-08	7.69897		0.0195137	NR unit increase	Affymetrix, Illumina, Perlegen [~ 9300000] (imputed)	N
24	rs17652520	17	43567337	rs1879586	2017-08-04	28346442	Phelan CM	2017-03-27	Nat Genet	www.ncbi.nlm.nih.gov/pubmed/28346442	Identification of 12 new susceptibility loci for different histotypes of epithelial ovarian cancer.	Epithelial ovarian cancer	16,924 European ancestry cases,Â 68,502 European ancestry controls	NA	17q21.31	NR	PLEKHM1			9842			rs1879586-G	rs1879586	0	1879586	intron_variant	0	0.181254	2e-19	18.699		1.16114	[1.12396655984348-1.19953742102822]	Illumina [11595112] (imputed)	N
24	rs17652520	17	44788310	rs183211	2015-12-18	25581431	Kuchenbaecker KB	2015-01-12	Nat Genet	www.ncbi.nlm.nih.gov/pubmed/25581431	Identification of six new susceptibility loci for invasive epithelial ovarian cancer.	Epithelial ovarian cancer	4,368 European ancestry cases, 9,123 European ancestry controls,	2,462 European ancestry BRCA1 mutation carrier cases, 12,790 European ancestry BRCA1 mutation carrier controls, up to 631 European ancestry BRCA2 mutation carrier cases, 7,580 European ancestry BRCA2 mutation carrier controls, 9,627 European ancestry serous cases, 1,442 European ancestry non-serous cases, 21,722 European ancestry controls	17q21.31	PLEKHM1	NSF			4905			rs183211-A	rs183211	0	183211	intron_variant	0	0.24	2e-13	12.699		1.11	[1.07-1.16]	Illumina [up to 10962898] (imputed)	N
28	rs784256	18	53210302	rs613872	2010-10-05	20825314	Baratz KH	2010-09-09	N Engl J Med	www.ncbi.nlm.nih.gov/pubmed/20825314	E2-2 protein and Fuchs's corneal dystrophy.	Fuchs's corneal dystrophy	130 European ancestry cases, 260 European ancestry controls	150 cases, 150 controls	18q21.2	TCF4	TCF4			6925			rs613872-G	rs613872	0	613872	intron_variant	0	0.15	1e-18	18		5.47	[3.75-7.99]	Illumina [~ 370000]	N
28	rs784256	18	53397199	rs784257	2017-06-21	28358029	Afshari NA	2017-03-30	Nat Commun	www.ncbi.nlm.nih.gov/pubmed/28358029	Genome-wide association study identifies three novel loci in Fuchs endothelial corneal dystrophy.	Fuchs's corneal dystrophy	1,404 European ancestry cases, 2,564 European ancestry controls	671 European ancestry cases, 778 European ancestry controls	18q21.2	TCF4	LOC105372130			105372130			rs784257-?	rs784257	0	784257	intron_variant	0	NR	3e-200	199.523		4.94	[4.45-5.48]	Illumina [8680745] (imputed)	N
3	rs11588857	1	204508147	rs4252707	2017-07-13	28346443	Melin BS	2017-03-27	Nat Genet	www.ncbi.nlm.nih.gov/pubmed/28346443	Genome-wide association study of glioma subtypes identifies specific differences in genetic susceptibility to glioblastoma and non-glioblastoma tumors.	Glioma	12,469 European ancestry cases, 18,190 European ancestry controls.	NA	1q32.1	MDM4	MDM4			4194			rs4252707-A	rs4252707	0	4252707	intron_variant	0	0.22	3e-07	6.52288		1.12	1.07â€“1.17	Illumina [at least 6887412] (imputed)	N
24	rs17652520	17	43696159	rs675600	2017-08-30	27863252	Astle WJ	2016-11-17	Cell	www.ncbi.nlm.nih.gov/pubmed/27863252	The Allelic Landscape of Human Blood Cell Trait Variation and Links to Common Complex Disease.	Granulocyte count	169,822 European ancestry individuals	NA	17q21.31	CRHR1-IT1, CRHR1, RP11-105N13.4	RPS26P8 - MGC57346	644191	401884		9790	1536	rs675600-T	rs675600	0	675600	upstream_gene_variant	1	0.2046	5e-09	8.30103		0.0267392	[0.018-0.036] unit increase	Affymetrix [~ 2500000] (imputed)	N
16	rs10872224	6	98399521	rs4548017	2017-03-31	27694959	Bonder MJ	2016-10-03	Nat Genet	www.ncbi.nlm.nih.gov/pubmed/27694959	The effect of host genetics on the gut microbiome.	Gut microbiota (bacterial taxa)	984 European ancestry individuals	530 European ancestry individuals	6q16.1	MMS22L	LOC101927314 - MIR2113	101927314	100302164		242728	72886	rs4548017-A	rs4548017	0	4548017	intron_variant	1	NR	2e-08	7.69897	(k__Archaea|p__Euryarchaeota|c__Methanobacteria)	5.65652	NR Z-score increase	Illumina [8100000] (imputed)	N
16	rs10872224	6	98399521	rs4548017	2017-03-31	27694959	Bonder MJ	2016-10-03	Nat Genet	www.ncbi.nlm.nih.gov/pubmed/27694959	The effect of host genetics on the gut microbiome.	Gut microbiota (bacterial taxa)	984 European ancestry individuals	530 European ancestry individuals	6q16.1	MMS22L	LOC101927314 - MIR2113	101927314	100302164		242728	72886	rs4548017-A	rs4548017	0	4548017	intron_variant	1	NR	2e-08	7.69897	(k__Archaea|p__Euryarchaeota|c__Methanobacteria|o__Methanobacteriales)	5.65652	NR Z-score increase	Illumina [8100000] (imputed)	N
16	rs10872224	6	98399521	rs4548017	2017-03-31	27694959	Bonder MJ	2016-10-03	Nat Genet	www.ncbi.nlm.nih.gov/pubmed/27694959	The effect of host genetics on the gut microbiome.	Gut microbiota (bacterial taxa)	984 European ancestry individuals	530 European ancestry individuals	6q16.1	MMS22L	LOC101927314 - MIR2113	101927314	100302164		242728	72886	rs4548017-A	rs4548017	0	4548017	intron_variant	1	NR	2e-08	7.69897	(k__Archaea|p__Euryarchaeota|c__Methanobacteria|o__Methanobacteriales|f__Methanobacteriaceae)	5.65652	NR Z-score increase	Illumina [8100000] (imputed)	N
16	rs10872224	6	98399521	rs4548017	2017-03-31	27694959	Bonder MJ	2016-10-03	Nat Genet	www.ncbi.nlm.nih.gov/pubmed/27694959	The effect of host genetics on the gut microbiome.	Gut microbiota (bacterial taxa)	984 European ancestry individuals	530 European ancestry individuals	6q16.1	MMS22L	LOC101927314 - MIR2113	101927314	100302164		242728	72886	rs4548017-A	rs4548017	0	4548017	intron_variant	1	NR	4e-08	7.39794	(k__Archaea)	5.48599	NR Z-score increase	Illumina [8100000] (imputed)	N
16	rs10872224	6	98399521	rs4548017	2017-03-31	27694959	Bonder MJ	2016-10-03	Nat Genet	www.ncbi.nlm.nih.gov/pubmed/27694959	The effect of host genetics on the gut microbiome.	Gut microbiota (bacterial taxa)	984 European ancestry individuals	530 European ancestry individuals	6q16.1	MMS22L	LOC101927314 - MIR2113	101927314	100302164		242728	72886	rs4548017-A	rs4548017	0	4548017	intron_variant	1	NR	4e-08	7.39794	(k__Archaea|p__Euryarchaeota)	5.48599	NR Z-score increase	Illumina [8100000] (imputed)	N
8	rs9822268	3	49455330	rs11715915	2017-03-31	27694959	Bonder MJ	2016-10-03	Nat Genet	www.ncbi.nlm.nih.gov/pubmed/27694959	The effect of host genetics on the gut microbiome.	Gut microbiota (functional units)	984 European ancestry individuals	530 European ancestry individuals	3p21.31	AMT, RHOA, DAG1, BSN	AMT			275			rs11715915-T	rs11715915	0	11715915	synonymous_variant	0	NR	4e-06	5.39794	(GO:0009253|BP|07|peptidoglycan catabolic process)	4.63358	Z-score decrease	Illumina [8100000] (imputed)	N
24	rs17652520	17	44224940	rs80103986	2018-02-02	29313844	Willems SM	2017-07-12	Nat Commun	www.ncbi.nlm.nih.gov/pubmed/29313844	Large-scale GWAS identifies multiple loci for hand grip strength providing biological insights into muscular fitness.	Hand grip strength	142,035 European ancestry individuals	53,145 European ancestry individuals	17q21.31	KANSL1	KANSL1			284058			rs80103986-A	rs80103986	0	80103986	intron_variant	0	0.805	1e-09	9		0.171	[0.12-0.23] kg increase	Affymetrix [at least 17000000] (imputed)	N
8	rs2280406	3	50129399	rs2013208	2014-05-12	24097068	Willer CJ	2013-10-06	Nat Genet	www.ncbi.nlm.nih.gov/pubmed/24097068	Discovery and refinement of loci associated with lipid levels.	HDL cholesterol	94,595 European ancestry individuals	93,982 European ancestry individuals	3p21.31	RBM5	RBM5			10181			rs2013208-T	rs2013208	0	2013208	intron_variant	0	0.5	9e-12	11.0458		0.025	[NR] unit increase	NR [NR] (imputed)	N
8	rs2280406	3	50129399	rs2013208	2017-06-26	28334899	Spracklen CN	2017-02-21	Hum Mol Genet	www.ncbi.nlm.nih.gov/pubmed/28334899	Association analyses of East Asian individuals and trans-ancestry analyses with European individuals reveal new loci associated with cholesterol and triglyceride levels.	HDL cholesterol levels	34,930 East Asian ancestry individuals, 187,167 European ancestry individuals	8,741 Chinese ancestry individuals	3p21.31	RBM5	RBM5			10181			rs2013208-T	rs2013208	0	2013208	intron_variant	0	0.505	1e-12	12	(Trans-ethnic initial)	0.0254	[0.018-0.032] unit increase (EA Beta values)	Affymetrix, Illumina [~ 1900000] (imputed)	N
21	rs6477496	9	99161512	rs2025151	2013-09-12	23563607	Berndt SI	2013-04-07	Nat Genet	www.ncbi.nlm.nih.gov/pubmed/23563607	Genome-wide meta-analysis identifies 11 new loci for anthropometric traits and provides insights into genetic architecture.	Height	8,097 European ancestry tall individuals, 8,099 European ancestry short individuals	4,872 European ancestry tall individuals, 4,831 European ancestry short individuals	9q22.32	ZNF367	ZNF367			195828			rs2025151-G	rs2025151	0	2025151	intron_variant	0	0.18	2e-12	11.699		1.22	[NR]	Affymetrix, Illumina [~ 2800000] (imputed)	N
21	rs6477496	9	99201585	rs7870753	2015-09-24	25282103	Wood AR	2014-10-05	Nat Genet	www.ncbi.nlm.nih.gov/pubmed/25282103	Defining the role of common variation in the genomic and biological architecture of adult human height.	Height	253,288 European ancestry individuals	80,067 European ancestry individuals	9q22.32	HABP4	ZNF367 - HABP4	195828	22927		20660	10852	rs7870753-A	rs7870753	0	7870753	intergenic_variant	1	0.777	4e-33	32.3979		0.043	[0.035-0.051] unit decrease	Affymetrix, Illumina, Perlegen [2550858] (imputed)	N
25	rs146301099	17	46974734	rs318095	2015-09-24	25282103	Wood AR	2014-10-05	Nat Genet	www.ncbi.nlm.nih.gov/pubmed/25282103	Defining the role of common variation in the genomic and biological architecture of adult human height.	Height	253,288 European ancestry individuals	80,067 European ancestry individuals	17q21.32	ATP5G1	LOC105371814			105371814			rs318095-T	rs318095	0	318095	intron_variant	0	0.463	2e-16	15.699		0.024	[0.018-0.03] unit increase	Affymetrix, Illumina, Perlegen [2550858] (imputed)	N
24	rs17652520	17	43811072	rs17563683	2017-08-30	27863252	Astle WJ	2016-11-17	Cell	www.ncbi.nlm.nih.gov/pubmed/27863252	The Allelic Landscape of Human Blood Cell Trait Variation and Links to Common Complex Disease.	Hematocrit	173,039 European ancestry individuals	NA	17q21.31	CRHR1, RP11-105N13.4, RP11-293E1.1	LOC107985028, MGC57346-CRHR1			107985028, 104909134			rs17563683-G	rs17563683	0	17563683	intron_variant	0	0.2333	2e-28	27.699		0.0451564	[0.037-0.053] unit increase	Affymetrix [~ 2500000] (imputed)	N
24	rs17652520	17	43811072	rs17563683	2017-08-30	27863252	Astle WJ	2016-11-17	Cell	www.ncbi.nlm.nih.gov/pubmed/27863252	The Allelic Landscape of Human Blood Cell Trait Variation and Links to Common Complex Disease.	Hemoglobin concentration	172,925 European ancestry individuals	NA	17q21.31	CRHR1, RP11-105N13.4, RP11-293E1.1	LOC107985028, MGC57346-CRHR1			107985028, 104909134			rs17563683-G	rs17563683	0	17563683	intron_variant	0	0.2333	3e-26	25.5229		0.0434418	[0.035-0.051] unit increase	Affymetrix [~ 2500000] (imputed)	N
24	rs17652520	17	44192618	rs4606752	2017-08-30	27863252	Astle WJ	2016-11-17	Cell	www.ncbi.nlm.nih.gov/pubmed/27863252	The Allelic Landscape of Human Blood Cell Trait Variation and Links to Common Complex Disease.	High light scatter reticulocyte count	170,761 European ancestry individuals	NA	17q21.31	KANSL1	KANSL1			284058			rs4606752-G	rs4606752	0	4606752	intron_variant	0	0.2267	2e-16	15.699		0.0347053	[0.026-0.043] unit increase	Affymetrix [~ 2500000] (imputed)	N
24	rs17652520	17	43567337	rs1879586	2017-08-07	28346442	Phelan CM	2017-03-27	Nat Genet	www.ncbi.nlm.nih.gov/pubmed/28346442	Identification of 12 new susceptibility loci for different histotypes of epithelial ovarian cancer.	High-grade serous ovarian cancer	13,037 European ancestry cases,Â 40,941 European ancestry controls	NA	17q21.31	NR	PLEKHM1			9842			rs1879586-G	rs1879586	0	1879586	intron_variant	0	0.181254	3e-13	12.5229		1.15856	[1.11378456264581-1.20513099189349]	Illumina [11595112] (imputed)	N
21	rs6477496	9	99111384	rs10123368	2017-05-23	25673412	Shungin D	2015-02-12	Nature	www.ncbi.nlm.nih.gov/pubmed/25673412	New genetic loci link adipose and insulin biology to body fat distribution.	Hip circumference adjusted for BMI	up to 56,910 European ancestry men, up to 86,570 European ancestry women	up to 36,570 European ancestry men, 30,172 European ancestry women, 915 Filipino ancestry men, 735 Filipino ancestry women, 2,351 African American/Afro-Caribbean ancestry men, 6,258 African American/Afro-Caribbean ancestry women, 2,285 South Asian ancestry men, 506 South Asian ancestry women, 195 Seychellois ancestry men, 266 Seychellois ancestry women	9q22.32	SLC35D2	SLC35D2			11046			rs10123368-T	rs10123368	0	10123368	intron_variant	0	0.8045	2e-08	7.69897	(EA,men)	0.036	[0.023-0.049] unit decrease	Affymetrix, Illumina, Perlegen [up to 2542447] (imputed)	N
21	rs6477496	9	99111384	rs10123368	2017-05-23	25673412	Shungin D	2015-02-12	Nature	www.ncbi.nlm.nih.gov/pubmed/25673412	New genetic loci link adipose and insulin biology to body fat distribution.	Hip circumference adjusted for BMI	up to 56,910 European ancestry men, up to 86,570 European ancestry women	up to 36,570 European ancestry men, 30,172 European ancestry women, 915 Filipino ancestry men, 735 Filipino ancestry women, 2,351 African American/Afro-Caribbean ancestry men, 6,258 African American/Afro-Caribbean ancestry women, 2,285 South Asian ancestry men, 506 South Asian ancestry women, 195 Seychellois ancestry men, 266 Seychellois ancestry women	9q22.32	SLC35D2	SLC35D2			11046			rs10123368-T	rs10123368	0	10123368	intron_variant	0	0.8045	5e-09	8.30103	(EA)	0.026	[0.017-0.035] unit decrease	Affymetrix, Illumina, Perlegen [up to 2542447] (imputed)	N
24	rs17652520	17	43925297	rs17690703	2014-08-06	24429156	Noth I	2013-04-17	Lancet Respir Med	www.ncbi.nlm.nih.gov/pubmed/24429156	Genetic variants associated with idiopathic pulmonary fibrosis susceptibility and mortality: a genome-wide association study.	Idiopathic pulmonary fibrosis	542 European ancestry cases, 542 European ancestry controls	868 European ancestry cases, 1,389 European ancestry controls	17q21.31	SPPL2C, KANSL1, MAPT, CRHR1, STH	MAPT-AS1			100128977			rs17690703-C	rs17690703	0	17690703	intron_variant	0	0.76	6e-09	8.22185		1.43	[1.27-1.61]	Affymetrix [10601812] (imputed)	N
8	rs9822268	3	49631221	rs7632342	2017-08-30	27863252	Astle WJ	2016-11-17	Cell	www.ncbi.nlm.nih.gov/pubmed/27863252	The Allelic Landscape of Human Blood Cell Trait Variation and Links to Common Complex Disease.	Immature fraction of reticulocytes	170,548 European ancestry individuals	NA	3p21.31	BSN	BSN			8927			rs7632342-T	rs7632342	0	7632342	intron_variant	0	0.2752	1e-20	20		0.0382007	[0.03-0.046] unit decrease	Affymetrix [~ 2500000] (imputed)	N
6	rs1455350	2	199523122	rs17229285	2016-07-24	26192919	Liu JZ	2015-07-20	Nat Genet	www.ncbi.nlm.nih.gov/pubmed/26192919	Association analyses identify 38 susceptibility loci for inflammatory bowel disease and highlight shared genetic risk across populations.	Inflammatory bowel disease	12,882 European ancestry cases, 21,770 European ancestry controls	25,273 European ancestry cases, 26,715 European ancestry controls, 548 Iranian ancestry cases, 342 Iranian ancestry control, 1,423 Indian ancestry cases, 990 Indian ancestry controls, 2,824 East Asian ancestry cases, 3,719 East Asian ancestry controls	2q33.1	NR	LOC105373831			105373831			rs17229285-G	rs17229285	0	17229285	intron_variant	0	0.4966	8e-07	6.09691	(EA)	1.05058	[1.03-1.07]	Affymetrix, Illumina [~ 9000000] (imputed)	N
8	rs9822268	3	49697459	rs9836291	2016-07-24	26192919	Liu JZ	2015-07-20	Nat Genet	www.ncbi.nlm.nih.gov/pubmed/26192919	Association analyses identify 38 susceptibility loci for inflammatory bowel disease and highlight shared genetic risk across populations.	Inflammatory bowel disease	12,882 European ancestry cases, 21,770 European ancestry controls	25,273 European ancestry cases, 26,715 European ancestry controls, 548 Iranian ancestry cases, 342 Iranian ancestry control, 1,423 Indian ancestry cases, 990 Indian ancestry controls, 2,824 East Asian ancestry cases, 3,719 East Asian ancestry controls	3p21.31	NR	BSN			8927			rs9836291-?	rs9836291	0	9836291	intron_variant	0	NR	1e-52	52	(EA)			Affymetrix, Illumina [~ 9000000] (imputed)	N
8	rs9822268	3	49721532	rs3197999	2013-02-12	23128233	Jostins L	2012-11-01	Nature	www.ncbi.nlm.nih.gov/pubmed/23128233	Host-microbe interactions have shaped the genetic architecture of inflammatory bowel disease.	Inflammatory bowel disease	12,924 European ancestry cases, 21,442 European ancestry controls	25,683 European ancestry cases, 17,015 European ancestry controls	3p21.31	PFKFB4, MST1R, UCN2, IP6K2, MST1, IP6K1, GPX1, USP4, BSN	MST1			4485			rs3197999-A	rs3197999	0	3197999	missense_variant	0	0.296	1e-47	47		1.18	[1.144-1.216]	Affymetrix, Illumina [1230000] (imputed)	N
8	rs9822268	3	49721532	rs3197999	2017-06-02	28067908	de Lange KM	2017-01-09	Nat Genet	www.ncbi.nlm.nih.gov/pubmed/28067908	Genome-wide association study implicates immune activation of multiple integrin genes in inflammatory bowel disease.	Inflammatory bowel disease	25,042 European and unknown ancestry cases, 34,915 European and unknown ancestry controls	NA	3p21.31	TMA7, TREX1, UCN2, TMEM89, SLC26A6, WDR6, NDUFAF3, IMPDH2, KLHDC8B, RP11-3B7.1, C3orf62, GPX1, TCTA, AMT, APEH, PLXNB1, CCDC51, SHISA5, PFKFB4, UQCRC1, CELSR3, NCKIPSD, PRKAR2A, SLC25A20, ARIH2OS, P4HTM, DALRD3, QRICH1, QARS, LAMB2, CCDC71, C3orf84, USP4, NICN1, MST1, RNF123, ATRIP, COL7A1, IP6K2, ARIH2, USP19, RHOA, DAG1, BSN, CCDC36	MST1			4485			rs3197999-?	rs3197999	0	3197999	missense_variant	0		1e-33	33				Illumina [9725440] (imputed)	N
4	rs12614880	2	100852734	rs13010010	2017-07-18	28530673	Sniekers S	2017-05-22	Nat Genet	www.ncbi.nlm.nih.gov/pubmed/28530673	Genome-wide association meta-analysis of 78,308 individuals identifies new loci and genes influencing human intelligence.	Intelligence	up to 58,799 European ancestry adults, up to 19,509 European ancestry children	NA	2q11.2	LINC01104, AFF	LINC01104			150577			rs13010010-T	rs13010010	0	13010010	intron_variant	0	0.3782	2e-08	7.69897		5.654	z score increase	Affymetrix, Illumina [12104294] (imputed)	N
4	rs12614880	2	100852734	rs13010010	2017-07-18	28530673	Sniekers S	2017-05-22	Nat Genet	www.ncbi.nlm.nih.gov/pubmed/28530673	Genome-wide association meta-analysis of 78,308 individuals identifies new loci and genes influencing human intelligence.	Intelligence	up to 58,799 European ancestry adults, up to 19,509 European ancestry children	NA	2q11.2	LINC01104, AFF3	LINC01104			150577			rs13010010-T	rs13010010	0	13010010	intron_variant	0	0.3782	8e-07	6.09691	(Adults)	4.948	z score increase	Affymetrix, Illumina [12104294] (imputed)	N
16	rs1906252	6	98584733	rs9320913	2017-07-18	28530673	Sniekers S	2017-05-22	Nat Genet	www.ncbi.nlm.nih.gov/pubmed/28530673	Genome-wide association meta-analysis of 78,308 individuals identifies new loci and genes influencing human intelligence.	Intelligence	up to 58,799 European ancestry adults, up to 19,509 European ancestry children	NA	6q16.1	MIR2113, POU3F2	MIR2113 - EIF4EBP2P3	100302164	100190924		112236	41803	rs9320913-A	rs9320913	0	9320913	intron_variant	1	0.4836	4e-11	10.3979		6.612	z score increase	Affymetrix, Illumina [12104294] (imputed)	N
16	rs1906252	6	98584733	rs9320913	2017-07-18	28530673	Sniekers S	2017-05-22	Nat Genet	www.ncbi.nlm.nih.gov/pubmed/28530673	Genome-wide association meta-analysis of 78,308 individuals identifies new loci and genes influencing human intelligence.	Intelligence	up to 58,799 European ancestry adults, up to 19,509 European ancestry children	NA	6q16.1	MIR2113, POU3F2	MIR2113 - EIF4EBP2P3	100302164	100190924		112236	41803	rs9320913-A	rs9320913	0	9320913	intron_variant	1	0.4836	9e-09	8.04576	(Adults)	5.751	z score increase	Affymetrix, Illumina [12104294] (imputed)	N
24	rs17652520	17	44056767	rs1981997	2013-11-01	23583980	Fingerlin TE	2013-04-14	Nat Genet	www.ncbi.nlm.nih.gov/pubmed/23583980	Genome-wide association study identifies multiple susceptibility loci for pulmonary fibrosis.	Interstitial lung disease	1,161 European ancestry cases, 4,683 European ancestry controls	876 European ancestry cases, 1,890 European ancestry controls	17q21.31	MAPT	MAPT			4137			rs1981997-G	rs1981997	0	1981997	non_coding_transcript_exon_variant	0	0.77	9e-14	13.0458		1.41	[1.28-1.56]	Illumina [439828]	N
24	rs17652520	17	43567337	rs1879586	2017-08-03	28346442	Phelan CM	2017-03-27	Nat Genet	www.ncbi.nlm.nih.gov/pubmed/28346442	Identification of 12 new susceptibility loci for different histotypes of epithelial ovarian cancer.	Invasive epithelial ovarian cancer	22,406 European ancestry cases, 40,941 European ancestry controls	NA	17q21.31	NR	PLEKHM1			9842			rs1879586-G	rs1879586	0	1879586	intron_variant	0	0.181254	2e-13	12.699		1.1339	[1.09660984313914-1.1724605092959]	Illumina [11595112] (imputed)	N
24	rs17652520	17	43850932	rs113518470	2017-05-11	27182965	Pickrell JK	2016-05-16	Nat Genet	www.ncbi.nlm.nih.gov/pubmed/27182965	Detection and interpretation of shared genetic influences on 42 human traits.	Joint mobility (Beighton score)	64,143 European ancestry individuals	NA	17q21.31	LRRC37A3, CRHR1	MGC57346-CRHR1			104909134			rs113518470-?	rs113518470	0	113518470	intron_variant	0	NR	6e-11	10.2218		0.09	[0.116-0.063] unit decrease	Illumina [12039492] (imputed)	N
24	rs17652520	17	44192590	rs35524223	2017-06-16	28166213	Wain LV	2017-02-06	Nat Genet	www.ncbi.nlm.nih.gov/pubmed/28166213	Genome-wide association analyses for lung function and chronic obstructive pulmonary disease identify new loci and potential druggable targets.	Lung function (FEV1)	48,943 European ancestry individuals.	57,176 European ancestry individuals, 38,199 individuals.	17q21.31	KANSL1	KANSL1			284058			rs35524223-A	rs35524223	0	35524223	intron_variant	0	0.22	1e-13	13		0.061	[0.045-0.077] unit decrease	Affymetrix [up to 27624732] (imputed)	N
24	rs17652520	17	44192590	rs35524223	2017-06-16	28166213	Wain LV	2017-02-06	Nat Genet	www.ncbi.nlm.nih.gov/pubmed/28166213	Genome-wide association analyses for lung function and chronic obstructive pulmonary disease identify new loci and potential druggable targets.	Lung function (FVC)	48,943 European ancestry individuals.	57,176 European ancestry individuals, 38,199 individuals.	17q21.31	KANSL1	KANSL1			284058			rs35524223-A	rs35524223	0	35524223	intron_variant	0	0.2166	7e-13	12.1549		0.059	[0.043-0.075] unit decrease	Affymetrix [27624732] (imputed)	N
24	rs17652520	17	44189858	rs76640332	2017-08-30	27863252	Astle WJ	2016-11-17	Cell	www.ncbi.nlm.nih.gov/pubmed/27863252	The Allelic Landscape of Human Blood Cell Trait Variation and Links to Common Complex Disease.	Lymphocyte percentage of white cells	171,748 European ancestry individuals	NA	17q21.31	KANSL1	KANSL1			284058			rs76640332-A	rs76640332	0	76640332	intron_variant	0	0.222	5e-13	12.301		0.0306755	[0.022-0.039] unit decrease	Affymetrix [~ 2500000] (imputed)	N
24	rs17652520	17	43924219	rs12373124	2012-08-15	22693459	Li R	2012-05-31	PLoS Genet	www.ncbi.nlm.nih.gov/pubmed/22693459	Six novel susceptibility Loci for early-onset androgenetic alopecia and their unexpected association with common diseases.	Male-pattern baldness	3,891 European ancestry cases, 8,915 European ancestry controls	NA	17q21.31	intergenic	SPPL2C, MAPT-AS1			162540, 100128977			rs12373124-T	rs12373124	0	12373124	synonymous_variant	0	0.438	5e-10	9.30103		1.33	[1.21-1.45]	Affymetrix, Illumina [2391230] (imputed)	N
24	rs17652520	17	44065740	rs919462	2018-01-12	29146897	Pirastu N	2017-11-17	Nat Commun	www.ncbi.nlm.nih.gov/pubmed/29146897	GWAS for male-pattern baldness identifies 71 susceptibility loci explaining 38% of the risk.	Male-pattern baldness	25,662 British ancestry cases, 17,928 British ancestry controls	13,367 European ancestry cases, 11,851 European ancestry controls, 3,436 cases, 2,435 controls	17q21.31	WNT3, MAPT, PLEKHM1	MAPT			4137			rs919462-C	rs919462	0	919462	intron_variant	0	NR	1e-26	26		0.168393	[0.14-0.2] unit decrease	Affymetrix [27512692] (imputed)	N
8	rs2280406	3	50093209	rs6762477	2014-07-01	21102462	Elks CE	2010-11-21	Nat Genet	www.ncbi.nlm.nih.gov/pubmed/21102462	Thirty new loci for age at menarche identified by a meta-analysis of genome-wide association studies.	Menarche (age at onset)	86,142 European ancestry female individuals, 557 Old Order Amish (founder/genetic isolate) female individuals, 1,103 Erasmus Rucphen (founder/genetic isolate) female individuals	Up to 12,813 European ancestry female individuals, 910 Val Borbera (founder/genetic isolate) female individuals, 348 Orcadian (founder/genetic isolate) female individuals, 338 Friuli Venezia Giulia (founder/genetic isolate) female individuals, 322 Carlantino (founder/genetic/isolate) female individuals	3p21.31	RBM6	RBM6			10180			rs6762477-G	rs6762477	0	6762477	intron_variant	0	0.44	2e-08	7.69897		2.5	[1.72-3.28] week increase	Affymetrix, Illumina [~ 2500000] (imputed)	N
8	rs2280406	3	50093209	rs6762477	2015-04-23	25231870	Perry JR	2014-07-23	Nature	www.ncbi.nlm.nih.gov/pubmed/25231870	Parent-of-origin-specific allelic associations among 106 genomic loci for age at menarche.	Menarche (age at onset)	Up to 182,413 European ancestry females	NA	3p21.31	WDR6, UBA7	RBM6			10180			rs6762477-G	rs6762477	0	6762477	intron_variant	0	0.44	8e-12	11.0969		0.04	[0.028-0.052] unit increase	Affymetrix, Illumina [2441815] (imputed)	N
21	rs6477496	9	99132044	rs10820447	2014-01-08	23793025	Anttila V	2013-06-23	Nat Genet	www.ncbi.nlm.nih.gov/pubmed/23793025	Genome-wide meta-analysis identifies new susceptibility loci for migraine.	Migraine with aura	5,118 European ancestry cases, 74,239 European ancestry controls	NA	9q22.32	intergenic	SLC35D2			11046			rs10820447-T	rs10820447	0	10820447	intron_variant	0	0.16	6e-06	5.22185		1.16	[1.09-1.23]	Affymetrix, Illumina [~ 2300000] (imputed)	N
24	rs17652520	17	44863133	rs916888	2017-03-20	27629089	Sailer A	2016-09-14	Neurology	www.ncbi.nlm.nih.gov/pubmed/27629089	A genome-wide association study in multiple system atrophy.	Multiple system atrophy	918 European ancestry cases, 3,864 European ancestry controls	NA	17q21.31	WNT3	WNT3			7473			rs916888-T	rs916888	0	916888	intron_variant	0	0.75	4e-06	5.39794		1.35		Illumina [4903804] (imputed)	N
24	rs17652520	17	43696159	rs675600	2017-08-30	27863252	Astle WJ	2016-11-17	Cell	www.ncbi.nlm.nih.gov/pubmed/27863252	The Allelic Landscape of Human Blood Cell Trait Variation and Links to Common Complex Disease.	Myeloid white cell count	169,219 European ancestry individuals	NA	17q21.31	CRHR1-IT1, CRHR1, RP11-105N13.4	RPS26P8 - MGC57346	644191	401884		9790	1536	rs675600-T	rs675600	0	675600	upstream_gene_variant	1	0.2046	3e-09	8.52288		0.0273315	[0.018-0.036] unit increase	Affymetrix [~ 2500000] (imputed)	N
20	rs10733389	9	23378220	rs10733389	2017-03-17	27089181	Okbay A	2016-04-18	Nat Genet	www.ncbi.nlm.nih.gov/pubmed/27089181	Genetic variants associated with subjective well-being, depressive symptoms, and neuroticism identified through genome-wide analyses.	Neuroticism	170,911 European ancestry individuals	NA	9p21.3	NR	LOC107987055 - LOC105369298	107987055	105369298		273047	104518	rs10733389-A	rs10733389	0	10733389	intron_variant	1	0.384	8e-08	7.09691		0.0188852	[0.012-0.026] unit increase	Affymetrix [up to 6544775] (imputed)	N
22	rs9517310	13	99101426	rs9584850	2017-03-17	27089181	Okbay A	2016-04-18	Nat Genet	www.ncbi.nlm.nih.gov/pubmed/27089181	Genetic variants associated with subjective well-being, depressive symptoms, and neuroticism identified through genome-wide analyses.	Neuroticism	170,911 European ancestry individuals	NA	13q32.2	NR	FARP1			10160			rs9584850-C	rs9584850	0	9584850	3_prime_UTR_variant	0	0.272	7e-08	7.1549		0.0212799	[0.014-0.029] unit decrease	Affymetrix [up to 6544775] (imputed)	N
24	rs17652520	17	43573419	rs62065453	2018-02-01	29255261	Luciano M	2017-12-18	Nat Genet	www.ncbi.nlm.nih.gov/pubmed/29255261	Association analysis in over 329,000 individuals identifies 116 independent variants influencing neuroticism.	Neuroticism	329,821 European ancestry individuals	122,867 European ancestry individuals	17q21.31	intergenic	PLEKHM1 - LOC105369225	9842	105369225		5273	6839	rs62065453-T	rs62065453	0	62065453	intergenic_variant	1	0.21717	2e-24	23.699		10.227	z score increase	Illumina [18485882] (imputed)	N
24	rs17652520	17	43688317	rs28768976	2018-02-01	29255261	Luciano M	2017-12-18	Nat Genet	www.ncbi.nlm.nih.gov/pubmed/29255261	Association analysis in over 329,000 individuals identifies 116 independent variants influencing neuroticism.	Neuroticism	329,821 European ancestry individuals	122,867 European ancestry individuals	17q21.31	intergenic	RPS26P8 - MGC57346	644191	401884		1948	9378	rs28768976-A	rs28768976	0	28768976	downstream_gene_variant	1	0.77211	1e-25	25		10.453	z score decrease	Illumina [18485882] (imputed)	N
24	rs17652520	17	43810896	rs77804065	2018-02-01	29255261	Luciano M	2017-12-18	Nat Genet	www.ncbi.nlm.nih.gov/pubmed/29255261	Association analysis in over 329,000 individuals identifies 116 independent variants influencing neuroticism.	Neuroticism	329,821 European ancestry individuals	122,867 European ancestry individuals	17q21.31	ARHGAP27, CRHR1, KANSL1, MAPT, PLEKHM1, SPPL2C, STH	MGC57346-CRHR1, LOC107985028			104909134, 107985028			rs77804065-T	rs77804065	0	77804065	splice_region_variant	0	0.21716	8e-26	25.0969		10.503	z score increase	Illumina [18485882] (imputed)	N
24	rs17652520	17	43857989	rs111433752	2016-12-13	27067015	Smith DJ	2016-04-12	Mol Psychiatry	www.ncbi.nlm.nih.gov/pubmed/27067015	Genome-wide analysis of over 106â€‰000 individuals identifies 9 neuroticism-associated loci.	Neuroticism	91,370 European ancestry individuals, 15,346 individuals	NA	17q21.31	Intergenic	MGC57346-CRHR1			104909134			rs111433752-T	rs111433752	0	111433752	intron_variant	0	0.79	9e-12	11.0458		0.12	[0.085-0.155] unit decrease	Affymetrix [7207648] (imputed)	N
24	rs17652520	17	43953719	rs2214258	2018-02-01	29255261	Luciano M	2017-12-18	Nat Genet	www.ncbi.nlm.nih.gov/pubmed/29255261	Association analysis in over 329,000 individuals identifies 116 independent variants influencing neuroticism.	Neuroticism	329,821 European ancestry individuals	122,867 European ancestry individuals	17q21.31	intergenic	MAPT-AS1			100128977			rs2214258-C	rs2214258	0	2214258	intron_variant	0	0.21533	2e-25	24.699		10.415	z score increase	Illumina [18485882] (imputed)	N
24	rs17652520	17	44098967	rs17652520	2018-02-01	29255261	Luciano M	2017-12-18	Nat Genet	www.ncbi.nlm.nih.gov/pubmed/29255261	Association analysis in over 329,000 individuals identifies 116 independent variants influencing neuroticism.	Neuroticism	329,821 European ancestry individuals	122,867 European ancestry individuals	17q21.31	intergenic	MAPT			4137			rs17652520-A	rs17652520	0	17652520	intron_variant	0	0.2216	1e-25	25		10.472	z score increase	Illumina [18485882] (imputed)	N
24	rs17652520	17	44142332	rs193236081	2017-03-17	27089181	Okbay A	2016-04-18	Nat Genet	www.ncbi.nlm.nih.gov/pubmed/27089181	Genetic variants associated with subjective well-being, depressive symptoms, and neuroticism identified through genome-wide analyses.	Neuroticism	170,911 European ancestry individuals	NA	17q21.31	NR	KANSL1			284058			rs193236081-T	rs193236081	1	77184207	intron_variant	0	0.774	6e-11	10.2218		0.0284134	[0.02-0.037] unit decrease	Affymetrix [up to 6544775] (imputed)	N
24	rs17652520	17	44221836	rs2696589	2018-02-01	29255261	Luciano M	2017-12-18	Nat Genet	www.ncbi.nlm.nih.gov/pubmed/29255261	Association analysis in over 329,000 individuals identifies 116 independent variants influencing neuroticism.	Neuroticism	329,821 European ancestry individuals	122,867 European ancestry individuals	17q21.31	intergenic	KANSL1			284058			rs2696589-T	rs2696589	0	2696589	intron_variant	0	0.19528	3e-25	24.5229		10.371	z score increase	Illumina [18485882] (imputed)	N
24	rs17652520	17	44773783	rs199441	2018-02-01	29255261	Luciano M	2017-12-18	Nat Genet	www.ncbi.nlm.nih.gov/pubmed/29255261	Association analysis in over 329,000 individuals identifies 116 independent variants influencing neuroticism.	Neuroticism	329,821 European ancestry individuals	122,867 European ancestry individuals	17q21.31	intergenic	NSF			4905			rs199441-A	rs199441	0	199441	intron_variant	0	0.2175	3e-20	19.5229		9.219	z score increase	Illumina [18485882] (imputed)	N
26	rs12967855	18	35127427	rs1557341	2017-03-17	27089181	Okbay A	2016-04-18	Nat Genet	www.ncbi.nlm.nih.gov/pubmed/27089181	Genetic variants associated with subjective well-being, depressive symptoms, and neuroticism identified through genome-wide analyses.	Neuroticism	170,911 European ancestry individuals	NA	18q12.2	CELF4	CELF4			56853			rs1557341-A	rs1557341	0	1557341	intron_variant	0	0.343	6e-09	8.22185		0.0213377	[0.014-0.029] unit increase	Affymetrix [up to 6544775] (imputed)	N
26	rs12967855	18	35127427	rs1557341	2018-02-01	29255261	Luciano M	2017-12-18	Nat Genet	www.ncbi.nlm.nih.gov/pubmed/29255261	Association analysis in over 329,000 individuals identifies 116 independent variants influencing neuroticism.	Neuroticism	329,821 European ancestry individuals	122,867 European ancestry individuals	18q12.2	NR	CELF4			56853			rs1557341-C	rs1557341	0	1557341	intron_variant	0	0.6545	4e-16	15.3979		0.046273	[0.035-0.057] unit decrease	Illumina [18485882] (imputed)	N
24	rs17652520	17	43696159	rs675600	2017-08-30	27863252	Astle WJ	2016-11-17	Cell	www.ncbi.nlm.nih.gov/pubmed/27863252	The Allelic Landscape of Human Blood Cell Trait Variation and Links to Common Complex Disease.	Neutrophil count	170,702 European ancestry individuals	NA	17q21.31	CRHR1-IT1, CRHR1, RP11-105N13.4	RPS26P8 - MGC57346	644191	401884		9790	1536	rs675600-T	rs675600	0	675600	upstream_gene_variant	1	0.2045	3e-11	10.5229		0.0303579	[0.021-0.039] unit increase	Affymetrix [~ 2500000] (imputed)	N
3	rs11588857	1	204508147	rs4252707	2017-07-13	28346443	Melin BS	2017-03-27	Nat Genet	www.ncbi.nlm.nih.gov/pubmed/28346443	Genome-wide association study of glioma subtypes identifies specific differences in genetic susceptibility to glioblastoma and non-glioblastoma tumors.	Non-glioblastoma glioma	5,819 European ancestry cases, 18,190 European ancestry controls.	NA	1q32.1	MDM4	MDM4			4194			rs4252707-A	rs4252707	0	4252707	intron_variant	0	0.22	3e-09	8.52288		1.19	1.12-1.26	Illumina [at least 6769856] (imputed)	N
24	rs17652520	17	43516402	rs17631303	2013-08-02	23544013	Couch FJ	2013-03-27	PLoS Genet	www.ncbi.nlm.nih.gov/pubmed/23544013	Genome-wide association study in BRCA1 mutation carriers identifies novel loci associated with breast and ovarian cancer risk.	Ovarian cancer in BRCA1 mutation carriers	683 European ancestry cases, 2,044 European ancestry controls	1,706 European ancestry cases, 10,258 European ancestry controls	17q21.31	NR	PLEKHM1			9842			rs17631303-?	rs17631303	0	17631303	intron_variant	0	NR	1e-08	8				Illumina [2568349] (imputed)	N
24	rs17652520	17	43516402	rs17631303	2013-08-02	23544013	Couch FJ	2013-03-27	PLoS Genet	www.ncbi.nlm.nih.gov/pubmed/23544013	Genome-wide association study in BRCA1 mutation carriers identifies novel loci associated with breast and ovarian cancer risk.	Ovarian cancer in BRCA1 mutation carriers	683 European ancestry cases, 2,044 European ancestry controls	1,706 European ancestry cases, 10,258 European ancestry controls	17q21.31	intergenic	PLEKHM1			9842			rs17631303-G	rs17631303	0	17631303	intron_variant	0	0.19	1e-08	8		1.27	[1.17-1.38]	Illumina [2568349] (imputed)	N
24	rs17652520	17	43567337	rs1879586	2017-08-03	28346442	Phelan CM	2017-03-27	Nat Genet	www.ncbi.nlm.nih.gov/pubmed/28346442	Identification of 12 new susceptibility loci for different histotypes of epithelial ovarian cancer.	Ovarian cancer in BRCA1 mutation carriers	2,933 European ancestry carrier cases, 16,103 European ancestry carrier controls	NA	17q21.31	NR	PLEKHM1			9842			rs1879586-G	rs1879586	0	1879586	intron_variant	0	0.181254	7e-06	5.1549		1.18046	[1.0983093028467-1.26874471717965]	Illumina [11595112] (imputed)	N
24	rs17652520	17	44788310	rs183211	2013-08-02	23544013	Couch FJ	2013-03-27	PLoS Genet	www.ncbi.nlm.nih.gov/pubmed/23544013	Genome-wide association study in BRCA1 mutation carriers identifies novel loci associated with breast and ovarian cancer risk.	Ovarian cancer in BRCA1 mutation carriers	683 European ancestry cases, 2,044 European ancestry controls	1,706 European ancestry cases, 10,258 European ancestry controls	17q21.31	NR	NSF			4905			rs183211-?	rs183211	0	183211	intron_variant	0	NR	3e-08	7.52288				Illumina [2568349] (imputed)	N
24	rs17652520	17	44788310	rs183211	2013-08-02	23544013	Couch FJ	2013-03-27	PLoS Genet	www.ncbi.nlm.nih.gov/pubmed/23544013	Genome-wide association study in BRCA1 mutation carriers identifies novel loci associated with breast and ovarian cancer risk.	Ovarian cancer in BRCA1 mutation carriers	683 European ancestry cases, 2,044 European ancestry controls	1,706 European ancestry cases, 10,258 European ancestry controls	17q21.31	intergenic	NSF			4905			rs183211-A	rs183211	0	183211	intron_variant	0	0.23	3e-08	7.52288		1.25	[1.16-1.35]	Illumina [2568349] (imputed)	N
24	rs17652520	17	43513441	rs11012	2010-02-05	20070850	Edwards TL	2010-01-13	Ann Hum Genet	www.ncbi.nlm.nih.gov/pubmed/20070850	Genome-wide association study confirms SNPs in SNCA and the MAPT region as common risk factors for Parkinson disease.	Parkinson's disease	1,752 European ancestry cases, 1,745 European ancestry controls	NA	17q21.31	MAPT, PLEKHM1, IMP5	PLEKHM1			9842			rs11012-T	rs11012	0	11012	3_prime_UTR_variant	0	NR	6e-08	7.22185		1.43	[1.27-1.61]	Illumina [495715] (imputed)	N
24	rs17652520	17	43705601	rs365825	2017-05-11	27182965	Pickrell JK	2016-05-16	Nat Genet	www.ncbi.nlm.nih.gov/pubmed/27182965	Detection and interpretation of shared genetic influences on 42 human traits.	Parkinson's disease	9,619 European ancestry cases, 324,522 European ancestry controls	NA	17q21.31	CRHR1, LRRC37A3	MGC57346-CRHR1, MGC57346			104909134, 401884			rs365825-?	rs365825	0	365825	intron_variant	0	NR	4e-32	31.3979		1.27226	[1.22-1.33]	Illumina [12438219] (imputed)	N
24	rs17652520	17	43714850	rs2942168	2015-04-20	21292315	Nalls MA	2011-02-01	Lancet	www.ncbi.nlm.nih.gov/pubmed/21292315	Imputation of sequence variants for identification of genetic risks for Parkinson's disease: a meta-analysis of genome-wide association studies.	Parkinson's disease	5,333 European ancestry cases, 12,019 European ancestry controls	7,053 cases, 9,007 controls	17q21.31	MAPT	MGC57346-CRHR1, MGC57346			104909134, 401884			rs2942168-G	rs2942168	0	2942168	non_coding_transcript_exon_variant	0	0.78	1e-28	28		1.27	[1.23-1.31]	Illumina [7689524] (imputed)	N
24	rs17652520	17	43719143	rs393152	2009-12-10	19915575	Simon-Sanchez J	2009-11-15	Nat Genet	www.ncbi.nlm.nih.gov/pubmed/19915575	Genome-wide association study reveals genetic risk underlying Parkinson's disease.	Parkinson's disease	1,713 European ancestry cases, 3,978 European ancestry controls	3,361 European ancestry cases, 4,573 European ancestry controls	17q21.31	MAPT, C17orf69, KIAA1267, LOC644246	CRHR1-IT1, MGC57346-CRHR1			147081, 104909134			rs393152-A	rs393152	0	393152	non_coding_transcript_exon_variant	0	0.82	2e-16	15.699		1.3	[NR]	Illumina [463185]	N
24	rs17652520	17	43923683	rs12185268	2011-07-20	21738487	Do CB	2011-06-23	PLoS Genet	www.ncbi.nlm.nih.gov/pubmed/21738487	Web-based genome-wide association study identifies two novel loci and a substantial genetic component for Parkinson's disease.	Parkinson's disease	3,426 European ancestry cases, 29,624 European ancestry controls	NA	17q21.31	MAPT	MAPT-AS1, SPPL2C			100128977, 162540			rs12185268-A	rs12185268	0	12185268	missense_variant	0	0.79	3e-14	13.5229		1.3	[1.22-1.39]	Illumina [522782]	N
24	rs17652520	17	44081064	rs8070723	2011-01-03	21044948	Spencer CC	2010-11-02	Hum Mol Genet	www.ncbi.nlm.nih.gov/pubmed/21044948	Dissection of the genetics of Parkinson's disease identifies an additional association 5' of SNCA and multiple associated haplotypes at 17q21.	Parkinson's disease	1,705 European ancestry cases, 5,175 European ancestry controls	1,039 European ancestry cases, 1,984 European ancestry controls	17q21.31	MAPT	MAPT			4137			rs8070723-?	rs8070723	0	8070723	intron_variant	0	0.76	7e-12	11.1549		1.3	[1.19-1.43]	Illumina [532616]	N
24	rs17652520	17	44788310	rs183211	2011-09-14	21812969	Liu X	2011-08-03	BMC Med Genet	www.ncbi.nlm.nih.gov/pubmed/21812969	Genome-wide association study identifies candidate genes for Parkinson's disease in an Ashkenazi Jewish population.	Parkinson's disease	268 Ashkenazi Jewish cases, 178 Ashkenazi Jewish controls	1,782 European ancestry cases, 1,658 European ancestry controls	17q21.31	NSF	NSF			4905			rs183211-T	rs183211	0	183211	intron_variant	0	0.24	3e-07	6.52288				Illumina [525124]	N
24	rs17652520	17	44828931	rs199533	2009-12-10	19915575	Simon-Sanchez J	2009-11-15	Nat Genet	www.ncbi.nlm.nih.gov/pubmed/19915575	Genome-wide association study reveals genetic risk underlying Parkinson's disease.	Parkinson's disease	1,713 European ancestry cases, 3,978 European ancestry controls	3,361 European ancestry cases, 4,573 European ancestry controls	17q21.31	NSF	NSF			4905			rs199533-C	rs199533	0	199533	synonymous_variant	0	0.83	1e-14	14		1.28	[NR]	Illumina [463185]	N
24	rs17652520	17	44828931	rs199533	2010-09-22	20711177	Hamza TH	2010-08-15	Nat Genet	www.ncbi.nlm.nih.gov/pubmed/20711177	Common genetic variation in the HLA region is associated with late-onset sporadic Parkinson's disease.	Parkinson's disease	2,000 European ancestry cases, 1,986 European ancestry controls	Up to 1,447 cases, 1,468 controls	17q21.31	MAPT	NSF			4905			rs199533-C	rs199533	0	199533	synonymous_variant	0	0.78	1e-06	6		1.35	[1.19-1.52]	Illumina [811597]	N
24	rs17652520	17	44856641	rs199515	2012-04-20	22451204	Pankratz N	2012-03-01	Ann Neurol	www.ncbi.nlm.nih.gov/pubmed/22451204	Meta-analysis of Parkinson's disease: identification of a novel locus, RIT2.	Parkinson's disease	4,238 European ancestry cases, 4,239 European ancestry controls	3,738 European ancestry cases, 2,111 European ancestry controls	17q21.31	WNT3	WNT3			7473			rs199515-?	rs199515	0	199515	intron_variant	0	NR	3e-17	16.5229		1.32	[NR]	Illumina [2500000] (imputed)	N
24	rs17652520	17	44859144	rs415430	2011-09-14	21812969	Liu X	2011-08-03	BMC Med Genet	www.ncbi.nlm.nih.gov/pubmed/21812969	Genome-wide association study identifies candidate genes for Parkinson's disease in an Ashkenazi Jewish population.	Parkinson's disease	268 Ashkenazi Jewish cases, 178 Ashkenazi Jewish controls	1,782 European ancestry cases, 1,658 European ancestry controls	17q21.31	WNT3	WNT3			7473			rs415430-T	rs415430	0	415430	intron_variant	0	0.786	7e-07	6.1549				Illumina [525124]	N
24	rs17652520	17	44865603	rs199498	2014-10-21	24511991	Hill-Burns EM	2014-02-10	BMC Genomics	www.ncbi.nlm.nih.gov/pubmed/24511991	Identification of a novel Parkinson's disease locus via stratified genome-wide association study.	Parkinson's disease	1,565 European ancestry sproadic Parkinson's disease cases, 435 European ancestry familial Parkinson's disease cases, 1,986 European ancestry controls	1,528 European ancestry sporadic Parkinson's disease cases, 707 European ancestry familial Parkinson's disease cases, 796 European ancestry controls	17q21.31	MAPT	WNT3			7473			rs199498-T	rs199498	0	199498	intron_variant	0	0.764	2e-06	5.69897		1.35	[1.25-1.45]	Illumina [811597]	N
24	rs17652520	17	44865603	rs199498	2014-10-21	24511991	Hill-Burns EM	2014-02-10	BMC Genomics	www.ncbi.nlm.nih.gov/pubmed/24511991	Identification of a novel Parkinson's disease locus via stratified genome-wide association study.	Parkinson's disease	1,565 European ancestry sproadic Parkinson's disease cases, 435 European ancestry familial Parkinson's disease cases, 1,986 European ancestry controls	1,528 European ancestry sporadic Parkinson's disease cases, 707 European ancestry familial Parkinson's disease cases, 796 European ancestry controls	17q21.31	MAPT	WNT3			7473			rs199498-T	rs199498	0	199498	intron_variant	0	0.764	8e-07	6.09691	(Familial)	1.69	[1.57-1.81]	Illumina [811597]	N
8	rs9822268	3	49572140	rs4625	2016-08-31	26301688	Li YR	2015-08-24	Nat Med	www.ncbi.nlm.nih.gov/pubmed/26301688	Meta-analysis of shared genetic architecture across ten pediatric autoimmune diseases.	Pediatric autoimmune diseases	97 European ancestry thyroiditis cases, 107 European ancestry ankylosing spondylitis cases, 100 European ancestry psoriasis cases, 173 European ancestry celiac disease cases, 254 European ancestry systemic lupus erythematosus cases, 308 European ancestry common variable inmunodeficiency cases, 865 European ancestry ulcerative colitis cases, 1,086 European ancestry Type 1 diabetes cases, 1,123 Eur…	NA	3p21.31	DAG1	DAG1			1605			rs4625-G	rs4625	0	4625	3_prime_UTR_variant	0	0.31	8e-11	10.0969				Illumina [7347414] (imputed)	N
16	rs2503776	6	98346633	rs1338552	2017-05-11	27182965	Pickrell JK	2016-05-16	Nat Genet	www.ncbi.nlm.nih.gov/pubmed/27182965	Detection and interpretation of shared genetic influences on 42 human traits.	Photic sneeze reflex	32,446 European ancestry cases, 67,249 European ancestry controls	NA	6q16.1	MMS22L, POU3F2	LOC101927314 - MIR2113	101927314	100302164		189840	125774	rs1338552-?	rs1338552	0	1338552	intron_variant	1	NR	1e-17	17		1.092	[1.070-1.115]	Illumina [13729857] (imputed)	N
24	rs17652520	17	44863133	rs916888	2016-10-14	26634245	Lutz SM	2015-12-03	BMC Genet	www.ncbi.nlm.nih.gov/pubmed/26634245	A genome-wide association study identifies risk loci for spirometric measures among smokers of European and African ancestry.	Post bronchodilator FEV1	10,094 European ancestry current and former smoker individuals, 3,260 African American current and former smoker individuals, 178 current and former smoker individuals	NA	17q21.31	WNT3	WNT3			7473			rs916888-T	rs916888	0	916888	intron_variant	0	0.763	5e-06	5.30103		0.051	NR unit increase	Illumina [NR] (imputed)	N
8	rs9822268	3	49721532	rs3197999	2011-01-15	21151127	Melum E	2010-12-12	Nat Genet	www.ncbi.nlm.nih.gov/pubmed/21151127	Genome-wide association analysis in primary sclerosing cholangitis identifies two non-HLA susceptibility loci.	Primary sclerosing cholangitis	715 European ancestry cases, 2,962 European ancestry controls	1,025 European ancestry cases, 2,174 European ancestry controls	3p21.31	MST1	MST1			4485			rs3197999-?	rs3197999	0	3197999	missense_variant	0	0.28	1e-16	16		1.39	[1.24-1.56]	Affymetrix [2466182] (imputed)	N
8	rs9822268	3	49721532	rs3197999	2017-05-12	27992413	Ji SG	2016-12-19	Nat Genet	www.ncbi.nlm.nih.gov/pubmed/27992413	Genome-wide association study of primary sclerosing cholangitis identifies new risk loci and quantifies the genetic relationship with inflammatory bowel disease.	Primary sclerosing cholangitis	2,871 European ancestry cases, 12,019 European ancestry controls	1,925 European ancestry cases, 7,936 European ancestry controls	3p21.31	MST1	MST1			4485			rs3197999-A	rs3197999	0	3197999	missense_variant	0	0.3	5e-26	25.301		1.33	[1.26-1.40]	Affymetrix, Illumina [7891602] (imputed)	N
24	rs17652520	17	44081064	rs8070723	2011-07-14	21685912	Hoglinger GU	2011-06-19	Nat Genet	www.ncbi.nlm.nih.gov/pubmed/21685912	Identification of common variants influencing risk of the tauopathy progressive supranuclear palsy.	Progressive supranuclear palsy	1,069 European ancestry cases, 2,958 European ancestry controls, 45 cases, 329 controls	1,051 European ancestry cases, 3,560 European ancestry controls	17q21.31	MAPT	MAPT			4137			rs8070723-?	rs8070723	0	8070723	intron_variant	0	0.23	2e-118	117.699		5.11	[4.43-5.91]	Illumina [531451]	N
16	rs1906252	6	98588754	rs9375225	2013-06-14	23459443	Avery CL	2013-03-05	Pharmacogenomics J	www.ncbi.nlm.nih.gov/pubmed/23459443	Drug-gene interactions and the search for missing heritability: a cross-sectional pharmacogenomics study of the QT interval.	QT interval (drug interaction)	33,781 European ancestry individuals	NA	6q16.1	POU3F2	MIR2113 - EIF4EBP2P3	100302164	100190924		116257	37782	rs9375225-T	rs9375225	0	9375225	intron_variant	1	0.48	6e-06	5.22185	(Tri-Tetra/cyclic antidepressants)			Affymetrix, Illumina [~ 2500000] (imputed)	N
24	rs17652520	17	43826637	rs12150672	2017-05-11	28017375	van Rooij FJ	2016-12-22	Am J Hum Genet	www.ncbi.nlm.nih.gov/pubmed/28017375	Genome-wide Trans-ethnic Meta-analysis Identifies Seven Genetic Loci Influencing Erythrocyte Traits and a Role for RBPMS in Erythropoiesis.	Red blood cell count	up to 40,258 European ancestry individuals, up to 16,128 African American individuals, up to 15,252 East Asian individuals.	16,389 individuals of European and African American ancestry.	17q21.31	NR	MGC57346-CRHR1			104909134			rs12150672-?	rs12150672	0	12150672	intron_variant	0	NR	4e-09	8.39794				NR [2500000] (imputed)	N
24	rs17652520	17	43919096	rs2106786	2017-08-30	27863252	Astle WJ	2016-11-17	Cell	www.ncbi.nlm.nih.gov/pubmed/27863252	The Allelic Landscape of Human Blood Cell Trait Variation and Links to Common Complex Disease.	Red blood cell count	172,952 European ancestry individuals	NA	17q21.31	SPPL2C	MGC57346-CRHR1 - MAPT-AS1	104909134	100128977		5902	1626	rs2106786-G	rs2106786	0	2106786	intron_variant	1	0.2242	3e-36	35.5229		0.0537452	[0.045-0.062] unit increase	Affymetrix [~ 2500000] (imputed)	N
16	rs2503776	6	98358575	rs6924808	2015-12-03	25601762	Wang Y	2015-01-20	Pharmacogenomics J	www.ncbi.nlm.nih.gov/pubmed/25601762	Pharmacodynamic genome-wide association study identifies new responsive loci for glucocorticoid intervention in asthma.	Response to inhaled glucocorticoid treatment in asthma (change in FEV1)	120 individuals	410 individuals	6q16.1	NR	LOC101927314 - MIR2113	101927314	100302164		201782	113832	rs6924808-?	rs6924808	0	6924808	intron_variant	1		7e-16	15.1549				Affymetrix [266944]	N
21	rs6477496	9	99196094	rs10820614	2017-03-27	27798624	Eppinga RN	2016-10-31	Nat Genet	www.ncbi.nlm.nih.gov/pubmed/27798624	Identification of genomic loci associated with resting heart rate and shared genetic predictors with all-cause mortality.	Resting heart rate	127,919 European ancestry individuals, 2,478 Asian ancestry individuals, 1,734 Black individuals, 684 Mixed ancestry individuals, 1,436 individuals	130,795 European ancestry individuals	9q22.32	ZNF367	ZNF367 - HABP4	195828	22927		15169	16343	rs10820614-C	rs10820614	0	10820614	intergenic_variant	1	0.21	6e-06	5.22185		0.1854	[0.11-0.27] unit decrease	Affymetrix [19941912] (imputed)	N
24	rs17652520	17	44192618	rs4606752	2017-08-30	27863252	Astle WJ	2016-11-17	Cell	www.ncbi.nlm.nih.gov/pubmed/27863252	The Allelic Landscape of Human Blood Cell Trait Variation and Links to Common Complex Disease.	Reticulocyte count	170,641 European ancestry individuals	NA	17q21.31	KANSL1	KANSL1			284058			rs4606752-G	rs4606752	0	4606752	intron_variant	0	0.2266	1e-17	17		0.0360826	[0.028-0.044] unit increase	Affymetrix [~ 2500000] (imputed)	N
4	rs9653442	2	100806940	rs11676922	2010-06-13	20453842	Stahl EA	2010-05-09	Nat Genet	www.ncbi.nlm.nih.gov/pubmed/20453842	Genome-wide association study meta-analysis identifies seven new rheumatoid arthritis risk loci.	Rheumatoid arthritis	5,539 European ancestry cases, 20,169 European ancestry controls	6,768 European ancestry cases, 8,806 European ancestry controls	2q11.2	AFF3	AFF3 - LINC01104	3899	150577		47895	17776	rs11676922-T	rs11676922	0	11676922	intergenic_variant	1	0.46	1e-14	14		1.12	[NR]	Affymetrix, Illumina [~ 2716259] (imputed)	N
4	rs9653442	2	100806940	rs11676922	2014-11-14	24782177	Jiang L	2014-05-01	Arthritis Rheumatol	www.ncbi.nlm.nih.gov/pubmed/24782177	Novel risk loci for rheumatoid arthritis in Han Chinese and congruence with risk variants in Europeans.	Rheumatoid arthritis	952 Han Chinese ancestry cases, 943 Han Chinese ancestry controls	5,539 European ancestry cases, 20,169 European ancestry controls	2q11.2	AFF3	AFF3 - LINC01104	3899	150577		47895	17776	rs11676922-T	rs11676922	0	11676922	intergenic_variant	1		2e-08	7.69897		1.133	[NR]	Affymetrix [1497047] (imputed)	N
4	rs9653442	2	100825367	rs9653442	2014-08-05	24390342	Okada Y	2013-12-25	Nature	www.ncbi.nlm.nih.gov/pubmed/24390342	Genetics of rheumatoid arthritis contributes to biology and drug discovery.	Rheumatoid arthritis	up to 14,361 European ancestry cases, up to 42,923 European ancestry controls, up to 4,873 East Asian ancestry cases, up to 17,642 East Asian ancestry controls	up to 3,775 European ancestry cases, up to 5,801 European ancestry controls, up to 6,871 East Asian ancestry cases, up to 6,392 East Asian ancestry controls	2q11.2	AFF3	LINC01104			150577			rs9653442-C	rs9653442	0	9653442	intron_variant	0	0.46	1e-14	14	(EA)	1.12	[1.09-1.15]	Affymetrix, Illumina [up to 9739303] (imputed)	N
4	rs9653442	2	100825367	rs9653442	2014-08-05	24390342	Okada Y	2013-12-25	Nature	www.ncbi.nlm.nih.gov/pubmed/24390342	Genetics of rheumatoid arthritis contributes to biology and drug discovery.	Rheumatoid arthritis	up to 14,361 European ancestry cases, up to 42,923 European ancestry controls, up to 4,873 East Asian ancestry cases, up to 17,642 East Asian ancestry controls	up to 3,775 European ancestry cases, up to 5,801 European ancestry controls, up to 6,871 East Asian ancestry cases, up to 6,392 East Asian ancestry controls	2q11.2	AFF3	LINC01104			150577			rs9653442-C	rs9653442	0	9653442	intron_variant	0	0.46	2e-18	17.699		1.11	[1.09-1.14]	Affymetrix, Illumina [up to 9739303] (imputed)	N
4	rs9653442	2	100835734	rs10865035	2010-06-13	20453842	Stahl EA	2010-05-09	Nat Genet	www.ncbi.nlm.nih.gov/pubmed/20453842	Genome-wide association study meta-analysis identifies seven new rheumatoid arthritis risk loci.	Rheumatoid arthritis	5,539 European ancestry cases, 20,169 European ancestry controls	6,768 European ancestry cases, 8,806 European ancestry controls	2q11.2	AFF3	LINC01104			150577			rs10865035-A	rs10865035	0	10865035	intron_variant	0	0.47	2e-06	5.69897		1.12	[1.07-1.17]	Affymetrix, Illumina [~ 2716259] (imputed)	N
13	rs159365	5	60499131	rs171748	2014-03-18	23974872	Ripke S	2013-08-25	Nat Genet	www.ncbi.nlm.nih.gov/pubmed/23974872	Genome-wide association analysis identifies 13 new risk loci for schizophrenia.	Schizophrenia	5,001 European ancestry cases, 6,243 European ancestry controls, 8,832 cases, 12,067 controls	4,801 European ancestry cases, 4,741 European ancestry controls, 2,612 European and unknown ancestry cases, 15,021 European and unknown ancestry controls, 581 trios	5q12.1	ZSWIM6, C5orf43	LOC105378992, CTC-436P18.1			105378992, 101928630			rs171748-A	rs171748	0	171748	intron_variant	0	0.471	4e-08	7.39794		1.078	[1.05-1.11]	Affymetrix, Illumina [9871789]	N
13	rs4583848	5	60598543	rs4391122	2015-04-16	25056061	Ripke S	2014-07-22	Nature	www.ncbi.nlm.nih.gov/pubmed/25056061	Biological insights from 108 schizophrenia-associated genetic loci.	Schizophrenia	32,405 European ancestry cases, 42,221 European ancestry controls, 1,235 European ancestry cases and 1,235 European ancestry controls from 1235 parent-offspring trios, 1,836 East Asian ancestry cases, 3,383 East Asian ancestry controls	1,513 European ancestry cases, 66,236 European ancestry controls	5q12.1	ZSWIM6	LOC105378992			105378992			rs4391122-G	rs4391122	0	4391122	regulatory_region_variant	0	0.468	1e-14	14		1.0846	[1.06-1.11]	Affymetrix, Illumina [9005918] (imputed)	N
13	rs4583848	5	60598543	rs4391122	2016-07-23	26198764	Goes FS	2015-07-21	Am J Med Genet B Neuropsychiatr Genet	www.ncbi.nlm.nih.gov/pubmed/26198764	Genome-wide association study of schizophrenia in Ashkenazi Jews.	Schizophrenia	592 Ashkenazi Jewish ancestry cases, 505 Ashkenazi Jewish ancestry controls, 36,989 cases, 113,075 controls	NA	5q12.1	NR	LOC105378992			105378992			rs4391122-G	rs4391122	0	4391122	regulatory_region_variant	0	NR	2e-13	12.699		1.08696	[NR]	Illumina [7158791] (imputed)	N
13	rs4583848	5	60731458	rs7709645	2012-08-14	22688191	Bergen SE	2012-06-12	Mol Psychiatry	www.ncbi.nlm.nih.gov/pubmed/22688191	Genome-wide association study in a Swedish population yields support for greater CNV and MHC involvement in schizophrenia compared with bipolar disorder.	Schizophrenia	2,111 European ancestry cases, 2,535 European ancestry controls	11,271 European ancestry cases, 14,601 European ancestry controls	5q12.1	intergenic	ZSWIM6			57688			rs7709645-?	rs7709645	0	7709645	intron_variant	0	NR	4e-08	7.39794		1.11	[NR]	Affymetrix [745006]	N
24	rs17652520	17	44364209	rs2732614	2016-09-27	26632684	Dong J	2015-11-01	Medicine (Baltimore)	www.ncbi.nlm.nih.gov/pubmed/26632684	Genome-wide Meta-analysis on the Sense of Smell Among US Older Adults.	Sense of smell	6,252 European ancestry individuals	NA	17q21.31	KIAA1267, LRRC37	ARL17B, LRRC37A			100506084, 9884			rs2732614-T	rs2732614	0	2732614	intron_variant	0	0.2	7e-06	5.1549	(Ajusted for ApoE)	0.03	[0.01-0.05] ln(smell score+1) increase	Affymetrix, Illumina [2543887] (imputed)	N
24	rs17652520	17	44364209	rs2732614	2016-09-27	26632684	Dong J	2015-11-01	Medicine (Baltimore)	www.ncbi.nlm.nih.gov/pubmed/26632684	Genome-wide Meta-analysis on the Sense of Smell Among US Older Adults.	Sense of smell	6,252 European ancestry individuals	NA	17q21.31	KIAA1267, LRRC37	ARL17B, LRRC37A			100506084, 9884			rs2732614-T	rs2732614	0	2732614	intron_variant	0	0.2	8e-06	5.09691		0.03	[0.01-0.05] ln(smell score+1) increase	Affymetrix, Illumina [2543887] (imputed)	N
24	rs17652520	17	44819565	rs199443	2016-09-27	26632684	Dong J	2015-11-01	Medicine (Baltimore)	www.ncbi.nlm.nih.gov/pubmed/26632684	Genome-wide Meta-analysis on the Sense of Smell Among US Older Adults.	Sense of smell	6,252 European ancestry individuals	NA	17q21.31	NSF	NSF			4905			rs199443-T	rs199443	0	199443	intron_variant	0	0.2	3e-06	5.52288	(Ajusted for ApoE)	0.03	[0.01-0.05] ln(smell score+1) increase	Affymetrix, Illumina [2543887] (imputed)	N
24	rs17652520	17	44819565	rs199443	2016-09-27	26632684	Dong J	2015-11-01	Medicine (Baltimore)	www.ncbi.nlm.nih.gov/pubmed/26632684	Genome-wide Meta-analysis on the Sense of Smell Among US Older Adults.	Sense of smell	6,252 European ancestry individuals	NA	17q21.31	NSF	NSF			4905			rs199443-T	rs199443	0	199443	intron_variant	0	0.2	4e-06	5.39794		0.03	[0.01-0.05] ln(smell score+1) increase	Affymetrix, Illumina [2543887] (imputed)	N
24	rs17652520	17	43567337	rs1879586	2017-08-07	28346442	Phelan CM	2017-03-27	Nat Genet	www.ncbi.nlm.nih.gov/pubmed/28346442	Identification of 12 new susceptibility loci for different histotypes of epithelial ovarian cancer.	Serous invasive ovarian cancer	14,049 European ancestry cases,Â 40,941 European ancestry controls	NA	17q21.31	NR	PLEKHM1			9842			rs1879586-G	rs1879586	0	1879586	intron_variant	0	0.181254	3e-12	11.5229		1.14721	[1.10406141518038-1.19204274035159]	Illumina [11595112] (imputed)	N
24	rs17652520	17	43893716	rs8072451	2015-11-03	25607358	Hibar DP	2015-01-21	Nature	www.ncbi.nlm.nih.gov/pubmed/25607358	Common genetic variants influence human subcortical brain structures.	Subcortical brain region volumes	up to 13,171 European ancestry individuals	up to 15,130 European ancestry individuals, 545 Japanese ancestry individuals, 736 Mexican American individuals	17q21.31	MAPT, GRN, CRHR1, STH	CRHR1, MGC57346-CRHR1			1394, 104909134			rs8072451-?	rs8072451	0	8072451	intron_variant	0	NR	1e-08	8	(Intracranial volume, EA)	14490	[9539.28-19440.70] unit decrease	Affymetrix, Illumina [NR] (imputed)	N
24	rs17652520	17	43906828	rs17689882	2015-11-03	25607358	Hibar DP	2015-01-21	Nature	www.ncbi.nlm.nih.gov/pubmed/25607358	Common genetic variants influence human subcortical brain structures.	Subcortical brain region volumes	up to 13,171 European ancestry individuals	up to 15,130 European ancestry individuals, 545 Japanese ancestry individuals, 736 Mexican American individuals	17q21.31	CRHR1	CRHR1, MGC57346-CRHR1			1394, 104909134			rs17689882-A	rs17689882	0	17689882	intron_variant	0	0.22	8e-09	8.09691	(Intracranial volume, EA)	13460.5	[8891.61-18029.33] mm3 decrease	Affymetrix, Illumina [NR] (imputed)	N
24	rs17652520	17	43696159	rs675600	2017-08-30	27863252	Astle WJ	2016-11-17	Cell	www.ncbi.nlm.nih.gov/pubmed/27863252	The Allelic Landscape of Human Blood Cell Trait Variation and Links to Common Complex Disease.	Sum basophil neutrophil counts	170,143 European ancestry individuals	NA	17q21.31	CRHR1-IT1, CRHR1, RP11-105N13.4	RPS26P8 - MGC57346	644191	401884		9790	1536	rs675600-T	rs675600	0	675600	upstream_gene_variant	1	0.2046	2e-11	10.699		0.030561	[0.022-0.04] unit increase	Affymetrix [~ 2500000] (imputed)	N
24	rs17652520	17	43696159	rs675600	2017-08-30	27863252	Astle WJ	2016-11-17	Cell	www.ncbi.nlm.nih.gov/pubmed/27863252	The Allelic Landscape of Human Blood Cell Trait Variation and Links to Common Complex Disease.	Sum neutrophil eosinophil counts	170,384 European ancestry individuals	NA	17q21.31	CRHR1-IT1, CRHR1, RP11-105N13.4	RPS26P8 - MGC57346	644191	401884		9790	1536	rs675600-T	rs675600	0	675600	upstream_gene_variant	1	0.2045	6e-09	8.22185		0.0265244	[0.018-0.035] unit increase	Affymetrix [~ 2500000] (imputed)	N
4	rs9653442	2	100825367	rs9653442	2008-06-16	17554260	Todd JA	2007-06-06	Nat Genet	www.ncbi.nlm.nih.gov/pubmed/17554260	Robust associations of four new chromosome regions from genome-wide analyses of type 1 diabetes.	Type 1 diabetes	2,000 European ancestry cases, 3,000 European ancestry controls	2,997 European ancestry trios, 4,000 European ancestry cases, 5,000 European ancestry controls	2q11.2	AFF3, LOC150577	LINC01104			150577			rs9653442-G	rs9653442	0	9653442	intron_variant	0	0.46	5e-06	5.30103		1.11	[1.05-1.17]	Affymetrix [NR]	N
25	rs146301099	17	46967038	rs79349575	2017-09-22	28566273	Scott RA	2017-05-31	Diabetes	www.ncbi.nlm.nih.gov/pubmed/28566273	An Expanded Genome-Wide Association Study of Type 2 Diabetes in Europeans.	Type 2 diabetes	up to 26,676 European ancestry cases, up to 132,532 European ancestry controls	14,545 European ancestry cases, 38,994 European ancestry controls	17q21.32	GIP	LOC105371814			105371814			rs79349575-A	rs79349575	1	12941263	intron_variant	0	0.51	4e-08	7.39794		1.06	[1.03-1.08]	Affymetrix, Illumina [at least 11579618] (imputed)	N
6	rs1455350	2	199523122	rs17229285	2013-02-12	23128233	Jostins L	2012-11-01	Nature	www.ncbi.nlm.nih.gov/pubmed/23128233	Host-microbe interactions have shaped the genetic architecture of inflammatory bowel disease.	Ulcerative colitis	Up to 12,924 European ancestry cases, up to 21,442 European ancestry controls	Up to 25,683 European ancestry cases, up to 17,015 European ancestry controls	2q33.1	intergenic	LOC105373831			105373831			rs17229285-C	rs17229285	0	17229285	intron_variant	0	0.496	2e-13	12.699		1.117	[1.079-1.157]	Affymetrix, Illumina [1230000] (imputed)	N
6	rs1455350	2	199523122	rs17229285	2016-07-24	26192919	Liu JZ	2015-07-20	Nat Genet	www.ncbi.nlm.nih.gov/pubmed/26192919	Association analyses identify 38 susceptibility loci for inflammatory bowel disease and highlight shared genetic risk across populations.	Ulcerative colitis	6,968 European ancestry cases, 20,464 European ancestry controls	10,679 European ancestry cases, 26,715 European ancestry controls, 397 Iranian ancestry cases, 342 Iranian ancestry controls, 1,239 Indian ancestry cases, 990 Indian ancestry controls, 1,134 East Asian ancestry cases, 3,719 East Asian ancestry controls	2q33.1	NR	LOC105373831			105373831			rs17229285-G	rs17229285	0	17229285	intron_variant	0	0.4966	3e-14	13.5229	(EA)	1.1	[1.08-1.12]	Affymetrix, Illumina [~ 9000000] (imputed)	N
8	rs9822268	3	49701983	rs9858542	2009-12-11	19915572	Barrett JC	2009-11-15	Nat Genet	www.ncbi.nlm.nih.gov/pubmed/19915572	Genome-wide association study of ulcerative colitis identifies three new susceptibility loci, including the HNF4A region.	Ulcerative colitis	2,361 European ancestry cases, 5,417 European ancestry controls	2,321 European ancestry cases, 4,818 European ancestry controls	3p21.31	MST1	BSN			8927			rs9858542-?	rs9858542	0	9858542	synonymous_variant	0	NR	7e-09	8.1549				Affymetrix [NR]	N
8	rs9822268	3	49719729	rs9822268	2011-03-29	21297633	Anderson CA	2011-02-06	Nat Genet	www.ncbi.nlm.nih.gov/pubmed/21297633	Meta-analysis identifies 29 additional ulcerative colitis risk loci, increasing the number of confirmed associations to 47.	Ulcerative colitis	6,687 European ancestry cases, 19,718 European ancestry controls	9,628 European ancestry cases, 12,917 European ancestry controls	3p21.31	UBA7, MST1, APEH, AMIGO3, GMPPB, BSN	APEH			327			rs9822268-A	rs9822268	0	9822268	intron_variant	0	0.3	2e-17	16.699		1.21	[1.16-1.26]	Affymetrix, Illumina [~ 1100000] (imputed)	N
8	rs9822268	3	49721532	rs3197999	2010-04-02	20228799	McGovern DP	2010-03-14	Nat Genet	www.ncbi.nlm.nih.gov/pubmed/20228799	Genome-wide association identifies multiple ulcerative colitis susceptibility loci.	Ulcerative colitis	2,693 European ancestry cases, 6,791 European ancestry controls	2,009 European ancestry cases, 1,580 European ancestry controls	3p21.31	MST1	MST1			4485			rs3197999-T	rs3197999	0	3197999	missense_variant	0	NR	4e-09	8.39794		1.21	[NR]	Illumina [266047]	N
8	rs9822268	3	49721532	rs3197999	2015-04-16	25082827	JuliÃ A	2014-07-31	Hum Mol Genet	www.ncbi.nlm.nih.gov/pubmed/25082827	A genome-wide association study identifies a novel locus at 6q22.1 associated with ulcerative colitis.	Ulcerative colitis	up to 7,483 European ancestry cases, up to 21,211 European ancestry controls	1,073 European ancestry cases, 1,279 European ancestry controls	3p21.31	PFKFB4, MST1R, UCN2, GPX1, IP6K2, BSN, IP6K1, USP4, MST1	MST1			4485			rs3197999-?	rs3197999	0	3197999	missense_variant	0	NR	8e-07	6.09691	(Southern European)	1.38	[1.21-1.56]	Illumina [546271]	N
8	rs9822268	3	49721532	rs3197999	2016-07-24	26192919	Liu JZ	2015-07-20	Nat Genet	www.ncbi.nlm.nih.gov/pubmed/26192919	Association analyses identify 38 susceptibility loci for inflammatory bowel disease and highlight shared genetic risk across populations.	Ulcerative colitis	6,968 European ancestry cases, 20,464 European ancestry controls	10,679 European ancestry cases, 26,715 European ancestry controls, 397 Iranian ancestry cases, 342 Iranian ancestry controls, 1,239 Indian ancestry cases, 990 Indian ancestry controls, 1,134 East Asian ancestry cases, 3,719 East Asian ancestry controls	3p21.31	NR	MST1			4485			rs3197999-A	rs3197999	0	3197999	missense_variant	0	0.2812	2e-37	36.699	(EA)	1.18658	[1.16-1.21]	Affymetrix, Illumina [~ 9000000] (imputed)	N
8	rs9822268	3	49721532	rs3197999	2017-06-02	28067908	de Lange KM	2017-01-09	Nat Genet	www.ncbi.nlm.nih.gov/pubmed/28067908	Genome-wide association study implicates immune activation of multiple integrin genes in inflammatory bowel disease.	Ulcerative colitis	12,366 European and unknown ancestry cases, 33,609 European and unknown ancestry controls	NA	3p21.31	TMA7, TREX1, UCN2, TMEM89, SLC26A6, WDR6, NDUFAF3, IMPDH2, KLHDC8B, RP11-3B7.1, C3orf62, GPX1, TCTA, AMT, APEH, PLXNB1, CCDC51, SHISA5, PFKFB4, UQCRC1, CELSR3, NCKIPSD, PRKAR2A, SLC25A20, ARIH2OS, P4HTM, DALRD3, QRICH1, QARS, LAMB2, CCDC71, C3orf84, USP4, NICN1, MST1, RNF123, ATRIP, COL7A1, IP6K2, ARIH2, USP19, RHOA, DAG1, BSN, CCDC36	MST1			4485			rs3197999-?	rs3197999	0	3197999	missense_variant	0		8e-20	19.0969				Illumina [9578670] (imputed)	N
