# Supplementary material for: Genome-wide analysis identifies molecular systems and 149 genetic loci associated with income
Source: Nat Commun. 2019 Dec 16;10:5741. doi: 10.1038/s41467-019-13585-5 (PMC6915786; doi:10.1038/s41467-019-13585-5)
Supplement: Supplementary file 7 — Supplementary Data 4 [file 41467_2019_13585_MOESM7_ESM.xlsx]

## Sheet: Sheet1
Supplementary Data 4. Genes implicated by positional mapping, eQTL mapping, and/ or chromatin interaction mapping of significant SNPs using household income. Loci for genes where their position in the reference genome spanned two genomic risk loci are listed as Genomic Locus1: Genomic Locus2. Prob loss of function = probability of loss of function mutation intolerance (higher scores indicate high…
Genomic Locus	HGNC Gene Symbol	EntrezID	Ensembl gene ID	Gene Type	Chromosome	Start	End	Prob loss of function	ncRVIS	Positional Mapping #SNPs	Positional Mapping Max CADD	eqtl Mapping #SNPs	eqtl Mapping min P	eqtl Mapping min q	eqtl Mapping Tissue	eqtl Direction	Chromatin Interaction Mapping	Chromatin Interaction Mapping Tissues	min GWAS P	Independent significant SNPs
1	CCDC23	374969	ENSG00000177868	protein_coding	1	43272723	43282954	0.213155	NA	0	0	0	NA	NA	NA	NA	Yes	IMR90:Mesenchymal_Stem_Cell	5.85329e-10	rs12119149
1	ERMAP	114625	ENSG00000164010	protein_coding	1	43282795	43310660	5.80553e-05	0.252683	0	0	0	NA	NA	NA	NA	Yes	IMR90:Mesenchymal_Stem_Cell	5.85329e-10	rs12119149
1	ZNF691	51058	ENSG00000164011	protein_coding	1	43312280	43318148	0.417759	-0.577745	0	0	0	NA	NA	NA	NA	Yes	IMR90:Mesenchymal_Stem_Cell	5.85329e-10	rs12119149
1	MED8	112950	ENSG00000159479	protein_coding	1	43849588	43855479	8.15826e-06	0.403723	0	0	0	NA	NA	NA	NA	Yes	IMR90	5.85329e-10	rs12119149
1	SZT2	23334	ENSG00000198198	protein_coding	1	43855553	43918321	1.51747e-07	0.623916	0	0	0	NA	NA	NA	NA	Yes	IMR90	5.85329e-10	rs12119149
1	HYI	81888	ENSG00000178922	protein_coding	1	43916824	43919660	3.15819e-08	-0.18705	0	0	1	9.95275e-05	4.57775e-14	GTEx_v7_Thyroid	-	No	NA	NA	rs12119149
1	PTPRF	5792	ENSG00000142949	protein_coding	1	43990858	44089343	0.999998	-1.11692	23	15.41	78	1.7238e-08	7.04169e-08	BIOS_eQTL_geneLevel:GTEx_v7_Esophagus_Gastroesophageal_Junction:GTEx_v7_Esophagus_Muscularis	+	No	NA	2.58107e-07	rs12119149
1	KDM4A	9682	ENSG00000066135	protein_coding	1	44115829	44171186	0.999994	-1.02943	30	13.86	80	1.21221e-08	2.32897e-05	BIOS_eQTL_geneLevel	+	No	NA	1.15691e-09	rs12119149
1	ST3GAL3	6487	ENSG00000126091	protein_coding	1	44171495	44396831	0.573989	0.35827	42	16.62	35	3.47063e-06	0.00252826	BIOS_eQTL_geneLevel:WHMT	NA	No	NA	5.24204e-10	rs12119149
1	ARTN	9048	ENSG00000117407	protein_coding	1	44398992	44402913	0.2931	-0.349064	0	0	83	5.08895e-13	7.65687e-18	GTEx_v7_Brain_Cerebellar_Hemisphere:GTEx_v7_Brain_Cerebellum:GTEx_v7_Brain_Spinal_cord_cervical_c-1:GTEx_v7_Esophagus_Gastroesophageal_Junction:GTEx_v7_Lung:GTEx_v7_Muscle_Skeletal:GTEx_v7_Spleen	-	Yes	Aorta:GM12878:hESC:IMR90:Left_Ventricle:Liver:Mesenchymal_Stem_Cell:Mesendoderm:Neural_Progenitor_Cell:Spleen:Trophoblast-like_Cell	5.85329e-10	rs12119149
1	IPO13	9670	ENSG00000117408	protein_coding	1	44412611	44433694	0.972444	-1.04746	0	0	1	4.23176e-05	0.000181589	GTEx_v7_Skin_Not_Sun_Exposed_Suprapubic	+	Yes	Aorta:GM12878:hESC:IMR90:Left_Ventricle:Liver:Mesenchymal_Stem_Cell:Mesendoderm:Neural_Progenitor_Cell:Spleen:Trophoblast-like_Cell	5.85329e-10	rs12119149
1	DPH2	1802	ENSG00000132768	protein_coding	1	44435672	44439041	0.00684675	0.10353	0	0	0	NA	NA	NA	NA	Yes	Aorta:GM12878:hESC:IMR90:Left_Ventricle:Liver:Mesenchymal_Stem_Cell:Mesendoderm:Neural_Progenitor_Cell:Spleen:Trophoblast-like_Cell	5.85329e-10	rs12119149
1	ATP6V0B	533	ENSG00000117410	protein_coding	1	44440159	44443967	0.927635	-0.400284	0	0	26	4.24361e-16	0	BIOS_eQTL_geneLevel:GTEx_v7_Whole_Blood	-	Yes	Aorta:GM12878:hESC:IMR90:Left_Ventricle:Liver:Mesenchymal_Stem_Cell:Mesendoderm:Neural_Progenitor_Cell:Spleen:Trophoblast-like_Cell	5.85329e-10	rs12119149
1	B4GALT2	8704	ENSG00000117411	protein_coding	1	44444615	44456840	0.295417	-0.0492133	0	0	17	9.21003e-06	0.012433	GTEx_v7_Muscle_Skeletal	+	Yes	IMR90:Mesenchymal_Stem_Cell	5.85329e-10	rs12119149
1	CCDC24	149473	ENSG00000159214	protein_coding	1	44457031	44462200	2.01106e-08	-0.436775	0	0	33	2.83241e-67	0	BIOS_eQTL_geneLevel:GTEx_v7_Whole_Blood	-	Yes	IMR90:Mesenchymal_Stem_Cell	5.85329e-10	rs12119149
1	SLC6A9	6536	ENSG00000196517	protein_coding	1	44457172	44497139	0.044253	-0.177976	0	0	17	1.75415e-62	0	BIOS_eQTL_geneLevel	-	Yes	hESC:IMR90:Mesenchymal_Stem_Cell:Mesendoderm:Trophoblast-like_Cell	5.85329e-10	rs12119149
1	TMEM53	79639	ENSG00000126106	protein_coding	1	45100910	45140227	0.0389752	0.353321	0	0	0	NA	NA	NA	NA	Yes	Mesenchymal_Stem_Cell	9.16431e-07	rs12119149
1	C1orf228	339541	ENSG00000198520	protein_coding	1	45140364	45191263	NA	-0.536447	0	0	0	NA	NA	NA	NA	Yes	Mesenchymal_Stem_Cell	9.16431e-07	rs12119149
1	PLK3	1263	ENSG00000173846	protein_coding	1	45265897	45271662	6.24924e-05	-0.526966	0	0	2	7.46905e-05	0.0223181	GTEx_v7_Esophagus_Muscularis	+	No	NA	NA	rs12119149
2	BARHL2	343472	ENSG00000143032	protein_coding	1	91177096	91182794	0.222345	0.135583	2	8.495	0	NA	NA	NA	NA	Yes	hESC:IMR90:Mesenchymal_Stem_Cell:Mesendoderm	1.62742e-08	rs6699397
2	ZNF644	84146	ENSG00000122482	protein_coding	1	91380859	91487829	0.997329	-0.759861	0	0	0	NA	NA	NA	NA	Yes	hESC:IMR90:Left_Ventricle:Mesenchymal_Stem_Cell:Mesendoderm:Trophoblast-like_Cell	1.62742e-08	rs6699397
2	CDC7	8317	ENSG00000097046	protein_coding	1	91966408	91991321	0.352414	-0.37379	0	0	0	NA	NA	NA	NA	Yes	hESC:Mesendoderm	1.62742e-08	rs6699397
2	GFI1	2672	ENSG00000162676	protein_coding	1	92940319	92952433	0.0296286	0.133899	0	0	0	NA	NA	NA	NA	Yes	hESC	1.62742e-08	rs6699397
3	ADIPOR1	51094	ENSG00000159346	protein_coding	1	202909951	202927700	0.592754	0.442287	0	0	0	NA	NA	NA	NA	Yes	Left_Ventricle:Mesenchymal_Stem_Cell	2.62543e-05	rs11588857
3	CYB5R1	51706	ENSG00000159348	protein_coding	1	202930997	202936408	9.32777e-09	NA	0	0	0	NA	NA	NA	NA	Yes	Left_Ventricle:Mesenchymal_Stem_Cell	2.62543e-05	rs11588857
3	ZC3H11A	9877	ENSG00000058673	protein_coding	1	203764782	203823252	0.997152	0.425279	0	0	0	NA	NA	NA	NA	Yes	hESC:Left_Ventricle	2.62543e-05	rs11588857
3	ZBED6	100381270	ENSG00000257315	protein_coding	1	203765437	203769686	NA	-0.191083	0	0	0	NA	NA	NA	NA	Yes	hESC:Left_Ventricle	2.62543e-05	rs11588857
3	SNRPE	6635	ENSG00000182004	protein_coding	1	203830731	203839678	0.891457	0.359885	0	0	0	NA	NA	NA	NA	Yes	GM12878:IMR90:Left_Ventricle:Mesenchymal_Stem_Cell:Mesendoderm:Trophoblast-like_Cell	2.62543e-05	rs11588857
3	ETNK2	55224	ENSG00000143845	protein_coding	1	204100190	204121307	0.00711885	-0.77104	0	0	0	NA	NA	NA	NA	Yes	hESC:IMR90:Left_Ventricle:Mesenchymal_Stem_Cell:Mesendoderm:Trophoblast-like_Cell	2.62543e-05	rs11588857
3	GOLT1A	127845	ENSG00000174567	protein_coding	1	204167288	204183220	0.0387579	-0.257874	0	0	0	NA	NA	NA	NA	Yes	hESC:IMR90:Mesenchymal_Stem_Cell:Mesendoderm:Trophoblast-like_Cell	2.62543e-05	rs11588857
3	PLEKHA6	22874	ENSG00000143850	protein_coding	1	204187979	204346793	0.981969	0.452694	0	0	0	NA	NA	NA	NA	Yes	hESC:IMR90:Mesenchymal_Stem_Cell:Mesendoderm:Trophoblast-like_Cell	2.62543e-05	rs11588857
3	PPP1R15B	84919	ENSG00000158615	protein_coding	1	204372515	204380919	0.161224	-1.1681	0	0	0	NA	NA	NA	NA	Yes	GM12878:hESC:Hippocampus:IMR90:Left_Ventricle:Liver:Mesenchymal_Stem_Cell:Mesendoderm:Trophoblast-like_Cell	2.62543e-05	rs11588857
3	PIK3C2B	5287	ENSG00000133056	protein_coding	1	204391756	204463852	0.976238	-0.577326	7	9.086	38	8.5917e-08	1.11915e-12	GTEx_v7_Esophagus_Mucosa:GTEx_v7_Muscle_Skeletal:GTEx_v7_Skin_Sun_Exposed_Lower_leg	+	Yes	GM12878:hESC:Mesendoderm:Trophoblast-like_Cell	2.62543e-05	rs11588857
3	MDM4	4194	ENSG00000198625	protein_coding	1	204485511	204542871	0.99857	-0.217586	16	14.89	33	1.52057e-12	0	BIOS_eQTL_geneLevel	-	Yes	GM12878:hESC:Mesendoderm:Trophoblast-like_Cell	4.6153e-06	rs11588857
3	LRRN2	10446	ENSG00000170382	protein_coding	1	204586298	204654861	0.220781	-0.372142	16	16.9	44	3.92566e-07	7.35954e-21	BIOS_eQTL_geneLevel:GTEx_v7_Esophagus_Muscularis:GTEx_v7_Thyroid	-	Yes	GM12878:hESC:IMR90:Mesenchymal_Stem_Cell:Mesendoderm:Trophoblast-like_Cell	9.98619e-09	rs11588857
3	NFASC	23114	ENSG00000163531	protein_coding	1	204797779	204991950	0.998763	-0.694459	0	0	0	NA	NA	NA	NA	Yes	Aorta:Dorsolateral_Prefrontal_Cortex:GM12878:hESC:IMR90:Left_Ventricle:Liver:Mesenchymal_Stem_Cell:Mesendoderm:Neural_Progenitor_Cell:Spleen:Trophoblast-like_Cell	4.70977e-08	rs11588857
3	RBBP5	5929	ENSG00000117222	protein_coding	1	205055270	205091143	0.995054	0.00266073	0	0	0	NA	NA	NA	NA	Yes	hESC:Mesenchymal_Stem_Cell	2.84577e-05	rs11588857
3	NUAK2	81788	ENSG00000163545	protein_coding	1	205271187	205290883	3.1843e-05	0.18773	0	0	0	NA	NA	NA	NA	Yes	IMR90	2.62543e-05	rs11588857
3	KLHDC8A	55220	ENSG00000162873	protein_coding	1	205305220	205326218	1.59128e-05	0.123491	0	0	8	1.74486e-05	0.0366568	GTEx_v7_Artery_Aorta	-	No	NA	NA	rs11588857
4	INPP4A	3631	ENSG00000040933	protein_coding	2	99061317	99210853	0.994886	-1.84934	0	0	0	NA	NA	NA	NA	Yes	IMR90:Mesenchymal_Stem_Cell	1.97242e-12	rs10167279:rs12614880:rs9653442:rs11123825:rs4443016;rs11895772
4	COA5	493753	ENSG00000183513	protein_coding	2	99215773	99224978	0.239646	-0.404086	0	0	0	NA	NA	NA	NA	Yes	IMR90:Mesenchymal_Stem_Cell	3.11315e-10	rs11123825:rs4443016;rs11895772
4	UNC50	25972	ENSG00000115446	protein_coding	2	99225042	99234978	0.0116183	-0.2358	0	0	0	NA	NA	NA	NA	Yes	IMR90:Mesenchymal_Stem_Cell	3.11315e-10	rs11123825:rs4443016;rs11895772
4	MGAT4A	11320	ENSG00000071073	protein_coding	2	99235569	99347589	0.0598162	-2.36477	0	0	0	NA	NA	NA	NA	Yes	IMR90:Mesenchymal_Stem_Cell:Mesendoderm:Trophoblast-like_Cell	1.97242e-12	rs10167279:rs12614880:rs9653442:rs11123825:rs4443016;rs11895772
4	KIAA1211L	343990	ENSG00000196872	protein_coding	2	99410309	99552722	NA	NA	0	0	0	NA	NA	NA	NA	Yes	IMR90:Left_Ventricle:Mesenchymal_Stem_Cell:Mesendoderm	3.11315e-10	rs11123825:rs4443016;rs11895772
4	TSGA10	80705	ENSG00000135951	protein_coding	2	99613724	99771427	0.894353	0.321842	0	0	0	NA	NA	NA	NA	Yes	hESC:IMR90:Mesenchymal_Stem_Cell:Mesendoderm:Trophoblast-like_Cell	6.53131e-13	rs10167279:rs12614880:rs9653442:rs4443016:rs11123825:rs4443016;rs11895772
4	C2orf15	150590	ENSG00000241962	protein_coding	2	99757948	99939204	0.543252	-0.867773	0	0	0	NA	NA	NA	NA	Yes	Mesenchymal_Stem_Cell	3.11315e-10	rs11123825:rs4443016;rs11895772
4	C2ORF15	150590	ENSG00000273045	protein_coding	2	99757948	99767950	0.0131196	NA	0	0	0	NA	NA	NA	NA	Yes	Mesenchymal_Stem_Cell	3.11315e-10	rs11123825:rs4443016;rs11895772
4	LIPT1	51601	ENSG00000144182	protein_coding	2	99771418	99779620	6.17017e-05	0.122693	0	0	0	NA	NA	NA	NA	Yes	hESC:IMR90:Mesenchymal_Stem_Cell:Mesendoderm:Trophoblast-like_Cell	6.53131e-13	rs10167279:rs12614880:rs9653442:rs4443016:rs11123825:rs4443016;rs11895772
4	MRPL30	51263	ENSG00000273155	protein_coding	2	99771461	99811761	NA	-0.877134	0	0	0	NA	NA	NA	NA	Yes	hESC:IMR90:Mesenchymal_Stem_Cell:Mesendoderm:Trophoblast-like_Cell	6.53131e-13	rs10167279:rs12614880:rs9653442:rs4443016:rs11123825:rs4443016;rs11895772
4	MITD1	129531	ENSG00000158411	protein_coding	2	99777890	99797521	0.00170794	-0.172209	0	0	0	NA	NA	NA	NA	Yes	hESC:IMR90:Mesenchymal_Stem_Cell:Mesendoderm:Trophoblast-like_Cell	6.53131e-13	rs10167279:rs12614880:rs9653442:rs4443016:rs11123825:rs4443016;rs11895772
4	MRPL30	51263	ENSG00000185414	protein_coding	2	99797542	99814089	0.543252	-0.877134	0	0	0	NA	NA	NA	NA	Yes	hESC:IMR90:Mesenchymal_Stem_Cell:Mesendoderm:Trophoblast-like_Cell	6.53131e-13	rs10167279:rs12614880:rs9653442:rs4443016:rs11123825:rs4443016;rs11895772
4	REV1	51455	ENSG00000135945	protein_coding	2	100016938	100106497	0.997024	NA	0	0	1	3.55895e-05	0.0388747	SNIG	NA	Yes	IMR90:Mesenchymal_Stem_Cell:Mesendoderm	1.97242e-12	rs4443016;rs11895772;rs10167279:rs12614880:rs9653442:rs11123825:rs4443016
4	AFF3	3899	ENSG00000144218	protein_coding	2	100162323	100759201	0.998913	-2.07875	93	16.44	362	-9	0	CMC_SVA_cis:CMC_NoSVA_cis:BIOS_eQTL_geneLevel:GTEx_v7_Whole_Blood:GTEx_v7_Artery_Aorta:GTEx_v7_Artery_Tibial:GTEx_v7_Brain_Anterior_cingulate_cortex_BA24:GTEx_v7_Brain_Cerebellar_Hemisphere:GTEx_v7_Brain_Cerebellum:GTEx_v7_Brain_Cortex:GTEx_v7_Brain_Frontal_Cortex_BA9:GTEx_v7_Brain_Nucleus_accumbens_basal_ganglia:GTEx_v7_Colon_Transverse:GTEx_v7_Lung:xQTLServer_eQTLs	+	Yes	IMR90:Mesenchymal_Stem_Cell:Mesendoderm	1.97242e-12	rs56211325;rs10167279;rs9653442;rs13002946;rs12614880;rs11895772;rs11123825;rs4443016;rs56211325:rs9653442:rs10167279:rs13002946:rs12614880
4	LONRF2	164832	ENSG00000170500	protein_coding	2	100889753	100939195	0.851045	4.70928	186	16.5	411	4.99675e-82	0	BIOS_eQTL_geneLevel:GTEx_v7_Brain_Cerebellar_Hemisphere:GTEx_v7_Liver:GTEx_v7_Muscle_Skeletal:GTEx_v7_Skin_Not_Sun_Exposed_Suprapubic:GTEx_v7_Skin_Sun_Exposed_Lower_leg:GTEx_v7_Thyroid	+	No	NA	1.92265e-10	rs4443016;rs11895772;rs11123825;rs56211325;rs9653442;rs13002946;rs12614880
4	AC012493.2	NA	ENSG00000269383	protein_coding	2	100986705	100987007	NA	NA	18	12.76	0	NA	NA	NA	NA	No	NA	3.11315e-10	rs4443016;rs11895772;rs11123825
4	CHST10	9486	ENSG00000115526	protein_coding	2	101008327	101034118	0.00330306	1.61204	41	13.45	356	-9	6.24135e-09	CMC_SVA_cis:BIOS_eQTL_geneLevel:GTEx_v7_Adrenal_Gland:GTEx_v7_Cells_EBV-transformed_lymphocytes:GTEx_v7_Brain_Caudate_basal_ganglia:GTEx_v7_Brain_Cerebellar_Hemisphere:GTEx_v7_Brain_Cerebellum:GTEx_v7_Brain_Cortex:GTEx_v7_Brain_Frontal_Cortex_BA9:GTEx_v7_Heart_Atrial_Appendage:GTEx_v7_Heart_Left_Ventricle:GTEx_v7_Lung:GTEx_v7_Thyroid	+	Yes	hESC:IMR90:Mesenchymal_Stem_Cell:Mesendoderm	1.44411e-09	rs4443016;rs11895772;rs56211325;rs12614880;rs11123825;rs11123825:rs4443016
4	NMS	129521	ENSG00000204640	protein_coding	2	101086944	101099742	2.78112e-10	0.264349	0	0	0	NA	NA	NA	NA	Yes	IMR90:Mesenchymal_Stem_Cell:Mesendoderm	3.11315e-10	rs11123825:rs4443016;rs11895772
4	PDCL3	79031	ENSG00000115539	protein_coding	2	101179152	101193197	0.000392971	0.271842	0	0	139	3.41159e-07	1.72117e-13	GTEx_v7_Cells_EBV-transformed_lymphocytes:GTEx_v7_Skin_Sun_Exposed_Lower_leg	+	No	NA	NA	rs4443016;rs11895772;rs11123825
5	ITGAV	3685	ENSG00000138448	protein_coding	2	187454792	187545628	0.477866	-1.40619	0	0	0	NA	NA	NA	NA	Yes	Mesendoderm	4.66982e-08	rs139897186
5	ZSWIM2	151112	ENSG00000163012	protein_coding	2	187692562	187713935	5.13769e-10	-0.00468364	0	0	0	NA	NA	NA	NA	Yes	hESC:Left_Ventricle:Liver:Mesenchymal_Stem_Cell:Mesendoderm:Trophoblast-like_Cell	2.39828e-08	rs139897186
5	CALCRL	10203	ENSG00000064989	protein_coding	2	188207856	188313187	0.926325	0.904925	0	0	0	NA	NA	NA	NA	Yes	hESC:IMR90:Left_Ventricle:Liver:Mesenchymal_Stem_Cell:Mesendoderm:Neural_Progenitor_Cell	2.39828e-08	rs139897186
5	TFPI	7035	ENSG00000003436	protein_coding	2	188328957	188430487	0.025323	-0.447554	0	0	0	NA	NA	NA	NA	Yes	hESC:IMR90:Mesenchymal_Stem_Cell:Mesendoderm:Neural_Progenitor_Cell:Trophoblast-like_Cell	3.07681e-08	rs139897186
5	GULP1	51454	ENSG00000144366	protein_coding	2	189156396	189460653	0.677558	-0.307775	172	17.56	0	NA	NA	NA	NA	Yes	hESC:IMR90:Mesenchymal_Stem_Cell:Mesendoderm	2.77843e-08	rs139897186
5	DIRC1	116093	ENSG00000174325	protein_coding	2	189598882	189654831	0.0222588	0.324929	45	12.18	0	NA	NA	NA	NA	Yes	Aorta:hESC:IMR90:Left_Ventricle:Mesenchymal_Stem_Cell:Mesendoderm:Trophoblast-like_Cell	2.32916e-08	rs139897186
5	COL3A1	1281	ENSG00000168542	protein_coding	2	189839046	189877472	1	-0.388762	1	11.41	0	NA	NA	NA	NA	Yes	Aorta:hESC:IMR90:Left_Ventricle:Liver:Mesenchymal_Stem_Cell:Mesendoderm:Neural_Progenitor_Cell:Right_Ventricle:Trophoblast-like_Cell	2.39828e-08	rs139897186
5	COL5A2	1290	ENSG00000204262	protein_coding	2	189896622	190044605	1	2.07448	0	0	0	NA	NA	NA	NA	Yes	IMR90:Mesenchymal_Stem_Cell	2.39828e-08	rs139897186
5	WDR75	84128	ENSG00000115368	protein_coding	2	190306159	190340291	0.566495	-0.0802663	0	0	0	NA	NA	NA	NA	Yes	Aorta:hESC:IMR90:Left_Ventricle:Mesenchymal_Stem_Cell:Mesendoderm:Trophoblast-like_Cell	2.39828e-08	rs139897186
5	ASNSD1	54529	ENSG00000138381	protein_coding	2	190526111	190535557	1.63756e-08	-0.0442582	0	0	0	NA	NA	NA	NA	Yes	Mesendoderm	3.31971e-06	rs139897186
5	ANKAR	150709	ENSG00000151687	protein_coding	2	190539016	190625919	6.61242e-24	0.0269305	0	0	0	NA	NA	NA	NA	Yes	Mesendoderm	3.31971e-06	rs139897186
5	TMEM194B	100131211	ENSG00000189362	protein_coding	2	191369068	191399448	NA	-0.209502	0	0	0	NA	NA	NA	NA	Yes	Left_Ventricle	1.08868e-07	rs139897186
5	GLS	2744	ENSG00000115419	protein_coding	2	191745553	191830278	0.999303	-0.163004	0	0	0	NA	NA	NA	NA	Yes	Left_Ventricle	1.08868e-07	rs139897186
6	PLCL1	5334	ENSG00000115896	protein_coding	2	198669426	199437305	0.0110524	NA	3	2.221	0	NA	NA	NA	NA	No	NA	1.08818e-06	rs1455350
6	SATB2	23314	ENSG00000119042	protein_coding	2	200134223	200335989	0.999563	-1.16977	0	0	0	NA	NA	NA	NA	Yes	hESC:IMR90:Liver:Mesenchymal_Stem_Cell:Mesendoderm:Trophoblast-like_Cell	1.82894e-08	rs1455350
6	FTCDNL1	348751	ENSG00000226124	protein_coding	2	200625267	200715896	NA	NA	0	0	0	NA	NA	NA	NA	Yes	IMR90:Mesenchymal_Stem_Cell	1.82894e-08	rs1455350
7	LANCL1	10314	ENSG00000115365	protein_coding	2	211295973	211342376	9.92098e-06	-0.236721	0	0	0	NA	NA	NA	NA	Yes	IMR90:Mesenchymal_Stem_Cell:Mesendoderm	1.29837e-07	rs11693031
7	CPS1	1373	ENSG00000021826	protein_coding	2	211342406	211543831	0.0833574	0.929214	0	0	0	NA	NA	NA	NA	Yes	IMR90:Mesenchymal_Stem_Cell:Mesendoderm	1.29837e-07	rs11693031
7	ERBB4	2066	ENSG00000178568	protein_coding	2	212240446	213403565	0.999901	2.80334	102	15.13	0	NA	NA	NA	NA	Yes	Aorta:GM12878:hESC:IMR90:Left_Ventricle:Liver:Mesenchymal_Stem_Cell:Mesendoderm:Neural_Progenitor_Cell:Right_Ventricle:Trophoblast-like_Cell	1.46251e-09	rs7597007;rs62183028;rs59779307;rs11693031;rs62183028:rs11693031
7	VWC2L	402117	ENSG00000174453	protein_coding	2	215275789	215443683	0.612118	-1.05683	0	0	0	NA	NA	NA	NA	Yes	Left_Ventricle	1.29837e-07	rs11693031
8	CCDC51	79714	ENSG00000164051	protein_coding	3	48473574	48481866	1.46056e-06	0.0859331	0	0	34	0.000956445	0.0246492	FCTX:aveALL	NA	No	NA	NA	rs9822268
8	TMA7	51372	ENSG00000232112	protein_coding	3	48481667	48485616	0.0100073	0.321268	0	0	38	1.76253e-05	6.30431e-83	GTEx_v7_Muscle_Skeletal	+	No	NA	NA	rs9822268
8	TREX1	11277	ENSG00000213689	protein_coding	3	48506445	48509044	0.0933407	-0.110328	0	0	43	-9	1.11731e-24	CMC_SVA_cis:GTEx_v7_Esophagus_Mucosa	-	No	NA	NA	rs9822268
8	SHISA5	51246	ENSG00000164054	protein_coding	3	48509197	48542259	9.94272e-08	-0.44203	0	0	3	2.68751e-05	0.0156119	GTEx_v7_Adipose_Subcutaneous	+	No	NA	NA	rs73077157
8	SLC26A6	65010	ENSG00000225697	protein_coding	3	48663156	48672926	3.31045e-05	-0.384056	0	0	72	9.37919e-06	6.21244e-14	GTEx_v7_Thyroid	+	No	NA	NA	rs9822268
8	NCKIPSD	51517	ENSG00000213672	protein_coding	3	48701364	48723797	0.00713136	-0.551018	0	0	23	-9	7.97486e-29	CMC_SVA_cis:GTEx_v7_Artery_Aorta:GTEx_v7_Muscle_Skeletal:GTEx_v7_Nerve_Tibial	+	No	NA	NA	rs73077157;rs9822268
8	IP6K2	51447	ENSG00000068745	protein_coding	3	48725436	48777786	0.989458	-0.392799	0	0	142	7.30844e-21	0	BIOS_eQTL_geneLevel:GTEx_v7_Adipose_Subcutaneous:GTEx_v7_Adrenal_Gland:GTEx_v7_Whole_Blood:GTEx_v7_Artery_Aorta:GTEx_v7_Artery_Tibial:GTEx_v7_Brain_Cerebellum:GTEx_v7_Breast_Mammary_Tissue:GTEx_v7_Colon_Transverse:GTEx_v7_Esophagus_Mucosa:GTEx_v7_Esophagus_Muscularis:GTEx_v7_Lung:GTEx_v7_Muscle_Skeletal:GTEx_v7_Nerve_Tibial:GTEx_v7_Cells_Transformed_fibroblasts:GTEx_v7_Skin_Not_Sun_Exposed_Suprap…	-	No	NA	NA	rs73077157;rs9822268
8	PRKAR2A	5576	ENSG00000114302	protein_coding	3	48782030	48885279	0.983251	-2.8684	0	0	45	-9	0.049	CMC_NoSVA_cis	-	No	NA	NA	rs9822268
8	ARIH2	10425	ENSG00000177479	protein_coding	3	48956254	49023815	0.987412	-1.69992	2	8.084	9	1.73467e-13	0	BIOS_eQTL_geneLevel:GTEx_v7_Pancreas	+	No	NA	2.3383e-06	rs73077157
8	P4HTM	54681	ENSG00000178467	protein_coding	3	49027319	49044587	0.0232749	NA	0	0	106	-9	3.33807e-14	CMC_SVA_cis:BIOS_eQTL_geneLevel:GTEx_v7_Artery_Aorta:GTEx_v7_Nerve_Tibial	-	No	NA	NA	rs9822268;rs2280406;rs73077157
8	WDR6	11180	ENSG00000178252	protein_coding	3	49044495	49053386	9.19648e-07	-0.0589495	1	6.702	198	-9	0	CMC_SVA_cis:CMC_NoSVA_cis:BIOS_eQTL_geneLevel:GTEx_v7_Adipose_Subcutaneous:GTEx_v7_Adipose_Visceral_Omentum:GTEx_v7_Artery_Tibial:GTEx_v7_Esophagus_Mucosa:GTEx_v7_Esophagus_Muscularis:GTEx_v7_Heart_Left_Ventricle:GTEx_v7_Lung:GTEx_v7_Skin_Not_Sun_Exposed_Suprapubic:GTEx_v7_Skin_Sun_Exposed_Lower_leg:GTEx_v7_Testis:FCTX:aveALL	+	No	NA	2.8327e-06	rs73077157;rs9822268;rs2280406
8	DALRD3	55152	ENSG00000178149	protein_coding	3	49052921	49059726	1.84814e-05	0.0723068	1	6.702	7	1.37825e-19	0	BIOS_eQTL_geneLevel	-	No	NA	2.8327e-06	rs73077157
8	NDUFAF3	25915	ENSG00000178057	protein_coding	3	49057892	49060928	4.85973e-05	-2.09007	1	6.702	4	0.00010503	0.0421757	GTEx_v7_Esophagus_Muscularis	+	No	NA	2.8327e-06	rs73077157;rs2280406
8	IMPDH2	3615	ENSG00000178035	protein_coding	3	49061758	49066841	0.00135317	-0.509343	1	6.702	0	NA	NA	NA	NA	No	NA	2.8327e-06	rs73077157
8	QRICH1	54870	ENSG00000198218	protein_coding	3	49067140	49131796	0.99607	-0.279294	2	8.316	105	5.54645e-06	1.54192e-12	BIOS_eQTL_geneLevel:GTEx_v7_Adipose_Subcutaneous:GTEx_v7_Pituitary:GTEx_v7_Skin_Sun_Exposed_Lower_leg:GTEx_v7_Thyroid	-	Yes	GM12878:IMR90:Left_Ventricle:Mesenchymal_Stem_Cell:Trophoblast-like_Cell	2.21973e-09	rs73077157;rs9822268;rs9822268:rs73077157
8	QARS	5859	ENSG00000172053	protein_coding	3	49133365	49142553	8.7897e-08	-0.634756	1	8.316	0	NA	NA	NA	NA	Yes	GM12878:IMR90:Left_Ventricle:Mesenchymal_Stem_Cell:Trophoblast-like_Cell	2.21973e-09	rs73077157;rs9822268:rs73077157
8	USP19	10869	ENSG00000172046	protein_coding	3	49145479	49158371	0.999992	-0.429633	2	23.1	2	6.36708e-05	0.00225909	GTEx_v7_Artery_Aorta	+	Yes	GM12878:IMR90:Left_Ventricle:Mesenchymal_Stem_Cell:Trophoblast-like_Cell	2.21973e-09	rs73077157;rs9822268:rs73077157
8	LAMB2	3913	ENSG00000172037	protein_coding	3	49158547	49170551	7.45007e-11	-0.451082	2	23.1	1	2.69283e-05	0.0166318	BIOS_eQTL_geneLevel	-	No	NA	4.01051e-06	rs73077157
8	KLHDC8B	200942	ENSG00000185909	protein_coding	3	49209044	49213917	0.0104214	-0.0773522	0	0	118	2.18089e-12	0	BIOS_eQTL_geneLevel:GTEx_v7_Esophagus_Mucosa:GTEx_v7_Skin_Not_Sun_Exposed_Suprapubic:GTEx_v7_Skin_Sun_Exposed_Lower_leg	-	No	NA	NA	rs9822268
8	CCDC36	339834	ENSG00000173421	protein_coding	3	49235861	49295537	0.509349	-0.452713	1	1.756	9	2.39582e-05	2.19401e-14	GTEx_v7_Adipose_Visceral_Omentum:GTEx_v7_Artery_Aorta	+	No	NA	NA	rs73077157
8	C3orf62	375341	ENSG00000188315	protein_coding	3	49306035	49315342	0.00712466	-1.95031	0	0	5	7.2783e-05	0.000162117	BIOS_eQTL_geneLevel:GTEx_v7_Artery_Aorta	+	Yes	IMR90:Mesenchymal_Stem_Cell	7.29458e-11	rs9822268;rs73077157;rs9822268:rs73077157
8	USP4	7375	ENSG00000114316	protein_coding	3	49315264	49378145	6.20194e-07	NA	5	5.16	73	4.08971e-06	0.00726187	BIOS_eQTL_geneLevel:GTEx_v7_Brain_Nucleus_accumbens_basal_ganglia	+	No	NA	1.30287e-09	rs73077157;rs9822268;rs2280406
8	GPX1	2876	ENSG00000233276	protein_coding	3	49394609	49396033	0.00693165	-0.616399	11	19.43	224	-9	0	CMC_SVA_cis:BIOS_eQTL_geneLevel:GTEx_v7_Brain_Anterior_cingulate_cortex_BA24:GTEx_v7_Brain_Cerebellar_Hemisphere:GTEx_v7_Brain_Cerebellum:GTEx_v7_Brain_Cortex:GTEx_v7_Brain_Frontal_Cortex_BA9:GTEx_v7_Brain_Hippocampus:GTEx_v7_Cells_Transformed_fibroblasts:xQTLServer_eQTLs	-	No	NA	1.30287e-09	rs9822268;rs73077157;rs2280406
8	RHOA	387	ENSG00000067560	protein_coding	3	49396578	49450431	0.804698	-0.430263	43	19.43	157	5.94788e-07	1.221e-09	GTEx_v7_Whole_Blood:GTEx_v7_Artery_Tibial:GTEx_v7_Muscle_Skeletal	-	No	NA	1.53462e-09	rs9822268;rs73077157;rs2280406
8	TCTA	6988	ENSG00000145022	protein_coding	3	49449639	49453908	0.0132648	-0.595941	13	17.41	0	NA	NA	NA	NA	No	NA	2.06443e-09	rs73077157;rs9822268
8	AMT	275	ENSG00000145020	protein_coding	3	49454211	49460186	0.000569475	-0.0226371	12	17.41	328	1.88735e-23	0	BIOS_eQTL_geneLevel:GTEx_v7_Adipose_Subcutaneous:GTEx_v7_Adipose_Visceral_Omentum:GTEx_v7_Whole_Blood:GTEx_v7_Artery_Aorta:GTEx_v7_Artery_Coronary:GTEx_v7_Artery_Tibial:GTEx_v7_Brain_Cerebellum:GTEx_v7_Brain_Frontal_Cortex_BA9:GTEx_v7_Brain_Nucleus_accumbens_basal_ganglia:GTEx_v7_Breast_Mammary_Tissue:GTEx_v7_Colon_Sigmoid:GTEx_v7_Esophagus_Gastroesophageal_Junction:GTEx_v7_Esophagus_Mucosa:GTEx_…	+	No	NA	2.21973e-09	rs9822268;rs73077157;rs2280406
8	NICN1	84276	ENSG00000145029	protein_coding	3	49460379	49466759	0.257246	-1.08729	13	17.41	305	3.97503e-12	8.78458e-40	GTEx_v7_Adipose_Subcutaneous:GTEx_v7_Adipose_Visceral_Omentum:GTEx_v7_Artery_Aorta:GTEx_v7_Artery_Tibial:GTEx_v7_Colon_Sigmoid:GTEx_v7_Esophagus_Mucosa:GTEx_v7_Esophagus_Muscularis:GTEx_v7_Heart_Atrial_Appendage:GTEx_v7_Lung:GTEx_v7_Nerve_Tibial:GTEx_v7_Ovary:GTEx_v7_Skin_Not_Sun_Exposed_Suprapubic:GTEx_v7_Skin_Sun_Exposed_Lower_leg:GTEx_v7_Thyroid	+	No	NA	1.92752e-09	rs9822268;rs73077157;rs2280406
8	DAG1	1605	ENSG00000173402	protein_coding	3	49506146	49573048	0.940922	-0.838742	40	11.62	156	1.63462e-08	2.32599e-05	BIOS_eQTL_geneLevel:GTEx_v7_Artery_Aorta:GTEx_v7_Artery_Tibial:GTEx_v7_Heart_Atrial_Appendage:GTEx_v7_Heart_Left_Ventricle:GTEx_v7_Cells_Transformed_fibroblasts	+	No	NA	2.59179e-09	rs9822268;rs73077157;rs2280406
8	BSN	8927	ENSG00000164061	protein_coding	3	49591922	49708978	1	-1.28511	49	16.61	176	1.0227e-18	0	BIOS_eQTL_geneLevel	-	Yes	hESC:IMR90:Left_Ventricle:Liver:Mesenchymal_Stem_Cell:Mesendoderm:Spleen:Trophoblast-like_Cell	7.29458e-11	rs9822268;rs73077157;rs2280406;rs9822268:rs2280406
8	APEH	327	ENSG00000164062	protein_coding	3	49711435	49721396	0.0132157	-0.271805	14	25.5	220	1.92483e-51	0	BIOS_eQTL_geneLevel:GTEx_v7_Adipose_Subcutaneous:GTEx_v7_Adipose_Visceral_Omentum:GTEx_v7_Esophagus_Mucosa:GTEx_v7_Nerve_Tibial:GTEx_v7_Cells_Transformed_fibroblasts:GTEx_v7_Skin_Sun_Exposed_Lower_leg	+	Yes	hESC:IMR90:Left_Ventricle:Liver:Mesenchymal_Stem_Cell:Mesendoderm:Spleen:Trophoblast-like_Cell	6.98232e-11	rs9822268;rs73077157;rs2280406;rs9822268:rs73077157
8	MST1	4485	ENSG00000173531	protein_coding	3	49721380	49726934	1.72736e-10	0.158165	11	25.5	199	-9	0	CMC_SVA_cis:BIOS_eQTL_geneLevel:GTEx_v7_Adipose_Subcutaneous:GTEx_v7_Artery_Tibial:GTEx_v7_Brain_Cerebellum:GTEx_v7_Brain_Frontal_Cortex_BA9:GTEx_v7_Brain_Hypothalamus:GTEx_v7_Esophagus_Mucosa:GTEx_v7_Liver:GTEx_v7_Lung:GTEx_v7_Nerve_Tibial:GTEx_v7_Pituitary:GTEx_v7_Cells_Transformed_fibroblasts:GTEx_v7_Skin_Not_Sun_Exposed_Suprapubic:GTEx_v7_Skin_Sun_Exposed_Lower_leg:GTEx_v7_Thyroid	+	No	NA	6.98232e-11	rs9822268;rs73077157;rs2280406
8	RNF123	63891	ENSG00000164068	protein_coding	3	49726932	49758962	0.969715	-0.461991	29	25.5	404	-9	0	CMC_SVA_cis:CMC_NoSVA_cis:BIOS_eQTL_geneLevel:GTEx_v7_Adipose_Subcutaneous:GTEx_v7_Adipose_Visceral_Omentum:GTEx_v7_Artery_Aorta:GTEx_v7_Artery_Coronary:GTEx_v7_Artery_Tibial:GTEx_v7_Brain_Anterior_cingulate_cortex_BA24:GTEx_v7_Brain_Caudate_basal_ganglia:GTEx_v7_Brain_Cerebellar_Hemisphere:GTEx_v7_Brain_Cerebellum:GTEx_v7_Brain_Cortex:GTEx_v7_Brain_Frontal_Cortex_BA9:GTEx_v7_Brain_Hypothalamus:G…	-	No	NA	6.98232e-11	rs9822268;rs73077157;rs2280406
8	AMIGO3	386724	ENSG00000176020	protein_coding	3	49754267	49761349	7.50516e-06	NA	19	18.43	203	1.78792e-29	0	BIOS_eQTL_geneLevel	-	Yes	IMR90:Mesenchymal_Stem_Cell	5.92652e-10	rs2280406;rs73077157;rs9822268;rs9822268:rs73077157:rs2280406
8	GMPPB	29925	ENSG00000173540	protein_coding	3	49754277	49761384	8.24536e-05	-0.659554	19	18.43	312	1.78792e-29	0	BIOS_eQTL_geneLevel:GTEx_v7_Adipose_Subcutaneous:GTEx_v7_Adipose_Visceral_Omentum:GTEx_v7_Artery_Aorta:GTEx_v7_Esophagus_Muscularis:GTEx_v7_Nerve_Tibial:GTEx_v7_Stomach:GTEx_v7_Thyroid	-	Yes	IMR90:Mesenchymal_Stem_Cell	5.92652e-10	rs2280406;rs73077157;rs9822268;rs9822268:rs73077157:rs2280406
8	IP6K1	9807	ENSG00000176095	protein_coding	3	49761727	49823975	0.23518	-2.10343	55	20.7	71	1.23426e-05	0.00705847	GTEx_v7_Artery_Tibial:GTEx_v7_Thyroid	-	No	NA	1.71514e-09	rs2280406;rs73077157
8	CDHR4	389118	ENSG00000187492	protein_coding	3	49828165	49837268	0.0134739	0.0436097	11	7.734	266	8.74516e-15	1.04997e-41	GTEx_v7_Artery_Tibial:GTEx_v7_Esophagus_Muscularis:GTEx_v7_Skin_Sun_Exposed_Lower_leg:GTEx_v7_Testis	-	No	NA	2.4227e-09	rs2280406;rs73077157;rs9822268
8	FAM212A	389119	ENSG00000185614	protein_coding	3	49840687	49842463	0.000589161	NA	6	9.35	392	8.96078e-34	0	BIOS_eQTL_geneLevel:GTEx_v7_Artery_Aorta:GTEx_v7_Artery_Coronary:GTEx_v7_Brain_Cerebellar_Hemisphere:GTEx_v7_Brain_Cerebellum:GTEx_v7_Esophagus_Mucosa:GTEx_v7_Muscle_Skeletal:GTEx_v7_Cells_Transformed_fibroblasts:GTEx_v7_Skin_Not_Sun_Exposed_Suprapubic:GTEx_v7_Skin_Sun_Exposed_Lower_leg	-	Yes	Spleen	5.92652e-10	rs2280406;rs73077157;rs9822268;rs73077157:rs2280406
8	UBA7	7318	ENSG00000182179	protein_coding	3	49842640	49851379	2.68228e-14	-0.315381	7	9.35	395	1.08821e-239	0	BIOS_eQTL_geneLevel:GTEx_v7_Whole_Blood:GTEx_v7_Artery_Aorta:GTEx_v7_Artery_Tibial:GTEx_v7_Colon_Transverse:GTEx_v7_Esophagus_Mucosa:GTEx_v7_Liver:GTEx_v7_Lung:GTEx_v7_Muscle_Skeletal:GTEx_v7_Nerve_Tibial:GTEx_v7_Pancreas:GTEx_v7_Cells_Transformed_fibroblasts:GTEx_v7_Skin_Not_Sun_Exposed_Suprapubic:GTEx_v7_Skin_Sun_Exposed_Lower_leg:GTEx_v7_Small_Intestine_Terminal_Ileum:GTEx_v7_Spleen:GTEx_v7_St…	+	Yes	Spleen	5.92652e-10	rs73077157;rs2280406;rs9822268;rs73077157:rs2280406
8	TRAIP	10293	ENSG00000183763	protein_coding	3	49866034	49894007	0.125104	-0.132255	25	9.059	187	-9	0.0045723	CMC_SVA_cis:GTEx_v7_Skin_Not_Sun_Exposed_Suprapubic	-	Yes	IMR90:Mesenchymal_Stem_Cell:Spleen	3.32889e-10	rs2280406;rs73077157;rs2280406:rs73077157
8	CAMKV	79012	ENSG00000164076	protein_coding	3	49895421	49907655	0.996846	-0.638323	20	21.2	233	3.73631e-14	9.59588e-10	GTEx_v7_Stomach:GTEx_v7_Testis	-	Yes	IMR90:Mesenchymal_Stem_Cell:Spleen	3.32889e-10	rs2280406;rs73077157;rs2280406:rs73077157
8	MST1R	4486	ENSG00000164078	protein_coding	3	49924435	49941299	1.69349e-20	-0.377645	21	21.2	366	9.07725e-14	1.18381e-09	BIOS_eQTL_geneLevel:GTEx_v7_Adipose_Subcutaneous:GTEx_v7_Whole_Blood:GTEx_v7_Artery_Tibial:GTEx_v7_Brain_Anterior_cingulate_cortex_BA24:GTEx_v7_Brain_Caudate_basal_ganglia:GTEx_v7_Brain_Cerebellar_Hemisphere:GTEx_v7_Brain_Cerebellum:GTEx_v7_Brain_Cortex:GTEx_v7_Brain_Nucleus_accumbens_basal_ganglia:GTEx_v7_Colon_Sigmoid:GTEx_v7_Colon_Transverse:GTEx_v7_Esophagus_Mucosa:GTEx_v7_Esophagus_Musculari…	-	No	NA	3.22181e-10	rs2280406;rs9822268;rs73077157
8	CTD-2330K9.3	NA	ENSG00000228008	protein_coding	3	49941278	49954370	NA	NA	20	13.53	297	1.80284e-08	4.83485e-05	GTEx_v7_Artery_Aorta:GTEx_v7_Esophagus_Muscularis:GTEx_v7_Thyroid	-	No	NA	3.22181e-10	rs2280406;rs9822268
8	MON1A	84315	ENSG00000164077	protein_coding	3	49946302	49967606	0.00636811	-0.629673	25	13.53	133	9.9416e-06	0.00799364	GTEx_v7_Testis:GTEx_v7_Thyroid	+	No	NA	3.22181e-10	rs2280406
8	RBM6	10180	ENSG00000004534	protein_coding	3	49977440	50137478	1	-0.685653	152	13.47	403	-9	0	CMC_SVA_cis:BIOS_eQTL_geneLevel:GTEx_v7_Adipose_Subcutaneous:GTEx_v7_Adipose_Visceral_Omentum:GTEx_v7_Adrenal_Gland:GTEx_v7_Cells_EBV-transformed_lymphocytes:GTEx_v7_Whole_Blood:GTEx_v7_Artery_Aorta:GTEx_v7_Artery_Coronary:GTEx_v7_Artery_Tibial:GTEx_v7_Brain_Amygdala:GTEx_v7_Brain_Anterior_cingulate_cortex_BA24:GTEx_v7_Brain_Caudate_basal_ganglia:GTEx_v7_Brain_Cerebellar_Hemisphere:GTEx_v7_Brain_…	+	No	NA	1.72425e-08	rs2280406;rs73077157;rs9822268
8	RBM5	10181	ENSG00000003756	protein_coding	3	50126341	50156454	0.999999	-0.605889	23	13.47	223	6.26038e-08	5.63793e-05	BIOS_eQTL_geneLevel:GTEx_v7_Esophagus_Mucosa:GTEx_v7_Nerve_Tibial	+	Yes	hESC:IMR90:Liver:Mesenchymal_Stem_Cell:Mesendoderm:Trophoblast-like_Cell	1.73261e-09	rs2280406;rs9822268
8	SEMA3F	6405	ENSG00000001617	protein_coding	3	50192478	50226508	0.999918	NA	6	16.61	187	-9	4.98501e-06	CMC_SVA_cis:BIOS_eQTL_geneLevel:GTEx_v7_Adipose_Subcutaneous:GTEx_v7_Adipose_Visceral_Omentum:GTEx_v7_Artery_Aorta:GTEx_v7_Heart_Atrial_Appendage:GTEx_v7_Heart_Left_Ventricle:GTEx_v7_Nerve_Tibial:xQTLServer_eQTLs	+	No	NA	1.90722e-06	rs2280406;rs9822268
8	GNAT1	2779	ENSG00000114349	protein_coding	3	50229045	50233949	2.50523e-06	-0.274733	0	0	141	1.17145e-05	0.00417461	GTEx_v7_Lung	+	Yes	hESC:IMR90:Liver:Mesenchymal_Stem_Cell:Mesendoderm:Trophoblast-like_Cell	7.28115e-08	rs2280406
8	GNAI2	2771	ENSG00000114353	protein_coding	3	50263724	50296787	0.86116	-0.965006	0	0	0	NA	NA	NA	NA	Yes	IMR90:Mesenchymal_Stem_Cell:Trophoblast-like_Cell	7.91772e-08	rs2280406
8	IFRD2	7866	ENSG00000214706	protein_coding	3	50325163	50330349	5.5261e-06	-0.616738	0	0	49	1.1735e-26	0	BIOS_eQTL_geneLevel:GTEx_v7_Muscle_Skeletal:GTEx_v7_Stomach	-	No	NA	NA	rs2280406
8	HYAL3	8372	ENSG00000186792	protein_coding	3	50330262	50336899	1.52466e-05	-0.35315	0	0	270	-9	0	CMC_SVA_cis:CMC_NoSVA_cis:BIOS_eQTL_geneLevel:GTEx_v7_Adipose_Subcutaneous:GTEx_v7_Adipose_Visceral_Omentum:GTEx_v7_Whole_Blood:GTEx_v7_Brain_Cerebellum:GTEx_v7_Brain_Nucleus_accumbens_basal_ganglia:GTEx_v7_Breast_Mammary_Tissue:GTEx_v7_Colon_Sigmoid:GTEx_v7_Colon_Transverse:GTEx_v7_Esophagus_Gastroesophageal_Junction:GTEx_v7_Esophagus_Mucosa:GTEx_v7_Esophagus_Muscularis:GTEx_v7_Heart_Atrial_Appe…	+	No	NA	NA	rs73077157;rs2280406
8	NAT6	24142	ENSG00000243477	protein_coding	3	50333833	50336852	0.402945	-0.113189	0	0	52	1.51888e-15	0	BIOS_eQTL_geneLevel:GTEx_v7_Artery_Aorta:GTEx_v7_Artery_Tibial:GTEx_v7_Esophagus_Muscularis:GTEx_v7_Skin_Sun_Exposed_Lower_leg:GTEx_v7_Spleen	-	No	NA	NA	rs2280406
8	HYAL1	3373	ENSG00000114378	protein_coding	3	50337320	50349812	0.00553671	0.476164	0	0	156	4.71557e-06	3.59613e-09	GTEx_v7_Adipose_Subcutaneous:GTEx_v7_Adrenal_Gland:GTEx_v7_Colon_Transverse:GTEx_v7_Lung:GTEx_v7_Nerve_Tibial:GTEx_v7_Pancreas:GTEx_v7_Cells_Transformed_fibroblasts:GTEx_v7_Skin_Sun_Exposed_Lower_leg	-	No	NA	NA	rs73077157;rs2280406
8	HYAL2	8692	ENSG00000068001	protein_coding	3	50355221	50360337	0.0206315	-1.37438	0	0	0	NA	NA	NA	NA	Yes	IMR90	1.90722e-06	rs2280406
8	TUSC2	11334	ENSG00000114383	protein_coding	3	50357458	50365682	0.703033	-0.593776	0	0	0	NA	NA	NA	NA	Yes	IMR90	1.90722e-06	rs2280406
8	RASSF1	11186	ENSG00000068028	protein_coding	3	50367219	50378411	4.8582e-08	-0.411947	0	0	5	1.07582e-05	0.000168117	GTEx_v7_Adipose_Subcutaneous:GTEx_v7_Brain_Cerebellum	-	Yes	IMR90	1.90722e-06	rs2280406
8	NPRL2	10641	ENSG00000114388	protein_coding	3	50384761	50388522	0.345175	-0.107064	0	0	20	9.08698e-05	0.0292686	GTEx_v7_Thyroid	+	Yes	IMR90	1.90722e-06	rs2280406
8	CYB561D2	11068	ENSG00000114395	protein_coding	3	50388126	50395891	0.0147105	-0.298456	0	0	7	3.41349e-05	9.5538e-23	GTEx_v7_Adipose_Visceral_Omentum:GTEx_v7_Esophagus_Muscularis:GTEx_v7_Muscle_Skeletal	+	Yes	IMR90	1.90722e-06	rs2280406
8	XXcos-LUCA11.5	NA	ENSG00000272104	protein_coding	3	50388323	50405354	NA	NA	0	0	0	NA	NA	NA	NA	Yes	IMR90	1.90722e-06	rs2280406
8	TMEM115	11070	ENSG00000126062	protein_coding	3	50392180	50397041	0.876895	-0.780372	0	0	0	NA	NA	NA	NA	Yes	IMR90	1.90722e-06	rs2280406
8	C3orf18	51161	ENSG00000088543	protein_coding	3	50595462	50608458	0.014308	-1.53819	0	0	1	0.000104646	7.73296e-07	GTEx_v7_Heart_Left_Ventricle	-	No	NA	NA	rs2280406
8	HEMK1	51409	ENSG00000114735	protein_coding	3	50606583	50622366	8.23153e-05	-2.53452	0	0	1	-9	0.049	CMC_SVA_cis	-	No	NA	NA	rs73077157
8	MAPKAPK3	7867	ENSG00000114738	protein_coding	3	50648951	50686720	2.71041e-06	0.0772686	0	0	152	7.2324e-06	1.48858e-29	GTEx_v7_Muscle_Skeletal:GTEx_v7_Thyroid	+	No	NA	NA	rs2280406
8	DOCK3	1795	ENSG00000088538	protein_coding	3	50712672	51421629	1	-0.836765	0	0	41	1.2544e-10	1.35795e-34	GTEx_v7_Artery_Coronary:GTEx_v7_Skin_Sun_Exposed_Lower_leg	-	No	NA	NA	rs9822268;rs2280406
8	PBRM1	55193	ENSG00000163939	protein_coding	3	52579368	52719933	1	NA	0	0	0	NA	NA	NA	NA	Yes	Mesenchymal_Stem_Cell	7.91772e-08	rs2280406
9	PTPLB	201562	ENSG00000206527	protein_coding	3	123209667	123304032	0.922343	0.831986	0	0	0	NA	NA	NA	NA	Yes	Mesenchymal_Stem_Cell	2.78869e-10	rs2332719
9	MYLK	4638	ENSG00000065534	protein_coding	3	123328896	123603178	9.3792e-06	0.303166	0	0	0	NA	NA	NA	NA	Yes	IMR90:Mesenchymal_Stem_Cell:Trophoblast-like_Cell	2.78869e-10	rs2332719
9	CCDC14	64770	ENSG00000175455	protein_coding	3	123616152	123680564	3.40559e-07	0.113888	0	0	0	NA	NA	NA	NA	Yes	Aorta:hESC:IMR90:Mesenchymal_Stem_Cell:Mesendoderm:Trophoblast-like_Cell	2.78869e-10	rs2332719
9	ROPN1	54763	ENSG00000065371	protein_coding	3	123687368	123711025	0.00818535	-0.715621	6	7.407	0	NA	NA	NA	NA	Yes	Aorta:hESC:IMR90:Mesenchymal_Stem_Cell:Mesendoderm:Trophoblast-like_Cell	1.15798e-10	rs2332719
9	KALRN	8997	ENSG00000160145	protein_coding	3	123798870	124445172	0.999997	-0.642918	22	18.66	0	NA	NA	NA	NA	No	NA	2.09363e-08	rs2332719
9	UMPS	7372	ENSG00000114491	protein_coding	3	124449213	124464040	0.000109217	1.31277	0	0	0	NA	NA	NA	NA	Yes	IMR90:Mesenchymal_Stem_Cell	2.78869e-10	rs2332719
10	TNIP2	79155	ENSG00000168884	protein_coding	4	2743375	2758103	2.97331e-06	NA	0	0	1	-9	0.049	CMC_SVA_cis	-	Yes	GM12878:IMR90:Liver:Mesenchymal_Stem_Cell:Spleen	2.53454e-08	rs12647647
10	SH3BP2	6452	ENSG00000087266	protein_coding	4	2794750	2842825	0.0031019	3.04844	3	7.589	3	1.84666e-05	4.23722e-07	GTEx_v7_Thyroid	-	No	NA	3.02273e-08	rs12647647
10	ADD1	118	ENSG00000087274	protein_coding	4	2845584	2931803	0.611299	0.208608	44	15.15	101	5.10391e-49	0	BIOS_eQTL_geneLevel:GTEx_v7_Whole_Blood:GTEx_v7_Heart_Left_Ventricle:GTEx_v7_Lung:GTEx_v7_Cells_Transformed_fibroblasts:GTEx_v7_Thyroid	-	Yes	GM12878:IMR90:Left_Ventricle:Liver:Mesenchymal_Stem_Cell:Pancreas:Spleen	1.14367e-08	rs12647647
10	MFSD10	10227	ENSG00000109736	protein_coding	4	2932288	2936586	3.01777e-07	NA	5	6.627	101	3.47297e-25	0	BIOS_eQTL_geneLevel:GTEx_v7_Thyroid	-	Yes	GM12878:IMR90:Left_Ventricle:Mesenchymal_Stem_Cell:Mesendoderm:Spleen	2.37739e-08	rs12647647
10	NOP14	8602	ENSG00000087269	protein_coding	4	2939660	2965112	0.0174492	0.136953	16	12.32	101	1.91787e-17	0	BIOS_eQTL_geneLevel:GTEx_v7_Adrenal_Gland:GTEx_v7_Cells_Transformed_fibroblasts:GTEx_v7_Testis:GTEx_v7_Thyroid	-	Yes	GM12878:IMR90:Liver:Mesenchymal_Stem_Cell:Pancreas:Spleen	2.53454e-08	rs12647647
10	GRK4	2868	ENSG00000125388	protein_coding	4	2965335	3042474	5.69042e-07	NA	68	22.7	101	8.36686e-140	0	BIOS_eQTL_geneLevel:GTEx_v7_Adipose_Subcutaneous:GTEx_v7_Adipose_Visceral_Omentum:GTEx_v7_Adrenal_Gland:GTEx_v7_Whole_Blood:GTEx_v7_Artery_Aorta:GTEx_v7_Artery_Coronary:GTEx_v7_Artery_Tibial:GTEx_v7_Brain_Cerebellar_Hemisphere:GTEx_v7_Brain_Cerebellum:GTEx_v7_Brain_Cortex:GTEx_v7_Brain_Nucleus_accumbens_basal_ganglia:GTEx_v7_Breast_Mammary_Tissue:GTEx_v7_Colon_Sigmoid:GTEx_v7_Colon_Transverse:GTE…	-	Yes	GM12878:IMR90:Liver:Mesenchymal_Stem_Cell:Pancreas:Spleen	2.53454e-08	rs12647647
10	HTT	3064	ENSG00000197386	protein_coding	4	3076408	3245676	1	-0.565823	0	0	13	1.83613e-05	0.000754157	GTEx_v7_Nerve_Tibial	-	Yes	GM12878:hESC:IMR90:Left_Ventricle:Liver:Mesenchymal_Stem_Cell:Mesendoderm:Spleen:Trophoblast-like_Cell	2.53454e-08	rs12647647
10	LRPAP1	4043	ENSG00000163956	protein_coding	4	3508103	3534286	0.00608431	1.96881	0	0	3	-9	0.049	CMC_SVA_cis	-	No	NA	NA	rs12647647
11	SMARCAD1	56916	ENSG00000163104	protein_coding	4	95128762	95212443	0.999997	-0.842304	0	0	0	NA	NA	NA	NA	Yes	Mesenchymal_Stem_Cell	6.37823e-08	rs11943536
11	BMPR1B	658	ENSG00000138696	protein_coding	4	95679119	96079599	0.991704	0.16273	0	0	0	NA	NA	NA	NA	Yes	Mesenchymal_Stem_Cell:Mesendoderm	6.37823e-08	rs11943536
11	UNC5C	8633	ENSG00000182168	protein_coding	4	96083655	96470357	0.016927	0.157361	0	0	0	NA	NA	NA	NA	Yes	hESC:Left_Ventricle:Liver:Mesenchymal_Stem_Cell:Mesendoderm:Trophoblast-like_Cell	4.44222e-08	rs11943536
11	RAP1GDS1	5910	ENSG00000138698	protein_coding	4	99182535	99365012	0.824878	NA	0	0	0	NA	NA	NA	NA	Yes	hESC	6.37823e-08	rs11943536
13	PDE4D	5144	ENSG00000113448	protein_coding	5	58264865	59817947	0.9832	0.966489	0	0	0	NA	NA	NA	NA	Yes	GM12878:hESC	8.30233e-08	rs57468227:rs248686
13	DEPDC1B	55789	ENSG00000035499	protein_coding	5	59892739	59996017	2.28514e-05	-0.136419	27	10.37	221	-9	3.34187e-05	CMC_SVA_cis:CMC_NoSVA_cis:GTEx_v7_Brain_Cerebellar_Hemisphere:GTEx_v7_Brain_Cerebellum:GTEx_v7_Testis	+	Yes	GM12878:hESC:IMR90:Left_Ventricle:Mesenchymal_Stem_Cell:Mesendoderm:Trophoblast-like_Cell	1.28529e-13	rs57468227;rs13158665;rs62366190;rs248686;rs159368;rs159365;rs4583848;rs36198109;rs57468227:rs248686:rs4583848:rs57468227;rs13158665:rs62366190
13	ELOVL7	79993	ENSG00000164181	protein_coding	5	60047618	60140216	0.00156092	-0.509657	84	14.93	427	-9	0	CMC_SVA_cis:CMC_NoSVA_cis:BIOS_eQTL_geneLevel:GTEx_v7_Adipose_Visceral_Omentum:GTEx_v7_Adrenal_Gland:GTEx_v7_Whole_Blood:GTEx_v7_Esophagus_Mucosa:GTEx_v7_Heart_Atrial_Appendage:GTEx_v7_Heart_Left_Ventricle:GTEx_v7_Muscle_Skeletal:GTEx_v7_Nerve_Tibial:GTEx_v7_Pancreas:GTEx_v7_Skin_Not_Sun_Exposed_Suprapubic:GTEx_v7_Skin_Sun_Exposed_Lower_leg:GTEx_v7_Stomach	+	Yes	hESC:Mesendoderm	2.61577e-09	rs57468227;rs13158665;rs248686;rs62366190;rs159368;rs159365;rs4583848;rs36198109;rs7719676;rs4490539
13	ERCC8	1161	ENSG00000049167	protein_coding	5	60169658	60240900	8.57283e-09	1.00092	56	16.17	438	-9	0	CMC_SVA_cis:BIOS_eQTL_geneLevel:GTEx_v7_Adipose_Subcutaneous:GTEx_v7_Adipose_Visceral_Omentum:GTEx_v7_Cells_EBV-transformed_lymphocytes:GTEx_v7_Whole_Blood:GTEx_v7_Artery_Aorta:GTEx_v7_Artery_Tibial:GTEx_v7_Esophagus_Mucosa:GTEx_v7_Esophagus_Muscularis:GTEx_v7_Lung:GTEx_v7_Muscle_Skeletal:GTEx_v7_Pancreas:GTEx_v7_Cells_Transformed_fibroblasts:GTEx_v7_Skin_Not_Sun_Exposed_Suprapubic:GTEx_v7_Skin_S…	-	Yes	Aorta:GM12878:hESC:IMR90:Left_Ventricle:Mesenchymal_Stem_Cell:Mesendoderm:Trophoblast-like_Cell	1.28529e-13	rs248686;rs57468227;rs62366190;rs13158665;rs4583848;rs159368;rs159365;rs36198109;rs4490539;rs7719676;rs248686:rs4583848:rs4490539:rs57468227:rs62366190;rs7719676:rs62366190
13	NDUFAF2	91942	ENSG00000164182	protein_coding	5	60240956	60448853	3.85651e-07	0.323767	168	17.77	287	-9	0.00158786	CMC_SVA_cis:BIOS_eQTL_geneLevel:GTEx_v7_Brain_Cortex:GTEx_v7_Brain_Nucleus_accumbens_basal_ganglia:GTEx_v7_Spleen:xQTLServer_eQTLs	-	Yes	Aorta:GM12878:hESC:IMR90:Left_Ventricle:Mesenchymal_Stem_Cell:Mesendoderm:Trophoblast-like_Cell	1.28529e-13	rs248686;rs57468227;rs159368;rs62366190;rs13158665;rs36198109;rs159365;rs4583848;rs248686:rs4583848:rs4490539:rs57468227:rs62366190;rs7719676:rs62366190
13	AC008498.1	NA	ENSG00000269267	protein_coding	5	60411538	60411762	NA	NA	6	4.578	0	NA	NA	NA	NA	No	NA	8.84097e-08	rs57468227;rs248686
13	SMIM15	643155	ENSG00000188725	protein_coding	5	60453536	60458301	0.22832	-1.97118	13	9.102	109	1.74334e-10	0	BIOS_eQTL_geneLevel	+	No	Aorta:GM12878:hESC:IMR90:Left_Ventricle:Liver:Mesenchymal_Stem_Cell:Mesendoderm:Neural_Progenitor_Cell:Trophoblast-like_Cell	1.28529e-13	rs248686;rs57468227;rs159368;rs159365;rs36198109;rs4583848;rs62366190;rs57468227:rs248686:rs4583848:rs62366190;rs57468227:rs4490539:rs62366190;rs7719676:rs159368:rs159365
13	ZSWIM6	57688	ENSG00000130449	protein_coding	5	60628100	60841997	0.330185	-0.924572	36	19.21	3	3.35223e-06	0.00411213	GTEx_v7_Thyroid	+	No	GM12878:hESC:IMR90:Left_Ventricle:Liver:Mesenchymal_Stem_Cell:Mesendoderm:Trophoblast-like_Cell	2.16272e-13	rs4583848;rs4490539;rs7719676;rs62366190;rs248686;rs159368;rs36198109;rs248686:rs57468227:rs62366190;rs57468227:rs4583848:rs4490539:rs62366190
13	GNL3L	54552	ENSG00000130119	protein_coding	23	54556644	54587504	0.991954	NA	0	0	332	3.21967e-07	0.000220865	MEDU:OCTX:TCTX	NA	No	NA	NA	rs7719676;rs62366190;rs4583848;rs57468227;rs13158665;rs248686;rs159368;rs159365;rs4490539;rs36198109
14	CYSTM1	84418	ENSG00000120306	protein_coding	5	139554227	139661637	0.284309	-0.813371	0	0	6	2.03187e-05	1.96094e-11	GTEx_v7_Thyroid	-	No	NA	NA	rs2563332
14	PFDN1	5201	ENSG00000113068	protein_coding	5	139624624	139682706	0.805475	0.153288	0	0	6	3.3618e-05	4.65219e-108	GTEx_v7_Muscle_Skeletal	-	No	Mesenchymal_Stem_Cell	1.72783e-06	rs2563332
14	HBEGF	1839	ENSG00000113070	protein_coding	5	139712428	139726216	0.830814	0.319757	0	0	0	NA	NA	NA	NA	No	GM12878:IMR90:Mesenchymal_Stem_Cell:Mesendoderm:Trophoblast-like_Cell	5.58342e-08	rs2563332
14	SLC4A9	83697	ENSG00000113073	protein_coding	5	139739787	139754728	5.6907e-18	0.0679009	0	0	53	1.59103e-06	2.35231e-13	GTEx_v7_Thyroid	-	No	NA	NA	rs2563332
14	ANKHD1	54882	ENSG00000131503	protein_coding	5	139781399	139929163	1	-0.720499	0	0	0	NA	NA	NA	NA	No	GM12878:Liver:Mesenchymal_Stem_Cell	5.58342e-08	rs2563332
14	ANKHD1-EIF4EBP3	404734	ENSG00000254996	protein_coding	5	139781493	139929154	1	-0.658995	0	0	0	NA	NA	NA	NA	No	GM12878:Liver:Mesenchymal_Stem_Cell	5.58342e-08	rs2563332
14	SRA1	10011	ENSG00000213523	protein_coding	5	139916925	139937895	5.00128e-06	-0.871643	0	0	79	-9	0	CMC_SVA_cis:CMC_NoSVA_cis:BIOS_eQTL_geneLevel:GTEx_v7_Adipose_Subcutaneous:GTEx_v7_Artery_Tibial:GTEx_v7_Brain_Anterior_cingulate_cortex_BA24:GTEx_v7_Brain_Cortex:GTEx_v7_Brain_Frontal_Cortex_BA9:GTEx_v7_Brain_Putamen_basal_ganglia:GTEx_v7_Brain_Substantia_nigra:GTEx_v7_Breast_Mammary_Tissue:GTEx_v7_Colon_Sigmoid:GTEx_v7_Colon_Transverse:GTEx_v7_Esophagus_Mucosa:GTEx_v7_Esophagus_Muscularis:GTEx_…	+	No	GM12878:hESC:IMR90:Left_Ventricle:Liver:Mesenchymal_Stem_Cell:Mesendoderm:Spleen:Trophoblast-like_Cell	5.58342e-08	rs2563332
14	EIF4EBP3	8637	ENSG00000243056	protein_coding	5	139927251	139929163	0.054243	-0.32606	0	0	73	2.52438e-12	2.85613e-07	GTEx_v7_Adipose_Subcutaneous:GTEx_v7_Artery_Tibial:GTEx_v7_Brain_Cortex:GTEx_v7_Heart_Atrial_Appendage:GTEx_v7_Heart_Left_Ventricle:GTEx_v7_Muscle_Skeletal:GTEx_v7_Pancreas:GTEx_v7_Skin_Sun_Exposed_Lower_leg:GTEx_v7_Thyroid:xQTLServer_eQTLs	-	No	GM12878:hESC:IMR90:Left_Ventricle:Liver:Mesenchymal_Stem_Cell:Mesendoderm:Spleen:Trophoblast-like_Cell	5.58342e-08	rs2563332
14	APBB3	10307	ENSG00000113108	protein_coding	5	139937853	139973337	1.54051e-05	-0.650382	0	0	73	5.97466e-50	0	BIOS_eQTL_geneLevel	+	No	hESC:IMR90:Liver:Mesenchymal_Stem_Cell:Mesendoderm	5.58342e-08	rs2563332
14	SLC35A4	113829	ENSG00000176087	protein_coding	5	139944041	139948688	0.000744269	-0.475951	0	0	78	2.01701e-54	0	BIOS_eQTL_geneLevel:GTEx_v7_Whole_Blood	+	No	GM12878:hESC:IMR90:Left_Ventricle:Liver:Mesenchymal_Stem_Cell:Mesendoderm:Spleen:Trophoblast-like_Cell	5.58342e-08	rs2563332
14	CD14	929	ENSG00000170458	protein_coding	5	140011313	140013286	6.68637e-05	0.811868	23	18.2	79	-9	0	CMC_SVA_cis:BIOS_eQTL_geneLevel:GTEx_v7_Adipose_Visceral_Omentum:GTEx_v7_Whole_Blood:GTEx_v7_Artery_Aorta:GTEx_v7_Muscle_Skeletal:GTEx_v7_Cells_Transformed_fibroblasts:GTEx_v7_Testis	-	No	GM12878:hESC:IMR90:Mesenchymal_Stem_Cell:Mesendoderm:Trophoblast-like_Cell	4.6505e-08	rs2563332
14	NDUFA2	4695	ENSG00000131495	protein_coding	5	140018325	140027370	0.339537	-0.162257	12	9.74	65	-9	2.48454e-05	CMC_SVA_cis:BIOS_eQTL_geneLevel:GTEx_v7_Muscle_Skeletal:GTEx_v7_Testis:xQTLServer_eQTLs	+	No	GM12878:hESC:IMR90:Mesenchymal_Stem_Cell:Mesendoderm:Trophoblast-like_Cell	9.90376e-09	rs2563332
14	TMCO6	55374	ENSG00000113119	protein_coding	5	140019012	140024993	8.14596e-06	-0.195922	10	9.74	39	-9	0.000332101	CMC_SVA_cis:BIOS_eQTL_geneLevel	+	No	GM12878:hESC:IMR90:Mesenchymal_Stem_Cell:Mesendoderm:Trophoblast-like_Cell	9.90376e-09	rs2563332
14	IK	3550	ENSG00000113141	protein_coding	5	140026643	140042064	3.47058e-06	0.686068	14	12.55	79	-9	0	CMC_SVA_cis:BIOS_eQTL_geneLevel:GTEx_v7_Adipose_Subcutaneous:GTEx_v7_Artery_Aorta:GTEx_v7_Artery_Tibial:GTEx_v7_Esophagus_Muscularis:GTEx_v7_Muscle_Skeletal:GTEx_v7_Nerve_Tibial:GTEx_v7_Skin_Not_Sun_Exposed_Suprapubic:GTEx_v7_Thyroid	-	No	GM12878:hESC:IMR90:Mesenchymal_Stem_Cell:Mesendoderm:Trophoblast-like_Cell	9.90376e-09	rs2563332
14	WDR55	54853	ENSG00000120314	protein_coding	5	140044261	140053709	1.48299e-06	-1.03752	10	17.14	79	-9	0	CMC_SVA_cis:CMC_NoSVA_cis:BIOS_eQTL_geneLevel:GTEx_v7_Colon_Transverse:GTEx_v7_Muscle_Skeletal:GTEx_v7_Skin_Not_Sun_Exposed_Suprapubic:GTEx_v7_Skin_Sun_Exposed_Lower_leg:GTEx_v7_Testis	-	No	GM12878:hESC:IMR90:Mesenchymal_Stem_Cell:Mesendoderm:Trophoblast-like_Cell	5.12625e-08	rs2563332
14	DND1	373863	ENSG00000256453	protein_coding	5	140050379	140053171	0.709666	-0.434619	8	17.14	73	1.07923e-102	0	BIOS_eQTL_geneLevel:xQTLServer_eQTLs	+	No	NA	5.12625e-08	rs2563332
14	HARS	3035	ENSG00000170445	protein_coding	5	140052758	140071609	0.000736051	-1.34214	12	17.14	74	1.07923e-102	0	BIOS_eQTL_geneLevel:GTEx_v7_Nerve_Tibial	+	No	GM12878:hESC:IMR90:Mesenchymal_Stem_Cell:Mesendoderm:Trophoblast-like_Cell	5.12625e-08	rs2563332
14	HARS2	23438	ENSG00000112855	protein_coding	5	140071011	140078889	8.12768e-05	-0.908738	8	10.37	26	1.40263e-05	0.0253066	GTEx_v7_Colon_Transverse	-	No	GM12878:hESC:IMR90:Mesenchymal_Stem_Cell:Mesendoderm:Trophoblast-like_Cell	6.11083e-08	rs2563332
14	ZMAT2	153527	ENSG00000146007	protein_coding	5	140078265	140086248	0.971434	-0.225028	7	10.55	79	-9	0	CMC_SVA_cis:BIOS_eQTL_geneLevel:GTEx_v7_Whole_Blood:GTEx_v7_Artery_Tibial:GTEx_v7_Skin_Sun_Exposed_Lower_leg:GTEx_v7_Testis	-	No	NA	6.11083e-08	rs2563332
14	PCDHA1	56147	ENSG00000204970	protein_coding	5	140165876	140391929	0.000559475	-0.840725	0	0	23	1.20878e-05	1.52341e-05	GTEx_v7_Brain_Cerebellar_Hemisphere	+	No	NA	NA	rs2563332
14	PCDHA2	56146	ENSG00000204969	protein_coding	5	140174444	140391929	1.98581e-09	-0.824134	0	0	79	-9	2.43913e-06	CMC_SVA_cis:CMC_NoSVA_cis:GTEx_v7_Pancreas	-	No	NA	NA	rs2563332
14	PCDHA3	56145	ENSG00000255408	protein_coding	5	140180783	140391929	1.46197e-13	0.00212253	0	0	56	4.12084e-07	2.61203e-07	GTEx_v7_Brain_Cerebellar_Hemisphere:GTEx_v7_Pancreas	+	No	NA	NA	rs2563332
14	PCDHA4	56144	ENSG00000204967	protein_coding	5	140186659	140391929	2.87537e-15	-0.622279	0	0	77	2.19445e-09	8.03515e-13	GTEx_v7_Artery_Aorta:GTEx_v7_Artery_Tibial:GTEx_v7_Colon_Transverse:GTEx_v7_Esophagus_Gastroesophageal_Junction:GTEx_v7_Esophagus_Muscularis:GTEx_v7_Nerve_Tibial:GTEx_v7_Pancreas	-	No	NA	NA	rs2563332
14	PCDHA5	56143	ENSG00000204965	protein_coding	5	140201222	140391929	0.00353825	-0.181196	0	0	28	5.54875e-06	0.000688035	GTEx_v7_Lung:GTEx_v7_Pancreas	+	No	NA	NA	rs2563332
14	PCDHA7	56141	ENSG00000204963	protein_coding	5	140213969	140391929	0.000137152	-0.427091	0	0	79	-9	6.95165e-07	CMC_SVA_cis:CMC_NoSVA_cis:GTEx_v7_Brain_Spinal_cord_cervical_c-1:GTEx_v7_Nerve_Tibial	-	No	NA	NA	rs2563332
14	PCDHA8	56140	ENSG00000204962	protein_coding	5	140220907	140391929	3.7012e-10	-0.652196	0	0	78	-9	0.009	CMC_SVA_cis:CMC_NoSVA_cis	-	No	NA	NA	rs2563332
14	PCDHA10	56139	ENSG00000250120	protein_coding	5	140235595	140391929	4.18272e-11	-0.910087	0	0	56	-9	2.3259e-17	CMC_SVA_cis:CMC_NoSVA_cis:GTEx_v7_Brain_Anterior_cingulate_cortex_BA24:GTEx_v7_Brain_Cerebellar_Hemisphere:GTEx_v7_Brain_Frontal_Cortex_BA9:GTEx_v7_Thyroid	-	No	NA	NA	rs2563332
14	PCDHA13	56136	ENSG00000239389	protein_coding	5	140261793	140391929	4.28547e-11	-0.705577	0	0	78	-9	4.03272e-09	CMC_SVA_cis:CMC_NoSVA_cis:GTEx_v7_Brain_Caudate_basal_ganglia	+	No	NA	NA	rs2563332
14	PCDHB8	56128	ENSG00000120322	protein_coding	5	140557371	140560081	4.79969e-08	0.241142	0	0	4	2.17587e-05	1.8199e-09	GTEx_v7_Muscle_Skeletal	+	No	NA	NA	rs2563332
14	TAF7	6879	ENSG00000178913	protein_coding	5	140698057	140700330	0.736629	0.136273	0	0	0	NA	NA	NA	NA	No	GM12878:IMR90	5.58342e-08	rs2563332
14	PCDHGA1	56114	ENSG00000204956	protein_coding	5	140710252	140892546	0.000268174	-0.95614	0	0	0	NA	NA	NA	NA	No	GM12878:IMR90	5.58342e-08	rs2563332
14	DIAPH1	1729	ENSG00000131504	protein_coding	5	140894583	140998622	0.26711	-0.401174	0	0	0	NA	NA	NA	NA	No	IMR90:Mesenchymal_Stem_Cell	5.58342e-08	rs2563332
14	PCDHGA2	56113	ENSG00000081853	protein_coding	5	140718539	140892546	8.23181e-07	-0.994978	0	0	0	NA	NA	NA	NA	No	GM12878:IMR90	5.58342e-08	rs2563332
14:15:00	NRG2	9542	ENSG00000158458	protein_coding	5	139226364	139422884	0.995154	-0.430874	0	0	0	NA	NA	NA	NA	No	Mesenchymal_Stem_Cell	1.48868e-06	rs2563332:rs32940
14:15:00	PCDHB16	57717	ENSG00000196963	protein_coding	5	140560980	140565793	0.00177082	1.76941	0	0	28	-9	2.14282e-27	CMC_SVA_cis:GTEx_v7_Lung	-	No	NA	NA	rs32940;rs2563332
15	PCDHGA11	56105	ENSG00000253873	protein_coding	5	140800762	140891835	4.54528e-05	-0.1015	0	0	3	4.85479e-05	0.0290671	GTEx_v7_Nerve_Tibial	+	No	NA	NA	rs32940
15	ARAP3	64411	ENSG00000120318	protein_coding	5	141032968	141061788	0.967505	-0.0545428	0	0	0	NA	NA	NA	NA	No	hESC:IMR90:Mesenchymal_Stem_Cell:Mesendoderm	1.48868e-06	rs32940
15	PCDH1	5097	ENSG00000156453	protein_coding	5	141232938	141258811	0.873195	NA	0	0	0	NA	NA	NA	NA	No	hESC:IMR90:Left_Ventricle:Mesenchymal_Stem_Cell:Mesendoderm:Neural_Progenitor_Cell:Trophoblast-like_Cell	1.48868e-06	rs32940
15	KIAA0141	9812	ENSG00000081791	protein_coding	5	141303373	141321612	3.06121e-10	0.479205	0	0	0	NA	NA	NA	NA	No	GM12878:hESC:IMR90:Left_Ventricle:Mesenchymal_Stem_Cell:Mesendoderm:Trophoblast-like_Cell	1.48868e-06	rs32940
15	PCDH12	51294	ENSG00000113555	protein_coding	5	141323150	141349304	1.29394e-10	-0.944946	0	0	0	NA	NA	NA	NA	No	hESC:IMR90:Left_Ventricle:Mesenchymal_Stem_Cell:Mesendoderm:Spleen:Trophoblast-like_Cell	1.48868e-06	rs32940
15	GNPDA1	10007	ENSG00000113552	protein_coding	5	141371314	141392606	0.00342636	-0.458184	0	0	0	NA	NA	NA	NA	No	IMR90:Mesendoderm	1.48868e-06	rs32940
15	NDFIP1	80762	ENSG00000131507	protein_coding	5	141488070	141534005	0.920197	-0.0181274	0	0	0	NA	NA	NA	NA	No	hESC:IMR90:Mesenchymal_Stem_Cell	1.48868e-06	rs32940
15	ARHGAP26	23092	ENSG00000145819	protein_coding	5	142149949	142608576	0.99886	-1.63308	0	0	0	NA	NA	NA	NA	No	IMR90:Mesenchymal_Stem_Cell	1.48868e-06	rs32940
16	FUT9	10690	ENSG00000172461	protein_coding	6	96463860	96663488	0.0813712	5.37195	0	0	0	NA	NA	NA	NA	No	Left_Ventricle	5.64287e-10	rs2503776
16	POU3F2	5454	ENSG00000184486	protein_coding	6	99282580	99286660	NA	-0.73881	0	0	0	NA	NA	NA	NA	No	hESC:Mesenchymal_Stem_Cell:Mesendoderm:Neural_Progenitor_Cell:Trophoblast-like_Cell	1.61808e-14	rs2388148:rs1338549:rs10872224;rs1933720;rs1338549:rs10872224;rs1338549:rs2503776:rs10872224
16	FBXL4	26235	ENSG00000112234	protein_coding	6	99316420	99395849	0.0079088	0.426985	0	0	0	NA	NA	NA	NA	No	Mesendoderm	1.41482e-08	rs2388148
16	FAXC	84553	ENSG00000146267	protein_coding	6	99719045	99797938	0.872413	2.48349	0	0	0	NA	NA	NA	NA	No	hESC:Mesendoderm	1.61808e-14	rs2388148:rs10872224;rs1933720;rs1338549:rs10872224;rs1338549
17	WISP3	8838	ENSG00000112761	protein_coding	6	112375275	112392171	0.00809086	0.513753	0	0	0	NA	NA	NA	NA	No	hESC:IMR90:Left_Ventricle:Mesenchymal_Stem_Cell:Mesendoderm	6.63285e-08	rs28558559
17	TUBE1	51175	ENSG00000074935	protein_coding	6	112391980	112408732	1.25133e-05	-0.810958	0	0	0	NA	NA	NA	NA	No	Aorta:GM12878:hESC:IMR90:Liver:Mesenchymal_Stem_Cell:Mesendoderm:Neural_Progenitor_Cell:Trophoblast-like_Cell	6.63285e-08	rs28558559
17	FAM229B	619208	ENSG00000203778	protein_coding	6	112408802	112423993	0.549545	0.334387	0	0	0	NA	NA	NA	NA	No	Aorta:GM12878:hESC:IMR90:Liver:Mesenchymal_Stem_Cell:Mesendoderm:Neural_Progenitor_Cell:Trophoblast-like_Cell	6.63285e-08	rs28558559
17	LAMA4	3910	ENSG00000112769	protein_coding	6	112429963	112576141	9.75012e-09	-0.580599	0	0	0	NA	NA	NA	NA	No	hESC:IMR90:Mesenchymal_Stem_Cell:Mesendoderm:Neural_Progenitor_Cell:Trophoblast-like_Cell	6.63285e-08	rs28558559
17	MARCKS	4082	ENSG00000155130	protein_coding	6	114178541	114184648	0.26649	-0.336608	1	12.25	0	NA	NA	NA	NA	No	NA	4.11244e-08	rs28558559
17	NT5DC1	221294	ENSG00000178425	protein_coding	6	116422012	116570660	0.326411	-0.101659	0	0	0	NA	NA	NA	NA	No	hESC:Mesendoderm	6.63285e-08	rs28558559
18	C1GALT1	56913	ENSG00000106392	protein_coding	7	7196565	7288282	0.67938	2.29724	0	0	0	NA	NA	NA	NA	No	IMR90:Mesenchymal_Stem_Cell	7.4319e-09	rs37976
18	COL28A1	340267	ENSG00000215018	protein_coding	7	7395834	7575484	1.89303e-20	0.646032	0	0	0	NA	NA	NA	NA	No	GM12878:hESC:IMR90:Mesenchymal_Stem_Cell:Mesendoderm	3.1434e-09	rs37976
18	MIOS	54468	ENSG00000164654	protein_coding	7	7606503	7648560	0.00143567	-0.0361665	0	0	0	NA	NA	NA	NA	No	GM12878:IMR90:Mesenchymal_Stem_Cell:Mesendoderm	3.1434e-09	rs37976
18	RPA3-AS1	729852	ENSG00000219545	protein_coding	7	7680342	8043689	NA	NA	64	14.3	0	NA	NA	NA	NA	No	GM12878:hESC:IMR90:Left_Ventricle:Liver:Mesenchymal_Stem_Cell:Mesendoderm:Trophoblast-like_Cell	3.1434e-09	rs37976
18	GLCCI1	113263	ENSG00000106415	protein_coding	7	8008425	8133902	0.245282	-1.55077	116	14.3	108	-9	6.66306e-15	CMC_SVA_cis:CMC_NoSVA_cis:xQTLServer_eQTLs	-	No	GM12878:hESC:IMR90:Left_Ventricle:Liver:Mesenchymal_Stem_Cell:Mesendoderm:Trophoblast-like_Cell	3.1434e-09	rs37976
18	ICA1	3382	ENSG00000003147	protein_coding	7	8152814	8302317	0.00495037	0.886688	0	0	0	NA	NA	NA	NA	No	hESC:Mesenchymal_Stem_Cell:Mesendoderm	3.1434e-09	rs37976
18	PHF14	9678	ENSG00000106443	protein_coding	7	11013499	11209250	0.206539	-1.31931	0	0	0	NA	NA	NA	NA	No	hESC	7.4319e-09	rs37976
19	LRRC17	10234	ENSG00000128606	protein_coding	7	102553438	102585396	6.63875e-08	-0.0793595	0	0	0	NA	NA	NA	NA	No	IMR90:Mesenchymal_Stem_Cell	4.72825e-08	rs4727618
19	NAPEPLD	222236	ENSG00000161048	protein_coding	7	102740223	102790007	0.0627215	-0.495891	0	0	0	NA	NA	NA	NA	No	GM12878:hESC:IMR90:Trophoblast-like_Cell	4.72825e-08	rs4727618
19	PMPCB	9512	ENSG00000105819	protein_coding	7	102937869	102969958	5.37978e-06	-0.0136454	0	0	0	NA	NA	NA	NA	No	hESC:IMR90:Left_Ventricle:Mesenchymal_Stem_Cell:Mesendoderm:Trophoblast-like_Cell	4.72825e-08	rs4727618
19	DNAJC2	27000	ENSG00000105821	protein_coding	7	102952921	102985320	0.984694	-0.356424	0	0	0	NA	NA	NA	NA	No	hESC:IMR90:Mesenchymal_Stem_Cell:Mesendoderm:Trophoblast-like_Cell	4.72825e-08	rs4727618
19	PSMC2	5701	ENSG00000161057	protein_coding	7	102984701	103009842	0.999211	-0.153371	0	0	0	NA	NA	NA	NA	No	hESC:IMR90:Mesenchymal_Stem_Cell:Mesendoderm:Trophoblast-like_Cell	4.72825e-08	rs4727618
19	SLC26A5	375611	ENSG00000170615	protein_coding	7	102993177	103086624	0.00137556	NA	0	0	0	NA	NA	NA	NA	No	hESC:Mesendoderm	5.28445e-08	rs4727618
19	ORC5	5001	ENSG00000164815	protein_coding	7	103766788	103848495	2.28835e-05	1.08875	0	0	0	NA	NA	NA	NA	No	Left_Ventricle	0.000176563	rs4727618
19	KMT2E	55904	ENSG00000005483	protein_coding	7	104654626	104754808	1	-0.608756	34	11.95	16	-9	0.009	CMC_SVA_cis	-	No	Aorta:Bladder:Dorsolateral_Prefrontal_Cortex:GM12878:hESC:Hippocampus:IMR90:Left_Ventricle:Liver:Lung:Mesenchymal_Stem_Cell:Mesendoderm:Neural_Progenitor_Cell:Psoas:Right_Ventricle:Spleen:Trophoblast-like_Cell	1.67456e-08	rs4727618
19	SRPK2	6733	ENSG00000135250	protein_coding	7	104751151	105039755	0.997504	-0.650865	193	18.54	218	2.24036e-17	0	BIOS_eQTL_geneLevel:GTEx_v7_Whole_Blood:GTEx_v7_Artery_Aorta:GTEx_v7_Esophagus_Muscularis:GTEx_v7_Thyroid	-	No	NA	1.96336e-08	rs4727618
19	PUS7	54517	ENSG00000091127	protein_coding	7	105080108	105162714	2.16505e-05	-0.300554	0	0	1	2.27413e-06	0.00177412	BIOS_eQTL_geneLevel	NA	No	GM12878:hESC:IMR90:Left_Ventricle:Liver:Mesenchymal_Stem_Cell:Mesendoderm	1.96336e-08	rs4727618
19	RINT1	60561	ENSG00000135249	protein_coding	7	105172532	105208124	1.92725e-06	-0.0520318	0	0	0	NA	NA	NA	NA	No	GM12878:hESC:IMR90:Left_Ventricle:Liver:Mesenchymal_Stem_Cell:Mesendoderm	1.96336e-08	rs4727618
19	SYPL1	6856	ENSG00000008282	protein_coding	7	105730949	105753022	0.289132	-0.73853	0	0	0	NA	NA	NA	NA	No	GM12878:hESC:IMR90:Mesenchymal_Stem_Cell:Mesendoderm	4.72825e-08	rs4727618
19	COG5	10466	ENSG00000164597	protein_coding	7	106842000	107204959	1.13577e-11	-1.10152	0	0	0	NA	NA	NA	NA	No	IMR90	0.000176563	rs4727618
19	DUS4L	11062	ENSG00000105865	protein_coding	7	107203929	107218906	0.000141354	0.587395	0	0	0	NA	NA	NA	NA	No	IMR90	0.000176563	rs4727618
19	BCAP29	55973	ENSG00000075790	protein_coding	7	107220422	107269615	0.220058	0.0948805	0	0	0	NA	NA	NA	NA	No	IMR90	0.000176563	rs4727618
19	LAMB1	3912	ENSG00000091136	protein_coding	7	107564244	107643700	1.7944e-06	0.0133638	0	0	0	NA	NA	NA	NA	No	IMR90	4.72825e-08	rs4727618
20	ELAVL2	1993	ENSG00000107105	protein_coding	9	23690102	23826335	0.972928	-0.832763	0	0	0	NA	NA	NA	NA	No	hESC:Left_Ventricle:Mesenchymal_Stem_Cell	6.32412e-17	rs10429582:rs10733389
21	NUTM2F	54754	ENSG00000130950	protein_coding	9	97077605	97090926	NA	-0.351116	0	0	152	5.04577e-06	0.0049151	HIPP	NA	No	NA	NA	rs6477496
21	FBP2	8789	ENSG00000130957	protein_coding	9	97321002	97356075	0.00139312	0.298357	0	0	0	NA	NA	NA	NA	No	Mesenchymal_Stem_Cell	2.84839e-08	rs6477496
21	FBP1	2203	ENSG00000165140	protein_coding	9	97365415	97402531	0.0985908	0.308276	0	0	0	NA	NA	NA	NA	No	IMR90:Left_Ventricle:Mesenchymal_Stem_Cell	2.84839e-08	rs6477496
21	C9orf3	84909	ENSG00000148120	protein_coding	9	97488983	97849441	5.19688e-12	-0.237468	0	0	0	NA	NA	NA	NA	No	IMR90:Left_Ventricle	1.12331e-07	rs6477496
21	PTCH1	5727	ENSG00000185920	protein_coding	9	98205262	98279339	0.999999	0.305978	0	0	0	NA	NA	NA	NA	No	IMR90:Left_Ventricle:Mesenchymal_Stem_Cell:Mesendoderm	2.84839e-08	rs6477496
21	ERCC6L2	375748	ENSG00000182150	protein_coding	9	98637983	98776842	0.00155591	-1.16765	0	0	151	2.23161e-06	0.00251414	HIPP	NA	No	NA	NA	rs6477496
21	HSD17B3	3293	ENSG00000130948	protein_coding	9	98997588	99064434	2.48712e-05	-0.0525461	0	0	106	1.91268e-06	7.11617e-05	GTEx_v7_Adipose_Subcutaneous:GTEx_v7_Artery_Tibial:GTEx_v7_Heart_Atrial_Appendage	+	No	NA	NA	rs6477496
21	SLC35D2	11046	ENSG00000130958	protein_coding	9	99082988	99145992	9.13442e-05	-0.0291554	46	13.56	154	4.51513e-18	0	BIOS_eQTL_geneLevel:GTEx_v7_Heart_Atrial_Appendage	-	No	IMR90:Mesenchymal_Stem_Cell	2.84839e-08	rs6477496
21	ZNF367	195828	ENSG00000165244	protein_coding	9	99148223	99180611	0.802012	-0.672294	41	16	166	3.50057e-30	2.11632e-22	BIOS_eQTL_geneLevel:GTEx_v7_Adipose_Subcutaneous:GTEx_v7_Nerve_Tibial:xQTLServer_eQTLs	+	No	hESC:IMR90:Mesenchymal_Stem_Cell	2.84839e-08	rs6477496
21	HABP4	22927	ENSG00000130956	protein_coding	9	99212483	99253618	0.0049325	-0.489071	88	13.46	170	9.96169e-70	0	BIOS_eQTL_geneLevel:GTEx_v7_Cells_EBV-transformed_lymphocytes:GTEx_v7_Testis	-	No	Aorta:hESC:IMR90:Left_Ventricle:Mesenchymal_Stem_Cell:Mesendoderm:Trophoblast-like_Cell	2.84839e-08	rs6477496
21	CDC14B	8555	ENSG00000081377	protein_coding	9	99252523	99382112	0.576307	-1.17286	75	12.34	169	-9	0	CMC_SVA_cis:BIOS_eQTL_geneLevel:GTEx_v7_Brain_Caudate_basal_ganglia:GTEx_v7_Brain_Putamen_basal_ganglia	-	No	hESC:IMR90:Left_Ventricle:Mesenchymal_Stem_Cell:Mesendoderm:Trophoblast-like_Cell	2.84839e-08	rs6477496
21	AAED1	195827	ENSG00000158122	protein_coding	9	99401859	99417585	9.50774e-08	-0.304287	0	0	54	3.34408e-06	0.00597291	GTEx_v7_Cells_EBV-transformed_lymphocytes:GTEx_v7_Nerve_Tibial	+	No	hESC:IMR90:Mesenchymal_Stem_Cell:Mesendoderm	1.12331e-07	rs6477496
21	ZNF510	22869	ENSG00000081386	protein_coding	9	99518147	99540411	2.36025e-09	2.14176	0	0	153	5.53434e-06	0.008731	HIPP	NA	No	hESC:Mesendoderm	1.12331e-07	rs6477496
21	ZNF782	158431	ENSG00000196597	protein_coding	9	99578754	99637905	4.92957e-05	-0.757548	0	0	55	5.36376e-05	0.0121383	HIPP	NA	No	IMR90	2.64911e-05	rs6477496
21	NUTM2G	441457	ENSG00000188152	protein_coding	9	99690592	99702535	NA	-0.351008	0	0	152	5.04577e-06	0.0049151	HIPP	NA	No	NA	NA	rs6477496
21	TDRD7	23424	ENSG00000196116	protein_coding	9	100174232	100258407	4.5654e-05	NA	0	0	1	3.10485e-05	0.0332753	HIPP	NA	No	NA	NA	rs6477496
21	TMOD1	7111	ENSG00000136842	protein_coding	9	100263462	100364030	0.856622	0.280702	0	0	0	NA	NA	NA	NA	No	IMR90	3.32813e-06	rs6477496
21	PYROXD1	79912	ENSG00000121350	protein_coding	12	21590549	21623300	3.50579e-07	2.29664	0	0	151	2.23161e-06	0.00251414	HIPP	NA	No	NA	NA	rs6477496
22	IPO5	3843	ENSG00000065150	protein_coding	13	98605912	98676551	0.999999	-0.567757	0	0	0	NA	NA	NA	NA	No	IMR90:Mesenchymal_Stem_Cell	3.08958e-08	rs9556958:rs9517310:rs9517310;rs9556958
22	FARP1	10160	ENSG00000152767	protein_coding	13	98794816	99102027	0.0452631	-0.444416	23	8.196	78	2.8218e-244	0	BIOS_eQTL_geneLevel:GTEx_v7_Whole_Blood:GTEx_v7_Brain_Cerebellum:GTEx_v7_Thyroid	+	No	hESC:IMR90:Left_Ventricle:Liver:Mesenchymal_Stem_Cell:Mesendoderm:Pancreas:Trophoblast-like_Cell	3.08958e-08	rs9517310;rs9556958;rs9556958:rs9517310:rs9517310
22	STK24	8428	ENSG00000102572	protein_coding	13	99102455	99230194	0.797998	0.417068	72	10.91	85	9.89044e-30	0	BIOS_eQTL_geneLevel:GTEx_v7_Adipose_Subcutaneous:GTEx_v7_Adipose_Visceral_Omentum:GTEx_v7_Whole_Blood:GTEx_v7_Artery_Tibial	+	No	GM12878:IMR90:Mesenchymal_Stem_Cell:Spleen	3.08958e-08	rs9517310;rs9556958;rs9556958:rs9517310:rs9517310
22	SLC15A1	6564	ENSG00000088386	protein_coding	13	99336055	99404908	8.68961e-08	1.61304	0	0	0	NA	NA	NA	NA	No	hESC:IMR90:Mesenchymal_Stem_Cell:Mesendoderm	3.08958e-08	rs9556958:rs9517310:rs9517310;rs9556958
23	MED1	5469	ENSG00000125686	protein_coding	17	37560538	37607539	0.999991	-0.214335	0	0	0	NA	NA	NA	NA	No	Left_Ventricle	2.84512e-07	rs151114485
23	CDK12	51755	ENSG00000167258	protein_coding	17	37617764	37721160	0.999992	-1.15631	0	0	0	NA	NA	NA	NA	No	Left_Ventricle	2.84512e-07	rs151114485
23	PSMD3	5709	ENSG00000108344	protein_coding	17	38137050	38154213	0.999288	-0.18395	0	0	0	NA	NA	NA	NA	No	GM12878:hESC:IMR90:Left_Ventricle:Liver:Mesenchymal_Stem_Cell:Mesendoderm:Trophoblast-like_Cell	2.84512e-07	rs151114485
23	NR1D1	9572	ENSG00000126368	protein_coding	17	38249040	38256978	0.946085	-0.284473	0	0	0	NA	NA	NA	NA	No	GM12878:hESC:IMR90:Left_Ventricle:Liver:Lung:Mesenchymal_Stem_Cell:Mesendoderm:Trophoblast-like_Cell	2.84512e-07	rs151114485
23	MSL1	339287	ENSG00000188895	protein_coding	17	38278551	38293042	0.984497	NA	2	8.555	7	3.8846e-07	1.90073e-36	GTEx_v7_Cells_EBV-transformed_lymphocytes:GTEx_v7_Esophagus_Mucosa:GTEx_v7_Nerve_Tibial:GTEx_v7_Pancreas	+	No	GM12878:hESC:IMR90:Left_Ventricle:Liver:Lung:Mesenchymal_Stem_Cell:Mesendoderm:Trophoblast-like_Cell	5.96486e-09	rs151114485
23	CASC3	22794	ENSG00000108349	protein_coding	17	38296571	38328436	0.913675	-0.751378	1	1.763	0	NA	NA	NA	NA	No	hESC:IMR90:Mesenchymal_Stem_Cell	5.96486e-09	rs151114485
23	RAPGEFL1	51195	ENSG00000108352	protein_coding	17	38333263	38351908	0.874146	-0.201649	0	0	0	NA	NA	NA	NA	No	Aorta:GM12878:hESC:IMR90:Left_Ventricle:Liver:Mesenchymal_Stem_Cell:Mesendoderm:Pancreas:Right_Ventricle:Spleen:Trophoblast-like_Cell	2.84512e-07	rs151114485
23	WIPF2	147179	ENSG00000171475	protein_coding	17	38375556	38440388	0.36673	-2.77581	3	2.513	0	NA	NA	NA	NA	No	GM12878:hESC:IMR90:Left_Ventricle:Liver:Mesenchymal_Stem_Cell:Mesendoderm:Trophoblast-like_Cell	2.84512e-07	rs151114485
23	CDC6	990	ENSG00000094804	protein_coding	17	38443885	38459171	1.81284e-06	-1.44101	1	0.307	0	NA	NA	NA	NA	No	Aorta:GM12878:hESC:IMR90:Left_Ventricle:Liver:Mesenchymal_Stem_Cell:Mesendoderm:Pancreas:Right_Ventricle:Spleen:Trophoblast-like_Cell	2.84512e-07	rs151114485
23	RARA	5914	ENSG00000131759	protein_coding	17	38465444	38513094	0.934197	-0.594815	1	2.215	0	NA	NA	NA	NA	No	Aorta:GM12878:hESC:IMR90:Left_Ventricle:Liver:Mesenchymal_Stem_Cell:Mesendoderm:Pancreas:Right_Ventricle:Spleen:Trophoblast-like_Cell	2.84512e-07	rs151114485
23	GJD3	125111	ENSG00000183153	protein_coding	17	38517235	38520067	0.00490137	-0.0415376	0	0	0	NA	NA	NA	NA	No	hESC:IMR90:Left_Ventricle:Mesenchymal_Stem_Cell:Mesendoderm:Spleen	1.18631e-06	rs151114485
23	TOP2A	7153	ENSG00000131747	protein_coding	17	38544768	38574202	0.996224	-0.398755	1	2.666	0	NA	NA	NA	NA	No	Aorta:Bladder:Dorsolateral_Prefrontal_Cortex:GM12878:hESC:Hippocampus:IMR90:Left_Ventricle:Liver:Mesenchymal_Stem_Cell:Mesendoderm:Pancreas:Right_Ventricle:Spleen:Trophoblast-like_Cell	1.04256e-07	rs151114485
23	IGFBP4	3487	ENSG00000141753	protein_coding	17	38599702	38613983	0.236669	-0.889156	0	0	0	NA	NA	NA	NA	No	Aorta:Bladder:Dorsolateral_Prefrontal_Cortex:GM12878:hESC:Hippocampus:IMR90:Left_Ventricle:Liver:Mesenchymal_Stem_Cell:Mesendoderm:Pancreas:Right_Ventricle:Spleen:Trophoblast-like_Cell	2.84512e-07	rs151114485
23	SMARCE1	6605	ENSG00000073584	protein_coding	17	38781214	38804760	0.998188	-1.01877	0	0	0	NA	NA	NA	NA	No	GM12878:hESC:IMR90:Left_Ventricle:Mesenchymal_Stem_Cell:Mesendoderm:Trophoblast-like_Cell	2.84512e-07	rs151114485
23	KRT222	125113	ENSG00000264058	protein_coding	17	38785049	38821393	NA	-0.318308	0	0	0	NA	NA	NA	NA	No	GM12878:hESC:IMR90:Left_Ventricle:Mesenchymal_Stem_Cell:Mesendoderm:Trophoblast-like_Cell	2.84512e-07	rs151114485
23	KRT222	125113	ENSG00000213424	protein_coding	17	38810917	38821433	0.00212668	-0.318308	0	0	0	NA	NA	NA	NA	No	GM12878:hESC:IMR90:Left_Ventricle:Mesenchymal_Stem_Cell:Mesendoderm:Trophoblast-like_Cell	2.84512e-07	rs151114485
23	KRT24	192666	ENSG00000167916	protein_coding	17	38854243	38860002	5.09328e-13	-0.0845503	0	0	0	NA	NA	NA	NA	No	IMR90:Mesendoderm:Trophoblast-like_Cell	1.18631e-06	rs151114485
23	TMEM99	147184	ENSG00000167920	protein_coding	17	38975358	38992522	3.15418e-05	-0.317015	0	0	0	NA	NA	NA	NA	No	IMR90	2.84512e-07	rs151114485
23	KRT20	54474	ENSG00000171431	protein_coding	17	39032193	39041479	5.57988e-06	0.26351	0	0	0	NA	NA	NA	NA	No	IMR90	1.18631e-06	rs151114485
23	KRT13	3860	ENSG00000171401	protein_coding	17	39657233	39661957	0.00166754	0.313091	0	0	0	NA	NA	NA	NA	No	IMR90	1.18631e-06	rs151114485
23	KRT19	3880	ENSG00000171345	protein_coding	17	39679869	39684560	0.00393645	-0.191551	0	0	0	NA	NA	NA	NA	No	hESC:IMR90:Mesenchymal_Stem_Cell:Mesendoderm:Trophoblast-like_Cell	2.84512e-07	rs151114485
23	EIF1	10209	ENSG00000173812	protein_coding	17	39845137	39848920	0.764132	-0.215219	0	0	0	NA	NA	NA	NA	No	Aorta:hESC:IMR90:Left_Ventricle:Mesenchymal_Stem_Cell:Mesendoderm:Trophoblast-like_Cell	2.84512e-07	rs151114485
23	HAP1	9001	ENSG00000173805	protein_coding	17	39873994	39890896	1.58556e-19	1.91847	0	0	0	NA	NA	NA	NA	No	IMR90:Mesenchymal_Stem_Cell	1.18631e-06	rs151114485
23	ACLY	47	ENSG00000131473	protein_coding	17	40023161	40086795	0.996415	-0.338086	0	0	0	NA	NA	NA	NA	No	Mesenchymal_Stem_Cell	1.18631e-06	rs151114485
23	CNP	1267	ENSG00000173786	protein_coding	17	40118759	40129749	0.890888	0.169424	0	0	0	NA	NA	NA	NA	No	hESC:IMR90:Liver:Mesenchymal_Stem_Cell:Mesendoderm:Trophoblast-like_Cell	2.84512e-07	rs151114485
23	CTD-2132N18.3	NA	ENSG00000267261	protein_coding	17	40271692	40306934	NA	NA	0	0	0	NA	NA	NA	NA	No	IMR90	2.84512e-07	rs151114485
23	RAB5C	5878	ENSG00000108774	protein_coding	17	40276994	40307035	0.82657	-0.36267	0	0	0	NA	NA	NA	NA	No	IMR90	2.84512e-07	rs151114485
23	KCNH4	23415	ENSG00000089558	protein_coding	17	40308909	40333296	0.999979	-0.452983	0	0	0	NA	NA	NA	NA	No	hESC:Liver	1.18631e-06	rs151114485
23	HCRT	3060	ENSG00000161610	protein_coding	17	40336078	40337470	0.50244	-0.292071	0	0	0	NA	NA	NA	NA	No	hESC:Liver	1.18631e-06	rs151114485
23	GHDC	84514	ENSG00000167925	protein_coding	17	40340817	40346531	2.12125e-05	-0.790743	0	0	0	NA	NA	NA	NA	No	hESC:Liver	1.18631e-06	rs151114485
23	STAT5B	6777	ENSG00000173757	protein_coding	17	40351186	40428725	0.999953	-0.776026	0	0	0	NA	NA	NA	NA	No	Left_Ventricle	1.18631e-06	rs151114485
23	STAT5A	6776	ENSG00000126561	protein_coding	17	40439565	40463961	0.999866	-0.759016	0	0	0	NA	NA	NA	NA	No	Left_Ventricle	1.18631e-06	rs151114485
24	BECN1	8678	ENSG00000126581	protein_coding	17	40962152	40985367	0.998698	-0.469388	0	0	0	NA	NA	NA	NA	No	Left_Ventricle	2.64972e-07	rs17652520
24	PSME3	10197	ENSG00000131467	protein_coding	17	40976402	40995774	0.988104	-1.7453	0	0	0	NA	NA	NA	NA	No	Left_Ventricle	2.64972e-07	rs17652520
24	MPP3	4356	ENSG00000161647	protein_coding	17	41878167	41910538	1.99786e-05	NA	0	0	0	NA	NA	NA	NA	No	Mesenchymal_Stem_Cell	7.31139e-11	rs17652520
24	DBF4B	80174	ENSG00000161692	protein_coding	17	42785976	42829632	4.43214e-08	-0.507761	0	0	512	0.000110718	0.00189628	OCTX	NA	No	NA	NA	rs17652520;rs2732596
24	EFTUD2	9343	ENSG00000108883	protein_coding	17	42927311	42977030	0.999991	0.211209	0	0	55	-9	0.049	CMC_SVA_cis:CMC_NoSVA_cis	+	No	NA	NA	rs17652520
24	DCAKD	79877	ENSG00000172992	protein_coding	17	43100708	43138473	0.0293861	0.848595	0	0	18	7.80124e-06	1.88168e-33	GTEx_v7_Whole_Blood:GTEx_v7_Artery_Tibial:GTEx_v7_Skin_Sun_Exposed_Lower_leg:GTEx_v7_Thyroid	-	No	NA	NA	rs17652520
24	NMT1	4836	ENSG00000136448	protein_coding	17	43128978	43186384	0.998501	0.0324477	0	0	1942	-9	1.23241e-24	CMC_SVA_cis:GTEx_v7_Brain_Cerebellum:GTEx_v7_Brain_Spinal_cord_cervical_c-1:GTEx_v7_Cells_Transformed_fibroblasts:GTEx_v7_Thyroid	+	No	NA	NA	rs17652520;rs2732596;rs62056789
24	ACBD4	79777	ENSG00000181513	protein_coding	17	43209967	43221548	1.82643e-05	-0.326407	0	0	1	6.2293e-05	0.000689951	GTEx_v7_Artery_Tibial	NA	No	NA	NA	rs17652520
24	FMNL1	752	ENSG00000184922	protein_coding	17	43298811	43324687	0.999687	NA	0	0	2572	2.87414e-18	4.1654e-13	GTEx_v7_Brain_Cerebellar_Hemisphere:GTEx_v7_Brain_Cerebellum	+	No	NA	NA	rs17652520;rs2732596;rs62056789;rs974295
24	SPATA32	124783	ENSG00000184361	protein_coding	17	43331760	43339479	2.95265e-05	-0.414756	0	0	149	4.3219e-11	0	BIOS_eQTL_geneLevel	+	No	IMR90:Mesenchymal_Stem_Cell	9.07821e-12	rs17652520;rs17652520:rs17652520;rs974295;rs2732596:rs17652520
24	ARHGAP27	201176	ENSG00000159314	protein_coding	17	43471275	43511787	0.00125584	-0.761628	74	15.45	3041	-9	1.01723e-27	CMC_SVA_cis:GTEx_v7_Adipose_Visceral_Omentum:GTEx_v7_Cells_EBV-transformed_lymphocytes:GTEx_v7_Brain_Caudate_basal_ganglia:GTEx_v7_Brain_Cerebellum:GTEx_v7_Brain_Cortex:GTEx_v7_Brain_Nucleus_accumbens_basal_ganglia:GTEx_v7_Esophagus_Mucosa:GTEx_v7_Heart_Left_Ventricle:GTEx_v7_Skin_Not_Sun_Exposed_Suprapubic:GTEx_v7_Skin_Sun_Exposed_Lower_leg:GTEx_v7_Testis	-	No	NA	2.29087e-07	rs17652520;rs62056789;rs974295;rs2732596
24	PLEKHM1	9842	ENSG00000225190	protein_coding	17	43513266	43568115	0.840543	-0.663068	138	18.37	3128	2.24962e-35	0	BIOS_eQTL_geneLevel:GTEx_v7_Adipose_Subcutaneous:GTEx_v7_Adipose_Visceral_Omentum:GTEx_v7_Adrenal_Gland:GTEx_v7_Whole_Blood:GTEx_v7_Brain_Anterior_cingulate_cortex_BA24:GTEx_v7_Brain_Caudate_basal_ganglia:GTEx_v7_Brain_Cerebellar_Hemisphere:GTEx_v7_Brain_Cerebellum:GTEx_v7_Brain_Cortex:GTEx_v7_Brain_Frontal_Cortex_BA9:GTEx_v7_Brain_Nucleus_accumbens_basal_ganglia:GTEx_v7_Brain_Putamen_basal_gangl…	-	No	NA	1.8608e-10	rs17652520;rs62056789;rs974295;rs2732596
24	CRHR1	1394	ENSG00000120088	protein_coding	17	43699267	43913194	0.792134	2.03809	866	22	3292	-9	0	CMC_SVA_cis:CMC_NoSVA_cis:BIOS_eQTL_geneLevel:GTEx_v7_Adipose_Subcutaneous:GTEx_v7_Adipose_Visceral_Omentum:GTEx_v7_Brain_Hippocampus:GTEx_v7_Brain_Putamen_basal_ganglia:GTEx_v7_Breast_Mammary_Tissue:GTEx_v7_Esophagus_Gastroesophageal_Junction:GTEx_v7_Esophagus_Muscularis:GTEx_v7_Muscle_Skeletal:GTEx_v7_Nerve_Tibial:GTEx_v7_Thyroid:CRBL:FCTX:HIPP:MEDU:TCTX:WHMT:aveALL	-	No	NA	1.30918e-11	rs17652520;rs2732596;rs62056789;rs974295
24	SPPL2C	162540	ENSG00000185294	protein_coding	17	43922256	43924438	2.29525e-05	0.187395	117	25.6	3153	3.52205e-22	1.40086e-16	GTEx_v7_Brain_Cerebellar_Hemisphere:GTEx_v7_Brain_Cerebellum:GTEx_v7_Brain_Frontal_Cortex_BA9:CRBL	-	No	NA	1.01625e-11	rs17652520;rs2732596;rs62056789;rs974295
24	MAPT	4137	ENSG00000186868	protein_coding	17	43971748	44105700	4.68265e-05	2.01024	757	34	3292	-9	0	CMC_SVA_cis:CMC_NoSVA_cis:GTEx_v7_Adipose_Subcutaneous:GTEx_v7_Artery_Aorta:GTEx_v7_Artery_Tibial:GTEx_v7_Brain_Cerebellum:GTEx_v7_Colon_Sigmoid:GTEx_v7_Colon_Transverse:GTEx_v7_Esophagus_Mucosa:GTEx_v7_Esophagus_Muscularis:GTEx_v7_Heart_Left_Ventricle:GTEx_v7_Lung:GTEx_v7_Skin_Not_Sun_Exposed_Suprapubic:GTEx_v7_Skin_Sun_Exposed_Lower_leg:GTEx_v7_Spleen:GTEx_v7_Testis:GTEx_v7_Thyroid:CRBL:MEDU:TC…	+	No	hESC:IMR90:Mesenchymal_Stem_Cell:Mesendoderm	4.56037e-12	rs17652520;rs62056789;rs2732596;rs974295;rs17652520:rs17652520;rs2732596:rs17652520
24	STH	246744	ENSG00000256762	protein_coding	17	44076616	44077060	0.00444467	0.274193	96	19.18	2849	0.000661056	0.00467071	FCTX:TCTX:aveALL	NA	No	NA	1.06905e-11	rs17652520;rs2732596;rs62056789;rs974295
24	KANSL1	284058	ENSG00000120071	protein_coding	17	44107282	44302733	0.999734	0.0589452	948	17	3284	-9	0	CMC_SVA_cis:CMC_NoSVA_cis:BIOS_eQTL_geneLevel:GTEx_v7_Adipose_Subcutaneous:GTEx_v7_Adipose_Visceral_Omentum:GTEx_v7_Cells_EBV-transformed_lymphocytes:GTEx_v7_Whole_Blood:GTEx_v7_Artery_Tibial:GTEx_v7_Brain_Caudate_basal_ganglia:GTEx_v7_Brain_Cerebellar_Hemisphere:GTEx_v7_Brain_Cerebellum:GTEx_v7_Colon_Transverse:GTEx_v7_Esophagus_Mucosa:GTEx_v7_Lung:GTEx_v7_Muscle_Skeletal:GTEx_v7_Pituitary:GTEx_…	-	No	GM12878:Mesenchymal_Stem_Cell	4.56037e-12	rs17652520;rs974295;rs2732596;rs62056789;rs17652520:rs17652520;rs2732596:rs17652520
24	ARL17B	100506084	ENSG00000228696	protein_coding	17	44352150	44439130	NA	-0.428243	271	12.46	3280	-9	0	CMC_SVA_cis:CMC_NoSVA_cis:BIOS_eQTL_geneLevel:GTEx_v7_Cells_EBV-transformed_lymphocytes:GTEx_v7_Whole_Blood:GTEx_v7_Artery_Tibial:GTEx_v7_Brain_Cerebellar_Hemisphere:GTEx_v7_Brain_Cerebellum:GTEx_v7_Breast_Mammary_Tissue:GTEx_v7_Esophagus_Mucosa:GTEx_v7_Muscle_Skeletal:GTEx_v7_Pituitary:GTEx_v7_Skin_Not_Sun_Exposed_Suprapubic:GTEx_v7_Skin_Sun_Exposed_Lower_leg:GTEx_v7_Testis:GTEx_v7_Thyroid:xQTLS…	-	No	NA	4.0738e-11	rs17652520;rs974295;rs2732596;rs62056789
24	LRRC37A	9884	ENSG00000176681	protein_coding	17	44370099	44415160	0.890487	NA	64	12.46	3283	-9	0	CMC_SVA_cis:CMC_NoSVA_cis:BIOS_eQTL_geneLevel:GTEx_v7_Adipose_Subcutaneous:GTEx_v7_Adipose_Visceral_Omentum:GTEx_v7_Adrenal_Gland:GTEx_v7_Whole_Blood:GTEx_v7_Artery_Aorta:GTEx_v7_Artery_Coronary:GTEx_v7_Artery_Tibial:GTEx_v7_Brain_Amygdala:GTEx_v7_Brain_Anterior_cingulate_cortex_BA24:GTEx_v7_Brain_Caudate_basal_ganglia:GTEx_v7_Brain_Cerebellar_Hemisphere:GTEx_v7_Brain_Cerebellum:GTEx_v7_Brain_Cor…	-	No	NA	4.90908e-11	rs17652520;rs2732596;rs62056789;rs974295
24	LRRC37A2	474170	ENSG00000238083	protein_coding	17	44588877	44633016	NA	NA	5	16.27	3288	-9	0	CMC_SVA_cis:CMC_SVA_trans:CMC_NoSVA_cis:CMC_NoSVA_trans:BIOS_eQTL_geneLevel:GTEx_v7_Adipose_Subcutaneous:GTEx_v7_Adipose_Visceral_Omentum:GTEx_v7_Adrenal_Gland:GTEx_v7_Cells_EBV-transformed_lymphocytes:GTEx_v7_Whole_Blood:GTEx_v7_Artery_Aorta:GTEx_v7_Artery_Coronary:GTEx_v7_Artery_Tibial:GTEx_v7_Brain_Amygdala:GTEx_v7_Brain_Anterior_cingulate_cortex_BA24:GTEx_v7_Brain_Caudate_basal_ganglia:GTEx_v…	-	No	NA	NA	rs17652520;rs2732596;rs62056789;rs974295
24	ARL17A	51326	ENSG00000185829	protein_coding	17	44594068	44657088	NA	-2.38258	4	16.27	3270	-9	0	CMC_SVA_cis:CMC_SVA_trans:CMC_NoSVA_cis:CMC_NoSVA_trans:BIOS_eQTL_geneLevel:GTEx_v7_Adipose_Subcutaneous:GTEx_v7_Adipose_Visceral_Omentum:GTEx_v7_Adrenal_Gland:GTEx_v7_Cells_EBV-transformed_lymphocytes:GTEx_v7_Whole_Blood:GTEx_v7_Artery_Aorta:GTEx_v7_Artery_Coronary:GTEx_v7_Artery_Tibial:GTEx_v7_Brain_Amygdala:GTEx_v7_Brain_Anterior_cingulate_cortex_BA24:GTEx_v7_Brain_Caudate_basal_ganglia:GTEx_v…	-	No	NA	NA	rs17652520;rs2732596;rs62056789;rs974295
24	NSF	4905	ENSG00000073969	protein_coding	17	44668035	44834830	0.713682	-0.566247	60	16.01	2597	2.60561e-74	0	BIOS_eQTL_geneLevel:GTEx_v7_Artery_Aorta:GTEx_v7_Artery_Tibial:GTEx_v7_Brain_Cerebellum:GTEx_v7_Esophagus_Mucosa:GTEx_v7_Esophagus_Muscularis:GTEx_v7_Heart_Atrial_Appendage:GTEx_v7_Heart_Left_Ventricle:GTEx_v7_Nerve_Tibial:GTEx_v7_Cells_Transformed_fibroblasts:GTEx_v7_Testis	+	No	NA	5.42001e-11	rs17652520;rs974295;rs2732596;rs62056789
24	WNT3	7473	ENSG00000108379	protein_coding	17	44839872	44910520	0.946108	-0.191111	42	13.14	2953	-9	0	CMC_SVA_cis:CMC_SVA_trans:CMC_NoSVA_cis:BIOS_eQTL_geneLevel:GTEx_v7_Adipose_Subcutaneous:GTEx_v7_Adipose_Visceral_Omentum:GTEx_v7_Adrenal_Gland:GTEx_v7_Cells_EBV-transformed_lymphocytes:GTEx_v7_Artery_Aorta:GTEx_v7_Artery_Coronary:GTEx_v7_Artery_Tibial:GTEx_v7_Brain_Cerebellar_Hemisphere:GTEx_v7_Breast_Mammary_Tissue:GTEx_v7_Colon_Sigmoid:GTEx_v7_Colon_Transverse:GTEx_v7_Esophagus_Gastroesophagea…	-	No	NA	1.61659e-09	rs17652520;rs62056789;rs974295;rs2732596
24	WNT9B	7484	ENSG00000158955	protein_coding	17	44910567	44964096	0.0516168	NA	0	0	1	2.551e-05	0.0436416	GTEx_v7_Spleen	NA	No	NA	NA	rs17652520
24	GOSR2	9570	ENSG00000108433	protein_coding	17	45000483	45105003	0.000289194	0.147391	0	0	28	1.5582e-23	0	BIOS_eQTL_geneLevel	-	No	GM12878:hESC:IMR90:Left_Ventricle:Mesenchymal_Stem_Cell:Mesendoderm:Trophoblast-like_Cell	4.56037e-12	rs17652520;rs17652520:rs17652520;rs974295;rs2732596:rs17652520
24	RP11-156P1.2	NA	ENSG00000262633	protein_coding	17	45000499	45124520	NA	NA	0	0	28	1.5582e-23	0	BIOS_eQTL_geneLevel	-	No	GM12878:hESC:IMR90:Left_Ventricle:Mesenchymal_Stem_Cell:Mesendoderm:Trophoblast-like_Cell	4.56037e-12	rs17652520;rs17652520:rs17652520;rs974295;rs2732596:rs17652520
24	RPRML	388394	ENSG00000179673	protein_coding	17	45055523	45056614	0.421295	NA	0	0	0	NA	NA	NA	NA	No	GM12878:hESC:IMR90:Left_Ventricle:Liver:Mesenchymal_Stem_Cell:Mesendoderm:Right_Ventricle:Trophoblast-like_Cell	4.56037e-12	rs17652520:rs974295;rs62056789;rs2732596:rs17652520;rs974295:rs974295:rs17652520;rs974295;rs2732596
24	CDC27	996	ENSG00000004897	protein_coding	17	45195069	45266788	0.486673	-0.787143	0	0	0	NA	NA	NA	NA	No	hESC:Left_Ventricle:Mesenchymal_Stem_Cell:Mesendoderm	9.07821e-12	rs17652520:rs17652520;rs974295;rs2732596:rs17652520
24	ITGB3	3690	ENSG00000259207	protein_coding	17	45331212	45421658	0.1417	-0.214709	0	0	0	NA	NA	NA	NA	No	hESC:IMR90:Mesenchymal_Stem_Cell:Mesendoderm:Trophoblast-like_Cell	9.07821e-12	rs17652520:rs17652520;rs974295;rs2732596:rs17652520
24	ITGB3	3690	ENSG00000259753	protein_coding	17	45331263	45421658	NA	-0.214709	0	0	0	NA	NA	NA	NA	No	hESC:IMR90:Mesenchymal_Stem_Cell:Mesendoderm:Trophoblast-like_Cell	9.07821e-12	rs17652520:rs17652520;rs974295;rs2732596:rs17652520
24	EFCAB13	124989	ENSG00000178852	protein_coding	17	45400656	45518678	8.21992e-19	-0.190445	0	0	0	NA	NA	NA	NA	No	hESC:Mesenchymal_Stem_Cell:Mesendoderm	7.31139e-11	rs17652520
24	KPNB1	3837	ENSG00000108424	protein_coding	17	45726842	45762871	0.999994	-0.517927	0	0	0	NA	NA	NA	NA	No	hESC:IMR90:Mesenchymal_Stem_Cell	9.07821e-12	rs17652520:rs17652520;rs974295;rs2732596:rs17652520
24	TBX21	30009	ENSG00000073861	protein_coding	17	45810610	45823485	0.963243	0.0831505	0	0	0	NA	NA	NA	NA	No	Mesenchymal_Stem_Cell	7.31139e-11	rs17652520
24	LRRC37A3	374819	ENSG00000176809	protein_coding	17	62850430	62915598	NA	-0.0971379	0	0	3217	-9	0	CMC_SVA_trans:CMC_NoSVA_cis:CMC_NoSVA_trans:CRBL:FCTX:HIPP:MEDU:OCTX:PUTM:SNIG:TCTX:THAL:WHMT:aveALL:xQTLServer_eQTLs	-	No	NA	NA	rs17652520;rs2732596;rs62056789;rs974295
24	C17orf58	284018	ENSG00000186665	protein_coding	17	65987217	65989765	0.0821564	0.225875	0	0	2862	1.10786e-06	5.12235e-05	CRBL:MEDU:OCTX:TCTX	NA	No	NA	NA	rs17652520;rs2732596;rs62056789;rs974295
1 day, 0:25:00	SP6	80320	ENSG00000189120	protein_coding	17	45922279	45933240	0.0229476	-1.12958	0	0	0	NA	NA	NA	NA	No	GM12878:hESC:IMR90:Left_Ventricle:Mesenchymal_Stem_Cell:Mesendoderm	9.07821e-12	rs146301099:rs17652520:rs17652520;rs974295;rs2732596:rs17652520
1 day, 0:25:00	PNPO	55163	ENSG00000108439	protein_coding	17	46018872	46025654	3.71896e-05	0.17935	0	0	0	NA	NA	NA	NA	No	Mesenchymal_Stem_Cell:Mesendoderm:Trophoblast-like_Cell	7.31139e-11	rs146301099:rs17652520
1 day, 0:25:00	HOXB1	3211	ENSG00000120094	protein_coding	17	46605888	46608359	0.1152	-0.795582	0	0	0	NA	NA	NA	NA	No	IMR90:Mesendoderm	9.07821e-12	rs146301099:rs17652520:rs17652520;rs974295;rs2732596:rs17652520
1 day, 0:25:00	HOXB2	3212	ENSG00000173917	protein_coding	17	46618256	46623441	0.00183831	0.974079	0	0	1	1.26505e-183	0	BloodeQTL	+	No	IMR90:Mesendoderm	9.07821e-12	rs17652520;rs146301099:rs17652520:rs17652520;rs974295;rs2732596:rs17652520
1 day, 0:25:00	HOXB7	3217	ENSG00000260027	protein_coding	17	46684594	46710934	0.00759639	-0.376189	0	0	1	2.98863e-06	0.0011061	BloodeQTL	+	No	IMR90:Left_Ventricle:Mesenchymal_Stem_Cell:Trophoblast-like_Cell	3.31818e-08	rs17652520;rs146301099
25	SP2	6668	ENSG00000167182	protein_coding	17	45973516	46006323	0.969394	-1.2623	0	0	0	NA	NA	NA	NA	No	GM12878	3.31818e-08	rs146301099
25	COPZ2	51226	ENSG00000005243	protein_coding	17	46103533	46115392	0.00170949	NA	0	0	0	NA	NA	NA	NA	No	Mesenchymal_Stem_Cell	3.31818e-08	rs146301099
25	NFE2L1	4779	ENSG00000082641	protein_coding	17	46125691	46138849	0.998124	-0.893485	0	0	0	NA	NA	NA	NA	No	IMR90:Left_Ventricle:Mesenchymal_Stem_Cell:Trophoblast-like_Cell	3.31818e-08	rs146301099
25	CBX1	10951	ENSG00000108468	protein_coding	17	46147414	46178883	0.949843	-0.442894	0	0	0	NA	NA	NA	NA	No	IMR90:Mesenchymal_Stem_Cell	3.31818e-08	rs146301099
25	SKAP1	8631	ENSG00000141293	protein_coding	17	46210802	46507637	0.00030184	NA	0	0	0	NA	NA	NA	NA	No	IMR90	3.31818e-08	rs146301099
25	HOXB3	3213	ENSG00000120093	protein_coding	17	46626232	46682274	0.610993	-1.0207	0	0	0	NA	NA	NA	NA	No	IMR90:Left_Ventricle:Mesenchymal_Stem_Cell:Trophoblast-like_Cell	3.31818e-08	rs146301099
25	HOXB4	3214	ENSG00000182742	protein_coding	17	46652875	46657473	0.119746	-1.09086	0	0	2	1.76346e-05	0.0368629	GTEx_v7_Esophagus_Gastroesophageal_Junction	NA	No	NA	NA	rs146301099
25	HOXB6	3216	ENSG00000108511	protein_coding	17	46671639	46682354	0.00958341	-0.0166043	0	0	0	NA	NA	NA	NA	No	IMR90:Left_Ventricle:Mesenchymal_Stem_Cell:Trophoblast-like_Cell	3.31818e-08	rs146301099
25	HOXB8	3218	ENSG00000120068	protein_coding	17	46688739	46692478	0.444768	NA	0	0	0	NA	NA	NA	NA	No	IMR90:Left_Ventricle:Mesenchymal_Stem_Cell:Trophoblast-like_Cell	3.31818e-08	rs146301099
25	HOXB9	3219	ENSG00000170689	protein_coding	17	46698518	46703839	0.101637	0.72463	0	0	0	NA	NA	NA	NA	No	IMR90:Left_Ventricle:Mesenchymal_Stem_Cell:Trophoblast-like_Cell	3.31818e-08	rs146301099
25	PRAC1	84366	ENSG00000159182	protein_coding	17	46799084	46799884	0.00177992	0.106873	0	0	0	NA	NA	NA	NA	No	GM12878:hESC:IMR90:Liver:Mesenchymal_Stem_Cell:Mesendoderm:Neural_Progenitor_Cell:Trophoblast-like_Cell	3.31818e-08	rs146301099
25	HOXB13	10481	ENSG00000159184	protein_coding	17	46802125	46806540	0.00987475	-1.11755	0	0	0	NA	NA	NA	NA	No	GM12878:hESC:IMR90:Liver:Mesenchymal_Stem_Cell:Mesendoderm:Neural_Progenitor_Cell:Trophoblast-like_Cell	3.31818e-08	rs146301099
25	TTLL6	284076	ENSG00000170703	protein_coding	17	46839597	46894576	7.48858e-08	-0.209165	0	0	142	5.52315e-15	7.25029e-17	GTEx_v7_Adipose_Subcutaneous:GTEx_v7_Adipose_Visceral_Omentum:GTEx_v7_Brain_Nucleus_accumbens_basal_ganglia:GTEx_v7_Colon_Transverse:GTEx_v7_Esophagus_Gastroesophageal_Junction:GTEx_v7_Lung:GTEx_v7_Nerve_Tibial:GTEx_v7_Testis:GTEx_v7_Thyroid	+	No	GM12878:hESC:IMR90:Left_Ventricle:Liver:Mesenchymal_Stem_Cell:Mesendoderm:Trophoblast-like_Cell	3.31818e-08	rs146301099
25	CALCOCO2	10241	ENSG00000136436	protein_coding	17	46908350	46943884	0.0317625	0.266767	0	0	0	NA	NA	NA	NA	No	GM12878:hESC:IMR90:Left_Ventricle:Liver:Mesenchymal_Stem_Cell:Mesendoderm:Trophoblast-like_Cell	3.31818e-08	rs146301099
25	ATP5G1	516	ENSG00000159199	protein_coding	17	46970127	46973233	0.327526	-0.0240793	40	15.27	148	-9	0	CMC_SVA_cis:BIOS_eQTL_geneLevel:GTEx_v7_Brain_Cerebellar_Hemisphere:GTEx_v7_Brain_Cerebellum:GTEx_v7_Heart_Atrial_Appendage:GTEx_v7_Heart_Left_Ventricle:GTEx_v7_Muscle_Skeletal:GTEx_v7_Cells_Transformed_fibroblasts:xQTLServer_eQTLs	-	No	NA	3.12824e-08	rs146301099
25	UBE2Z	65264	ENSG00000159202	protein_coding	17	46985731	47006418	0.927559	0.175157	82	14.05	154	-9	0	CMC_SVA_cis:BIOS_eQTL_geneLevel:GTEx_v7_Cells_EBV-transformed_lymphocytes:GTEx_v7_Whole_Blood:GTEx_v7_Lung:GTEx_v7_Muscle_Skeletal:GTEx_v7_Cells_Transformed_fibroblasts:GTEx_v7_Skin_Not_Sun_Exposed_Suprapubic:GTEx_v7_Skin_Sun_Exposed_Lower_leg:GTEx_v7_Spleen:GTEx_v7_Thyroid:HIPP:xQTLServer_eQTLs	+	No	NA	1.90371e-08	rs146301099
25	SNF8	11267	ENSG00000159210	protein_coding	17	47006678	47022479	0.290874	1.13061	70	19.25	152	-9	2.01269e-06	CMC_SVA_cis:CMC_NoSVA_cis:BIOS_eQTL_geneLevel:GTEx_v7_Adrenal_Gland:GTEx_v7_Artery_Aorta:GTEx_v7_Brain_Frontal_Cortex_BA9:GTEx_v7_Muscle_Skeletal:GTEx_v7_Pituitary:GTEx_v7_Cells_Transformed_fibroblasts	-	No	NA	1.90371e-08	rs146301099
25	GIP	2695	ENSG00000159224	protein_coding	17	47035916	47045958	0.162839	0.403028	47	19.25	0	NA	NA	NA	NA	No	NA	1.68927e-08	rs146301099
25	IGF2BP1	10642	ENSG00000159217	protein_coding	17	47074774	47133012	0.998574	-1.70191	0	0	137	5.336e-06	6.86141e-10	GTEx_v7_Testis:CRBL	-	No	NA	NA	rs146301099
25	B4GALNT2	124872	ENSG00000167080	protein_coding	17	47209822	47247351	9.64033e-07	-0.518247	0	0	0	NA	NA	NA	NA	No	hESC:IMR90:Mesenchymal_Stem_Cell	3.31818e-08	rs146301099
25	GNGT2	2793	ENSG00000167083	protein_coding	17	47280153	47287936	0.173048	0.281504	0	0	0	NA	NA	NA	NA	No	hESC:IMR90:Mesenchymal_Stem_Cell:Mesendoderm	3.31818e-08	rs146301099
25	ABI3	51225	ENSG00000108798	protein_coding	17	47287589	47300587	0.027711	-0.453438	0	0	0	NA	NA	NA	NA	No	hESC:IMR90:Mesenchymal_Stem_Cell:Mesendoderm	3.31818e-08	rs146301099
25	PHOSPHO1	162466	ENSG00000173868	protein_coding	17	47300724	47308128	0.631109	-0.624653	0	0	0	NA	NA	NA	NA	No	hESC:IMR90:Mesenchymal_Stem_Cell:Mesendoderm	3.31818e-08	rs146301099
25	ZNF652	22834	ENSG00000198740	protein_coding	17	47366568	47439835	0.97074	0.214055	0	0	0	NA	NA	NA	NA	No	Mesenchymal_Stem_Cell:Trophoblast-like_Cell	3.31818e-08	rs146301099
26	CELF4	56853	ENSG00000101489	protein_coding	18	34823010	35146000	0.974365	1.3888	20	16.62	0	NA	NA	NA	NA	No	NA	2.00863e-09	rs4799936;rs12967855
27	STARD6	147323	ENSG00000174448	protein_coding	18	51850728	51884334	0.0263352	0.538902	0	0	0	NA	NA	NA	NA	No	Mesenchymal_Stem_Cell	6.17305e-10	rs12954483
27	C18orf54	162681	ENSG00000166845	protein_coding	18	51884287	51911588	6.01292e-06	-0.183059	0	0	0	NA	NA	NA	NA	No	Mesenchymal_Stem_Cell	6.17305e-10	rs12954483
27	RAB27B	5874	ENSG00000041353	protein_coding	18	52385091	52562747	0.6873	-0.304479	0	0	0	NA	NA	NA	NA	No	hESC	6.17305e-10	rs12954483
27	ONECUT2	9480	ENSG00000119547	protein_coding	18	55102917	55158529	0.903998	9.48861	0	0	0	NA	NA	NA	NA	No	Left_Ventricle	6.17305e-10	rs12954483
1 day, 3:28:00	TXNL1	9352	ENSG00000091164	protein_coding	18	54264439	54318831	0.956026	1.51858	0	0	0	NA	NA	NA	NA	No	IMR90:Mesenchymal_Stem_Cell:Mesendoderm	6.17305e-10	rs12954483:rs784256
1 day, 3:28:00	WDR7	23335	ENSG00000091157	protein_coding	18	54318574	54698828	1	1.04316	0	0	0	NA	NA	NA	NA	No	IMR90:Mesenchymal_Stem_Cell:Mesendoderm	6.17305e-10	rs12954483:rs784256
28	TCF4	6925	ENSG00000196628	protein_coding	18	52889562	53332018	0.999867	0.443466	9	6.699	0	NA	NA	NA	NA	No	NA	1.36395e-07	rs784256
29	ZNF439	90594	ENSG00000171291	protein_coding	19	11959541	11994565	3.214e-08	0.642917	0	0	0	NA	NA	NA	NA	No	Mesenchymal_Stem_Cell	1.06243e-09	rs12151248
29	ZNF69	7620	ENSG00000198429	protein_coding	19	11998599	12025144	7.35112e-05	-0.549691	0	0	0	NA	NA	NA	NA	No	Mesenchymal_Stem_Cell	1.06243e-09	rs12151248
29	PRDX2	7001	ENSG00000167815	protein_coding	19	12907634	12912694	0.496065	-0.536877	0	0	3	1.66503e-12	0	BIOS_eQTL_geneLevel	-	No	NA	NA	rs12151248
29	DNASE2	1777	ENSG00000105612	protein_coding	19	12986025	12992282	0.0537334	-1.01276	0	0	10	1.09657e-10	0	BIOS_eQTL_geneLevel	-	No	NA	NA	rs12151248
29	GCDH	2639	ENSG00000105607	protein_coding	19	13001840	13025021	0.335283	-0.0885144	0	0	12	1.01674e-23	0	BIOS_eQTL_geneLevel:GTEx_v7_Brain_Cerebellar_Hemisphere:GTEx_v7_Lung	-	No	NA	NA	rs12151248
29	SYCE2	256126	ENSG00000161860	protein_coding	19	13009600	13030090	0.419256	-0.188778	0	0	12	8.74466e-14	0	BIOS_eQTL_geneLevel	-	No	NA	NA	rs12151248
29	FARSA	2193	ENSG00000179115	protein_coding	19	13033293	13044851	0.00405072	-0.00835121	0	0	11	4.37338e-06	2.0972e-18	BIOS_eQTL_geneLevel:GTEx_v7_Muscle_Skeletal	-	No	NA	NA	rs12151248
29	CALR	811	ENSG00000179218	protein_coding	19	13049392	13055303	0.938729	-0.207431	0	0	11	1.112e-07	4.60066e-09	BIOS_eQTL_geneLevel:GTEx_v7_Artery_Tibial	+	No	NA	NA	rs12151248
29	DAND5	199699	ENSG00000179284	protein_coding	19	13075973	13085567	1.68332e-05	0.55606	0	0	6	8.31632e-06	2.25824e-12	GTEx_v7_Brain_Cerebellum	+	No	NA	NA	rs12151248
29	NFIX	4784	ENSG00000008441	protein_coding	19	13106422	13209610	0.989066	NA	14	16.54	0	NA	NA	NA	NA	No	NA	4.04017e-10	rs12151248
29	LYL1	4066	ENSG00000104903	protein_coding	19	13209847	13213975	0.672721	-0.588508	7	11.53	11	1.3716e-05	0.0205571	BIOS_eQTL_geneLevel:GTEx_v7_Thyroid	+	No	NA	4.04017e-10	rs12151248
29	TRMT1	55621	ENSG00000104907	protein_coding	19	13215716	13228381	8.74407e-06	-0.186075	6	10.85	0	NA	NA	NA	NA	No	NA	4.04017e-10	rs12151248
29	NACC1	112939	ENSG00000160877	protein_coding	19	13228917	13251955	0.964947	NA	1	0.515	0	NA	NA	NA	NA	No	NA	0.000786683	rs12151248
29	CCDC130	81576	ENSG00000104957	protein_coding	19	13842574	13874110	0.025049	0.820017	0	0	0	NA	NA	NA	NA	No	IMR90	1.06243e-09	rs12151248
29	MRI1	84245	ENSG00000037757	protein_coding	19	13875346	13885096	0.000533201	1.26031	0	0	0	NA	NA	NA	NA	No	IMR90	1.06243e-09	rs12151248
29	C19orf57	79173	ENSG00000132016	protein_coding	19	13993161	14017265	7.18269e-05	NA	0	0	0	NA	NA	NA	NA	No	Mesenchymal_Stem_Cell	1.06243e-09	rs12151248
29	CC2D1A	54862	ENSG00000132024	protein_coding	19	14017014	14041692	2.2592e-05	NA	0	0	0	NA	NA	NA	NA	No	Mesenchymal_Stem_Cell	1.06243e-09	rs12151248
29	PALM3	342979	ENSG00000187867	protein_coding	19	14164177	14169971	NA	-0.120972	0	0	0	NA	NA	NA	NA	No	Mesenchymal_Stem_Cell	1.06243e-09	rs12151248
29	hsa-mir-1199	113230	ENSG00000141854	protein_coding	19	14183348	14185874	NA	NA	0	0	0	NA	NA	NA	NA	No	Mesenchymal_Stem_Cell	1.06243e-09	rs12151248
29	C19orf67	646457	ENSG00000188032	protein_coding	19	14192431	14196687	NA	-0.422737	0	0	0	NA	NA	NA	NA	No	Mesenchymal_Stem_Cell	1.06243e-09	rs12151248
29	SAMD1	90378	ENSG00000141858	protein_coding	19	14198652	14201848	0.204727	NA	0	0	0	NA	NA	NA	NA	No	Mesenchymal_Stem_Cell	1.06243e-09	rs12151248
30	UBOX5	22888	ENSG00000185019	protein_coding	20	3088219	3140842	0.00178683	0.943799	52	9.028	46	-9	0	CMC_SVA_cis:CMC_NoSVA_cis:BIOS_eQTL_geneLevel:GTEx_v7_Adipose_Subcutaneous:GTEx_v7_Adipose_Visceral_Omentum:GTEx_v7_Adrenal_Gland:GTEx_v7_Cells_EBV-transformed_lymphocytes:GTEx_v7_Whole_Blood:GTEx_v7_Artery_Aorta:GTEx_v7_Artery_Tibial:GTEx_v7_Brain_Cerebellar_Hemisphere:GTEx_v7_Brain_Cerebellum:GTEx_v7_Brain_Nucleus_accumbens_basal_ganglia:GTEx_v7_Breast_Mammary_Tissue:GTEx_v7_Colon_Sigmoid:GTEx_…	+	No	IMR90:Mesenchymal_Stem_Cell	3.81505e-09	rs2255158;rs306755;rs2255158:rs306755
30	FASTKD5	60493	ENSG00000215251	protein_coding	20	3127165	3140543	3.42508e-06	-0.347293	18	7.488	46	-9	0	CMC_SVA_cis:BIOS_eQTL_geneLevel:GTEx_v7_Colon_Transverse:GTEx_v7_Esophagus_Mucosa:GTEx_v7_Heart_Atrial_Appendage:GTEx_v7_Muscle_Skeletal:GTEx_v7_Cells_Transformed_fibroblasts:GTEx_v7_Testis:GTEx_v7_Thyroid	-	No	IMR90:Mesenchymal_Stem_Cell	5.74116e-09	rs306755;rs2255158;rs2255158:rs306755
30	LZTS3	9762	ENSG00000088899	protein_coding	20	3143263	3154192	0.875742	NA	3	7.488	46	3.83991e-10	0	BIOS_eQTL_geneLevel:GTEx_v7_Skin_Sun_Exposed_Lower_leg	-	No	IMR90:Mesenchymal_Stem_Cell	1.68578e-08	rs306755;rs2255158;rs2255158:rs306755
30	DDRGK1	65992	ENSG00000198171	protein_coding	20	3170996	3185331	0.000149759	-0.0259032	0	0	1	4.432e-07	0.000316303	BIOS_eQTL_geneLevel	-	No	NA	NA	rs2255158
30	ITPA	3704	ENSG00000125877	protein_coding	20	3189514	3204516	8.9732e-05	0.289871	0	0	20	-9	6.784e-33	CMC_SVA_cis:BIOS_eQTL_geneLevel:GTEx_v7_Cells_EBV-transformed_lymphocytes:GTEx_v7_Skin_Not_Sun_Exposed_Suprapubic	+	No	NA	NA	rs306755
30	SLC4A11	83959	ENSG00000088836	protein_coding	20	3208063	3219836	1.36726e-08	-0.0986223	0	0	8	3.01676e-06	4.84648e-21	GTEx_v7_Thyroid	-	No	NA	NA	rs306755
30	PANK2	80025	ENSG00000125779	protein_coding	20	3869486	3907605	0.0107918	-0.681528	0	0	21	1.00426e-05	0.0136789	WHMT	NA	No	NA	NA	rs2255158
