# Supplementary material for: Genome-wide analysis identifies molecular systems and 149 genetic loci associated with income
Source: Nat Commun. 2019 Dec 16;10:5741. doi: 10.1038/s41467-019-13585-5 (PMC6915786; doi:10.1038/s41467-019-13585-5)
Supplement: Supplementary file 8 — Supplementary Data 5 [file 41467_2019_13585_MOESM8_ESM.xlsx]

## Sheet: Sheet1
Supplementary Data 5. Chromatin interaction regions linking significant GWAS loci to genes using household income. Interaction regions (Interaction region 1 (BP) - Interaction region 2 (BP)) include one region overlapping one or more GWAS SNP in an enhancer, and one region overlapping a gene promoter region. GWAS SNPs in interaction region : rsID of candidate SNPs which are overlapping with the r…
Genomic Locus	Chromosome	Interaction region 1 (bp)	Interaction region 2 (bp)	False Discovery Rate	Tissue/Cell	GWAS SNPs in interaction region	Genes within interaction region
1	1	44080001-44120000	44000001-44040000	6.59709e-11	IMR90	rs588657;1:44080543:A_AT;1:44081389:C_T;rs516790;rs517849;rs667676;rs571862;rs641365;rs641351;rs639929;rs1143701;rs643445;rs559575;rs531459;rs628342;rs2916568;rs10890268;1:44097055:A_AT;rs2970609;1:44098651:C_G;1:44098746:A_G;1:44098790:A_ATG;1:44098904:G_GAAA;rs585711;rs585652;1:44101440:A_T;rs664728;rs664336;rs530201;rs2970606;rs564318;1:44104455:C_G;1:44104461:C_G;1:44104466:G_T;1:44104574:G_T…	NA
1	1	44080001-44120000	43680001-43720000	1.86532e-15	Mesenchymal_Stem_Cell	rs588657;1:44080543:A_AT;1:44081389:C_T;rs516790;rs517849;rs667676;rs571862;rs641365;rs641351;rs639929;rs1143701;rs643445;rs559575;rs531459;rs628342;rs2916568;rs10890268;1:44097055:A_AT;rs2970609;1:44098651:C_G;1:44098746:A_G;1:44098790:A_ATG;1:44098904:G_GAAA;rs585711;rs585652;1:44101440:A_T;rs664728;rs664336;rs530201;rs2970606;rs564318;1:44104455:C_G;1:44104461:C_G;1:44104466:G_T;1:44104574:G_T…	NA
1	1	44080001-44120000	44000001-44040000	3.61797e-09	Mesenchymal_Stem_Cell	rs588657;1:44080543:A_AT;1:44081389:C_T;rs516790;rs517849;rs667676;rs571862;rs641365;rs641351;rs639929;rs1143701;rs643445;rs559575;rs531459;rs628342;rs2916568;rs10890268;1:44097055:A_AT;rs2970609;1:44098651:C_G;1:44098746:A_G;1:44098790:A_ATG;1:44098904:G_GAAA;rs585711;rs585652;1:44101440:A_T;rs664728;rs664336;rs530201;rs2970606;rs564318;1:44104455:C_G;1:44104461:C_G;1:44104466:G_T;1:44104574:G_T…	NA
1	1	44160001-44200000	44400001-44440000	1.57259e-15	GM12878	rs304303;rs6429636;rs10890273;rs11210907;rs10890275;rs4660259;rs4660260;rs4660743;1:44195619:A_AAG;1:44196416:A_T;rs3862228;1:44197228:A_AT;1:44198651:C_CT	ENSG00000117408:ENSG00000132768:ENSG00000117410
1	1	44160001-44200000	44200001-44240000	9.07501e-28	IMR90	rs304303;rs6429636;rs10890273;rs11210907;rs10890275;rs4660259;rs4660260;rs4660743;1:44195619:A_AAG;1:44196416:A_T;rs3862228;1:44197228:A_AT;1:44198651:C_CT	NA
1	1	44160001-44200000	44280001-44320000	7.65212e-13	IMR90	rs304303;rs6429636;rs10890273;rs11210907;rs10890275;rs4660259;rs4660260;rs4660743;1:44195619:A_AAG;1:44196416:A_T;rs3862228;1:44197228:A_AT;1:44198651:C_CT	NA
1	1	44160001-44200000	44400001-44440000	1.93805e-32	IMR90	rs304303;rs6429636;rs10890273;rs11210907;rs10890275;rs4660259;rs4660260;rs4660743;1:44195619:A_AAG;1:44196416:A_T;rs3862228;1:44197228:A_AT;1:44198651:C_CT	ENSG00000117408:ENSG00000132768:ENSG00000117410
1	1	44160001-44200000	44520001-44560000	6.0336e-12	IMR90	rs304303;rs6429636;rs10890273;rs11210907;rs10890275;rs4660259;rs4660260;rs4660743;1:44195619:A_AAG;1:44196416:A_T;rs3862228;1:44197228:A_AT;1:44198651:C_CT	NA
1	1	44160001-44200000	44200001-44240000	7.35188e-13	Mesenchymal_Stem_Cell	rs304303;rs6429636;rs10890273;rs11210907;rs10890275;rs4660259;rs4660260;rs4660743;1:44195619:A_AAG;1:44196416:A_T;rs3862228;1:44197228:A_AT;1:44198651:C_CT	NA
1	1	44160001-44200000	44400001-44440000	1.07856e-29	Mesenchymal_Stem_Cell	rs304303;rs6429636;rs10890273;rs11210907;rs10890275;rs4660259;rs4660260;rs4660743;1:44195619:A_AAG;1:44196416:A_T;rs3862228;1:44197228:A_AT;1:44198651:C_CT	ENSG00000117408:ENSG00000132768:ENSG00000117410
1	1	44160001-44200000	43680001-43720000	1.15797e-11	Mesenchymal_Stem_Cell	rs304303;rs6429636;rs10890273;rs11210907;rs10890275;rs4660259;rs4660260;rs4660743;1:44195619:A_AAG;1:44196416:A_T;rs3862228;1:44197228:A_AT;1:44198651:C_CT	NA
1	1	44160001-44200000	44000001-44040000	9.9874e-14	Mesenchymal_Stem_Cell	rs304303;rs6429636;rs10890273;rs11210907;rs10890275;rs4660259;rs4660260;rs4660743;1:44195619:A_AAG;1:44196416:A_T;rs3862228;1:44197228:A_AT;1:44198651:C_CT	NA
1	1	44160001-44200000	44200001-44240000	1.26612e-08	Mesendoderm	rs304303;rs6429636;rs10890273;rs11210907;rs10890275;rs4660259;rs4660260;rs4660743;1:44195619:A_AAG;1:44196416:A_T;rs3862228;1:44197228:A_AT;1:44198651:C_CT	NA
1	1	44160001-44200000	44400001-44440000	1.63976e-21	Mesendoderm	rs304303;rs6429636;rs10890273;rs11210907;rs10890275;rs4660259;rs4660260;rs4660743;1:44195619:A_AAG;1:44196416:A_T;rs3862228;1:44197228:A_AT;1:44198651:C_CT	ENSG00000117408:ENSG00000132768:ENSG00000117410
1	1	44160001-44200000	44400001-44440000	1.37522e-07	Trophoblast-like_Cell	rs304303;rs6429636;rs10890273;rs11210907;rs10890275;rs4660259;rs4660260;rs4660743;1:44195619:A_AAG;1:44196416:A_T;rs3862228;1:44197228:A_AT;1:44198651:C_CT	ENSG00000117408:ENSG00000132768:ENSG00000117410
1	1	44200001-44240000	44400001-44440000	3.98633e-08	Aorta	rs3791041;rs10749850;1:44209514:T_TCC;rs6686238;rs6429638;rs2158956;1:44212133:A_AT;rs28833034;rs7549094;1:44214545:T_TA;rs6669157;rs3791042;1:44222218:T_TAC;rs11210913;rs7513994;rs6665014;1:44227579:A_G;rs4660261;1:44231457:C_T;1:44231607:C_CA;1:44233495:T_TA;1:44237701:C_CT	ENSG00000117408:ENSG00000132768:ENSG00000117410
1	1	44200001-44240000	44280001-44320000	2.30849e-16	GM12878	rs3791041;rs10749850;1:44209514:T_TCC;rs6686238;rs6429638;rs2158956;1:44212133:A_AT;rs28833034;rs7549094;1:44214545:T_TA;rs6669157;rs3791042;1:44222218:T_TAC;rs11210913;rs7513994;rs6665014;1:44227579:A_G;rs4660261;1:44231457:C_T;1:44231607:C_CA;1:44233495:T_TA;1:44237701:C_CT	NA
1	1	44200001-44240000	44360001-44400000	8.43769e-10	GM12878	rs3791041;rs10749850;1:44209514:T_TCC;rs6686238;rs6429638;rs2158956;1:44212133:A_AT;rs28833034;rs7549094;1:44214545:T_TA;rs6669157;rs3791042;1:44222218:T_TAC;rs11210913;rs7513994;rs6665014;1:44227579:A_G;rs4660261;1:44231457:C_T;1:44231607:C_CA;1:44233495:T_TA;1:44237701:C_CT	ENSG00000117407
1	1	44200001-44240000	44400001-44440000	4.84317e-38	GM12878	rs3791041;rs10749850;1:44209514:T_TCC;rs6686238;rs6429638;rs2158956;1:44212133:A_AT;rs28833034;rs7549094;1:44214545:T_TA;rs6669157;rs3791042;1:44222218:T_TAC;rs11210913;rs7513994;rs6665014;1:44227579:A_G;rs4660261;1:44231457:C_T;1:44231607:C_CA;1:44233495:T_TA;1:44237701:C_CT	ENSG00000117408:ENSG00000132768:ENSG00000117410
1	1	44200001-44240000	44000001-44040000	9.57625e-08	GM12878	rs3791041;rs10749850;1:44209514:T_TCC;rs6686238;rs6429638;rs2158956;1:44212133:A_AT;rs28833034;rs7549094;1:44214545:T_TA;rs6669157;rs3791042;1:44222218:T_TAC;rs11210913;rs7513994;rs6665014;1:44227579:A_G;rs4660261;1:44231457:C_T;1:44231607:C_CA;1:44233495:T_TA;1:44237701:C_CT	NA
1	1	44200001-44240000	44280001-44320000	4.39968e-75	hESC	rs3791041;rs10749850;1:44209514:T_TCC;rs6686238;rs6429638;rs2158956;1:44212133:A_AT;rs28833034;rs7549094;1:44214545:T_TA;rs6669157;rs3791042;1:44222218:T_TAC;rs11210913;rs7513994;rs6665014;1:44227579:A_G;rs4660261;1:44231457:C_T;1:44231607:C_CA;1:44233495:T_TA;1:44237701:C_CT	NA
1	1	44200001-44240000	44320001-44360000	7.09943e-12	hESC	rs3791041;rs10749850;1:44209514:T_TCC;rs6686238;rs6429638;rs2158956;1:44212133:A_AT;rs28833034;rs7549094;1:44214545:T_TA;rs6669157;rs3791042;1:44222218:T_TAC;rs11210913;rs7513994;rs6665014;1:44227579:A_G;rs4660261;1:44231457:C_T;1:44231607:C_CA;1:44233495:T_TA;1:44237701:C_CT	NA
1	1	44200001-44240000	44360001-44400000	1.50987e-12	hESC	rs3791041;rs10749850;1:44209514:T_TCC;rs6686238;rs6429638;rs2158956;1:44212133:A_AT;rs28833034;rs7549094;1:44214545:T_TA;rs6669157;rs3791042;1:44222218:T_TAC;rs11210913;rs7513994;rs6665014;1:44227579:A_G;rs4660261;1:44231457:C_T;1:44231607:C_CA;1:44233495:T_TA;1:44237701:C_CT	ENSG00000117407
1	1	44200001-44240000	44400001-44440000	8.64308e-104	hESC	rs3791041;rs10749850;1:44209514:T_TCC;rs6686238;rs6429638;rs2158956;1:44212133:A_AT;rs28833034;rs7549094;1:44214545:T_TA;rs6669157;rs3791042;1:44222218:T_TAC;rs11210913;rs7513994;rs6665014;1:44227579:A_G;rs4660261;1:44231457:C_T;1:44231607:C_CA;1:44233495:T_TA;1:44237701:C_CT	ENSG00000117408:ENSG00000132768:ENSG00000117410
1	1	44200001-44240000	44480001-44520000	1.62961e-19	hESC	rs3791041;rs10749850;1:44209514:T_TCC;rs6686238;rs6429638;rs2158956;1:44212133:A_AT;rs28833034;rs7549094;1:44214545:T_TA;rs6669157;rs3791042;1:44222218:T_TAC;rs11210913;rs7513994;rs6665014;1:44227579:A_G;rs4660261;1:44231457:C_T;1:44231607:C_CA;1:44233495:T_TA;1:44237701:C_CT	ENSG00000196517
1	1	44200001-44240000	44520001-44560000	3.83897e-34	hESC	rs3791041;rs10749850;1:44209514:T_TCC;rs6686238;rs6429638;rs2158956;1:44212133:A_AT;rs28833034;rs7549094;1:44214545:T_TA;rs6669157;rs3791042;1:44222218:T_TAC;rs11210913;rs7513994;rs6665014;1:44227579:A_G;rs4660261;1:44231457:C_T;1:44231607:C_CA;1:44233495:T_TA;1:44237701:C_CT	NA
1	1	44200001-44240000	44280001-44320000	2.40863e-126	IMR90	rs3791041;rs10749850;1:44209514:T_TCC;rs6686238;rs6429638;rs2158956;1:44212133:A_AT;rs28833034;rs7549094;1:44214545:T_TA;rs6669157;rs3791042;1:44222218:T_TAC;rs11210913;rs7513994;rs6665014;1:44227579:A_G;rs4660261;1:44231457:C_T;1:44231607:C_CA;1:44233495:T_TA;1:44237701:C_CT	NA
1	1	44200001-44240000	44320001-44360000	8.40016e-42	IMR90	rs3791041;rs10749850;1:44209514:T_TCC;rs6686238;rs6429638;rs2158956;1:44212133:A_AT;rs28833034;rs7549094;1:44214545:T_TA;rs6669157;rs3791042;1:44222218:T_TAC;rs11210913;rs7513994;rs6665014;1:44227579:A_G;rs4660261;1:44231457:C_T;1:44231607:C_CA;1:44233495:T_TA;1:44237701:C_CT	NA
1	1	44200001-44240000	44360001-44400000	2.61877e-21	IMR90	rs3791041;rs10749850;1:44209514:T_TCC;rs6686238;rs6429638;rs2158956;1:44212133:A_AT;rs28833034;rs7549094;1:44214545:T_TA;rs6669157;rs3791042;1:44222218:T_TAC;rs11210913;rs7513994;rs6665014;1:44227579:A_G;rs4660261;1:44231457:C_T;1:44231607:C_CA;1:44233495:T_TA;1:44237701:C_CT	ENSG00000117407
1	1	44200001-44240000	44400001-44440000	3.17607e-191	IMR90	rs3791041;rs10749850;1:44209514:T_TCC;rs6686238;rs6429638;rs2158956;1:44212133:A_AT;rs28833034;rs7549094;1:44214545:T_TA;rs6669157;rs3791042;1:44222218:T_TAC;rs11210913;rs7513994;rs6665014;1:44227579:A_G;rs4660261;1:44231457:C_T;1:44231607:C_CA;1:44233495:T_TA;1:44237701:C_CT	ENSG00000117408:ENSG00000132768:ENSG00000117410
1	1	44200001-44240000	44440001-44480000	9.63758e-14	IMR90	rs3791041;rs10749850;1:44209514:T_TCC;rs6686238;rs6429638;rs2158956;1:44212133:A_AT;rs28833034;rs7549094;1:44214545:T_TA;rs6669157;rs3791042;1:44222218:T_TAC;rs11210913;rs7513994;rs6665014;1:44227579:A_G;rs4660261;1:44231457:C_T;1:44231607:C_CA;1:44233495:T_TA;1:44237701:C_CT	ENSG00000117410:ENSG00000117411:ENSG00000159214
1	1	44200001-44240000	44480001-44520000	7.01645e-26	IMR90	rs3791041;rs10749850;1:44209514:T_TCC;rs6686238;rs6429638;rs2158956;1:44212133:A_AT;rs28833034;rs7549094;1:44214545:T_TA;rs6669157;rs3791042;1:44222218:T_TAC;rs11210913;rs7513994;rs6665014;1:44227579:A_G;rs4660261;1:44231457:C_T;1:44231607:C_CA;1:44233495:T_TA;1:44237701:C_CT	ENSG00000196517
1	1	44200001-44240000	44520001-44560000	1.75396e-26	IMR90	rs3791041;rs10749850;1:44209514:T_TCC;rs6686238;rs6429638;rs2158956;1:44212133:A_AT;rs28833034;rs7549094;1:44214545:T_TA;rs6669157;rs3791042;1:44222218:T_TAC;rs11210913;rs7513994;rs6665014;1:44227579:A_G;rs4660261;1:44231457:C_T;1:44231607:C_CA;1:44233495:T_TA;1:44237701:C_CT	NA
1	1	44200001-44240000	45080001-45120000	1.6012e-23	IMR90	rs3791041;rs10749850;1:44209514:T_TCC;rs6686238;rs6429638;rs2158956;1:44212133:A_AT;rs28833034;rs7549094;1:44214545:T_TA;rs6669157;rs3791042;1:44222218:T_TAC;rs11210913;rs7513994;rs6665014;1:44227579:A_G;rs4660261;1:44231457:C_T;1:44231607:C_CA;1:44233495:T_TA;1:44237701:C_CT	NA
1	1	44200001-44240000	43280001-43320000	7.52223e-07	IMR90	rs3791041;rs10749850;1:44209514:T_TCC;rs6686238;rs6429638;rs2158956;1:44212133:A_AT;rs28833034;rs7549094;1:44214545:T_TA;rs6669157;rs3791042;1:44222218:T_TAC;rs11210913;rs7513994;rs6665014;1:44227579:A_G;rs4660261;1:44231457:C_T;1:44231607:C_CA;1:44233495:T_TA;1:44237701:C_CT	ENSG00000177868:ENSG00000164010:ENSG00000164011
1	1	44200001-44240000	43840001-43880000	1.5963e-08	IMR90	rs3791041;rs10749850;1:44209514:T_TCC;rs6686238;rs6429638;rs2158956;1:44212133:A_AT;rs28833034;rs7549094;1:44214545:T_TA;rs6669157;rs3791042;1:44222218:T_TAC;rs11210913;rs7513994;rs6665014;1:44227579:A_G;rs4660261;1:44231457:C_T;1:44231607:C_CA;1:44233495:T_TA;1:44237701:C_CT	ENSG00000159479:ENSG00000198198
1	1	44200001-44240000	44160001-44200000	9.07501e-28	IMR90	rs3791041;rs10749850;1:44209514:T_TCC;rs6686238;rs6429638;rs2158956;1:44212133:A_AT;rs28833034;rs7549094;1:44214545:T_TA;rs6669157;rs3791042;1:44222218:T_TAC;rs11210913;rs7513994;rs6665014;1:44227579:A_G;rs4660261;1:44231457:C_T;1:44231607:C_CA;1:44233495:T_TA;1:44237701:C_CT	ENSG00000126091
1	1	44200001-44240000	44400001-44440000	3.40335e-18	Left_Ventricle	rs3791041;rs10749850;1:44209514:T_TCC;rs6686238;rs6429638;rs2158956;1:44212133:A_AT;rs28833034;rs7549094;1:44214545:T_TA;rs6669157;rs3791042;1:44222218:T_TAC;rs11210913;rs7513994;rs6665014;1:44227579:A_G;rs4660261;1:44231457:C_T;1:44231607:C_CA;1:44233495:T_TA;1:44237701:C_CT	ENSG00000117408:ENSG00000132768:ENSG00000117410
1	1	44200001-44240000	44520001-44560000	3.70822e-07	Left_Ventricle	rs3791041;rs10749850;1:44209514:T_TCC;rs6686238;rs6429638;rs2158956;1:44212133:A_AT;rs28833034;rs7549094;1:44214545:T_TA;rs6669157;rs3791042;1:44222218:T_TAC;rs11210913;rs7513994;rs6665014;1:44227579:A_G;rs4660261;1:44231457:C_T;1:44231607:C_CA;1:44233495:T_TA;1:44237701:C_CT	NA
1	1	44200001-44240000	44280001-44320000	6.97953e-08	Liver	rs3791041;rs10749850;1:44209514:T_TCC;rs6686238;rs6429638;rs2158956;1:44212133:A_AT;rs28833034;rs7549094;1:44214545:T_TA;rs6669157;rs3791042;1:44222218:T_TAC;rs11210913;rs7513994;rs6665014;1:44227579:A_G;rs4660261;1:44231457:C_T;1:44231607:C_CA;1:44233495:T_TA;1:44237701:C_CT	NA
1	1	44200001-44240000	44400001-44440000	8.54992e-24	Liver	rs3791041;rs10749850;1:44209514:T_TCC;rs6686238;rs6429638;rs2158956;1:44212133:A_AT;rs28833034;rs7549094;1:44214545:T_TA;rs6669157;rs3791042;1:44222218:T_TAC;rs11210913;rs7513994;rs6665014;1:44227579:A_G;rs4660261;1:44231457:C_T;1:44231607:C_CA;1:44233495:T_TA;1:44237701:C_CT	ENSG00000117408:ENSG00000132768:ENSG00000117410
1	1	44200001-44240000	44520001-44560000	9.78223e-14	Liver	rs3791041;rs10749850;1:44209514:T_TCC;rs6686238;rs6429638;rs2158956;1:44212133:A_AT;rs28833034;rs7549094;1:44214545:T_TA;rs6669157;rs3791042;1:44222218:T_TAC;rs11210913;rs7513994;rs6665014;1:44227579:A_G;rs4660261;1:44231457:C_T;1:44231607:C_CA;1:44233495:T_TA;1:44237701:C_CT	NA
1	1	44200001-44240000	44280001-44320000	1.27238e-198	Mesenchymal_Stem_Cell	rs3791041;rs10749850;1:44209514:T_TCC;rs6686238;rs6429638;rs2158956;1:44212133:A_AT;rs28833034;rs7549094;1:44214545:T_TA;rs6669157;rs3791042;1:44222218:T_TAC;rs11210913;rs7513994;rs6665014;1:44227579:A_G;rs4660261;1:44231457:C_T;1:44231607:C_CA;1:44233495:T_TA;1:44237701:C_CT	NA
1	1	44200001-44240000	44320001-44360000	7.60969e-62	Mesenchymal_Stem_Cell	rs3791041;rs10749850;1:44209514:T_TCC;rs6686238;rs6429638;rs2158956;1:44212133:A_AT;rs28833034;rs7549094;1:44214545:T_TA;rs6669157;rs3791042;1:44222218:T_TAC;rs11210913;rs7513994;rs6665014;1:44227579:A_G;rs4660261;1:44231457:C_T;1:44231607:C_CA;1:44233495:T_TA;1:44237701:C_CT	NA
1	1	44200001-44240000	44360001-44400000	4.63045e-75	Mesenchymal_Stem_Cell	rs3791041;rs10749850;1:44209514:T_TCC;rs6686238;rs6429638;rs2158956;1:44212133:A_AT;rs28833034;rs7549094;1:44214545:T_TA;rs6669157;rs3791042;1:44222218:T_TAC;rs11210913;rs7513994;rs6665014;1:44227579:A_G;rs4660261;1:44231457:C_T;1:44231607:C_CA;1:44233495:T_TA;1:44237701:C_CT	ENSG00000117407
1	1	44200001-44240000	44400001-44440000	0	Mesenchymal_Stem_Cell	rs3791041;rs10749850;1:44209514:T_TCC;rs6686238;rs6429638;rs2158956;1:44212133:A_AT;rs28833034;rs7549094;1:44214545:T_TA;rs6669157;rs3791042;1:44222218:T_TAC;rs11210913;rs7513994;rs6665014;1:44227579:A_G;rs4660261;1:44231457:C_T;1:44231607:C_CA;1:44233495:T_TA;1:44237701:C_CT	ENSG00000117408:ENSG00000132768:ENSG00000117410
1	1	44200001-44240000	44440001-44480000	8.95265e-11	Mesenchymal_Stem_Cell	rs3791041;rs10749850;1:44209514:T_TCC;rs6686238;rs6429638;rs2158956;1:44212133:A_AT;rs28833034;rs7549094;1:44214545:T_TA;rs6669157;rs3791042;1:44222218:T_TAC;rs11210913;rs7513994;rs6665014;1:44227579:A_G;rs4660261;1:44231457:C_T;1:44231607:C_CA;1:44233495:T_TA;1:44237701:C_CT	ENSG00000117410:ENSG00000117411:ENSG00000159214
1	1	44200001-44240000	44480001-44520000	1.62132e-41	Mesenchymal_Stem_Cell	rs3791041;rs10749850;1:44209514:T_TCC;rs6686238;rs6429638;rs2158956;1:44212133:A_AT;rs28833034;rs7549094;1:44214545:T_TA;rs6669157;rs3791042;1:44222218:T_TAC;rs11210913;rs7513994;rs6665014;1:44227579:A_G;rs4660261;1:44231457:C_T;1:44231607:C_CA;1:44233495:T_TA;1:44237701:C_CT	ENSG00000196517
1	1	44200001-44240000	44520001-44560000	1.0572e-47	Mesenchymal_Stem_Cell	rs3791041;rs10749850;1:44209514:T_TCC;rs6686238;rs6429638;rs2158956;1:44212133:A_AT;rs28833034;rs7549094;1:44214545:T_TA;rs6669157;rs3791042;1:44222218:T_TAC;rs11210913;rs7513994;rs6665014;1:44227579:A_G;rs4660261;1:44231457:C_T;1:44231607:C_CA;1:44233495:T_TA;1:44237701:C_CT	NA
1	1	44200001-44240000	43680001-43720000	1.81904e-31	Mesenchymal_Stem_Cell	rs3791041;rs10749850;1:44209514:T_TCC;rs6686238;rs6429638;rs2158956;1:44212133:A_AT;rs28833034;rs7549094;1:44214545:T_TA;rs6669157;rs3791042;1:44222218:T_TAC;rs11210913;rs7513994;rs6665014;1:44227579:A_G;rs4660261;1:44231457:C_T;1:44231607:C_CA;1:44233495:T_TA;1:44237701:C_CT	NA
1	1	44200001-44240000	44000001-44040000	3.42456e-21	Mesenchymal_Stem_Cell	rs3791041;rs10749850;1:44209514:T_TCC;rs6686238;rs6429638;rs2158956;1:44212133:A_AT;rs28833034;rs7549094;1:44214545:T_TA;rs6669157;rs3791042;1:44222218:T_TAC;rs11210913;rs7513994;rs6665014;1:44227579:A_G;rs4660261;1:44231457:C_T;1:44231607:C_CA;1:44233495:T_TA;1:44237701:C_CT	NA
1	1	44200001-44240000	44160001-44200000	7.35188e-13	Mesenchymal_Stem_Cell	rs3791041;rs10749850;1:44209514:T_TCC;rs6686238;rs6429638;rs2158956;1:44212133:A_AT;rs28833034;rs7549094;1:44214545:T_TA;rs6669157;rs3791042;1:44222218:T_TAC;rs11210913;rs7513994;rs6665014;1:44227579:A_G;rs4660261;1:44231457:C_T;1:44231607:C_CA;1:44233495:T_TA;1:44237701:C_CT	ENSG00000126091
1	1	44200001-44240000	44280001-44320000	1.78961e-102	Mesendoderm	rs3791041;rs10749850;1:44209514:T_TCC;rs6686238;rs6429638;rs2158956;1:44212133:A_AT;rs28833034;rs7549094;1:44214545:T_TA;rs6669157;rs3791042;1:44222218:T_TAC;rs11210913;rs7513994;rs6665014;1:44227579:A_G;rs4660261;1:44231457:C_T;1:44231607:C_CA;1:44233495:T_TA;1:44237701:C_CT	NA
1	1	44200001-44240000	44320001-44360000	2.59458e-19	Mesendoderm	rs3791041;rs10749850;1:44209514:T_TCC;rs6686238;rs6429638;rs2158956;1:44212133:A_AT;rs28833034;rs7549094;1:44214545:T_TA;rs6669157;rs3791042;1:44222218:T_TAC;rs11210913;rs7513994;rs6665014;1:44227579:A_G;rs4660261;1:44231457:C_T;1:44231607:C_CA;1:44233495:T_TA;1:44237701:C_CT	NA
1	1	44200001-44240000	44360001-44400000	1.92806e-20	Mesendoderm	rs3791041;rs10749850;1:44209514:T_TCC;rs6686238;rs6429638;rs2158956;1:44212133:A_AT;rs28833034;rs7549094;1:44214545:T_TA;rs6669157;rs3791042;1:44222218:T_TAC;rs11210913;rs7513994;rs6665014;1:44227579:A_G;rs4660261;1:44231457:C_T;1:44231607:C_CA;1:44233495:T_TA;1:44237701:C_CT	ENSG00000117407
1	1	44200001-44240000	44400001-44440000	5.27707e-176	Mesendoderm	rs3791041;rs10749850;1:44209514:T_TCC;rs6686238;rs6429638;rs2158956;1:44212133:A_AT;rs28833034;rs7549094;1:44214545:T_TA;rs6669157;rs3791042;1:44222218:T_TAC;rs11210913;rs7513994;rs6665014;1:44227579:A_G;rs4660261;1:44231457:C_T;1:44231607:C_CA;1:44233495:T_TA;1:44237701:C_CT	ENSG00000117408:ENSG00000132768:ENSG00000117410
1	1	44200001-44240000	44480001-44520000	4.05656e-19	Mesendoderm	rs3791041;rs10749850;1:44209514:T_TCC;rs6686238;rs6429638;rs2158956;1:44212133:A_AT;rs28833034;rs7549094;1:44214545:T_TA;rs6669157;rs3791042;1:44222218:T_TAC;rs11210913;rs7513994;rs6665014;1:44227579:A_G;rs4660261;1:44231457:C_T;1:44231607:C_CA;1:44233495:T_TA;1:44237701:C_CT	ENSG00000196517
1	1	44200001-44240000	44520001-44560000	2.85127e-71	Mesendoderm	rs3791041;rs10749850;1:44209514:T_TCC;rs6686238;rs6429638;rs2158956;1:44212133:A_AT;rs28833034;rs7549094;1:44214545:T_TA;rs6669157;rs3791042;1:44222218:T_TAC;rs11210913;rs7513994;rs6665014;1:44227579:A_G;rs4660261;1:44231457:C_T;1:44231607:C_CA;1:44233495:T_TA;1:44237701:C_CT	NA
1	1	44200001-44240000	44160001-44200000	1.26612e-08	Mesendoderm	rs3791041;rs10749850;1:44209514:T_TCC;rs6686238;rs6429638;rs2158956;1:44212133:A_AT;rs28833034;rs7549094;1:44214545:T_TA;rs6669157;rs3791042;1:44222218:T_TAC;rs11210913;rs7513994;rs6665014;1:44227579:A_G;rs4660261;1:44231457:C_T;1:44231607:C_CA;1:44233495:T_TA;1:44237701:C_CT	ENSG00000126091
1	1	44200001-44240000	44400001-44440000	1.65906e-10	Neural_Progenitor_Cell	rs3791041;rs10749850;1:44209514:T_TCC;rs6686238;rs6429638;rs2158956;1:44212133:A_AT;rs28833034;rs7549094;1:44214545:T_TA;rs6669157;rs3791042;1:44222218:T_TAC;rs11210913;rs7513994;rs6665014;1:44227579:A_G;rs4660261;1:44231457:C_T;1:44231607:C_CA;1:44233495:T_TA;1:44237701:C_CT	ENSG00000117408:ENSG00000132768:ENSG00000117410
1	1	44200001-44240000	44400001-44440000	8.48228e-13	Spleen	rs3791041;rs10749850;1:44209514:T_TCC;rs6686238;rs6429638;rs2158956;1:44212133:A_AT;rs28833034;rs7549094;1:44214545:T_TA;rs6669157;rs3791042;1:44222218:T_TAC;rs11210913;rs7513994;rs6665014;1:44227579:A_G;rs4660261;1:44231457:C_T;1:44231607:C_CA;1:44233495:T_TA;1:44237701:C_CT	ENSG00000117408:ENSG00000132768:ENSG00000117410
1	1	44200001-44240000	44520001-44560000	1.41945e-07	Spleen	rs3791041;rs10749850;1:44209514:T_TCC;rs6686238;rs6429638;rs2158956;1:44212133:A_AT;rs28833034;rs7549094;1:44214545:T_TA;rs6669157;rs3791042;1:44222218:T_TAC;rs11210913;rs7513994;rs6665014;1:44227579:A_G;rs4660261;1:44231457:C_T;1:44231607:C_CA;1:44233495:T_TA;1:44237701:C_CT	NA
1	1	44200001-44240000	44280001-44320000	2.75885e-24	Trophoblast-like_Cell	rs3791041;rs10749850;1:44209514:T_TCC;rs6686238;rs6429638;rs2158956;1:44212133:A_AT;rs28833034;rs7549094;1:44214545:T_TA;rs6669157;rs3791042;1:44222218:T_TAC;rs11210913;rs7513994;rs6665014;1:44227579:A_G;rs4660261;1:44231457:C_T;1:44231607:C_CA;1:44233495:T_TA;1:44237701:C_CT	NA
1	1	44200001-44240000	44400001-44440000	4.07396e-32	Trophoblast-like_Cell	rs3791041;rs10749850;1:44209514:T_TCC;rs6686238;rs6429638;rs2158956;1:44212133:A_AT;rs28833034;rs7549094;1:44214545:T_TA;rs6669157;rs3791042;1:44222218:T_TAC;rs11210913;rs7513994;rs6665014;1:44227579:A_G;rs4660261;1:44231457:C_T;1:44231607:C_CA;1:44233495:T_TA;1:44237701:C_CT	ENSG00000117408:ENSG00000132768:ENSG00000117410
1	1	44200001-44240000	44480001-44520000	2.60805e-09	Trophoblast-like_Cell	rs3791041;rs10749850;1:44209514:T_TCC;rs6686238;rs6429638;rs2158956;1:44212133:A_AT;rs28833034;rs7549094;1:44214545:T_TA;rs6669157;rs3791042;1:44222218:T_TAC;rs11210913;rs7513994;rs6665014;1:44227579:A_G;rs4660261;1:44231457:C_T;1:44231607:C_CA;1:44233495:T_TA;1:44237701:C_CT	ENSG00000196517
1	1	44200001-44240000	44520001-44560000	2.51245e-22	Trophoblast-like_Cell	rs3791041;rs10749850;1:44209514:T_TCC;rs6686238;rs6429638;rs2158956;1:44212133:A_AT;rs28833034;rs7549094;1:44214545:T_TA;rs6669157;rs3791042;1:44222218:T_TAC;rs11210913;rs7513994;rs6665014;1:44227579:A_G;rs4660261;1:44231457:C_T;1:44231607:C_CA;1:44233495:T_TA;1:44237701:C_CT	NA
1	1	44280001-44320000	44200001-44240000	2.30849e-16	GM12878	rs2906468;rs3011225	NA
1	1	44280001-44320000	44400001-44440000	1.04794e-22	hESC	rs2906468;rs3011225	ENSG00000117408:ENSG00000132768:ENSG00000117410
1	1	44280001-44320000	44520001-44560000	1.96593e-12	hESC	rs2906468;rs3011225	NA
1	1	44280001-44320000	45080001-45120000	9.40745e-08	hESC	rs2906468;rs3011225	NA
1	1	44280001-44320000	44200001-44240000	4.39968e-75	hESC	rs2906468;rs3011225	NA
1	1	44280001-44320000	44320001-44360000	4.51378e-31	IMR90	rs2906468;rs3011225	NA
1	1	44280001-44320000	44400001-44440000	5.03348e-101	IMR90	rs2906468;rs3011225	ENSG00000117408:ENSG00000132768:ENSG00000117410
1	1	44280001-44320000	44520001-44560000	2.4154e-21	IMR90	rs2906468;rs3011225	NA
1	1	44280001-44320000	44160001-44200000	7.65212e-13	IMR90	rs2906468;rs3011225	ENSG00000126091
1	1	44280001-44320000	44200001-44240000	2.40863e-126	IMR90	rs2906468;rs3011225	NA
1	1	44280001-44320000	41920001-41960000	7.21727e-11	Left_Ventricle	rs2906468;rs3011225	ENSG00000127129
1	1	44280001-44320000	44200001-44240000	6.97953e-08	Liver	rs2906468;rs3011225	NA
1	1	44280001-44320000	44320001-44360000	1.32632e-41	Mesenchymal_Stem_Cell	rs2906468;rs3011225	NA
1	1	44280001-44320000	44360001-44400000	2.27264e-13	Mesenchymal_Stem_Cell	rs2906468;rs3011225	ENSG00000117407
1	1	44280001-44320000	44400001-44440000	2.93028e-79	Mesenchymal_Stem_Cell	rs2906468;rs3011225	ENSG00000117408:ENSG00000132768:ENSG00000117410
1	1	44280001-44320000	44520001-44560000	6.84535e-15	Mesenchymal_Stem_Cell	rs2906468;rs3011225	NA
1	1	44280001-44320000	45120001-45160000	1.49719e-08	Mesenchymal_Stem_Cell	rs2906468;rs3011225	ENSG00000126106:ENSG00000198520
1	1	44280001-44320000	43280001-43320000	3.64261e-09	Mesenchymal_Stem_Cell	rs2906468;rs3011225	ENSG00000177868:ENSG00000164010:ENSG00000164011
1	1	44280001-44320000	43680001-43720000	4.8679e-14	Mesenchymal_Stem_Cell	rs2906468;rs3011225	NA
1	1	44280001-44320000	44000001-44040000	5.64616e-15	Mesenchymal_Stem_Cell	rs2906468;rs3011225	NA
1	1	44280001-44320000	44200001-44240000	1.27238e-198	Mesenchymal_Stem_Cell	rs2906468;rs3011225	NA
1	1	44280001-44320000	44400001-44440000	1.64419e-30	Mesendoderm	rs2906468;rs3011225	ENSG00000117408:ENSG00000132768:ENSG00000117410
1	1	44280001-44320000	44520001-44560000	3.33294e-19	Mesendoderm	rs2906468;rs3011225	NA
1	1	44280001-44320000	44200001-44240000	1.78961e-102	Mesendoderm	rs2906468;rs3011225	NA
1	1	44280001-44320000	44400001-44440000	8.68267e-13	Trophoblast-like_Cell	rs2906468;rs3011225	ENSG00000117408:ENSG00000132768:ENSG00000117410
1	1	44280001-44320000	44520001-44560000	3.01191e-15	Trophoblast-like_Cell	rs2906468;rs3011225	NA
1	1	44280001-44320000	44200001-44240000	2.75885e-24	Trophoblast-like_Cell	rs2906468;rs3011225	NA
2	1	91160001-91200000	91520001-91560000	5.43916e-09	GM12878	rs1008078;rs12089815;rs10922907;1:91196099:A_G;rs12042107	NA
2	1	91160001-91200000	91200001-91240000	2.44826e-21	hESC	rs1008078;rs12089815;rs10922907;1:91196099:A_G;rs12042107	NA
2	1	91160001-91200000	91240001-91280000	3.62384e-41	hESC	rs1008078;rs12089815;rs10922907;1:91196099:A_G;rs12042107	NA
2	1	91160001-91200000	91280001-91320000	5.75543e-209	hESC	rs1008078;rs12089815;rs10922907;1:91196099:A_G;rs12042107	NA
2	1	91160001-91200000	91320001-91360000	9.84091e-07	hESC	rs1008078;rs12089815;rs10922907;1:91196099:A_G;rs12042107	NA
2	1	91160001-91200000	91360001-91400000	4.88594e-10	hESC	rs1008078;rs12089815;rs10922907;1:91196099:A_G;rs12042107	NA
2	1	91160001-91200000	91400001-91440000	1.77159e-47	hESC	rs1008078;rs12089815;rs10922907;1:91196099:A_G;rs12042107	NA
2	1	91160001-91200000	91440001-91480000	3.33061e-28	hESC	rs1008078;rs12089815;rs10922907;1:91196099:A_G;rs12042107	NA
2	1	91160001-91200000	91480001-91520000	3.73516e-45	hESC	rs1008078;rs12089815;rs10922907;1:91196099:A_G;rs12042107	ENSG00000122482
2	1	91160001-91200000	91520001-91560000	7.12316e-29	hESC	rs1008078;rs12089815;rs10922907;1:91196099:A_G;rs12042107	NA
2	1	91160001-91200000	91600001-91640000	1.24963e-40	hESC	rs1008078;rs12089815;rs10922907;1:91196099:A_G;rs12042107	NA
2	1	91160001-91200000	91640001-91680000	1.60925e-43	hESC	rs1008078;rs12089815;rs10922907;1:91196099:A_G;rs12042107	NA
2	1	91160001-91200000	91680001-91720000	1.00329e-25	hESC	rs1008078;rs12089815;rs10922907;1:91196099:A_G;rs12042107	NA
2	1	91160001-91200000	91720001-91760000	1.42904e-30	hESC	rs1008078;rs12089815;rs10922907;1:91196099:A_G;rs12042107	NA
2	1	91160001-91200000	91800001-91840000	3.07509e-09	hESC	rs1008078;rs12089815;rs10922907;1:91196099:A_G;rs12042107	NA
2	1	91160001-91200000	91960001-92000000	6.56027e-11	hESC	rs1008078;rs12089815;rs10922907;1:91196099:A_G;rs12042107	ENSG00000097046
2	1	91160001-91200000	92920001-92960000	4.7769e-08	hESC	rs1008078;rs12089815;rs10922907;1:91196099:A_G;rs12042107	ENSG00000162676
2	1	91160001-91200000	90480001-90520000	2.42876e-09	hESC	rs1008078;rs12089815;rs10922907;1:91196099:A_G;rs12042107	NA
2	1	91160001-91200000	90520001-90560000	1.07589e-12	hESC	rs1008078;rs12089815;rs10922907;1:91196099:A_G;rs12042107	NA
2	1	91160001-91200000	90560001-90600000	3.53907e-27	hESC	rs1008078;rs12089815;rs10922907;1:91196099:A_G;rs12042107	NA
2	1	91160001-91200000	90600001-90640000	3.37872e-09	hESC	rs1008078;rs12089815;rs10922907;1:91196099:A_G;rs12042107	NA
2	1	91160001-91200000	90640001-90680000	7.11151e-09	hESC	rs1008078;rs12089815;rs10922907;1:91196099:A_G;rs12042107	NA
2	1	91160001-91200000	90720001-90760000	2.40579e-10	hESC	rs1008078;rs12089815;rs10922907;1:91196099:A_G;rs12042107	NA
2	1	91160001-91200000	90800001-90840000	2.65805e-07	hESC	rs1008078;rs12089815;rs10922907;1:91196099:A_G;rs12042107	NA
2	1	91160001-91200000	91000001-91040000	4.31026e-36	hESC	rs1008078;rs12089815;rs10922907;1:91196099:A_G;rs12042107	NA
2	1	91160001-91200000	91080001-91120000	1.59722e-67	hESC	rs1008078;rs12089815;rs10922907;1:91196099:A_G;rs12042107	NA
2	1	91160001-91200000	91120001-91160000	8.67485e-41	hESC	rs1008078;rs12089815;rs10922907;1:91196099:A_G;rs12042107	NA
2	1	91160001-91200000	91200001-91240000	8.81272e-10	IMR90	rs1008078;rs12089815;rs10922907;1:91196099:A_G;rs12042107	NA
2	1	91160001-91200000	91280001-91320000	4.27322e-17	IMR90	rs1008078;rs12089815;rs10922907;1:91196099:A_G;rs12042107	NA
2	1	91160001-91200000	91400001-91440000	5.11469e-15	IMR90	rs1008078;rs12089815;rs10922907;1:91196099:A_G;rs12042107	NA
2	1	91160001-91200000	91480001-91520000	4.43359e-31	IMR90	rs1008078;rs12089815;rs10922907;1:91196099:A_G;rs12042107	ENSG00000122482
2	1	91160001-91200000	91520001-91560000	2.14168e-19	IMR90	rs1008078;rs12089815;rs10922907;1:91196099:A_G;rs12042107	NA
2	1	91160001-91200000	91600001-91640000	5.6725e-21	IMR90	rs1008078;rs12089815;rs10922907;1:91196099:A_G;rs12042107	NA
2	1	91160001-91200000	91640001-91680000	2.39397e-18	IMR90	rs1008078;rs12089815;rs10922907;1:91196099:A_G;rs12042107	NA
2	1	91160001-91200000	91680001-91720000	3.87963e-08	IMR90	rs1008078;rs12089815;rs10922907;1:91196099:A_G;rs12042107	NA
2	1	91160001-91200000	91800001-91840000	5.90186e-11	IMR90	rs1008078;rs12089815;rs10922907;1:91196099:A_G;rs12042107	NA
2	1	91160001-91200000	88720001-88760000	3.93271e-07	IMR90	rs1008078;rs12089815;rs10922907;1:91196099:A_G;rs12042107	NA
2	1	91160001-91200000	89800001-89840000	7.11435e-07	IMR90	rs1008078;rs12089815;rs10922907;1:91196099:A_G;rs12042107	ENSG00000183347
2	1	91160001-91200000	90040001-90080000	1.96148e-10	IMR90	rs1008078;rs12089815;rs10922907;1:91196099:A_G;rs12042107	NA
2	1	91160001-91200000	90520001-90560000	1.10171e-07	IMR90	rs1008078;rs12089815;rs10922907;1:91196099:A_G;rs12042107	NA
2	1	91160001-91200000	91000001-91040000	3.7465e-07	IMR90	rs1008078;rs12089815;rs10922907;1:91196099:A_G;rs12042107	NA
2	1	91160001-91200000	91440001-91480000	7.23542e-08	Left_Ventricle	rs1008078;rs12089815;rs10922907;1:91196099:A_G;rs12042107	NA
2	1	91160001-91200000	91480001-91520000	1.20507e-08	Left_Ventricle	rs1008078;rs12089815;rs10922907;1:91196099:A_G;rs12042107	ENSG00000122482
2	1	91160001-91200000	91640001-91680000	9.01008e-22	Left_Ventricle	rs1008078;rs12089815;rs10922907;1:91196099:A_G;rs12042107	NA
2	1	91160001-91200000	91680001-91720000	8.26646e-07	Left_Ventricle	rs1008078;rs12089815;rs10922907;1:91196099:A_G;rs12042107	NA
2	1	91160001-91200000	91400001-91440000	5.62764e-13	Liver	rs1008078;rs12089815;rs10922907;1:91196099:A_G;rs12042107	NA
2	1	91160001-91200000	91200001-91240000	2.7294e-16	Mesenchymal_Stem_Cell	rs1008078;rs12089815;rs10922907;1:91196099:A_G;rs12042107	NA
2	1	91160001-91200000	91240001-91280000	5.13133e-10	Mesenchymal_Stem_Cell	rs1008078;rs12089815;rs10922907;1:91196099:A_G;rs12042107	NA
2	1	91160001-91200000	91280001-91320000	1.32424e-21	Mesenchymal_Stem_Cell	rs1008078;rs12089815;rs10922907;1:91196099:A_G;rs12042107	NA
2	1	91160001-91200000	91400001-91440000	3.69297e-50	Mesenchymal_Stem_Cell	rs1008078;rs12089815;rs10922907;1:91196099:A_G;rs12042107	NA
2	1	91160001-91200000	91440001-91480000	6.31804e-34	Mesenchymal_Stem_Cell	rs1008078;rs12089815;rs10922907;1:91196099:A_G;rs12042107	NA
2	1	91160001-91200000	91480001-91520000	1.06773e-44	Mesenchymal_Stem_Cell	rs1008078;rs12089815;rs10922907;1:91196099:A_G;rs12042107	ENSG00000122482
2	1	91160001-91200000	91520001-91560000	3.04152e-40	Mesenchymal_Stem_Cell	rs1008078;rs12089815;rs10922907;1:91196099:A_G;rs12042107	NA
2	1	91160001-91200000	91600001-91640000	1.49287e-40	Mesenchymal_Stem_Cell	rs1008078;rs12089815;rs10922907;1:91196099:A_G;rs12042107	NA
2	1	91160001-91200000	91640001-91680000	2.37143e-61	Mesenchymal_Stem_Cell	rs1008078;rs12089815;rs10922907;1:91196099:A_G;rs12042107	NA
2	1	91160001-91200000	91680001-91720000	2.5795e-21	Mesenchymal_Stem_Cell	rs1008078;rs12089815;rs10922907;1:91196099:A_G;rs12042107	NA
2	1	91160001-91200000	91720001-91760000	9.47657e-11	Mesenchymal_Stem_Cell	rs1008078;rs12089815;rs10922907;1:91196099:A_G;rs12042107	NA
2	1	91160001-91200000	91800001-91840000	1.7094e-08	Mesenchymal_Stem_Cell	rs1008078;rs12089815;rs10922907;1:91196099:A_G;rs12042107	NA
2	1	91160001-91200000	92440001-92480000	7.69623e-08	Mesenchymal_Stem_Cell	rs1008078;rs12089815;rs10922907;1:91196099:A_G;rs12042107	NA
2	1	91160001-91200000	88960001-89000000	8.87054e-08	Mesenchymal_Stem_Cell	rs1008078;rs12089815;rs10922907;1:91196099:A_G;rs12042107	NA
2	1	91160001-91200000	90640001-90680000	4.93528e-09	Mesenchymal_Stem_Cell	rs1008078;rs12089815;rs10922907;1:91196099:A_G;rs12042107	NA
2	1	91160001-91200000	90720001-90760000	2.8787e-16	Mesenchymal_Stem_Cell	rs1008078;rs12089815;rs10922907;1:91196099:A_G;rs12042107	NA
2	1	91160001-91200000	91080001-91120000	5.25247e-15	Mesenchymal_Stem_Cell	rs1008078;rs12089815;rs10922907;1:91196099:A_G;rs12042107	NA
2	1	91160001-91200000	91120001-91160000	4.76552e-18	Mesenchymal_Stem_Cell	rs1008078;rs12089815;rs10922907;1:91196099:A_G;rs12042107	NA
2	1	91160001-91200000	91200001-91240000	2.18177e-23	Mesendoderm	rs1008078;rs12089815;rs10922907;1:91196099:A_G;rs12042107	NA
2	1	91160001-91200000	91240001-91280000	9.48944e-28	Mesendoderm	rs1008078;rs12089815;rs10922907;1:91196099:A_G;rs12042107	NA
2	1	91160001-91200000	91280001-91320000	9.36975e-108	Mesendoderm	rs1008078;rs12089815;rs10922907;1:91196099:A_G;rs12042107	NA
2	1	91160001-91200000	91320001-91360000	2.35886e-10	Mesendoderm	rs1008078;rs12089815;rs10922907;1:91196099:A_G;rs12042107	NA
2	1	91160001-91200000	91360001-91400000	2.13385e-12	Mesendoderm	rs1008078;rs12089815;rs10922907;1:91196099:A_G;rs12042107	NA
2	1	91160001-91200000	91400001-91440000	4.46958e-79	Mesendoderm	rs1008078;rs12089815;rs10922907;1:91196099:A_G;rs12042107	NA
2	1	91160001-91200000	91440001-91480000	2.14481e-34	Mesendoderm	rs1008078;rs12089815;rs10922907;1:91196099:A_G;rs12042107	NA
2	1	91160001-91200000	91480001-91520000	1.38072e-47	Mesendoderm	rs1008078;rs12089815;rs10922907;1:91196099:A_G;rs12042107	ENSG00000122482
2	1	91160001-91200000	91520001-91560000	1.31186e-34	Mesendoderm	rs1008078;rs12089815;rs10922907;1:91196099:A_G;rs12042107	NA
2	1	91160001-91200000	91560001-91600000	6.43272e-10	Mesendoderm	rs1008078;rs12089815;rs10922907;1:91196099:A_G;rs12042107	NA
2	1	91160001-91200000	91600001-91640000	1.63347e-72	Mesendoderm	rs1008078;rs12089815;rs10922907;1:91196099:A_G;rs12042107	NA
2	1	91160001-91200000	91640001-91680000	1.04122e-55	Mesendoderm	rs1008078;rs12089815;rs10922907;1:91196099:A_G;rs12042107	NA
2	1	91160001-91200000	91680001-91720000	9.53566e-28	Mesendoderm	rs1008078;rs12089815;rs10922907;1:91196099:A_G;rs12042107	NA
2	1	91160001-91200000	91720001-91760000	5.40301e-20	Mesendoderm	rs1008078;rs12089815;rs10922907;1:91196099:A_G;rs12042107	NA
2	1	91160001-91200000	91800001-91840000	1.18738e-12	Mesendoderm	rs1008078;rs12089815;rs10922907;1:91196099:A_G;rs12042107	NA
2	1	91160001-91200000	91960001-92000000	1.34378e-13	Mesendoderm	rs1008078;rs12089815;rs10922907;1:91196099:A_G;rs12042107	ENSG00000097046
2	1	91160001-91200000	92440001-92480000	5.81643e-08	Mesendoderm	rs1008078;rs12089815;rs10922907;1:91196099:A_G;rs12042107	NA
2	1	91160001-91200000	90480001-90520000	2.9212e-19	Mesendoderm	rs1008078;rs12089815;rs10922907;1:91196099:A_G;rs12042107	NA
2	1	91160001-91200000	90520001-90560000	9.00653e-28	Mesendoderm	rs1008078;rs12089815;rs10922907;1:91196099:A_G;rs12042107	NA
2	1	91160001-91200000	90560001-90600000	7.39281e-45	Mesendoderm	rs1008078;rs12089815;rs10922907;1:91196099:A_G;rs12042107	NA
2	1	91160001-91200000	90640001-90680000	9.44148e-14	Mesendoderm	rs1008078;rs12089815;rs10922907;1:91196099:A_G;rs12042107	NA
2	1	91160001-91200000	90720001-90760000	1.70168e-22	Mesendoderm	rs1008078;rs12089815;rs10922907;1:91196099:A_G;rs12042107	NA
2	1	91160001-91200000	90760001-90800000	5.5759e-08	Mesendoderm	rs1008078;rs12089815;rs10922907;1:91196099:A_G;rs12042107	NA
2	1	91160001-91200000	90800001-90840000	1.10408e-13	Mesendoderm	rs1008078;rs12089815;rs10922907;1:91196099:A_G;rs12042107	NA
2	1	91160001-91200000	90960001-91000000	1.596e-09	Mesendoderm	rs1008078;rs12089815;rs10922907;1:91196099:A_G;rs12042107	NA
2	1	91160001-91200000	91000001-91040000	3.94511e-38	Mesendoderm	rs1008078;rs12089815;rs10922907;1:91196099:A_G;rs12042107	NA
2	1	91160001-91200000	91080001-91120000	8.36962e-72	Mesendoderm	rs1008078;rs12089815;rs10922907;1:91196099:A_G;rs12042107	NA
2	1	91160001-91200000	91120001-91160000	4.39703e-37	Mesendoderm	rs1008078;rs12089815;rs10922907;1:91196099:A_G;rs12042107	NA
2	1	91160001-91200000	91280001-91320000	5.87017e-52	Neural_Progenitor_Cell	rs1008078;rs12089815;rs10922907;1:91196099:A_G;rs12042107	NA
2	1	91160001-91200000	91400001-91440000	5.44563e-08	Neural_Progenitor_Cell	rs1008078;rs12089815;rs10922907;1:91196099:A_G;rs12042107	NA
2	1	91160001-91200000	91600001-91640000	2.55873e-12	Neural_Progenitor_Cell	rs1008078;rs12089815;rs10922907;1:91196099:A_G;rs12042107	NA
2	1	91160001-91200000	90560001-90600000	3.96776e-19	Neural_Progenitor_Cell	rs1008078;rs12089815;rs10922907;1:91196099:A_G;rs12042107	NA
2	1	91160001-91200000	90640001-90680000	3.82327e-08	Neural_Progenitor_Cell	rs1008078;rs12089815;rs10922907;1:91196099:A_G;rs12042107	NA
2	1	91160001-91200000	90720001-90760000	9.04057e-07	Neural_Progenitor_Cell	rs1008078;rs12089815;rs10922907;1:91196099:A_G;rs12042107	NA
2	1	91160001-91200000	91000001-91040000	1.42943e-15	Neural_Progenitor_Cell	rs1008078;rs12089815;rs10922907;1:91196099:A_G;rs12042107	NA
2	1	91160001-91200000	91120001-91160000	2.9306e-07	Neural_Progenitor_Cell	rs1008078;rs12089815;rs10922907;1:91196099:A_G;rs12042107	NA
2	1	91160001-91200000	91240001-91280000	2.99127e-11	Trophoblast-like_Cell	rs1008078;rs12089815;rs10922907;1:91196099:A_G;rs12042107	NA
2	1	91160001-91200000	91280001-91320000	4.79032e-15	Trophoblast-like_Cell	rs1008078;rs12089815;rs10922907;1:91196099:A_G;rs12042107	NA
2	1	91160001-91200000	91400001-91440000	2.58324e-20	Trophoblast-like_Cell	rs1008078;rs12089815;rs10922907;1:91196099:A_G;rs12042107	NA
2	1	91160001-91200000	91440001-91480000	3.78739e-16	Trophoblast-like_Cell	rs1008078;rs12089815;rs10922907;1:91196099:A_G;rs12042107	NA
2	1	91160001-91200000	91480001-91520000	6.50433e-20	Trophoblast-like_Cell	rs1008078;rs12089815;rs10922907;1:91196099:A_G;rs12042107	ENSG00000122482
2	1	91160001-91200000	91520001-91560000	8.68333e-15	Trophoblast-like_Cell	rs1008078;rs12089815;rs10922907;1:91196099:A_G;rs12042107	NA
2	1	91160001-91200000	91600001-91640000	1.53276e-09	Trophoblast-like_Cell	rs1008078;rs12089815;rs10922907;1:91196099:A_G;rs12042107	NA
2	1	91160001-91200000	91640001-91680000	2.7696e-13	Trophoblast-like_Cell	rs1008078;rs12089815;rs10922907;1:91196099:A_G;rs12042107	NA
2	1	91160001-91200000	91680001-91720000	1.26749e-14	Trophoblast-like_Cell	rs1008078;rs12089815;rs10922907;1:91196099:A_G;rs12042107	NA
2	1	91160001-91200000	91720001-91760000	1.42212e-07	Trophoblast-like_Cell	rs1008078;rs12089815;rs10922907;1:91196099:A_G;rs12042107	NA
2	1	91160001-91200000	91800001-91840000	3.09095e-07	Trophoblast-like_Cell	rs1008078;rs12089815;rs10922907;1:91196099:A_G;rs12042107	NA
2	1	91160001-91200000	92040001-92080000	8.71802e-07	Trophoblast-like_Cell	rs1008078;rs12089815;rs10922907;1:91196099:A_G;rs12042107	NA
2	1	91160001-91200000	92440001-92480000	1.76324e-07	Trophoblast-like_Cell	rs1008078;rs12089815;rs10922907;1:91196099:A_G;rs12042107	NA
2	1	91160001-91200000	91000001-91040000	5.59816e-07	Trophoblast-like_Cell	rs1008078;rs12089815;rs10922907;1:91196099:A_G;rs12042107	NA
2	1	91160001-91200000	91080001-91120000	5.64005e-08	Trophoblast-like_Cell	rs1008078;rs12089815;rs10922907;1:91196099:A_G;rs12042107	NA
2	1	91200001-91240000	91520001-91560000	1.35528e-07	Aorta	rs4146669;1:91200757:G_GT;1:91202111:C_CA;rs10922911;rs10801825;rs10801826;rs10922912;rs7548936;rs2166171;rs2166172;rs1526480;1:91211018:A_ATTT;rs6699397;rs12133063;rs6656775;rs12122664;rs12133859;rs12122743;rs72722308;rs10801827;rs4658171;rs4658172;rs3934406;rs3934407;rs17131160;rs12064799;rs12060129;rs17131162;rs17131164;rs12061544;rs10922916;rs10922917;rs10922918;rs6691718;rs6704223;rs12563928…	NA
2	1	91200001-91240000	91520001-91560000	2.06763e-09	GM12878	rs4146669;1:91200757:G_GT;1:91202111:C_CA;rs10922911;rs10801825;rs10801826;rs10922912;rs7548936;rs2166171;rs2166172;rs1526480;1:91211018:A_ATTT;rs6699397;rs12133063;rs6656775;rs12122664;rs12133859;rs12122743;rs72722308;rs10801827;rs4658171;rs4658172;rs3934406;rs3934407;rs17131160;rs12064799;rs12060129;rs17131162;rs17131164;rs12061544;rs10922916;rs10922917;rs10922918;rs6691718;rs6704223;rs12563928…	NA
2	1	91200001-91240000	91240001-91280000	3.1627e-115	hESC	rs4146669;1:91200757:G_GT;1:91202111:C_CA;rs10922911;rs10801825;rs10801826;rs10922912;rs7548936;rs2166171;rs2166172;rs1526480;1:91211018:A_ATTT;rs6699397;rs12133063;rs6656775;rs12122664;rs12133859;rs12122743;rs72722308;rs10801827;rs4658171;rs4658172;rs3934406;rs3934407;rs17131160;rs12064799;rs12060129;rs17131162;rs17131164;rs12061544;rs10922916;rs10922917;rs10922918;rs6691718;rs6704223;rs12563928…	NA
2	1	91200001-91240000	91280001-91320000	3.26405e-178	hESC	rs4146669;1:91200757:G_GT;1:91202111:C_CA;rs10922911;rs10801825;rs10801826;rs10922912;rs7548936;rs2166171;rs2166172;rs1526480;1:91211018:A_ATTT;rs6699397;rs12133063;rs6656775;rs12122664;rs12133859;rs12122743;rs72722308;rs10801827;rs4658171;rs4658172;rs3934406;rs3934407;rs17131160;rs12064799;rs12060129;rs17131162;rs17131164;rs12061544;rs10922916;rs10922917;rs10922918;rs6691718;rs6704223;rs12563928…	NA
2	1	91200001-91240000	91320001-91360000	4.27716e-12	hESC	rs4146669;1:91200757:G_GT;1:91202111:C_CA;rs10922911;rs10801825;rs10801826;rs10922912;rs7548936;rs2166171;rs2166172;rs1526480;1:91211018:A_ATTT;rs6699397;rs12133063;rs6656775;rs12122664;rs12133859;rs12122743;rs72722308;rs10801827;rs4658171;rs4658172;rs3934406;rs3934407;rs17131160;rs12064799;rs12060129;rs17131162;rs17131164;rs12061544;rs10922916;rs10922917;rs10922918;rs6691718;rs6704223;rs12563928…	NA
2	1	91200001-91240000	91360001-91400000	2.5503e-09	hESC	rs4146669;1:91200757:G_GT;1:91202111:C_CA;rs10922911;rs10801825;rs10801826;rs10922912;rs7548936;rs2166171;rs2166172;rs1526480;1:91211018:A_ATTT;rs6699397;rs12133063;rs6656775;rs12122664;rs12133859;rs12122743;rs72722308;rs10801827;rs4658171;rs4658172;rs3934406;rs3934407;rs17131160;rs12064799;rs12060129;rs17131162;rs17131164;rs12061544;rs10922916;rs10922917;rs10922918;rs6691718;rs6704223;rs12563928…	NA
2	1	91200001-91240000	91400001-91440000	3.61869e-59	hESC	rs4146669;1:91200757:G_GT;1:91202111:C_CA;rs10922911;rs10801825;rs10801826;rs10922912;rs7548936;rs2166171;rs2166172;rs1526480;1:91211018:A_ATTT;rs6699397;rs12133063;rs6656775;rs12122664;rs12133859;rs12122743;rs72722308;rs10801827;rs4658171;rs4658172;rs3934406;rs3934407;rs17131160;rs12064799;rs12060129;rs17131162;rs17131164;rs12061544;rs10922916;rs10922917;rs10922918;rs6691718;rs6704223;rs12563928…	NA
2	1	91200001-91240000	91440001-91480000	2.64232e-33	hESC	rs4146669;1:91200757:G_GT;1:91202111:C_CA;rs10922911;rs10801825;rs10801826;rs10922912;rs7548936;rs2166171;rs2166172;rs1526480;1:91211018:A_ATTT;rs6699397;rs12133063;rs6656775;rs12122664;rs12133859;rs12122743;rs72722308;rs10801827;rs4658171;rs4658172;rs3934406;rs3934407;rs17131160;rs12064799;rs12060129;rs17131162;rs17131164;rs12061544;rs10922916;rs10922917;rs10922918;rs6691718;rs6704223;rs12563928…	NA
2	1	91200001-91240000	91480001-91520000	4.34628e-34	hESC	rs4146669;1:91200757:G_GT;1:91202111:C_CA;rs10922911;rs10801825;rs10801826;rs10922912;rs7548936;rs2166171;rs2166172;rs1526480;1:91211018:A_ATTT;rs6699397;rs12133063;rs6656775;rs12122664;rs12133859;rs12122743;rs72722308;rs10801827;rs4658171;rs4658172;rs3934406;rs3934407;rs17131160;rs12064799;rs12060129;rs17131162;rs17131164;rs12061544;rs10922916;rs10922917;rs10922918;rs6691718;rs6704223;rs12563928…	ENSG00000122482
2	1	91200001-91240000	91520001-91560000	3.75554e-44	hESC	rs4146669;1:91200757:G_GT;1:91202111:C_CA;rs10922911;rs10801825;rs10801826;rs10922912;rs7548936;rs2166171;rs2166172;rs1526480;1:91211018:A_ATTT;rs6699397;rs12133063;rs6656775;rs12122664;rs12133859;rs12122743;rs72722308;rs10801827;rs4658171;rs4658172;rs3934406;rs3934407;rs17131160;rs12064799;rs12060129;rs17131162;rs17131164;rs12061544;rs10922916;rs10922917;rs10922918;rs6691718;rs6704223;rs12563928…	NA
2	1	91200001-91240000	91600001-91640000	9.36921e-45	hESC	rs4146669;1:91200757:G_GT;1:91202111:C_CA;rs10922911;rs10801825;rs10801826;rs10922912;rs7548936;rs2166171;rs2166172;rs1526480;1:91211018:A_ATTT;rs6699397;rs12133063;rs6656775;rs12122664;rs12133859;rs12122743;rs72722308;rs10801827;rs4658171;rs4658172;rs3934406;rs3934407;rs17131160;rs12064799;rs12060129;rs17131162;rs17131164;rs12061544;rs10922916;rs10922917;rs10922918;rs6691718;rs6704223;rs12563928…	NA
2	1	91200001-91240000	91640001-91680000	6.64839e-37	hESC	rs4146669;1:91200757:G_GT;1:91202111:C_CA;rs10922911;rs10801825;rs10801826;rs10922912;rs7548936;rs2166171;rs2166172;rs1526480;1:91211018:A_ATTT;rs6699397;rs12133063;rs6656775;rs12122664;rs12133859;rs12122743;rs72722308;rs10801827;rs4658171;rs4658172;rs3934406;rs3934407;rs17131160;rs12064799;rs12060129;rs17131162;rs17131164;rs12061544;rs10922916;rs10922917;rs10922918;rs6691718;rs6704223;rs12563928…	NA
2	1	91200001-91240000	91680001-91720000	1.14262e-44	hESC	rs4146669;1:91200757:G_GT;1:91202111:C_CA;rs10922911;rs10801825;rs10801826;rs10922912;rs7548936;rs2166171;rs2166172;rs1526480;1:91211018:A_ATTT;rs6699397;rs12133063;rs6656775;rs12122664;rs12133859;rs12122743;rs72722308;rs10801827;rs4658171;rs4658172;rs3934406;rs3934407;rs17131160;rs12064799;rs12060129;rs17131162;rs17131164;rs12061544;rs10922916;rs10922917;rs10922918;rs6691718;rs6704223;rs12563928…	NA
2	1	91200001-91240000	91720001-91760000	8.6318e-24	hESC	rs4146669;1:91200757:G_GT;1:91202111:C_CA;rs10922911;rs10801825;rs10801826;rs10922912;rs7548936;rs2166171;rs2166172;rs1526480;1:91211018:A_ATTT;rs6699397;rs12133063;rs6656775;rs12122664;rs12133859;rs12122743;rs72722308;rs10801827;rs4658171;rs4658172;rs3934406;rs3934407;rs17131160;rs12064799;rs12060129;rs17131162;rs17131164;rs12061544;rs10922916;rs10922917;rs10922918;rs6691718;rs6704223;rs12563928…	NA
2	1	91200001-91240000	91800001-91840000	1.38473e-15	hESC	rs4146669;1:91200757:G_GT;1:91202111:C_CA;rs10922911;rs10801825;rs10801826;rs10922912;rs7548936;rs2166171;rs2166172;rs1526480;1:91211018:A_ATTT;rs6699397;rs12133063;rs6656775;rs12122664;rs12133859;rs12122743;rs72722308;rs10801827;rs4658171;rs4658172;rs3934406;rs3934407;rs17131160;rs12064799;rs12060129;rs17131162;rs17131164;rs12061544;rs10922916;rs10922917;rs10922918;rs6691718;rs6704223;rs12563928…	NA
2	1	91200001-91240000	91960001-92000000	4.65109e-17	hESC	rs4146669;1:91200757:G_GT;1:91202111:C_CA;rs10922911;rs10801825;rs10801826;rs10922912;rs7548936;rs2166171;rs2166172;rs1526480;1:91211018:A_ATTT;rs6699397;rs12133063;rs6656775;rs12122664;rs12133859;rs12122743;rs72722308;rs10801827;rs4658171;rs4658172;rs3934406;rs3934407;rs17131160;rs12064799;rs12060129;rs17131162;rs17131164;rs12061544;rs10922916;rs10922917;rs10922918;rs6691718;rs6704223;rs12563928…	ENSG00000097046
2	1	91200001-91240000	92040001-92080000	7.63311e-13	hESC	rs4146669;1:91200757:G_GT;1:91202111:C_CA;rs10922911;rs10801825;rs10801826;rs10922912;rs7548936;rs2166171;rs2166172;rs1526480;1:91211018:A_ATTT;rs6699397;rs12133063;rs6656775;rs12122664;rs12133859;rs12122743;rs72722308;rs10801827;rs4658171;rs4658172;rs3934406;rs3934407;rs17131160;rs12064799;rs12060129;rs17131162;rs17131164;rs12061544;rs10922916;rs10922917;rs10922918;rs6691718;rs6704223;rs12563928…	NA
2	1	91200001-91240000	90480001-90520000	7.72944e-08	hESC	rs4146669;1:91200757:G_GT;1:91202111:C_CA;rs10922911;rs10801825;rs10801826;rs10922912;rs7548936;rs2166171;rs2166172;rs1526480;1:91211018:A_ATTT;rs6699397;rs12133063;rs6656775;rs12122664;rs12133859;rs12122743;rs72722308;rs10801827;rs4658171;rs4658172;rs3934406;rs3934407;rs17131160;rs12064799;rs12060129;rs17131162;rs17131164;rs12061544;rs10922916;rs10922917;rs10922918;rs6691718;rs6704223;rs12563928…	NA
2	1	91200001-91240000	90520001-90560000	1.02632e-09	hESC	rs4146669;1:91200757:G_GT;1:91202111:C_CA;rs10922911;rs10801825;rs10801826;rs10922912;rs7548936;rs2166171;rs2166172;rs1526480;1:91211018:A_ATTT;rs6699397;rs12133063;rs6656775;rs12122664;rs12133859;rs12122743;rs72722308;rs10801827;rs4658171;rs4658172;rs3934406;rs3934407;rs17131160;rs12064799;rs12060129;rs17131162;rs17131164;rs12061544;rs10922916;rs10922917;rs10922918;rs6691718;rs6704223;rs12563928…	NA
2	1	91200001-91240000	90720001-90760000	1.76829e-07	hESC	rs4146669;1:91200757:G_GT;1:91202111:C_CA;rs10922911;rs10801825;rs10801826;rs10922912;rs7548936;rs2166171;rs2166172;rs1526480;1:91211018:A_ATTT;rs6699397;rs12133063;rs6656775;rs12122664;rs12133859;rs12122743;rs72722308;rs10801827;rs4658171;rs4658172;rs3934406;rs3934407;rs17131160;rs12064799;rs12060129;rs17131162;rs17131164;rs12061544;rs10922916;rs10922917;rs10922918;rs6691718;rs6704223;rs12563928…	NA
2	1	91200001-91240000	91000001-91040000	3.70239e-14	hESC	rs4146669;1:91200757:G_GT;1:91202111:C_CA;rs10922911;rs10801825;rs10801826;rs10922912;rs7548936;rs2166171;rs2166172;rs1526480;1:91211018:A_ATTT;rs6699397;rs12133063;rs6656775;rs12122664;rs12133859;rs12122743;rs72722308;rs10801827;rs4658171;rs4658172;rs3934406;rs3934407;rs17131160;rs12064799;rs12060129;rs17131162;rs17131164;rs12061544;rs10922916;rs10922917;rs10922918;rs6691718;rs6704223;rs12563928…	NA
2	1	91200001-91240000	91080001-91120000	5.91262e-35	hESC	rs4146669;1:91200757:G_GT;1:91202111:C_CA;rs10922911;rs10801825;rs10801826;rs10922912;rs7548936;rs2166171;rs2166172;rs1526480;1:91211018:A_ATTT;rs6699397;rs12133063;rs6656775;rs12122664;rs12133859;rs12122743;rs72722308;rs10801827;rs4658171;rs4658172;rs3934406;rs3934407;rs17131160;rs12064799;rs12060129;rs17131162;rs17131164;rs12061544;rs10922916;rs10922917;rs10922918;rs6691718;rs6704223;rs12563928…	NA
2	1	91200001-91240000	91120001-91160000	8.7724e-13	hESC	rs4146669;1:91200757:G_GT;1:91202111:C_CA;rs10922911;rs10801825;rs10801826;rs10922912;rs7548936;rs2166171;rs2166172;rs1526480;1:91211018:A_ATTT;rs6699397;rs12133063;rs6656775;rs12122664;rs12133859;rs12122743;rs72722308;rs10801827;rs4658171;rs4658172;rs3934406;rs3934407;rs17131160;rs12064799;rs12060129;rs17131162;rs17131164;rs12061544;rs10922916;rs10922917;rs10922918;rs6691718;rs6704223;rs12563928…	NA
2	1	91200001-91240000	91160001-91200000	2.44826e-21	hESC	rs4146669;1:91200757:G_GT;1:91202111:C_CA;rs10922911;rs10801825;rs10801826;rs10922912;rs7548936;rs2166171;rs2166172;rs1526480;1:91211018:A_ATTT;rs6699397;rs12133063;rs6656775;rs12122664;rs12133859;rs12122743;rs72722308;rs10801827;rs4658171;rs4658172;rs3934406;rs3934407;rs17131160;rs12064799;rs12060129;rs17131162;rs17131164;rs12061544;rs10922916;rs10922917;rs10922918;rs6691718;rs6704223;rs12563928…	ENSG00000143032
2	1	91200001-91240000	91240001-91280000	2.71882e-12	IMR90	rs4146669;1:91200757:G_GT;1:91202111:C_CA;rs10922911;rs10801825;rs10801826;rs10922912;rs7548936;rs2166171;rs2166172;rs1526480;1:91211018:A_ATTT;rs6699397;rs12133063;rs6656775;rs12122664;rs12133859;rs12122743;rs72722308;rs10801827;rs4658171;rs4658172;rs3934406;rs3934407;rs17131160;rs12064799;rs12060129;rs17131162;rs17131164;rs12061544;rs10922916;rs10922917;rs10922918;rs6691718;rs6704223;rs12563928…	NA
2	1	91200001-91240000	91280001-91320000	1.40622e-13	IMR90	rs4146669;1:91200757:G_GT;1:91202111:C_CA;rs10922911;rs10801825;rs10801826;rs10922912;rs7548936;rs2166171;rs2166172;rs1526480;1:91211018:A_ATTT;rs6699397;rs12133063;rs6656775;rs12122664;rs12133859;rs12122743;rs72722308;rs10801827;rs4658171;rs4658172;rs3934406;rs3934407;rs17131160;rs12064799;rs12060129;rs17131162;rs17131164;rs12061544;rs10922916;rs10922917;rs10922918;rs6691718;rs6704223;rs12563928…	NA
2	1	91200001-91240000	91480001-91520000	1.37207e-17	IMR90	rs4146669;1:91200757:G_GT;1:91202111:C_CA;rs10922911;rs10801825;rs10801826;rs10922912;rs7548936;rs2166171;rs2166172;rs1526480;1:91211018:A_ATTT;rs6699397;rs12133063;rs6656775;rs12122664;rs12133859;rs12122743;rs72722308;rs10801827;rs4658171;rs4658172;rs3934406;rs3934407;rs17131160;rs12064799;rs12060129;rs17131162;rs17131164;rs12061544;rs10922916;rs10922917;rs10922918;rs6691718;rs6704223;rs12563928…	ENSG00000122482
2	1	91200001-91240000	91520001-91560000	6.02976e-36	IMR90	rs4146669;1:91200757:G_GT;1:91202111:C_CA;rs10922911;rs10801825;rs10801826;rs10922912;rs7548936;rs2166171;rs2166172;rs1526480;1:91211018:A_ATTT;rs6699397;rs12133063;rs6656775;rs12122664;rs12133859;rs12122743;rs72722308;rs10801827;rs4658171;rs4658172;rs3934406;rs3934407;rs17131160;rs12064799;rs12060129;rs17131162;rs17131164;rs12061544;rs10922916;rs10922917;rs10922918;rs6691718;rs6704223;rs12563928…	NA
2	1	91200001-91240000	91600001-91640000	8.55667e-23	IMR90	rs4146669;1:91200757:G_GT;1:91202111:C_CA;rs10922911;rs10801825;rs10801826;rs10922912;rs7548936;rs2166171;rs2166172;rs1526480;1:91211018:A_ATTT;rs6699397;rs12133063;rs6656775;rs12122664;rs12133859;rs12122743;rs72722308;rs10801827;rs4658171;rs4658172;rs3934406;rs3934407;rs17131160;rs12064799;rs12060129;rs17131162;rs17131164;rs12061544;rs10922916;rs10922917;rs10922918;rs6691718;rs6704223;rs12563928…	NA
2	1	91200001-91240000	91640001-91680000	2.49425e-22	IMR90	rs4146669;1:91200757:G_GT;1:91202111:C_CA;rs10922911;rs10801825;rs10801826;rs10922912;rs7548936;rs2166171;rs2166172;rs1526480;1:91211018:A_ATTT;rs6699397;rs12133063;rs6656775;rs12122664;rs12133859;rs12122743;rs72722308;rs10801827;rs4658171;rs4658172;rs3934406;rs3934407;rs17131160;rs12064799;rs12060129;rs17131162;rs17131164;rs12061544;rs10922916;rs10922917;rs10922918;rs6691718;rs6704223;rs12563928…	NA
2	1	91200001-91240000	91800001-91840000	6.6088e-11	IMR90	rs4146669;1:91200757:G_GT;1:91202111:C_CA;rs10922911;rs10801825;rs10801826;rs10922912;rs7548936;rs2166171;rs2166172;rs1526480;1:91211018:A_ATTT;rs6699397;rs12133063;rs6656775;rs12122664;rs12133859;rs12122743;rs72722308;rs10801827;rs4658171;rs4658172;rs3934406;rs3934407;rs17131160;rs12064799;rs12060129;rs17131162;rs17131164;rs12061544;rs10922916;rs10922917;rs10922918;rs6691718;rs6704223;rs12563928…	NA
2	1	91200001-91240000	89920001-89960000	7.9541e-09	IMR90	rs4146669;1:91200757:G_GT;1:91202111:C_CA;rs10922911;rs10801825;rs10801826;rs10922912;rs7548936;rs2166171;rs2166172;rs1526480;1:91211018:A_ATTT;rs6699397;rs12133063;rs6656775;rs12122664;rs12133859;rs12122743;rs72722308;rs10801827;rs4658171;rs4658172;rs3934406;rs3934407;rs17131160;rs12064799;rs12060129;rs17131162;rs17131164;rs12061544;rs10922916;rs10922917;rs10922918;rs6691718;rs6704223;rs12563928…	NA
2	1	91200001-91240000	90720001-90760000	1.79749e-09	IMR90	rs4146669;1:91200757:G_GT;1:91202111:C_CA;rs10922911;rs10801825;rs10801826;rs10922912;rs7548936;rs2166171;rs2166172;rs1526480;1:91211018:A_ATTT;rs6699397;rs12133063;rs6656775;rs12122664;rs12133859;rs12122743;rs72722308;rs10801827;rs4658171;rs4658172;rs3934406;rs3934407;rs17131160;rs12064799;rs12060129;rs17131162;rs17131164;rs12061544;rs10922916;rs10922917;rs10922918;rs6691718;rs6704223;rs12563928…	NA
2	1	91200001-91240000	90800001-90840000	9.11046e-07	IMR90	rs4146669;1:91200757:G_GT;1:91202111:C_CA;rs10922911;rs10801825;rs10801826;rs10922912;rs7548936;rs2166171;rs2166172;rs1526480;1:91211018:A_ATTT;rs6699397;rs12133063;rs6656775;rs12122664;rs12133859;rs12122743;rs72722308;rs10801827;rs4658171;rs4658172;rs3934406;rs3934407;rs17131160;rs12064799;rs12060129;rs17131162;rs17131164;rs12061544;rs10922916;rs10922917;rs10922918;rs6691718;rs6704223;rs12563928…	NA
2	1	91200001-91240000	90960001-91000000	2.27251e-17	IMR90	rs4146669;1:91200757:G_GT;1:91202111:C_CA;rs10922911;rs10801825;rs10801826;rs10922912;rs7548936;rs2166171;rs2166172;rs1526480;1:91211018:A_ATTT;rs6699397;rs12133063;rs6656775;rs12122664;rs12133859;rs12122743;rs72722308;rs10801827;rs4658171;rs4658172;rs3934406;rs3934407;rs17131160;rs12064799;rs12060129;rs17131162;rs17131164;rs12061544;rs10922916;rs10922917;rs10922918;rs6691718;rs6704223;rs12563928…	NA
2	1	91200001-91240000	91000001-91040000	2.66622e-11	IMR90	rs4146669;1:91200757:G_GT;1:91202111:C_CA;rs10922911;rs10801825;rs10801826;rs10922912;rs7548936;rs2166171;rs2166172;rs1526480;1:91211018:A_ATTT;rs6699397;rs12133063;rs6656775;rs12122664;rs12133859;rs12122743;rs72722308;rs10801827;rs4658171;rs4658172;rs3934406;rs3934407;rs17131160;rs12064799;rs12060129;rs17131162;rs17131164;rs12061544;rs10922916;rs10922917;rs10922918;rs6691718;rs6704223;rs12563928…	NA
2	1	91200001-91240000	91120001-91160000	9.55011e-07	IMR90	rs4146669;1:91200757:G_GT;1:91202111:C_CA;rs10922911;rs10801825;rs10801826;rs10922912;rs7548936;rs2166171;rs2166172;rs1526480;1:91211018:A_ATTT;rs6699397;rs12133063;rs6656775;rs12122664;rs12133859;rs12122743;rs72722308;rs10801827;rs4658171;rs4658172;rs3934406;rs3934407;rs17131160;rs12064799;rs12060129;rs17131162;rs17131164;rs12061544;rs10922916;rs10922917;rs10922918;rs6691718;rs6704223;rs12563928…	NA
2	1	91200001-91240000	91160001-91200000	8.81272e-10	IMR90	rs4146669;1:91200757:G_GT;1:91202111:C_CA;rs10922911;rs10801825;rs10801826;rs10922912;rs7548936;rs2166171;rs2166172;rs1526480;1:91211018:A_ATTT;rs6699397;rs12133063;rs6656775;rs12122664;rs12133859;rs12122743;rs72722308;rs10801827;rs4658171;rs4658172;rs3934406;rs3934407;rs17131160;rs12064799;rs12060129;rs17131162;rs17131164;rs12061544;rs10922916;rs10922917;rs10922918;rs6691718;rs6704223;rs12563928…	ENSG00000143032
2	1	91200001-91240000	91240001-91280000	2.03118e-17	Left_Ventricle	rs4146669;1:91200757:G_GT;1:91202111:C_CA;rs10922911;rs10801825;rs10801826;rs10922912;rs7548936;rs2166171;rs2166172;rs1526480;1:91211018:A_ATTT;rs6699397;rs12133063;rs6656775;rs12122664;rs12133859;rs12122743;rs72722308;rs10801827;rs4658171;rs4658172;rs3934406;rs3934407;rs17131160;rs12064799;rs12060129;rs17131162;rs17131164;rs12061544;rs10922916;rs10922917;rs10922918;rs6691718;rs6704223;rs12563928…	NA
2	1	91200001-91240000	91280001-91320000	3.68024e-09	Left_Ventricle	rs4146669;1:91200757:G_GT;1:91202111:C_CA;rs10922911;rs10801825;rs10801826;rs10922912;rs7548936;rs2166171;rs2166172;rs1526480;1:91211018:A_ATTT;rs6699397;rs12133063;rs6656775;rs12122664;rs12133859;rs12122743;rs72722308;rs10801827;rs4658171;rs4658172;rs3934406;rs3934407;rs17131160;rs12064799;rs12060129;rs17131162;rs17131164;rs12061544;rs10922916;rs10922917;rs10922918;rs6691718;rs6704223;rs12563928…	NA
2	1	91200001-91240000	91400001-91440000	1.11784e-08	Left_Ventricle	rs4146669;1:91200757:G_GT;1:91202111:C_CA;rs10922911;rs10801825;rs10801826;rs10922912;rs7548936;rs2166171;rs2166172;rs1526480;1:91211018:A_ATTT;rs6699397;rs12133063;rs6656775;rs12122664;rs12133859;rs12122743;rs72722308;rs10801827;rs4658171;rs4658172;rs3934406;rs3934407;rs17131160;rs12064799;rs12060129;rs17131162;rs17131164;rs12061544;rs10922916;rs10922917;rs10922918;rs6691718;rs6704223;rs12563928…	NA
2	1	91200001-91240000	91480001-91520000	5.56415e-09	Left_Ventricle	rs4146669;1:91200757:G_GT;1:91202111:C_CA;rs10922911;rs10801825;rs10801826;rs10922912;rs7548936;rs2166171;rs2166172;rs1526480;1:91211018:A_ATTT;rs6699397;rs12133063;rs6656775;rs12122664;rs12133859;rs12122743;rs72722308;rs10801827;rs4658171;rs4658172;rs3934406;rs3934407;rs17131160;rs12064799;rs12060129;rs17131162;rs17131164;rs12061544;rs10922916;rs10922917;rs10922918;rs6691718;rs6704223;rs12563928…	ENSG00000122482
2	1	91200001-91240000	91520001-91560000	7.15999e-20	Left_Ventricle	rs4146669;1:91200757:G_GT;1:91202111:C_CA;rs10922911;rs10801825;rs10801826;rs10922912;rs7548936;rs2166171;rs2166172;rs1526480;1:91211018:A_ATTT;rs6699397;rs12133063;rs6656775;rs12122664;rs12133859;rs12122743;rs72722308;rs10801827;rs4658171;rs4658172;rs3934406;rs3934407;rs17131160;rs12064799;rs12060129;rs17131162;rs17131164;rs12061544;rs10922916;rs10922917;rs10922918;rs6691718;rs6704223;rs12563928…	NA
2	1	91200001-91240000	91640001-91680000	4.89562e-16	Left_Ventricle	rs4146669;1:91200757:G_GT;1:91202111:C_CA;rs10922911;rs10801825;rs10801826;rs10922912;rs7548936;rs2166171;rs2166172;rs1526480;1:91211018:A_ATTT;rs6699397;rs12133063;rs6656775;rs12122664;rs12133859;rs12122743;rs72722308;rs10801827;rs4658171;rs4658172;rs3934406;rs3934407;rs17131160;rs12064799;rs12060129;rs17131162;rs17131164;rs12061544;rs10922916;rs10922917;rs10922918;rs6691718;rs6704223;rs12563928…	NA
2	1	91200001-91240000	91680001-91720000	1.52816e-20	Left_Ventricle	rs4146669;1:91200757:G_GT;1:91202111:C_CA;rs10922911;rs10801825;rs10801826;rs10922912;rs7548936;rs2166171;rs2166172;rs1526480;1:91211018:A_ATTT;rs6699397;rs12133063;rs6656775;rs12122664;rs12133859;rs12122743;rs72722308;rs10801827;rs4658171;rs4658172;rs3934406;rs3934407;rs17131160;rs12064799;rs12060129;rs17131162;rs17131164;rs12061544;rs10922916;rs10922917;rs10922918;rs6691718;rs6704223;rs12563928…	NA
2	1	91200001-91240000	92440001-92480000	3.78817e-09	Left_Ventricle	rs4146669;1:91200757:G_GT;1:91202111:C_CA;rs10922911;rs10801825;rs10801826;rs10922912;rs7548936;rs2166171;rs2166172;rs1526480;1:91211018:A_ATTT;rs6699397;rs12133063;rs6656775;rs12122664;rs12133859;rs12122743;rs72722308;rs10801827;rs4658171;rs4658172;rs3934406;rs3934407;rs17131160;rs12064799;rs12060129;rs17131162;rs17131164;rs12061544;rs10922916;rs10922917;rs10922918;rs6691718;rs6704223;rs12563928…	NA
2	1	91200001-91240000	91000001-91040000	2.46809e-08	Left_Ventricle	rs4146669;1:91200757:G_GT;1:91202111:C_CA;rs10922911;rs10801825;rs10801826;rs10922912;rs7548936;rs2166171;rs2166172;rs1526480;1:91211018:A_ATTT;rs6699397;rs12133063;rs6656775;rs12122664;rs12133859;rs12122743;rs72722308;rs10801827;rs4658171;rs4658172;rs3934406;rs3934407;rs17131160;rs12064799;rs12060129;rs17131162;rs17131164;rs12061544;rs10922916;rs10922917;rs10922918;rs6691718;rs6704223;rs12563928…	NA
2	1	91200001-91240000	91080001-91120000	6.02904e-09	Left_Ventricle	rs4146669;1:91200757:G_GT;1:91202111:C_CA;rs10922911;rs10801825;rs10801826;rs10922912;rs7548936;rs2166171;rs2166172;rs1526480;1:91211018:A_ATTT;rs6699397;rs12133063;rs6656775;rs12122664;rs12133859;rs12122743;rs72722308;rs10801827;rs4658171;rs4658172;rs3934406;rs3934407;rs17131160;rs12064799;rs12060129;rs17131162;rs17131164;rs12061544;rs10922916;rs10922917;rs10922918;rs6691718;rs6704223;rs12563928…	NA
2	1	91200001-91240000	91120001-91160000	8.10743e-07	Left_Ventricle	rs4146669;1:91200757:G_GT;1:91202111:C_CA;rs10922911;rs10801825;rs10801826;rs10922912;rs7548936;rs2166171;rs2166172;rs1526480;1:91211018:A_ATTT;rs6699397;rs12133063;rs6656775;rs12122664;rs12133859;rs12122743;rs72722308;rs10801827;rs4658171;rs4658172;rs3934406;rs3934407;rs17131160;rs12064799;rs12060129;rs17131162;rs17131164;rs12061544;rs10922916;rs10922917;rs10922918;rs6691718;rs6704223;rs12563928…	NA
2	1	91200001-91240000	91400001-91440000	4.80248e-09	Liver	rs4146669;1:91200757:G_GT;1:91202111:C_CA;rs10922911;rs10801825;rs10801826;rs10922912;rs7548936;rs2166171;rs2166172;rs1526480;1:91211018:A_ATTT;rs6699397;rs12133063;rs6656775;rs12122664;rs12133859;rs12122743;rs72722308;rs10801827;rs4658171;rs4658172;rs3934406;rs3934407;rs17131160;rs12064799;rs12060129;rs17131162;rs17131164;rs12061544;rs10922916;rs10922917;rs10922918;rs6691718;rs6704223;rs12563928…	NA
2	1	91200001-91240000	91520001-91560000	8.62802e-07	Liver	rs4146669;1:91200757:G_GT;1:91202111:C_CA;rs10922911;rs10801825;rs10801826;rs10922912;rs7548936;rs2166171;rs2166172;rs1526480;1:91211018:A_ATTT;rs6699397;rs12133063;rs6656775;rs12122664;rs12133859;rs12122743;rs72722308;rs10801827;rs4658171;rs4658172;rs3934406;rs3934407;rs17131160;rs12064799;rs12060129;rs17131162;rs17131164;rs12061544;rs10922916;rs10922917;rs10922918;rs6691718;rs6704223;rs12563928…	NA
2	1	91200001-91240000	91600001-91640000	7.75655e-07	Liver	rs4146669;1:91200757:G_GT;1:91202111:C_CA;rs10922911;rs10801825;rs10801826;rs10922912;rs7548936;rs2166171;rs2166172;rs1526480;1:91211018:A_ATTT;rs6699397;rs12133063;rs6656775;rs12122664;rs12133859;rs12122743;rs72722308;rs10801827;rs4658171;rs4658172;rs3934406;rs3934407;rs17131160;rs12064799;rs12060129;rs17131162;rs17131164;rs12061544;rs10922916;rs10922917;rs10922918;rs6691718;rs6704223;rs12563928…	NA
2	1	91200001-91240000	91640001-91680000	2.05609e-09	Liver	rs4146669;1:91200757:G_GT;1:91202111:C_CA;rs10922911;rs10801825;rs10801826;rs10922912;rs7548936;rs2166171;rs2166172;rs1526480;1:91211018:A_ATTT;rs6699397;rs12133063;rs6656775;rs12122664;rs12133859;rs12122743;rs72722308;rs10801827;rs4658171;rs4658172;rs3934406;rs3934407;rs17131160;rs12064799;rs12060129;rs17131162;rs17131164;rs12061544;rs10922916;rs10922917;rs10922918;rs6691718;rs6704223;rs12563928…	NA
2	1	91200001-91240000	91120001-91160000	1.26338e-07	Liver	rs4146669;1:91200757:G_GT;1:91202111:C_CA;rs10922911;rs10801825;rs10801826;rs10922912;rs7548936;rs2166171;rs2166172;rs1526480;1:91211018:A_ATTT;rs6699397;rs12133063;rs6656775;rs12122664;rs12133859;rs12122743;rs72722308;rs10801827;rs4658171;rs4658172;rs3934406;rs3934407;rs17131160;rs12064799;rs12060129;rs17131162;rs17131164;rs12061544;rs10922916;rs10922917;rs10922918;rs6691718;rs6704223;rs12563928…	NA
2	1	91200001-91240000	91240001-91280000	1.10863e-56	Mesenchymal_Stem_Cell	rs4146669;1:91200757:G_GT;1:91202111:C_CA;rs10922911;rs10801825;rs10801826;rs10922912;rs7548936;rs2166171;rs2166172;rs1526480;1:91211018:A_ATTT;rs6699397;rs12133063;rs6656775;rs12122664;rs12133859;rs12122743;rs72722308;rs10801827;rs4658171;rs4658172;rs3934406;rs3934407;rs17131160;rs12064799;rs12060129;rs17131162;rs17131164;rs12061544;rs10922916;rs10922917;rs10922918;rs6691718;rs6704223;rs12563928…	NA
2	1	91200001-91240000	91280001-91320000	2.20209e-37	Mesenchymal_Stem_Cell	rs4146669;1:91200757:G_GT;1:91202111:C_CA;rs10922911;rs10801825;rs10801826;rs10922912;rs7548936;rs2166171;rs2166172;rs1526480;1:91211018:A_ATTT;rs6699397;rs12133063;rs6656775;rs12122664;rs12133859;rs12122743;rs72722308;rs10801827;rs4658171;rs4658172;rs3934406;rs3934407;rs17131160;rs12064799;rs12060129;rs17131162;rs17131164;rs12061544;rs10922916;rs10922917;rs10922918;rs6691718;rs6704223;rs12563928…	NA
2	1	91200001-91240000	91400001-91440000	2.17031e-71	Mesenchymal_Stem_Cell	rs4146669;1:91200757:G_GT;1:91202111:C_CA;rs10922911;rs10801825;rs10801826;rs10922912;rs7548936;rs2166171;rs2166172;rs1526480;1:91211018:A_ATTT;rs6699397;rs12133063;rs6656775;rs12122664;rs12133859;rs12122743;rs72722308;rs10801827;rs4658171;rs4658172;rs3934406;rs3934407;rs17131160;rs12064799;rs12060129;rs17131162;rs17131164;rs12061544;rs10922916;rs10922917;rs10922918;rs6691718;rs6704223;rs12563928…	NA
2	1	91200001-91240000	91440001-91480000	8.71344e-25	Mesenchymal_Stem_Cell	rs4146669;1:91200757:G_GT;1:91202111:C_CA;rs10922911;rs10801825;rs10801826;rs10922912;rs7548936;rs2166171;rs2166172;rs1526480;1:91211018:A_ATTT;rs6699397;rs12133063;rs6656775;rs12122664;rs12133859;rs12122743;rs72722308;rs10801827;rs4658171;rs4658172;rs3934406;rs3934407;rs17131160;rs12064799;rs12060129;rs17131162;rs17131164;rs12061544;rs10922916;rs10922917;rs10922918;rs6691718;rs6704223;rs12563928…	NA
2	1	91200001-91240000	91480001-91520000	3.60994e-49	Mesenchymal_Stem_Cell	rs4146669;1:91200757:G_GT;1:91202111:C_CA;rs10922911;rs10801825;rs10801826;rs10922912;rs7548936;rs2166171;rs2166172;rs1526480;1:91211018:A_ATTT;rs6699397;rs12133063;rs6656775;rs12122664;rs12133859;rs12122743;rs72722308;rs10801827;rs4658171;rs4658172;rs3934406;rs3934407;rs17131160;rs12064799;rs12060129;rs17131162;rs17131164;rs12061544;rs10922916;rs10922917;rs10922918;rs6691718;rs6704223;rs12563928…	ENSG00000122482
2	1	91200001-91240000	91520001-91560000	1.31592e-70	Mesenchymal_Stem_Cell	rs4146669;1:91200757:G_GT;1:91202111:C_CA;rs10922911;rs10801825;rs10801826;rs10922912;rs7548936;rs2166171;rs2166172;rs1526480;1:91211018:A_ATTT;rs6699397;rs12133063;rs6656775;rs12122664;rs12133859;rs12122743;rs72722308;rs10801827;rs4658171;rs4658172;rs3934406;rs3934407;rs17131160;rs12064799;rs12060129;rs17131162;rs17131164;rs12061544;rs10922916;rs10922917;rs10922918;rs6691718;rs6704223;rs12563928…	NA
2	1	91200001-91240000	91560001-91600000	1.60548e-09	Mesenchymal_Stem_Cell	rs4146669;1:91200757:G_GT;1:91202111:C_CA;rs10922911;rs10801825;rs10801826;rs10922912;rs7548936;rs2166171;rs2166172;rs1526480;1:91211018:A_ATTT;rs6699397;rs12133063;rs6656775;rs12122664;rs12133859;rs12122743;rs72722308;rs10801827;rs4658171;rs4658172;rs3934406;rs3934407;rs17131160;rs12064799;rs12060129;rs17131162;rs17131164;rs12061544;rs10922916;rs10922917;rs10922918;rs6691718;rs6704223;rs12563928…	NA
2	1	91200001-91240000	91600001-91640000	1.40855e-43	Mesenchymal_Stem_Cell	rs4146669;1:91200757:G_GT;1:91202111:C_CA;rs10922911;rs10801825;rs10801826;rs10922912;rs7548936;rs2166171;rs2166172;rs1526480;1:91211018:A_ATTT;rs6699397;rs12133063;rs6656775;rs12122664;rs12133859;rs12122743;rs72722308;rs10801827;rs4658171;rs4658172;rs3934406;rs3934407;rs17131160;rs12064799;rs12060129;rs17131162;rs17131164;rs12061544;rs10922916;rs10922917;rs10922918;rs6691718;rs6704223;rs12563928…	NA
2	1	91200001-91240000	91640001-91680000	1.71989e-80	Mesenchymal_Stem_Cell	rs4146669;1:91200757:G_GT;1:91202111:C_CA;rs10922911;rs10801825;rs10801826;rs10922912;rs7548936;rs2166171;rs2166172;rs1526480;1:91211018:A_ATTT;rs6699397;rs12133063;rs6656775;rs12122664;rs12133859;rs12122743;rs72722308;rs10801827;rs4658171;rs4658172;rs3934406;rs3934407;rs17131160;rs12064799;rs12060129;rs17131162;rs17131164;rs12061544;rs10922916;rs10922917;rs10922918;rs6691718;rs6704223;rs12563928…	NA
2	1	91200001-91240000	91680001-91720000	3.8238e-49	Mesenchymal_Stem_Cell	rs4146669;1:91200757:G_GT;1:91202111:C_CA;rs10922911;rs10801825;rs10801826;rs10922912;rs7548936;rs2166171;rs2166172;rs1526480;1:91211018:A_ATTT;rs6699397;rs12133063;rs6656775;rs12122664;rs12133859;rs12122743;rs72722308;rs10801827;rs4658171;rs4658172;rs3934406;rs3934407;rs17131160;rs12064799;rs12060129;rs17131162;rs17131164;rs12061544;rs10922916;rs10922917;rs10922918;rs6691718;rs6704223;rs12563928…	NA
2	1	91200001-91240000	91720001-91760000	2.39237e-09	Mesenchymal_Stem_Cell	rs4146669;1:91200757:G_GT;1:91202111:C_CA;rs10922911;rs10801825;rs10801826;rs10922912;rs7548936;rs2166171;rs2166172;rs1526480;1:91211018:A_ATTT;rs6699397;rs12133063;rs6656775;rs12122664;rs12133859;rs12122743;rs72722308;rs10801827;rs4658171;rs4658172;rs3934406;rs3934407;rs17131160;rs12064799;rs12060129;rs17131162;rs17131164;rs12061544;rs10922916;rs10922917;rs10922918;rs6691718;rs6704223;rs12563928…	NA
2	1	91200001-91240000	91800001-91840000	5.19461e-22	Mesenchymal_Stem_Cell	rs4146669;1:91200757:G_GT;1:91202111:C_CA;rs10922911;rs10801825;rs10801826;rs10922912;rs7548936;rs2166171;rs2166172;rs1526480;1:91211018:A_ATTT;rs6699397;rs12133063;rs6656775;rs12122664;rs12133859;rs12122743;rs72722308;rs10801827;rs4658171;rs4658172;rs3934406;rs3934407;rs17131160;rs12064799;rs12060129;rs17131162;rs17131164;rs12061544;rs10922916;rs10922917;rs10922918;rs6691718;rs6704223;rs12563928…	NA
2	1	91200001-91240000	91880001-91920000	5.9363e-07	Mesenchymal_Stem_Cell	rs4146669;1:91200757:G_GT;1:91202111:C_CA;rs10922911;rs10801825;rs10801826;rs10922912;rs7548936;rs2166171;rs2166172;rs1526480;1:91211018:A_ATTT;rs6699397;rs12133063;rs6656775;rs12122664;rs12133859;rs12122743;rs72722308;rs10801827;rs4658171;rs4658172;rs3934406;rs3934407;rs17131160;rs12064799;rs12060129;rs17131162;rs17131164;rs12061544;rs10922916;rs10922917;rs10922918;rs6691718;rs6704223;rs12563928…	NA
2	1	91200001-91240000	88600001-88640000	8.47013e-07	Mesenchymal_Stem_Cell	rs4146669;1:91200757:G_GT;1:91202111:C_CA;rs10922911;rs10801825;rs10801826;rs10922912;rs7548936;rs2166171;rs2166172;rs1526480;1:91211018:A_ATTT;rs6699397;rs12133063;rs6656775;rs12122664;rs12133859;rs12122743;rs72722308;rs10801827;rs4658171;rs4658172;rs3934406;rs3934407;rs17131160;rs12064799;rs12060129;rs17131162;rs17131164;rs12061544;rs10922916;rs10922917;rs10922918;rs6691718;rs6704223;rs12563928…	NA
2	1	91200001-91240000	90520001-90560000	9.42545e-16	Mesenchymal_Stem_Cell	rs4146669;1:91200757:G_GT;1:91202111:C_CA;rs10922911;rs10801825;rs10801826;rs10922912;rs7548936;rs2166171;rs2166172;rs1526480;1:91211018:A_ATTT;rs6699397;rs12133063;rs6656775;rs12122664;rs12133859;rs12122743;rs72722308;rs10801827;rs4658171;rs4658172;rs3934406;rs3934407;rs17131160;rs12064799;rs12060129;rs17131162;rs17131164;rs12061544;rs10922916;rs10922917;rs10922918;rs6691718;rs6704223;rs12563928…	NA
2	1	91200001-91240000	90560001-90600000	9.74528e-12	Mesenchymal_Stem_Cell	rs4146669;1:91200757:G_GT;1:91202111:C_CA;rs10922911;rs10801825;rs10801826;rs10922912;rs7548936;rs2166171;rs2166172;rs1526480;1:91211018:A_ATTT;rs6699397;rs12133063;rs6656775;rs12122664;rs12133859;rs12122743;rs72722308;rs10801827;rs4658171;rs4658172;rs3934406;rs3934407;rs17131160;rs12064799;rs12060129;rs17131162;rs17131164;rs12061544;rs10922916;rs10922917;rs10922918;rs6691718;rs6704223;rs12563928…	NA
2	1	91200001-91240000	90600001-90640000	3.16316e-08	Mesenchymal_Stem_Cell	rs4146669;1:91200757:G_GT;1:91202111:C_CA;rs10922911;rs10801825;rs10801826;rs10922912;rs7548936;rs2166171;rs2166172;rs1526480;1:91211018:A_ATTT;rs6699397;rs12133063;rs6656775;rs12122664;rs12133859;rs12122743;rs72722308;rs10801827;rs4658171;rs4658172;rs3934406;rs3934407;rs17131160;rs12064799;rs12060129;rs17131162;rs17131164;rs12061544;rs10922916;rs10922917;rs10922918;rs6691718;rs6704223;rs12563928…	NA
2	1	91200001-91240000	90640001-90680000	2.57485e-13	Mesenchymal_Stem_Cell	rs4146669;1:91200757:G_GT;1:91202111:C_CA;rs10922911;rs10801825;rs10801826;rs10922912;rs7548936;rs2166171;rs2166172;rs1526480;1:91211018:A_ATTT;rs6699397;rs12133063;rs6656775;rs12122664;rs12133859;rs12122743;rs72722308;rs10801827;rs4658171;rs4658172;rs3934406;rs3934407;rs17131160;rs12064799;rs12060129;rs17131162;rs17131164;rs12061544;rs10922916;rs10922917;rs10922918;rs6691718;rs6704223;rs12563928…	NA
2	1	91200001-91240000	90680001-90720000	5.82885e-07	Mesenchymal_Stem_Cell	rs4146669;1:91200757:G_GT;1:91202111:C_CA;rs10922911;rs10801825;rs10801826;rs10922912;rs7548936;rs2166171;rs2166172;rs1526480;1:91211018:A_ATTT;rs6699397;rs12133063;rs6656775;rs12122664;rs12133859;rs12122743;rs72722308;rs10801827;rs4658171;rs4658172;rs3934406;rs3934407;rs17131160;rs12064799;rs12060129;rs17131162;rs17131164;rs12061544;rs10922916;rs10922917;rs10922918;rs6691718;rs6704223;rs12563928…	NA
2	1	91200001-91240000	90720001-90760000	1.0616e-33	Mesenchymal_Stem_Cell	rs4146669;1:91200757:G_GT;1:91202111:C_CA;rs10922911;rs10801825;rs10801826;rs10922912;rs7548936;rs2166171;rs2166172;rs1526480;1:91211018:A_ATTT;rs6699397;rs12133063;rs6656775;rs12122664;rs12133859;rs12122743;rs72722308;rs10801827;rs4658171;rs4658172;rs3934406;rs3934407;rs17131160;rs12064799;rs12060129;rs17131162;rs17131164;rs12061544;rs10922916;rs10922917;rs10922918;rs6691718;rs6704223;rs12563928…	NA
2	1	91200001-91240000	90760001-90800000	8.43628e-08	Mesenchymal_Stem_Cell	rs4146669;1:91200757:G_GT;1:91202111:C_CA;rs10922911;rs10801825;rs10801826;rs10922912;rs7548936;rs2166171;rs2166172;rs1526480;1:91211018:A_ATTT;rs6699397;rs12133063;rs6656775;rs12122664;rs12133859;rs12122743;rs72722308;rs10801827;rs4658171;rs4658172;rs3934406;rs3934407;rs17131160;rs12064799;rs12060129;rs17131162;rs17131164;rs12061544;rs10922916;rs10922917;rs10922918;rs6691718;rs6704223;rs12563928…	NA
2	1	91200001-91240000	90800001-90840000	3.03338e-10	Mesenchymal_Stem_Cell	rs4146669;1:91200757:G_GT;1:91202111:C_CA;rs10922911;rs10801825;rs10801826;rs10922912;rs7548936;rs2166171;rs2166172;rs1526480;1:91211018:A_ATTT;rs6699397;rs12133063;rs6656775;rs12122664;rs12133859;rs12122743;rs72722308;rs10801827;rs4658171;rs4658172;rs3934406;rs3934407;rs17131160;rs12064799;rs12060129;rs17131162;rs17131164;rs12061544;rs10922916;rs10922917;rs10922918;rs6691718;rs6704223;rs12563928…	NA
2	1	91200001-91240000	90960001-91000000	4.97829e-11	Mesenchymal_Stem_Cell	rs4146669;1:91200757:G_GT;1:91202111:C_CA;rs10922911;rs10801825;rs10801826;rs10922912;rs7548936;rs2166171;rs2166172;rs1526480;1:91211018:A_ATTT;rs6699397;rs12133063;rs6656775;rs12122664;rs12133859;rs12122743;rs72722308;rs10801827;rs4658171;rs4658172;rs3934406;rs3934407;rs17131160;rs12064799;rs12060129;rs17131162;rs17131164;rs12061544;rs10922916;rs10922917;rs10922918;rs6691718;rs6704223;rs12563928…	NA
2	1	91200001-91240000	91000001-91040000	6.83003e-25	Mesenchymal_Stem_Cell	rs4146669;1:91200757:G_GT;1:91202111:C_CA;rs10922911;rs10801825;rs10801826;rs10922912;rs7548936;rs2166171;rs2166172;rs1526480;1:91211018:A_ATTT;rs6699397;rs12133063;rs6656775;rs12122664;rs12133859;rs12122743;rs72722308;rs10801827;rs4658171;rs4658172;rs3934406;rs3934407;rs17131160;rs12064799;rs12060129;rs17131162;rs17131164;rs12061544;rs10922916;rs10922917;rs10922918;rs6691718;rs6704223;rs12563928…	NA
2	1	91200001-91240000	91080001-91120000	2.337e-37	Mesenchymal_Stem_Cell	rs4146669;1:91200757:G_GT;1:91202111:C_CA;rs10922911;rs10801825;rs10801826;rs10922912;rs7548936;rs2166171;rs2166172;rs1526480;1:91211018:A_ATTT;rs6699397;rs12133063;rs6656775;rs12122664;rs12133859;rs12122743;rs72722308;rs10801827;rs4658171;rs4658172;rs3934406;rs3934407;rs17131160;rs12064799;rs12060129;rs17131162;rs17131164;rs12061544;rs10922916;rs10922917;rs10922918;rs6691718;rs6704223;rs12563928…	NA
2	1	91200001-91240000	91120001-91160000	3.12644e-47	Mesenchymal_Stem_Cell	rs4146669;1:91200757:G_GT;1:91202111:C_CA;rs10922911;rs10801825;rs10801826;rs10922912;rs7548936;rs2166171;rs2166172;rs1526480;1:91211018:A_ATTT;rs6699397;rs12133063;rs6656775;rs12122664;rs12133859;rs12122743;rs72722308;rs10801827;rs4658171;rs4658172;rs3934406;rs3934407;rs17131160;rs12064799;rs12060129;rs17131162;rs17131164;rs12061544;rs10922916;rs10922917;rs10922918;rs6691718;rs6704223;rs12563928…	NA
2	1	91200001-91240000	91160001-91200000	2.7294e-16	Mesenchymal_Stem_Cell	rs4146669;1:91200757:G_GT;1:91202111:C_CA;rs10922911;rs10801825;rs10801826;rs10922912;rs7548936;rs2166171;rs2166172;rs1526480;1:91211018:A_ATTT;rs6699397;rs12133063;rs6656775;rs12122664;rs12133859;rs12122743;rs72722308;rs10801827;rs4658171;rs4658172;rs3934406;rs3934407;rs17131160;rs12064799;rs12060129;rs17131162;rs17131164;rs12061544;rs10922916;rs10922917;rs10922918;rs6691718;rs6704223;rs12563928…	ENSG00000143032
2	1	91200001-91240000	91240001-91280000	1.52742e-128	Mesendoderm	rs4146669;1:91200757:G_GT;1:91202111:C_CA;rs10922911;rs10801825;rs10801826;rs10922912;rs7548936;rs2166171;rs2166172;rs1526480;1:91211018:A_ATTT;rs6699397;rs12133063;rs6656775;rs12122664;rs12133859;rs12122743;rs72722308;rs10801827;rs4658171;rs4658172;rs3934406;rs3934407;rs17131160;rs12064799;rs12060129;rs17131162;rs17131164;rs12061544;rs10922916;rs10922917;rs10922918;rs6691718;rs6704223;rs12563928…	NA
2	1	91200001-91240000	91280001-91320000	1.88081e-161	Mesendoderm	rs4146669;1:91200757:G_GT;1:91202111:C_CA;rs10922911;rs10801825;rs10801826;rs10922912;rs7548936;rs2166171;rs2166172;rs1526480;1:91211018:A_ATTT;rs6699397;rs12133063;rs6656775;rs12122664;rs12133859;rs12122743;rs72722308;rs10801827;rs4658171;rs4658172;rs3934406;rs3934407;rs17131160;rs12064799;rs12060129;rs17131162;rs17131164;rs12061544;rs10922916;rs10922917;rs10922918;rs6691718;rs6704223;rs12563928…	NA
2	1	91200001-91240000	91320001-91360000	1.72514e-21	Mesendoderm	rs4146669;1:91200757:G_GT;1:91202111:C_CA;rs10922911;rs10801825;rs10801826;rs10922912;rs7548936;rs2166171;rs2166172;rs1526480;1:91211018:A_ATTT;rs6699397;rs12133063;rs6656775;rs12122664;rs12133859;rs12122743;rs72722308;rs10801827;rs4658171;rs4658172;rs3934406;rs3934407;rs17131160;rs12064799;rs12060129;rs17131162;rs17131164;rs12061544;rs10922916;rs10922917;rs10922918;rs6691718;rs6704223;rs12563928…	NA
2	1	91200001-91240000	91360001-91400000	1.04366e-11	Mesendoderm	rs4146669;1:91200757:G_GT;1:91202111:C_CA;rs10922911;rs10801825;rs10801826;rs10922912;rs7548936;rs2166171;rs2166172;rs1526480;1:91211018:A_ATTT;rs6699397;rs12133063;rs6656775;rs12122664;rs12133859;rs12122743;rs72722308;rs10801827;rs4658171;rs4658172;rs3934406;rs3934407;rs17131160;rs12064799;rs12060129;rs17131162;rs17131164;rs12061544;rs10922916;rs10922917;rs10922918;rs6691718;rs6704223;rs12563928…	NA
2	1	91200001-91240000	91400001-91440000	2.59675e-113	Mesendoderm	rs4146669;1:91200757:G_GT;1:91202111:C_CA;rs10922911;rs10801825;rs10801826;rs10922912;rs7548936;rs2166171;rs2166172;rs1526480;1:91211018:A_ATTT;rs6699397;rs12133063;rs6656775;rs12122664;rs12133859;rs12122743;rs72722308;rs10801827;rs4658171;rs4658172;rs3934406;rs3934407;rs17131160;rs12064799;rs12060129;rs17131162;rs17131164;rs12061544;rs10922916;rs10922917;rs10922918;rs6691718;rs6704223;rs12563928…	NA
2	1	91200001-91240000	91440001-91480000	3.5401e-34	Mesendoderm	rs4146669;1:91200757:G_GT;1:91202111:C_CA;rs10922911;rs10801825;rs10801826;rs10922912;rs7548936;rs2166171;rs2166172;rs1526480;1:91211018:A_ATTT;rs6699397;rs12133063;rs6656775;rs12122664;rs12133859;rs12122743;rs72722308;rs10801827;rs4658171;rs4658172;rs3934406;rs3934407;rs17131160;rs12064799;rs12060129;rs17131162;rs17131164;rs12061544;rs10922916;rs10922917;rs10922918;rs6691718;rs6704223;rs12563928…	NA
2	1	91200001-91240000	91480001-91520000	1.52681e-36	Mesendoderm	rs4146669;1:91200757:G_GT;1:91202111:C_CA;rs10922911;rs10801825;rs10801826;rs10922912;rs7548936;rs2166171;rs2166172;rs1526480;1:91211018:A_ATTT;rs6699397;rs12133063;rs6656775;rs12122664;rs12133859;rs12122743;rs72722308;rs10801827;rs4658171;rs4658172;rs3934406;rs3934407;rs17131160;rs12064799;rs12060129;rs17131162;rs17131164;rs12061544;rs10922916;rs10922917;rs10922918;rs6691718;rs6704223;rs12563928…	ENSG00000122482
2	1	91200001-91240000	91520001-91560000	6.55091e-31	Mesendoderm	rs4146669;1:91200757:G_GT;1:91202111:C_CA;rs10922911;rs10801825;rs10801826;rs10922912;rs7548936;rs2166171;rs2166172;rs1526480;1:91211018:A_ATTT;rs6699397;rs12133063;rs6656775;rs12122664;rs12133859;rs12122743;rs72722308;rs10801827;rs4658171;rs4658172;rs3934406;rs3934407;rs17131160;rs12064799;rs12060129;rs17131162;rs17131164;rs12061544;rs10922916;rs10922917;rs10922918;rs6691718;rs6704223;rs12563928…	NA
2	1	91200001-91240000	91600001-91640000	3.92364e-35	Mesendoderm	rs4146669;1:91200757:G_GT;1:91202111:C_CA;rs10922911;rs10801825;rs10801826;rs10922912;rs7548936;rs2166171;rs2166172;rs1526480;1:91211018:A_ATTT;rs6699397;rs12133063;rs6656775;rs12122664;rs12133859;rs12122743;rs72722308;rs10801827;rs4658171;rs4658172;rs3934406;rs3934407;rs17131160;rs12064799;rs12060129;rs17131162;rs17131164;rs12061544;rs10922916;rs10922917;rs10922918;rs6691718;rs6704223;rs12563928…	NA
2	1	91200001-91240000	91640001-91680000	1.74781e-53	Mesendoderm	rs4146669;1:91200757:G_GT;1:91202111:C_CA;rs10922911;rs10801825;rs10801826;rs10922912;rs7548936;rs2166171;rs2166172;rs1526480;1:91211018:A_ATTT;rs6699397;rs12133063;rs6656775;rs12122664;rs12133859;rs12122743;rs72722308;rs10801827;rs4658171;rs4658172;rs3934406;rs3934407;rs17131160;rs12064799;rs12060129;rs17131162;rs17131164;rs12061544;rs10922916;rs10922917;rs10922918;rs6691718;rs6704223;rs12563928…	NA
2	1	91200001-91240000	91680001-91720000	1.01002e-30	Mesendoderm	rs4146669;1:91200757:G_GT;1:91202111:C_CA;rs10922911;rs10801825;rs10801826;rs10922912;rs7548936;rs2166171;rs2166172;rs1526480;1:91211018:A_ATTT;rs6699397;rs12133063;rs6656775;rs12122664;rs12133859;rs12122743;rs72722308;rs10801827;rs4658171;rs4658172;rs3934406;rs3934407;rs17131160;rs12064799;rs12060129;rs17131162;rs17131164;rs12061544;rs10922916;rs10922917;rs10922918;rs6691718;rs6704223;rs12563928…	NA
2	1	91200001-91240000	91720001-91760000	1.21255e-12	Mesendoderm	rs4146669;1:91200757:G_GT;1:91202111:C_CA;rs10922911;rs10801825;rs10801826;rs10922912;rs7548936;rs2166171;rs2166172;rs1526480;1:91211018:A_ATTT;rs6699397;rs12133063;rs6656775;rs12122664;rs12133859;rs12122743;rs72722308;rs10801827;rs4658171;rs4658172;rs3934406;rs3934407;rs17131160;rs12064799;rs12060129;rs17131162;rs17131164;rs12061544;rs10922916;rs10922917;rs10922918;rs6691718;rs6704223;rs12563928…	NA
2	1	91200001-91240000	91800001-91840000	5.98837e-18	Mesendoderm	rs4146669;1:91200757:G_GT;1:91202111:C_CA;rs10922911;rs10801825;rs10801826;rs10922912;rs7548936;rs2166171;rs2166172;rs1526480;1:91211018:A_ATTT;rs6699397;rs12133063;rs6656775;rs12122664;rs12133859;rs12122743;rs72722308;rs10801827;rs4658171;rs4658172;rs3934406;rs3934407;rs17131160;rs12064799;rs12060129;rs17131162;rs17131164;rs12061544;rs10922916;rs10922917;rs10922918;rs6691718;rs6704223;rs12563928…	NA
2	1	91200001-91240000	91960001-92000000	2.6171e-12	Mesendoderm	rs4146669;1:91200757:G_GT;1:91202111:C_CA;rs10922911;rs10801825;rs10801826;rs10922912;rs7548936;rs2166171;rs2166172;rs1526480;1:91211018:A_ATTT;rs6699397;rs12133063;rs6656775;rs12122664;rs12133859;rs12122743;rs72722308;rs10801827;rs4658171;rs4658172;rs3934406;rs3934407;rs17131160;rs12064799;rs12060129;rs17131162;rs17131164;rs12061544;rs10922916;rs10922917;rs10922918;rs6691718;rs6704223;rs12563928…	ENSG00000097046
2	1	91200001-91240000	92040001-92080000	3.32276e-09	Mesendoderm	rs4146669;1:91200757:G_GT;1:91202111:C_CA;rs10922911;rs10801825;rs10801826;rs10922912;rs7548936;rs2166171;rs2166172;rs1526480;1:91211018:A_ATTT;rs6699397;rs12133063;rs6656775;rs12122664;rs12133859;rs12122743;rs72722308;rs10801827;rs4658171;rs4658172;rs3934406;rs3934407;rs17131160;rs12064799;rs12060129;rs17131162;rs17131164;rs12061544;rs10922916;rs10922917;rs10922918;rs6691718;rs6704223;rs12563928…	NA
2	1	91200001-91240000	92240001-92280000	4.24771e-07	Mesendoderm	rs4146669;1:91200757:G_GT;1:91202111:C_CA;rs10922911;rs10801825;rs10801826;rs10922912;rs7548936;rs2166171;rs2166172;rs1526480;1:91211018:A_ATTT;rs6699397;rs12133063;rs6656775;rs12122664;rs12133859;rs12122743;rs72722308;rs10801827;rs4658171;rs4658172;rs3934406;rs3934407;rs17131160;rs12064799;rs12060129;rs17131162;rs17131164;rs12061544;rs10922916;rs10922917;rs10922918;rs6691718;rs6704223;rs12563928…	NA
2	1	91200001-91240000	92440001-92480000	6.25597e-07	Mesendoderm	rs4146669;1:91200757:G_GT;1:91202111:C_CA;rs10922911;rs10801825;rs10801826;rs10922912;rs7548936;rs2166171;rs2166172;rs1526480;1:91211018:A_ATTT;rs6699397;rs12133063;rs6656775;rs12122664;rs12133859;rs12122743;rs72722308;rs10801827;rs4658171;rs4658172;rs3934406;rs3934407;rs17131160;rs12064799;rs12060129;rs17131162;rs17131164;rs12061544;rs10922916;rs10922917;rs10922918;rs6691718;rs6704223;rs12563928…	NA
2	1	91200001-91240000	92560001-92600000	1.40536e-07	Mesendoderm	rs4146669;1:91200757:G_GT;1:91202111:C_CA;rs10922911;rs10801825;rs10801826;rs10922912;rs7548936;rs2166171;rs2166172;rs1526480;1:91211018:A_ATTT;rs6699397;rs12133063;rs6656775;rs12122664;rs12133859;rs12122743;rs72722308;rs10801827;rs4658171;rs4658172;rs3934406;rs3934407;rs17131160;rs12064799;rs12060129;rs17131162;rs17131164;rs12061544;rs10922916;rs10922917;rs10922918;rs6691718;rs6704223;rs12563928…	NA
2	1	91200001-91240000	90480001-90520000	2.16818e-07	Mesendoderm	rs4146669;1:91200757:G_GT;1:91202111:C_CA;rs10922911;rs10801825;rs10801826;rs10922912;rs7548936;rs2166171;rs2166172;rs1526480;1:91211018:A_ATTT;rs6699397;rs12133063;rs6656775;rs12122664;rs12133859;rs12122743;rs72722308;rs10801827;rs4658171;rs4658172;rs3934406;rs3934407;rs17131160;rs12064799;rs12060129;rs17131162;rs17131164;rs12061544;rs10922916;rs10922917;rs10922918;rs6691718;rs6704223;rs12563928…	NA
2	1	91200001-91240000	90520001-90560000	3.7653e-12	Mesendoderm	rs4146669;1:91200757:G_GT;1:91202111:C_CA;rs10922911;rs10801825;rs10801826;rs10922912;rs7548936;rs2166171;rs2166172;rs1526480;1:91211018:A_ATTT;rs6699397;rs12133063;rs6656775;rs12122664;rs12133859;rs12122743;rs72722308;rs10801827;rs4658171;rs4658172;rs3934406;rs3934407;rs17131160;rs12064799;rs12060129;rs17131162;rs17131164;rs12061544;rs10922916;rs10922917;rs10922918;rs6691718;rs6704223;rs12563928…	NA
2	1	91200001-91240000	90560001-90600000	3.9006e-20	Mesendoderm	rs4146669;1:91200757:G_GT;1:91202111:C_CA;rs10922911;rs10801825;rs10801826;rs10922912;rs7548936;rs2166171;rs2166172;rs1526480;1:91211018:A_ATTT;rs6699397;rs12133063;rs6656775;rs12122664;rs12133859;rs12122743;rs72722308;rs10801827;rs4658171;rs4658172;rs3934406;rs3934407;rs17131160;rs12064799;rs12060129;rs17131162;rs17131164;rs12061544;rs10922916;rs10922917;rs10922918;rs6691718;rs6704223;rs12563928…	NA
2	1	91200001-91240000	90640001-90680000	8.33021e-12	Mesendoderm	rs4146669;1:91200757:G_GT;1:91202111:C_CA;rs10922911;rs10801825;rs10801826;rs10922912;rs7548936;rs2166171;rs2166172;rs1526480;1:91211018:A_ATTT;rs6699397;rs12133063;rs6656775;rs12122664;rs12133859;rs12122743;rs72722308;rs10801827;rs4658171;rs4658172;rs3934406;rs3934407;rs17131160;rs12064799;rs12060129;rs17131162;rs17131164;rs12061544;rs10922916;rs10922917;rs10922918;rs6691718;rs6704223;rs12563928…	NA
2	1	91200001-91240000	90720001-90760000	1.81518e-09	Mesendoderm	rs4146669;1:91200757:G_GT;1:91202111:C_CA;rs10922911;rs10801825;rs10801826;rs10922912;rs7548936;rs2166171;rs2166172;rs1526480;1:91211018:A_ATTT;rs6699397;rs12133063;rs6656775;rs12122664;rs12133859;rs12122743;rs72722308;rs10801827;rs4658171;rs4658172;rs3934406;rs3934407;rs17131160;rs12064799;rs12060129;rs17131162;rs17131164;rs12061544;rs10922916;rs10922917;rs10922918;rs6691718;rs6704223;rs12563928…	NA
2	1	91200001-91240000	91000001-91040000	2.78663e-23	Mesendoderm	rs4146669;1:91200757:G_GT;1:91202111:C_CA;rs10922911;rs10801825;rs10801826;rs10922912;rs7548936;rs2166171;rs2166172;rs1526480;1:91211018:A_ATTT;rs6699397;rs12133063;rs6656775;rs12122664;rs12133859;rs12122743;rs72722308;rs10801827;rs4658171;rs4658172;rs3934406;rs3934407;rs17131160;rs12064799;rs12060129;rs17131162;rs17131164;rs12061544;rs10922916;rs10922917;rs10922918;rs6691718;rs6704223;rs12563928…	NA
2	1	91200001-91240000	91080001-91120000	3.27211e-21	Mesendoderm	rs4146669;1:91200757:G_GT;1:91202111:C_CA;rs10922911;rs10801825;rs10801826;rs10922912;rs7548936;rs2166171;rs2166172;rs1526480;1:91211018:A_ATTT;rs6699397;rs12133063;rs6656775;rs12122664;rs12133859;rs12122743;rs72722308;rs10801827;rs4658171;rs4658172;rs3934406;rs3934407;rs17131160;rs12064799;rs12060129;rs17131162;rs17131164;rs12061544;rs10922916;rs10922917;rs10922918;rs6691718;rs6704223;rs12563928…	NA
2	1	91200001-91240000	91160001-91200000	2.18177e-23	Mesendoderm	rs4146669;1:91200757:G_GT;1:91202111:C_CA;rs10922911;rs10801825;rs10801826;rs10922912;rs7548936;rs2166171;rs2166172;rs1526480;1:91211018:A_ATTT;rs6699397;rs12133063;rs6656775;rs12122664;rs12133859;rs12122743;rs72722308;rs10801827;rs4658171;rs4658172;rs3934406;rs3934407;rs17131160;rs12064799;rs12060129;rs17131162;rs17131164;rs12061544;rs10922916;rs10922917;rs10922918;rs6691718;rs6704223;rs12563928…	ENSG00000143032
2	1	91200001-91240000	91240001-91280000	6.1087e-09	Neural_Progenitor_Cell	rs4146669;1:91200757:G_GT;1:91202111:C_CA;rs10922911;rs10801825;rs10801826;rs10922912;rs7548936;rs2166171;rs2166172;rs1526480;1:91211018:A_ATTT;rs6699397;rs12133063;rs6656775;rs12122664;rs12133859;rs12122743;rs72722308;rs10801827;rs4658171;rs4658172;rs3934406;rs3934407;rs17131160;rs12064799;rs12060129;rs17131162;rs17131164;rs12061544;rs10922916;rs10922917;rs10922918;rs6691718;rs6704223;rs12563928…	NA
2	1	91200001-91240000	91280001-91320000	1.66922e-10	Neural_Progenitor_Cell	rs4146669;1:91200757:G_GT;1:91202111:C_CA;rs10922911;rs10801825;rs10801826;rs10922912;rs7548936;rs2166171;rs2166172;rs1526480;1:91211018:A_ATTT;rs6699397;rs12133063;rs6656775;rs12122664;rs12133859;rs12122743;rs72722308;rs10801827;rs4658171;rs4658172;rs3934406;rs3934407;rs17131160;rs12064799;rs12060129;rs17131162;rs17131164;rs12061544;rs10922916;rs10922917;rs10922918;rs6691718;rs6704223;rs12563928…	NA
2	1	91200001-91240000	91600001-91640000	7.69724e-12	Neural_Progenitor_Cell	rs4146669;1:91200757:G_GT;1:91202111:C_CA;rs10922911;rs10801825;rs10801826;rs10922912;rs7548936;rs2166171;rs2166172;rs1526480;1:91211018:A_ATTT;rs6699397;rs12133063;rs6656775;rs12122664;rs12133859;rs12122743;rs72722308;rs10801827;rs4658171;rs4658172;rs3934406;rs3934407;rs17131160;rs12064799;rs12060129;rs17131162;rs17131164;rs12061544;rs10922916;rs10922917;rs10922918;rs6691718;rs6704223;rs12563928…	NA
2	1	91200001-91240000	91240001-91280000	2.72933e-09	Spleen	rs4146669;1:91200757:G_GT;1:91202111:C_CA;rs10922911;rs10801825;rs10801826;rs10922912;rs7548936;rs2166171;rs2166172;rs1526480;1:91211018:A_ATTT;rs6699397;rs12133063;rs6656775;rs12122664;rs12133859;rs12122743;rs72722308;rs10801827;rs4658171;rs4658172;rs3934406;rs3934407;rs17131160;rs12064799;rs12060129;rs17131162;rs17131164;rs12061544;rs10922916;rs10922917;rs10922918;rs6691718;rs6704223;rs12563928…	NA
2	1	91200001-91240000	91240001-91280000	3.89561e-14	Trophoblast-like_Cell	rs4146669;1:91200757:G_GT;1:91202111:C_CA;rs10922911;rs10801825;rs10801826;rs10922912;rs7548936;rs2166171;rs2166172;rs1526480;1:91211018:A_ATTT;rs6699397;rs12133063;rs6656775;rs12122664;rs12133859;rs12122743;rs72722308;rs10801827;rs4658171;rs4658172;rs3934406;rs3934407;rs17131160;rs12064799;rs12060129;rs17131162;rs17131164;rs12061544;rs10922916;rs10922917;rs10922918;rs6691718;rs6704223;rs12563928…	NA
2	1	91200001-91240000	91280001-91320000	5.38445e-21	Trophoblast-like_Cell	rs4146669;1:91200757:G_GT;1:91202111:C_CA;rs10922911;rs10801825;rs10801826;rs10922912;rs7548936;rs2166171;rs2166172;rs1526480;1:91211018:A_ATTT;rs6699397;rs12133063;rs6656775;rs12122664;rs12133859;rs12122743;rs72722308;rs10801827;rs4658171;rs4658172;rs3934406;rs3934407;rs17131160;rs12064799;rs12060129;rs17131162;rs17131164;rs12061544;rs10922916;rs10922917;rs10922918;rs6691718;rs6704223;rs12563928…	NA
2	1	91200001-91240000	91400001-91440000	1.03889e-16	Trophoblast-like_Cell	rs4146669;1:91200757:G_GT;1:91202111:C_CA;rs10922911;rs10801825;rs10801826;rs10922912;rs7548936;rs2166171;rs2166172;rs1526480;1:91211018:A_ATTT;rs6699397;rs12133063;rs6656775;rs12122664;rs12133859;rs12122743;rs72722308;rs10801827;rs4658171;rs4658172;rs3934406;rs3934407;rs17131160;rs12064799;rs12060129;rs17131162;rs17131164;rs12061544;rs10922916;rs10922917;rs10922918;rs6691718;rs6704223;rs12563928…	NA
2	1	91200001-91240000	91520001-91560000	3.3597e-08	Trophoblast-like_Cell	rs4146669;1:91200757:G_GT;1:91202111:C_CA;rs10922911;rs10801825;rs10801826;rs10922912;rs7548936;rs2166171;rs2166172;rs1526480;1:91211018:A_ATTT;rs6699397;rs12133063;rs6656775;rs12122664;rs12133859;rs12122743;rs72722308;rs10801827;rs4658171;rs4658172;rs3934406;rs3934407;rs17131160;rs12064799;rs12060129;rs17131162;rs17131164;rs12061544;rs10922916;rs10922917;rs10922918;rs6691718;rs6704223;rs12563928…	NA
2	1	91200001-91240000	91600001-91640000	4.23697e-09	Trophoblast-like_Cell	rs4146669;1:91200757:G_GT;1:91202111:C_CA;rs10922911;rs10801825;rs10801826;rs10922912;rs7548936;rs2166171;rs2166172;rs1526480;1:91211018:A_ATTT;rs6699397;rs12133063;rs6656775;rs12122664;rs12133859;rs12122743;rs72722308;rs10801827;rs4658171;rs4658172;rs3934406;rs3934407;rs17131160;rs12064799;rs12060129;rs17131162;rs17131164;rs12061544;rs10922916;rs10922917;rs10922918;rs6691718;rs6704223;rs12563928…	NA
2	1	91200001-91240000	91640001-91680000	4.61946e-08	Trophoblast-like_Cell	rs4146669;1:91200757:G_GT;1:91202111:C_CA;rs10922911;rs10801825;rs10801826;rs10922912;rs7548936;rs2166171;rs2166172;rs1526480;1:91211018:A_ATTT;rs6699397;rs12133063;rs6656775;rs12122664;rs12133859;rs12122743;rs72722308;rs10801827;rs4658171;rs4658172;rs3934406;rs3934407;rs17131160;rs12064799;rs12060129;rs17131162;rs17131164;rs12061544;rs10922916;rs10922917;rs10922918;rs6691718;rs6704223;rs12563928…	NA
2	1	91200001-91240000	91720001-91760000	8.06144e-08	Trophoblast-like_Cell	rs4146669;1:91200757:G_GT;1:91202111:C_CA;rs10922911;rs10801825;rs10801826;rs10922912;rs7548936;rs2166171;rs2166172;rs1526480;1:91211018:A_ATTT;rs6699397;rs12133063;rs6656775;rs12122664;rs12133859;rs12122743;rs72722308;rs10801827;rs4658171;rs4658172;rs3934406;rs3934407;rs17131160;rs12064799;rs12060129;rs17131162;rs17131164;rs12061544;rs10922916;rs10922917;rs10922918;rs6691718;rs6704223;rs12563928…	NA
2	1	91200001-91240000	91800001-91840000	4.48734e-10	Trophoblast-like_Cell	rs4146669;1:91200757:G_GT;1:91202111:C_CA;rs10922911;rs10801825;rs10801826;rs10922912;rs7548936;rs2166171;rs2166172;rs1526480;1:91211018:A_ATTT;rs6699397;rs12133063;rs6656775;rs12122664;rs12133859;rs12122743;rs72722308;rs10801827;rs4658171;rs4658172;rs3934406;rs3934407;rs17131160;rs12064799;rs12060129;rs17131162;rs17131164;rs12061544;rs10922916;rs10922917;rs10922918;rs6691718;rs6704223;rs12563928…	NA
2	1	91200001-91240000	92600001-92640000	4.85162e-08	Trophoblast-like_Cell	rs4146669;1:91200757:G_GT;1:91202111:C_CA;rs10922911;rs10801825;rs10801826;rs10922912;rs7548936;rs2166171;rs2166172;rs1526480;1:91211018:A_ATTT;rs6699397;rs12133063;rs6656775;rs12122664;rs12133859;rs12122743;rs72722308;rs10801827;rs4658171;rs4658172;rs3934406;rs3934407;rs17131160;rs12064799;rs12060129;rs17131162;rs17131164;rs12061544;rs10922916;rs10922917;rs10922918;rs6691718;rs6704223;rs12563928…	ENSG00000069712
3	1	204440001-204480000	204400001-204440000	1.59504e-20	Aorta	1:204448441:C_CCTCT;rs16853822;rs6668637;1:204454570:C_CT;1:204462612:A_G;1:204462619:G_T;rs12036042;rs12031912;rs12028476	NA
3	1	204440001-204480000	204400001-204440000	3.27807e-16	Bladder	1:204448441:C_CCTCT;rs16853822;rs6668637;1:204454570:C_CT;1:204462612:A_G;1:204462619:G_T;rs12036042;rs12031912;rs12028476	NA
3	1	204440001-204480000	204400001-204440000	5.52226e-16	Dorsolateral_Prefrontal_Cortex	1:204448441:C_CCTCT;rs16853822;rs6668637;1:204454570:C_CT;1:204462612:A_G;1:204462619:G_T;rs12036042;rs12031912;rs12028476	NA
3	1	204440001-204480000	204480001-204520000	9.81202e-32	GM12878	1:204448441:C_CCTCT;rs16853822;rs6668637;1:204454570:C_CT;1:204462612:A_G;1:204462619:G_T;rs12036042;rs12031912;rs12028476	ENSG00000198625
3	1	204440001-204480000	204680001-204720000	2.27576e-10	GM12878	1:204448441:C_CCTCT;rs16853822;rs6668637;1:204454570:C_CT;1:204462612:A_G;1:204462619:G_T;rs12036042;rs12031912;rs12028476	NA
3	1	204440001-204480000	204760001-204800000	1.18634e-10	GM12878	1:204448441:C_CCTCT;rs16853822;rs6668637;1:204454570:C_CT;1:204462612:A_G;1:204462619:G_T;rs12036042;rs12031912;rs12028476	ENSG00000163531
3	1	204440001-204480000	204360001-204400000	7.18963e-28	GM12878	1:204448441:C_CCTCT;rs16853822;rs6668637;1:204454570:C_CT;1:204462612:A_G;1:204462619:G_T;rs12036042;rs12031912;rs12028476	ENSG00000158615
3	1	204440001-204480000	204400001-204440000	5.40746e-65	GM12878	1:204448441:C_CCTCT;rs16853822;rs6668637;1:204454570:C_CT;1:204462612:A_G;1:204462619:G_T;rs12036042;rs12031912;rs12028476	NA
3	1	204440001-204480000	204480001-204520000	2.73135e-07	hESC	1:204448441:C_CCTCT;rs16853822;rs6668637;1:204454570:C_CT;1:204462612:A_G;1:204462619:G_T;rs12036042;rs12031912;rs12028476	ENSG00000198625
3	1	204440001-204480000	204760001-204800000	7.09505e-17	hESC	1:204448441:C_CCTCT;rs16853822;rs6668637;1:204454570:C_CT;1:204462612:A_G;1:204462619:G_T;rs12036042;rs12031912;rs12028476	ENSG00000163531
3	1	204440001-204480000	203760001-203800000	2.92798e-08	hESC	1:204448441:C_CCTCT;rs16853822;rs6668637;1:204454570:C_CT;1:204462612:A_G;1:204462619:G_T;rs12036042;rs12031912;rs12028476	ENSG00000058673:ENSG00000257315
3	1	204440001-204480000	204120001-204160000	3.42166e-16	hESC	1:204448441:C_CCTCT;rs16853822;rs6668637;1:204454570:C_CT;1:204462612:A_G;1:204462619:G_T;rs12036042;rs12031912;rs12028476	ENSG00000143845:ENSG00000143839
3	1	204440001-204480000	204160001-204200000	5.76158e-09	hESC	1:204448441:C_CCTCT;rs16853822;rs6668637;1:204454570:C_CT;1:204462612:A_G;1:204462619:G_T;rs12036042;rs12031912;rs12028476	ENSG00000170498:ENSG00000174567
3	1	204440001-204480000	204320001-204360000	4.27716e-12	hESC	1:204448441:C_CCTCT;rs16853822;rs6668637;1:204454570:C_CT;1:204462612:A_G;1:204462619:G_T;rs12036042;rs12031912;rs12028476	ENSG00000143850
3	1	204440001-204480000	204360001-204400000	6.26095e-35	hESC	1:204448441:C_CCTCT;rs16853822;rs6668637;1:204454570:C_CT;1:204462612:A_G;1:204462619:G_T;rs12036042;rs12031912;rs12028476	ENSG00000158615
3	1	204440001-204480000	204400001-204440000	6.87107e-181	hESC	1:204448441:C_CCTCT;rs16853822;rs6668637;1:204454570:C_CT;1:204462612:A_G;1:204462619:G_T;rs12036042;rs12031912;rs12028476	NA
3	1	204440001-204480000	204360001-204400000	2.24631e-08	Hippocampus	1:204448441:C_CCTCT;rs16853822;rs6668637;1:204454570:C_CT;1:204462612:A_G;1:204462619:G_T;rs12036042;rs12031912;rs12028476	ENSG00000158615
3	1	204440001-204480000	204400001-204440000	2.18104e-12	Hippocampus	1:204448441:C_CCTCT;rs16853822;rs6668637;1:204454570:C_CT;1:204462612:A_G;1:204462619:G_T;rs12036042;rs12031912;rs12028476	NA
3	1	204440001-204480000	204760001-204800000	3.6931e-25	IMR90	1:204448441:C_CCTCT;rs16853822;rs6668637;1:204454570:C_CT;1:204462612:A_G;1:204462619:G_T;rs12036042;rs12031912;rs12028476	ENSG00000163531
3	1	204440001-204480000	205280001-205320000	2.01263e-07	IMR90	1:204448441:C_CCTCT;rs16853822;rs6668637;1:204454570:C_CT;1:204462612:A_G;1:204462619:G_T;rs12036042;rs12031912;rs12028476	ENSG00000163545
3	1	204440001-204480000	203800001-203840000	1.35842e-15	IMR90	1:204448441:C_CCTCT;rs16853822;rs6668637;1:204454570:C_CT;1:204462612:A_G;1:204462619:G_T;rs12036042;rs12031912;rs12028476	ENSG00000182004
3	1	204440001-204480000	203840001-203880000	4.51315e-07	IMR90	1:204448441:C_CCTCT;rs16853822;rs6668637;1:204454570:C_CT;1:204462612:A_G;1:204462619:G_T;rs12036042;rs12031912;rs12028476	NA
3	1	204440001-204480000	204120001-204160000	4.72255e-56	IMR90	1:204448441:C_CCTCT;rs16853822;rs6668637;1:204454570:C_CT;1:204462612:A_G;1:204462619:G_T;rs12036042;rs12031912;rs12028476	ENSG00000143845:ENSG00000143839
3	1	204440001-204480000	204160001-204200000	6.43561e-29	IMR90	1:204448441:C_CCTCT;rs16853822;rs6668637;1:204454570:C_CT;1:204462612:A_G;1:204462619:G_T;rs12036042;rs12031912;rs12028476	ENSG00000170498:ENSG00000174567
3	1	204440001-204480000	204200001-204240000	5.01685e-17	IMR90	1:204448441:C_CCTCT;rs16853822;rs6668637;1:204454570:C_CT;1:204462612:A_G;1:204462619:G_T;rs12036042;rs12031912;rs12028476	NA
3	1	204440001-204480000	204240001-204280000	3.07949e-10	IMR90	1:204448441:C_CCTCT;rs16853822;rs6668637;1:204454570:C_CT;1:204462612:A_G;1:204462619:G_T;rs12036042;rs12031912;rs12028476	NA
3	1	204440001-204480000	204280001-204320000	1.87014e-17	IMR90	1:204448441:C_CCTCT;rs16853822;rs6668637;1:204454570:C_CT;1:204462612:A_G;1:204462619:G_T;rs12036042;rs12031912;rs12028476	NA
3	1	204440001-204480000	204320001-204360000	8.82668e-24	IMR90	1:204448441:C_CCTCT;rs16853822;rs6668637;1:204454570:C_CT;1:204462612:A_G;1:204462619:G_T;rs12036042;rs12031912;rs12028476	ENSG00000143850
3	1	204440001-204480000	204360001-204400000	1.32685e-97	IMR90	1:204448441:C_CCTCT;rs16853822;rs6668637;1:204454570:C_CT;1:204462612:A_G;1:204462619:G_T;rs12036042;rs12031912;rs12028476	ENSG00000158615
3	1	204440001-204480000	204400001-204440000	1.29762e-242	IMR90	1:204448441:C_CCTCT;rs16853822;rs6668637;1:204454570:C_CT;1:204462612:A_G;1:204462619:G_T;rs12036042;rs12031912;rs12028476	NA
3	1	204440001-204480000	202920001-202960000	2.53664e-09	Left_Ventricle	1:204448441:C_CCTCT;rs16853822;rs6668637;1:204454570:C_CT;1:204462612:A_G;1:204462619:G_T;rs12036042;rs12031912;rs12028476	ENSG00000159346:ENSG00000159348
3	1	204440001-204480000	203760001-203800000	3.42271e-14	Left_Ventricle	1:204448441:C_CCTCT;rs16853822;rs6668637;1:204454570:C_CT;1:204462612:A_G;1:204462619:G_T;rs12036042;rs12031912;rs12028476	ENSG00000058673:ENSG00000257315
3	1	204440001-204480000	203800001-203840000	4.28893e-11	Left_Ventricle	1:204448441:C_CCTCT;rs16853822;rs6668637;1:204454570:C_CT;1:204462612:A_G;1:204462619:G_T;rs12036042;rs12031912;rs12028476	ENSG00000182004
3	1	204440001-204480000	204120001-204160000	1.20507e-08	Left_Ventricle	1:204448441:C_CCTCT;rs16853822;rs6668637;1:204454570:C_CT;1:204462612:A_G;1:204462619:G_T;rs12036042;rs12031912;rs12028476	ENSG00000143845:ENSG00000143839
3	1	204440001-204480000	204360001-204400000	3.35021e-11	Left_Ventricle	1:204448441:C_CCTCT;rs16853822;rs6668637;1:204454570:C_CT;1:204462612:A_G;1:204462619:G_T;rs12036042;rs12031912;rs12028476	ENSG00000158615
3	1	204440001-204480000	204400001-204440000	1.58195e-108	Left_Ventricle	1:204448441:C_CCTCT;rs16853822;rs6668637;1:204454570:C_CT;1:204462612:A_G;1:204462619:G_T;rs12036042;rs12031912;rs12028476	NA
3	1	204440001-204480000	204360001-204400000	3.00066e-09	Liver	1:204448441:C_CCTCT;rs16853822;rs6668637;1:204454570:C_CT;1:204462612:A_G;1:204462619:G_T;rs12036042;rs12031912;rs12028476	ENSG00000158615
3	1	204440001-204480000	204400001-204440000	2.50859e-39	Liver	1:204448441:C_CCTCT;rs16853822;rs6668637;1:204454570:C_CT;1:204462612:A_G;1:204462619:G_T;rs12036042;rs12031912;rs12028476	NA
3	1	204440001-204480000	204400001-204440000	2.82628e-14	Lung	1:204448441:C_CCTCT;rs16853822;rs6668637;1:204454570:C_CT;1:204462612:A_G;1:204462619:G_T;rs12036042;rs12031912;rs12028476	NA
3	1	204440001-204480000	204640001-204680000	7.7967e-09	Mesenchymal_Stem_Cell	1:204448441:C_CCTCT;rs16853822;rs6668637;1:204454570:C_CT;1:204462612:A_G;1:204462619:G_T;rs12036042;rs12031912;rs12028476	ENSG00000170382
3	1	204440001-204480000	204680001-204720000	7.31474e-07	Mesenchymal_Stem_Cell	1:204448441:C_CCTCT;rs16853822;rs6668637;1:204454570:C_CT;1:204462612:A_G;1:204462619:G_T;rs12036042;rs12031912;rs12028476	NA
3	1	204440001-204480000	204720001-204760000	1.77941e-11	Mesenchymal_Stem_Cell	1:204448441:C_CCTCT;rs16853822;rs6668637;1:204454570:C_CT;1:204462612:A_G;1:204462619:G_T;rs12036042;rs12031912;rs12028476	NA
3	1	204440001-204480000	204760001-204800000	1.93295e-65	Mesenchymal_Stem_Cell	1:204448441:C_CCTCT;rs16853822;rs6668637;1:204454570:C_CT;1:204462612:A_G;1:204462619:G_T;rs12036042;rs12031912;rs12028476	ENSG00000163531
3	1	204440001-204480000	205040001-205080000	1.09099e-15	Mesenchymal_Stem_Cell	1:204448441:C_CCTCT;rs16853822;rs6668637;1:204454570:C_CT;1:204462612:A_G;1:204462619:G_T;rs12036042;rs12031912;rs12028476	ENSG00000174529
3	1	204440001-204480000	202920001-202960000	1.26789e-07	Mesenchymal_Stem_Cell	1:204448441:C_CCTCT;rs16853822;rs6668637;1:204454570:C_CT;1:204462612:A_G;1:204462619:G_T;rs12036042;rs12031912;rs12028476	ENSG00000159346:ENSG00000159348
3	1	204440001-204480000	203680001-203720000	6.75973e-10	Mesenchymal_Stem_Cell	1:204448441:C_CCTCT;rs16853822;rs6668637;1:204454570:C_CT;1:204462612:A_G;1:204462619:G_T;rs12036042;rs12031912;rs12028476	NA
3	1	204440001-204480000	203800001-203840000	6.13427e-20	Mesenchymal_Stem_Cell	1:204448441:C_CCTCT;rs16853822;rs6668637;1:204454570:C_CT;1:204462612:A_G;1:204462619:G_T;rs12036042;rs12031912;rs12028476	ENSG00000182004
3	1	204440001-204480000	203840001-203880000	4.14137e-29	Mesenchymal_Stem_Cell	1:204448441:C_CCTCT;rs16853822;rs6668637;1:204454570:C_CT;1:204462612:A_G;1:204462619:G_T;rs12036042;rs12031912;rs12028476	NA
3	1	204440001-204480000	204080001-204120000	6.40051e-19	Mesenchymal_Stem_Cell	1:204448441:C_CCTCT;rs16853822;rs6668637;1:204454570:C_CT;1:204462612:A_G;1:204462619:G_T;rs12036042;rs12031912;rs12028476	NA
3	1	204440001-204480000	204120001-204160000	7.37505e-60	Mesenchymal_Stem_Cell	1:204448441:C_CCTCT;rs16853822;rs6668637;1:204454570:C_CT;1:204462612:A_G;1:204462619:G_T;rs12036042;rs12031912;rs12028476	ENSG00000143845:ENSG00000143839
3	1	204440001-204480000	204160001-204200000	9.095e-26	Mesenchymal_Stem_Cell	1:204448441:C_CCTCT;rs16853822;rs6668637;1:204454570:C_CT;1:204462612:A_G;1:204462619:G_T;rs12036042;rs12031912;rs12028476	ENSG00000170498:ENSG00000174567
3	1	204440001-204480000	204280001-204320000	1.92361e-17	Mesenchymal_Stem_Cell	1:204448441:C_CCTCT;rs16853822;rs6668637;1:204454570:C_CT;1:204462612:A_G;1:204462619:G_T;rs12036042;rs12031912;rs12028476	NA
3	1	204440001-204480000	204320001-204360000	5.904e-26	Mesenchymal_Stem_Cell	1:204448441:C_CCTCT;rs16853822;rs6668637;1:204454570:C_CT;1:204462612:A_G;1:204462619:G_T;rs12036042;rs12031912;rs12028476	ENSG00000143850
3	1	204440001-204480000	204360001-204400000	1.85788e-64	Mesenchymal_Stem_Cell	1:204448441:C_CCTCT;rs16853822;rs6668637;1:204454570:C_CT;1:204462612:A_G;1:204462619:G_T;rs12036042;rs12031912;rs12028476	ENSG00000158615
3	1	204440001-204480000	204400001-204440000	0	Mesenchymal_Stem_Cell	1:204448441:C_CCTCT;rs16853822;rs6668637;1:204454570:C_CT;1:204462612:A_G;1:204462619:G_T;rs12036042;rs12031912;rs12028476	NA
3	1	204440001-204480000	204480001-204520000	3.9851e-07	Mesendoderm	1:204448441:C_CCTCT;rs16853822;rs6668637;1:204454570:C_CT;1:204462612:A_G;1:204462619:G_T;rs12036042;rs12031912;rs12028476	ENSG00000198625
3	1	204440001-204480000	204680001-204720000	6.18114e-09	Mesendoderm	1:204448441:C_CCTCT;rs16853822;rs6668637;1:204454570:C_CT;1:204462612:A_G;1:204462619:G_T;rs12036042;rs12031912;rs12028476	NA
3	1	204440001-204480000	204720001-204760000	6.70075e-13	Mesendoderm	1:204448441:C_CCTCT;rs16853822;rs6668637;1:204454570:C_CT;1:204462612:A_G;1:204462619:G_T;rs12036042;rs12031912;rs12028476	NA
3	1	204440001-204480000	204760001-204800000	1.36519e-46	Mesendoderm	1:204448441:C_CCTCT;rs16853822;rs6668637;1:204454570:C_CT;1:204462612:A_G;1:204462619:G_T;rs12036042;rs12031912;rs12028476	ENSG00000163531
3	1	204440001-204480000	205040001-205080000	1.20029e-21	Mesendoderm	1:204448441:C_CCTCT;rs16853822;rs6668637;1:204454570:C_CT;1:204462612:A_G;1:204462619:G_T;rs12036042;rs12031912;rs12028476	ENSG00000174529
3	1	204440001-204480000	203840001-203880000	1.26749e-07	Mesendoderm	1:204448441:C_CCTCT;rs16853822;rs6668637;1:204454570:C_CT;1:204462612:A_G;1:204462619:G_T;rs12036042;rs12031912;rs12028476	NA
3	1	204440001-204480000	204120001-204160000	4.57886e-33	Mesendoderm	1:204448441:C_CCTCT;rs16853822;rs6668637;1:204454570:C_CT;1:204462612:A_G;1:204462619:G_T;rs12036042;rs12031912;rs12028476	ENSG00000143845:ENSG00000143839
3	1	204440001-204480000	204160001-204200000	3.06154e-11	Mesendoderm	1:204448441:C_CCTCT;rs16853822;rs6668637;1:204454570:C_CT;1:204462612:A_G;1:204462619:G_T;rs12036042;rs12031912;rs12028476	ENSG00000170498:ENSG00000174567
3	1	204440001-204480000	204280001-204320000	5.06312e-11	Mesendoderm	1:204448441:C_CCTCT;rs16853822;rs6668637;1:204454570:C_CT;1:204462612:A_G;1:204462619:G_T;rs12036042;rs12031912;rs12028476	NA
3	1	204440001-204480000	204320001-204360000	4.74076e-22	Mesendoderm	1:204448441:C_CCTCT;rs16853822;rs6668637;1:204454570:C_CT;1:204462612:A_G;1:204462619:G_T;rs12036042;rs12031912;rs12028476	ENSG00000143850
3	1	204440001-204480000	204360001-204400000	1.01673e-60	Mesendoderm	1:204448441:C_CCTCT;rs16853822;rs6668637;1:204454570:C_CT;1:204462612:A_G;1:204462619:G_T;rs12036042;rs12031912;rs12028476	ENSG00000158615
3	1	204440001-204480000	204400001-204440000	3.24697e-192	Mesendoderm	1:204448441:C_CCTCT;rs16853822;rs6668637;1:204454570:C_CT;1:204462612:A_G;1:204462619:G_T;rs12036042;rs12031912;rs12028476	NA
3	1	204440001-204480000	204400001-204440000	7.70896e-14	Neural_Progenitor_Cell	1:204448441:C_CCTCT;rs16853822;rs6668637;1:204454570:C_CT;1:204462612:A_G;1:204462619:G_T;rs12036042;rs12031912;rs12028476	NA
3	1	204440001-204480000	204400001-204440000	1.81606e-07	Pancreas	1:204448441:C_CCTCT;rs16853822;rs6668637;1:204454570:C_CT;1:204462612:A_G;1:204462619:G_T;rs12036042;rs12031912;rs12028476	NA
3	1	204440001-204480000	204400001-204440000	5.55241e-14	Right_Ventricle	1:204448441:C_CCTCT;rs16853822;rs6668637;1:204454570:C_CT;1:204462612:A_G;1:204462619:G_T;rs12036042;rs12031912;rs12028476	NA
3	1	204440001-204480000	204400001-204440000	4.16798e-33	Spleen	1:204448441:C_CCTCT;rs16853822;rs6668637;1:204454570:C_CT;1:204462612:A_G;1:204462619:G_T;rs12036042;rs12031912;rs12028476	NA
3	1	204440001-204480000	204480001-204520000	3.29658e-07	Trophoblast-like_Cell	1:204448441:C_CCTCT;rs16853822;rs6668637;1:204454570:C_CT;1:204462612:A_G;1:204462619:G_T;rs12036042;rs12031912;rs12028476	ENSG00000198625
3	1	204440001-204480000	204720001-204760000	5.17369e-08	Trophoblast-like_Cell	1:204448441:C_CCTCT;rs16853822;rs6668637;1:204454570:C_CT;1:204462612:A_G;1:204462619:G_T;rs12036042;rs12031912;rs12028476	NA
3	1	204440001-204480000	204760001-204800000	4.5155e-34	Trophoblast-like_Cell	1:204448441:C_CCTCT;rs16853822;rs6668637;1:204454570:C_CT;1:204462612:A_G;1:204462619:G_T;rs12036042;rs12031912;rs12028476	ENSG00000163531
3	1	204440001-204480000	204800001-204840000	1.52915e-08	Trophoblast-like_Cell	1:204448441:C_CCTCT;rs16853822;rs6668637;1:204454570:C_CT;1:204462612:A_G;1:204462619:G_T;rs12036042;rs12031912;rs12028476	NA
3	1	204440001-204480000	205040001-205080000	2.99318e-07	Trophoblast-like_Cell	1:204448441:C_CCTCT;rs16853822;rs6668637;1:204454570:C_CT;1:204462612:A_G;1:204462619:G_T;rs12036042;rs12031912;rs12028476	ENSG00000174529
3	1	204440001-204480000	203800001-203840000	2.02492e-08	Trophoblast-like_Cell	1:204448441:C_CCTCT;rs16853822;rs6668637;1:204454570:C_CT;1:204462612:A_G;1:204462619:G_T;rs12036042;rs12031912;rs12028476	ENSG00000182004
3	1	204440001-204480000	203840001-203880000	2.99318e-07	Trophoblast-like_Cell	1:204448441:C_CCTCT;rs16853822;rs6668637;1:204454570:C_CT;1:204462612:A_G;1:204462619:G_T;rs12036042;rs12031912;rs12028476	NA
3	1	204440001-204480000	204120001-204160000	7.32886e-21	Trophoblast-like_Cell	1:204448441:C_CCTCT;rs16853822;rs6668637;1:204454570:C_CT;1:204462612:A_G;1:204462619:G_T;rs12036042;rs12031912;rs12028476	ENSG00000143845:ENSG00000143839
3	1	204440001-204480000	204160001-204200000	1.06715e-13	Trophoblast-like_Cell	1:204448441:C_CCTCT;rs16853822;rs6668637;1:204454570:C_CT;1:204462612:A_G;1:204462619:G_T;rs12036042;rs12031912;rs12028476	ENSG00000170498:ENSG00000174567
3	1	204440001-204480000	204280001-204320000	4.97668e-08	Trophoblast-like_Cell	1:204448441:C_CCTCT;rs16853822;rs6668637;1:204454570:C_CT;1:204462612:A_G;1:204462619:G_T;rs12036042;rs12031912;rs12028476	NA
3	1	204440001-204480000	204320001-204360000	1.77565e-12	Trophoblast-like_Cell	1:204448441:C_CCTCT;rs16853822;rs6668637;1:204454570:C_CT;1:204462612:A_G;1:204462619:G_T;rs12036042;rs12031912;rs12028476	ENSG00000143850
3	1	204440001-204480000	204360001-204400000	2.75885e-24	Trophoblast-like_Cell	1:204448441:C_CCTCT;rs16853822;rs6668637;1:204454570:C_CT;1:204462612:A_G;1:204462619:G_T;rs12036042;rs12031912;rs12028476	ENSG00000158615
3	1	204440001-204480000	204400001-204440000	1.72667e-71	Trophoblast-like_Cell	1:204448441:C_CCTCT;rs16853822;rs6668637;1:204454570:C_CT;1:204462612:A_G;1:204462619:G_T;rs12036042;rs12031912;rs12028476	NA
3	1	204480001-204520000	204760001-204800000	2.16834e-08	Aorta	rs12039365;rs12041243;rs12039968;1:204492522:A_G;rs898388;rs4252697;1:204506174:C_CT;rs4252707;rs4252733	ENSG00000163531
3	1	204480001-204520000	204760001-204800000	3.79153e-08	Dorsolateral_Prefrontal_Cortex	rs12039365;rs12041243;rs12039968;1:204492522:A_G;rs898388;rs4252697;1:204506174:C_CT;rs4252707;rs4252733	ENSG00000163531
3	1	204480001-204520000	204640001-204680000	1.93138e-08	GM12878	rs12039365;rs12041243;rs12039968;1:204492522:A_G;rs898388;rs4252697;1:204506174:C_CT;rs4252707;rs4252733	ENSG00000170382
3	1	204480001-204520000	204680001-204720000	3.51356e-12	GM12878	rs12039365;rs12041243;rs12039968;1:204492522:A_G;rs898388;rs4252697;1:204506174:C_CT;rs4252707;rs4252733	NA
3	1	204480001-204520000	204720001-204760000	1.84193e-16	GM12878	rs12039365;rs12041243;rs12039968;1:204492522:A_G;rs898388;rs4252697;1:204506174:C_CT;rs4252707;rs4252733	NA
3	1	204480001-204520000	204760001-204800000	8.99998e-29	GM12878	rs12039365;rs12041243;rs12039968;1:204492522:A_G;rs898388;rs4252697;1:204506174:C_CT;rs4252707;rs4252733	ENSG00000163531
3	1	204480001-204520000	203800001-203840000	1.79417e-07	GM12878	rs12039365;rs12041243;rs12039968;1:204492522:A_G;rs898388;rs4252697;1:204506174:C_CT;rs4252707;rs4252733	ENSG00000182004
3	1	204480001-204520000	204360001-204400000	1.63625e-20	GM12878	rs12039365;rs12041243;rs12039968;1:204492522:A_G;rs898388;rs4252697;1:204506174:C_CT;rs4252707;rs4252733	ENSG00000158615
3	1	204480001-204520000	204400001-204440000	7.18963e-28	GM12878	rs12039365;rs12041243;rs12039968;1:204492522:A_G;rs898388;rs4252697;1:204506174:C_CT;rs4252707;rs4252733	NA
3	1	204480001-204520000	204440001-204480000	9.81202e-32	GM12878	rs12039365;rs12041243;rs12039968;1:204492522:A_G;rs898388;rs4252697;1:204506174:C_CT;rs4252707;rs4252733	ENSG00000133056
3	1	204480001-204520000	204640001-204680000	9.22811e-19	hESC	rs12039365;rs12041243;rs12039968;1:204492522:A_G;rs898388;rs4252697;1:204506174:C_CT;rs4252707;rs4252733	ENSG00000170382
3	1	204480001-204520000	204680001-204720000	3.59387e-24	hESC	rs12039365;rs12041243;rs12039968;1:204492522:A_G;rs898388;rs4252697;1:204506174:C_CT;rs4252707;rs4252733	NA
3	1	204480001-204520000	204720001-204760000	5.80085e-38	hESC	rs12039365;rs12041243;rs12039968;1:204492522:A_G;rs898388;rs4252697;1:204506174:C_CT;rs4252707;rs4252733	NA
3	1	204480001-204520000	204760001-204800000	3.13449e-133	hESC	rs12039365;rs12041243;rs12039968;1:204492522:A_G;rs898388;rs4252697;1:204506174:C_CT;rs4252707;rs4252733	ENSG00000163531
3	1	204480001-204520000	204800001-204840000	7.43879e-16	hESC	rs12039365;rs12041243;rs12039968;1:204492522:A_G;rs898388;rs4252697;1:204506174:C_CT;rs4252707;rs4252733	NA
3	1	204480001-204520000	204840001-204880000	2.4967e-08	hESC	rs12039365;rs12041243;rs12039968;1:204492522:A_G;rs898388;rs4252697;1:204506174:C_CT;rs4252707;rs4252733	NA
3	1	204480001-204520000	204920001-204960000	2.56747e-11	hESC	rs12039365;rs12041243;rs12039968;1:204492522:A_G;rs898388;rs4252697;1:204506174:C_CT;rs4252707;rs4252733	NA
3	1	204480001-204520000	205040001-205080000	6.53991e-54	hESC	rs12039365;rs12041243;rs12039968;1:204492522:A_G;rs898388;rs4252697;1:204506174:C_CT;rs4252707;rs4252733	ENSG00000174529
3	1	204480001-204520000	205080001-205120000	2.74314e-12	hESC	rs12039365;rs12041243;rs12039968;1:204492522:A_G;rs898388;rs4252697;1:204506174:C_CT;rs4252707;rs4252733	ENSG00000117222
3	1	204480001-204520000	204360001-204400000	1.44702e-09	hESC	rs12039365;rs12041243;rs12039968;1:204492522:A_G;rs898388;rs4252697;1:204506174:C_CT;rs4252707;rs4252733	ENSG00000158615
3	1	204480001-204520000	204400001-204440000	4.04215e-32	hESC	rs12039365;rs12041243;rs12039968;1:204492522:A_G;rs898388;rs4252697;1:204506174:C_CT;rs4252707;rs4252733	NA
3	1	204480001-204520000	204440001-204480000	2.73135e-07	hESC	rs12039365;rs12041243;rs12039968;1:204492522:A_G;rs898388;rs4252697;1:204506174:C_CT;rs4252707;rs4252733	ENSG00000133056
3	1	204480001-204520000	204640001-204680000	2.83148e-11	IMR90	rs12039365;rs12041243;rs12039968;1:204492522:A_G;rs898388;rs4252697;1:204506174:C_CT;rs4252707;rs4252733	ENSG00000170382
3	1	204480001-204520000	204680001-204720000	1.79034e-09	IMR90	rs12039365;rs12041243;rs12039968;1:204492522:A_G;rs898388;rs4252697;1:204506174:C_CT;rs4252707;rs4252733	NA
3	1	204480001-204520000	204720001-204760000	1.86239e-26	IMR90	rs12039365;rs12041243;rs12039968;1:204492522:A_G;rs898388;rs4252697;1:204506174:C_CT;rs4252707;rs4252733	NA
3	1	204480001-204520000	204760001-204800000	1.24426e-62	IMR90	rs12039365;rs12041243;rs12039968;1:204492522:A_G;rs898388;rs4252697;1:204506174:C_CT;rs4252707;rs4252733	ENSG00000163531
3	1	204480001-204520000	204800001-204840000	3.93353e-13	IMR90	rs12039365;rs12041243;rs12039968;1:204492522:A_G;rs898388;rs4252697;1:204506174:C_CT;rs4252707;rs4252733	NA
3	1	204480001-204520000	205040001-205080000	5.16079e-24	IMR90	rs12039365;rs12041243;rs12039968;1:204492522:A_G;rs898388;rs4252697;1:204506174:C_CT;rs4252707;rs4252733	ENSG00000174529
3	1	204480001-204520000	204400001-204440000	8.11066e-18	IMR90	rs12039365;rs12041243;rs12039968;1:204492522:A_G;rs898388;rs4252697;1:204506174:C_CT;rs4252707;rs4252733	NA
3	1	204480001-204520000	204720001-204760000	2.28969e-16	Left_Ventricle	rs12039365;rs12041243;rs12039968;1:204492522:A_G;rs898388;rs4252697;1:204506174:C_CT;rs4252707;rs4252733	NA
3	1	204480001-204520000	204760001-204800000	1.16353e-22	Left_Ventricle	rs12039365;rs12041243;rs12039968;1:204492522:A_G;rs898388;rs4252697;1:204506174:C_CT;rs4252707;rs4252733	ENSG00000163531
3	1	204480001-204520000	205040001-205080000	3.579e-15	Left_Ventricle	rs12039365;rs12041243;rs12039968;1:204492522:A_G;rs898388;rs4252697;1:204506174:C_CT;rs4252707;rs4252733	ENSG00000174529
3	1	204480001-204520000	206600001-206640000	1.27455e-08	Left_Ventricle	rs12039365;rs12041243;rs12039968;1:204492522:A_G;rs898388;rs4252697;1:204506174:C_CT;rs4252707;rs4252733	NA
3	1	204480001-204520000	203680001-203720000	2.41683e-24	Left_Ventricle	rs12039365;rs12041243;rs12039968;1:204492522:A_G;rs898388;rs4252697;1:204506174:C_CT;rs4252707;rs4252733	NA
3	1	204480001-204520000	203760001-203800000	7.1052e-10	Left_Ventricle	rs12039365;rs12041243;rs12039968;1:204492522:A_G;rs898388;rs4252697;1:204506174:C_CT;rs4252707;rs4252733	ENSG00000058673:ENSG00000257315
3	1	204480001-204520000	204400001-204440000	6.91872e-22	Left_Ventricle	rs12039365;rs12041243;rs12039968;1:204492522:A_G;rs898388;rs4252697;1:204506174:C_CT;rs4252707;rs4252733	NA
3	1	204480001-204520000	204760001-204800000	1.01731e-22	Liver	rs12039365;rs12041243;rs12039968;1:204492522:A_G;rs898388;rs4252697;1:204506174:C_CT;rs4252707;rs4252733	ENSG00000163531
3	1	204480001-204520000	205040001-205080000	1.12847e-12	Liver	rs12039365;rs12041243;rs12039968;1:204492522:A_G;rs898388;rs4252697;1:204506174:C_CT;rs4252707;rs4252733	ENSG00000174529
3	1	204480001-204520000	204640001-204680000	8.64452e-35	Mesenchymal_Stem_Cell	rs12039365;rs12041243;rs12039968;1:204492522:A_G;rs898388;rs4252697;1:204506174:C_CT;rs4252707;rs4252733	ENSG00000170382
3	1	204480001-204520000	204680001-204720000	1.93417e-45	Mesenchymal_Stem_Cell	rs12039365;rs12041243;rs12039968;1:204492522:A_G;rs898388;rs4252697;1:204506174:C_CT;rs4252707;rs4252733	NA
3	1	204480001-204520000	204720001-204760000	8.83197e-74	Mesenchymal_Stem_Cell	rs12039365;rs12041243;rs12039968;1:204492522:A_G;rs898388;rs4252697;1:204506174:C_CT;rs4252707;rs4252733	NA
3	1	204480001-204520000	204760001-204800000	1.45937e-189	Mesenchymal_Stem_Cell	rs12039365;rs12041243;rs12039968;1:204492522:A_G;rs898388;rs4252697;1:204506174:C_CT;rs4252707;rs4252733	ENSG00000163531
3	1	204480001-204520000	204800001-204840000	5.4491e-25	Mesenchymal_Stem_Cell	rs12039365;rs12041243;rs12039968;1:204492522:A_G;rs898388;rs4252697;1:204506174:C_CT;rs4252707;rs4252733	NA
3	1	204480001-204520000	205040001-205080000	3.05944e-64	Mesenchymal_Stem_Cell	rs12039365;rs12041243;rs12039968;1:204492522:A_G;rs898388;rs4252697;1:204506174:C_CT;rs4252707;rs4252733	ENSG00000174529
3	1	204480001-204520000	205080001-205120000	6.70983e-10	Mesenchymal_Stem_Cell	rs12039365;rs12041243;rs12039968;1:204492522:A_G;rs898388;rs4252697;1:204506174:C_CT;rs4252707;rs4252733	ENSG00000117222
3	1	204480001-204520000	205320001-205360000	1.78756e-14	Mesenchymal_Stem_Cell	rs12039365;rs12041243;rs12039968;1:204492522:A_G;rs898388;rs4252697;1:204506174:C_CT;rs4252707;rs4252733	ENSG00000162873
3	1	204480001-204520000	203800001-203840000	2.92088e-08	Mesenchymal_Stem_Cell	rs12039365;rs12041243;rs12039968;1:204492522:A_G;rs898388;rs4252697;1:204506174:C_CT;rs4252707;rs4252733	ENSG00000182004
3	1	204480001-204520000	204120001-204160000	1.89963e-12	Mesenchymal_Stem_Cell	rs12039365;rs12041243;rs12039968;1:204492522:A_G;rs898388;rs4252697;1:204506174:C_CT;rs4252707;rs4252733	ENSG00000143845:ENSG00000143839
3	1	204480001-204520000	204360001-204400000	3.29118e-07	Mesenchymal_Stem_Cell	rs12039365;rs12041243;rs12039968;1:204492522:A_G;rs898388;rs4252697;1:204506174:C_CT;rs4252707;rs4252733	ENSG00000158615
3	1	204480001-204520000	204400001-204440000	1.12571e-23	Mesenchymal_Stem_Cell	rs12039365;rs12041243;rs12039968;1:204492522:A_G;rs898388;rs4252697;1:204506174:C_CT;rs4252707;rs4252733	NA
3	1	204480001-204520000	204640001-204680000	2.99956e-22	Mesendoderm	rs12039365;rs12041243;rs12039968;1:204492522:A_G;rs898388;rs4252697;1:204506174:C_CT;rs4252707;rs4252733	ENSG00000170382
3	1	204480001-204520000	204680001-204720000	2.41534e-51	Mesendoderm	rs12039365;rs12041243;rs12039968;1:204492522:A_G;rs898388;rs4252697;1:204506174:C_CT;rs4252707;rs4252733	NA
3	1	204480001-204520000	204720001-204760000	2.43343e-41	Mesendoderm	rs12039365;rs12041243;rs12039968;1:204492522:A_G;rs898388;rs4252697;1:204506174:C_CT;rs4252707;rs4252733	NA
3	1	204480001-204520000	204760001-204800000	1.96125e-175	Mesendoderm	rs12039365;rs12041243;rs12039968;1:204492522:A_G;rs898388;rs4252697;1:204506174:C_CT;rs4252707;rs4252733	ENSG00000163531
3	1	204480001-204520000	204800001-204840000	4.03131e-22	Mesendoderm	rs12039365;rs12041243;rs12039968;1:204492522:A_G;rs898388;rs4252697;1:204506174:C_CT;rs4252707;rs4252733	NA
3	1	204480001-204520000	204840001-204880000	6.14484e-11	Mesendoderm	rs12039365;rs12041243;rs12039968;1:204492522:A_G;rs898388;rs4252697;1:204506174:C_CT;rs4252707;rs4252733	NA
3	1	204480001-204520000	204920001-204960000	5.29271e-20	Mesendoderm	rs12039365;rs12041243;rs12039968;1:204492522:A_G;rs898388;rs4252697;1:204506174:C_CT;rs4252707;rs4252733	NA
3	1	204480001-204520000	204960001-205000000	8.87168e-10	Mesendoderm	rs12039365;rs12041243;rs12039968;1:204492522:A_G;rs898388;rs4252697;1:204506174:C_CT;rs4252707;rs4252733	NA
3	1	204480001-204520000	205040001-205080000	2.96289e-49	Mesendoderm	rs12039365;rs12041243;rs12039968;1:204492522:A_G;rs898388;rs4252697;1:204506174:C_CT;rs4252707;rs4252733	ENSG00000174529
3	1	204480001-204520000	203800001-203840000	9.55215e-09	Mesendoderm	rs12039365;rs12041243;rs12039968;1:204492522:A_G;rs898388;rs4252697;1:204506174:C_CT;rs4252707;rs4252733	ENSG00000182004
3	1	204480001-204520000	204360001-204400000	1.32852e-07	Mesendoderm	rs12039365;rs12041243;rs12039968;1:204492522:A_G;rs898388;rs4252697;1:204506174:C_CT;rs4252707;rs4252733	ENSG00000158615
3	1	204480001-204520000	204400001-204440000	1.14241e-22	Mesendoderm	rs12039365;rs12041243;rs12039968;1:204492522:A_G;rs898388;rs4252697;1:204506174:C_CT;rs4252707;rs4252733	NA
3	1	204480001-204520000	204440001-204480000	3.9851e-07	Mesendoderm	rs12039365;rs12041243;rs12039968;1:204492522:A_G;rs898388;rs4252697;1:204506174:C_CT;rs4252707;rs4252733	ENSG00000133056
3	1	204480001-204520000	204760001-204800000	4.70393e-08	Neural_Progenitor_Cell	rs12039365;rs12041243;rs12039968;1:204492522:A_G;rs898388;rs4252697;1:204506174:C_CT;rs4252707;rs4252733	ENSG00000163531
3	1	204480001-204520000	204400001-204440000	7.20683e-07	Pancreas	rs12039365;rs12041243;rs12039968;1:204492522:A_G;rs898388;rs4252697;1:204506174:C_CT;rs4252707;rs4252733	NA
3	1	204480001-204520000	205040001-205080000	5.69191e-08	Right_Ventricle	rs12039365;rs12041243;rs12039968;1:204492522:A_G;rs898388;rs4252697;1:204506174:C_CT;rs4252707;rs4252733	ENSG00000174529
3	1	204480001-204520000	204640001-204680000	5.561e-15	Trophoblast-like_Cell	rs12039365;rs12041243;rs12039968;1:204492522:A_G;rs898388;rs4252697;1:204506174:C_CT;rs4252707;rs4252733	ENSG00000170382
3	1	204480001-204520000	204680001-204720000	1.13022e-13	Trophoblast-like_Cell	rs12039365;rs12041243;rs12039968;1:204492522:A_G;rs898388;rs4252697;1:204506174:C_CT;rs4252707;rs4252733	NA
3	1	204480001-204520000	204720001-204760000	9.27533e-21	Trophoblast-like_Cell	rs12039365;rs12041243;rs12039968;1:204492522:A_G;rs898388;rs4252697;1:204506174:C_CT;rs4252707;rs4252733	NA
3	1	204480001-204520000	204760001-204800000	1.38557e-64	Trophoblast-like_Cell	rs12039365;rs12041243;rs12039968;1:204492522:A_G;rs898388;rs4252697;1:204506174:C_CT;rs4252707;rs4252733	ENSG00000163531
3	1	204480001-204520000	204800001-204840000	6.52618e-10	Trophoblast-like_Cell	rs12039365;rs12041243;rs12039968;1:204492522:A_G;rs898388;rs4252697;1:204506174:C_CT;rs4252707;rs4252733	NA
3	1	204480001-204520000	204920001-204960000	8.66897e-09	Trophoblast-like_Cell	rs12039365;rs12041243;rs12039968;1:204492522:A_G;rs898388;rs4252697;1:204506174:C_CT;rs4252707;rs4252733	NA
3	1	204480001-204520000	205040001-205080000	1.54493e-09	Trophoblast-like_Cell	rs12039365;rs12041243;rs12039968;1:204492522:A_G;rs898388;rs4252697;1:204506174:C_CT;rs4252707;rs4252733	ENSG00000174529
3	1	204480001-204520000	204360001-204400000	1.73182e-07	Trophoblast-like_Cell	rs12039365;rs12041243;rs12039968;1:204492522:A_G;rs898388;rs4252697;1:204506174:C_CT;rs4252707;rs4252733	ENSG00000158615
3	1	204480001-204520000	204400001-204440000	1.03616e-21	Trophoblast-like_Cell	rs12039365;rs12041243;rs12039968;1:204492522:A_G;rs898388;rs4252697;1:204506174:C_CT;rs4252707;rs4252733	NA
3	1	204480001-204520000	204440001-204480000	3.29658e-07	Trophoblast-like_Cell	rs12039365;rs12041243;rs12039968;1:204492522:A_G;rs898388;rs4252697;1:204506174:C_CT;rs4252707;rs4252733	ENSG00000133056
3	1	204520001-204560000	204680001-204720000	7.23801e-07	GM12878	rs11801299;rs12029692;rs6689629;rs61817460;rs16854023	NA
3	1	204520001-204560000	204680001-204720000	3.38169e-10	hESC	rs11801299;rs12029692;rs6689629;rs61817460;rs16854023	NA
3	1	204520001-204560000	204720001-204760000	1.62961e-19	hESC	rs11801299;rs12029692;rs6689629;rs61817460;rs16854023	NA
3	1	204520001-204560000	204760001-204800000	7.15413e-76	hESC	rs11801299;rs12029692;rs6689629;rs61817460;rs16854023	ENSG00000163531
3	1	204520001-204560000	205040001-205080000	1.54706e-10	hESC	rs11801299;rs12029692;rs6689629;rs61817460;rs16854023	ENSG00000174529
3	1	204520001-204560000	204640001-204680000	1.34593e-13	IMR90	rs11801299;rs12029692;rs6689629;rs61817460;rs16854023	ENSG00000170382
3	1	204520001-204560000	204680001-204720000	3.7465e-07	IMR90	rs11801299;rs12029692;rs6689629;rs61817460;rs16854023	NA
3	1	204520001-204560000	204720001-204760000	4.98572e-11	IMR90	rs11801299;rs12029692;rs6689629;rs61817460;rs16854023	NA
3	1	204520001-204560000	204760001-204800000	3.02528e-47	IMR90	rs11801299;rs12029692;rs6689629;rs61817460;rs16854023	ENSG00000163531
3	1	204520001-204560000	204800001-204840000	1.05469e-08	IMR90	rs11801299;rs12029692;rs6689629;rs61817460;rs16854023	NA
3	1	204520001-204560000	204760001-204800000	2.69019e-19	Left_Ventricle	rs11801299;rs12029692;rs6689629;rs61817460;rs16854023	ENSG00000163531
3	1	204520001-204560000	204640001-204680000	6.28113e-10	Mesenchymal_Stem_Cell	rs11801299;rs12029692;rs6689629;rs61817460;rs16854023	ENSG00000170382
3	1	204520001-204560000	204680001-204720000	8.87652e-23	Mesenchymal_Stem_Cell	rs11801299;rs12029692;rs6689629;rs61817460;rs16854023	NA
3	1	204520001-204560000	204720001-204760000	3.58777e-34	Mesenchymal_Stem_Cell	rs11801299;rs12029692;rs6689629;rs61817460;rs16854023	NA
3	1	204520001-204560000	204760001-204800000	2.3053e-115	Mesenchymal_Stem_Cell	rs11801299;rs12029692;rs6689629;rs61817460;rs16854023	ENSG00000163531
3	1	204520001-204560000	205040001-205080000	1.28129e-16	Mesenchymal_Stem_Cell	rs11801299;rs12029692;rs6689629;rs61817460;rs16854023	ENSG00000174529
3	1	204520001-204560000	204680001-204720000	1.06848e-18	Mesendoderm	rs11801299;rs12029692;rs6689629;rs61817460;rs16854023	NA
3	1	204520001-204560000	204720001-204760000	1.2081e-21	Mesendoderm	rs11801299;rs12029692;rs6689629;rs61817460;rs16854023	NA
3	1	204520001-204560000	204760001-204800000	6.78366e-70	Mesendoderm	rs11801299;rs12029692;rs6689629;rs61817460;rs16854023	ENSG00000163531
3	1	204520001-204560000	205040001-205080000	2.7876e-12	Mesendoderm	rs11801299;rs12029692;rs6689629;rs61817460;rs16854023	ENSG00000174529
3	1	204520001-204560000	204760001-204800000	2.23588e-17	Neural_Progenitor_Cell	rs11801299;rs12029692;rs6689629;rs61817460;rs16854023	ENSG00000163531
3	1	204520001-204560000	204760001-204800000	8.56958e-07	Spleen	rs11801299;rs12029692;rs6689629;rs61817460;rs16854023	ENSG00000163531
3	1	204520001-204560000	204720001-204760000	8.18793e-08	Trophoblast-like_Cell	rs11801299;rs12029692;rs6689629;rs61817460;rs16854023	NA
3	1	204520001-204560000	204760001-204800000	1.92694e-37	Trophoblast-like_Cell	rs11801299;rs12029692;rs6689629;rs61817460;rs16854023	ENSG00000163531
3	1	204560001-204600000	204760001-204800000	5.92841e-18	hESC	rs12043569;1:204560440:C_T;rs12040459;rs12044599;rs12040520;rs55979051;rs61817482;rs55678522;1:204576170:T_TA;rs11240229;rs11584700;1:204580832:A_T;rs3789045;rs11588857;rs3747631;rs3747630;rs3789044;rs12046747;1:204594628:T_TA;rs61817485;1:204596083:C_CT;rs45501495	ENSG00000163531
3	1	204560001-204600000	204760001-204800000	1.79034e-09	IMR90	rs12043569;1:204560440:C_T;rs12040459;rs12044599;rs12040520;rs55979051;rs61817482;rs55678522;1:204576170:T_TA;rs11240229;rs11584700;1:204580832:A_T;rs3789045;rs11588857;rs3747631;rs3747630;rs3789044;rs12046747;1:204594628:T_TA;rs61817485;1:204596083:C_CT;rs45501495	ENSG00000163531
3	1	204560001-204600000	204720001-204760000	1.22009e-10	Mesenchymal_Stem_Cell	rs12043569;1:204560440:C_T;rs12040459;rs12044599;rs12040520;rs55979051;rs61817482;rs55678522;1:204576170:T_TA;rs11240229;rs11584700;1:204580832:A_T;rs3789045;rs11588857;rs3747631;rs3747630;rs3789044;rs12046747;1:204594628:T_TA;rs61817485;1:204596083:C_CT;rs45501495	NA
3	1	204560001-204600000	204760001-204800000	3.35064e-24	Mesenchymal_Stem_Cell	rs12043569;1:204560440:C_T;rs12040459;rs12044599;rs12040520;rs55979051;rs61817482;rs55678522;1:204576170:T_TA;rs11240229;rs11584700;1:204580832:A_T;rs3789045;rs11588857;rs3747631;rs3747630;rs3789044;rs12046747;1:204594628:T_TA;rs61817485;1:204596083:C_CT;rs45501495	ENSG00000163531
3	1	204560001-204600000	204720001-204760000	2.55267e-07	Mesendoderm	rs12043569;1:204560440:C_T;rs12040459;rs12044599;rs12040520;rs55979051;rs61817482;rs55678522;1:204576170:T_TA;rs11240229;rs11584700;1:204580832:A_T;rs3789045;rs11588857;rs3747631;rs3747630;rs3789044;rs12046747;1:204594628:T_TA;rs61817485;1:204596083:C_CT;rs45501495	NA
3	1	204560001-204600000	204760001-204800000	9.1723e-28	Mesendoderm	rs12043569;1:204560440:C_T;rs12040459;rs12044599;rs12040520;rs55979051;rs61817482;rs55678522;1:204576170:T_TA;rs11240229;rs11584700;1:204580832:A_T;rs3789045;rs11588857;rs3747631;rs3747630;rs3789044;rs12046747;1:204594628:T_TA;rs61817485;1:204596083:C_CT;rs45501495	ENSG00000163531
3	1	204600001-204640000	204680001-204720000	3.46852e-07	hESC	1:204600236:C_CCTAGT;rs9729959;rs11811826	NA
3	1	204600001-204640000	204720001-204760000	5.64503e-07	hESC	1:204600236:C_CCTAGT;rs9729959;rs11811826	NA
3	1	204600001-204640000	204760001-204800000	3.08408e-43	hESC	1:204600236:C_CCTAGT;rs9729959;rs11811826	ENSG00000163531
3	1	204600001-204640000	204640001-204680000	2.71882e-12	IMR90	1:204600236:C_CCTAGT;rs9729959;rs11811826	ENSG00000170382
3	1	204600001-204640000	204680001-204720000	1.98197e-07	IMR90	1:204600236:C_CCTAGT;rs9729959;rs11811826	NA
3	1	204600001-204640000	204760001-204800000	6.26188e-27	IMR90	1:204600236:C_CCTAGT;rs9729959;rs11811826	ENSG00000163531
3	1	204600001-204640000	204800001-204840000	5.92428e-18	IMR90	1:204600236:C_CCTAGT;rs9729959;rs11811826	NA
3	1	204600001-204640000	204640001-204680000	9.01884e-29	Mesenchymal_Stem_Cell	1:204600236:C_CCTAGT;rs9729959;rs11811826	ENSG00000170382
3	1	204600001-204640000	204680001-204720000	5.20495e-12	Mesenchymal_Stem_Cell	1:204600236:C_CCTAGT;rs9729959;rs11811826	NA
3	1	204600001-204640000	204720001-204760000	3.66464e-09	Mesenchymal_Stem_Cell	1:204600236:C_CCTAGT;rs9729959;rs11811826	NA
3	1	204600001-204640000	204760001-204800000	6.07566e-43	Mesenchymal_Stem_Cell	1:204600236:C_CCTAGT;rs9729959;rs11811826	ENSG00000163531
3	1	204600001-204640000	205040001-205080000	2.32459e-12	Mesenchymal_Stem_Cell	1:204600236:C_CCTAGT;rs9729959;rs11811826	ENSG00000174529
3	1	204600001-204640000	205320001-205360000	3.21932e-08	Mesenchymal_Stem_Cell	1:204600236:C_CCTAGT;rs9729959;rs11811826	ENSG00000162873
3	1	204600001-204640000	204640001-204680000	9.71558e-11	Mesendoderm	1:204600236:C_CCTAGT;rs9729959;rs11811826	ENSG00000170382
3	1	204600001-204640000	204720001-204760000	4.46377e-12	Mesendoderm	1:204600236:C_CCTAGT;rs9729959;rs11811826	NA
3	1	204600001-204640000	204760001-204800000	2.04414e-55	Mesendoderm	1:204600236:C_CCTAGT;rs9729959;rs11811826	ENSG00000163531
3	1	204600001-204640000	205040001-205080000	8.42396e-19	Mesendoderm	1:204600236:C_CCTAGT;rs9729959;rs11811826	ENSG00000174529
3	1	204600001-204640000	204640001-204680000	3.85012e-11	Spleen	1:204600236:C_CCTAGT;rs9729959;rs11811826	ENSG00000170382
3	1	204600001-204640000	204760001-204800000	2.85234e-11	Trophoblast-like_Cell	1:204600236:C_CCTAGT;rs9729959;rs11811826	ENSG00000163531
4	2	100280001-100320000	100360001-100400000	4.46654e-08	hESC	rs79430745;rs77179555	NA
4	2	100280001-100320000	100520001-100560000	1.00764e-09	hESC	rs79430745;rs77179555	NA
4	2	100280001-100320000	100600001-100640000	2.79665e-14	hESC	rs79430745;rs77179555	NA
4	2	100280001-100320000	100800001-100840000	1.40902e-28	hESC	rs79430745;rs77179555	NA
4	2	100280001-100320000	100880001-100920000	8.59507e-25	hESC	rs79430745;rs77179555	NA
4	2	100280001-100320000	100960001-101000000	2.1204e-12	hESC	rs79430745;rs77179555	ENSG00000269383
4	2	100280001-100320000	100160001-100200000	2.72588e-12	hESC	rs79430745;rs77179555	NA
4	2	100280001-100320000	100240001-100280000	6.75818e-08	hESC	rs79430745;rs77179555	NA
4	2	100280001-100320000	100360001-100400000	1.84246e-28	IMR90	rs79430745;rs77179555	NA
4	2	100280001-100320000	100400001-100440000	8.39814e-15	IMR90	rs79430745;rs77179555	NA
4	2	100280001-100320000	100440001-100480000	4.97062e-16	IMR90	rs79430745;rs77179555	NA
4	2	100280001-100320000	100480001-100520000	2.53719e-12	IMR90	rs79430745;rs77179555	NA
4	2	100280001-100320000	100520001-100560000	1.01867e-16	IMR90	rs79430745;rs77179555	NA
4	2	100280001-100320000	100600001-100640000	3.94021e-70	IMR90	rs79430745;rs77179555	NA
4	2	100280001-100320000	100640001-100680000	6.83925e-09	IMR90	rs79430745;rs77179555	NA
4	2	100280001-100320000	100680001-100720000	1.5643e-12	IMR90	rs79430745;rs77179555	NA
4	2	100280001-100320000	100720001-100760000	3.28663e-32	IMR90	rs79430745;rs77179555	ENSG00000144218
4	2	100280001-100320000	100760001-100800000	1.17698e-12	IMR90	rs79430745;rs77179555	NA
4	2	100280001-100320000	100800001-100840000	7.00028e-77	IMR90	rs79430745;rs77179555	NA
4	2	100280001-100320000	100840001-100880000	8.31864e-37	IMR90	rs79430745;rs77179555	NA
4	2	100280001-100320000	100880001-100920000	3.19568e-34	IMR90	rs79430745;rs77179555	NA
4	2	100280001-100320000	100960001-101000000	3.84096e-30	IMR90	rs79430745;rs77179555	ENSG00000269383
4	2	100280001-100320000	100160001-100200000	8.66561e-32	IMR90	rs79430745;rs77179555	NA
4	2	100280001-100320000	100200001-100240000	7.09827e-34	IMR90	rs79430745;rs77179555	NA
4	2	100280001-100320000	100240001-100280000	6.59332e-29	IMR90	rs79430745;rs77179555	NA
4	2	100280001-100320000	100600001-100640000	1.25217e-07	Left_Ventricle	rs79430745;rs77179555	NA
4	2	100280001-100320000	100800001-100840000	4.09607e-07	Liver	rs79430745;rs77179555	NA
4	2	100280001-100320000	100360001-100400000	1.13886e-39	Mesenchymal_Stem_Cell	rs79430745;rs77179555	NA
4	2	100280001-100320000	100400001-100440000	2.59697e-14	Mesenchymal_Stem_Cell	rs79430745;rs77179555	NA
4	2	100280001-100320000	100520001-100560000	1.72885e-24	Mesenchymal_Stem_Cell	rs79430745;rs77179555	NA
4	2	100280001-100320000	100600001-100640000	2.05184e-38	Mesenchymal_Stem_Cell	rs79430745;rs77179555	NA
4	2	100280001-100320000	100640001-100680000	8.36258e-07	Mesenchymal_Stem_Cell	rs79430745;rs77179555	NA
4	2	100280001-100320000	100680001-100720000	9.9831e-13	Mesenchymal_Stem_Cell	rs79430745;rs77179555	NA
4	2	100280001-100320000	100720001-100760000	3.80469e-20	Mesenchymal_Stem_Cell	rs79430745;rs77179555	ENSG00000144218
4	2	100280001-100320000	100760001-100800000	7.29017e-18	Mesenchymal_Stem_Cell	rs79430745;rs77179555	NA
4	2	100280001-100320000	100800001-100840000	5.23187e-74	Mesenchymal_Stem_Cell	rs79430745;rs77179555	NA
4	2	100280001-100320000	100840001-100880000	1.82753e-24	Mesenchymal_Stem_Cell	rs79430745;rs77179555	NA
4	2	100280001-100320000	100880001-100920000	5.66033e-35	Mesenchymal_Stem_Cell	rs79430745;rs77179555	NA
4	2	100280001-100320000	100960001-101000000	1.60997e-25	Mesenchymal_Stem_Cell	rs79430745;rs77179555	ENSG00000269383
4	2	100280001-100320000	101000001-101040000	8.41664e-07	Mesenchymal_Stem_Cell	rs79430745;rs77179555	ENSG00000115526
4	2	100280001-100320000	100160001-100200000	1.45364e-29	Mesenchymal_Stem_Cell	rs79430745;rs77179555	NA
4	2	100280001-100320000	100200001-100240000	3.00086e-16	Mesenchymal_Stem_Cell	rs79430745;rs77179555	NA
4	2	100280001-100320000	100240001-100280000	2.39654e-24	Mesenchymal_Stem_Cell	rs79430745;rs77179555	NA
4	2	100280001-100320000	100360001-100400000	5.67621e-13	Mesendoderm	rs79430745;rs77179555	NA
4	2	100280001-100320000	100520001-100560000	6.9787e-08	Mesendoderm	rs79430745;rs77179555	NA
4	2	100280001-100320000	100600001-100640000	6.31279e-26	Mesendoderm	rs79430745;rs77179555	NA
4	2	100280001-100320000	100760001-100800000	2.38179e-08	Mesendoderm	rs79430745;rs77179555	NA
4	2	100280001-100320000	100800001-100840000	1.01904e-24	Mesendoderm	rs79430745;rs77179555	NA
4	2	100280001-100320000	100840001-100880000	9.93476e-09	Mesendoderm	rs79430745;rs77179555	NA
4	2	100280001-100320000	100880001-100920000	2.6767e-30	Mesendoderm	rs79430745;rs77179555	NA
4	2	100280001-100320000	100960001-101000000	3.97678e-15	Mesendoderm	rs79430745;rs77179555	ENSG00000269383
4	2	100280001-100320000	100160001-100200000	2.28354e-16	Mesendoderm	rs79430745;rs77179555	NA
4	2	100280001-100320000	100360001-100400000	2.23477e-08	Trophoblast-like_Cell	rs79430745;rs77179555	NA
4	2	100280001-100320000	100600001-100640000	1.29368e-11	Trophoblast-like_Cell	rs79430745;rs77179555	NA
4	2	100280001-100320000	100800001-100840000	1.57688e-15	Trophoblast-like_Cell	rs79430745;rs77179555	NA
4	2	100280001-100320000	100880001-100920000	3.57952e-08	Trophoblast-like_Cell	rs79430745;rs77179555	NA
4	2	100280001-100320000	100160001-100200000	3.65708e-07	Trophoblast-like_Cell	rs79430745;rs77179555	NA
4	2	100480001-100520000	100600001-100640000	3.04534e-10	hESC	rs79785879	NA
4	2	100480001-100520000	100520001-100560000	8.23485e-14	IMR90	rs79785879	NA
4	2	100480001-100520000	100600001-100640000	9.64685e-53	IMR90	rs79785879	NA
4	2	100480001-100520000	100680001-100720000	5.95805e-08	IMR90	rs79785879	NA
4	2	100480001-100520000	100720001-100760000	7.96273e-11	IMR90	rs79785879	ENSG00000144218
4	2	100480001-100520000	100760001-100800000	3.61501e-08	IMR90	rs79785879	NA
4	2	100480001-100520000	100800001-100840000	3.07296e-17	IMR90	rs79785879	NA
4	2	100480001-100520000	100840001-100880000	2.23387e-10	IMR90	rs79785879	NA
4	2	100480001-100520000	100880001-100920000	3.96822e-08	IMR90	rs79785879	NA
4	2	100480001-100520000	100160001-100200000	2.13958e-12	IMR90	rs79785879	NA
4	2	100480001-100520000	100200001-100240000	1.15972e-07	IMR90	rs79785879	NA
4	2	100480001-100520000	100280001-100320000	2.53719e-12	IMR90	rs79785879	NA
4	2	100480001-100520000	100360001-100400000	4.977e-09	IMR90	rs79785879	NA
4	2	100480001-100520000	100520001-100560000	1.88298e-49	Mesenchymal_Stem_Cell	rs79785879	NA
4	2	100480001-100520000	100600001-100640000	1.95416e-48	Mesenchymal_Stem_Cell	rs79785879	NA
4	2	100480001-100520000	100680001-100720000	1.66481e-09	Mesenchymal_Stem_Cell	rs79785879	NA
4	2	100480001-100520000	100800001-100840000	1.94294e-43	Mesenchymal_Stem_Cell	rs79785879	NA
4	2	100480001-100520000	100160001-100200000	1.16026e-10	Mesenchymal_Stem_Cell	rs79785879	NA
4	2	100480001-100520000	100200001-100240000	1.03851e-08	Mesenchymal_Stem_Cell	rs79785879	NA
4	2	100480001-100520000	100240001-100280000	2.4197e-09	Mesenchymal_Stem_Cell	rs79785879	NA
4	2	100480001-100520000	100360001-100400000	2.06091e-20	Mesenchymal_Stem_Cell	rs79785879	NA
4	2	100480001-100520000	100600001-100640000	3.34854e-09	Mesendoderm	rs79785879	NA
4	2	100480001-100520000	100800001-100840000	1.46291e-13	Mesendoderm	rs79785879	NA
4	2	100600001-100640000	100680001-100720000	4.46654e-08	hESC	rs56127672	NA
4	2	100600001-100640000	100800001-100840000	6.85416e-36	hESC	rs56127672	NA
4	2	100600001-100640000	100880001-100920000	1.4545e-17	hESC	rs56127672	NA
4	2	100600001-100640000	100960001-101000000	6.16174e-11	hESC	rs56127672	ENSG00000269383
4	2	100600001-100640000	100040001-100080000	8.05851e-13	hESC	rs56127672	NA
4	2	100600001-100640000	100160001-100200000	1.38599e-23	hESC	rs56127672	NA
4	2	100600001-100640000	100200001-100240000	8.94244e-18	hESC	rs56127672	NA
4	2	100600001-100640000	100240001-100280000	1.14308e-12	hESC	rs56127672	NA
4	2	100600001-100640000	100280001-100320000	2.79665e-14	hESC	rs56127672	NA
4	2	100600001-100640000	100360001-100400000	5.4797e-34	hESC	rs56127672	NA
4	2	100600001-100640000	100400001-100440000	2.66017e-15	hESC	rs56127672	NA
4	2	100600001-100640000	100440001-100480000	4.9293e-10	hESC	rs56127672	NA
4	2	100600001-100640000	100480001-100520000	3.04534e-10	hESC	rs56127672	NA
4	2	100600001-100640000	100520001-100560000	8.66864e-44	hESC	rs56127672	NA
4	2	100600001-100640000	100640001-100680000	2.17547e-25	IMR90	rs56127672	NA
4	2	100600001-100640000	100680001-100720000	1.2335e-44	IMR90	rs56127672	NA
4	2	100600001-100640000	100720001-100760000	6.89726e-29	IMR90	rs56127672	ENSG00000144218
4	2	100600001-100640000	100760001-100800000	7.41404e-15	IMR90	rs56127672	NA
4	2	100600001-100640000	100800001-100840000	2.13434e-133	IMR90	rs56127672	NA
4	2	100600001-100640000	100840001-100880000	1.28091e-20	IMR90	rs56127672	NA
4	2	100600001-100640000	100880001-100920000	6.37766e-19	IMR90	rs56127672	NA
4	2	100600001-100640000	100960001-101000000	1.19581e-13	IMR90	rs56127672	ENSG00000269383
4	2	100600001-100640000	102720001-102760000	2.88771e-07	IMR90	rs56127672	NA
4	2	100600001-100640000	99080001-99120000	7.81456e-07	IMR90	rs56127672	NA
4	2	100600001-100640000	100000001-100040000	6.20832e-17	IMR90	rs56127672	NA
4	2	100600001-100640000	100040001-100080000	1.02273e-39	IMR90	rs56127672	NA
4	2	100600001-100640000	100160001-100200000	9.48539e-72	IMR90	rs56127672	NA
4	2	100600001-100640000	100200001-100240000	2.31853e-38	IMR90	rs56127672	NA
4	2	100600001-100640000	100240001-100280000	4.01009e-33	IMR90	rs56127672	NA
4	2	100600001-100640000	100280001-100320000	3.94021e-70	IMR90	rs56127672	NA
4	2	100600001-100640000	100320001-100360000	6.82329e-43	IMR90	rs56127672	NA
4	2	100600001-100640000	100360001-100400000	2.7081e-135	IMR90	rs56127672	NA
4	2	100600001-100640000	100400001-100440000	2.25868e-70	IMR90	rs56127672	NA
4	2	100600001-100640000	100440001-100480000	2.11485e-67	IMR90	rs56127672	NA
4	2	100600001-100640000	100480001-100520000	9.64685e-53	IMR90	rs56127672	NA
4	2	100600001-100640000	100520001-100560000	2.77855e-88	IMR90	rs56127672	NA
4	2	100600001-100640000	100560001-100600000	2.83317e-21	IMR90	rs56127672	NA
4	2	100600001-100640000	100760001-100800000	1.69251e-09	Left_Ventricle	rs56127672	NA
4	2	100600001-100640000	100800001-100840000	5.67918e-14	Left_Ventricle	rs56127672	NA
4	2	100600001-100640000	100160001-100200000	1.68828e-23	Left_Ventricle	rs56127672	NA
4	2	100600001-100640000	100200001-100240000	2.90878e-15	Left_Ventricle	rs56127672	NA
4	2	100600001-100640000	100240001-100280000	2.63494e-08	Left_Ventricle	rs56127672	NA
4	2	100600001-100640000	100280001-100320000	1.25217e-07	Left_Ventricle	rs56127672	NA
4	2	100600001-100640000	100320001-100360000	4.79838e-09	Left_Ventricle	rs56127672	NA
4	2	100600001-100640000	100520001-100560000	3.4032e-12	Left_Ventricle	rs56127672	NA
4	2	100600001-100640000	100800001-100840000	1.08278e-13	Liver	rs56127672	NA
4	2	100600001-100640000	100360001-100400000	2.20775e-09	Liver	rs56127672	NA
4	2	100600001-100640000	100520001-100560000	2.0134e-14	Liver	rs56127672	NA
4	2	100600001-100640000	100640001-100680000	5.15275e-64	Mesenchymal_Stem_Cell	rs56127672	NA
4	2	100600001-100640000	100680001-100720000	5.67773e-54	Mesenchymal_Stem_Cell	rs56127672	NA
4	2	100600001-100640000	100720001-100760000	5.26181e-34	Mesenchymal_Stem_Cell	rs56127672	ENSG00000144218
4	2	100600001-100640000	100760001-100800000	4.4043e-33	Mesenchymal_Stem_Cell	rs56127672	NA
4	2	100600001-100640000	100800001-100840000	2.49212e-134	Mesenchymal_Stem_Cell	rs56127672	NA
4	2	100600001-100640000	100840001-100880000	1.22379e-36	Mesenchymal_Stem_Cell	rs56127672	NA
4	2	100600001-100640000	100880001-100920000	2.1049e-21	Mesenchymal_Stem_Cell	rs56127672	NA
4	2	100600001-100640000	100960001-101000000	3.6079e-12	Mesenchymal_Stem_Cell	rs56127672	ENSG00000269383
4	2	100600001-100640000	100000001-100040000	9.06462e-11	Mesenchymal_Stem_Cell	rs56127672	NA
4	2	100600001-100640000	100040001-100080000	1.9293e-18	Mesenchymal_Stem_Cell	rs56127672	NA
4	2	100600001-100640000	100160001-100200000	1.3762e-82	Mesenchymal_Stem_Cell	rs56127672	NA
4	2	100600001-100640000	100200001-100240000	3.59646e-53	Mesenchymal_Stem_Cell	rs56127672	NA
4	2	100600001-100640000	100240001-100280000	4.9444e-49	Mesenchymal_Stem_Cell	rs56127672	NA
4	2	100600001-100640000	100280001-100320000	2.05184e-38	Mesenchymal_Stem_Cell	rs56127672	NA
4	2	100600001-100640000	100320001-100360000	1.86586e-33	Mesenchymal_Stem_Cell	rs56127672	NA
4	2	100600001-100640000	100360001-100400000	1.43869e-104	Mesenchymal_Stem_Cell	rs56127672	NA
4	2	100600001-100640000	100400001-100440000	1.05325e-46	Mesenchymal_Stem_Cell	rs56127672	NA
4	2	100600001-100640000	100440001-100480000	8.61474e-51	Mesenchymal_Stem_Cell	rs56127672	NA
4	2	100600001-100640000	100480001-100520000	1.95416e-48	Mesenchymal_Stem_Cell	rs56127672	NA
4	2	100600001-100640000	100520001-100560000	1.79749e-124	Mesenchymal_Stem_Cell	rs56127672	NA
4	2	100600001-100640000	100560001-100600000	3.41198e-42	Mesenchymal_Stem_Cell	rs56127672	NA
4	2	100600001-100640000	100720001-100760000	3.84557e-07	Mesendoderm	rs56127672	ENSG00000144218
4	2	100600001-100640000	100760001-100800000	3.92123e-09	Mesendoderm	rs56127672	NA
4	2	100600001-100640000	100800001-100840000	1.52118e-50	Mesendoderm	rs56127672	NA
4	2	100600001-100640000	100880001-100920000	8.59464e-17	Mesendoderm	rs56127672	NA
4	2	100600001-100640000	100960001-101000000	6.59668e-26	Mesendoderm	rs56127672	ENSG00000269383
4	2	100600001-100640000	100000001-100040000	5.14574e-11	Mesendoderm	rs56127672	NA
4	2	100600001-100640000	100040001-100080000	5.97946e-20	Mesendoderm	rs56127672	NA
4	2	100600001-100640000	100160001-100200000	3.88976e-31	Mesendoderm	rs56127672	NA
4	2	100600001-100640000	100200001-100240000	6.20189e-25	Mesendoderm	rs56127672	NA
4	2	100600001-100640000	100240001-100280000	1.19363e-20	Mesendoderm	rs56127672	NA
4	2	100600001-100640000	100280001-100320000	6.31279e-26	Mesendoderm	rs56127672	NA
4	2	100600001-100640000	100320001-100360000	3.15456e-10	Mesendoderm	rs56127672	NA
4	2	100600001-100640000	100360001-100400000	2.2317e-42	Mesendoderm	rs56127672	NA
4	2	100600001-100640000	100400001-100440000	5.92034e-11	Mesendoderm	rs56127672	NA
4	2	100600001-100640000	100480001-100520000	3.34854e-09	Mesendoderm	rs56127672	NA
4	2	100600001-100640000	100520001-100560000	2.48551e-45	Mesendoderm	rs56127672	NA
4	2	100600001-100640000	100800001-100840000	9.52913e-09	Pancreas	rs56127672	NA
4	2	100600001-100640000	100800001-100840000	3.50826e-12	Spleen	rs56127672	NA
4	2	100600001-100640000	100800001-100840000	2.93892e-36	Trophoblast-like_Cell	rs56127672	NA
4	2	100600001-100640000	100880001-100920000	5.32408e-09	Trophoblast-like_Cell	rs56127672	NA
4	2	100600001-100640000	100040001-100080000	4.64315e-10	Trophoblast-like_Cell	rs56127672	NA
4	2	100600001-100640000	100160001-100200000	2.64552e-13	Trophoblast-like_Cell	rs56127672	NA
4	2	100600001-100640000	100200001-100240000	2.86077e-15	Trophoblast-like_Cell	rs56127672	NA
4	2	100600001-100640000	100240001-100280000	3.59911e-10	Trophoblast-like_Cell	rs56127672	NA
4	2	100600001-100640000	100280001-100320000	1.29368e-11	Trophoblast-like_Cell	rs56127672	NA
4	2	100600001-100640000	100320001-100360000	1.11977e-08	Trophoblast-like_Cell	rs56127672	NA
4	2	100600001-100640000	100360001-100400000	3.73072e-21	Trophoblast-like_Cell	rs56127672	NA
4	2	100600001-100640000	100400001-100440000	6.38822e-09	Trophoblast-like_Cell	rs56127672	NA
4	2	100600001-100640000	100520001-100560000	1.22798e-13	Trophoblast-like_Cell	rs56127672	NA
4	2	100640001-100680000	100800001-100840000	1.91335e-13	IMR90	rs6754099;rs4085422;rs11123804;2:100648890:C_CA;rs7558817;rs6542905;rs7599083;rs9308833;rs12712063;2:100671924:T_TA;rs10209110;rs11681737	NA
4	2	100640001-100680000	100160001-100200000	3.02858e-09	IMR90	rs6754099;rs4085422;rs11123804;2:100648890:C_CA;rs7558817;rs6542905;rs7599083;rs9308833;rs12712063;2:100671924:T_TA;rs10209110;rs11681737	NA
4	2	100640001-100680000	100200001-100240000	7.00025e-07	IMR90	rs6754099;rs4085422;rs11123804;2:100648890:C_CA;rs7558817;rs6542905;rs7599083;rs9308833;rs12712063;2:100671924:T_TA;rs10209110;rs11681737	NA
4	2	100640001-100680000	100280001-100320000	6.83925e-09	IMR90	rs6754099;rs4085422;rs11123804;2:100648890:C_CA;rs7558817;rs6542905;rs7599083;rs9308833;rs12712063;2:100671924:T_TA;rs10209110;rs11681737	NA
4	2	100640001-100680000	100360001-100400000	1.98246e-30	IMR90	rs6754099;rs4085422;rs11123804;2:100648890:C_CA;rs7558817;rs6542905;rs7599083;rs9308833;rs12712063;2:100671924:T_TA;rs10209110;rs11681737	NA
4	2	100640001-100680000	100400001-100440000	9.73694e-15	IMR90	rs6754099;rs4085422;rs11123804;2:100648890:C_CA;rs7558817;rs6542905;rs7599083;rs9308833;rs12712063;2:100671924:T_TA;rs10209110;rs11681737	NA
4	2	100640001-100680000	100600001-100640000	2.17547e-25	IMR90	rs6754099;rs4085422;rs11123804;2:100648890:C_CA;rs7558817;rs6542905;rs7599083;rs9308833;rs12712063;2:100671924:T_TA;rs10209110;rs11681737	NA
4	2	100640001-100680000	100800001-100840000	3.20523e-35	Mesenchymal_Stem_Cell	rs6754099;rs4085422;rs11123804;2:100648890:C_CA;rs7558817;rs6542905;rs7599083;rs9308833;rs12712063;2:100671924:T_TA;rs10209110;rs11681737	NA
4	2	100640001-100680000	100160001-100200000	1.15985e-15	Mesenchymal_Stem_Cell	rs6754099;rs4085422;rs11123804;2:100648890:C_CA;rs7558817;rs6542905;rs7599083;rs9308833;rs12712063;2:100671924:T_TA;rs10209110;rs11681737	NA
4	2	100640001-100680000	100200001-100240000	6.12917e-11	Mesenchymal_Stem_Cell	rs6754099;rs4085422;rs11123804;2:100648890:C_CA;rs7558817;rs6542905;rs7599083;rs9308833;rs12712063;2:100671924:T_TA;rs10209110;rs11681737	NA
4	2	100640001-100680000	100240001-100280000	5.14376e-08	Mesenchymal_Stem_Cell	rs6754099;rs4085422;rs11123804;2:100648890:C_CA;rs7558817;rs6542905;rs7599083;rs9308833;rs12712063;2:100671924:T_TA;rs10209110;rs11681737	NA
4	2	100640001-100680000	100280001-100320000	8.36258e-07	Mesenchymal_Stem_Cell	rs6754099;rs4085422;rs11123804;2:100648890:C_CA;rs7558817;rs6542905;rs7599083;rs9308833;rs12712063;2:100671924:T_TA;rs10209110;rs11681737	NA
4	2	100640001-100680000	100360001-100400000	6.02296e-36	Mesenchymal_Stem_Cell	rs6754099;rs4085422;rs11123804;2:100648890:C_CA;rs7558817;rs6542905;rs7599083;rs9308833;rs12712063;2:100671924:T_TA;rs10209110;rs11681737	NA
4	2	100640001-100680000	100400001-100440000	4.07776e-09	Mesenchymal_Stem_Cell	rs6754099;rs4085422;rs11123804;2:100648890:C_CA;rs7558817;rs6542905;rs7599083;rs9308833;rs12712063;2:100671924:T_TA;rs10209110;rs11681737	NA
4	2	100640001-100680000	100440001-100480000	7.82877e-08	Mesenchymal_Stem_Cell	rs6754099;rs4085422;rs11123804;2:100648890:C_CA;rs7558817;rs6542905;rs7599083;rs9308833;rs12712063;2:100671924:T_TA;rs10209110;rs11681737	NA
4	2	100640001-100680000	100520001-100560000	1.11475e-08	Mesenchymal_Stem_Cell	rs6754099;rs4085422;rs11123804;2:100648890:C_CA;rs7558817;rs6542905;rs7599083;rs9308833;rs12712063;2:100671924:T_TA;rs10209110;rs11681737	NA
4	2	100640001-100680000	100600001-100640000	5.15275e-64	Mesenchymal_Stem_Cell	rs6754099;rs4085422;rs11123804;2:100648890:C_CA;rs7558817;rs6542905;rs7599083;rs9308833;rs12712063;2:100671924:T_TA;rs10209110;rs11681737	NA
4	2	100640001-100680000	100160001-100200000	6.68262e-09	Mesendoderm	rs6754099;rs4085422;rs11123804;2:100648890:C_CA;rs7558817;rs6542905;rs7599083;rs9308833;rs12712063;2:100671924:T_TA;rs10209110;rs11681737	NA
4	2	100680001-100720000	100360001-100400000	3.3569e-07	hESC	rs1821828;rs2309748;rs6710355;2:100704528:C_T;rs2576678;2:100709352:C_T	NA
4	2	100680001-100720000	100600001-100640000	4.46654e-08	hESC	rs1821828;rs2309748;rs6710355;2:100704528:C_T;rs2576678;2:100709352:C_T	NA
4	2	100680001-100720000	100800001-100840000	1.4373e-20	IMR90	rs1821828;rs2309748;rs6710355;2:100704528:C_T;rs2576678;2:100709352:C_T	NA
4	2	100680001-100720000	100160001-100200000	4.75922e-17	IMR90	rs1821828;rs2309748;rs6710355;2:100704528:C_T;rs2576678;2:100709352:C_T	NA
4	2	100680001-100720000	100200001-100240000	1.90107e-19	IMR90	rs1821828;rs2309748;rs6710355;2:100704528:C_T;rs2576678;2:100709352:C_T	NA
4	2	100680001-100720000	100240001-100280000	1.7945e-11	IMR90	rs1821828;rs2309748;rs6710355;2:100704528:C_T;rs2576678;2:100709352:C_T	NA
4	2	100680001-100720000	100280001-100320000	1.5643e-12	IMR90	rs1821828;rs2309748;rs6710355;2:100704528:C_T;rs2576678;2:100709352:C_T	NA
4	2	100680001-100720000	100320001-100360000	2.70558e-12	IMR90	rs1821828;rs2309748;rs6710355;2:100704528:C_T;rs2576678;2:100709352:C_T	NA
4	2	100680001-100720000	100360001-100400000	9.52445e-19	IMR90	rs1821828;rs2309748;rs6710355;2:100704528:C_T;rs2576678;2:100709352:C_T	NA
4	2	100680001-100720000	100400001-100440000	4.7505e-16	IMR90	rs1821828;rs2309748;rs6710355;2:100704528:C_T;rs2576678;2:100709352:C_T	NA
4	2	100680001-100720000	100440001-100480000	3.46557e-08	IMR90	rs1821828;rs2309748;rs6710355;2:100704528:C_T;rs2576678;2:100709352:C_T	NA
4	2	100680001-100720000	100480001-100520000	5.95805e-08	IMR90	rs1821828;rs2309748;rs6710355;2:100704528:C_T;rs2576678;2:100709352:C_T	NA
4	2	100680001-100720000	100520001-100560000	2.55235e-10	IMR90	rs1821828;rs2309748;rs6710355;2:100704528:C_T;rs2576678;2:100709352:C_T	NA
4	2	100680001-100720000	100600001-100640000	1.2335e-44	IMR90	rs1821828;rs2309748;rs6710355;2:100704528:C_T;rs2576678;2:100709352:C_T	NA
4	2	100680001-100720000	100160001-100200000	3.61472e-08	Left_Ventricle	rs1821828;rs2309748;rs6710355;2:100704528:C_T;rs2576678;2:100709352:C_T	NA
4	2	100680001-100720000	100800001-100840000	7.89457e-46	Mesenchymal_Stem_Cell	rs1821828;rs2309748;rs6710355;2:100704528:C_T;rs2576678;2:100709352:C_T	NA
4	2	100680001-100720000	100160001-100200000	4.5669e-30	Mesenchymal_Stem_Cell	rs1821828;rs2309748;rs6710355;2:100704528:C_T;rs2576678;2:100709352:C_T	NA
4	2	100680001-100720000	100200001-100240000	1.26136e-18	Mesenchymal_Stem_Cell	rs1821828;rs2309748;rs6710355;2:100704528:C_T;rs2576678;2:100709352:C_T	NA
4	2	100680001-100720000	100240001-100280000	4.03349e-24	Mesenchymal_Stem_Cell	rs1821828;rs2309748;rs6710355;2:100704528:C_T;rs2576678;2:100709352:C_T	NA
4	2	100680001-100720000	100280001-100320000	9.9831e-13	Mesenchymal_Stem_Cell	rs1821828;rs2309748;rs6710355;2:100704528:C_T;rs2576678;2:100709352:C_T	NA
4	2	100680001-100720000	100320001-100360000	8.36258e-07	Mesenchymal_Stem_Cell	rs1821828;rs2309748;rs6710355;2:100704528:C_T;rs2576678;2:100709352:C_T	NA
4	2	100680001-100720000	100360001-100400000	7.55087e-45	Mesenchymal_Stem_Cell	rs1821828;rs2309748;rs6710355;2:100704528:C_T;rs2576678;2:100709352:C_T	NA
4	2	100680001-100720000	100400001-100440000	9.83975e-15	Mesenchymal_Stem_Cell	rs1821828;rs2309748;rs6710355;2:100704528:C_T;rs2576678;2:100709352:C_T	NA
4	2	100680001-100720000	100440001-100480000	2.83363e-12	Mesenchymal_Stem_Cell	rs1821828;rs2309748;rs6710355;2:100704528:C_T;rs2576678;2:100709352:C_T	NA
4	2	100680001-100720000	100480001-100520000	1.66481e-09	Mesenchymal_Stem_Cell	rs1821828;rs2309748;rs6710355;2:100704528:C_T;rs2576678;2:100709352:C_T	NA
4	2	100680001-100720000	100520001-100560000	3.80874e-34	Mesenchymal_Stem_Cell	rs1821828;rs2309748;rs6710355;2:100704528:C_T;rs2576678;2:100709352:C_T	NA
4	2	100680001-100720000	100600001-100640000	5.67773e-54	Mesenchymal_Stem_Cell	rs1821828;rs2309748;rs6710355;2:100704528:C_T;rs2576678;2:100709352:C_T	NA
4	2	100680001-100720000	100800001-100840000	1.82404e-07	Mesendoderm	rs1821828;rs2309748;rs6710355;2:100704528:C_T;rs2576678;2:100709352:C_T	NA
4	2	100680001-100720000	100160001-100200000	3.19739e-08	Mesendoderm	rs1821828;rs2309748;rs6710355;2:100704528:C_T;rs2576678;2:100709352:C_T	NA
4	2	100680001-100720000	100200001-100240000	1.39793e-11	Mesendoderm	rs1821828;rs2309748;rs6710355;2:100704528:C_T;rs2576678;2:100709352:C_T	NA
4	2	100680001-100720000	100240001-100280000	5.61231e-08	Mesendoderm	rs1821828;rs2309748;rs6710355;2:100704528:C_T;rs2576678;2:100709352:C_T	NA
4	2	100680001-100720000	100360001-100400000	1.30274e-11	Mesendoderm	rs1821828;rs2309748;rs6710355;2:100704528:C_T;rs2576678;2:100709352:C_T	NA
4	2	100720001-100760000	100160001-100200000	8.78122e-10	hESC	2:100721050:A_G;rs10211595;rs6749757;rs13011181;rs11694875;rs13022707;2:100735304:C_T;rs55918648;rs6732141;rs7565967;rs2164712;rs11680586;rs2118280;rs11692215;rs1561230;rs11885529;rs6713524;rs11680485;rs7575877;rs11123808;rs11677607;rs13011874;rs11686599;rs13000759;rs13019618;rs11681227;rs13032454;rs12712064;rs4851252;rs4850920;2:100757440:G_GTGATGA;2:100757881:C_G;rs11123809;rs11900482;rs1300398…	NA
4	2	100720001-100760000	100360001-100400000	2.62629e-08	hESC	2:100721050:A_G;rs10211595;rs6749757;rs13011181;rs11694875;rs13022707;2:100735304:C_T;rs55918648;rs6732141;rs7565967;rs2164712;rs11680586;rs2118280;rs11692215;rs1561230;rs11885529;rs6713524;rs11680485;rs7575877;rs11123808;rs11677607;rs13011874;rs11686599;rs13000759;rs13019618;rs11681227;rs13032454;rs12712064;rs4851252;rs4850920;2:100757440:G_GTGATGA;2:100757881:C_G;rs11123809;rs11900482;rs1300398…	NA
4	2	100720001-100760000	100760001-100800000	3.6131e-13	IMR90	2:100721050:A_G;rs10211595;rs6749757;rs13011181;rs11694875;rs13022707;2:100735304:C_T;rs55918648;rs6732141;rs7565967;rs2164712;rs11680586;rs2118280;rs11692215;rs1561230;rs11885529;rs6713524;rs11680485;rs7575877;rs11123808;rs11677607;rs13011874;rs11686599;rs13000759;rs13019618;rs11681227;rs13032454;rs12712064;rs4851252;rs4850920;2:100757440:G_GTGATGA;2:100757881:C_G;rs11123809;rs11900482;rs1300398…	NA
4	2	100720001-100760000	100800001-100840000	3.27914e-46	IMR90	2:100721050:A_G;rs10211595;rs6749757;rs13011181;rs11694875;rs13022707;2:100735304:C_T;rs55918648;rs6732141;rs7565967;rs2164712;rs11680586;rs2118280;rs11692215;rs1561230;rs11885529;rs6713524;rs11680485;rs7575877;rs11123808;rs11677607;rs13011874;rs11686599;rs13000759;rs13019618;rs11681227;rs13032454;rs12712064;rs4851252;rs4850920;2:100757440:G_GTGATGA;2:100757881:C_G;rs11123809;rs11900482;rs1300398…	NA
4	2	100720001-100760000	100040001-100080000	5.24492e-08	IMR90	2:100721050:A_G;rs10211595;rs6749757;rs13011181;rs11694875;rs13022707;2:100735304:C_T;rs55918648;rs6732141;rs7565967;rs2164712;rs11680586;rs2118280;rs11692215;rs1561230;rs11885529;rs6713524;rs11680485;rs7575877;rs11123808;rs11677607;rs13011874;rs11686599;rs13000759;rs13019618;rs11681227;rs13032454;rs12712064;rs4851252;rs4850920;2:100757440:G_GTGATGA;2:100757881:C_G;rs11123809;rs11900482;rs1300398…	NA
4	2	100720001-100760000	100160001-100200000	2.20147e-37	IMR90	2:100721050:A_G;rs10211595;rs6749757;rs13011181;rs11694875;rs13022707;2:100735304:C_T;rs55918648;rs6732141;rs7565967;rs2164712;rs11680586;rs2118280;rs11692215;rs1561230;rs11885529;rs6713524;rs11680485;rs7575877;rs11123808;rs11677607;rs13011874;rs11686599;rs13000759;rs13019618;rs11681227;rs13032454;rs12712064;rs4851252;rs4850920;2:100757440:G_GTGATGA;2:100757881:C_G;rs11123809;rs11900482;rs1300398…	NA
4	2	100720001-100760000	100200001-100240000	6.32256e-22	IMR90	2:100721050:A_G;rs10211595;rs6749757;rs13011181;rs11694875;rs13022707;2:100735304:C_T;rs55918648;rs6732141;rs7565967;rs2164712;rs11680586;rs2118280;rs11692215;rs1561230;rs11885529;rs6713524;rs11680485;rs7575877;rs11123808;rs11677607;rs13011874;rs11686599;rs13000759;rs13019618;rs11681227;rs13032454;rs12712064;rs4851252;rs4850920;2:100757440:G_GTGATGA;2:100757881:C_G;rs11123809;rs11900482;rs1300398…	NA
4	2	100720001-100760000	100240001-100280000	1.90107e-19	IMR90	2:100721050:A_G;rs10211595;rs6749757;rs13011181;rs11694875;rs13022707;2:100735304:C_T;rs55918648;rs6732141;rs7565967;rs2164712;rs11680586;rs2118280;rs11692215;rs1561230;rs11885529;rs6713524;rs11680485;rs7575877;rs11123808;rs11677607;rs13011874;rs11686599;rs13000759;rs13019618;rs11681227;rs13032454;rs12712064;rs4851252;rs4850920;2:100757440:G_GTGATGA;2:100757881:C_G;rs11123809;rs11900482;rs1300398…	NA
4	2	100720001-100760000	100280001-100320000	3.28663e-32	IMR90	2:100721050:A_G;rs10211595;rs6749757;rs13011181;rs11694875;rs13022707;2:100735304:C_T;rs55918648;rs6732141;rs7565967;rs2164712;rs11680586;rs2118280;rs11692215;rs1561230;rs11885529;rs6713524;rs11680485;rs7575877;rs11123808;rs11677607;rs13011874;rs11686599;rs13000759;rs13019618;rs11681227;rs13032454;rs12712064;rs4851252;rs4850920;2:100757440:G_GTGATGA;2:100757881:C_G;rs11123809;rs11900482;rs1300398…	NA
4	2	100720001-100760000	100320001-100360000	2.66598e-14	IMR90	2:100721050:A_G;rs10211595;rs6749757;rs13011181;rs11694875;rs13022707;2:100735304:C_T;rs55918648;rs6732141;rs7565967;rs2164712;rs11680586;rs2118280;rs11692215;rs1561230;rs11885529;rs6713524;rs11680485;rs7575877;rs11123808;rs11677607;rs13011874;rs11686599;rs13000759;rs13019618;rs11681227;rs13032454;rs12712064;rs4851252;rs4850920;2:100757440:G_GTGATGA;2:100757881:C_G;rs11123809;rs11900482;rs1300398…	NA
4	2	100720001-100760000	100360001-100400000	1.51299e-22	IMR90	2:100721050:A_G;rs10211595;rs6749757;rs13011181;rs11694875;rs13022707;2:100735304:C_T;rs55918648;rs6732141;rs7565967;rs2164712;rs11680586;rs2118280;rs11692215;rs1561230;rs11885529;rs6713524;rs11680485;rs7575877;rs11123808;rs11677607;rs13011874;rs11686599;rs13000759;rs13019618;rs11681227;rs13032454;rs12712064;rs4851252;rs4850920;2:100757440:G_GTGATGA;2:100757881:C_G;rs11123809;rs11900482;rs1300398…	NA
4	2	100720001-100760000	100400001-100440000	1.66446e-21	IMR90	2:100721050:A_G;rs10211595;rs6749757;rs13011181;rs11694875;rs13022707;2:100735304:C_T;rs55918648;rs6732141;rs7565967;rs2164712;rs11680586;rs2118280;rs11692215;rs1561230;rs11885529;rs6713524;rs11680485;rs7575877;rs11123808;rs11677607;rs13011874;rs11686599;rs13000759;rs13019618;rs11681227;rs13032454;rs12712064;rs4851252;rs4850920;2:100757440:G_GTGATGA;2:100757881:C_G;rs11123809;rs11900482;rs1300398…	NA
4	2	100720001-100760000	100440001-100480000	9.58578e-13	IMR90	2:100721050:A_G;rs10211595;rs6749757;rs13011181;rs11694875;rs13022707;2:100735304:C_T;rs55918648;rs6732141;rs7565967;rs2164712;rs11680586;rs2118280;rs11692215;rs1561230;rs11885529;rs6713524;rs11680485;rs7575877;rs11123808;rs11677607;rs13011874;rs11686599;rs13000759;rs13019618;rs11681227;rs13032454;rs12712064;rs4851252;rs4850920;2:100757440:G_GTGATGA;2:100757881:C_G;rs11123809;rs11900482;rs1300398…	NA
4	2	100720001-100760000	100480001-100520000	7.96273e-11	IMR90	2:100721050:A_G;rs10211595;rs6749757;rs13011181;rs11694875;rs13022707;2:100735304:C_T;rs55918648;rs6732141;rs7565967;rs2164712;rs11680586;rs2118280;rs11692215;rs1561230;rs11885529;rs6713524;rs11680485;rs7575877;rs11123808;rs11677607;rs13011874;rs11686599;rs13000759;rs13019618;rs11681227;rs13032454;rs12712064;rs4851252;rs4850920;2:100757440:G_GTGATGA;2:100757881:C_G;rs11123809;rs11900482;rs1300398…	NA
4	2	100720001-100760000	100520001-100560000	2.44933e-27	IMR90	2:100721050:A_G;rs10211595;rs6749757;rs13011181;rs11694875;rs13022707;2:100735304:C_T;rs55918648;rs6732141;rs7565967;rs2164712;rs11680586;rs2118280;rs11692215;rs1561230;rs11885529;rs6713524;rs11680485;rs7575877;rs11123808;rs11677607;rs13011874;rs11686599;rs13000759;rs13019618;rs11681227;rs13032454;rs12712064;rs4851252;rs4850920;2:100757440:G_GTGATGA;2:100757881:C_G;rs11123809;rs11900482;rs1300398…	NA
4	2	100720001-100760000	100600001-100640000	6.89726e-29	IMR90	2:100721050:A_G;rs10211595;rs6749757;rs13011181;rs11694875;rs13022707;2:100735304:C_T;rs55918648;rs6732141;rs7565967;rs2164712;rs11680586;rs2118280;rs11692215;rs1561230;rs11885529;rs6713524;rs11680485;rs7575877;rs11123808;rs11677607;rs13011874;rs11686599;rs13000759;rs13019618;rs11681227;rs13032454;rs12712064;rs4851252;rs4850920;2:100757440:G_GTGATGA;2:100757881:C_G;rs11123809;rs11900482;rs1300398…	NA
4	2	100720001-100760000	100040001-100080000	9.67932e-07	Left_Ventricle	2:100721050:A_G;rs10211595;rs6749757;rs13011181;rs11694875;rs13022707;2:100735304:C_T;rs55918648;rs6732141;rs7565967;rs2164712;rs11680586;rs2118280;rs11692215;rs1561230;rs11885529;rs6713524;rs11680485;rs7575877;rs11123808;rs11677607;rs13011874;rs11686599;rs13000759;rs13019618;rs11681227;rs13032454;rs12712064;rs4851252;rs4850920;2:100757440:G_GTGATGA;2:100757881:C_G;rs11123809;rs11900482;rs1300398…	NA
4	2	100720001-100760000	100240001-100280000	1.38453e-15	Left_Ventricle	2:100721050:A_G;rs10211595;rs6749757;rs13011181;rs11694875;rs13022707;2:100735304:C_T;rs55918648;rs6732141;rs7565967;rs2164712;rs11680586;rs2118280;rs11692215;rs1561230;rs11885529;rs6713524;rs11680485;rs7575877;rs11123808;rs11677607;rs13011874;rs11686599;rs13000759;rs13019618;rs11681227;rs13032454;rs12712064;rs4851252;rs4850920;2:100757440:G_GTGATGA;2:100757881:C_G;rs11123809;rs11900482;rs1300398…	NA
4	2	100720001-100760000	100760001-100800000	3.12783e-28	Mesenchymal_Stem_Cell	2:100721050:A_G;rs10211595;rs6749757;rs13011181;rs11694875;rs13022707;2:100735304:C_T;rs55918648;rs6732141;rs7565967;rs2164712;rs11680586;rs2118280;rs11692215;rs1561230;rs11885529;rs6713524;rs11680485;rs7575877;rs11123808;rs11677607;rs13011874;rs11686599;rs13000759;rs13019618;rs11681227;rs13032454;rs12712064;rs4851252;rs4850920;2:100757440:G_GTGATGA;2:100757881:C_G;rs11123809;rs11900482;rs1300398…	NA
4	2	100720001-100760000	100800001-100840000	2.11786e-88	Mesenchymal_Stem_Cell	2:100721050:A_G;rs10211595;rs6749757;rs13011181;rs11694875;rs13022707;2:100735304:C_T;rs55918648;rs6732141;rs7565967;rs2164712;rs11680586;rs2118280;rs11692215;rs1561230;rs11885529;rs6713524;rs11680485;rs7575877;rs11123808;rs11677607;rs13011874;rs11686599;rs13000759;rs13019618;rs11681227;rs13032454;rs12712064;rs4851252;rs4850920;2:100757440:G_GTGATGA;2:100757881:C_G;rs11123809;rs11900482;rs1300398…	NA
4	2	100720001-100760000	100040001-100080000	2.21198e-12	Mesenchymal_Stem_Cell	2:100721050:A_G;rs10211595;rs6749757;rs13011181;rs11694875;rs13022707;2:100735304:C_T;rs55918648;rs6732141;rs7565967;rs2164712;rs11680586;rs2118280;rs11692215;rs1561230;rs11885529;rs6713524;rs11680485;rs7575877;rs11123808;rs11677607;rs13011874;rs11686599;rs13000759;rs13019618;rs11681227;rs13032454;rs12712064;rs4851252;rs4850920;2:100757440:G_GTGATGA;2:100757881:C_G;rs11123809;rs11900482;rs1300398…	NA
4	2	100720001-100760000	100160001-100200000	3.75737e-42	Mesenchymal_Stem_Cell	2:100721050:A_G;rs10211595;rs6749757;rs13011181;rs11694875;rs13022707;2:100735304:C_T;rs55918648;rs6732141;rs7565967;rs2164712;rs11680586;rs2118280;rs11692215;rs1561230;rs11885529;rs6713524;rs11680485;rs7575877;rs11123808;rs11677607;rs13011874;rs11686599;rs13000759;rs13019618;rs11681227;rs13032454;rs12712064;rs4851252;rs4850920;2:100757440:G_GTGATGA;2:100757881:C_G;rs11123809;rs11900482;rs1300398…	NA
4	2	100720001-100760000	100200001-100240000	1.52381e-30	Mesenchymal_Stem_Cell	2:100721050:A_G;rs10211595;rs6749757;rs13011181;rs11694875;rs13022707;2:100735304:C_T;rs55918648;rs6732141;rs7565967;rs2164712;rs11680586;rs2118280;rs11692215;rs1561230;rs11885529;rs6713524;rs11680485;rs7575877;rs11123808;rs11677607;rs13011874;rs11686599;rs13000759;rs13019618;rs11681227;rs13032454;rs12712064;rs4851252;rs4850920;2:100757440:G_GTGATGA;2:100757881:C_G;rs11123809;rs11900482;rs1300398…	NA
4	2	100720001-100760000	100240001-100280000	3.3254e-22	Mesenchymal_Stem_Cell	2:100721050:A_G;rs10211595;rs6749757;rs13011181;rs11694875;rs13022707;2:100735304:C_T;rs55918648;rs6732141;rs7565967;rs2164712;rs11680586;rs2118280;rs11692215;rs1561230;rs11885529;rs6713524;rs11680485;rs7575877;rs11123808;rs11677607;rs13011874;rs11686599;rs13000759;rs13019618;rs11681227;rs13032454;rs12712064;rs4851252;rs4850920;2:100757440:G_GTGATGA;2:100757881:C_G;rs11123809;rs11900482;rs1300398…	NA
4	2	100720001-100760000	100280001-100320000	3.80469e-20	Mesenchymal_Stem_Cell	2:100721050:A_G;rs10211595;rs6749757;rs13011181;rs11694875;rs13022707;2:100735304:C_T;rs55918648;rs6732141;rs7565967;rs2164712;rs11680586;rs2118280;rs11692215;rs1561230;rs11885529;rs6713524;rs11680485;rs7575877;rs11123808;rs11677607;rs13011874;rs11686599;rs13000759;rs13019618;rs11681227;rs13032454;rs12712064;rs4851252;rs4850920;2:100757440:G_GTGATGA;2:100757881:C_G;rs11123809;rs11900482;rs1300398…	NA
4	2	100720001-100760000	100360001-100400000	7.2047e-39	Mesenchymal_Stem_Cell	2:100721050:A_G;rs10211595;rs6749757;rs13011181;rs11694875;rs13022707;2:100735304:C_T;rs55918648;rs6732141;rs7565967;rs2164712;rs11680586;rs2118280;rs11692215;rs1561230;rs11885529;rs6713524;rs11680485;rs7575877;rs11123808;rs11677607;rs13011874;rs11686599;rs13000759;rs13019618;rs11681227;rs13032454;rs12712064;rs4851252;rs4850920;2:100757440:G_GTGATGA;2:100757881:C_G;rs11123809;rs11900482;rs1300398…	NA
4	2	100720001-100760000	100400001-100440000	1.00781e-13	Mesenchymal_Stem_Cell	2:100721050:A_G;rs10211595;rs6749757;rs13011181;rs11694875;rs13022707;2:100735304:C_T;rs55918648;rs6732141;rs7565967;rs2164712;rs11680586;rs2118280;rs11692215;rs1561230;rs11885529;rs6713524;rs11680485;rs7575877;rs11123808;rs11677607;rs13011874;rs11686599;rs13000759;rs13019618;rs11681227;rs13032454;rs12712064;rs4851252;rs4850920;2:100757440:G_GTGATGA;2:100757881:C_G;rs11123809;rs11900482;rs1300398…	NA
4	2	100720001-100760000	100520001-100560000	3.88087e-19	Mesenchymal_Stem_Cell	2:100721050:A_G;rs10211595;rs6749757;rs13011181;rs11694875;rs13022707;2:100735304:C_T;rs55918648;rs6732141;rs7565967;rs2164712;rs11680586;rs2118280;rs11692215;rs1561230;rs11885529;rs6713524;rs11680485;rs7575877;rs11123808;rs11677607;rs13011874;rs11686599;rs13000759;rs13019618;rs11681227;rs13032454;rs12712064;rs4851252;rs4850920;2:100757440:G_GTGATGA;2:100757881:C_G;rs11123809;rs11900482;rs1300398…	NA
4	2	100720001-100760000	100600001-100640000	5.26181e-34	Mesenchymal_Stem_Cell	2:100721050:A_G;rs10211595;rs6749757;rs13011181;rs11694875;rs13022707;2:100735304:C_T;rs55918648;rs6732141;rs7565967;rs2164712;rs11680586;rs2118280;rs11692215;rs1561230;rs11885529;rs6713524;rs11680485;rs7575877;rs11123808;rs11677607;rs13011874;rs11686599;rs13000759;rs13019618;rs11681227;rs13032454;rs12712064;rs4851252;rs4850920;2:100757440:G_GTGATGA;2:100757881:C_G;rs11123809;rs11900482;rs1300398…	NA
4	2	100720001-100760000	100800001-100840000	3.25824e-16	Mesendoderm	2:100721050:A_G;rs10211595;rs6749757;rs13011181;rs11694875;rs13022707;2:100735304:C_T;rs55918648;rs6732141;rs7565967;rs2164712;rs11680586;rs2118280;rs11692215;rs1561230;rs11885529;rs6713524;rs11680485;rs7575877;rs11123808;rs11677607;rs13011874;rs11686599;rs13000759;rs13019618;rs11681227;rs13032454;rs12712064;rs4851252;rs4850920;2:100757440:G_GTGATGA;2:100757881:C_G;rs11123809;rs11900482;rs1300398…	NA
4	2	100720001-100760000	100160001-100200000	5.29776e-30	Mesendoderm	2:100721050:A_G;rs10211595;rs6749757;rs13011181;rs11694875;rs13022707;2:100735304:C_T;rs55918648;rs6732141;rs7565967;rs2164712;rs11680586;rs2118280;rs11692215;rs1561230;rs11885529;rs6713524;rs11680485;rs7575877;rs11123808;rs11677607;rs13011874;rs11686599;rs13000759;rs13019618;rs11681227;rs13032454;rs12712064;rs4851252;rs4850920;2:100757440:G_GTGATGA;2:100757881:C_G;rs11123809;rs11900482;rs1300398…	NA
4	2	100720001-100760000	100200001-100240000	2.12145e-07	Mesendoderm	2:100721050:A_G;rs10211595;rs6749757;rs13011181;rs11694875;rs13022707;2:100735304:C_T;rs55918648;rs6732141;rs7565967;rs2164712;rs11680586;rs2118280;rs11692215;rs1561230;rs11885529;rs6713524;rs11680485;rs7575877;rs11123808;rs11677607;rs13011874;rs11686599;rs13000759;rs13019618;rs11681227;rs13032454;rs12712064;rs4851252;rs4850920;2:100757440:G_GTGATGA;2:100757881:C_G;rs11123809;rs11900482;rs1300398…	NA
4	2	100720001-100760000	100360001-100400000	6.86621e-16	Mesendoderm	2:100721050:A_G;rs10211595;rs6749757;rs13011181;rs11694875;rs13022707;2:100735304:C_T;rs55918648;rs6732141;rs7565967;rs2164712;rs11680586;rs2118280;rs11692215;rs1561230;rs11885529;rs6713524;rs11680485;rs7575877;rs11123808;rs11677607;rs13011874;rs11686599;rs13000759;rs13019618;rs11681227;rs13032454;rs12712064;rs4851252;rs4850920;2:100757440:G_GTGATGA;2:100757881:C_G;rs11123809;rs11900482;rs1300398…	NA
4	2	100720001-100760000	100520001-100560000	4.67181e-10	Mesendoderm	2:100721050:A_G;rs10211595;rs6749757;rs13011181;rs11694875;rs13022707;2:100735304:C_T;rs55918648;rs6732141;rs7565967;rs2164712;rs11680586;rs2118280;rs11692215;rs1561230;rs11885529;rs6713524;rs11680485;rs7575877;rs11123808;rs11677607;rs13011874;rs11686599;rs13000759;rs13019618;rs11681227;rs13032454;rs12712064;rs4851252;rs4850920;2:100757440:G_GTGATGA;2:100757881:C_G;rs11123809;rs11900482;rs1300398…	NA
4	2	100720001-100760000	100600001-100640000	3.84557e-07	Mesendoderm	2:100721050:A_G;rs10211595;rs6749757;rs13011181;rs11694875;rs13022707;2:100735304:C_T;rs55918648;rs6732141;rs7565967;rs2164712;rs11680586;rs2118280;rs11692215;rs1561230;rs11885529;rs6713524;rs11680485;rs7575877;rs11123808;rs11677607;rs13011874;rs11686599;rs13000759;rs13019618;rs11681227;rs13032454;rs12712064;rs4851252;rs4850920;2:100757440:G_GTGATGA;2:100757881:C_G;rs11123809;rs11900482;rs1300398…	NA
4	2	100720001-100760000	100360001-100400000	1.83134e-07	Trophoblast-like_Cell	2:100721050:A_G;rs10211595;rs6749757;rs13011181;rs11694875;rs13022707;2:100735304:C_T;rs55918648;rs6732141;rs7565967;rs2164712;rs11680586;rs2118280;rs11692215;rs1561230;rs11885529;rs6713524;rs11680485;rs7575877;rs11123808;rs11677607;rs13011874;rs11686599;rs13000759;rs13019618;rs11681227;rs13032454;rs12712064;rs4851252;rs4850920;2:100757440:G_GTGATGA;2:100757881:C_G;rs11123809;rs11900482;rs1300398…	NA
4	2	100760001-100800000	100200001-100240000	2.17551e-07	hESC	rs11123811;rs12712065;rs12987209;rs12987212;rs11690905;rs11123812;rs2309752;2:100762215:A_AG;2:100762450:G_GCTATGATGATAC;rs4850921;rs4851253;rs4851254;rs12712067;rs13415465;rs13415583;rs10496344;rs12712068;rs1821826;rs1821827;rs1370353;rs2009094;rs2009095;rs11123813;rs11899489;rs12712069;rs4490209;rs11123814;rs6707067;rs12992234;2:100768241:C_T;2:100768879:A_G;2:100769261:C_T;2:100770671:A_T;rs36…	NA
4	2	100760001-100800000	100240001-100280000	3.94545e-08	hESC	rs11123811;rs12712065;rs12987209;rs12987212;rs11690905;rs11123812;rs2309752;2:100762215:A_AG;2:100762450:G_GCTATGATGATAC;rs4850921;rs4851253;rs4851254;rs12712067;rs13415465;rs13415583;rs10496344;rs12712068;rs1821826;rs1821827;rs1370353;rs2009094;rs2009095;rs11123813;rs11899489;rs12712069;rs4490209;rs11123814;rs6707067;rs12992234;2:100768241:C_T;2:100768879:A_G;2:100769261:C_T;2:100770671:A_T;rs36…	NA
4	2	100760001-100800000	100360001-100400000	9.57134e-09	hESC	rs11123811;rs12712065;rs12987209;rs12987212;rs11690905;rs11123812;rs2309752;2:100762215:A_AG;2:100762450:G_GCTATGATGATAC;rs4850921;rs4851253;rs4851254;rs12712067;rs13415465;rs13415583;rs10496344;rs12712068;rs1821826;rs1821827;rs1370353;rs2009094;rs2009095;rs11123813;rs11899489;rs12712069;rs4490209;rs11123814;rs6707067;rs12992234;2:100768241:C_T;2:100768879:A_G;2:100769261:C_T;2:100770671:A_T;rs36…	NA
4	2	100760001-100800000	100800001-100840000	4.2965e-51	IMR90	rs11123811;rs12712065;rs12987209;rs12987212;rs11690905;rs11123812;rs2309752;2:100762215:A_AG;2:100762450:G_GCTATGATGATAC;rs4850921;rs4851253;rs4851254;rs12712067;rs13415465;rs13415583;rs10496344;rs12712068;rs1821826;rs1821827;rs1370353;rs2009094;rs2009095;rs11123813;rs11899489;rs12712069;rs4490209;rs11123814;rs6707067;rs12992234;2:100768241:C_T;2:100768879:A_G;2:100769261:C_T;2:100770671:A_T;rs36…	NA
4	2	100760001-100800000	100000001-100040000	6.03753e-08	IMR90	rs11123811;rs12712065;rs12987209;rs12987212;rs11690905;rs11123812;rs2309752;2:100762215:A_AG;2:100762450:G_GCTATGATGATAC;rs4850921;rs4851253;rs4851254;rs12712067;rs13415465;rs13415583;rs10496344;rs12712068;rs1821826;rs1821827;rs1370353;rs2009094;rs2009095;rs11123813;rs11899489;rs12712069;rs4490209;rs11123814;rs6707067;rs12992234;2:100768241:C_T;2:100768879:A_G;2:100769261:C_T;2:100770671:A_T;rs36…	NA
4	2	100760001-100800000	100040001-100080000	1.52899e-11	IMR90	rs11123811;rs12712065;rs12987209;rs12987212;rs11690905;rs11123812;rs2309752;2:100762215:A_AG;2:100762450:G_GCTATGATGATAC;rs4850921;rs4851253;rs4851254;rs12712067;rs13415465;rs13415583;rs10496344;rs12712068;rs1821826;rs1821827;rs1370353;rs2009094;rs2009095;rs11123813;rs11899489;rs12712069;rs4490209;rs11123814;rs6707067;rs12992234;2:100768241:C_T;2:100768879:A_G;2:100769261:C_T;2:100770671:A_T;rs36…	NA
4	2	100760001-100800000	100160001-100200000	7.65458e-49	IMR90	rs11123811;rs12712065;rs12987209;rs12987212;rs11690905;rs11123812;rs2309752;2:100762215:A_AG;2:100762450:G_GCTATGATGATAC;rs4850921;rs4851253;rs4851254;rs12712067;rs13415465;rs13415583;rs10496344;rs12712068;rs1821826;rs1821827;rs1370353;rs2009094;rs2009095;rs11123813;rs11899489;rs12712069;rs4490209;rs11123814;rs6707067;rs12992234;2:100768241:C_T;2:100768879:A_G;2:100769261:C_T;2:100770671:A_T;rs36…	NA
4	2	100760001-100800000	100200001-100240000	1.7367e-17	IMR90	rs11123811;rs12712065;rs12987209;rs12987212;rs11690905;rs11123812;rs2309752;2:100762215:A_AG;2:100762450:G_GCTATGATGATAC;rs4850921;rs4851253;rs4851254;rs12712067;rs13415465;rs13415583;rs10496344;rs12712068;rs1821826;rs1821827;rs1370353;rs2009094;rs2009095;rs11123813;rs11899489;rs12712069;rs4490209;rs11123814;rs6707067;rs12992234;2:100768241:C_T;2:100768879:A_G;2:100769261:C_T;2:100770671:A_T;rs36…	NA
4	2	100760001-100800000	100240001-100280000	1.25075e-16	IMR90	rs11123811;rs12712065;rs12987209;rs12987212;rs11690905;rs11123812;rs2309752;2:100762215:A_AG;2:100762450:G_GCTATGATGATAC;rs4850921;rs4851253;rs4851254;rs12712067;rs13415465;rs13415583;rs10496344;rs12712068;rs1821826;rs1821827;rs1370353;rs2009094;rs2009095;rs11123813;rs11899489;rs12712069;rs4490209;rs11123814;rs6707067;rs12992234;2:100768241:C_T;2:100768879:A_G;2:100769261:C_T;2:100770671:A_T;rs36…	NA
4	2	100760001-100800000	100280001-100320000	1.17698e-12	IMR90	rs11123811;rs12712065;rs12987209;rs12987212;rs11690905;rs11123812;rs2309752;2:100762215:A_AG;2:100762450:G_GCTATGATGATAC;rs4850921;rs4851253;rs4851254;rs12712067;rs13415465;rs13415583;rs10496344;rs12712068;rs1821826;rs1821827;rs1370353;rs2009094;rs2009095;rs11123813;rs11899489;rs12712069;rs4490209;rs11123814;rs6707067;rs12992234;2:100768241:C_T;2:100768879:A_G;2:100769261:C_T;2:100770671:A_T;rs36…	NA
4	2	100760001-100800000	100320001-100360000	2.4974e-14	IMR90	rs11123811;rs12712065;rs12987209;rs12987212;rs11690905;rs11123812;rs2309752;2:100762215:A_AG;2:100762450:G_GCTATGATGATAC;rs4850921;rs4851253;rs4851254;rs12712067;rs13415465;rs13415583;rs10496344;rs12712068;rs1821826;rs1821827;rs1370353;rs2009094;rs2009095;rs11123813;rs11899489;rs12712069;rs4490209;rs11123814;rs6707067;rs12992234;2:100768241:C_T;2:100768879:A_G;2:100769261:C_T;2:100770671:A_T;rs36…	NA
4	2	100760001-100800000	100360001-100400000	1.07778e-29	IMR90	rs11123811;rs12712065;rs12987209;rs12987212;rs11690905;rs11123812;rs2309752;2:100762215:A_AG;2:100762450:G_GCTATGATGATAC;rs4850921;rs4851253;rs4851254;rs12712067;rs13415465;rs13415583;rs10496344;rs12712068;rs1821826;rs1821827;rs1370353;rs2009094;rs2009095;rs11123813;rs11899489;rs12712069;rs4490209;rs11123814;rs6707067;rs12992234;2:100768241:C_T;2:100768879:A_G;2:100769261:C_T;2:100770671:A_T;rs36…	NA
4	2	100760001-100800000	100400001-100440000	1.19581e-13	IMR90	rs11123811;rs12712065;rs12987209;rs12987212;rs11690905;rs11123812;rs2309752;2:100762215:A_AG;2:100762450:G_GCTATGATGATAC;rs4850921;rs4851253;rs4851254;rs12712067;rs13415465;rs13415583;rs10496344;rs12712068;rs1821826;rs1821827;rs1370353;rs2009094;rs2009095;rs11123813;rs11899489;rs12712069;rs4490209;rs11123814;rs6707067;rs12992234;2:100768241:C_T;2:100768879:A_G;2:100769261:C_T;2:100770671:A_T;rs36…	NA
4	2	100760001-100800000	100480001-100520000	3.61501e-08	IMR90	rs11123811;rs12712065;rs12987209;rs12987212;rs11690905;rs11123812;rs2309752;2:100762215:A_AG;2:100762450:G_GCTATGATGATAC;rs4850921;rs4851253;rs4851254;rs12712067;rs13415465;rs13415583;rs10496344;rs12712068;rs1821826;rs1821827;rs1370353;rs2009094;rs2009095;rs11123813;rs11899489;rs12712069;rs4490209;rs11123814;rs6707067;rs12992234;2:100768241:C_T;2:100768879:A_G;2:100769261:C_T;2:100770671:A_T;rs36…	NA
4	2	100760001-100800000	100520001-100560000	1.82949e-07	IMR90	rs11123811;rs12712065;rs12987209;rs12987212;rs11690905;rs11123812;rs2309752;2:100762215:A_AG;2:100762450:G_GCTATGATGATAC;rs4850921;rs4851253;rs4851254;rs12712067;rs13415465;rs13415583;rs10496344;rs12712068;rs1821826;rs1821827;rs1370353;rs2009094;rs2009095;rs11123813;rs11899489;rs12712069;rs4490209;rs11123814;rs6707067;rs12992234;2:100768241:C_T;2:100768879:A_G;2:100769261:C_T;2:100770671:A_T;rs36…	NA
4	2	100760001-100800000	100600001-100640000	7.41404e-15	IMR90	rs11123811;rs12712065;rs12987209;rs12987212;rs11690905;rs11123812;rs2309752;2:100762215:A_AG;2:100762450:G_GCTATGATGATAC;rs4850921;rs4851253;rs4851254;rs12712067;rs13415465;rs13415583;rs10496344;rs12712068;rs1821826;rs1821827;rs1370353;rs2009094;rs2009095;rs11123813;rs11899489;rs12712069;rs4490209;rs11123814;rs6707067;rs12992234;2:100768241:C_T;2:100768879:A_G;2:100769261:C_T;2:100770671:A_T;rs36…	NA
4	2	100760001-100800000	100720001-100760000	3.6131e-13	IMR90	rs11123811;rs12712065;rs12987209;rs12987212;rs11690905;rs11123812;rs2309752;2:100762215:A_AG;2:100762450:G_GCTATGATGATAC;rs4850921;rs4851253;rs4851254;rs12712067;rs13415465;rs13415583;rs10496344;rs12712068;rs1821826;rs1821827;rs1370353;rs2009094;rs2009095;rs11123813;rs11899489;rs12712069;rs4490209;rs11123814;rs6707067;rs12992234;2:100768241:C_T;2:100768879:A_G;2:100769261:C_T;2:100770671:A_T;rs36…	ENSG00000144218
4	2	100760001-100800000	100160001-100200000	8.72255e-07	Left_Ventricle	rs11123811;rs12712065;rs12987209;rs12987212;rs11690905;rs11123812;rs2309752;2:100762215:A_AG;2:100762450:G_GCTATGATGATAC;rs4850921;rs4851253;rs4851254;rs12712067;rs13415465;rs13415583;rs10496344;rs12712068;rs1821826;rs1821827;rs1370353;rs2009094;rs2009095;rs11123813;rs11899489;rs12712069;rs4490209;rs11123814;rs6707067;rs12992234;2:100768241:C_T;2:100768879:A_G;2:100769261:C_T;2:100770671:A_T;rs36…	NA
4	2	100760001-100800000	100200001-100240000	1.00804e-07	Left_Ventricle	rs11123811;rs12712065;rs12987209;rs12987212;rs11690905;rs11123812;rs2309752;2:100762215:A_AG;2:100762450:G_GCTATGATGATAC;rs4850921;rs4851253;rs4851254;rs12712067;rs13415465;rs13415583;rs10496344;rs12712068;rs1821826;rs1821827;rs1370353;rs2009094;rs2009095;rs11123813;rs11899489;rs12712069;rs4490209;rs11123814;rs6707067;rs12992234;2:100768241:C_T;2:100768879:A_G;2:100769261:C_T;2:100770671:A_T;rs36…	NA
4	2	100760001-100800000	100240001-100280000	5.10623e-09	Left_Ventricle	rs11123811;rs12712065;rs12987209;rs12987212;rs11690905;rs11123812;rs2309752;2:100762215:A_AG;2:100762450:G_GCTATGATGATAC;rs4850921;rs4851253;rs4851254;rs12712067;rs13415465;rs13415583;rs10496344;rs12712068;rs1821826;rs1821827;rs1370353;rs2009094;rs2009095;rs11123813;rs11899489;rs12712069;rs4490209;rs11123814;rs6707067;rs12992234;2:100768241:C_T;2:100768879:A_G;2:100769261:C_T;2:100770671:A_T;rs36…	NA
4	2	100760001-100800000	100440001-100480000	5.507e-08	Left_Ventricle	rs11123811;rs12712065;rs12987209;rs12987212;rs11690905;rs11123812;rs2309752;2:100762215:A_AG;2:100762450:G_GCTATGATGATAC;rs4850921;rs4851253;rs4851254;rs12712067;rs13415465;rs13415583;rs10496344;rs12712068;rs1821826;rs1821827;rs1370353;rs2009094;rs2009095;rs11123813;rs11899489;rs12712069;rs4490209;rs11123814;rs6707067;rs12992234;2:100768241:C_T;2:100768879:A_G;2:100769261:C_T;2:100770671:A_T;rs36…	NA
4	2	100760001-100800000	100600001-100640000	1.69251e-09	Left_Ventricle	rs11123811;rs12712065;rs12987209;rs12987212;rs11690905;rs11123812;rs2309752;2:100762215:A_AG;2:100762450:G_GCTATGATGATAC;rs4850921;rs4851253;rs4851254;rs12712067;rs13415465;rs13415583;rs10496344;rs12712068;rs1821826;rs1821827;rs1370353;rs2009094;rs2009095;rs11123813;rs11899489;rs12712069;rs4490209;rs11123814;rs6707067;rs12992234;2:100768241:C_T;2:100768879:A_G;2:100769261:C_T;2:100770671:A_T;rs36…	NA
4	2	100760001-100800000	100160001-100200000	6.93058e-07	Liver	rs11123811;rs12712065;rs12987209;rs12987212;rs11690905;rs11123812;rs2309752;2:100762215:A_AG;2:100762450:G_GCTATGATGATAC;rs4850921;rs4851253;rs4851254;rs12712067;rs13415465;rs13415583;rs10496344;rs12712068;rs1821826;rs1821827;rs1370353;rs2009094;rs2009095;rs11123813;rs11899489;rs12712069;rs4490209;rs11123814;rs6707067;rs12992234;2:100768241:C_T;2:100768879:A_G;2:100769261:C_T;2:100770671:A_T;rs36…	NA
4	2	100760001-100800000	100400001-100440000	8.67424e-07	Liver	rs11123811;rs12712065;rs12987209;rs12987212;rs11690905;rs11123812;rs2309752;2:100762215:A_AG;2:100762450:G_GCTATGATGATAC;rs4850921;rs4851253;rs4851254;rs12712067;rs13415465;rs13415583;rs10496344;rs12712068;rs1821826;rs1821827;rs1370353;rs2009094;rs2009095;rs11123813;rs11899489;rs12712069;rs4490209;rs11123814;rs6707067;rs12992234;2:100768241:C_T;2:100768879:A_G;2:100769261:C_T;2:100770671:A_T;rs36…	NA
4	2	100760001-100800000	100800001-100840000	1.08863e-65	Mesenchymal_Stem_Cell	rs11123811;rs12712065;rs12987209;rs12987212;rs11690905;rs11123812;rs2309752;2:100762215:A_AG;2:100762450:G_GCTATGATGATAC;rs4850921;rs4851253;rs4851254;rs12712067;rs13415465;rs13415583;rs10496344;rs12712068;rs1821826;rs1821827;rs1370353;rs2009094;rs2009095;rs11123813;rs11899489;rs12712069;rs4490209;rs11123814;rs6707067;rs12992234;2:100768241:C_T;2:100768879:A_G;2:100769261:C_T;2:100770671:A_T;rs36…	NA
4	2	100760001-100800000	100000001-100040000	1.12991e-07	Mesenchymal_Stem_Cell	rs11123811;rs12712065;rs12987209;rs12987212;rs11690905;rs11123812;rs2309752;2:100762215:A_AG;2:100762450:G_GCTATGATGATAC;rs4850921;rs4851253;rs4851254;rs12712067;rs13415465;rs13415583;rs10496344;rs12712068;rs1821826;rs1821827;rs1370353;rs2009094;rs2009095;rs11123813;rs11899489;rs12712069;rs4490209;rs11123814;rs6707067;rs12992234;2:100768241:C_T;2:100768879:A_G;2:100769261:C_T;2:100770671:A_T;rs36…	NA
4	2	100760001-100800000	100040001-100080000	3.47044e-14	Mesenchymal_Stem_Cell	rs11123811;rs12712065;rs12987209;rs12987212;rs11690905;rs11123812;rs2309752;2:100762215:A_AG;2:100762450:G_GCTATGATGATAC;rs4850921;rs4851253;rs4851254;rs12712067;rs13415465;rs13415583;rs10496344;rs12712068;rs1821826;rs1821827;rs1370353;rs2009094;rs2009095;rs11123813;rs11899489;rs12712069;rs4490209;rs11123814;rs6707067;rs12992234;2:100768241:C_T;2:100768879:A_G;2:100769261:C_T;2:100770671:A_T;rs36…	NA
4	2	100760001-100800000	100160001-100200000	2.56571e-28	Mesenchymal_Stem_Cell	rs11123811;rs12712065;rs12987209;rs12987212;rs11690905;rs11123812;rs2309752;2:100762215:A_AG;2:100762450:G_GCTATGATGATAC;rs4850921;rs4851253;rs4851254;rs12712067;rs13415465;rs13415583;rs10496344;rs12712068;rs1821826;rs1821827;rs1370353;rs2009094;rs2009095;rs11123813;rs11899489;rs12712069;rs4490209;rs11123814;rs6707067;rs12992234;2:100768241:C_T;2:100768879:A_G;2:100769261:C_T;2:100770671:A_T;rs36…	NA
4	2	100760001-100800000	100200001-100240000	1.75492e-09	Mesenchymal_Stem_Cell	rs11123811;rs12712065;rs12987209;rs12987212;rs11690905;rs11123812;rs2309752;2:100762215:A_AG;2:100762450:G_GCTATGATGATAC;rs4850921;rs4851253;rs4851254;rs12712067;rs13415465;rs13415583;rs10496344;rs12712068;rs1821826;rs1821827;rs1370353;rs2009094;rs2009095;rs11123813;rs11899489;rs12712069;rs4490209;rs11123814;rs6707067;rs12992234;2:100768241:C_T;2:100768879:A_G;2:100769261:C_T;2:100770671:A_T;rs36…	NA
4	2	100760001-100800000	100240001-100280000	1.91098e-25	Mesenchymal_Stem_Cell	rs11123811;rs12712065;rs12987209;rs12987212;rs11690905;rs11123812;rs2309752;2:100762215:A_AG;2:100762450:G_GCTATGATGATAC;rs4850921;rs4851253;rs4851254;rs12712067;rs13415465;rs13415583;rs10496344;rs12712068;rs1821826;rs1821827;rs1370353;rs2009094;rs2009095;rs11123813;rs11899489;rs12712069;rs4490209;rs11123814;rs6707067;rs12992234;2:100768241:C_T;2:100768879:A_G;2:100769261:C_T;2:100770671:A_T;rs36…	NA
4	2	100760001-100800000	100280001-100320000	7.29017e-18	Mesenchymal_Stem_Cell	rs11123811;rs12712065;rs12987209;rs12987212;rs11690905;rs11123812;rs2309752;2:100762215:A_AG;2:100762450:G_GCTATGATGATAC;rs4850921;rs4851253;rs4851254;rs12712067;rs13415465;rs13415583;rs10496344;rs12712068;rs1821826;rs1821827;rs1370353;rs2009094;rs2009095;rs11123813;rs11899489;rs12712069;rs4490209;rs11123814;rs6707067;rs12992234;2:100768241:C_T;2:100768879:A_G;2:100769261:C_T;2:100770671:A_T;rs36…	NA
4	2	100760001-100800000	100360001-100400000	4.97906e-32	Mesenchymal_Stem_Cell	rs11123811;rs12712065;rs12987209;rs12987212;rs11690905;rs11123812;rs2309752;2:100762215:A_AG;2:100762450:G_GCTATGATGATAC;rs4850921;rs4851253;rs4851254;rs12712067;rs13415465;rs13415583;rs10496344;rs12712068;rs1821826;rs1821827;rs1370353;rs2009094;rs2009095;rs11123813;rs11899489;rs12712069;rs4490209;rs11123814;rs6707067;rs12992234;2:100768241:C_T;2:100768879:A_G;2:100769261:C_T;2:100770671:A_T;rs36…	NA
4	2	100760001-100800000	100400001-100440000	5.97725e-08	Mesenchymal_Stem_Cell	rs11123811;rs12712065;rs12987209;rs12987212;rs11690905;rs11123812;rs2309752;2:100762215:A_AG;2:100762450:G_GCTATGATGATAC;rs4850921;rs4851253;rs4851254;rs12712067;rs13415465;rs13415583;rs10496344;rs12712068;rs1821826;rs1821827;rs1370353;rs2009094;rs2009095;rs11123813;rs11899489;rs12712069;rs4490209;rs11123814;rs6707067;rs12992234;2:100768241:C_T;2:100768879:A_G;2:100769261:C_T;2:100770671:A_T;rs36…	NA
4	2	100760001-100800000	100520001-100560000	3.94397e-20	Mesenchymal_Stem_Cell	rs11123811;rs12712065;rs12987209;rs12987212;rs11690905;rs11123812;rs2309752;2:100762215:A_AG;2:100762450:G_GCTATGATGATAC;rs4850921;rs4851253;rs4851254;rs12712067;rs13415465;rs13415583;rs10496344;rs12712068;rs1821826;rs1821827;rs1370353;rs2009094;rs2009095;rs11123813;rs11899489;rs12712069;rs4490209;rs11123814;rs6707067;rs12992234;2:100768241:C_T;2:100768879:A_G;2:100769261:C_T;2:100770671:A_T;rs36…	NA
4	2	100760001-100800000	100600001-100640000	4.4043e-33	Mesenchymal_Stem_Cell	rs11123811;rs12712065;rs12987209;rs12987212;rs11690905;rs11123812;rs2309752;2:100762215:A_AG;2:100762450:G_GCTATGATGATAC;rs4850921;rs4851253;rs4851254;rs12712067;rs13415465;rs13415583;rs10496344;rs12712068;rs1821826;rs1821827;rs1370353;rs2009094;rs2009095;rs11123813;rs11899489;rs12712069;rs4490209;rs11123814;rs6707067;rs12992234;2:100768241:C_T;2:100768879:A_G;2:100769261:C_T;2:100770671:A_T;rs36…	NA
4	2	100760001-100800000	100720001-100760000	3.12783e-28	Mesenchymal_Stem_Cell	rs11123811;rs12712065;rs12987209;rs12987212;rs11690905;rs11123812;rs2309752;2:100762215:A_AG;2:100762450:G_GCTATGATGATAC;rs4850921;rs4851253;rs4851254;rs12712067;rs13415465;rs13415583;rs10496344;rs12712068;rs1821826;rs1821827;rs1370353;rs2009094;rs2009095;rs11123813;rs11899489;rs12712069;rs4490209;rs11123814;rs6707067;rs12992234;2:100768241:C_T;2:100768879:A_G;2:100769261:C_T;2:100770671:A_T;rs36…	ENSG00000144218
4	2	100760001-100800000	100040001-100080000	4.46277e-07	Mesendoderm	rs11123811;rs12712065;rs12987209;rs12987212;rs11690905;rs11123812;rs2309752;2:100762215:A_AG;2:100762450:G_GCTATGATGATAC;rs4850921;rs4851253;rs4851254;rs12712067;rs13415465;rs13415583;rs10496344;rs12712068;rs1821826;rs1821827;rs1370353;rs2009094;rs2009095;rs11123813;rs11899489;rs12712069;rs4490209;rs11123814;rs6707067;rs12992234;2:100768241:C_T;2:100768879:A_G;2:100769261:C_T;2:100770671:A_T;rs36…	NA
4	2	100760001-100800000	100160001-100200000	2.08942e-15	Mesendoderm	rs11123811;rs12712065;rs12987209;rs12987212;rs11690905;rs11123812;rs2309752;2:100762215:A_AG;2:100762450:G_GCTATGATGATAC;rs4850921;rs4851253;rs4851254;rs12712067;rs13415465;rs13415583;rs10496344;rs12712068;rs1821826;rs1821827;rs1370353;rs2009094;rs2009095;rs11123813;rs11899489;rs12712069;rs4490209;rs11123814;rs6707067;rs12992234;2:100768241:C_T;2:100768879:A_G;2:100769261:C_T;2:100770671:A_T;rs36…	NA
4	2	100760001-100800000	100240001-100280000	2.75236e-10	Mesendoderm	rs11123811;rs12712065;rs12987209;rs12987212;rs11690905;rs11123812;rs2309752;2:100762215:A_AG;2:100762450:G_GCTATGATGATAC;rs4850921;rs4851253;rs4851254;rs12712067;rs13415465;rs13415583;rs10496344;rs12712068;rs1821826;rs1821827;rs1370353;rs2009094;rs2009095;rs11123813;rs11899489;rs12712069;rs4490209;rs11123814;rs6707067;rs12992234;2:100768241:C_T;2:100768879:A_G;2:100769261:C_T;2:100770671:A_T;rs36…	NA
4	2	100760001-100800000	100280001-100320000	2.38179e-08	Mesendoderm	rs11123811;rs12712065;rs12987209;rs12987212;rs11690905;rs11123812;rs2309752;2:100762215:A_AG;2:100762450:G_GCTATGATGATAC;rs4850921;rs4851253;rs4851254;rs12712067;rs13415465;rs13415583;rs10496344;rs12712068;rs1821826;rs1821827;rs1370353;rs2009094;rs2009095;rs11123813;rs11899489;rs12712069;rs4490209;rs11123814;rs6707067;rs12992234;2:100768241:C_T;2:100768879:A_G;2:100769261:C_T;2:100770671:A_T;rs36…	NA
4	2	100760001-100800000	100360001-100400000	1.98786e-14	Mesendoderm	rs11123811;rs12712065;rs12987209;rs12987212;rs11690905;rs11123812;rs2309752;2:100762215:A_AG;2:100762450:G_GCTATGATGATAC;rs4850921;rs4851253;rs4851254;rs12712067;rs13415465;rs13415583;rs10496344;rs12712068;rs1821826;rs1821827;rs1370353;rs2009094;rs2009095;rs11123813;rs11899489;rs12712069;rs4490209;rs11123814;rs6707067;rs12992234;2:100768241:C_T;2:100768879:A_G;2:100769261:C_T;2:100770671:A_T;rs36…	NA
4	2	100760001-100800000	100520001-100560000	2.6721e-08	Mesendoderm	rs11123811;rs12712065;rs12987209;rs12987212;rs11690905;rs11123812;rs2309752;2:100762215:A_AG;2:100762450:G_GCTATGATGATAC;rs4850921;rs4851253;rs4851254;rs12712067;rs13415465;rs13415583;rs10496344;rs12712068;rs1821826;rs1821827;rs1370353;rs2009094;rs2009095;rs11123813;rs11899489;rs12712069;rs4490209;rs11123814;rs6707067;rs12992234;2:100768241:C_T;2:100768879:A_G;2:100769261:C_T;2:100770671:A_T;rs36…	NA
4	2	100760001-100800000	100600001-100640000	3.92123e-09	Mesendoderm	rs11123811;rs12712065;rs12987209;rs12987212;rs11690905;rs11123812;rs2309752;2:100762215:A_AG;2:100762450:G_GCTATGATGATAC;rs4850921;rs4851253;rs4851254;rs12712067;rs13415465;rs13415583;rs10496344;rs12712068;rs1821826;rs1821827;rs1370353;rs2009094;rs2009095;rs11123813;rs11899489;rs12712069;rs4490209;rs11123814;rs6707067;rs12992234;2:100768241:C_T;2:100768879:A_G;2:100769261:C_T;2:100770671:A_T;rs36…	NA
4	2	100800001-100840000	100160001-100200000	5.90388e-09	Aorta	rs11677053;rs13002946;rs11678979;rs6722241;rs10167029;rs12712073;rs10167279;rs11691869;rs6712515;rs6722661;rs6709656;rs11676922;rs2309757;rs4851264;rs7580200;rs7566527;2:100813083:C_CT;rs6750505;rs6740612;rs6740838;rs13013169;rs893245;rs893246;2:100817138:C_CT;rs10496345;rs12991254;rs4851266;rs11689199;rs11689201;rs13018640;rs12987662;rs4851267;rs11687241;rs9653442;rs4851268;rs11695383;rs11691409…	NA
4	2	100800001-100840000	100160001-100200000	1.38366e-08	Bladder	rs11677053;rs13002946;rs11678979;rs6722241;rs10167029;rs12712073;rs10167279;rs11691869;rs6712515;rs6722661;rs6709656;rs11676922;rs2309757;rs4851264;rs7580200;rs7566527;2:100813083:C_CT;rs6750505;rs6740612;rs6740838;rs13013169;rs893245;rs893246;2:100817138:C_CT;rs10496345;rs12991254;rs4851266;rs11689199;rs11689201;rs13018640;rs12987662;rs4851267;rs11687241;rs9653442;rs4851268;rs11695383;rs11691409…	NA
4	2	100800001-100840000	99760001-99800000	2.8126e-08	hESC	rs11677053;rs13002946;rs11678979;rs6722241;rs10167029;rs12712073;rs10167279;rs11691869;rs6712515;rs6722661;rs6709656;rs11676922;rs2309757;rs4851264;rs7580200;rs7566527;2:100813083:C_CT;rs6750505;rs6740612;rs6740838;rs13013169;rs893245;rs893246;2:100817138:C_CT;rs10496345;rs12991254;rs4851266;rs11689199;rs11689201;rs13018640;rs12987662;rs4851267;rs11687241;rs9653442;rs4851268;rs11695383;rs11691409…	ENSG00000135951:ENSG00000144182:ENSG00000273155:ENSG00000158411:ENSG00000185414
4	2	100800001-100840000	100000001-100040000	1.70384e-11	hESC	rs11677053;rs13002946;rs11678979;rs6722241;rs10167029;rs12712073;rs10167279;rs11691869;rs6712515;rs6722661;rs6709656;rs11676922;rs2309757;rs4851264;rs7580200;rs7566527;2:100813083:C_CT;rs6750505;rs6740612;rs6740838;rs13013169;rs893245;rs893246;2:100817138:C_CT;rs10496345;rs12991254;rs4851266;rs11689199;rs11689201;rs13018640;rs12987662;rs4851267;rs11687241;rs9653442;rs4851268;rs11695383;rs11691409…	NA
4	2	100800001-100840000	100040001-100080000	1.53678e-11	hESC	rs11677053;rs13002946;rs11678979;rs6722241;rs10167029;rs12712073;rs10167279;rs11691869;rs6712515;rs6722661;rs6709656;rs11676922;rs2309757;rs4851264;rs7580200;rs7566527;2:100813083:C_CT;rs6750505;rs6740612;rs6740838;rs13013169;rs893245;rs893246;2:100817138:C_CT;rs10496345;rs12991254;rs4851266;rs11689199;rs11689201;rs13018640;rs12987662;rs4851267;rs11687241;rs9653442;rs4851268;rs11695383;rs11691409…	NA
4	2	100800001-100840000	100160001-100200000	1.251e-31	hESC	rs11677053;rs13002946;rs11678979;rs6722241;rs10167029;rs12712073;rs10167279;rs11691869;rs6712515;rs6722661;rs6709656;rs11676922;rs2309757;rs4851264;rs7580200;rs7566527;2:100813083:C_CT;rs6750505;rs6740612;rs6740838;rs13013169;rs893245;rs893246;2:100817138:C_CT;rs10496345;rs12991254;rs4851266;rs11689199;rs11689201;rs13018640;rs12987662;rs4851267;rs11687241;rs9653442;rs4851268;rs11695383;rs11691409…	NA
4	2	100800001-100840000	100200001-100240000	1.00421e-29	hESC	rs11677053;rs13002946;rs11678979;rs6722241;rs10167029;rs12712073;rs10167279;rs11691869;rs6712515;rs6722661;rs6709656;rs11676922;rs2309757;rs4851264;rs7580200;rs7566527;2:100813083:C_CT;rs6750505;rs6740612;rs6740838;rs13013169;rs893245;rs893246;2:100817138:C_CT;rs10496345;rs12991254;rs4851266;rs11689199;rs11689201;rs13018640;rs12987662;rs4851267;rs11687241;rs9653442;rs4851268;rs11695383;rs11691409…	NA
4	2	100800001-100840000	100240001-100280000	5.93089e-39	hESC	rs11677053;rs13002946;rs11678979;rs6722241;rs10167029;rs12712073;rs10167279;rs11691869;rs6712515;rs6722661;rs6709656;rs11676922;rs2309757;rs4851264;rs7580200;rs7566527;2:100813083:C_CT;rs6750505;rs6740612;rs6740838;rs13013169;rs893245;rs893246;2:100817138:C_CT;rs10496345;rs12991254;rs4851266;rs11689199;rs11689201;rs13018640;rs12987662;rs4851267;rs11687241;rs9653442;rs4851268;rs11695383;rs11691409…	NA
4	2	100800001-100840000	100280001-100320000	1.40902e-28	hESC	rs11677053;rs13002946;rs11678979;rs6722241;rs10167029;rs12712073;rs10167279;rs11691869;rs6712515;rs6722661;rs6709656;rs11676922;rs2309757;rs4851264;rs7580200;rs7566527;2:100813083:C_CT;rs6750505;rs6740612;rs6740838;rs13013169;rs893245;rs893246;2:100817138:C_CT;rs10496345;rs12991254;rs4851266;rs11689199;rs11689201;rs13018640;rs12987662;rs4851267;rs11687241;rs9653442;rs4851268;rs11695383;rs11691409…	NA
4	2	100800001-100840000	100320001-100360000	3.16576e-21	hESC	rs11677053;rs13002946;rs11678979;rs6722241;rs10167029;rs12712073;rs10167279;rs11691869;rs6712515;rs6722661;rs6709656;rs11676922;rs2309757;rs4851264;rs7580200;rs7566527;2:100813083:C_CT;rs6750505;rs6740612;rs6740838;rs13013169;rs893245;rs893246;2:100817138:C_CT;rs10496345;rs12991254;rs4851266;rs11689199;rs11689201;rs13018640;rs12987662;rs4851267;rs11687241;rs9653442;rs4851268;rs11695383;rs11691409…	NA
4	2	100800001-100840000	100360001-100400000	4.17825e-54	hESC	rs11677053;rs13002946;rs11678979;rs6722241;rs10167029;rs12712073;rs10167279;rs11691869;rs6712515;rs6722661;rs6709656;rs11676922;rs2309757;rs4851264;rs7580200;rs7566527;2:100813083:C_CT;rs6750505;rs6740612;rs6740838;rs13013169;rs893245;rs893246;2:100817138:C_CT;rs10496345;rs12991254;rs4851266;rs11689199;rs11689201;rs13018640;rs12987662;rs4851267;rs11687241;rs9653442;rs4851268;rs11695383;rs11691409…	NA
4	2	100800001-100840000	100400001-100440000	7.10137e-22	hESC	rs11677053;rs13002946;rs11678979;rs6722241;rs10167029;rs12712073;rs10167279;rs11691869;rs6712515;rs6722661;rs6709656;rs11676922;rs2309757;rs4851264;rs7580200;rs7566527;2:100813083:C_CT;rs6750505;rs6740612;rs6740838;rs13013169;rs893245;rs893246;2:100817138:C_CT;rs10496345;rs12991254;rs4851266;rs11689199;rs11689201;rs13018640;rs12987662;rs4851267;rs11687241;rs9653442;rs4851268;rs11695383;rs11691409…	NA
4	2	100800001-100840000	100440001-100480000	7.90979e-15	hESC	rs11677053;rs13002946;rs11678979;rs6722241;rs10167029;rs12712073;rs10167279;rs11691869;rs6712515;rs6722661;rs6709656;rs11676922;rs2309757;rs4851264;rs7580200;rs7566527;2:100813083:C_CT;rs6750505;rs6740612;rs6740838;rs13013169;rs893245;rs893246;2:100817138:C_CT;rs10496345;rs12991254;rs4851266;rs11689199;rs11689201;rs13018640;rs12987662;rs4851267;rs11687241;rs9653442;rs4851268;rs11695383;rs11691409…	NA
4	2	100800001-100840000	100520001-100560000	3.47705e-31	hESC	rs11677053;rs13002946;rs11678979;rs6722241;rs10167029;rs12712073;rs10167279;rs11691869;rs6712515;rs6722661;rs6709656;rs11676922;rs2309757;rs4851264;rs7580200;rs7566527;2:100813083:C_CT;rs6750505;rs6740612;rs6740838;rs13013169;rs893245;rs893246;2:100817138:C_CT;rs10496345;rs12991254;rs4851266;rs11689199;rs11689201;rs13018640;rs12987662;rs4851267;rs11687241;rs9653442;rs4851268;rs11695383;rs11691409…	NA
4	2	100800001-100840000	100600001-100640000	6.85416e-36	hESC	rs11677053;rs13002946;rs11678979;rs6722241;rs10167029;rs12712073;rs10167279;rs11691869;rs6712515;rs6722661;rs6709656;rs11676922;rs2309757;rs4851264;rs7580200;rs7566527;2:100813083:C_CT;rs6750505;rs6740612;rs6740838;rs13013169;rs893245;rs893246;2:100817138:C_CT;rs10496345;rs12991254;rs4851266;rs11689199;rs11689201;rs13018640;rs12987662;rs4851267;rs11687241;rs9653442;rs4851268;rs11695383;rs11691409…	NA
4	2	100800001-100840000	100960001-101000000	2.55487e-11	IMR90	rs11677053;rs13002946;rs11678979;rs6722241;rs10167029;rs12712073;rs10167279;rs11691869;rs6712515;rs6722661;rs6709656;rs11676922;rs2309757;rs4851264;rs7580200;rs7566527;2:100813083:C_CT;rs6750505;rs6740612;rs6740838;rs13013169;rs893245;rs893246;2:100817138:C_CT;rs10496345;rs12991254;rs4851266;rs11689199;rs11689201;rs13018640;rs12987662;rs4851267;rs11687241;rs9653442;rs4851268;rs11695383;rs11691409…	ENSG00000269383
4	2	100800001-100840000	99040001-99080000	1.82204e-09	IMR90	rs11677053;rs13002946;rs11678979;rs6722241;rs10167029;rs12712073;rs10167279;rs11691869;rs6712515;rs6722661;rs6709656;rs11676922;rs2309757;rs4851264;rs7580200;rs7566527;2:100813083:C_CT;rs6750505;rs6740612;rs6740838;rs13013169;rs893245;rs893246;2:100817138:C_CT;rs10496345;rs12991254;rs4851266;rs11689199;rs11689201;rs13018640;rs12987662;rs4851267;rs11687241;rs9653442;rs4851268;rs11695383;rs11691409…	ENSG00000040933
4	2	100800001-100840000	99320001-99360000	2.06533e-07	IMR90	rs11677053;rs13002946;rs11678979;rs6722241;rs10167029;rs12712073;rs10167279;rs11691869;rs6712515;rs6722661;rs6709656;rs11676922;rs2309757;rs4851264;rs7580200;rs7566527;2:100813083:C_CT;rs6750505;rs6740612;rs6740838;rs13013169;rs893245;rs893246;2:100817138:C_CT;rs10496345;rs12991254;rs4851266;rs11689199;rs11689201;rs13018640;rs12987662;rs4851267;rs11687241;rs9653442;rs4851268;rs11695383;rs11691409…	ENSG00000071073
4	2	100800001-100840000	99760001-99800000	9.47129e-11	IMR90	rs11677053;rs13002946;rs11678979;rs6722241;rs10167029;rs12712073;rs10167279;rs11691869;rs6712515;rs6722661;rs6709656;rs11676922;rs2309757;rs4851264;rs7580200;rs7566527;2:100813083:C_CT;rs6750505;rs6740612;rs6740838;rs13013169;rs893245;rs893246;2:100817138:C_CT;rs10496345;rs12991254;rs4851266;rs11689199;rs11689201;rs13018640;rs12987662;rs4851267;rs11687241;rs9653442;rs4851268;rs11695383;rs11691409…	ENSG00000135951:ENSG00000144182:ENSG00000273155:ENSG00000158411:ENSG00000185414
4	2	100800001-100840000	99840001-99880000	2.93256e-14	IMR90	rs11677053;rs13002946;rs11678979;rs6722241;rs10167029;rs12712073;rs10167279;rs11691869;rs6712515;rs6722661;rs6709656;rs11676922;rs2309757;rs4851264;rs7580200;rs7566527;2:100813083:C_CT;rs6750505;rs6740612;rs6740838;rs13013169;rs893245;rs893246;2:100817138:C_CT;rs10496345;rs12991254;rs4851266;rs11689199;rs11689201;rs13018640;rs12987662;rs4851267;rs11687241;rs9653442;rs4851268;rs11695383;rs11691409…	ENSG00000185674
4	2	100800001-100840000	99960001-100000000	2.07886e-12	IMR90	rs11677053;rs13002946;rs11678979;rs6722241;rs10167029;rs12712073;rs10167279;rs11691869;rs6712515;rs6722661;rs6709656;rs11676922;rs2309757;rs4851264;rs7580200;rs7566527;2:100813083:C_CT;rs6750505;rs6740612;rs6740838;rs13013169;rs893245;rs893246;2:100817138:C_CT;rs10496345;rs12991254;rs4851266;rs11689199;rs11689201;rs13018640;rs12987662;rs4851267;rs11687241;rs9653442;rs4851268;rs11695383;rs11691409…	NA
4	2	100800001-100840000	100000001-100040000	6.40684e-21	IMR90	rs11677053;rs13002946;rs11678979;rs6722241;rs10167029;rs12712073;rs10167279;rs11691869;rs6712515;rs6722661;rs6709656;rs11676922;rs2309757;rs4851264;rs7580200;rs7566527;2:100813083:C_CT;rs6750505;rs6740612;rs6740838;rs13013169;rs893245;rs893246;2:100817138:C_CT;rs10496345;rs12991254;rs4851266;rs11689199;rs11689201;rs13018640;rs12987662;rs4851267;rs11687241;rs9653442;rs4851268;rs11695383;rs11691409…	NA
4	2	100800001-100840000	100040001-100080000	6.73187e-50	IMR90	rs11677053;rs13002946;rs11678979;rs6722241;rs10167029;rs12712073;rs10167279;rs11691869;rs6712515;rs6722661;rs6709656;rs11676922;rs2309757;rs4851264;rs7580200;rs7566527;2:100813083:C_CT;rs6750505;rs6740612;rs6740838;rs13013169;rs893245;rs893246;2:100817138:C_CT;rs10496345;rs12991254;rs4851266;rs11689199;rs11689201;rs13018640;rs12987662;rs4851267;rs11687241;rs9653442;rs4851268;rs11695383;rs11691409…	NA
4	2	100800001-100840000	100080001-100120000	2.47175e-25	IMR90	rs11677053;rs13002946;rs11678979;rs6722241;rs10167029;rs12712073;rs10167279;rs11691869;rs6712515;rs6722661;rs6709656;rs11676922;rs2309757;rs4851264;rs7580200;rs7566527;2:100813083:C_CT;rs6750505;rs6740612;rs6740838;rs13013169;rs893245;rs893246;2:100817138:C_CT;rs10496345;rs12991254;rs4851266;rs11689199;rs11689201;rs13018640;rs12987662;rs4851267;rs11687241;rs9653442;rs4851268;rs11695383;rs11691409…	ENSG00000135945
4	2	100800001-100840000	100160001-100200000	1.97725e-75	IMR90	rs11677053;rs13002946;rs11678979;rs6722241;rs10167029;rs12712073;rs10167279;rs11691869;rs6712515;rs6722661;rs6709656;rs11676922;rs2309757;rs4851264;rs7580200;rs7566527;2:100813083:C_CT;rs6750505;rs6740612;rs6740838;rs13013169;rs893245;rs893246;2:100817138:C_CT;rs10496345;rs12991254;rs4851266;rs11689199;rs11689201;rs13018640;rs12987662;rs4851267;rs11687241;rs9653442;rs4851268;rs11695383;rs11691409…	NA
4	2	100800001-100840000	100200001-100240000	1.82283e-80	IMR90	rs11677053;rs13002946;rs11678979;rs6722241;rs10167029;rs12712073;rs10167279;rs11691869;rs6712515;rs6722661;rs6709656;rs11676922;rs2309757;rs4851264;rs7580200;rs7566527;2:100813083:C_CT;rs6750505;rs6740612;rs6740838;rs13013169;rs893245;rs893246;2:100817138:C_CT;rs10496345;rs12991254;rs4851266;rs11689199;rs11689201;rs13018640;rs12987662;rs4851267;rs11687241;rs9653442;rs4851268;rs11695383;rs11691409…	NA
4	2	100800001-100840000	100240001-100280000	4.99155e-60	IMR90	rs11677053;rs13002946;rs11678979;rs6722241;rs10167029;rs12712073;rs10167279;rs11691869;rs6712515;rs6722661;rs6709656;rs11676922;rs2309757;rs4851264;rs7580200;rs7566527;2:100813083:C_CT;rs6750505;rs6740612;rs6740838;rs13013169;rs893245;rs893246;2:100817138:C_CT;rs10496345;rs12991254;rs4851266;rs11689199;rs11689201;rs13018640;rs12987662;rs4851267;rs11687241;rs9653442;rs4851268;rs11695383;rs11691409…	NA
4	2	100800001-100840000	100280001-100320000	7.00028e-77	IMR90	rs11677053;rs13002946;rs11678979;rs6722241;rs10167029;rs12712073;rs10167279;rs11691869;rs6712515;rs6722661;rs6709656;rs11676922;rs2309757;rs4851264;rs7580200;rs7566527;2:100813083:C_CT;rs6750505;rs6740612;rs6740838;rs13013169;rs893245;rs893246;2:100817138:C_CT;rs10496345;rs12991254;rs4851266;rs11689199;rs11689201;rs13018640;rs12987662;rs4851267;rs11687241;rs9653442;rs4851268;rs11695383;rs11691409…	NA
4	2	100800001-100840000	100320001-100360000	2.24499e-51	IMR90	rs11677053;rs13002946;rs11678979;rs6722241;rs10167029;rs12712073;rs10167279;rs11691869;rs6712515;rs6722661;rs6709656;rs11676922;rs2309757;rs4851264;rs7580200;rs7566527;2:100813083:C_CT;rs6750505;rs6740612;rs6740838;rs13013169;rs893245;rs893246;2:100817138:C_CT;rs10496345;rs12991254;rs4851266;rs11689199;rs11689201;rs13018640;rs12987662;rs4851267;rs11687241;rs9653442;rs4851268;rs11695383;rs11691409…	NA
4	2	100800001-100840000	100360001-100400000	4.68705e-104	IMR90	rs11677053;rs13002946;rs11678979;rs6722241;rs10167029;rs12712073;rs10167279;rs11691869;rs6712515;rs6722661;rs6709656;rs11676922;rs2309757;rs4851264;rs7580200;rs7566527;2:100813083:C_CT;rs6750505;rs6740612;rs6740838;rs13013169;rs893245;rs893246;2:100817138:C_CT;rs10496345;rs12991254;rs4851266;rs11689199;rs11689201;rs13018640;rs12987662;rs4851267;rs11687241;rs9653442;rs4851268;rs11695383;rs11691409…	NA
4	2	100800001-100840000	100400001-100440000	3.57842e-59	IMR90	rs11677053;rs13002946;rs11678979;rs6722241;rs10167029;rs12712073;rs10167279;rs11691869;rs6712515;rs6722661;rs6709656;rs11676922;rs2309757;rs4851264;rs7580200;rs7566527;2:100813083:C_CT;rs6750505;rs6740612;rs6740838;rs13013169;rs893245;rs893246;2:100817138:C_CT;rs10496345;rs12991254;rs4851266;rs11689199;rs11689201;rs13018640;rs12987662;rs4851267;rs11687241;rs9653442;rs4851268;rs11695383;rs11691409…	NA
4	2	100800001-100840000	100440001-100480000	4.01018e-22	IMR90	rs11677053;rs13002946;rs11678979;rs6722241;rs10167029;rs12712073;rs10167279;rs11691869;rs6712515;rs6722661;rs6709656;rs11676922;rs2309757;rs4851264;rs7580200;rs7566527;2:100813083:C_CT;rs6750505;rs6740612;rs6740838;rs13013169;rs893245;rs893246;2:100817138:C_CT;rs10496345;rs12991254;rs4851266;rs11689199;rs11689201;rs13018640;rs12987662;rs4851267;rs11687241;rs9653442;rs4851268;rs11695383;rs11691409…	NA
4	2	100800001-100840000	100480001-100520000	3.07296e-17	IMR90	rs11677053;rs13002946;rs11678979;rs6722241;rs10167029;rs12712073;rs10167279;rs11691869;rs6712515;rs6722661;rs6709656;rs11676922;rs2309757;rs4851264;rs7580200;rs7566527;2:100813083:C_CT;rs6750505;rs6740612;rs6740838;rs13013169;rs893245;rs893246;2:100817138:C_CT;rs10496345;rs12991254;rs4851266;rs11689199;rs11689201;rs13018640;rs12987662;rs4851267;rs11687241;rs9653442;rs4851268;rs11695383;rs11691409…	NA
4	2	100800001-100840000	100520001-100560000	8.07027e-90	IMR90	rs11677053;rs13002946;rs11678979;rs6722241;rs10167029;rs12712073;rs10167279;rs11691869;rs6712515;rs6722661;rs6709656;rs11676922;rs2309757;rs4851264;rs7580200;rs7566527;2:100813083:C_CT;rs6750505;rs6740612;rs6740838;rs13013169;rs893245;rs893246;2:100817138:C_CT;rs10496345;rs12991254;rs4851266;rs11689199;rs11689201;rs13018640;rs12987662;rs4851267;rs11687241;rs9653442;rs4851268;rs11695383;rs11691409…	NA
4	2	100800001-100840000	100560001-100600000	1.01867e-16	IMR90	rs11677053;rs13002946;rs11678979;rs6722241;rs10167029;rs12712073;rs10167279;rs11691869;rs6712515;rs6722661;rs6709656;rs11676922;rs2309757;rs4851264;rs7580200;rs7566527;2:100813083:C_CT;rs6750505;rs6740612;rs6740838;rs13013169;rs893245;rs893246;2:100817138:C_CT;rs10496345;rs12991254;rs4851266;rs11689199;rs11689201;rs13018640;rs12987662;rs4851267;rs11687241;rs9653442;rs4851268;rs11695383;rs11691409…	NA
4	2	100800001-100840000	100600001-100640000	2.13434e-133	IMR90	rs11677053;rs13002946;rs11678979;rs6722241;rs10167029;rs12712073;rs10167279;rs11691869;rs6712515;rs6722661;rs6709656;rs11676922;rs2309757;rs4851264;rs7580200;rs7566527;2:100813083:C_CT;rs6750505;rs6740612;rs6740838;rs13013169;rs893245;rs893246;2:100817138:C_CT;rs10496345;rs12991254;rs4851266;rs11689199;rs11689201;rs13018640;rs12987662;rs4851267;rs11687241;rs9653442;rs4851268;rs11695383;rs11691409…	NA
4	2	100800001-100840000	100640001-100680000	1.91335e-13	IMR90	rs11677053;rs13002946;rs11678979;rs6722241;rs10167029;rs12712073;rs10167279;rs11691869;rs6712515;rs6722661;rs6709656;rs11676922;rs2309757;rs4851264;rs7580200;rs7566527;2:100813083:C_CT;rs6750505;rs6740612;rs6740838;rs13013169;rs893245;rs893246;2:100817138:C_CT;rs10496345;rs12991254;rs4851266;rs11689199;rs11689201;rs13018640;rs12987662;rs4851267;rs11687241;rs9653442;rs4851268;rs11695383;rs11691409…	NA
4	2	100800001-100840000	100680001-100720000	1.4373e-20	IMR90	rs11677053;rs13002946;rs11678979;rs6722241;rs10167029;rs12712073;rs10167279;rs11691869;rs6712515;rs6722661;rs6709656;rs11676922;rs2309757;rs4851264;rs7580200;rs7566527;2:100813083:C_CT;rs6750505;rs6740612;rs6740838;rs13013169;rs893245;rs893246;2:100817138:C_CT;rs10496345;rs12991254;rs4851266;rs11689199;rs11689201;rs13018640;rs12987662;rs4851267;rs11687241;rs9653442;rs4851268;rs11695383;rs11691409…	NA
4	2	100800001-100840000	100720001-100760000	3.27914e-46	IMR90	rs11677053;rs13002946;rs11678979;rs6722241;rs10167029;rs12712073;rs10167279;rs11691869;rs6712515;rs6722661;rs6709656;rs11676922;rs2309757;rs4851264;rs7580200;rs7566527;2:100813083:C_CT;rs6750505;rs6740612;rs6740838;rs13013169;rs893245;rs893246;2:100817138:C_CT;rs10496345;rs12991254;rs4851266;rs11689199;rs11689201;rs13018640;rs12987662;rs4851267;rs11687241;rs9653442;rs4851268;rs11695383;rs11691409…	ENSG00000144218
4	2	100800001-100840000	100760001-100800000	4.2965e-51	IMR90	rs11677053;rs13002946;rs11678979;rs6722241;rs10167029;rs12712073;rs10167279;rs11691869;rs6712515;rs6722661;rs6709656;rs11676922;rs2309757;rs4851264;rs7580200;rs7566527;2:100813083:C_CT;rs6750505;rs6740612;rs6740838;rs13013169;rs893245;rs893246;2:100817138:C_CT;rs10496345;rs12991254;rs4851266;rs11689199;rs11689201;rs13018640;rs12987662;rs4851267;rs11687241;rs9653442;rs4851268;rs11695383;rs11691409…	NA
4	2	100800001-100840000	100040001-100080000	6.04911e-13	Left_Ventricle	rs11677053;rs13002946;rs11678979;rs6722241;rs10167029;rs12712073;rs10167279;rs11691869;rs6712515;rs6722661;rs6709656;rs11676922;rs2309757;rs4851264;rs7580200;rs7566527;2:100813083:C_CT;rs6750505;rs6740612;rs6740838;rs13013169;rs893245;rs893246;2:100817138:C_CT;rs10496345;rs12991254;rs4851266;rs11689199;rs11689201;rs13018640;rs12987662;rs4851267;rs11687241;rs9653442;rs4851268;rs11695383;rs11691409…	NA
4	2	100800001-100840000	100160001-100200000	2.0996e-18	Left_Ventricle	rs11677053;rs13002946;rs11678979;rs6722241;rs10167029;rs12712073;rs10167279;rs11691869;rs6712515;rs6722661;rs6709656;rs11676922;rs2309757;rs4851264;rs7580200;rs7566527;2:100813083:C_CT;rs6750505;rs6740612;rs6740838;rs13013169;rs893245;rs893246;2:100817138:C_CT;rs10496345;rs12991254;rs4851266;rs11689199;rs11689201;rs13018640;rs12987662;rs4851267;rs11687241;rs9653442;rs4851268;rs11695383;rs11691409…	NA
4	2	100800001-100840000	100200001-100240000	2.23832e-09	Left_Ventricle	rs11677053;rs13002946;rs11678979;rs6722241;rs10167029;rs12712073;rs10167279;rs11691869;rs6712515;rs6722661;rs6709656;rs11676922;rs2309757;rs4851264;rs7580200;rs7566527;2:100813083:C_CT;rs6750505;rs6740612;rs6740838;rs13013169;rs893245;rs893246;2:100817138:C_CT;rs10496345;rs12991254;rs4851266;rs11689199;rs11689201;rs13018640;rs12987662;rs4851267;rs11687241;rs9653442;rs4851268;rs11695383;rs11691409…	NA
4	2	100800001-100840000	100240001-100280000	1.55455e-22	Left_Ventricle	rs11677053;rs13002946;rs11678979;rs6722241;rs10167029;rs12712073;rs10167279;rs11691869;rs6712515;rs6722661;rs6709656;rs11676922;rs2309757;rs4851264;rs7580200;rs7566527;2:100813083:C_CT;rs6750505;rs6740612;rs6740838;rs13013169;rs893245;rs893246;2:100817138:C_CT;rs10496345;rs12991254;rs4851266;rs11689199;rs11689201;rs13018640;rs12987662;rs4851267;rs11687241;rs9653442;rs4851268;rs11695383;rs11691409…	NA
4	2	100800001-100840000	100320001-100360000	1.51513e-13	Left_Ventricle	rs11677053;rs13002946;rs11678979;rs6722241;rs10167029;rs12712073;rs10167279;rs11691869;rs6712515;rs6722661;rs6709656;rs11676922;rs2309757;rs4851264;rs7580200;rs7566527;2:100813083:C_CT;rs6750505;rs6740612;rs6740838;rs13013169;rs893245;rs893246;2:100817138:C_CT;rs10496345;rs12991254;rs4851266;rs11689199;rs11689201;rs13018640;rs12987662;rs4851267;rs11687241;rs9653442;rs4851268;rs11695383;rs11691409…	NA
4	2	100800001-100840000	100360001-100400000	4.29048e-24	Left_Ventricle	rs11677053;rs13002946;rs11678979;rs6722241;rs10167029;rs12712073;rs10167279;rs11691869;rs6712515;rs6722661;rs6709656;rs11676922;rs2309757;rs4851264;rs7580200;rs7566527;2:100813083:C_CT;rs6750505;rs6740612;rs6740838;rs13013169;rs893245;rs893246;2:100817138:C_CT;rs10496345;rs12991254;rs4851266;rs11689199;rs11689201;rs13018640;rs12987662;rs4851267;rs11687241;rs9653442;rs4851268;rs11695383;rs11691409…	NA
4	2	100800001-100840000	100400001-100440000	4.52433e-07	Left_Ventricle	rs11677053;rs13002946;rs11678979;rs6722241;rs10167029;rs12712073;rs10167279;rs11691869;rs6712515;rs6722661;rs6709656;rs11676922;rs2309757;rs4851264;rs7580200;rs7566527;2:100813083:C_CT;rs6750505;rs6740612;rs6740838;rs13013169;rs893245;rs893246;2:100817138:C_CT;rs10496345;rs12991254;rs4851266;rs11689199;rs11689201;rs13018640;rs12987662;rs4851267;rs11687241;rs9653442;rs4851268;rs11695383;rs11691409…	NA
4	2	100800001-100840000	100600001-100640000	5.67918e-14	Left_Ventricle	rs11677053;rs13002946;rs11678979;rs6722241;rs10167029;rs12712073;rs10167279;rs11691869;rs6712515;rs6722661;rs6709656;rs11676922;rs2309757;rs4851264;rs7580200;rs7566527;2:100813083:C_CT;rs6750505;rs6740612;rs6740838;rs13013169;rs893245;rs893246;2:100817138:C_CT;rs10496345;rs12991254;rs4851266;rs11689199;rs11689201;rs13018640;rs12987662;rs4851267;rs11687241;rs9653442;rs4851268;rs11695383;rs11691409…	NA
4	2	100800001-100840000	100160001-100200000	2.7001e-09	Liver	rs11677053;rs13002946;rs11678979;rs6722241;rs10167029;rs12712073;rs10167279;rs11691869;rs6712515;rs6722661;rs6709656;rs11676922;rs2309757;rs4851264;rs7580200;rs7566527;2:100813083:C_CT;rs6750505;rs6740612;rs6740838;rs13013169;rs893245;rs893246;2:100817138:C_CT;rs10496345;rs12991254;rs4851266;rs11689199;rs11689201;rs13018640;rs12987662;rs4851267;rs11687241;rs9653442;rs4851268;rs11695383;rs11691409…	NA
4	2	100800001-100840000	100240001-100280000	7.39578e-08	Liver	rs11677053;rs13002946;rs11678979;rs6722241;rs10167029;rs12712073;rs10167279;rs11691869;rs6712515;rs6722661;rs6709656;rs11676922;rs2309757;rs4851264;rs7580200;rs7566527;2:100813083:C_CT;rs6750505;rs6740612;rs6740838;rs13013169;rs893245;rs893246;2:100817138:C_CT;rs10496345;rs12991254;rs4851266;rs11689199;rs11689201;rs13018640;rs12987662;rs4851267;rs11687241;rs9653442;rs4851268;rs11695383;rs11691409…	NA
4	2	100800001-100840000	100280001-100320000	4.09607e-07	Liver	rs11677053;rs13002946;rs11678979;rs6722241;rs10167029;rs12712073;rs10167279;rs11691869;rs6712515;rs6722661;rs6709656;rs11676922;rs2309757;rs4851264;rs7580200;rs7566527;2:100813083:C_CT;rs6750505;rs6740612;rs6740838;rs13013169;rs893245;rs893246;2:100817138:C_CT;rs10496345;rs12991254;rs4851266;rs11689199;rs11689201;rs13018640;rs12987662;rs4851267;rs11687241;rs9653442;rs4851268;rs11695383;rs11691409…	NA
4	2	100800001-100840000	100360001-100400000	7.94305e-08	Liver	rs11677053;rs13002946;rs11678979;rs6722241;rs10167029;rs12712073;rs10167279;rs11691869;rs6712515;rs6722661;rs6709656;rs11676922;rs2309757;rs4851264;rs7580200;rs7566527;2:100813083:C_CT;rs6750505;rs6740612;rs6740838;rs13013169;rs893245;rs893246;2:100817138:C_CT;rs10496345;rs12991254;rs4851266;rs11689199;rs11689201;rs13018640;rs12987662;rs4851267;rs11687241;rs9653442;rs4851268;rs11695383;rs11691409…	NA
4	2	100800001-100840000	100400001-100440000	4.57367e-08	Liver	rs11677053;rs13002946;rs11678979;rs6722241;rs10167029;rs12712073;rs10167279;rs11691869;rs6712515;rs6722661;rs6709656;rs11676922;rs2309757;rs4851264;rs7580200;rs7566527;2:100813083:C_CT;rs6750505;rs6740612;rs6740838;rs13013169;rs893245;rs893246;2:100817138:C_CT;rs10496345;rs12991254;rs4851266;rs11689199;rs11689201;rs13018640;rs12987662;rs4851267;rs11687241;rs9653442;rs4851268;rs11695383;rs11691409…	NA
4	2	100800001-100840000	100440001-100480000	7.31476e-08	Liver	rs11677053;rs13002946;rs11678979;rs6722241;rs10167029;rs12712073;rs10167279;rs11691869;rs6712515;rs6722661;rs6709656;rs11676922;rs2309757;rs4851264;rs7580200;rs7566527;2:100813083:C_CT;rs6750505;rs6740612;rs6740838;rs13013169;rs893245;rs893246;2:100817138:C_CT;rs10496345;rs12991254;rs4851266;rs11689199;rs11689201;rs13018640;rs12987662;rs4851267;rs11687241;rs9653442;rs4851268;rs11695383;rs11691409…	NA
4	2	100800001-100840000	100600001-100640000	1.08278e-13	Liver	rs11677053;rs13002946;rs11678979;rs6722241;rs10167029;rs12712073;rs10167279;rs11691869;rs6712515;rs6722661;rs6709656;rs11676922;rs2309757;rs4851264;rs7580200;rs7566527;2:100813083:C_CT;rs6750505;rs6740612;rs6740838;rs13013169;rs893245;rs893246;2:100817138:C_CT;rs10496345;rs12991254;rs4851266;rs11689199;rs11689201;rs13018640;rs12987662;rs4851267;rs11687241;rs9653442;rs4851268;rs11695383;rs11691409…	NA
4	2	100800001-100840000	100840001-100880000	2.70885e-07	Mesenchymal_Stem_Cell	rs11677053;rs13002946;rs11678979;rs6722241;rs10167029;rs12712073;rs10167279;rs11691869;rs6712515;rs6722661;rs6709656;rs11676922;rs2309757;rs4851264;rs7580200;rs7566527;2:100813083:C_CT;rs6750505;rs6740612;rs6740838;rs13013169;rs893245;rs893246;2:100817138:C_CT;rs10496345;rs12991254;rs4851266;rs11689199;rs11689201;rs13018640;rs12987662;rs4851267;rs11687241;rs9653442;rs4851268;rs11695383;rs11691409…	NA
4	2	100800001-100840000	100960001-101000000	2.83901e-10	Mesenchymal_Stem_Cell	rs11677053;rs13002946;rs11678979;rs6722241;rs10167029;rs12712073;rs10167279;rs11691869;rs6712515;rs6722661;rs6709656;rs11676922;rs2309757;rs4851264;rs7580200;rs7566527;2:100813083:C_CT;rs6750505;rs6740612;rs6740838;rs13013169;rs893245;rs893246;2:100817138:C_CT;rs10496345;rs12991254;rs4851266;rs11689199;rs11689201;rs13018640;rs12987662;rs4851267;rs11687241;rs9653442;rs4851268;rs11695383;rs11691409…	ENSG00000269383
4	2	100800001-100840000	99760001-99800000	6.31514e-07	Mesenchymal_Stem_Cell	rs11677053;rs13002946;rs11678979;rs6722241;rs10167029;rs12712073;rs10167279;rs11691869;rs6712515;rs6722661;rs6709656;rs11676922;rs2309757;rs4851264;rs7580200;rs7566527;2:100813083:C_CT;rs6750505;rs6740612;rs6740838;rs13013169;rs893245;rs893246;2:100817138:C_CT;rs10496345;rs12991254;rs4851266;rs11689199;rs11689201;rs13018640;rs12987662;rs4851267;rs11687241;rs9653442;rs4851268;rs11695383;rs11691409…	ENSG00000135951:ENSG00000144182:ENSG00000273155:ENSG00000158411:ENSG00000185414
4	2	100800001-100840000	99840001-99880000	3.59064e-11	Mesenchymal_Stem_Cell	rs11677053;rs13002946;rs11678979;rs6722241;rs10167029;rs12712073;rs10167279;rs11691869;rs6712515;rs6722661;rs6709656;rs11676922;rs2309757;rs4851264;rs7580200;rs7566527;2:100813083:C_CT;rs6750505;rs6740612;rs6740838;rs13013169;rs893245;rs893246;2:100817138:C_CT;rs10496345;rs12991254;rs4851266;rs11689199;rs11689201;rs13018640;rs12987662;rs4851267;rs11687241;rs9653442;rs4851268;rs11695383;rs11691409…	ENSG00000185674
4	2	100800001-100840000	100000001-100040000	2.9474e-35	Mesenchymal_Stem_Cell	rs11677053;rs13002946;rs11678979;rs6722241;rs10167029;rs12712073;rs10167279;rs11691869;rs6712515;rs6722661;rs6709656;rs11676922;rs2309757;rs4851264;rs7580200;rs7566527;2:100813083:C_CT;rs6750505;rs6740612;rs6740838;rs13013169;rs893245;rs893246;2:100817138:C_CT;rs10496345;rs12991254;rs4851266;rs11689199;rs11689201;rs13018640;rs12987662;rs4851267;rs11687241;rs9653442;rs4851268;rs11695383;rs11691409…	NA
4	2	100800001-100840000	100040001-100080000	5.40688e-49	Mesenchymal_Stem_Cell	rs11677053;rs13002946;rs11678979;rs6722241;rs10167029;rs12712073;rs10167279;rs11691869;rs6712515;rs6722661;rs6709656;rs11676922;rs2309757;rs4851264;rs7580200;rs7566527;2:100813083:C_CT;rs6750505;rs6740612;rs6740838;rs13013169;rs893245;rs893246;2:100817138:C_CT;rs10496345;rs12991254;rs4851266;rs11689199;rs11689201;rs13018640;rs12987662;rs4851267;rs11687241;rs9653442;rs4851268;rs11695383;rs11691409…	NA
4	2	100800001-100840000	100080001-100120000	3.19514e-21	Mesenchymal_Stem_Cell	rs11677053;rs13002946;rs11678979;rs6722241;rs10167029;rs12712073;rs10167279;rs11691869;rs6712515;rs6722661;rs6709656;rs11676922;rs2309757;rs4851264;rs7580200;rs7566527;2:100813083:C_CT;rs6750505;rs6740612;rs6740838;rs13013169;rs893245;rs893246;2:100817138:C_CT;rs10496345;rs12991254;rs4851266;rs11689199;rs11689201;rs13018640;rs12987662;rs4851267;rs11687241;rs9653442;rs4851268;rs11695383;rs11691409…	ENSG00000135945
4	2	100800001-100840000	100160001-100200000	8.39354e-131	Mesenchymal_Stem_Cell	rs11677053;rs13002946;rs11678979;rs6722241;rs10167029;rs12712073;rs10167279;rs11691869;rs6712515;rs6722661;rs6709656;rs11676922;rs2309757;rs4851264;rs7580200;rs7566527;2:100813083:C_CT;rs6750505;rs6740612;rs6740838;rs13013169;rs893245;rs893246;2:100817138:C_CT;rs10496345;rs12991254;rs4851266;rs11689199;rs11689201;rs13018640;rs12987662;rs4851267;rs11687241;rs9653442;rs4851268;rs11695383;rs11691409…	NA
4	2	100800001-100840000	100200001-100240000	1.05703e-77	Mesenchymal_Stem_Cell	rs11677053;rs13002946;rs11678979;rs6722241;rs10167029;rs12712073;rs10167279;rs11691869;rs6712515;rs6722661;rs6709656;rs11676922;rs2309757;rs4851264;rs7580200;rs7566527;2:100813083:C_CT;rs6750505;rs6740612;rs6740838;rs13013169;rs893245;rs893246;2:100817138:C_CT;rs10496345;rs12991254;rs4851266;rs11689199;rs11689201;rs13018640;rs12987662;rs4851267;rs11687241;rs9653442;rs4851268;rs11695383;rs11691409…	NA
4	2	100800001-100840000	100240001-100280000	1.31181e-88	Mesenchymal_Stem_Cell	rs11677053;rs13002946;rs11678979;rs6722241;rs10167029;rs12712073;rs10167279;rs11691869;rs6712515;rs6722661;rs6709656;rs11676922;rs2309757;rs4851264;rs7580200;rs7566527;2:100813083:C_CT;rs6750505;rs6740612;rs6740838;rs13013169;rs893245;rs893246;2:100817138:C_CT;rs10496345;rs12991254;rs4851266;rs11689199;rs11689201;rs13018640;rs12987662;rs4851267;rs11687241;rs9653442;rs4851268;rs11695383;rs11691409…	NA
4	2	100800001-100840000	100280001-100320000	5.23187e-74	Mesenchymal_Stem_Cell	rs11677053;rs13002946;rs11678979;rs6722241;rs10167029;rs12712073;rs10167279;rs11691869;rs6712515;rs6722661;rs6709656;rs11676922;rs2309757;rs4851264;rs7580200;rs7566527;2:100813083:C_CT;rs6750505;rs6740612;rs6740838;rs13013169;rs893245;rs893246;2:100817138:C_CT;rs10496345;rs12991254;rs4851266;rs11689199;rs11689201;rs13018640;rs12987662;rs4851267;rs11687241;rs9653442;rs4851268;rs11695383;rs11691409…	NA
4	2	100800001-100840000	100320001-100360000	1.71497e-43	Mesenchymal_Stem_Cell	rs11677053;rs13002946;rs11678979;rs6722241;rs10167029;rs12712073;rs10167279;rs11691869;rs6712515;rs6722661;rs6709656;rs11676922;rs2309757;rs4851264;rs7580200;rs7566527;2:100813083:C_CT;rs6750505;rs6740612;rs6740838;rs13013169;rs893245;rs893246;2:100817138:C_CT;rs10496345;rs12991254;rs4851266;rs11689199;rs11689201;rs13018640;rs12987662;rs4851267;rs11687241;rs9653442;rs4851268;rs11695383;rs11691409…	NA
4	2	100800001-100840000	100360001-100400000	1.14467e-138	Mesenchymal_Stem_Cell	rs11677053;rs13002946;rs11678979;rs6722241;rs10167029;rs12712073;rs10167279;rs11691869;rs6712515;rs6722661;rs6709656;rs11676922;rs2309757;rs4851264;rs7580200;rs7566527;2:100813083:C_CT;rs6750505;rs6740612;rs6740838;rs13013169;rs893245;rs893246;2:100817138:C_CT;rs10496345;rs12991254;rs4851266;rs11689199;rs11689201;rs13018640;rs12987662;rs4851267;rs11687241;rs9653442;rs4851268;rs11695383;rs11691409…	NA
4	2	100800001-100840000	100400001-100440000	1.4859e-66	Mesenchymal_Stem_Cell	rs11677053;rs13002946;rs11678979;rs6722241;rs10167029;rs12712073;rs10167279;rs11691869;rs6712515;rs6722661;rs6709656;rs11676922;rs2309757;rs4851264;rs7580200;rs7566527;2:100813083:C_CT;rs6750505;rs6740612;rs6740838;rs13013169;rs893245;rs893246;2:100817138:C_CT;rs10496345;rs12991254;rs4851266;rs11689199;rs11689201;rs13018640;rs12987662;rs4851267;rs11687241;rs9653442;rs4851268;rs11695383;rs11691409…	NA
4	2	100800001-100840000	100440001-100480000	1.10582e-41	Mesenchymal_Stem_Cell	rs11677053;rs13002946;rs11678979;rs6722241;rs10167029;rs12712073;rs10167279;rs11691869;rs6712515;rs6722661;rs6709656;rs11676922;rs2309757;rs4851264;rs7580200;rs7566527;2:100813083:C_CT;rs6750505;rs6740612;rs6740838;rs13013169;rs893245;rs893246;2:100817138:C_CT;rs10496345;rs12991254;rs4851266;rs11689199;rs11689201;rs13018640;rs12987662;rs4851267;rs11687241;rs9653442;rs4851268;rs11695383;rs11691409…	NA
4	2	100800001-100840000	100480001-100520000	1.94294e-43	Mesenchymal_Stem_Cell	rs11677053;rs13002946;rs11678979;rs6722241;rs10167029;rs12712073;rs10167279;rs11691869;rs6712515;rs6722661;rs6709656;rs11676922;rs2309757;rs4851264;rs7580200;rs7566527;2:100813083:C_CT;rs6750505;rs6740612;rs6740838;rs13013169;rs893245;rs893246;2:100817138:C_CT;rs10496345;rs12991254;rs4851266;rs11689199;rs11689201;rs13018640;rs12987662;rs4851267;rs11687241;rs9653442;rs4851268;rs11695383;rs11691409…	NA
4	2	100800001-100840000	100520001-100560000	5.06264e-115	Mesenchymal_Stem_Cell	rs11677053;rs13002946;rs11678979;rs6722241;rs10167029;rs12712073;rs10167279;rs11691869;rs6712515;rs6722661;rs6709656;rs11676922;rs2309757;rs4851264;rs7580200;rs7566527;2:100813083:C_CT;rs6750505;rs6740612;rs6740838;rs13013169;rs893245;rs893246;2:100817138:C_CT;rs10496345;rs12991254;rs4851266;rs11689199;rs11689201;rs13018640;rs12987662;rs4851267;rs11687241;rs9653442;rs4851268;rs11695383;rs11691409…	NA
4	2	100800001-100840000	100560001-100600000	1.22379e-36	Mesenchymal_Stem_Cell	rs11677053;rs13002946;rs11678979;rs6722241;rs10167029;rs12712073;rs10167279;rs11691869;rs6712515;rs6722661;rs6709656;rs11676922;rs2309757;rs4851264;rs7580200;rs7566527;2:100813083:C_CT;rs6750505;rs6740612;rs6740838;rs13013169;rs893245;rs893246;2:100817138:C_CT;rs10496345;rs12991254;rs4851266;rs11689199;rs11689201;rs13018640;rs12987662;rs4851267;rs11687241;rs9653442;rs4851268;rs11695383;rs11691409…	NA
4	2	100800001-100840000	100600001-100640000	2.49212e-134	Mesenchymal_Stem_Cell	rs11677053;rs13002946;rs11678979;rs6722241;rs10167029;rs12712073;rs10167279;rs11691869;rs6712515;rs6722661;rs6709656;rs11676922;rs2309757;rs4851264;rs7580200;rs7566527;2:100813083:C_CT;rs6750505;rs6740612;rs6740838;rs13013169;rs893245;rs893246;2:100817138:C_CT;rs10496345;rs12991254;rs4851266;rs11689199;rs11689201;rs13018640;rs12987662;rs4851267;rs11687241;rs9653442;rs4851268;rs11695383;rs11691409…	NA
4	2	100800001-100840000	100640001-100680000	3.20523e-35	Mesenchymal_Stem_Cell	rs11677053;rs13002946;rs11678979;rs6722241;rs10167029;rs12712073;rs10167279;rs11691869;rs6712515;rs6722661;rs6709656;rs11676922;rs2309757;rs4851264;rs7580200;rs7566527;2:100813083:C_CT;rs6750505;rs6740612;rs6740838;rs13013169;rs893245;rs893246;2:100817138:C_CT;rs10496345;rs12991254;rs4851266;rs11689199;rs11689201;rs13018640;rs12987662;rs4851267;rs11687241;rs9653442;rs4851268;rs11695383;rs11691409…	NA
4	2	100800001-100840000	100680001-100720000	7.89457e-46	Mesenchymal_Stem_Cell	rs11677053;rs13002946;rs11678979;rs6722241;rs10167029;rs12712073;rs10167279;rs11691869;rs6712515;rs6722661;rs6709656;rs11676922;rs2309757;rs4851264;rs7580200;rs7566527;2:100813083:C_CT;rs6750505;rs6740612;rs6740838;rs13013169;rs893245;rs893246;2:100817138:C_CT;rs10496345;rs12991254;rs4851266;rs11689199;rs11689201;rs13018640;rs12987662;rs4851267;rs11687241;rs9653442;rs4851268;rs11695383;rs11691409…	NA
4	2	100800001-100840000	100720001-100760000	2.11786e-88	Mesenchymal_Stem_Cell	rs11677053;rs13002946;rs11678979;rs6722241;rs10167029;rs12712073;rs10167279;rs11691869;rs6712515;rs6722661;rs6709656;rs11676922;rs2309757;rs4851264;rs7580200;rs7566527;2:100813083:C_CT;rs6750505;rs6740612;rs6740838;rs13013169;rs893245;rs893246;2:100817138:C_CT;rs10496345;rs12991254;rs4851266;rs11689199;rs11689201;rs13018640;rs12987662;rs4851267;rs11687241;rs9653442;rs4851268;rs11695383;rs11691409…	ENSG00000144218
4	2	100800001-100840000	100760001-100800000	1.08863e-65	Mesenchymal_Stem_Cell	rs11677053;rs13002946;rs11678979;rs6722241;rs10167029;rs12712073;rs10167279;rs11691869;rs6712515;rs6722661;rs6709656;rs11676922;rs2309757;rs4851264;rs7580200;rs7566527;2:100813083:C_CT;rs6750505;rs6740612;rs6740838;rs13013169;rs893245;rs893246;2:100817138:C_CT;rs10496345;rs12991254;rs4851266;rs11689199;rs11689201;rs13018640;rs12987662;rs4851267;rs11687241;rs9653442;rs4851268;rs11695383;rs11691409…	NA
4	2	100800001-100840000	100960001-101000000	9.8489e-10	Mesendoderm	rs11677053;rs13002946;rs11678979;rs6722241;rs10167029;rs12712073;rs10167279;rs11691869;rs6712515;rs6722661;rs6709656;rs11676922;rs2309757;rs4851264;rs7580200;rs7566527;2:100813083:C_CT;rs6750505;rs6740612;rs6740838;rs13013169;rs893245;rs893246;2:100817138:C_CT;rs10496345;rs12991254;rs4851266;rs11689199;rs11689201;rs13018640;rs12987662;rs4851267;rs11687241;rs9653442;rs4851268;rs11695383;rs11691409…	ENSG00000269383
4	2	100800001-100840000	99320001-99360000	7.23472e-09	Mesendoderm	rs11677053;rs13002946;rs11678979;rs6722241;rs10167029;rs12712073;rs10167279;rs11691869;rs6712515;rs6722661;rs6709656;rs11676922;rs2309757;rs4851264;rs7580200;rs7566527;2:100813083:C_CT;rs6750505;rs6740612;rs6740838;rs13013169;rs893245;rs893246;2:100817138:C_CT;rs10496345;rs12991254;rs4851266;rs11689199;rs11689201;rs13018640;rs12987662;rs4851267;rs11687241;rs9653442;rs4851268;rs11695383;rs11691409…	ENSG00000071073
4	2	100800001-100840000	100000001-100040000	3.57777e-26	Mesendoderm	rs11677053;rs13002946;rs11678979;rs6722241;rs10167029;rs12712073;rs10167279;rs11691869;rs6712515;rs6722661;rs6709656;rs11676922;rs2309757;rs4851264;rs7580200;rs7566527;2:100813083:C_CT;rs6750505;rs6740612;rs6740838;rs13013169;rs893245;rs893246;2:100817138:C_CT;rs10496345;rs12991254;rs4851266;rs11689199;rs11689201;rs13018640;rs12987662;rs4851267;rs11687241;rs9653442;rs4851268;rs11695383;rs11691409…	NA
4	2	100800001-100840000	100040001-100080000	3.13331e-23	Mesendoderm	rs11677053;rs13002946;rs11678979;rs6722241;rs10167029;rs12712073;rs10167279;rs11691869;rs6712515;rs6722661;rs6709656;rs11676922;rs2309757;rs4851264;rs7580200;rs7566527;2:100813083:C_CT;rs6750505;rs6740612;rs6740838;rs13013169;rs893245;rs893246;2:100817138:C_CT;rs10496345;rs12991254;rs4851266;rs11689199;rs11689201;rs13018640;rs12987662;rs4851267;rs11687241;rs9653442;rs4851268;rs11695383;rs11691409…	NA
4	2	100800001-100840000	100080001-100120000	3.06346e-14	Mesendoderm	rs11677053;rs13002946;rs11678979;rs6722241;rs10167029;rs12712073;rs10167279;rs11691869;rs6712515;rs6722661;rs6709656;rs11676922;rs2309757;rs4851264;rs7580200;rs7566527;2:100813083:C_CT;rs6750505;rs6740612;rs6740838;rs13013169;rs893245;rs893246;2:100817138:C_CT;rs10496345;rs12991254;rs4851266;rs11689199;rs11689201;rs13018640;rs12987662;rs4851267;rs11687241;rs9653442;rs4851268;rs11695383;rs11691409…	ENSG00000135945
4	2	100800001-100840000	100160001-100200000	6.88525e-56	Mesendoderm	rs11677053;rs13002946;rs11678979;rs6722241;rs10167029;rs12712073;rs10167279;rs11691869;rs6712515;rs6722661;rs6709656;rs11676922;rs2309757;rs4851264;rs7580200;rs7566527;2:100813083:C_CT;rs6750505;rs6740612;rs6740838;rs13013169;rs893245;rs893246;2:100817138:C_CT;rs10496345;rs12991254;rs4851266;rs11689199;rs11689201;rs13018640;rs12987662;rs4851267;rs11687241;rs9653442;rs4851268;rs11695383;rs11691409…	NA
4	2	100800001-100840000	100200001-100240000	6.63152e-40	Mesendoderm	rs11677053;rs13002946;rs11678979;rs6722241;rs10167029;rs12712073;rs10167279;rs11691869;rs6712515;rs6722661;rs6709656;rs11676922;rs2309757;rs4851264;rs7580200;rs7566527;2:100813083:C_CT;rs6750505;rs6740612;rs6740838;rs13013169;rs893245;rs893246;2:100817138:C_CT;rs10496345;rs12991254;rs4851266;rs11689199;rs11689201;rs13018640;rs12987662;rs4851267;rs11687241;rs9653442;rs4851268;rs11695383;rs11691409…	NA
4	2	100800001-100840000	100240001-100280000	2.13087e-40	Mesendoderm	rs11677053;rs13002946;rs11678979;rs6722241;rs10167029;rs12712073;rs10167279;rs11691869;rs6712515;rs6722661;rs6709656;rs11676922;rs2309757;rs4851264;rs7580200;rs7566527;2:100813083:C_CT;rs6750505;rs6740612;rs6740838;rs13013169;rs893245;rs893246;2:100817138:C_CT;rs10496345;rs12991254;rs4851266;rs11689199;rs11689201;rs13018640;rs12987662;rs4851267;rs11687241;rs9653442;rs4851268;rs11695383;rs11691409…	NA
4	2	100800001-100840000	100280001-100320000	1.01904e-24	Mesendoderm	rs11677053;rs13002946;rs11678979;rs6722241;rs10167029;rs12712073;rs10167279;rs11691869;rs6712515;rs6722661;rs6709656;rs11676922;rs2309757;rs4851264;rs7580200;rs7566527;2:100813083:C_CT;rs6750505;rs6740612;rs6740838;rs13013169;rs893245;rs893246;2:100817138:C_CT;rs10496345;rs12991254;rs4851266;rs11689199;rs11689201;rs13018640;rs12987662;rs4851267;rs11687241;rs9653442;rs4851268;rs11695383;rs11691409…	NA
4	2	100800001-100840000	100320001-100360000	1.39793e-11	Mesendoderm	rs11677053;rs13002946;rs11678979;rs6722241;rs10167029;rs12712073;rs10167279;rs11691869;rs6712515;rs6722661;rs6709656;rs11676922;rs2309757;rs4851264;rs7580200;rs7566527;2:100813083:C_CT;rs6750505;rs6740612;rs6740838;rs13013169;rs893245;rs893246;2:100817138:C_CT;rs10496345;rs12991254;rs4851266;rs11689199;rs11689201;rs13018640;rs12987662;rs4851267;rs11687241;rs9653442;rs4851268;rs11695383;rs11691409…	NA
4	2	100800001-100840000	100360001-100400000	1.21504e-56	Mesendoderm	rs11677053;rs13002946;rs11678979;rs6722241;rs10167029;rs12712073;rs10167279;rs11691869;rs6712515;rs6722661;rs6709656;rs11676922;rs2309757;rs4851264;rs7580200;rs7566527;2:100813083:C_CT;rs6750505;rs6740612;rs6740838;rs13013169;rs893245;rs893246;2:100817138:C_CT;rs10496345;rs12991254;rs4851266;rs11689199;rs11689201;rs13018640;rs12987662;rs4851267;rs11687241;rs9653442;rs4851268;rs11695383;rs11691409…	NA
4	2	100800001-100840000	100400001-100440000	4.52061e-29	Mesendoderm	rs11677053;rs13002946;rs11678979;rs6722241;rs10167029;rs12712073;rs10167279;rs11691869;rs6712515;rs6722661;rs6709656;rs11676922;rs2309757;rs4851264;rs7580200;rs7566527;2:100813083:C_CT;rs6750505;rs6740612;rs6740838;rs13013169;rs893245;rs893246;2:100817138:C_CT;rs10496345;rs12991254;rs4851266;rs11689199;rs11689201;rs13018640;rs12987662;rs4851267;rs11687241;rs9653442;rs4851268;rs11695383;rs11691409…	NA
4	2	100800001-100840000	100440001-100480000	1.07194e-26	Mesendoderm	rs11677053;rs13002946;rs11678979;rs6722241;rs10167029;rs12712073;rs10167279;rs11691869;rs6712515;rs6722661;rs6709656;rs11676922;rs2309757;rs4851264;rs7580200;rs7566527;2:100813083:C_CT;rs6750505;rs6740612;rs6740838;rs13013169;rs893245;rs893246;2:100817138:C_CT;rs10496345;rs12991254;rs4851266;rs11689199;rs11689201;rs13018640;rs12987662;rs4851267;rs11687241;rs9653442;rs4851268;rs11695383;rs11691409…	NA
4	2	100800001-100840000	100480001-100520000	1.46291e-13	Mesendoderm	rs11677053;rs13002946;rs11678979;rs6722241;rs10167029;rs12712073;rs10167279;rs11691869;rs6712515;rs6722661;rs6709656;rs11676922;rs2309757;rs4851264;rs7580200;rs7566527;2:100813083:C_CT;rs6750505;rs6740612;rs6740838;rs13013169;rs893245;rs893246;2:100817138:C_CT;rs10496345;rs12991254;rs4851266;rs11689199;rs11689201;rs13018640;rs12987662;rs4851267;rs11687241;rs9653442;rs4851268;rs11695383;rs11691409…	NA
4	2	100800001-100840000	100520001-100560000	8.24377e-34	Mesendoderm	rs11677053;rs13002946;rs11678979;rs6722241;rs10167029;rs12712073;rs10167279;rs11691869;rs6712515;rs6722661;rs6709656;rs11676922;rs2309757;rs4851264;rs7580200;rs7566527;2:100813083:C_CT;rs6750505;rs6740612;rs6740838;rs13013169;rs893245;rs893246;2:100817138:C_CT;rs10496345;rs12991254;rs4851266;rs11689199;rs11689201;rs13018640;rs12987662;rs4851267;rs11687241;rs9653442;rs4851268;rs11695383;rs11691409…	NA
4	2	100800001-100840000	100600001-100640000	1.52118e-50	Mesendoderm	rs11677053;rs13002946;rs11678979;rs6722241;rs10167029;rs12712073;rs10167279;rs11691869;rs6712515;rs6722661;rs6709656;rs11676922;rs2309757;rs4851264;rs7580200;rs7566527;2:100813083:C_CT;rs6750505;rs6740612;rs6740838;rs13013169;rs893245;rs893246;2:100817138:C_CT;rs10496345;rs12991254;rs4851266;rs11689199;rs11689201;rs13018640;rs12987662;rs4851267;rs11687241;rs9653442;rs4851268;rs11695383;rs11691409…	NA
4	2	100800001-100840000	100680001-100720000	1.82404e-07	Mesendoderm	rs11677053;rs13002946;rs11678979;rs6722241;rs10167029;rs12712073;rs10167279;rs11691869;rs6712515;rs6722661;rs6709656;rs11676922;rs2309757;rs4851264;rs7580200;rs7566527;2:100813083:C_CT;rs6750505;rs6740612;rs6740838;rs13013169;rs893245;rs893246;2:100817138:C_CT;rs10496345;rs12991254;rs4851266;rs11689199;rs11689201;rs13018640;rs12987662;rs4851267;rs11687241;rs9653442;rs4851268;rs11695383;rs11691409…	NA
4	2	100800001-100840000	100720001-100760000	3.25824e-16	Mesendoderm	rs11677053;rs13002946;rs11678979;rs6722241;rs10167029;rs12712073;rs10167279;rs11691869;rs6712515;rs6722661;rs6709656;rs11676922;rs2309757;rs4851264;rs7580200;rs7566527;2:100813083:C_CT;rs6750505;rs6740612;rs6740838;rs13013169;rs893245;rs893246;2:100817138:C_CT;rs10496345;rs12991254;rs4851266;rs11689199;rs11689201;rs13018640;rs12987662;rs4851267;rs11687241;rs9653442;rs4851268;rs11695383;rs11691409…	ENSG00000144218
4	2	100800001-100840000	100160001-100200000	2.22892e-07	Neural_Progenitor_Cell	rs11677053;rs13002946;rs11678979;rs6722241;rs10167029;rs12712073;rs10167279;rs11691869;rs6712515;rs6722661;rs6709656;rs11676922;rs2309757;rs4851264;rs7580200;rs7566527;2:100813083:C_CT;rs6750505;rs6740612;rs6740838;rs13013169;rs893245;rs893246;2:100817138:C_CT;rs10496345;rs12991254;rs4851266;rs11689199;rs11689201;rs13018640;rs12987662;rs4851267;rs11687241;rs9653442;rs4851268;rs11695383;rs11691409…	NA
4	2	100800001-100840000	100200001-100240000	2.60748e-08	Neural_Progenitor_Cell	rs11677053;rs13002946;rs11678979;rs6722241;rs10167029;rs12712073;rs10167279;rs11691869;rs6712515;rs6722661;rs6709656;rs11676922;rs2309757;rs4851264;rs7580200;rs7566527;2:100813083:C_CT;rs6750505;rs6740612;rs6740838;rs13013169;rs893245;rs893246;2:100817138:C_CT;rs10496345;rs12991254;rs4851266;rs11689199;rs11689201;rs13018640;rs12987662;rs4851267;rs11687241;rs9653442;rs4851268;rs11695383;rs11691409…	NA
4	2	100800001-100840000	100360001-100400000	1.5737e-07	Neural_Progenitor_Cell	rs11677053;rs13002946;rs11678979;rs6722241;rs10167029;rs12712073;rs10167279;rs11691869;rs6712515;rs6722661;rs6709656;rs11676922;rs2309757;rs4851264;rs7580200;rs7566527;2:100813083:C_CT;rs6750505;rs6740612;rs6740838;rs13013169;rs893245;rs893246;2:100817138:C_CT;rs10496345;rs12991254;rs4851266;rs11689199;rs11689201;rs13018640;rs12987662;rs4851267;rs11687241;rs9653442;rs4851268;rs11695383;rs11691409…	NA
4	2	100800001-100840000	100160001-100200000	1.66163e-09	Pancreas	rs11677053;rs13002946;rs11678979;rs6722241;rs10167029;rs12712073;rs10167279;rs11691869;rs6712515;rs6722661;rs6709656;rs11676922;rs2309757;rs4851264;rs7580200;rs7566527;2:100813083:C_CT;rs6750505;rs6740612;rs6740838;rs13013169;rs893245;rs893246;2:100817138:C_CT;rs10496345;rs12991254;rs4851266;rs11689199;rs11689201;rs13018640;rs12987662;rs4851267;rs11687241;rs9653442;rs4851268;rs11695383;rs11691409…	NA
4	2	100800001-100840000	100600001-100640000	9.52913e-09	Pancreas	rs11677053;rs13002946;rs11678979;rs6722241;rs10167029;rs12712073;rs10167279;rs11691869;rs6712515;rs6722661;rs6709656;rs11676922;rs2309757;rs4851264;rs7580200;rs7566527;2:100813083:C_CT;rs6750505;rs6740612;rs6740838;rs13013169;rs893245;rs893246;2:100817138:C_CT;rs10496345;rs12991254;rs4851266;rs11689199;rs11689201;rs13018640;rs12987662;rs4851267;rs11687241;rs9653442;rs4851268;rs11695383;rs11691409…	NA
4	2	100800001-100840000	100600001-100640000	3.50826e-12	Spleen	rs11677053;rs13002946;rs11678979;rs6722241;rs10167029;rs12712073;rs10167279;rs11691869;rs6712515;rs6722661;rs6709656;rs11676922;rs2309757;rs4851264;rs7580200;rs7566527;2:100813083:C_CT;rs6750505;rs6740612;rs6740838;rs13013169;rs893245;rs893246;2:100817138:C_CT;rs10496345;rs12991254;rs4851266;rs11689199;rs11689201;rs13018640;rs12987662;rs4851267;rs11687241;rs9653442;rs4851268;rs11695383;rs11691409…	NA
4	2	100800001-100840000	99320001-99360000	1.05569e-07	Trophoblast-like_Cell	rs11677053;rs13002946;rs11678979;rs6722241;rs10167029;rs12712073;rs10167279;rs11691869;rs6712515;rs6722661;rs6709656;rs11676922;rs2309757;rs4851264;rs7580200;rs7566527;2:100813083:C_CT;rs6750505;rs6740612;rs6740838;rs13013169;rs893245;rs893246;2:100817138:C_CT;rs10496345;rs12991254;rs4851266;rs11689199;rs11689201;rs13018640;rs12987662;rs4851267;rs11687241;rs9653442;rs4851268;rs11695383;rs11691409…	ENSG00000071073
4	2	100800001-100840000	100040001-100080000	7.72141e-16	Trophoblast-like_Cell	rs11677053;rs13002946;rs11678979;rs6722241;rs10167029;rs12712073;rs10167279;rs11691869;rs6712515;rs6722661;rs6709656;rs11676922;rs2309757;rs4851264;rs7580200;rs7566527;2:100813083:C_CT;rs6750505;rs6740612;rs6740838;rs13013169;rs893245;rs893246;2:100817138:C_CT;rs10496345;rs12991254;rs4851266;rs11689199;rs11689201;rs13018640;rs12987662;rs4851267;rs11687241;rs9653442;rs4851268;rs11695383;rs11691409…	NA
4	2	100800001-100840000	100160001-100200000	1.24966e-27	Trophoblast-like_Cell	rs11677053;rs13002946;rs11678979;rs6722241;rs10167029;rs12712073;rs10167279;rs11691869;rs6712515;rs6722661;rs6709656;rs11676922;rs2309757;rs4851264;rs7580200;rs7566527;2:100813083:C_CT;rs6750505;rs6740612;rs6740838;rs13013169;rs893245;rs893246;2:100817138:C_CT;rs10496345;rs12991254;rs4851266;rs11689199;rs11689201;rs13018640;rs12987662;rs4851267;rs11687241;rs9653442;rs4851268;rs11695383;rs11691409…	NA
4	2	100800001-100840000	100200001-100240000	1.67502e-22	Trophoblast-like_Cell	rs11677053;rs13002946;rs11678979;rs6722241;rs10167029;rs12712073;rs10167279;rs11691869;rs6712515;rs6722661;rs6709656;rs11676922;rs2309757;rs4851264;rs7580200;rs7566527;2:100813083:C_CT;rs6750505;rs6740612;rs6740838;rs13013169;rs893245;rs893246;2:100817138:C_CT;rs10496345;rs12991254;rs4851266;rs11689199;rs11689201;rs13018640;rs12987662;rs4851267;rs11687241;rs9653442;rs4851268;rs11695383;rs11691409…	NA
4	2	100800001-100840000	100240001-100280000	2.21709e-15	Trophoblast-like_Cell	rs11677053;rs13002946;rs11678979;rs6722241;rs10167029;rs12712073;rs10167279;rs11691869;rs6712515;rs6722661;rs6709656;rs11676922;rs2309757;rs4851264;rs7580200;rs7566527;2:100813083:C_CT;rs6750505;rs6740612;rs6740838;rs13013169;rs893245;rs893246;2:100817138:C_CT;rs10496345;rs12991254;rs4851266;rs11689199;rs11689201;rs13018640;rs12987662;rs4851267;rs11687241;rs9653442;rs4851268;rs11695383;rs11691409…	NA
4	2	100800001-100840000	100280001-100320000	1.57688e-15	Trophoblast-like_Cell	rs11677053;rs13002946;rs11678979;rs6722241;rs10167029;rs12712073;rs10167279;rs11691869;rs6712515;rs6722661;rs6709656;rs11676922;rs2309757;rs4851264;rs7580200;rs7566527;2:100813083:C_CT;rs6750505;rs6740612;rs6740838;rs13013169;rs893245;rs893246;2:100817138:C_CT;rs10496345;rs12991254;rs4851266;rs11689199;rs11689201;rs13018640;rs12987662;rs4851267;rs11687241;rs9653442;rs4851268;rs11695383;rs11691409…	NA
4	2	100800001-100840000	100320001-100360000	7.91506e-08	Trophoblast-like_Cell	rs11677053;rs13002946;rs11678979;rs6722241;rs10167029;rs12712073;rs10167279;rs11691869;rs6712515;rs6722661;rs6709656;rs11676922;rs2309757;rs4851264;rs7580200;rs7566527;2:100813083:C_CT;rs6750505;rs6740612;rs6740838;rs13013169;rs893245;rs893246;2:100817138:C_CT;rs10496345;rs12991254;rs4851266;rs11689199;rs11689201;rs13018640;rs12987662;rs4851267;rs11687241;rs9653442;rs4851268;rs11695383;rs11691409…	NA
4	2	100800001-100840000	100360001-100400000	8.99718e-22	Trophoblast-like_Cell	rs11677053;rs13002946;rs11678979;rs6722241;rs10167029;rs12712073;rs10167279;rs11691869;rs6712515;rs6722661;rs6709656;rs11676922;rs2309757;rs4851264;rs7580200;rs7566527;2:100813083:C_CT;rs6750505;rs6740612;rs6740838;rs13013169;rs893245;rs893246;2:100817138:C_CT;rs10496345;rs12991254;rs4851266;rs11689199;rs11689201;rs13018640;rs12987662;rs4851267;rs11687241;rs9653442;rs4851268;rs11695383;rs11691409…	NA
4	2	100800001-100840000	100400001-100440000	6.25922e-12	Trophoblast-like_Cell	rs11677053;rs13002946;rs11678979;rs6722241;rs10167029;rs12712073;rs10167279;rs11691869;rs6712515;rs6722661;rs6709656;rs11676922;rs2309757;rs4851264;rs7580200;rs7566527;2:100813083:C_CT;rs6750505;rs6740612;rs6740838;rs13013169;rs893245;rs893246;2:100817138:C_CT;rs10496345;rs12991254;rs4851266;rs11689199;rs11689201;rs13018640;rs12987662;rs4851267;rs11687241;rs9653442;rs4851268;rs11695383;rs11691409…	NA
4	2	100800001-100840000	100440001-100480000	1.54898e-10	Trophoblast-like_Cell	rs11677053;rs13002946;rs11678979;rs6722241;rs10167029;rs12712073;rs10167279;rs11691869;rs6712515;rs6722661;rs6709656;rs11676922;rs2309757;rs4851264;rs7580200;rs7566527;2:100813083:C_CT;rs6750505;rs6740612;rs6740838;rs13013169;rs893245;rs893246;2:100817138:C_CT;rs10496345;rs12991254;rs4851266;rs11689199;rs11689201;rs13018640;rs12987662;rs4851267;rs11687241;rs9653442;rs4851268;rs11695383;rs11691409…	NA
4	2	100800001-100840000	100520001-100560000	5.53756e-19	Trophoblast-like_Cell	rs11677053;rs13002946;rs11678979;rs6722241;rs10167029;rs12712073;rs10167279;rs11691869;rs6712515;rs6722661;rs6709656;rs11676922;rs2309757;rs4851264;rs7580200;rs7566527;2:100813083:C_CT;rs6750505;rs6740612;rs6740838;rs13013169;rs893245;rs893246;2:100817138:C_CT;rs10496345;rs12991254;rs4851266;rs11689199;rs11689201;rs13018640;rs12987662;rs4851267;rs11687241;rs9653442;rs4851268;rs11695383;rs11691409…	NA
4	2	100800001-100840000	100600001-100640000	2.93892e-36	Trophoblast-like_Cell	rs11677053;rs13002946;rs11678979;rs6722241;rs10167029;rs12712073;rs10167279;rs11691869;rs6712515;rs6722661;rs6709656;rs11676922;rs2309757;rs4851264;rs7580200;rs7566527;2:100813083:C_CT;rs6750505;rs6740612;rs6740838;rs13013169;rs893245;rs893246;2:100817138:C_CT;rs10496345;rs12991254;rs4851266;rs11689199;rs11689201;rs13018640;rs12987662;rs4851267;rs11687241;rs9653442;rs4851268;rs11695383;rs11691409…	NA
4	2	100840001-100880000	100160001-100200000	2.83879e-11	hESC	rs13017207;rs13026283;rs12614880;rs13010010;rs12615145;rs10496346;2:100853933:G_GA;rs11695996;rs12994592;rs11685491;rs12053126;rs13026143;rs11123818;2:100868708:A_T;rs2309812;rs11123820;rs11123821;rs10865037;rs4331524;rs4443016;rs4455176;rs4438499;2:100876898:A_AG;rs2067783;rs11694723	NA
4	2	100840001-100880000	99760001-99800000	3.45364e-07	IMR90	rs13017207;rs13026283;rs12614880;rs13010010;rs12615145;rs10496346;2:100853933:G_GA;rs11695996;rs12994592;rs11685491;rs12053126;rs13026143;rs11123818;2:100868708:A_T;rs2309812;rs11123820;rs11123821;rs10865037;rs4331524;rs4443016;rs4455176;rs4438499;2:100876898:A_AG;rs2067783;rs11694723	ENSG00000135951:ENSG00000144182:ENSG00000273155:ENSG00000158411:ENSG00000185414
4	2	100840001-100880000	100040001-100080000	2.68372e-07	IMR90	rs13017207;rs13026283;rs12614880;rs13010010;rs12615145;rs10496346;2:100853933:G_GA;rs11695996;rs12994592;rs11685491;rs12053126;rs13026143;rs11123818;2:100868708:A_T;rs2309812;rs11123820;rs11123821;rs10865037;rs4331524;rs4443016;rs4455176;rs4438499;2:100876898:A_AG;rs2067783;rs11694723	NA
4	2	100840001-100880000	100160001-100200000	4.37901e-50	IMR90	rs13017207;rs13026283;rs12614880;rs13010010;rs12615145;rs10496346;2:100853933:G_GA;rs11695996;rs12994592;rs11685491;rs12053126;rs13026143;rs11123818;2:100868708:A_T;rs2309812;rs11123820;rs11123821;rs10865037;rs4331524;rs4443016;rs4455176;rs4438499;2:100876898:A_AG;rs2067783;rs11694723	NA
4	2	100840001-100880000	100200001-100240000	1.806e-35	IMR90	rs13017207;rs13026283;rs12614880;rs13010010;rs12615145;rs10496346;2:100853933:G_GA;rs11695996;rs12994592;rs11685491;rs12053126;rs13026143;rs11123818;2:100868708:A_T;rs2309812;rs11123820;rs11123821;rs10865037;rs4331524;rs4443016;rs4455176;rs4438499;2:100876898:A_AG;rs2067783;rs11694723	NA
4	2	100840001-100880000	100240001-100280000	1.52108e-21	IMR90	rs13017207;rs13026283;rs12614880;rs13010010;rs12615145;rs10496346;2:100853933:G_GA;rs11695996;rs12994592;rs11685491;rs12053126;rs13026143;rs11123818;2:100868708:A_T;rs2309812;rs11123820;rs11123821;rs10865037;rs4331524;rs4443016;rs4455176;rs4438499;2:100876898:A_AG;rs2067783;rs11694723	NA
4	2	100840001-100880000	100280001-100320000	8.31864e-37	IMR90	rs13017207;rs13026283;rs12614880;rs13010010;rs12615145;rs10496346;2:100853933:G_GA;rs11695996;rs12994592;rs11685491;rs12053126;rs13026143;rs11123818;2:100868708:A_T;rs2309812;rs11123820;rs11123821;rs10865037;rs4331524;rs4443016;rs4455176;rs4438499;2:100876898:A_AG;rs2067783;rs11694723	NA
4	2	100840001-100880000	100320001-100360000	2.45837e-23	IMR90	rs13017207;rs13026283;rs12614880;rs13010010;rs12615145;rs10496346;2:100853933:G_GA;rs11695996;rs12994592;rs11685491;rs12053126;rs13026143;rs11123818;2:100868708:A_T;rs2309812;rs11123820;rs11123821;rs10865037;rs4331524;rs4443016;rs4455176;rs4438499;2:100876898:A_AG;rs2067783;rs11694723	NA
4	2	100840001-100880000	100360001-100400000	2.38902e-29	IMR90	rs13017207;rs13026283;rs12614880;rs13010010;rs12615145;rs10496346;2:100853933:G_GA;rs11695996;rs12994592;rs11685491;rs12053126;rs13026143;rs11123818;2:100868708:A_T;rs2309812;rs11123820;rs11123821;rs10865037;rs4331524;rs4443016;rs4455176;rs4438499;2:100876898:A_AG;rs2067783;rs11694723	NA
4	2	100840001-100880000	100400001-100440000	2.13643e-24	IMR90	rs13017207;rs13026283;rs12614880;rs13010010;rs12615145;rs10496346;2:100853933:G_GA;rs11695996;rs12994592;rs11685491;rs12053126;rs13026143;rs11123818;2:100868708:A_T;rs2309812;rs11123820;rs11123821;rs10865037;rs4331524;rs4443016;rs4455176;rs4438499;2:100876898:A_AG;rs2067783;rs11694723	NA
4	2	100840001-100880000	100440001-100480000	3.43381e-12	IMR90	rs13017207;rs13026283;rs12614880;rs13010010;rs12615145;rs10496346;2:100853933:G_GA;rs11695996;rs12994592;rs11685491;rs12053126;rs13026143;rs11123818;2:100868708:A_T;rs2309812;rs11123820;rs11123821;rs10865037;rs4331524;rs4443016;rs4455176;rs4438499;2:100876898:A_AG;rs2067783;rs11694723	NA
4	2	100840001-100880000	100480001-100520000	2.23387e-10	IMR90	rs13017207;rs13026283;rs12614880;rs13010010;rs12615145;rs10496346;2:100853933:G_GA;rs11695996;rs12994592;rs11685491;rs12053126;rs13026143;rs11123818;2:100868708:A_T;rs2309812;rs11123820;rs11123821;rs10865037;rs4331524;rs4443016;rs4455176;rs4438499;2:100876898:A_AG;rs2067783;rs11694723	NA
4	2	100840001-100880000	100520001-100560000	8.65444e-16	IMR90	rs13017207;rs13026283;rs12614880;rs13010010;rs12615145;rs10496346;2:100853933:G_GA;rs11695996;rs12994592;rs11685491;rs12053126;rs13026143;rs11123818;2:100868708:A_T;rs2309812;rs11123820;rs11123821;rs10865037;rs4331524;rs4443016;rs4455176;rs4438499;2:100876898:A_AG;rs2067783;rs11694723	NA
4	2	100840001-100880000	100600001-100640000	1.28091e-20	IMR90	rs13017207;rs13026283;rs12614880;rs13010010;rs12615145;rs10496346;2:100853933:G_GA;rs11695996;rs12994592;rs11685491;rs12053126;rs13026143;rs11123818;2:100868708:A_T;rs2309812;rs11123820;rs11123821;rs10865037;rs4331524;rs4443016;rs4455176;rs4438499;2:100876898:A_AG;rs2067783;rs11694723	NA
4	2	100840001-100880000	100000001-100040000	1.17909e-11	Mesenchymal_Stem_Cell	rs13017207;rs13026283;rs12614880;rs13010010;rs12615145;rs10496346;2:100853933:G_GA;rs11695996;rs12994592;rs11685491;rs12053126;rs13026143;rs11123818;2:100868708:A_T;rs2309812;rs11123820;rs11123821;rs10865037;rs4331524;rs4443016;rs4455176;rs4438499;2:100876898:A_AG;rs2067783;rs11694723	NA
4	2	100840001-100880000	100040001-100080000	8.36573e-18	Mesenchymal_Stem_Cell	rs13017207;rs13026283;rs12614880;rs13010010;rs12615145;rs10496346;2:100853933:G_GA;rs11695996;rs12994592;rs11685491;rs12053126;rs13026143;rs11123818;2:100868708:A_T;rs2309812;rs11123820;rs11123821;rs10865037;rs4331524;rs4443016;rs4455176;rs4438499;2:100876898:A_AG;rs2067783;rs11694723	NA
4	2	100840001-100880000	100160001-100200000	1.23958e-63	Mesenchymal_Stem_Cell	rs13017207;rs13026283;rs12614880;rs13010010;rs12615145;rs10496346;2:100853933:G_GA;rs11695996;rs12994592;rs11685491;rs12053126;rs13026143;rs11123818;2:100868708:A_T;rs2309812;rs11123820;rs11123821;rs10865037;rs4331524;rs4443016;rs4455176;rs4438499;2:100876898:A_AG;rs2067783;rs11694723	NA
4	2	100840001-100880000	100200001-100240000	9.83123e-19	Mesenchymal_Stem_Cell	rs13017207;rs13026283;rs12614880;rs13010010;rs12615145;rs10496346;2:100853933:G_GA;rs11695996;rs12994592;rs11685491;rs12053126;rs13026143;rs11123818;2:100868708:A_T;rs2309812;rs11123820;rs11123821;rs10865037;rs4331524;rs4443016;rs4455176;rs4438499;2:100876898:A_AG;rs2067783;rs11694723	NA
4	2	100840001-100880000	100240001-100280000	5.95152e-25	Mesenchymal_Stem_Cell	rs13017207;rs13026283;rs12614880;rs13010010;rs12615145;rs10496346;2:100853933:G_GA;rs11695996;rs12994592;rs11685491;rs12053126;rs13026143;rs11123818;2:100868708:A_T;rs2309812;rs11123820;rs11123821;rs10865037;rs4331524;rs4443016;rs4455176;rs4438499;2:100876898:A_AG;rs2067783;rs11694723	NA
4	2	100840001-100880000	100280001-100320000	1.82753e-24	Mesenchymal_Stem_Cell	rs13017207;rs13026283;rs12614880;rs13010010;rs12615145;rs10496346;2:100853933:G_GA;rs11695996;rs12994592;rs11685491;rs12053126;rs13026143;rs11123818;2:100868708:A_T;rs2309812;rs11123820;rs11123821;rs10865037;rs4331524;rs4443016;rs4455176;rs4438499;2:100876898:A_AG;rs2067783;rs11694723	NA
4	2	100840001-100880000	100320001-100360000	6.73644e-15	Mesenchymal_Stem_Cell	rs13017207;rs13026283;rs12614880;rs13010010;rs12615145;rs10496346;2:100853933:G_GA;rs11695996;rs12994592;rs11685491;rs12053126;rs13026143;rs11123818;2:100868708:A_T;rs2309812;rs11123820;rs11123821;rs10865037;rs4331524;rs4443016;rs4455176;rs4438499;2:100876898:A_AG;rs2067783;rs11694723	NA
4	2	100840001-100880000	100360001-100400000	8.11537e-36	Mesenchymal_Stem_Cell	rs13017207;rs13026283;rs12614880;rs13010010;rs12615145;rs10496346;2:100853933:G_GA;rs11695996;rs12994592;rs11685491;rs12053126;rs13026143;rs11123818;2:100868708:A_T;rs2309812;rs11123820;rs11123821;rs10865037;rs4331524;rs4443016;rs4455176;rs4438499;2:100876898:A_AG;rs2067783;rs11694723	NA
4	2	100840001-100880000	100400001-100440000	3.08414e-11	Mesenchymal_Stem_Cell	rs13017207;rs13026283;rs12614880;rs13010010;rs12615145;rs10496346;2:100853933:G_GA;rs11695996;rs12994592;rs11685491;rs12053126;rs13026143;rs11123818;2:100868708:A_T;rs2309812;rs11123820;rs11123821;rs10865037;rs4331524;rs4443016;rs4455176;rs4438499;2:100876898:A_AG;rs2067783;rs11694723	NA
4	2	100840001-100880000	100440001-100480000	4.01687e-12	Mesenchymal_Stem_Cell	rs13017207;rs13026283;rs12614880;rs13010010;rs12615145;rs10496346;2:100853933:G_GA;rs11695996;rs12994592;rs11685491;rs12053126;rs13026143;rs11123818;2:100868708:A_T;rs2309812;rs11123820;rs11123821;rs10865037;rs4331524;rs4443016;rs4455176;rs4438499;2:100876898:A_AG;rs2067783;rs11694723	NA
4	2	100840001-100880000	100520001-100560000	8.87336e-20	Mesenchymal_Stem_Cell	rs13017207;rs13026283;rs12614880;rs13010010;rs12615145;rs10496346;2:100853933:G_GA;rs11695996;rs12994592;rs11685491;rs12053126;rs13026143;rs11123818;2:100868708:A_T;rs2309812;rs11123820;rs11123821;rs10865037;rs4331524;rs4443016;rs4455176;rs4438499;2:100876898:A_AG;rs2067783;rs11694723	NA
4	2	100840001-100880000	100600001-100640000	1.22379e-36	Mesenchymal_Stem_Cell	rs13017207;rs13026283;rs12614880;rs13010010;rs12615145;rs10496346;2:100853933:G_GA;rs11695996;rs12994592;rs11685491;rs12053126;rs13026143;rs11123818;2:100868708:A_T;rs2309812;rs11123820;rs11123821;rs10865037;rs4331524;rs4443016;rs4455176;rs4438499;2:100876898:A_AG;rs2067783;rs11694723	NA
4	2	100840001-100880000	100800001-100840000	2.70885e-07	Mesenchymal_Stem_Cell	rs13017207;rs13026283;rs12614880;rs13010010;rs12615145;rs10496346;2:100853933:G_GA;rs11695996;rs12994592;rs11685491;rs12053126;rs13026143;rs11123818;2:100868708:A_T;rs2309812;rs11123820;rs11123821;rs10865037;rs4331524;rs4443016;rs4455176;rs4438499;2:100876898:A_AG;rs2067783;rs11694723	NA
4	2	100840001-100880000	100160001-100200000	5.93661e-16	Mesendoderm	rs13017207;rs13026283;rs12614880;rs13010010;rs12615145;rs10496346;2:100853933:G_GA;rs11695996;rs12994592;rs11685491;rs12053126;rs13026143;rs11123818;2:100868708:A_T;rs2309812;rs11123820;rs11123821;rs10865037;rs4331524;rs4443016;rs4455176;rs4438499;2:100876898:A_AG;rs2067783;rs11694723	NA
4	2	100840001-100880000	100200001-100240000	2.58212e-12	Mesendoderm	rs13017207;rs13026283;rs12614880;rs13010010;rs12615145;rs10496346;2:100853933:G_GA;rs11695996;rs12994592;rs11685491;rs12053126;rs13026143;rs11123818;2:100868708:A_T;rs2309812;rs11123820;rs11123821;rs10865037;rs4331524;rs4443016;rs4455176;rs4438499;2:100876898:A_AG;rs2067783;rs11694723	NA
4	2	100840001-100880000	100240001-100280000	2.26593e-09	Mesendoderm	rs13017207;rs13026283;rs12614880;rs13010010;rs12615145;rs10496346;2:100853933:G_GA;rs11695996;rs12994592;rs11685491;rs12053126;rs13026143;rs11123818;2:100868708:A_T;rs2309812;rs11123820;rs11123821;rs10865037;rs4331524;rs4443016;rs4455176;rs4438499;2:100876898:A_AG;rs2067783;rs11694723	NA
4	2	100840001-100880000	100280001-100320000	9.93476e-09	Mesendoderm	rs13017207;rs13026283;rs12614880;rs13010010;rs12615145;rs10496346;2:100853933:G_GA;rs11695996;rs12994592;rs11685491;rs12053126;rs13026143;rs11123818;2:100868708:A_T;rs2309812;rs11123820;rs11123821;rs10865037;rs4331524;rs4443016;rs4455176;rs4438499;2:100876898:A_AG;rs2067783;rs11694723	NA
4	2	100840001-100880000	100360001-100400000	1.39793e-11	Mesendoderm	rs13017207;rs13026283;rs12614880;rs13010010;rs12615145;rs10496346;2:100853933:G_GA;rs11695996;rs12994592;rs11685491;rs12053126;rs13026143;rs11123818;2:100868708:A_T;rs2309812;rs11123820;rs11123821;rs10865037;rs4331524;rs4443016;rs4455176;rs4438499;2:100876898:A_AG;rs2067783;rs11694723	NA
4	2	100840001-100880000	100160001-100200000	3.78465e-11	Neural_Progenitor_Cell	rs13017207;rs13026283;rs12614880;rs13010010;rs12615145;rs10496346;2:100853933:G_GA;rs11695996;rs12994592;rs11685491;rs12053126;rs13026143;rs11123818;2:100868708:A_T;rs2309812;rs11123820;rs11123821;rs10865037;rs4331524;rs4443016;rs4455176;rs4438499;2:100876898:A_AG;rs2067783;rs11694723	NA
4	2	100840001-100880000	100160001-100200000	7.21093e-15	Trophoblast-like_Cell	rs13017207;rs13026283;rs12614880;rs13010010;rs12615145;rs10496346;2:100853933:G_GA;rs11695996;rs12994592;rs11685491;rs12053126;rs13026143;rs11123818;2:100868708:A_T;rs2309812;rs11123820;rs11123821;rs10865037;rs4331524;rs4443016;rs4455176;rs4438499;2:100876898:A_AG;rs2067783;rs11694723	NA
4	2	100880001-100920000	100160001-100200000	3.05534e-08	Aorta	rs6723909;rs2871340;rs4622752;rs6542923;rs6542924;2:100894114:C_G;rs7590008;rs13019179;rs4851283;rs4851284;rs6754867;rs6755791;rs13013891;rs13032368;rs13008568;rs13031270;rs13031493;rs13033057;rs13031712;rs7595580;rs7607676;rs10865038;rs7557575;rs7557660;rs7601442;rs7557977;rs2309817;2:100897739:G_GTTTT;rs2309818;2:100899254:G_GACTGAGTTTTATCT;2:100899328:T_TA;rs2309819;rs2309820;2:100900038:A_AAT…	NA
4	2	100880001-100920000	100200001-100240000	8.42801e-07	Aorta	rs6723909;rs2871340;rs4622752;rs6542923;rs6542924;2:100894114:C_G;rs7590008;rs13019179;rs4851283;rs4851284;rs6754867;rs6755791;rs13013891;rs13032368;rs13008568;rs13031270;rs13031493;rs13033057;rs13031712;rs7595580;rs7607676;rs10865038;rs7557575;rs7557660;rs7601442;rs7557977;rs2309817;2:100897739:G_GTTTT;rs2309818;2:100899254:G_GACTGAGTTTTATCT;2:100899328:T_TA;rs2309819;rs2309820;2:100900038:A_AAT…	NA
4	2	100880001-100920000	100360001-100400000	1.97418e-08	Aorta	rs6723909;rs2871340;rs4622752;rs6542923;rs6542924;2:100894114:C_G;rs7590008;rs13019179;rs4851283;rs4851284;rs6754867;rs6755791;rs13013891;rs13032368;rs13008568;rs13031270;rs13031493;rs13033057;rs13031712;rs7595580;rs7607676;rs10865038;rs7557575;rs7557660;rs7601442;rs7557977;rs2309817;2:100897739:G_GTTTT;rs2309818;2:100899254:G_GACTGAGTTTTATCT;2:100899328:T_TA;rs2309819;rs2309820;2:100900038:A_AAT…	NA
4	2	100880001-100920000	100160001-100200000	1.01307e-08	GM12878	rs6723909;rs2871340;rs4622752;rs6542923;rs6542924;2:100894114:C_G;rs7590008;rs13019179;rs4851283;rs4851284;rs6754867;rs6755791;rs13013891;rs13032368;rs13008568;rs13031270;rs13031493;rs13033057;rs13031712;rs7595580;rs7607676;rs10865038;rs7557575;rs7557660;rs7601442;rs7557977;rs2309817;2:100897739:G_GTTTT;rs2309818;2:100899254:G_GACTGAGTTTTATCT;2:100899328:T_TA;rs2309819;rs2309820;2:100900038:A_AAT…	NA
4	2	100880001-100920000	100960001-101000000	2.63025e-63	hESC	rs6723909;rs2871340;rs4622752;rs6542923;rs6542924;2:100894114:C_G;rs7590008;rs13019179;rs4851283;rs4851284;rs6754867;rs6755791;rs13013891;rs13032368;rs13008568;rs13031270;rs13031493;rs13033057;rs13031712;rs7595580;rs7607676;rs10865038;rs7557575;rs7557660;rs7601442;rs7557977;rs2309817;2:100897739:G_GTTTT;rs2309818;2:100899254:G_GACTGAGTTTTATCT;2:100899328:T_TA;rs2309819;rs2309820;2:100900038:A_AAT…	ENSG00000269383
4	2	100880001-100920000	101000001-101040000	1.65285e-07	hESC	rs6723909;rs2871340;rs4622752;rs6542923;rs6542924;2:100894114:C_G;rs7590008;rs13019179;rs4851283;rs4851284;rs6754867;rs6755791;rs13013891;rs13032368;rs13008568;rs13031270;rs13031493;rs13033057;rs13031712;rs7595580;rs7607676;rs10865038;rs7557575;rs7557660;rs7601442;rs7557977;rs2309817;2:100897739:G_GTTTT;rs2309818;2:100899254:G_GACTGAGTTTTATCT;2:100899328:T_TA;rs2309819;rs2309820;2:100900038:A_AAT…	ENSG00000115526
4	2	100880001-100920000	101040001-101080000	3.02286e-12	hESC	rs6723909;rs2871340;rs4622752;rs6542923;rs6542924;2:100894114:C_G;rs7590008;rs13019179;rs4851283;rs4851284;rs6754867;rs6755791;rs13013891;rs13032368;rs13008568;rs13031270;rs13031493;rs13033057;rs13031712;rs7595580;rs7607676;rs10865038;rs7557575;rs7557660;rs7601442;rs7557977;rs2309817;2:100897739:G_GTTTT;rs2309818;2:100899254:G_GACTGAGTTTTATCT;2:100899328:T_TA;rs2309819;rs2309820;2:100900038:A_AAT…	NA
4	2	100880001-100920000	100040001-100080000	2.90134e-25	hESC	rs6723909;rs2871340;rs4622752;rs6542923;rs6542924;2:100894114:C_G;rs7590008;rs13019179;rs4851283;rs4851284;rs6754867;rs6755791;rs13013891;rs13032368;rs13008568;rs13031270;rs13031493;rs13033057;rs13031712;rs7595580;rs7607676;rs10865038;rs7557575;rs7557660;rs7601442;rs7557977;rs2309817;2:100897739:G_GTTTT;rs2309818;2:100899254:G_GACTGAGTTTTATCT;2:100899328:T_TA;rs2309819;rs2309820;2:100900038:A_AAT…	NA
4	2	100880001-100920000	100160001-100200000	1.90305e-23	hESC	rs6723909;rs2871340;rs4622752;rs6542923;rs6542924;2:100894114:C_G;rs7590008;rs13019179;rs4851283;rs4851284;rs6754867;rs6755791;rs13013891;rs13032368;rs13008568;rs13031270;rs13031493;rs13033057;rs13031712;rs7595580;rs7607676;rs10865038;rs7557575;rs7557660;rs7601442;rs7557977;rs2309817;2:100897739:G_GTTTT;rs2309818;2:100899254:G_GACTGAGTTTTATCT;2:100899328:T_TA;rs2309819;rs2309820;2:100900038:A_AAT…	NA
4	2	100880001-100920000	100200001-100240000	2.17719e-22	hESC	rs6723909;rs2871340;rs4622752;rs6542923;rs6542924;2:100894114:C_G;rs7590008;rs13019179;rs4851283;rs4851284;rs6754867;rs6755791;rs13013891;rs13032368;rs13008568;rs13031270;rs13031493;rs13033057;rs13031712;rs7595580;rs7607676;rs10865038;rs7557575;rs7557660;rs7601442;rs7557977;rs2309817;2:100897739:G_GTTTT;rs2309818;2:100899254:G_GACTGAGTTTTATCT;2:100899328:T_TA;rs2309819;rs2309820;2:100900038:A_AAT…	NA
4	2	100880001-100920000	100240001-100280000	2.3831e-19	hESC	rs6723909;rs2871340;rs4622752;rs6542923;rs6542924;2:100894114:C_G;rs7590008;rs13019179;rs4851283;rs4851284;rs6754867;rs6755791;rs13013891;rs13032368;rs13008568;rs13031270;rs13031493;rs13033057;rs13031712;rs7595580;rs7607676;rs10865038;rs7557575;rs7557660;rs7601442;rs7557977;rs2309817;2:100897739:G_GTTTT;rs2309818;2:100899254:G_GACTGAGTTTTATCT;2:100899328:T_TA;rs2309819;rs2309820;2:100900038:A_AAT…	NA
4	2	100880001-100920000	100280001-100320000	8.59507e-25	hESC	rs6723909;rs2871340;rs4622752;rs6542923;rs6542924;2:100894114:C_G;rs7590008;rs13019179;rs4851283;rs4851284;rs6754867;rs6755791;rs13013891;rs13032368;rs13008568;rs13031270;rs13031493;rs13033057;rs13031712;rs7595580;rs7607676;rs10865038;rs7557575;rs7557660;rs7601442;rs7557977;rs2309817;2:100897739:G_GTTTT;rs2309818;2:100899254:G_GACTGAGTTTTATCT;2:100899328:T_TA;rs2309819;rs2309820;2:100900038:A_AAT…	NA
4	2	100880001-100920000	100320001-100360000	2.98823e-08	hESC	rs6723909;rs2871340;rs4622752;rs6542923;rs6542924;2:100894114:C_G;rs7590008;rs13019179;rs4851283;rs4851284;rs6754867;rs6755791;rs13013891;rs13032368;rs13008568;rs13031270;rs13031493;rs13033057;rs13031712;rs7595580;rs7607676;rs10865038;rs7557575;rs7557660;rs7601442;rs7557977;rs2309817;2:100897739:G_GTTTT;rs2309818;2:100899254:G_GACTGAGTTTTATCT;2:100899328:T_TA;rs2309819;rs2309820;2:100900038:A_AAT…	NA
4	2	100880001-100920000	100360001-100400000	5.1408e-30	hESC	rs6723909;rs2871340;rs4622752;rs6542923;rs6542924;2:100894114:C_G;rs7590008;rs13019179;rs4851283;rs4851284;rs6754867;rs6755791;rs13013891;rs13032368;rs13008568;rs13031270;rs13031493;rs13033057;rs13031712;rs7595580;rs7607676;rs10865038;rs7557575;rs7557660;rs7601442;rs7557977;rs2309817;2:100897739:G_GTTTT;rs2309818;2:100899254:G_GACTGAGTTTTATCT;2:100899328:T_TA;rs2309819;rs2309820;2:100900038:A_AAT…	NA
4	2	100880001-100920000	100400001-100440000	5.35594e-12	hESC	rs6723909;rs2871340;rs4622752;rs6542923;rs6542924;2:100894114:C_G;rs7590008;rs13019179;rs4851283;rs4851284;rs6754867;rs6755791;rs13013891;rs13032368;rs13008568;rs13031270;rs13031493;rs13033057;rs13031712;rs7595580;rs7607676;rs10865038;rs7557575;rs7557660;rs7601442;rs7557977;rs2309817;2:100897739:G_GTTTT;rs2309818;2:100899254:G_GACTGAGTTTTATCT;2:100899328:T_TA;rs2309819;rs2309820;2:100900038:A_AAT…	NA
4	2	100880001-100920000	100520001-100560000	4.44685e-12	hESC	rs6723909;rs2871340;rs4622752;rs6542923;rs6542924;2:100894114:C_G;rs7590008;rs13019179;rs4851283;rs4851284;rs6754867;rs6755791;rs13013891;rs13032368;rs13008568;rs13031270;rs13031493;rs13033057;rs13031712;rs7595580;rs7607676;rs10865038;rs7557575;rs7557660;rs7601442;rs7557977;rs2309817;2:100897739:G_GTTTT;rs2309818;2:100899254:G_GACTGAGTTTTATCT;2:100899328:T_TA;rs2309819;rs2309820;2:100900038:A_AAT…	NA
4	2	100880001-100920000	100600001-100640000	1.4545e-17	hESC	rs6723909;rs2871340;rs4622752;rs6542923;rs6542924;2:100894114:C_G;rs7590008;rs13019179;rs4851283;rs4851284;rs6754867;rs6755791;rs13013891;rs13032368;rs13008568;rs13031270;rs13031493;rs13033057;rs13031712;rs7595580;rs7607676;rs10865038;rs7557575;rs7557660;rs7601442;rs7557977;rs2309817;2:100897739:G_GTTTT;rs2309818;2:100899254:G_GACTGAGTTTTATCT;2:100899328:T_TA;rs2309819;rs2309820;2:100900038:A_AAT…	NA
4	2	100880001-100920000	100960001-101000000	1.44016e-98	IMR90	rs6723909;rs2871340;rs4622752;rs6542923;rs6542924;2:100894114:C_G;rs7590008;rs13019179;rs4851283;rs4851284;rs6754867;rs6755791;rs13013891;rs13032368;rs13008568;rs13031270;rs13031493;rs13033057;rs13031712;rs7595580;rs7607676;rs10865038;rs7557575;rs7557660;rs7601442;rs7557977;rs2309817;2:100897739:G_GTTTT;rs2309818;2:100899254:G_GACTGAGTTTTATCT;2:100899328:T_TA;rs2309819;rs2309820;2:100900038:A_AAT…	ENSG00000269383
4	2	100880001-100920000	101000001-101040000	3.95059e-27	IMR90	rs6723909;rs2871340;rs4622752;rs6542923;rs6542924;2:100894114:C_G;rs7590008;rs13019179;rs4851283;rs4851284;rs6754867;rs6755791;rs13013891;rs13032368;rs13008568;rs13031270;rs13031493;rs13033057;rs13031712;rs7595580;rs7607676;rs10865038;rs7557575;rs7557660;rs7601442;rs7557977;rs2309817;2:100897739:G_GTTTT;rs2309818;2:100899254:G_GACTGAGTTTTATCT;2:100899328:T_TA;rs2309819;rs2309820;2:100900038:A_AAT…	ENSG00000115526
4	2	100880001-100920000	101040001-101080000	4.21347e-21	IMR90	rs6723909;rs2871340;rs4622752;rs6542923;rs6542924;2:100894114:C_G;rs7590008;rs13019179;rs4851283;rs4851284;rs6754867;rs6755791;rs13013891;rs13032368;rs13008568;rs13031270;rs13031493;rs13033057;rs13031712;rs7595580;rs7607676;rs10865038;rs7557575;rs7557660;rs7601442;rs7557977;rs2309817;2:100897739:G_GTTTT;rs2309818;2:100899254:G_GACTGAGTTTTATCT;2:100899328:T_TA;rs2309819;rs2309820;2:100900038:A_AAT…	NA
4	2	100880001-100920000	101080001-101120000	1.48926e-19	IMR90	rs6723909;rs2871340;rs4622752;rs6542923;rs6542924;2:100894114:C_G;rs7590008;rs13019179;rs4851283;rs4851284;rs6754867;rs6755791;rs13013891;rs13032368;rs13008568;rs13031270;rs13031493;rs13033057;rs13031712;rs7595580;rs7607676;rs10865038;rs7557575;rs7557660;rs7601442;rs7557977;rs2309817;2:100897739:G_GTTTT;rs2309818;2:100899254:G_GACTGAGTTTTATCT;2:100899328:T_TA;rs2309819;rs2309820;2:100900038:A_AAT…	ENSG00000204640
4	2	100880001-100920000	99000001-99040000	5.441e-07	IMR90	rs6723909;rs2871340;rs4622752;rs6542923;rs6542924;2:100894114:C_G;rs7590008;rs13019179;rs4851283;rs4851284;rs6754867;rs6755791;rs13013891;rs13032368;rs13008568;rs13031270;rs13031493;rs13033057;rs13031712;rs7595580;rs7607676;rs10865038;rs7557575;rs7557660;rs7601442;rs7557977;rs2309817;2:100897739:G_GTTTT;rs2309818;2:100899254:G_GACTGAGTTTTATCT;2:100899328:T_TA;rs2309819;rs2309820;2:100900038:A_AAT…	NA
4	2	100880001-100920000	99040001-99080000	1.12034e-18	IMR90	rs6723909;rs2871340;rs4622752;rs6542923;rs6542924;2:100894114:C_G;rs7590008;rs13019179;rs4851283;rs4851284;rs6754867;rs6755791;rs13013891;rs13032368;rs13008568;rs13031270;rs13031493;rs13033057;rs13031712;rs7595580;rs7607676;rs10865038;rs7557575;rs7557660;rs7601442;rs7557977;rs2309817;2:100897739:G_GTTTT;rs2309818;2:100899254:G_GACTGAGTTTTATCT;2:100899328:T_TA;rs2309819;rs2309820;2:100900038:A_AAT…	ENSG00000040933
4	2	100880001-100920000	99200001-99240000	4.0226e-27	IMR90	rs6723909;rs2871340;rs4622752;rs6542923;rs6542924;2:100894114:C_G;rs7590008;rs13019179;rs4851283;rs4851284;rs6754867;rs6755791;rs13013891;rs13032368;rs13008568;rs13031270;rs13031493;rs13033057;rs13031712;rs7595580;rs7607676;rs10865038;rs7557575;rs7557660;rs7601442;rs7557977;rs2309817;2:100897739:G_GTTTT;rs2309818;2:100899254:G_GACTGAGTTTTATCT;2:100899328:T_TA;rs2309819;rs2309820;2:100900038:A_AAT…	ENSG00000183513:ENSG00000115446
4	2	100880001-100920000	99240001-99280000	1.8233e-12	IMR90	rs6723909;rs2871340;rs4622752;rs6542923;rs6542924;2:100894114:C_G;rs7590008;rs13019179;rs4851283;rs4851284;rs6754867;rs6755791;rs13013891;rs13032368;rs13008568;rs13031270;rs13031493;rs13033057;rs13031712;rs7595580;rs7607676;rs10865038;rs7557575;rs7557660;rs7601442;rs7557977;rs2309817;2:100897739:G_GTTTT;rs2309818;2:100899254:G_GACTGAGTTTTATCT;2:100899328:T_TA;rs2309819;rs2309820;2:100900038:A_AAT…	NA
4	2	100880001-100920000	99320001-99360000	1.38917e-14	IMR90	rs6723909;rs2871340;rs4622752;rs6542923;rs6542924;2:100894114:C_G;rs7590008;rs13019179;rs4851283;rs4851284;rs6754867;rs6755791;rs13013891;rs13032368;rs13008568;rs13031270;rs13031493;rs13033057;rs13031712;rs7595580;rs7607676;rs10865038;rs7557575;rs7557660;rs7601442;rs7557977;rs2309817;2:100897739:G_GTTTT;rs2309818;2:100899254:G_GACTGAGTTTTATCT;2:100899328:T_TA;rs2309819;rs2309820;2:100900038:A_AAT…	ENSG00000071073
4	2	100880001-100920000	99400001-99440000	2.21219e-11	IMR90	rs6723909;rs2871340;rs4622752;rs6542923;rs6542924;2:100894114:C_G;rs7590008;rs13019179;rs4851283;rs4851284;rs6754867;rs6755791;rs13013891;rs13032368;rs13008568;rs13031270;rs13031493;rs13033057;rs13031712;rs7595580;rs7607676;rs10865038;rs7557575;rs7557660;rs7601442;rs7557977;rs2309817;2:100897739:G_GTTTT;rs2309818;2:100899254:G_GACTGAGTTTTATCT;2:100899328:T_TA;rs2309819;rs2309820;2:100900038:A_AAT…	NA
4	2	100880001-100920000	99440001-99480000	4.57911e-07	IMR90	rs6723909;rs2871340;rs4622752;rs6542923;rs6542924;2:100894114:C_G;rs7590008;rs13019179;rs4851283;rs4851284;rs6754867;rs6755791;rs13013891;rs13032368;rs13008568;rs13031270;rs13031493;rs13033057;rs13031712;rs7595580;rs7607676;rs10865038;rs7557575;rs7557660;rs7601442;rs7557977;rs2309817;2:100897739:G_GTTTT;rs2309818;2:100899254:G_GACTGAGTTTTATCT;2:100899328:T_TA;rs2309819;rs2309820;2:100900038:A_AAT…	NA
4	2	100880001-100920000	99520001-99560000	3.78681e-22	IMR90	rs6723909;rs2871340;rs4622752;rs6542923;rs6542924;2:100894114:C_G;rs7590008;rs13019179;rs4851283;rs4851284;rs6754867;rs6755791;rs13013891;rs13032368;rs13008568;rs13031270;rs13031493;rs13033057;rs13031712;rs7595580;rs7607676;rs10865038;rs7557575;rs7557660;rs7601442;rs7557977;rs2309817;2:100897739:G_GTTTT;rs2309818;2:100899254:G_GACTGAGTTTTATCT;2:100899328:T_TA;rs2309819;rs2309820;2:100900038:A_AAT…	ENSG00000196872
4	2	100880001-100920000	99640001-99680000	1.27917e-16	IMR90	rs6723909;rs2871340;rs4622752;rs6542923;rs6542924;2:100894114:C_G;rs7590008;rs13019179;rs4851283;rs4851284;rs6754867;rs6755791;rs13013891;rs13032368;rs13008568;rs13031270;rs13031493;rs13033057;rs13031712;rs7595580;rs7607676;rs10865038;rs7557575;rs7557660;rs7601442;rs7557977;rs2309817;2:100897739:G_GTTTT;rs2309818;2:100899254:G_GACTGAGTTTTATCT;2:100899328:T_TA;rs2309819;rs2309820;2:100900038:A_AAT…	NA
4	2	100880001-100920000	99680001-99720000	3.50357e-10	IMR90	rs6723909;rs2871340;rs4622752;rs6542923;rs6542924;2:100894114:C_G;rs7590008;rs13019179;rs4851283;rs4851284;rs6754867;rs6755791;rs13013891;rs13032368;rs13008568;rs13031270;rs13031493;rs13033057;rs13031712;rs7595580;rs7607676;rs10865038;rs7557575;rs7557660;rs7601442;rs7557977;rs2309817;2:100897739:G_GTTTT;rs2309818;2:100899254:G_GACTGAGTTTTATCT;2:100899328:T_TA;rs2309819;rs2309820;2:100900038:A_AAT…	NA
4	2	100880001-100920000	99760001-99800000	1.6554e-37	IMR90	rs6723909;rs2871340;rs4622752;rs6542923;rs6542924;2:100894114:C_G;rs7590008;rs13019179;rs4851283;rs4851284;rs6754867;rs6755791;rs13013891;rs13032368;rs13008568;rs13031270;rs13031493;rs13033057;rs13031712;rs7595580;rs7607676;rs10865038;rs7557575;rs7557660;rs7601442;rs7557977;rs2309817;2:100897739:G_GTTTT;rs2309818;2:100899254:G_GACTGAGTTTTATCT;2:100899328:T_TA;rs2309819;rs2309820;2:100900038:A_AAT…	ENSG00000135951:ENSG00000144182:ENSG00000273155:ENSG00000158411:ENSG00000185414
4	2	100880001-100920000	99840001-99880000	1.54765e-41	IMR90	rs6723909;rs2871340;rs4622752;rs6542923;rs6542924;2:100894114:C_G;rs7590008;rs13019179;rs4851283;rs4851284;rs6754867;rs6755791;rs13013891;rs13032368;rs13008568;rs13031270;rs13031493;rs13033057;rs13031712;rs7595580;rs7607676;rs10865038;rs7557575;rs7557660;rs7601442;rs7557977;rs2309817;2:100897739:G_GTTTT;rs2309818;2:100899254:G_GACTGAGTTTTATCT;2:100899328:T_TA;rs2309819;rs2309820;2:100900038:A_AAT…	ENSG00000185674
4	2	100880001-100920000	99960001-100000000	1.13694e-10	IMR90	rs6723909;rs2871340;rs4622752;rs6542923;rs6542924;2:100894114:C_G;rs7590008;rs13019179;rs4851283;rs4851284;rs6754867;rs6755791;rs13013891;rs13032368;rs13008568;rs13031270;rs13031493;rs13033057;rs13031712;rs7595580;rs7607676;rs10865038;rs7557575;rs7557660;rs7601442;rs7557977;rs2309817;2:100897739:G_GTTTT;rs2309818;2:100899254:G_GACTGAGTTTTATCT;2:100899328:T_TA;rs2309819;rs2309820;2:100900038:A_AAT…	NA
4	2	100880001-100920000	100000001-100040000	6.88231e-38	IMR90	rs6723909;rs2871340;rs4622752;rs6542923;rs6542924;2:100894114:C_G;rs7590008;rs13019179;rs4851283;rs4851284;rs6754867;rs6755791;rs13013891;rs13032368;rs13008568;rs13031270;rs13031493;rs13033057;rs13031712;rs7595580;rs7607676;rs10865038;rs7557575;rs7557660;rs7601442;rs7557977;rs2309817;2:100897739:G_GTTTT;rs2309818;2:100899254:G_GACTGAGTTTTATCT;2:100899328:T_TA;rs2309819;rs2309820;2:100900038:A_AAT…	NA
4	2	100880001-100920000	100040001-100080000	1.4097e-47	IMR90	rs6723909;rs2871340;rs4622752;rs6542923;rs6542924;2:100894114:C_G;rs7590008;rs13019179;rs4851283;rs4851284;rs6754867;rs6755791;rs13013891;rs13032368;rs13008568;rs13031270;rs13031493;rs13033057;rs13031712;rs7595580;rs7607676;rs10865038;rs7557575;rs7557660;rs7601442;rs7557977;rs2309817;2:100897739:G_GTTTT;rs2309818;2:100899254:G_GACTGAGTTTTATCT;2:100899328:T_TA;rs2309819;rs2309820;2:100900038:A_AAT…	NA
4	2	100880001-100920000	100080001-100120000	5.58635e-22	IMR90	rs6723909;rs2871340;rs4622752;rs6542923;rs6542924;2:100894114:C_G;rs7590008;rs13019179;rs4851283;rs4851284;rs6754867;rs6755791;rs13013891;rs13032368;rs13008568;rs13031270;rs13031493;rs13033057;rs13031712;rs7595580;rs7607676;rs10865038;rs7557575;rs7557660;rs7601442;rs7557977;rs2309817;2:100897739:G_GTTTT;rs2309818;2:100899254:G_GACTGAGTTTTATCT;2:100899328:T_TA;rs2309819;rs2309820;2:100900038:A_AAT…	ENSG00000135945
4	2	100880001-100920000	100160001-100200000	1.71859e-73	IMR90	rs6723909;rs2871340;rs4622752;rs6542923;rs6542924;2:100894114:C_G;rs7590008;rs13019179;rs4851283;rs4851284;rs6754867;rs6755791;rs13013891;rs13032368;rs13008568;rs13031270;rs13031493;rs13033057;rs13031712;rs7595580;rs7607676;rs10865038;rs7557575;rs7557660;rs7601442;rs7557977;rs2309817;2:100897739:G_GTTTT;rs2309818;2:100899254:G_GACTGAGTTTTATCT;2:100899328:T_TA;rs2309819;rs2309820;2:100900038:A_AAT…	NA
4	2	100880001-100920000	100200001-100240000	9.68488e-49	IMR90	rs6723909;rs2871340;rs4622752;rs6542923;rs6542924;2:100894114:C_G;rs7590008;rs13019179;rs4851283;rs4851284;rs6754867;rs6755791;rs13013891;rs13032368;rs13008568;rs13031270;rs13031493;rs13033057;rs13031712;rs7595580;rs7607676;rs10865038;rs7557575;rs7557660;rs7601442;rs7557977;rs2309817;2:100897739:G_GTTTT;rs2309818;2:100899254:G_GACTGAGTTTTATCT;2:100899328:T_TA;rs2309819;rs2309820;2:100900038:A_AAT…	NA
4	2	100880001-100920000	100240001-100280000	4.52947e-39	IMR90	rs6723909;rs2871340;rs4622752;rs6542923;rs6542924;2:100894114:C_G;rs7590008;rs13019179;rs4851283;rs4851284;rs6754867;rs6755791;rs13013891;rs13032368;rs13008568;rs13031270;rs13031493;rs13033057;rs13031712;rs7595580;rs7607676;rs10865038;rs7557575;rs7557660;rs7601442;rs7557977;rs2309817;2:100897739:G_GTTTT;rs2309818;2:100899254:G_GACTGAGTTTTATCT;2:100899328:T_TA;rs2309819;rs2309820;2:100900038:A_AAT…	NA
4	2	100880001-100920000	100280001-100320000	3.19568e-34	IMR90	rs6723909;rs2871340;rs4622752;rs6542923;rs6542924;2:100894114:C_G;rs7590008;rs13019179;rs4851283;rs4851284;rs6754867;rs6755791;rs13013891;rs13032368;rs13008568;rs13031270;rs13031493;rs13033057;rs13031712;rs7595580;rs7607676;rs10865038;rs7557575;rs7557660;rs7601442;rs7557977;rs2309817;2:100897739:G_GTTTT;rs2309818;2:100899254:G_GACTGAGTTTTATCT;2:100899328:T_TA;rs2309819;rs2309820;2:100900038:A_AAT…	NA
4	2	100880001-100920000	100320001-100360000	1.61977e-27	IMR90	rs6723909;rs2871340;rs4622752;rs6542923;rs6542924;2:100894114:C_G;rs7590008;rs13019179;rs4851283;rs4851284;rs6754867;rs6755791;rs13013891;rs13032368;rs13008568;rs13031270;rs13031493;rs13033057;rs13031712;rs7595580;rs7607676;rs10865038;rs7557575;rs7557660;rs7601442;rs7557977;rs2309817;2:100897739:G_GTTTT;rs2309818;2:100899254:G_GACTGAGTTTTATCT;2:100899328:T_TA;rs2309819;rs2309820;2:100900038:A_AAT…	NA
4	2	100880001-100920000	100360001-100400000	2.61852e-29	IMR90	rs6723909;rs2871340;rs4622752;rs6542923;rs6542924;2:100894114:C_G;rs7590008;rs13019179;rs4851283;rs4851284;rs6754867;rs6755791;rs13013891;rs13032368;rs13008568;rs13031270;rs13031493;rs13033057;rs13031712;rs7595580;rs7607676;rs10865038;rs7557575;rs7557660;rs7601442;rs7557977;rs2309817;2:100897739:G_GTTTT;rs2309818;2:100899254:G_GACTGAGTTTTATCT;2:100899328:T_TA;rs2309819;rs2309820;2:100900038:A_AAT…	NA
4	2	100880001-100920000	100400001-100440000	1.37914e-18	IMR90	rs6723909;rs2871340;rs4622752;rs6542923;rs6542924;2:100894114:C_G;rs7590008;rs13019179;rs4851283;rs4851284;rs6754867;rs6755791;rs13013891;rs13032368;rs13008568;rs13031270;rs13031493;rs13033057;rs13031712;rs7595580;rs7607676;rs10865038;rs7557575;rs7557660;rs7601442;rs7557977;rs2309817;2:100897739:G_GTTTT;rs2309818;2:100899254:G_GACTGAGTTTTATCT;2:100899328:T_TA;rs2309819;rs2309820;2:100900038:A_AAT…	NA
4	2	100880001-100920000	100440001-100480000	2.4974e-14	IMR90	rs6723909;rs2871340;rs4622752;rs6542923;rs6542924;2:100894114:C_G;rs7590008;rs13019179;rs4851283;rs4851284;rs6754867;rs6755791;rs13013891;rs13032368;rs13008568;rs13031270;rs13031493;rs13033057;rs13031712;rs7595580;rs7607676;rs10865038;rs7557575;rs7557660;rs7601442;rs7557977;rs2309817;2:100897739:G_GTTTT;rs2309818;2:100899254:G_GACTGAGTTTTATCT;2:100899328:T_TA;rs2309819;rs2309820;2:100900038:A_AAT…	NA
4	2	100880001-100920000	100480001-100520000	3.96822e-08	IMR90	rs6723909;rs2871340;rs4622752;rs6542923;rs6542924;2:100894114:C_G;rs7590008;rs13019179;rs4851283;rs4851284;rs6754867;rs6755791;rs13013891;rs13032368;rs13008568;rs13031270;rs13031493;rs13033057;rs13031712;rs7595580;rs7607676;rs10865038;rs7557575;rs7557660;rs7601442;rs7557977;rs2309817;2:100897739:G_GTTTT;rs2309818;2:100899254:G_GACTGAGTTTTATCT;2:100899328:T_TA;rs2309819;rs2309820;2:100900038:A_AAT…	NA
4	2	100880001-100920000	100520001-100560000	2.05802e-27	IMR90	rs6723909;rs2871340;rs4622752;rs6542923;rs6542924;2:100894114:C_G;rs7590008;rs13019179;rs4851283;rs4851284;rs6754867;rs6755791;rs13013891;rs13032368;rs13008568;rs13031270;rs13031493;rs13033057;rs13031712;rs7595580;rs7607676;rs10865038;rs7557575;rs7557660;rs7601442;rs7557977;rs2309817;2:100897739:G_GTTTT;rs2309818;2:100899254:G_GACTGAGTTTTATCT;2:100899328:T_TA;rs2309819;rs2309820;2:100900038:A_AAT…	NA
4	2	100880001-100920000	100600001-100640000	6.37766e-19	IMR90	rs6723909;rs2871340;rs4622752;rs6542923;rs6542924;2:100894114:C_G;rs7590008;rs13019179;rs4851283;rs4851284;rs6754867;rs6755791;rs13013891;rs13032368;rs13008568;rs13031270;rs13031493;rs13033057;rs13031712;rs7595580;rs7607676;rs10865038;rs7557575;rs7557660;rs7601442;rs7557977;rs2309817;2:100897739:G_GTTTT;rs2309818;2:100899254:G_GACTGAGTTTTATCT;2:100899328:T_TA;rs2309819;rs2309820;2:100900038:A_AAT…	NA
4	2	100880001-100920000	100960001-101000000	5.05858e-07	Left_Ventricle	rs6723909;rs2871340;rs4622752;rs6542923;rs6542924;2:100894114:C_G;rs7590008;rs13019179;rs4851283;rs4851284;rs6754867;rs6755791;rs13013891;rs13032368;rs13008568;rs13031270;rs13031493;rs13033057;rs13031712;rs7595580;rs7607676;rs10865038;rs7557575;rs7557660;rs7601442;rs7557977;rs2309817;2:100897739:G_GTTTT;rs2309818;2:100899254:G_GACTGAGTTTTATCT;2:100899328:T_TA;rs2309819;rs2309820;2:100900038:A_AAT…	ENSG00000269383
4	2	100880001-100920000	99520001-99560000	8.74722e-09	Left_Ventricle	rs6723909;rs2871340;rs4622752;rs6542923;rs6542924;2:100894114:C_G;rs7590008;rs13019179;rs4851283;rs4851284;rs6754867;rs6755791;rs13013891;rs13032368;rs13008568;rs13031270;rs13031493;rs13033057;rs13031712;rs7595580;rs7607676;rs10865038;rs7557575;rs7557660;rs7601442;rs7557977;rs2309817;2:100897739:G_GTTTT;rs2309818;2:100899254:G_GACTGAGTTTTATCT;2:100899328:T_TA;rs2309819;rs2309820;2:100900038:A_AAT…	ENSG00000196872
4	2	100880001-100920000	100000001-100040000	3.9731e-13	Left_Ventricle	rs6723909;rs2871340;rs4622752;rs6542923;rs6542924;2:100894114:C_G;rs7590008;rs13019179;rs4851283;rs4851284;rs6754867;rs6755791;rs13013891;rs13032368;rs13008568;rs13031270;rs13031493;rs13033057;rs13031712;rs7595580;rs7607676;rs10865038;rs7557575;rs7557660;rs7601442;rs7557977;rs2309817;2:100897739:G_GTTTT;rs2309818;2:100899254:G_GACTGAGTTTTATCT;2:100899328:T_TA;rs2309819;rs2309820;2:100900038:A_AAT…	NA
4	2	100880001-100920000	100160001-100200000	1.28309e-22	Left_Ventricle	rs6723909;rs2871340;rs4622752;rs6542923;rs6542924;2:100894114:C_G;rs7590008;rs13019179;rs4851283;rs4851284;rs6754867;rs6755791;rs13013891;rs13032368;rs13008568;rs13031270;rs13031493;rs13033057;rs13031712;rs7595580;rs7607676;rs10865038;rs7557575;rs7557660;rs7601442;rs7557977;rs2309817;2:100897739:G_GTTTT;rs2309818;2:100899254:G_GACTGAGTTTTATCT;2:100899328:T_TA;rs2309819;rs2309820;2:100900038:A_AAT…	NA
4	2	100880001-100920000	100240001-100280000	8.68166e-14	Left_Ventricle	rs6723909;rs2871340;rs4622752;rs6542923;rs6542924;2:100894114:C_G;rs7590008;rs13019179;rs4851283;rs4851284;rs6754867;rs6755791;rs13013891;rs13032368;rs13008568;rs13031270;rs13031493;rs13033057;rs13031712;rs7595580;rs7607676;rs10865038;rs7557575;rs7557660;rs7601442;rs7557977;rs2309817;2:100897739:G_GTTTT;rs2309818;2:100899254:G_GACTGAGTTTTATCT;2:100899328:T_TA;rs2309819;rs2309820;2:100900038:A_AAT…	NA
4	2	100880001-100920000	100360001-100400000	5.82817e-07	Left_Ventricle	rs6723909;rs2871340;rs4622752;rs6542923;rs6542924;2:100894114:C_G;rs7590008;rs13019179;rs4851283;rs4851284;rs6754867;rs6755791;rs13013891;rs13032368;rs13008568;rs13031270;rs13031493;rs13033057;rs13031712;rs7595580;rs7607676;rs10865038;rs7557575;rs7557660;rs7601442;rs7557977;rs2309817;2:100897739:G_GTTTT;rs2309818;2:100899254:G_GACTGAGTTTTATCT;2:100899328:T_TA;rs2309819;rs2309820;2:100900038:A_AAT…	NA
4	2	100880001-100920000	100400001-100440000	8.4173e-10	Left_Ventricle	rs6723909;rs2871340;rs4622752;rs6542923;rs6542924;2:100894114:C_G;rs7590008;rs13019179;rs4851283;rs4851284;rs6754867;rs6755791;rs13013891;rs13032368;rs13008568;rs13031270;rs13031493;rs13033057;rs13031712;rs7595580;rs7607676;rs10865038;rs7557575;rs7557660;rs7601442;rs7557977;rs2309817;2:100897739:G_GTTTT;rs2309818;2:100899254:G_GACTGAGTTTTATCT;2:100899328:T_TA;rs2309819;rs2309820;2:100900038:A_AAT…	NA
4	2	100880001-100920000	100960001-101000000	9.69295e-19	Liver	rs6723909;rs2871340;rs4622752;rs6542923;rs6542924;2:100894114:C_G;rs7590008;rs13019179;rs4851283;rs4851284;rs6754867;rs6755791;rs13013891;rs13032368;rs13008568;rs13031270;rs13031493;rs13033057;rs13031712;rs7595580;rs7607676;rs10865038;rs7557575;rs7557660;rs7601442;rs7557977;rs2309817;2:100897739:G_GTTTT;rs2309818;2:100899254:G_GACTGAGTTTTATCT;2:100899328:T_TA;rs2309819;rs2309820;2:100900038:A_AAT…	ENSG00000269383
4	2	100880001-100920000	100200001-100240000	3.21573e-07	Liver	rs6723909;rs2871340;rs4622752;rs6542923;rs6542924;2:100894114:C_G;rs7590008;rs13019179;rs4851283;rs4851284;rs6754867;rs6755791;rs13013891;rs13032368;rs13008568;rs13031270;rs13031493;rs13033057;rs13031712;rs7595580;rs7607676;rs10865038;rs7557575;rs7557660;rs7601442;rs7557977;rs2309817;2:100897739:G_GTTTT;rs2309818;2:100899254:G_GACTGAGTTTTATCT;2:100899328:T_TA;rs2309819;rs2309820;2:100900038:A_AAT…	NA
4	2	100880001-100920000	100360001-100400000	4.34787e-10	Liver	rs6723909;rs2871340;rs4622752;rs6542923;rs6542924;2:100894114:C_G;rs7590008;rs13019179;rs4851283;rs4851284;rs6754867;rs6755791;rs13013891;rs13032368;rs13008568;rs13031270;rs13031493;rs13033057;rs13031712;rs7595580;rs7607676;rs10865038;rs7557575;rs7557660;rs7601442;rs7557977;rs2309817;2:100897739:G_GTTTT;rs2309818;2:100899254:G_GACTGAGTTTTATCT;2:100899328:T_TA;rs2309819;rs2309820;2:100900038:A_AAT…	NA
4	2	100880001-100920000	100960001-101000000	1.31467e-210	Mesenchymal_Stem_Cell	rs6723909;rs2871340;rs4622752;rs6542923;rs6542924;2:100894114:C_G;rs7590008;rs13019179;rs4851283;rs4851284;rs6754867;rs6755791;rs13013891;rs13032368;rs13008568;rs13031270;rs13031493;rs13033057;rs13031712;rs7595580;rs7607676;rs10865038;rs7557575;rs7557660;rs7601442;rs7557977;rs2309817;2:100897739:G_GTTTT;rs2309818;2:100899254:G_GACTGAGTTTTATCT;2:100899328:T_TA;rs2309819;rs2309820;2:100900038:A_AAT…	ENSG00000269383
4	2	100880001-100920000	101000001-101040000	1.95396e-31	Mesenchymal_Stem_Cell	rs6723909;rs2871340;rs4622752;rs6542923;rs6542924;2:100894114:C_G;rs7590008;rs13019179;rs4851283;rs4851284;rs6754867;rs6755791;rs13013891;rs13032368;rs13008568;rs13031270;rs13031493;rs13033057;rs13031712;rs7595580;rs7607676;rs10865038;rs7557575;rs7557660;rs7601442;rs7557977;rs2309817;2:100897739:G_GTTTT;rs2309818;2:100899254:G_GACTGAGTTTTATCT;2:100899328:T_TA;rs2309819;rs2309820;2:100900038:A_AAT…	ENSG00000115526
4	2	100880001-100920000	101040001-101080000	4.4043e-33	Mesenchymal_Stem_Cell	rs6723909;rs2871340;rs4622752;rs6542923;rs6542924;2:100894114:C_G;rs7590008;rs13019179;rs4851283;rs4851284;rs6754867;rs6755791;rs13013891;rs13032368;rs13008568;rs13031270;rs13031493;rs13033057;rs13031712;rs7595580;rs7607676;rs10865038;rs7557575;rs7557660;rs7601442;rs7557977;rs2309817;2:100897739:G_GTTTT;rs2309818;2:100899254:G_GACTGAGTTTTATCT;2:100899328:T_TA;rs2309819;rs2309820;2:100900038:A_AAT…	NA
4	2	100880001-100920000	101080001-101120000	3.59169e-10	Mesenchymal_Stem_Cell	rs6723909;rs2871340;rs4622752;rs6542923;rs6542924;2:100894114:C_G;rs7590008;rs13019179;rs4851283;rs4851284;rs6754867;rs6755791;rs13013891;rs13032368;rs13008568;rs13031270;rs13031493;rs13033057;rs13031712;rs7595580;rs7607676;rs10865038;rs7557575;rs7557660;rs7601442;rs7557977;rs2309817;2:100897739:G_GTTTT;rs2309818;2:100899254:G_GACTGAGTTTTATCT;2:100899328:T_TA;rs2309819;rs2309820;2:100900038:A_AAT…	ENSG00000204640
4	2	100880001-100920000	98400001-98440000	2.79837e-07	Mesenchymal_Stem_Cell	rs6723909;rs2871340;rs4622752;rs6542923;rs6542924;2:100894114:C_G;rs7590008;rs13019179;rs4851283;rs4851284;rs6754867;rs6755791;rs13013891;rs13032368;rs13008568;rs13031270;rs13031493;rs13033057;rs13031712;rs7595580;rs7607676;rs10865038;rs7557575;rs7557660;rs7601442;rs7557977;rs2309817;2:100897739:G_GTTTT;rs2309818;2:100899254:G_GACTGAGTTTTATCT;2:100899328:T_TA;rs2309819;rs2309820;2:100900038:A_AAT…	NA
4	2	100880001-100920000	98440001-98480000	3.42251e-08	Mesenchymal_Stem_Cell	rs6723909;rs2871340;rs4622752;rs6542923;rs6542924;2:100894114:C_G;rs7590008;rs13019179;rs4851283;rs4851284;rs6754867;rs6755791;rs13013891;rs13032368;rs13008568;rs13031270;rs13031493;rs13033057;rs13031712;rs7595580;rs7607676;rs10865038;rs7557575;rs7557660;rs7601442;rs7557977;rs2309817;2:100897739:G_GTTTT;rs2309818;2:100899254:G_GACTGAGTTTTATCT;2:100899328:T_TA;rs2309819;rs2309820;2:100900038:A_AAT…	NA
4	2	100880001-100920000	99040001-99080000	9.3987e-12	Mesenchymal_Stem_Cell	rs6723909;rs2871340;rs4622752;rs6542923;rs6542924;2:100894114:C_G;rs7590008;rs13019179;rs4851283;rs4851284;rs6754867;rs6755791;rs13013891;rs13032368;rs13008568;rs13031270;rs13031493;rs13033057;rs13031712;rs7595580;rs7607676;rs10865038;rs7557575;rs7557660;rs7601442;rs7557977;rs2309817;2:100897739:G_GTTTT;rs2309818;2:100899254:G_GACTGAGTTTTATCT;2:100899328:T_TA;rs2309819;rs2309820;2:100900038:A_AAT…	ENSG00000040933
4	2	100880001-100920000	99080001-99120000	2.10276e-11	Mesenchymal_Stem_Cell	rs6723909;rs2871340;rs4622752;rs6542923;rs6542924;2:100894114:C_G;rs7590008;rs13019179;rs4851283;rs4851284;rs6754867;rs6755791;rs13013891;rs13032368;rs13008568;rs13031270;rs13031493;rs13033057;rs13031712;rs7595580;rs7607676;rs10865038;rs7557575;rs7557660;rs7601442;rs7557977;rs2309817;2:100897739:G_GTTTT;rs2309818;2:100899254:G_GACTGAGTTTTATCT;2:100899328:T_TA;rs2309819;rs2309820;2:100900038:A_AAT…	NA
4	2	100880001-100920000	99200001-99240000	2.52871e-11	Mesenchymal_Stem_Cell	rs6723909;rs2871340;rs4622752;rs6542923;rs6542924;2:100894114:C_G;rs7590008;rs13019179;rs4851283;rs4851284;rs6754867;rs6755791;rs13013891;rs13032368;rs13008568;rs13031270;rs13031493;rs13033057;rs13031712;rs7595580;rs7607676;rs10865038;rs7557575;rs7557660;rs7601442;rs7557977;rs2309817;2:100897739:G_GTTTT;rs2309818;2:100899254:G_GACTGAGTTTTATCT;2:100899328:T_TA;rs2309819;rs2309820;2:100900038:A_AAT…	ENSG00000183513:ENSG00000115446
4	2	100880001-100920000	99320001-99360000	1.75931e-09	Mesenchymal_Stem_Cell	rs6723909;rs2871340;rs4622752;rs6542923;rs6542924;2:100894114:C_G;rs7590008;rs13019179;rs4851283;rs4851284;rs6754867;rs6755791;rs13013891;rs13032368;rs13008568;rs13031270;rs13031493;rs13033057;rs13031712;rs7595580;rs7607676;rs10865038;rs7557575;rs7557660;rs7601442;rs7557977;rs2309817;2:100897739:G_GTTTT;rs2309818;2:100899254:G_GACTGAGTTTTATCT;2:100899328:T_TA;rs2309819;rs2309820;2:100900038:A_AAT…	ENSG00000071073
4	2	100880001-100920000	99400001-99440000	4.14041e-08	Mesenchymal_Stem_Cell	rs6723909;rs2871340;rs4622752;rs6542923;rs6542924;2:100894114:C_G;rs7590008;rs13019179;rs4851283;rs4851284;rs6754867;rs6755791;rs13013891;rs13032368;rs13008568;rs13031270;rs13031493;rs13033057;rs13031712;rs7595580;rs7607676;rs10865038;rs7557575;rs7557660;rs7601442;rs7557977;rs2309817;2:100897739:G_GTTTT;rs2309818;2:100899254:G_GACTGAGTTTTATCT;2:100899328:T_TA;rs2309819;rs2309820;2:100900038:A_AAT…	NA
4	2	100880001-100920000	99600001-99640000	5.79016e-07	Mesenchymal_Stem_Cell	rs6723909;rs2871340;rs4622752;rs6542923;rs6542924;2:100894114:C_G;rs7590008;rs13019179;rs4851283;rs4851284;rs6754867;rs6755791;rs13013891;rs13032368;rs13008568;rs13031270;rs13031493;rs13033057;rs13031712;rs7595580;rs7607676;rs10865038;rs7557575;rs7557660;rs7601442;rs7557977;rs2309817;2:100897739:G_GTTTT;rs2309818;2:100899254:G_GACTGAGTTTTATCT;2:100899328:T_TA;rs2309819;rs2309820;2:100900038:A_AAT…	NA
4	2	100880001-100920000	99680001-99720000	2.04482e-30	Mesenchymal_Stem_Cell	rs6723909;rs2871340;rs4622752;rs6542923;rs6542924;2:100894114:C_G;rs7590008;rs13019179;rs4851283;rs4851284;rs6754867;rs6755791;rs13013891;rs13032368;rs13008568;rs13031270;rs13031493;rs13033057;rs13031712;rs7595580;rs7607676;rs10865038;rs7557575;rs7557660;rs7601442;rs7557977;rs2309817;2:100897739:G_GTTTT;rs2309818;2:100899254:G_GACTGAGTTTTATCT;2:100899328:T_TA;rs2309819;rs2309820;2:100900038:A_AAT…	NA
4	2	100880001-100920000	99720001-99760000	2.56405e-12	Mesenchymal_Stem_Cell	rs6723909;rs2871340;rs4622752;rs6542923;rs6542924;2:100894114:C_G;rs7590008;rs13019179;rs4851283;rs4851284;rs6754867;rs6755791;rs13013891;rs13032368;rs13008568;rs13031270;rs13031493;rs13033057;rs13031712;rs7595580;rs7607676;rs10865038;rs7557575;rs7557660;rs7601442;rs7557977;rs2309817;2:100897739:G_GTTTT;rs2309818;2:100899254:G_GACTGAGTTTTATCT;2:100899328:T_TA;rs2309819;rs2309820;2:100900038:A_AAT…	ENSG00000241962:ENSG00000273045
4	2	100880001-100920000	99760001-99800000	1.07671e-21	Mesenchymal_Stem_Cell	rs6723909;rs2871340;rs4622752;rs6542923;rs6542924;2:100894114:C_G;rs7590008;rs13019179;rs4851283;rs4851284;rs6754867;rs6755791;rs13013891;rs13032368;rs13008568;rs13031270;rs13031493;rs13033057;rs13031712;rs7595580;rs7607676;rs10865038;rs7557575;rs7557660;rs7601442;rs7557977;rs2309817;2:100897739:G_GTTTT;rs2309818;2:100899254:G_GACTGAGTTTTATCT;2:100899328:T_TA;rs2309819;rs2309820;2:100900038:A_AAT…	ENSG00000135951:ENSG00000144182:ENSG00000273155:ENSG00000158411:ENSG00000185414
4	2	100880001-100920000	99840001-99880000	1.43158e-22	Mesenchymal_Stem_Cell	rs6723909;rs2871340;rs4622752;rs6542923;rs6542924;2:100894114:C_G;rs7590008;rs13019179;rs4851283;rs4851284;rs6754867;rs6755791;rs13013891;rs13032368;rs13008568;rs13031270;rs13031493;rs13033057;rs13031712;rs7595580;rs7607676;rs10865038;rs7557575;rs7557660;rs7601442;rs7557977;rs2309817;2:100897739:G_GTTTT;rs2309818;2:100899254:G_GACTGAGTTTTATCT;2:100899328:T_TA;rs2309819;rs2309820;2:100900038:A_AAT…	ENSG00000185674
4	2	100880001-100920000	99960001-100000000	2.65902e-17	Mesenchymal_Stem_Cell	rs6723909;rs2871340;rs4622752;rs6542923;rs6542924;2:100894114:C_G;rs7590008;rs13019179;rs4851283;rs4851284;rs6754867;rs6755791;rs13013891;rs13032368;rs13008568;rs13031270;rs13031493;rs13033057;rs13031712;rs7595580;rs7607676;rs10865038;rs7557575;rs7557660;rs7601442;rs7557977;rs2309817;2:100897739:G_GTTTT;rs2309818;2:100899254:G_GACTGAGTTTTATCT;2:100899328:T_TA;rs2309819;rs2309820;2:100900038:A_AAT…	NA
4	2	100880001-100920000	100000001-100040000	4.78285e-59	Mesenchymal_Stem_Cell	rs6723909;rs2871340;rs4622752;rs6542923;rs6542924;2:100894114:C_G;rs7590008;rs13019179;rs4851283;rs4851284;rs6754867;rs6755791;rs13013891;rs13032368;rs13008568;rs13031270;rs13031493;rs13033057;rs13031712;rs7595580;rs7607676;rs10865038;rs7557575;rs7557660;rs7601442;rs7557977;rs2309817;2:100897739:G_GTTTT;rs2309818;2:100899254:G_GACTGAGTTTTATCT;2:100899328:T_TA;rs2309819;rs2309820;2:100900038:A_AAT…	NA
4	2	100880001-100920000	100040001-100080000	1.0033e-94	Mesenchymal_Stem_Cell	rs6723909;rs2871340;rs4622752;rs6542923;rs6542924;2:100894114:C_G;rs7590008;rs13019179;rs4851283;rs4851284;rs6754867;rs6755791;rs13013891;rs13032368;rs13008568;rs13031270;rs13031493;rs13033057;rs13031712;rs7595580;rs7607676;rs10865038;rs7557575;rs7557660;rs7601442;rs7557977;rs2309817;2:100897739:G_GTTTT;rs2309818;2:100899254:G_GACTGAGTTTTATCT;2:100899328:T_TA;rs2309819;rs2309820;2:100900038:A_AAT…	NA
4	2	100880001-100920000	100080001-100120000	1.78308e-39	Mesenchymal_Stem_Cell	rs6723909;rs2871340;rs4622752;rs6542923;rs6542924;2:100894114:C_G;rs7590008;rs13019179;rs4851283;rs4851284;rs6754867;rs6755791;rs13013891;rs13032368;rs13008568;rs13031270;rs13031493;rs13033057;rs13031712;rs7595580;rs7607676;rs10865038;rs7557575;rs7557660;rs7601442;rs7557977;rs2309817;2:100897739:G_GTTTT;rs2309818;2:100899254:G_GACTGAGTTTTATCT;2:100899328:T_TA;rs2309819;rs2309820;2:100900038:A_AAT…	ENSG00000135945
4	2	100880001-100920000	100160001-100200000	1.96188e-94	Mesenchymal_Stem_Cell	rs6723909;rs2871340;rs4622752;rs6542923;rs6542924;2:100894114:C_G;rs7590008;rs13019179;rs4851283;rs4851284;rs6754867;rs6755791;rs13013891;rs13032368;rs13008568;rs13031270;rs13031493;rs13033057;rs13031712;rs7595580;rs7607676;rs10865038;rs7557575;rs7557660;rs7601442;rs7557977;rs2309817;2:100897739:G_GTTTT;rs2309818;2:100899254:G_GACTGAGTTTTATCT;2:100899328:T_TA;rs2309819;rs2309820;2:100900038:A_AAT…	NA
4	2	100880001-100920000	100200001-100240000	2.12202e-52	Mesenchymal_Stem_Cell	rs6723909;rs2871340;rs4622752;rs6542923;rs6542924;2:100894114:C_G;rs7590008;rs13019179;rs4851283;rs4851284;rs6754867;rs6755791;rs13013891;rs13032368;rs13008568;rs13031270;rs13031493;rs13033057;rs13031712;rs7595580;rs7607676;rs10865038;rs7557575;rs7557660;rs7601442;rs7557977;rs2309817;2:100897739:G_GTTTT;rs2309818;2:100899254:G_GACTGAGTTTTATCT;2:100899328:T_TA;rs2309819;rs2309820;2:100900038:A_AAT…	NA
4	2	100880001-100920000	100240001-100280000	1.53039e-59	Mesenchymal_Stem_Cell	rs6723909;rs2871340;rs4622752;rs6542923;rs6542924;2:100894114:C_G;rs7590008;rs13019179;rs4851283;rs4851284;rs6754867;rs6755791;rs13013891;rs13032368;rs13008568;rs13031270;rs13031493;rs13033057;rs13031712;rs7595580;rs7607676;rs10865038;rs7557575;rs7557660;rs7601442;rs7557977;rs2309817;2:100897739:G_GTTTT;rs2309818;2:100899254:G_GACTGAGTTTTATCT;2:100899328:T_TA;rs2309819;rs2309820;2:100900038:A_AAT…	NA
4	2	100880001-100920000	100280001-100320000	5.66033e-35	Mesenchymal_Stem_Cell	rs6723909;rs2871340;rs4622752;rs6542923;rs6542924;2:100894114:C_G;rs7590008;rs13019179;rs4851283;rs4851284;rs6754867;rs6755791;rs13013891;rs13032368;rs13008568;rs13031270;rs13031493;rs13033057;rs13031712;rs7595580;rs7607676;rs10865038;rs7557575;rs7557660;rs7601442;rs7557977;rs2309817;2:100897739:G_GTTTT;rs2309818;2:100899254:G_GACTGAGTTTTATCT;2:100899328:T_TA;rs2309819;rs2309820;2:100900038:A_AAT…	NA
4	2	100880001-100920000	100320001-100360000	8.6016e-10	Mesenchymal_Stem_Cell	rs6723909;rs2871340;rs4622752;rs6542923;rs6542924;2:100894114:C_G;rs7590008;rs13019179;rs4851283;rs4851284;rs6754867;rs6755791;rs13013891;rs13032368;rs13008568;rs13031270;rs13031493;rs13033057;rs13031712;rs7595580;rs7607676;rs10865038;rs7557575;rs7557660;rs7601442;rs7557977;rs2309817;2:100897739:G_GTTTT;rs2309818;2:100899254:G_GACTGAGTTTTATCT;2:100899328:T_TA;rs2309819;rs2309820;2:100900038:A_AAT…	NA
4	2	100880001-100920000	100360001-100400000	1.61851e-37	Mesenchymal_Stem_Cell	rs6723909;rs2871340;rs4622752;rs6542923;rs6542924;2:100894114:C_G;rs7590008;rs13019179;rs4851283;rs4851284;rs6754867;rs6755791;rs13013891;rs13032368;rs13008568;rs13031270;rs13031493;rs13033057;rs13031712;rs7595580;rs7607676;rs10865038;rs7557575;rs7557660;rs7601442;rs7557977;rs2309817;2:100897739:G_GTTTT;rs2309818;2:100899254:G_GACTGAGTTTTATCT;2:100899328:T_TA;rs2309819;rs2309820;2:100900038:A_AAT…	NA
4	2	100880001-100920000	100400001-100440000	2.63056e-15	Mesenchymal_Stem_Cell	rs6723909;rs2871340;rs4622752;rs6542923;rs6542924;2:100894114:C_G;rs7590008;rs13019179;rs4851283;rs4851284;rs6754867;rs6755791;rs13013891;rs13032368;rs13008568;rs13031270;rs13031493;rs13033057;rs13031712;rs7595580;rs7607676;rs10865038;rs7557575;rs7557660;rs7601442;rs7557977;rs2309817;2:100897739:G_GTTTT;rs2309818;2:100899254:G_GACTGAGTTTTATCT;2:100899328:T_TA;rs2309819;rs2309820;2:100900038:A_AAT…	NA
4	2	100880001-100920000	100440001-100480000	3.72834e-07	Mesenchymal_Stem_Cell	rs6723909;rs2871340;rs4622752;rs6542923;rs6542924;2:100894114:C_G;rs7590008;rs13019179;rs4851283;rs4851284;rs6754867;rs6755791;rs13013891;rs13032368;rs13008568;rs13031270;rs13031493;rs13033057;rs13031712;rs7595580;rs7607676;rs10865038;rs7557575;rs7557660;rs7601442;rs7557977;rs2309817;2:100897739:G_GTTTT;rs2309818;2:100899254:G_GACTGAGTTTTATCT;2:100899328:T_TA;rs2309819;rs2309820;2:100900038:A_AAT…	NA
4	2	100880001-100920000	100520001-100560000	2.2369e-21	Mesenchymal_Stem_Cell	rs6723909;rs2871340;rs4622752;rs6542923;rs6542924;2:100894114:C_G;rs7590008;rs13019179;rs4851283;rs4851284;rs6754867;rs6755791;rs13013891;rs13032368;rs13008568;rs13031270;rs13031493;rs13033057;rs13031712;rs7595580;rs7607676;rs10865038;rs7557575;rs7557660;rs7601442;rs7557977;rs2309817;2:100897739:G_GTTTT;rs2309818;2:100899254:G_GACTGAGTTTTATCT;2:100899328:T_TA;rs2309819;rs2309820;2:100900038:A_AAT…	NA
4	2	100880001-100920000	100600001-100640000	2.1049e-21	Mesenchymal_Stem_Cell	rs6723909;rs2871340;rs4622752;rs6542923;rs6542924;2:100894114:C_G;rs7590008;rs13019179;rs4851283;rs4851284;rs6754867;rs6755791;rs13013891;rs13032368;rs13008568;rs13031270;rs13031493;rs13033057;rs13031712;rs7595580;rs7607676;rs10865038;rs7557575;rs7557660;rs7601442;rs7557977;rs2309817;2:100897739:G_GTTTT;rs2309818;2:100899254:G_GACTGAGTTTTATCT;2:100899328:T_TA;rs2309819;rs2309820;2:100900038:A_AAT…	NA
4	2	100880001-100920000	100960001-101000000	2.12986e-86	Mesendoderm	rs6723909;rs2871340;rs4622752;rs6542923;rs6542924;2:100894114:C_G;rs7590008;rs13019179;rs4851283;rs4851284;rs6754867;rs6755791;rs13013891;rs13032368;rs13008568;rs13031270;rs13031493;rs13033057;rs13031712;rs7595580;rs7607676;rs10865038;rs7557575;rs7557660;rs7601442;rs7557977;rs2309817;2:100897739:G_GTTTT;rs2309818;2:100899254:G_GACTGAGTTTTATCT;2:100899328:T_TA;rs2309819;rs2309820;2:100900038:A_AAT…	ENSG00000269383
4	2	100880001-100920000	101000001-101040000	1.02743e-11	Mesendoderm	rs6723909;rs2871340;rs4622752;rs6542923;rs6542924;2:100894114:C_G;rs7590008;rs13019179;rs4851283;rs4851284;rs6754867;rs6755791;rs13013891;rs13032368;rs13008568;rs13031270;rs13031493;rs13033057;rs13031712;rs7595580;rs7607676;rs10865038;rs7557575;rs7557660;rs7601442;rs7557977;rs2309817;2:100897739:G_GTTTT;rs2309818;2:100899254:G_GACTGAGTTTTATCT;2:100899328:T_TA;rs2309819;rs2309820;2:100900038:A_AAT…	ENSG00000115526
4	2	100880001-100920000	101040001-101080000	5.24772e-13	Mesendoderm	rs6723909;rs2871340;rs4622752;rs6542923;rs6542924;2:100894114:C_G;rs7590008;rs13019179;rs4851283;rs4851284;rs6754867;rs6755791;rs13013891;rs13032368;rs13008568;rs13031270;rs13031493;rs13033057;rs13031712;rs7595580;rs7607676;rs10865038;rs7557575;rs7557660;rs7601442;rs7557977;rs2309817;2:100897739:G_GTTTT;rs2309818;2:100899254:G_GACTGAGTTTTATCT;2:100899328:T_TA;rs2309819;rs2309820;2:100900038:A_AAT…	NA
4	2	100880001-100920000	101080001-101120000	8.85798e-08	Mesendoderm	rs6723909;rs2871340;rs4622752;rs6542923;rs6542924;2:100894114:C_G;rs7590008;rs13019179;rs4851283;rs4851284;rs6754867;rs6755791;rs13013891;rs13032368;rs13008568;rs13031270;rs13031493;rs13033057;rs13031712;rs7595580;rs7607676;rs10865038;rs7557575;rs7557660;rs7601442;rs7557977;rs2309817;2:100897739:G_GTTTT;rs2309818;2:100899254:G_GACTGAGTTTTATCT;2:100899328:T_TA;rs2309819;rs2309820;2:100900038:A_AAT…	ENSG00000204640
4	2	100880001-100920000	99520001-99560000	1.0097e-07	Mesendoderm	rs6723909;rs2871340;rs4622752;rs6542923;rs6542924;2:100894114:C_G;rs7590008;rs13019179;rs4851283;rs4851284;rs6754867;rs6755791;rs13013891;rs13032368;rs13008568;rs13031270;rs13031493;rs13033057;rs13031712;rs7595580;rs7607676;rs10865038;rs7557575;rs7557660;rs7601442;rs7557977;rs2309817;2:100897739:G_GTTTT;rs2309818;2:100899254:G_GACTGAGTTTTATCT;2:100899328:T_TA;rs2309819;rs2309820;2:100900038:A_AAT…	ENSG00000196872
4	2	100880001-100920000	99760001-99800000	2.68926e-09	Mesendoderm	rs6723909;rs2871340;rs4622752;rs6542923;rs6542924;2:100894114:C_G;rs7590008;rs13019179;rs4851283;rs4851284;rs6754867;rs6755791;rs13013891;rs13032368;rs13008568;rs13031270;rs13031493;rs13033057;rs13031712;rs7595580;rs7607676;rs10865038;rs7557575;rs7557660;rs7601442;rs7557977;rs2309817;2:100897739:G_GTTTT;rs2309818;2:100899254:G_GACTGAGTTTTATCT;2:100899328:T_TA;rs2309819;rs2309820;2:100900038:A_AAT…	ENSG00000135951:ENSG00000144182:ENSG00000273155:ENSG00000158411:ENSG00000185414
4	2	100880001-100920000	100000001-100040000	2.11926e-15	Mesendoderm	rs6723909;rs2871340;rs4622752;rs6542923;rs6542924;2:100894114:C_G;rs7590008;rs13019179;rs4851283;rs4851284;rs6754867;rs6755791;rs13013891;rs13032368;rs13008568;rs13031270;rs13031493;rs13033057;rs13031712;rs7595580;rs7607676;rs10865038;rs7557575;rs7557660;rs7601442;rs7557977;rs2309817;2:100897739:G_GTTTT;rs2309818;2:100899254:G_GACTGAGTTTTATCT;2:100899328:T_TA;rs2309819;rs2309820;2:100900038:A_AAT…	NA
4	2	100880001-100920000	100040001-100080000	1.81511e-26	Mesendoderm	rs6723909;rs2871340;rs4622752;rs6542923;rs6542924;2:100894114:C_G;rs7590008;rs13019179;rs4851283;rs4851284;rs6754867;rs6755791;rs13013891;rs13032368;rs13008568;rs13031270;rs13031493;rs13033057;rs13031712;rs7595580;rs7607676;rs10865038;rs7557575;rs7557660;rs7601442;rs7557977;rs2309817;2:100897739:G_GTTTT;rs2309818;2:100899254:G_GACTGAGTTTTATCT;2:100899328:T_TA;rs2309819;rs2309820;2:100900038:A_AAT…	NA
4	2	100880001-100920000	100080001-100120000	1.22649e-07	Mesendoderm	rs6723909;rs2871340;rs4622752;rs6542923;rs6542924;2:100894114:C_G;rs7590008;rs13019179;rs4851283;rs4851284;rs6754867;rs6755791;rs13013891;rs13032368;rs13008568;rs13031270;rs13031493;rs13033057;rs13031712;rs7595580;rs7607676;rs10865038;rs7557575;rs7557660;rs7601442;rs7557977;rs2309817;2:100897739:G_GTTTT;rs2309818;2:100899254:G_GACTGAGTTTTATCT;2:100899328:T_TA;rs2309819;rs2309820;2:100900038:A_AAT…	ENSG00000135945
4	2	100880001-100920000	100160001-100200000	2.7277e-52	Mesendoderm	rs6723909;rs2871340;rs4622752;rs6542923;rs6542924;2:100894114:C_G;rs7590008;rs13019179;rs4851283;rs4851284;rs6754867;rs6755791;rs13013891;rs13032368;rs13008568;rs13031270;rs13031493;rs13033057;rs13031712;rs7595580;rs7607676;rs10865038;rs7557575;rs7557660;rs7601442;rs7557977;rs2309817;2:100897739:G_GTTTT;rs2309818;2:100899254:G_GACTGAGTTTTATCT;2:100899328:T_TA;rs2309819;rs2309820;2:100900038:A_AAT…	NA
4	2	100880001-100920000	100200001-100240000	3.41334e-35	Mesendoderm	rs6723909;rs2871340;rs4622752;rs6542923;rs6542924;2:100894114:C_G;rs7590008;rs13019179;rs4851283;rs4851284;rs6754867;rs6755791;rs13013891;rs13032368;rs13008568;rs13031270;rs13031493;rs13033057;rs13031712;rs7595580;rs7607676;rs10865038;rs7557575;rs7557660;rs7601442;rs7557977;rs2309817;2:100897739:G_GTTTT;rs2309818;2:100899254:G_GACTGAGTTTTATCT;2:100899328:T_TA;rs2309819;rs2309820;2:100900038:A_AAT…	NA
4	2	100880001-100920000	100240001-100280000	6.44892e-34	Mesendoderm	rs6723909;rs2871340;rs4622752;rs6542923;rs6542924;2:100894114:C_G;rs7590008;rs13019179;rs4851283;rs4851284;rs6754867;rs6755791;rs13013891;rs13032368;rs13008568;rs13031270;rs13031493;rs13033057;rs13031712;rs7595580;rs7607676;rs10865038;rs7557575;rs7557660;rs7601442;rs7557977;rs2309817;2:100897739:G_GTTTT;rs2309818;2:100899254:G_GACTGAGTTTTATCT;2:100899328:T_TA;rs2309819;rs2309820;2:100900038:A_AAT…	NA
4	2	100880001-100920000	100280001-100320000	2.6767e-30	Mesendoderm	rs6723909;rs2871340;rs4622752;rs6542923;rs6542924;2:100894114:C_G;rs7590008;rs13019179;rs4851283;rs4851284;rs6754867;rs6755791;rs13013891;rs13032368;rs13008568;rs13031270;rs13031493;rs13033057;rs13031712;rs7595580;rs7607676;rs10865038;rs7557575;rs7557660;rs7601442;rs7557977;rs2309817;2:100897739:G_GTTTT;rs2309818;2:100899254:G_GACTGAGTTTTATCT;2:100899328:T_TA;rs2309819;rs2309820;2:100900038:A_AAT…	NA
4	2	100880001-100920000	100320001-100360000	2.53055e-13	Mesendoderm	rs6723909;rs2871340;rs4622752;rs6542923;rs6542924;2:100894114:C_G;rs7590008;rs13019179;rs4851283;rs4851284;rs6754867;rs6755791;rs13013891;rs13032368;rs13008568;rs13031270;rs13031493;rs13033057;rs13031712;rs7595580;rs7607676;rs10865038;rs7557575;rs7557660;rs7601442;rs7557977;rs2309817;2:100897739:G_GTTTT;rs2309818;2:100899254:G_GACTGAGTTTTATCT;2:100899328:T_TA;rs2309819;rs2309820;2:100900038:A_AAT…	NA
4	2	100880001-100920000	100360001-100400000	1.05522e-36	Mesendoderm	rs6723909;rs2871340;rs4622752;rs6542923;rs6542924;2:100894114:C_G;rs7590008;rs13019179;rs4851283;rs4851284;rs6754867;rs6755791;rs13013891;rs13032368;rs13008568;rs13031270;rs13031493;rs13033057;rs13031712;rs7595580;rs7607676;rs10865038;rs7557575;rs7557660;rs7601442;rs7557977;rs2309817;2:100897739:G_GTTTT;rs2309818;2:100899254:G_GACTGAGTTTTATCT;2:100899328:T_TA;rs2309819;rs2309820;2:100900038:A_AAT…	NA
4	2	100880001-100920000	100400001-100440000	1.4342e-22	Mesendoderm	rs6723909;rs2871340;rs4622752;rs6542923;rs6542924;2:100894114:C_G;rs7590008;rs13019179;rs4851283;rs4851284;rs6754867;rs6755791;rs13013891;rs13032368;rs13008568;rs13031270;rs13031493;rs13033057;rs13031712;rs7595580;rs7607676;rs10865038;rs7557575;rs7557660;rs7601442;rs7557977;rs2309817;2:100897739:G_GTTTT;rs2309818;2:100899254:G_GACTGAGTTTTATCT;2:100899328:T_TA;rs2309819;rs2309820;2:100900038:A_AAT…	NA
4	2	100880001-100920000	100520001-100560000	3.08904e-12	Mesendoderm	rs6723909;rs2871340;rs4622752;rs6542923;rs6542924;2:100894114:C_G;rs7590008;rs13019179;rs4851283;rs4851284;rs6754867;rs6755791;rs13013891;rs13032368;rs13008568;rs13031270;rs13031493;rs13033057;rs13031712;rs7595580;rs7607676;rs10865038;rs7557575;rs7557660;rs7601442;rs7557977;rs2309817;2:100897739:G_GTTTT;rs2309818;2:100899254:G_GACTGAGTTTTATCT;2:100899328:T_TA;rs2309819;rs2309820;2:100900038:A_AAT…	NA
4	2	100880001-100920000	100600001-100640000	8.59464e-17	Mesendoderm	rs6723909;rs2871340;rs4622752;rs6542923;rs6542924;2:100894114:C_G;rs7590008;rs13019179;rs4851283;rs4851284;rs6754867;rs6755791;rs13013891;rs13032368;rs13008568;rs13031270;rs13031493;rs13033057;rs13031712;rs7595580;rs7607676;rs10865038;rs7557575;rs7557660;rs7601442;rs7557977;rs2309817;2:100897739:G_GTTTT;rs2309818;2:100899254:G_GACTGAGTTTTATCT;2:100899328:T_TA;rs2309819;rs2309820;2:100900038:A_AAT…	NA
4	2	100880001-100920000	100160001-100200000	1.45661e-10	Neural_Progenitor_Cell	rs6723909;rs2871340;rs4622752;rs6542923;rs6542924;2:100894114:C_G;rs7590008;rs13019179;rs4851283;rs4851284;rs6754867;rs6755791;rs13013891;rs13032368;rs13008568;rs13031270;rs13031493;rs13033057;rs13031712;rs7595580;rs7607676;rs10865038;rs7557575;rs7557660;rs7601442;rs7557977;rs2309817;2:100897739:G_GTTTT;rs2309818;2:100899254:G_GACTGAGTTTTATCT;2:100899328:T_TA;rs2309819;rs2309820;2:100900038:A_AAT…	NA
4	2	100880001-100920000	100960001-101000000	3.61494e-23	Trophoblast-like_Cell	rs6723909;rs2871340;rs4622752;rs6542923;rs6542924;2:100894114:C_G;rs7590008;rs13019179;rs4851283;rs4851284;rs6754867;rs6755791;rs13013891;rs13032368;rs13008568;rs13031270;rs13031493;rs13033057;rs13031712;rs7595580;rs7607676;rs10865038;rs7557575;rs7557660;rs7601442;rs7557977;rs2309817;2:100897739:G_GTTTT;rs2309818;2:100899254:G_GACTGAGTTTTATCT;2:100899328:T_TA;rs2309819;rs2309820;2:100900038:A_AAT…	ENSG00000269383
4	2	100880001-100920000	101040001-101080000	9.63038e-08	Trophoblast-like_Cell	rs6723909;rs2871340;rs4622752;rs6542923;rs6542924;2:100894114:C_G;rs7590008;rs13019179;rs4851283;rs4851284;rs6754867;rs6755791;rs13013891;rs13032368;rs13008568;rs13031270;rs13031493;rs13033057;rs13031712;rs7595580;rs7607676;rs10865038;rs7557575;rs7557660;rs7601442;rs7557977;rs2309817;2:100897739:G_GTTTT;rs2309818;2:100899254:G_GACTGAGTTTTATCT;2:100899328:T_TA;rs2309819;rs2309820;2:100900038:A_AAT…	NA
4	2	100880001-100920000	99320001-99360000	8.53531e-08	Trophoblast-like_Cell	rs6723909;rs2871340;rs4622752;rs6542923;rs6542924;2:100894114:C_G;rs7590008;rs13019179;rs4851283;rs4851284;rs6754867;rs6755791;rs13013891;rs13032368;rs13008568;rs13031270;rs13031493;rs13033057;rs13031712;rs7595580;rs7607676;rs10865038;rs7557575;rs7557660;rs7601442;rs7557977;rs2309817;2:100897739:G_GTTTT;rs2309818;2:100899254:G_GACTGAGTTTTATCT;2:100899328:T_TA;rs2309819;rs2309820;2:100900038:A_AAT…	ENSG00000071073
4	2	100880001-100920000	99680001-99720000	1.32e-07	Trophoblast-like_Cell	rs6723909;rs2871340;rs4622752;rs6542923;rs6542924;2:100894114:C_G;rs7590008;rs13019179;rs4851283;rs4851284;rs6754867;rs6755791;rs13013891;rs13032368;rs13008568;rs13031270;rs13031493;rs13033057;rs13031712;rs7595580;rs7607676;rs10865038;rs7557575;rs7557660;rs7601442;rs7557977;rs2309817;2:100897739:G_GTTTT;rs2309818;2:100899254:G_GACTGAGTTTTATCT;2:100899328:T_TA;rs2309819;rs2309820;2:100900038:A_AAT…	NA
4	2	100880001-100920000	99760001-99800000	3.76508e-08	Trophoblast-like_Cell	rs6723909;rs2871340;rs4622752;rs6542923;rs6542924;2:100894114:C_G;rs7590008;rs13019179;rs4851283;rs4851284;rs6754867;rs6755791;rs13013891;rs13032368;rs13008568;rs13031270;rs13031493;rs13033057;rs13031712;rs7595580;rs7607676;rs10865038;rs7557575;rs7557660;rs7601442;rs7557977;rs2309817;2:100897739:G_GTTTT;rs2309818;2:100899254:G_GACTGAGTTTTATCT;2:100899328:T_TA;rs2309819;rs2309820;2:100900038:A_AAT…	ENSG00000135951:ENSG00000144182:ENSG00000273155:ENSG00000158411:ENSG00000185414
4	2	100880001-100920000	100000001-100040000	1.30744e-10	Trophoblast-like_Cell	rs6723909;rs2871340;rs4622752;rs6542923;rs6542924;2:100894114:C_G;rs7590008;rs13019179;rs4851283;rs4851284;rs6754867;rs6755791;rs13013891;rs13032368;rs13008568;rs13031270;rs13031493;rs13033057;rs13031712;rs7595580;rs7607676;rs10865038;rs7557575;rs7557660;rs7601442;rs7557977;rs2309817;2:100897739:G_GTTTT;rs2309818;2:100899254:G_GACTGAGTTTTATCT;2:100899328:T_TA;rs2309819;rs2309820;2:100900038:A_AAT…	NA
4	2	100880001-100920000	100040001-100080000	7.14231e-12	Trophoblast-like_Cell	rs6723909;rs2871340;rs4622752;rs6542923;rs6542924;2:100894114:C_G;rs7590008;rs13019179;rs4851283;rs4851284;rs6754867;rs6755791;rs13013891;rs13032368;rs13008568;rs13031270;rs13031493;rs13033057;rs13031712;rs7595580;rs7607676;rs10865038;rs7557575;rs7557660;rs7601442;rs7557977;rs2309817;2:100897739:G_GTTTT;rs2309818;2:100899254:G_GACTGAGTTTTATCT;2:100899328:T_TA;rs2309819;rs2309820;2:100900038:A_AAT…	NA
4	2	100880001-100920000	100160001-100200000	1.99665e-16	Trophoblast-like_Cell	rs6723909;rs2871340;rs4622752;rs6542923;rs6542924;2:100894114:C_G;rs7590008;rs13019179;rs4851283;rs4851284;rs6754867;rs6755791;rs13013891;rs13032368;rs13008568;rs13031270;rs13031493;rs13033057;rs13031712;rs7595580;rs7607676;rs10865038;rs7557575;rs7557660;rs7601442;rs7557977;rs2309817;2:100897739:G_GTTTT;rs2309818;2:100899254:G_GACTGAGTTTTATCT;2:100899328:T_TA;rs2309819;rs2309820;2:100900038:A_AAT…	NA
4	2	100880001-100920000	100200001-100240000	2.45723e-09	Trophoblast-like_Cell	rs6723909;rs2871340;rs4622752;rs6542923;rs6542924;2:100894114:C_G;rs7590008;rs13019179;rs4851283;rs4851284;rs6754867;rs6755791;rs13013891;rs13032368;rs13008568;rs13031270;rs13031493;rs13033057;rs13031712;rs7595580;rs7607676;rs10865038;rs7557575;rs7557660;rs7601442;rs7557977;rs2309817;2:100897739:G_GTTTT;rs2309818;2:100899254:G_GACTGAGTTTTATCT;2:100899328:T_TA;rs2309819;rs2309820;2:100900038:A_AAT…	NA
4	2	100880001-100920000	100280001-100320000	3.57952e-08	Trophoblast-like_Cell	rs6723909;rs2871340;rs4622752;rs6542923;rs6542924;2:100894114:C_G;rs7590008;rs13019179;rs4851283;rs4851284;rs6754867;rs6755791;rs13013891;rs13032368;rs13008568;rs13031270;rs13031493;rs13033057;rs13031712;rs7595580;rs7607676;rs10865038;rs7557575;rs7557660;rs7601442;rs7557977;rs2309817;2:100897739:G_GTTTT;rs2309818;2:100899254:G_GACTGAGTTTTATCT;2:100899328:T_TA;rs2309819;rs2309820;2:100900038:A_AAT…	NA
4	2	100880001-100920000	100360001-100400000	2.77466e-10	Trophoblast-like_Cell	rs6723909;rs2871340;rs4622752;rs6542923;rs6542924;2:100894114:C_G;rs7590008;rs13019179;rs4851283;rs4851284;rs6754867;rs6755791;rs13013891;rs13032368;rs13008568;rs13031270;rs13031493;rs13033057;rs13031712;rs7595580;rs7607676;rs10865038;rs7557575;rs7557660;rs7601442;rs7557977;rs2309817;2:100897739:G_GTTTT;rs2309818;2:100899254:G_GACTGAGTTTTATCT;2:100899328:T_TA;rs2309819;rs2309820;2:100900038:A_AAT…	NA
4	2	100880001-100920000	100600001-100640000	5.32408e-09	Trophoblast-like_Cell	rs6723909;rs2871340;rs4622752;rs6542923;rs6542924;2:100894114:C_G;rs7590008;rs13019179;rs4851283;rs4851284;rs6754867;rs6755791;rs13013891;rs13032368;rs13008568;rs13031270;rs13031493;rs13033057;rs13031712;rs7595580;rs7607676;rs10865038;rs7557575;rs7557660;rs7601442;rs7557977;rs2309817;2:100897739:G_GTTTT;rs2309818;2:100899254:G_GACTGAGTTTTATCT;2:100899328:T_TA;rs2309819;rs2309820;2:100900038:A_AAT…	NA
4	2	100920001-100960000	100040001-100080000	2.0915e-11	Mesenchymal_Stem_Cell	rs4851288;2:100920615:C_CT;rs11683088;rs11683121;2:100920774:C_CTAATTTTT;rs4635546;2:100921136:A_C;rs11691684;rs11693044;rs12990688;rs13023534;rs11686293;2:100923356:C_CT;2:100923387:C_CT;rs10194210;rs10170109;rs11123824;rs12615466;rs12712075;rs12999779;2:100924404:C_CT;rs1967341;rs1967340;rs1967339;2:100924690:G_GGT;rs4851292;rs71413877;rs4851293;2:100925303:A_AT;rs13001423;rs11689439;rs11693424…	NA
4	2	100960001-101000000	100040001-100080000	1.56755e-10	hESC	rs1114595;rs1837143;rs11123828;rs4851302;rs4851303;rs930374;rs4851304;rs11678148;rs35088367;rs1530029;rs4850927;rs4851305;2:100969731:T_TTAATTAAATAAA;rs6542937;rs2053263;rs4851307;rs4851308;rs2053264;rs2053265;2:100972085:C_CA;rs6729552;2:100974433:C_CA;2:100974606:G_GA;rs6729844;rs11123829;rs11123830;2:100975191:C_CA;rs4851309;rs6734316;rs11685293;rs11685401;2:100978380:C_CAAT;rs12616726;rs48513…	NA
4	2	100960001-101000000	100160001-100200000	1.70384e-11	hESC	rs1114595;rs1837143;rs11123828;rs4851302;rs4851303;rs930374;rs4851304;rs11678148;rs35088367;rs1530029;rs4850927;rs4851305;2:100969731:T_TTAATTAAATAAA;rs6542937;rs2053263;rs4851307;rs4851308;rs2053264;rs2053265;2:100972085:C_CA;rs6729552;2:100974433:C_CA;2:100974606:G_GA;rs6729844;rs11123829;rs11123830;2:100975191:C_CA;rs4851309;rs6734316;rs11685293;rs11685401;2:100978380:C_CAAT;rs12616726;rs48513…	NA
4	2	100960001-101000000	100200001-100240000	3.74809e-11	hESC	rs1114595;rs1837143;rs11123828;rs4851302;rs4851303;rs930374;rs4851304;rs11678148;rs35088367;rs1530029;rs4850927;rs4851305;2:100969731:T_TTAATTAAATAAA;rs6542937;rs2053263;rs4851307;rs4851308;rs2053264;rs2053265;2:100972085:C_CA;rs6729552;2:100974433:C_CA;2:100974606:G_GA;rs6729844;rs11123829;rs11123830;2:100975191:C_CA;rs4851309;rs6734316;rs11685293;rs11685401;2:100978380:C_CAAT;rs12616726;rs48513…	NA
4	2	100960001-101000000	100240001-100280000	1.31238e-08	hESC	rs1114595;rs1837143;rs11123828;rs4851302;rs4851303;rs930374;rs4851304;rs11678148;rs35088367;rs1530029;rs4850927;rs4851305;2:100969731:T_TTAATTAAATAAA;rs6542937;rs2053263;rs4851307;rs4851308;rs2053264;rs2053265;2:100972085:C_CA;rs6729552;2:100974433:C_CA;2:100974606:G_GA;rs6729844;rs11123829;rs11123830;2:100975191:C_CA;rs4851309;rs6734316;rs11685293;rs11685401;2:100978380:C_CAAT;rs12616726;rs48513…	NA
4	2	100960001-101000000	100280001-100320000	2.1204e-12	hESC	rs1114595;rs1837143;rs11123828;rs4851302;rs4851303;rs930374;rs4851304;rs11678148;rs35088367;rs1530029;rs4850927;rs4851305;2:100969731:T_TTAATTAAATAAA;rs6542937;rs2053263;rs4851307;rs4851308;rs2053264;rs2053265;2:100972085:C_CA;rs6729552;2:100974433:C_CA;2:100974606:G_GA;rs6729844;rs11123829;rs11123830;2:100975191:C_CA;rs4851309;rs6734316;rs11685293;rs11685401;2:100978380:C_CAAT;rs12616726;rs48513…	NA
4	2	100960001-101000000	100360001-100400000	4.78762e-18	hESC	rs1114595;rs1837143;rs11123828;rs4851302;rs4851303;rs930374;rs4851304;rs11678148;rs35088367;rs1530029;rs4850927;rs4851305;2:100969731:T_TTAATTAAATAAA;rs6542937;rs2053263;rs4851307;rs4851308;rs2053264;rs2053265;2:100972085:C_CA;rs6729552;2:100974433:C_CA;2:100974606:G_GA;rs6729844;rs11123829;rs11123830;2:100975191:C_CA;rs4851309;rs6734316;rs11685293;rs11685401;2:100978380:C_CAAT;rs12616726;rs48513…	NA
4	2	100960001-101000000	100400001-100440000	4.12187e-07	hESC	rs1114595;rs1837143;rs11123828;rs4851302;rs4851303;rs930374;rs4851304;rs11678148;rs35088367;rs1530029;rs4850927;rs4851305;2:100969731:T_TTAATTAAATAAA;rs6542937;rs2053263;rs4851307;rs4851308;rs2053264;rs2053265;2:100972085:C_CA;rs6729552;2:100974433:C_CA;2:100974606:G_GA;rs6729844;rs11123829;rs11123830;2:100975191:C_CA;rs4851309;rs6734316;rs11685293;rs11685401;2:100978380:C_CAAT;rs12616726;rs48513…	NA
4	2	100960001-101000000	100520001-100560000	1.12421e-10	hESC	rs1114595;rs1837143;rs11123828;rs4851302;rs4851303;rs930374;rs4851304;rs11678148;rs35088367;rs1530029;rs4850927;rs4851305;2:100969731:T_TTAATTAAATAAA;rs6542937;rs2053263;rs4851307;rs4851308;rs2053264;rs2053265;2:100972085:C_CA;rs6729552;2:100974433:C_CA;2:100974606:G_GA;rs6729844;rs11123829;rs11123830;2:100975191:C_CA;rs4851309;rs6734316;rs11685293;rs11685401;2:100978380:C_CAAT;rs12616726;rs48513…	NA
4	2	100960001-101000000	100600001-100640000	6.16174e-11	hESC	rs1114595;rs1837143;rs11123828;rs4851302;rs4851303;rs930374;rs4851304;rs11678148;rs35088367;rs1530029;rs4850927;rs4851305;2:100969731:T_TTAATTAAATAAA;rs6542937;rs2053263;rs4851307;rs4851308;rs2053264;rs2053265;2:100972085:C_CA;rs6729552;2:100974433:C_CA;2:100974606:G_GA;rs6729844;rs11123829;rs11123830;2:100975191:C_CA;rs4851309;rs6734316;rs11685293;rs11685401;2:100978380:C_CAAT;rs12616726;rs48513…	NA
4	2	100960001-101000000	100880001-100920000	2.63025e-63	hESC	rs1114595;rs1837143;rs11123828;rs4851302;rs4851303;rs930374;rs4851304;rs11678148;rs35088367;rs1530029;rs4850927;rs4851305;2:100969731:T_TTAATTAAATAAA;rs6542937;rs2053263;rs4851307;rs4851308;rs2053264;rs2053265;2:100972085:C_CA;rs6729552;2:100974433:C_CA;2:100974606:G_GA;rs6729844;rs11123829;rs11123830;2:100975191:C_CA;rs4851309;rs6734316;rs11685293;rs11685401;2:100978380:C_CAAT;rs12616726;rs48513…	NA
4	2	100960001-101000000	101080001-101120000	8.49306e-08	IMR90	rs1114595;rs1837143;rs11123828;rs4851302;rs4851303;rs930374;rs4851304;rs11678148;rs35088367;rs1530029;rs4850927;rs4851305;2:100969731:T_TTAATTAAATAAA;rs6542937;rs2053263;rs4851307;rs4851308;rs2053264;rs2053265;2:100972085:C_CA;rs6729552;2:100974433:C_CA;2:100974606:G_GA;rs6729844;rs11123829;rs11123830;2:100975191:C_CA;rs4851309;rs6734316;rs11685293;rs11685401;2:100978380:C_CAAT;rs12616726;rs48513…	ENSG00000204640
4	2	100960001-101000000	99000001-99040000	2.21595e-09	IMR90	rs1114595;rs1837143;rs11123828;rs4851302;rs4851303;rs930374;rs4851304;rs11678148;rs35088367;rs1530029;rs4850927;rs4851305;2:100969731:T_TTAATTAAATAAA;rs6542937;rs2053263;rs4851307;rs4851308;rs2053264;rs2053265;2:100972085:C_CA;rs6729552;2:100974433:C_CA;2:100974606:G_GA;rs6729844;rs11123829;rs11123830;2:100975191:C_CA;rs4851309;rs6734316;rs11685293;rs11685401;2:100978380:C_CAAT;rs12616726;rs48513…	NA
4	2	100960001-101000000	99200001-99240000	1.8688e-21	IMR90	rs1114595;rs1837143;rs11123828;rs4851302;rs4851303;rs930374;rs4851304;rs11678148;rs35088367;rs1530029;rs4850927;rs4851305;2:100969731:T_TTAATTAAATAAA;rs6542937;rs2053263;rs4851307;rs4851308;rs2053264;rs2053265;2:100972085:C_CA;rs6729552;2:100974433:C_CA;2:100974606:G_GA;rs6729844;rs11123829;rs11123830;2:100975191:C_CA;rs4851309;rs6734316;rs11685293;rs11685401;2:100978380:C_CAAT;rs12616726;rs48513…	ENSG00000183513:ENSG00000115446
4	2	100960001-101000000	99240001-99280000	3.27474e-07	IMR90	rs1114595;rs1837143;rs11123828;rs4851302;rs4851303;rs930374;rs4851304;rs11678148;rs35088367;rs1530029;rs4850927;rs4851305;2:100969731:T_TTAATTAAATAAA;rs6542937;rs2053263;rs4851307;rs4851308;rs2053264;rs2053265;2:100972085:C_CA;rs6729552;2:100974433:C_CA;2:100974606:G_GA;rs6729844;rs11123829;rs11123830;2:100975191:C_CA;rs4851309;rs6734316;rs11685293;rs11685401;2:100978380:C_CAAT;rs12616726;rs48513…	NA
4	2	100960001-101000000	99320001-99360000	3.03542e-14	IMR90	rs1114595;rs1837143;rs11123828;rs4851302;rs4851303;rs930374;rs4851304;rs11678148;rs35088367;rs1530029;rs4850927;rs4851305;2:100969731:T_TTAATTAAATAAA;rs6542937;rs2053263;rs4851307;rs4851308;rs2053264;rs2053265;2:100972085:C_CA;rs6729552;2:100974433:C_CA;2:100974606:G_GA;rs6729844;rs11123829;rs11123830;2:100975191:C_CA;rs4851309;rs6734316;rs11685293;rs11685401;2:100978380:C_CAAT;rs12616726;rs48513…	ENSG00000071073
4	2	100960001-101000000	99440001-99480000	7.81456e-07	IMR90	rs1114595;rs1837143;rs11123828;rs4851302;rs4851303;rs930374;rs4851304;rs11678148;rs35088367;rs1530029;rs4850927;rs4851305;2:100969731:T_TTAATTAAATAAA;rs6542937;rs2053263;rs4851307;rs4851308;rs2053264;rs2053265;2:100972085:C_CA;rs6729552;2:100974433:C_CA;2:100974606:G_GA;rs6729844;rs11123829;rs11123830;2:100975191:C_CA;rs4851309;rs6734316;rs11685293;rs11685401;2:100978380:C_CAAT;rs12616726;rs48513…	NA
4	2	100960001-101000000	99520001-99560000	2.15015e-15	IMR90	rs1114595;rs1837143;rs11123828;rs4851302;rs4851303;rs930374;rs4851304;rs11678148;rs35088367;rs1530029;rs4850927;rs4851305;2:100969731:T_TTAATTAAATAAA;rs6542937;rs2053263;rs4851307;rs4851308;rs2053264;rs2053265;2:100972085:C_CA;rs6729552;2:100974433:C_CA;2:100974606:G_GA;rs6729844;rs11123829;rs11123830;2:100975191:C_CA;rs4851309;rs6734316;rs11685293;rs11685401;2:100978380:C_CAAT;rs12616726;rs48513…	ENSG00000196872
4	2	100960001-101000000	99640001-99680000	4.38608e-08	IMR90	rs1114595;rs1837143;rs11123828;rs4851302;rs4851303;rs930374;rs4851304;rs11678148;rs35088367;rs1530029;rs4850927;rs4851305;2:100969731:T_TTAATTAAATAAA;rs6542937;rs2053263;rs4851307;rs4851308;rs2053264;rs2053265;2:100972085:C_CA;rs6729552;2:100974433:C_CA;2:100974606:G_GA;rs6729844;rs11123829;rs11123830;2:100975191:C_CA;rs4851309;rs6734316;rs11685293;rs11685401;2:100978380:C_CAAT;rs12616726;rs48513…	NA
4	2	100960001-101000000	99680001-99720000	2.19994e-10	IMR90	rs1114595;rs1837143;rs11123828;rs4851302;rs4851303;rs930374;rs4851304;rs11678148;rs35088367;rs1530029;rs4850927;rs4851305;2:100969731:T_TTAATTAAATAAA;rs6542937;rs2053263;rs4851307;rs4851308;rs2053264;rs2053265;2:100972085:C_CA;rs6729552;2:100974433:C_CA;2:100974606:G_GA;rs6729844;rs11123829;rs11123830;2:100975191:C_CA;rs4851309;rs6734316;rs11685293;rs11685401;2:100978380:C_CAAT;rs12616726;rs48513…	NA
4	2	100960001-101000000	99760001-99800000	1.7623e-20	IMR90	rs1114595;rs1837143;rs11123828;rs4851302;rs4851303;rs930374;rs4851304;rs11678148;rs35088367;rs1530029;rs4850927;rs4851305;2:100969731:T_TTAATTAAATAAA;rs6542937;rs2053263;rs4851307;rs4851308;rs2053264;rs2053265;2:100972085:C_CA;rs6729552;2:100974433:C_CA;2:100974606:G_GA;rs6729844;rs11123829;rs11123830;2:100975191:C_CA;rs4851309;rs6734316;rs11685293;rs11685401;2:100978380:C_CAAT;rs12616726;rs48513…	ENSG00000135951:ENSG00000144182:ENSG00000273155:ENSG00000158411:ENSG00000185414
4	2	100960001-101000000	99840001-99880000	7.31223e-10	IMR90	rs1114595;rs1837143;rs11123828;rs4851302;rs4851303;rs930374;rs4851304;rs11678148;rs35088367;rs1530029;rs4850927;rs4851305;2:100969731:T_TTAATTAAATAAA;rs6542937;rs2053263;rs4851307;rs4851308;rs2053264;rs2053265;2:100972085:C_CA;rs6729552;2:100974433:C_CA;2:100974606:G_GA;rs6729844;rs11123829;rs11123830;2:100975191:C_CA;rs4851309;rs6734316;rs11685293;rs11685401;2:100978380:C_CAAT;rs12616726;rs48513…	ENSG00000185674
4	2	100960001-101000000	100000001-100040000	9.52048e-15	IMR90	rs1114595;rs1837143;rs11123828;rs4851302;rs4851303;rs930374;rs4851304;rs11678148;rs35088367;rs1530029;rs4850927;rs4851305;2:100969731:T_TTAATTAAATAAA;rs6542937;rs2053263;rs4851307;rs4851308;rs2053264;rs2053265;2:100972085:C_CA;rs6729552;2:100974433:C_CA;2:100974606:G_GA;rs6729844;rs11123829;rs11123830;2:100975191:C_CA;rs4851309;rs6734316;rs11685293;rs11685401;2:100978380:C_CAAT;rs12616726;rs48513…	NA
4	2	100960001-101000000	100040001-100080000	5.33132e-35	IMR90	rs1114595;rs1837143;rs11123828;rs4851302;rs4851303;rs930374;rs4851304;rs11678148;rs35088367;rs1530029;rs4850927;rs4851305;2:100969731:T_TTAATTAAATAAA;rs6542937;rs2053263;rs4851307;rs4851308;rs2053264;rs2053265;2:100972085:C_CA;rs6729552;2:100974433:C_CA;2:100974606:G_GA;rs6729844;rs11123829;rs11123830;2:100975191:C_CA;rs4851309;rs6734316;rs11685293;rs11685401;2:100978380:C_CAAT;rs12616726;rs48513…	NA
4	2	100960001-101000000	100080001-100120000	1.45319e-11	IMR90	rs1114595;rs1837143;rs11123828;rs4851302;rs4851303;rs930374;rs4851304;rs11678148;rs35088367;rs1530029;rs4850927;rs4851305;2:100969731:T_TTAATTAAATAAA;rs6542937;rs2053263;rs4851307;rs4851308;rs2053264;rs2053265;2:100972085:C_CA;rs6729552;2:100974433:C_CA;2:100974606:G_GA;rs6729844;rs11123829;rs11123830;2:100975191:C_CA;rs4851309;rs6734316;rs11685293;rs11685401;2:100978380:C_CAAT;rs12616726;rs48513…	ENSG00000135945
4	2	100960001-101000000	100160001-100200000	2.78091e-55	IMR90	rs1114595;rs1837143;rs11123828;rs4851302;rs4851303;rs930374;rs4851304;rs11678148;rs35088367;rs1530029;rs4850927;rs4851305;2:100969731:T_TTAATTAAATAAA;rs6542937;rs2053263;rs4851307;rs4851308;rs2053264;rs2053265;2:100972085:C_CA;rs6729552;2:100974433:C_CA;2:100974606:G_GA;rs6729844;rs11123829;rs11123830;2:100975191:C_CA;rs4851309;rs6734316;rs11685293;rs11685401;2:100978380:C_CAAT;rs12616726;rs48513…	NA
4	2	100960001-101000000	100200001-100240000	1.05118e-31	IMR90	rs1114595;rs1837143;rs11123828;rs4851302;rs4851303;rs930374;rs4851304;rs11678148;rs35088367;rs1530029;rs4850927;rs4851305;2:100969731:T_TTAATTAAATAAA;rs6542937;rs2053263;rs4851307;rs4851308;rs2053264;rs2053265;2:100972085:C_CA;rs6729552;2:100974433:C_CA;2:100974606:G_GA;rs6729844;rs11123829;rs11123830;2:100975191:C_CA;rs4851309;rs6734316;rs11685293;rs11685401;2:100978380:C_CAAT;rs12616726;rs48513…	NA
4	2	100960001-101000000	100240001-100280000	3.42023e-23	IMR90	rs1114595;rs1837143;rs11123828;rs4851302;rs4851303;rs930374;rs4851304;rs11678148;rs35088367;rs1530029;rs4850927;rs4851305;2:100969731:T_TTAATTAAATAAA;rs6542937;rs2053263;rs4851307;rs4851308;rs2053264;rs2053265;2:100972085:C_CA;rs6729552;2:100974433:C_CA;2:100974606:G_GA;rs6729844;rs11123829;rs11123830;2:100975191:C_CA;rs4851309;rs6734316;rs11685293;rs11685401;2:100978380:C_CAAT;rs12616726;rs48513…	NA
4	2	100960001-101000000	100280001-100320000	3.84096e-30	IMR90	rs1114595;rs1837143;rs11123828;rs4851302;rs4851303;rs930374;rs4851304;rs11678148;rs35088367;rs1530029;rs4850927;rs4851305;2:100969731:T_TTAATTAAATAAA;rs6542937;rs2053263;rs4851307;rs4851308;rs2053264;rs2053265;2:100972085:C_CA;rs6729552;2:100974433:C_CA;2:100974606:G_GA;rs6729844;rs11123829;rs11123830;2:100975191:C_CA;rs4851309;rs6734316;rs11685293;rs11685401;2:100978380:C_CAAT;rs12616726;rs48513…	NA
4	2	100960001-101000000	100320001-100360000	1.49687e-10	IMR90	rs1114595;rs1837143;rs11123828;rs4851302;rs4851303;rs930374;rs4851304;rs11678148;rs35088367;rs1530029;rs4850927;rs4851305;2:100969731:T_TTAATTAAATAAA;rs6542937;rs2053263;rs4851307;rs4851308;rs2053264;rs2053265;2:100972085:C_CA;rs6729552;2:100974433:C_CA;2:100974606:G_GA;rs6729844;rs11123829;rs11123830;2:100975191:C_CA;rs4851309;rs6734316;rs11685293;rs11685401;2:100978380:C_CAAT;rs12616726;rs48513…	NA
4	2	100960001-101000000	100360001-100400000	4.31848e-27	IMR90	rs1114595;rs1837143;rs11123828;rs4851302;rs4851303;rs930374;rs4851304;rs11678148;rs35088367;rs1530029;rs4850927;rs4851305;2:100969731:T_TTAATTAAATAAA;rs6542937;rs2053263;rs4851307;rs4851308;rs2053264;rs2053265;2:100972085:C_CA;rs6729552;2:100974433:C_CA;2:100974606:G_GA;rs6729844;rs11123829;rs11123830;2:100975191:C_CA;rs4851309;rs6734316;rs11685293;rs11685401;2:100978380:C_CAAT;rs12616726;rs48513…	NA
4	2	100960001-101000000	100400001-100440000	3.29544e-12	IMR90	rs1114595;rs1837143;rs11123828;rs4851302;rs4851303;rs930374;rs4851304;rs11678148;rs35088367;rs1530029;rs4850927;rs4851305;2:100969731:T_TTAATTAAATAAA;rs6542937;rs2053263;rs4851307;rs4851308;rs2053264;rs2053265;2:100972085:C_CA;rs6729552;2:100974433:C_CA;2:100974606:G_GA;rs6729844;rs11123829;rs11123830;2:100975191:C_CA;rs4851309;rs6734316;rs11685293;rs11685401;2:100978380:C_CAAT;rs12616726;rs48513…	NA
4	2	100960001-101000000	100600001-100640000	1.19581e-13	IMR90	rs1114595;rs1837143;rs11123828;rs4851302;rs4851303;rs930374;rs4851304;rs11678148;rs35088367;rs1530029;rs4850927;rs4851305;2:100969731:T_TTAATTAAATAAA;rs6542937;rs2053263;rs4851307;rs4851308;rs2053264;rs2053265;2:100972085:C_CA;rs6729552;2:100974433:C_CA;2:100974606:G_GA;rs6729844;rs11123829;rs11123830;2:100975191:C_CA;rs4851309;rs6734316;rs11685293;rs11685401;2:100978380:C_CAAT;rs12616726;rs48513…	NA
4	2	100960001-101000000	100800001-100840000	2.55487e-11	IMR90	rs1114595;rs1837143;rs11123828;rs4851302;rs4851303;rs930374;rs4851304;rs11678148;rs35088367;rs1530029;rs4850927;rs4851305;2:100969731:T_TTAATTAAATAAA;rs6542937;rs2053263;rs4851307;rs4851308;rs2053264;rs2053265;2:100972085:C_CA;rs6729552;2:100974433:C_CA;2:100974606:G_GA;rs6729844;rs11123829;rs11123830;2:100975191:C_CA;rs4851309;rs6734316;rs11685293;rs11685401;2:100978380:C_CAAT;rs12616726;rs48513…	NA
4	2	100960001-101000000	100880001-100920000	1.44016e-98	IMR90	rs1114595;rs1837143;rs11123828;rs4851302;rs4851303;rs930374;rs4851304;rs11678148;rs35088367;rs1530029;rs4850927;rs4851305;2:100969731:T_TTAATTAAATAAA;rs6542937;rs2053263;rs4851307;rs4851308;rs2053264;rs2053265;2:100972085:C_CA;rs6729552;2:100974433:C_CA;2:100974606:G_GA;rs6729844;rs11123829;rs11123830;2:100975191:C_CA;rs4851309;rs6734316;rs11685293;rs11685401;2:100978380:C_CAAT;rs12616726;rs48513…	NA
4	2	100960001-101000000	100000001-100040000	4.94181e-13	Left_Ventricle	rs1114595;rs1837143;rs11123828;rs4851302;rs4851303;rs930374;rs4851304;rs11678148;rs35088367;rs1530029;rs4850927;rs4851305;2:100969731:T_TTAATTAAATAAA;rs6542937;rs2053263;rs4851307;rs4851308;rs2053264;rs2053265;2:100972085:C_CA;rs6729552;2:100974433:C_CA;2:100974606:G_GA;rs6729844;rs11123829;rs11123830;2:100975191:C_CA;rs4851309;rs6734316;rs11685293;rs11685401;2:100978380:C_CAAT;rs12616726;rs48513…	NA
4	2	100960001-101000000	100160001-100200000	2.63356e-10	Left_Ventricle	rs1114595;rs1837143;rs11123828;rs4851302;rs4851303;rs930374;rs4851304;rs11678148;rs35088367;rs1530029;rs4850927;rs4851305;2:100969731:T_TTAATTAAATAAA;rs6542937;rs2053263;rs4851307;rs4851308;rs2053264;rs2053265;2:100972085:C_CA;rs6729552;2:100974433:C_CA;2:100974606:G_GA;rs6729844;rs11123829;rs11123830;2:100975191:C_CA;rs4851309;rs6734316;rs11685293;rs11685401;2:100978380:C_CAAT;rs12616726;rs48513…	NA
4	2	100960001-101000000	100200001-100240000	2.19893e-12	Left_Ventricle	rs1114595;rs1837143;rs11123828;rs4851302;rs4851303;rs930374;rs4851304;rs11678148;rs35088367;rs1530029;rs4850927;rs4851305;2:100969731:T_TTAATTAAATAAA;rs6542937;rs2053263;rs4851307;rs4851308;rs2053264;rs2053265;2:100972085:C_CA;rs6729552;2:100974433:C_CA;2:100974606:G_GA;rs6729844;rs11123829;rs11123830;2:100975191:C_CA;rs4851309;rs6734316;rs11685293;rs11685401;2:100978380:C_CAAT;rs12616726;rs48513…	NA
4	2	100960001-101000000	100240001-100280000	1.19972e-08	Left_Ventricle	rs1114595;rs1837143;rs11123828;rs4851302;rs4851303;rs930374;rs4851304;rs11678148;rs35088367;rs1530029;rs4850927;rs4851305;2:100969731:T_TTAATTAAATAAA;rs6542937;rs2053263;rs4851307;rs4851308;rs2053264;rs2053265;2:100972085:C_CA;rs6729552;2:100974433:C_CA;2:100974606:G_GA;rs6729844;rs11123829;rs11123830;2:100975191:C_CA;rs4851309;rs6734316;rs11685293;rs11685401;2:100978380:C_CAAT;rs12616726;rs48513…	NA
4	2	100960001-101000000	100880001-100920000	5.05858e-07	Left_Ventricle	rs1114595;rs1837143;rs11123828;rs4851302;rs4851303;rs930374;rs4851304;rs11678148;rs35088367;rs1530029;rs4850927;rs4851305;2:100969731:T_TTAATTAAATAAA;rs6542937;rs2053263;rs4851307;rs4851308;rs2053264;rs2053265;2:100972085:C_CA;rs6729552;2:100974433:C_CA;2:100974606:G_GA;rs6729844;rs11123829;rs11123830;2:100975191:C_CA;rs4851309;rs6734316;rs11685293;rs11685401;2:100978380:C_CAAT;rs12616726;rs48513…	NA
4	2	100960001-101000000	100040001-100080000	1.25451e-10	Liver	rs1114595;rs1837143;rs11123828;rs4851302;rs4851303;rs930374;rs4851304;rs11678148;rs35088367;rs1530029;rs4850927;rs4851305;2:100969731:T_TTAATTAAATAAA;rs6542937;rs2053263;rs4851307;rs4851308;rs2053264;rs2053265;2:100972085:C_CA;rs6729552;2:100974433:C_CA;2:100974606:G_GA;rs6729844;rs11123829;rs11123830;2:100975191:C_CA;rs4851309;rs6734316;rs11685293;rs11685401;2:100978380:C_CAAT;rs12616726;rs48513…	NA
4	2	100960001-101000000	100160001-100200000	7.13043e-07	Liver	rs1114595;rs1837143;rs11123828;rs4851302;rs4851303;rs930374;rs4851304;rs11678148;rs35088367;rs1530029;rs4850927;rs4851305;2:100969731:T_TTAATTAAATAAA;rs6542937;rs2053263;rs4851307;rs4851308;rs2053264;rs2053265;2:100972085:C_CA;rs6729552;2:100974433:C_CA;2:100974606:G_GA;rs6729844;rs11123829;rs11123830;2:100975191:C_CA;rs4851309;rs6734316;rs11685293;rs11685401;2:100978380:C_CAAT;rs12616726;rs48513…	NA
4	2	100960001-101000000	100880001-100920000	9.69295e-19	Liver	rs1114595;rs1837143;rs11123828;rs4851302;rs4851303;rs930374;rs4851304;rs11678148;rs35088367;rs1530029;rs4850927;rs4851305;2:100969731:T_TTAATTAAATAAA;rs6542937;rs2053263;rs4851307;rs4851308;rs2053264;rs2053265;2:100972085:C_CA;rs6729552;2:100974433:C_CA;2:100974606:G_GA;rs6729844;rs11123829;rs11123830;2:100975191:C_CA;rs4851309;rs6734316;rs11685293;rs11685401;2:100978380:C_CAAT;rs12616726;rs48513…	NA
4	2	100960001-101000000	101040001-101080000	5.29289e-09	Mesenchymal_Stem_Cell	rs1114595;rs1837143;rs11123828;rs4851302;rs4851303;rs930374;rs4851304;rs11678148;rs35088367;rs1530029;rs4850927;rs4851305;2:100969731:T_TTAATTAAATAAA;rs6542937;rs2053263;rs4851307;rs4851308;rs2053264;rs2053265;2:100972085:C_CA;rs6729552;2:100974433:C_CA;2:100974606:G_GA;rs6729844;rs11123829;rs11123830;2:100975191:C_CA;rs4851309;rs6734316;rs11685293;rs11685401;2:100978380:C_CAAT;rs12616726;rs48513…	NA
4	2	100960001-101000000	99000001-99040000	9.7587e-08	Mesenchymal_Stem_Cell	rs1114595;rs1837143;rs11123828;rs4851302;rs4851303;rs930374;rs4851304;rs11678148;rs35088367;rs1530029;rs4850927;rs4851305;2:100969731:T_TTAATTAAATAAA;rs6542937;rs2053263;rs4851307;rs4851308;rs2053264;rs2053265;2:100972085:C_CA;rs6729552;2:100974433:C_CA;2:100974606:G_GA;rs6729844;rs11123829;rs11123830;2:100975191:C_CA;rs4851309;rs6734316;rs11685293;rs11685401;2:100978380:C_CAAT;rs12616726;rs48513…	NA
4	2	100960001-101000000	99040001-99080000	1.60612e-07	Mesenchymal_Stem_Cell	rs1114595;rs1837143;rs11123828;rs4851302;rs4851303;rs930374;rs4851304;rs11678148;rs35088367;rs1530029;rs4850927;rs4851305;2:100969731:T_TTAATTAAATAAA;rs6542937;rs2053263;rs4851307;rs4851308;rs2053264;rs2053265;2:100972085:C_CA;rs6729552;2:100974433:C_CA;2:100974606:G_GA;rs6729844;rs11123829;rs11123830;2:100975191:C_CA;rs4851309;rs6734316;rs11685293;rs11685401;2:100978380:C_CAAT;rs12616726;rs48513…	ENSG00000040933
4	2	100960001-101000000	99200001-99240000	1.24303e-17	Mesenchymal_Stem_Cell	rs1114595;rs1837143;rs11123828;rs4851302;rs4851303;rs930374;rs4851304;rs11678148;rs35088367;rs1530029;rs4850927;rs4851305;2:100969731:T_TTAATTAAATAAA;rs6542937;rs2053263;rs4851307;rs4851308;rs2053264;rs2053265;2:100972085:C_CA;rs6729552;2:100974433:C_CA;2:100974606:G_GA;rs6729844;rs11123829;rs11123830;2:100975191:C_CA;rs4851309;rs6734316;rs11685293;rs11685401;2:100978380:C_CAAT;rs12616726;rs48513…	ENSG00000183513:ENSG00000115446
4	2	100960001-101000000	99240001-99280000	4.13034e-08	Mesenchymal_Stem_Cell	rs1114595;rs1837143;rs11123828;rs4851302;rs4851303;rs930374;rs4851304;rs11678148;rs35088367;rs1530029;rs4850927;rs4851305;2:100969731:T_TTAATTAAATAAA;rs6542937;rs2053263;rs4851307;rs4851308;rs2053264;rs2053265;2:100972085:C_CA;rs6729552;2:100974433:C_CA;2:100974606:G_GA;rs6729844;rs11123829;rs11123830;2:100975191:C_CA;rs4851309;rs6734316;rs11685293;rs11685401;2:100978380:C_CAAT;rs12616726;rs48513…	NA
4	2	100960001-101000000	99280001-99320000	8.80452e-08	Mesenchymal_Stem_Cell	rs1114595;rs1837143;rs11123828;rs4851302;rs4851303;rs930374;rs4851304;rs11678148;rs35088367;rs1530029;rs4850927;rs4851305;2:100969731:T_TTAATTAAATAAA;rs6542937;rs2053263;rs4851307;rs4851308;rs2053264;rs2053265;2:100972085:C_CA;rs6729552;2:100974433:C_CA;2:100974606:G_GA;rs6729844;rs11123829;rs11123830;2:100975191:C_CA;rs4851309;rs6734316;rs11685293;rs11685401;2:100978380:C_CAAT;rs12616726;rs48513…	NA
4	2	100960001-101000000	99320001-99360000	5.25555e-16	Mesenchymal_Stem_Cell	rs1114595;rs1837143;rs11123828;rs4851302;rs4851303;rs930374;rs4851304;rs11678148;rs35088367;rs1530029;rs4850927;rs4851305;2:100969731:T_TTAATTAAATAAA;rs6542937;rs2053263;rs4851307;rs4851308;rs2053264;rs2053265;2:100972085:C_CA;rs6729552;2:100974433:C_CA;2:100974606:G_GA;rs6729844;rs11123829;rs11123830;2:100975191:C_CA;rs4851309;rs6734316;rs11685293;rs11685401;2:100978380:C_CAAT;rs12616726;rs48513…	ENSG00000071073
4	2	100960001-101000000	99400001-99440000	4.63085e-08	Mesenchymal_Stem_Cell	rs1114595;rs1837143;rs11123828;rs4851302;rs4851303;rs930374;rs4851304;rs11678148;rs35088367;rs1530029;rs4850927;rs4851305;2:100969731:T_TTAATTAAATAAA;rs6542937;rs2053263;rs4851307;rs4851308;rs2053264;rs2053265;2:100972085:C_CA;rs6729552;2:100974433:C_CA;2:100974606:G_GA;rs6729844;rs11123829;rs11123830;2:100975191:C_CA;rs4851309;rs6734316;rs11685293;rs11685401;2:100978380:C_CAAT;rs12616726;rs48513…	NA
4	2	100960001-101000000	99440001-99480000	1.18607e-07	Mesenchymal_Stem_Cell	rs1114595;rs1837143;rs11123828;rs4851302;rs4851303;rs930374;rs4851304;rs11678148;rs35088367;rs1530029;rs4850927;rs4851305;2:100969731:T_TTAATTAAATAAA;rs6542937;rs2053263;rs4851307;rs4851308;rs2053264;rs2053265;2:100972085:C_CA;rs6729552;2:100974433:C_CA;2:100974606:G_GA;rs6729844;rs11123829;rs11123830;2:100975191:C_CA;rs4851309;rs6734316;rs11685293;rs11685401;2:100978380:C_CAAT;rs12616726;rs48513…	NA
4	2	100960001-101000000	99480001-99520000	1.80081e-11	Mesenchymal_Stem_Cell	rs1114595;rs1837143;rs11123828;rs4851302;rs4851303;rs930374;rs4851304;rs11678148;rs35088367;rs1530029;rs4850927;rs4851305;2:100969731:T_TTAATTAAATAAA;rs6542937;rs2053263;rs4851307;rs4851308;rs2053264;rs2053265;2:100972085:C_CA;rs6729552;2:100974433:C_CA;2:100974606:G_GA;rs6729844;rs11123829;rs11123830;2:100975191:C_CA;rs4851309;rs6734316;rs11685293;rs11685401;2:100978380:C_CAAT;rs12616726;rs48513…	NA
4	2	100960001-101000000	99520001-99560000	1.17262e-07	Mesenchymal_Stem_Cell	rs1114595;rs1837143;rs11123828;rs4851302;rs4851303;rs930374;rs4851304;rs11678148;rs35088367;rs1530029;rs4850927;rs4851305;2:100969731:T_TTAATTAAATAAA;rs6542937;rs2053263;rs4851307;rs4851308;rs2053264;rs2053265;2:100972085:C_CA;rs6729552;2:100974433:C_CA;2:100974606:G_GA;rs6729844;rs11123829;rs11123830;2:100975191:C_CA;rs4851309;rs6734316;rs11685293;rs11685401;2:100978380:C_CAAT;rs12616726;rs48513…	ENSG00000196872
4	2	100960001-101000000	99680001-99720000	8.54e-30	Mesenchymal_Stem_Cell	rs1114595;rs1837143;rs11123828;rs4851302;rs4851303;rs930374;rs4851304;rs11678148;rs35088367;rs1530029;rs4850927;rs4851305;2:100969731:T_TTAATTAAATAAA;rs6542937;rs2053263;rs4851307;rs4851308;rs2053264;rs2053265;2:100972085:C_CA;rs6729552;2:100974433:C_CA;2:100974606:G_GA;rs6729844;rs11123829;rs11123830;2:100975191:C_CA;rs4851309;rs6734316;rs11685293;rs11685401;2:100978380:C_CAAT;rs12616726;rs48513…	NA
4	2	100960001-101000000	99720001-99760000	5.53074e-12	Mesenchymal_Stem_Cell	rs1114595;rs1837143;rs11123828;rs4851302;rs4851303;rs930374;rs4851304;rs11678148;rs35088367;rs1530029;rs4850927;rs4851305;2:100969731:T_TTAATTAAATAAA;rs6542937;rs2053263;rs4851307;rs4851308;rs2053264;rs2053265;2:100972085:C_CA;rs6729552;2:100974433:C_CA;2:100974606:G_GA;rs6729844;rs11123829;rs11123830;2:100975191:C_CA;rs4851309;rs6734316;rs11685293;rs11685401;2:100978380:C_CAAT;rs12616726;rs48513…	ENSG00000241962:ENSG00000273045
4	2	100960001-101000000	99760001-99800000	2.64635e-22	Mesenchymal_Stem_Cell	rs1114595;rs1837143;rs11123828;rs4851302;rs4851303;rs930374;rs4851304;rs11678148;rs35088367;rs1530029;rs4850927;rs4851305;2:100969731:T_TTAATTAAATAAA;rs6542937;rs2053263;rs4851307;rs4851308;rs2053264;rs2053265;2:100972085:C_CA;rs6729552;2:100974433:C_CA;2:100974606:G_GA;rs6729844;rs11123829;rs11123830;2:100975191:C_CA;rs4851309;rs6734316;rs11685293;rs11685401;2:100978380:C_CAAT;rs12616726;rs48513…	ENSG00000135951:ENSG00000144182:ENSG00000273155:ENSG00000158411:ENSG00000185414
4	2	100960001-101000000	99840001-99880000	8.49701e-16	Mesenchymal_Stem_Cell	rs1114595;rs1837143;rs11123828;rs4851302;rs4851303;rs930374;rs4851304;rs11678148;rs35088367;rs1530029;rs4850927;rs4851305;2:100969731:T_TTAATTAAATAAA;rs6542937;rs2053263;rs4851307;rs4851308;rs2053264;rs2053265;2:100972085:C_CA;rs6729552;2:100974433:C_CA;2:100974606:G_GA;rs6729844;rs11123829;rs11123830;2:100975191:C_CA;rs4851309;rs6734316;rs11685293;rs11685401;2:100978380:C_CAAT;rs12616726;rs48513…	ENSG00000185674
4	2	100960001-101000000	99960001-100000000	3.54481e-16	Mesenchymal_Stem_Cell	rs1114595;rs1837143;rs11123828;rs4851302;rs4851303;rs930374;rs4851304;rs11678148;rs35088367;rs1530029;rs4850927;rs4851305;2:100969731:T_TTAATTAAATAAA;rs6542937;rs2053263;rs4851307;rs4851308;rs2053264;rs2053265;2:100972085:C_CA;rs6729552;2:100974433:C_CA;2:100974606:G_GA;rs6729844;rs11123829;rs11123830;2:100975191:C_CA;rs4851309;rs6734316;rs11685293;rs11685401;2:100978380:C_CAAT;rs12616726;rs48513…	NA
4	2	100960001-101000000	100000001-100040000	9.64237e-41	Mesenchymal_Stem_Cell	rs1114595;rs1837143;rs11123828;rs4851302;rs4851303;rs930374;rs4851304;rs11678148;rs35088367;rs1530029;rs4850927;rs4851305;2:100969731:T_TTAATTAAATAAA;rs6542937;rs2053263;rs4851307;rs4851308;rs2053264;rs2053265;2:100972085:C_CA;rs6729552;2:100974433:C_CA;2:100974606:G_GA;rs6729844;rs11123829;rs11123830;2:100975191:C_CA;rs4851309;rs6734316;rs11685293;rs11685401;2:100978380:C_CAAT;rs12616726;rs48513…	NA
4	2	100960001-101000000	100040001-100080000	5.0346e-86	Mesenchymal_Stem_Cell	rs1114595;rs1837143;rs11123828;rs4851302;rs4851303;rs930374;rs4851304;rs11678148;rs35088367;rs1530029;rs4850927;rs4851305;2:100969731:T_TTAATTAAATAAA;rs6542937;rs2053263;rs4851307;rs4851308;rs2053264;rs2053265;2:100972085:C_CA;rs6729552;2:100974433:C_CA;2:100974606:G_GA;rs6729844;rs11123829;rs11123830;2:100975191:C_CA;rs4851309;rs6734316;rs11685293;rs11685401;2:100978380:C_CAAT;rs12616726;rs48513…	NA
4	2	100960001-101000000	100080001-100120000	6.08941e-28	Mesenchymal_Stem_Cell	rs1114595;rs1837143;rs11123828;rs4851302;rs4851303;rs930374;rs4851304;rs11678148;rs35088367;rs1530029;rs4850927;rs4851305;2:100969731:T_TTAATTAAATAAA;rs6542937;rs2053263;rs4851307;rs4851308;rs2053264;rs2053265;2:100972085:C_CA;rs6729552;2:100974433:C_CA;2:100974606:G_GA;rs6729844;rs11123829;rs11123830;2:100975191:C_CA;rs4851309;rs6734316;rs11685293;rs11685401;2:100978380:C_CAAT;rs12616726;rs48513…	ENSG00000135945
4	2	100960001-101000000	100160001-100200000	7.87936e-84	Mesenchymal_Stem_Cell	rs1114595;rs1837143;rs11123828;rs4851302;rs4851303;rs930374;rs4851304;rs11678148;rs35088367;rs1530029;rs4850927;rs4851305;2:100969731:T_TTAATTAAATAAA;rs6542937;rs2053263;rs4851307;rs4851308;rs2053264;rs2053265;2:100972085:C_CA;rs6729552;2:100974433:C_CA;2:100974606:G_GA;rs6729844;rs11123829;rs11123830;2:100975191:C_CA;rs4851309;rs6734316;rs11685293;rs11685401;2:100978380:C_CAAT;rs12616726;rs48513…	NA
4	2	100960001-101000000	100200001-100240000	8.75582e-38	Mesenchymal_Stem_Cell	rs1114595;rs1837143;rs11123828;rs4851302;rs4851303;rs930374;rs4851304;rs11678148;rs35088367;rs1530029;rs4850927;rs4851305;2:100969731:T_TTAATTAAATAAA;rs6542937;rs2053263;rs4851307;rs4851308;rs2053264;rs2053265;2:100972085:C_CA;rs6729552;2:100974433:C_CA;2:100974606:G_GA;rs6729844;rs11123829;rs11123830;2:100975191:C_CA;rs4851309;rs6734316;rs11685293;rs11685401;2:100978380:C_CAAT;rs12616726;rs48513…	NA
4	2	100960001-101000000	100240001-100280000	4.53417e-71	Mesenchymal_Stem_Cell	rs1114595;rs1837143;rs11123828;rs4851302;rs4851303;rs930374;rs4851304;rs11678148;rs35088367;rs1530029;rs4850927;rs4851305;2:100969731:T_TTAATTAAATAAA;rs6542937;rs2053263;rs4851307;rs4851308;rs2053264;rs2053265;2:100972085:C_CA;rs6729552;2:100974433:C_CA;2:100974606:G_GA;rs6729844;rs11123829;rs11123830;2:100975191:C_CA;rs4851309;rs6734316;rs11685293;rs11685401;2:100978380:C_CAAT;rs12616726;rs48513…	NA
4	2	100960001-101000000	100280001-100320000	1.60997e-25	Mesenchymal_Stem_Cell	rs1114595;rs1837143;rs11123828;rs4851302;rs4851303;rs930374;rs4851304;rs11678148;rs35088367;rs1530029;rs4850927;rs4851305;2:100969731:T_TTAATTAAATAAA;rs6542937;rs2053263;rs4851307;rs4851308;rs2053264;rs2053265;2:100972085:C_CA;rs6729552;2:100974433:C_CA;2:100974606:G_GA;rs6729844;rs11123829;rs11123830;2:100975191:C_CA;rs4851309;rs6734316;rs11685293;rs11685401;2:100978380:C_CAAT;rs12616726;rs48513…	NA
4	2	100960001-101000000	100360001-100400000	3.26259e-38	Mesenchymal_Stem_Cell	rs1114595;rs1837143;rs11123828;rs4851302;rs4851303;rs930374;rs4851304;rs11678148;rs35088367;rs1530029;rs4850927;rs4851305;2:100969731:T_TTAATTAAATAAA;rs6542937;rs2053263;rs4851307;rs4851308;rs2053264;rs2053265;2:100972085:C_CA;rs6729552;2:100974433:C_CA;2:100974606:G_GA;rs6729844;rs11123829;rs11123830;2:100975191:C_CA;rs4851309;rs6734316;rs11685293;rs11685401;2:100978380:C_CAAT;rs12616726;rs48513…	NA
4	2	100960001-101000000	100400001-100440000	2.61029e-15	Mesenchymal_Stem_Cell	rs1114595;rs1837143;rs11123828;rs4851302;rs4851303;rs930374;rs4851304;rs11678148;rs35088367;rs1530029;rs4850927;rs4851305;2:100969731:T_TTAATTAAATAAA;rs6542937;rs2053263;rs4851307;rs4851308;rs2053264;rs2053265;2:100972085:C_CA;rs6729552;2:100974433:C_CA;2:100974606:G_GA;rs6729844;rs11123829;rs11123830;2:100975191:C_CA;rs4851309;rs6734316;rs11685293;rs11685401;2:100978380:C_CAAT;rs12616726;rs48513…	NA
4	2	100960001-101000000	100520001-100560000	6.7111e-18	Mesenchymal_Stem_Cell	rs1114595;rs1837143;rs11123828;rs4851302;rs4851303;rs930374;rs4851304;rs11678148;rs35088367;rs1530029;rs4850927;rs4851305;2:100969731:T_TTAATTAAATAAA;rs6542937;rs2053263;rs4851307;rs4851308;rs2053264;rs2053265;2:100972085:C_CA;rs6729552;2:100974433:C_CA;2:100974606:G_GA;rs6729844;rs11123829;rs11123830;2:100975191:C_CA;rs4851309;rs6734316;rs11685293;rs11685401;2:100978380:C_CAAT;rs12616726;rs48513…	NA
4	2	100960001-101000000	100600001-100640000	3.6079e-12	Mesenchymal_Stem_Cell	rs1114595;rs1837143;rs11123828;rs4851302;rs4851303;rs930374;rs4851304;rs11678148;rs35088367;rs1530029;rs4850927;rs4851305;2:100969731:T_TTAATTAAATAAA;rs6542937;rs2053263;rs4851307;rs4851308;rs2053264;rs2053265;2:100972085:C_CA;rs6729552;2:100974433:C_CA;2:100974606:G_GA;rs6729844;rs11123829;rs11123830;2:100975191:C_CA;rs4851309;rs6734316;rs11685293;rs11685401;2:100978380:C_CAAT;rs12616726;rs48513…	NA
4	2	100960001-101000000	100800001-100840000	2.83901e-10	Mesenchymal_Stem_Cell	rs1114595;rs1837143;rs11123828;rs4851302;rs4851303;rs930374;rs4851304;rs11678148;rs35088367;rs1530029;rs4850927;rs4851305;2:100969731:T_TTAATTAAATAAA;rs6542937;rs2053263;rs4851307;rs4851308;rs2053264;rs2053265;2:100972085:C_CA;rs6729552;2:100974433:C_CA;2:100974606:G_GA;rs6729844;rs11123829;rs11123830;2:100975191:C_CA;rs4851309;rs6734316;rs11685293;rs11685401;2:100978380:C_CAAT;rs12616726;rs48513…	NA
4	2	100960001-101000000	100880001-100920000	1.31467e-210	Mesenchymal_Stem_Cell	rs1114595;rs1837143;rs11123828;rs4851302;rs4851303;rs930374;rs4851304;rs11678148;rs35088367;rs1530029;rs4850927;rs4851305;2:100969731:T_TTAATTAAATAAA;rs6542937;rs2053263;rs4851307;rs4851308;rs2053264;rs2053265;2:100972085:C_CA;rs6729552;2:100974433:C_CA;2:100974606:G_GA;rs6729844;rs11123829;rs11123830;2:100975191:C_CA;rs4851309;rs6734316;rs11685293;rs11685401;2:100978380:C_CAAT;rs12616726;rs48513…	NA
4	2	100960001-101000000	100000001-100040000	5.48759e-12	Mesendoderm	rs1114595;rs1837143;rs11123828;rs4851302;rs4851303;rs930374;rs4851304;rs11678148;rs35088367;rs1530029;rs4850927;rs4851305;2:100969731:T_TTAATTAAATAAA;rs6542937;rs2053263;rs4851307;rs4851308;rs2053264;rs2053265;2:100972085:C_CA;rs6729552;2:100974433:C_CA;2:100974606:G_GA;rs6729844;rs11123829;rs11123830;2:100975191:C_CA;rs4851309;rs6734316;rs11685293;rs11685401;2:100978380:C_CAAT;rs12616726;rs48513…	NA
4	2	100960001-101000000	100040001-100080000	1.30064e-12	Mesendoderm	rs1114595;rs1837143;rs11123828;rs4851302;rs4851303;rs930374;rs4851304;rs11678148;rs35088367;rs1530029;rs4850927;rs4851305;2:100969731:T_TTAATTAAATAAA;rs6542937;rs2053263;rs4851307;rs4851308;rs2053264;rs2053265;2:100972085:C_CA;rs6729552;2:100974433:C_CA;2:100974606:G_GA;rs6729844;rs11123829;rs11123830;2:100975191:C_CA;rs4851309;rs6734316;rs11685293;rs11685401;2:100978380:C_CAAT;rs12616726;rs48513…	NA
4	2	100960001-101000000	100160001-100200000	8.36909e-28	Mesendoderm	rs1114595;rs1837143;rs11123828;rs4851302;rs4851303;rs930374;rs4851304;rs11678148;rs35088367;rs1530029;rs4850927;rs4851305;2:100969731:T_TTAATTAAATAAA;rs6542937;rs2053263;rs4851307;rs4851308;rs2053264;rs2053265;2:100972085:C_CA;rs6729552;2:100974433:C_CA;2:100974606:G_GA;rs6729844;rs11123829;rs11123830;2:100975191:C_CA;rs4851309;rs6734316;rs11685293;rs11685401;2:100978380:C_CAAT;rs12616726;rs48513…	NA
4	2	100960001-101000000	100200001-100240000	7.61832e-11	Mesendoderm	rs1114595;rs1837143;rs11123828;rs4851302;rs4851303;rs930374;rs4851304;rs11678148;rs35088367;rs1530029;rs4850927;rs4851305;2:100969731:T_TTAATTAAATAAA;rs6542937;rs2053263;rs4851307;rs4851308;rs2053264;rs2053265;2:100972085:C_CA;rs6729552;2:100974433:C_CA;2:100974606:G_GA;rs6729844;rs11123829;rs11123830;2:100975191:C_CA;rs4851309;rs6734316;rs11685293;rs11685401;2:100978380:C_CAAT;rs12616726;rs48513…	NA
4	2	100960001-101000000	100240001-100280000	1.79605e-19	Mesendoderm	rs1114595;rs1837143;rs11123828;rs4851302;rs4851303;rs930374;rs4851304;rs11678148;rs35088367;rs1530029;rs4850927;rs4851305;2:100969731:T_TTAATTAAATAAA;rs6542937;rs2053263;rs4851307;rs4851308;rs2053264;rs2053265;2:100972085:C_CA;rs6729552;2:100974433:C_CA;2:100974606:G_GA;rs6729844;rs11123829;rs11123830;2:100975191:C_CA;rs4851309;rs6734316;rs11685293;rs11685401;2:100978380:C_CAAT;rs12616726;rs48513…	NA
4	2	100960001-101000000	100280001-100320000	3.97678e-15	Mesendoderm	rs1114595;rs1837143;rs11123828;rs4851302;rs4851303;rs930374;rs4851304;rs11678148;rs35088367;rs1530029;rs4850927;rs4851305;2:100969731:T_TTAATTAAATAAA;rs6542937;rs2053263;rs4851307;rs4851308;rs2053264;rs2053265;2:100972085:C_CA;rs6729552;2:100974433:C_CA;2:100974606:G_GA;rs6729844;rs11123829;rs11123830;2:100975191:C_CA;rs4851309;rs6734316;rs11685293;rs11685401;2:100978380:C_CAAT;rs12616726;rs48513…	NA
4	2	100960001-101000000	100360001-100400000	1.61773e-23	Mesendoderm	rs1114595;rs1837143;rs11123828;rs4851302;rs4851303;rs930374;rs4851304;rs11678148;rs35088367;rs1530029;rs4850927;rs4851305;2:100969731:T_TTAATTAAATAAA;rs6542937;rs2053263;rs4851307;rs4851308;rs2053264;rs2053265;2:100972085:C_CA;rs6729552;2:100974433:C_CA;2:100974606:G_GA;rs6729844;rs11123829;rs11123830;2:100975191:C_CA;rs4851309;rs6734316;rs11685293;rs11685401;2:100978380:C_CAAT;rs12616726;rs48513…	NA
4	2	100960001-101000000	100400001-100440000	2.47511e-09	Mesendoderm	rs1114595;rs1837143;rs11123828;rs4851302;rs4851303;rs930374;rs4851304;rs11678148;rs35088367;rs1530029;rs4850927;rs4851305;2:100969731:T_TTAATTAAATAAA;rs6542937;rs2053263;rs4851307;rs4851308;rs2053264;rs2053265;2:100972085:C_CA;rs6729552;2:100974433:C_CA;2:100974606:G_GA;rs6729844;rs11123829;rs11123830;2:100975191:C_CA;rs4851309;rs6734316;rs11685293;rs11685401;2:100978380:C_CAAT;rs12616726;rs48513…	NA
4	2	100960001-101000000	100440001-100480000	3.19739e-08	Mesendoderm	rs1114595;rs1837143;rs11123828;rs4851302;rs4851303;rs930374;rs4851304;rs11678148;rs35088367;rs1530029;rs4850927;rs4851305;2:100969731:T_TTAATTAAATAAA;rs6542937;rs2053263;rs4851307;rs4851308;rs2053264;rs2053265;2:100972085:C_CA;rs6729552;2:100974433:C_CA;2:100974606:G_GA;rs6729844;rs11123829;rs11123830;2:100975191:C_CA;rs4851309;rs6734316;rs11685293;rs11685401;2:100978380:C_CAAT;rs12616726;rs48513…	NA
4	2	100960001-101000000	100520001-100560000	1.64506e-13	Mesendoderm	rs1114595;rs1837143;rs11123828;rs4851302;rs4851303;rs930374;rs4851304;rs11678148;rs35088367;rs1530029;rs4850927;rs4851305;2:100969731:T_TTAATTAAATAAA;rs6542937;rs2053263;rs4851307;rs4851308;rs2053264;rs2053265;2:100972085:C_CA;rs6729552;2:100974433:C_CA;2:100974606:G_GA;rs6729844;rs11123829;rs11123830;2:100975191:C_CA;rs4851309;rs6734316;rs11685293;rs11685401;2:100978380:C_CAAT;rs12616726;rs48513…	NA
4	2	100960001-101000000	100600001-100640000	6.59668e-26	Mesendoderm	rs1114595;rs1837143;rs11123828;rs4851302;rs4851303;rs930374;rs4851304;rs11678148;rs35088367;rs1530029;rs4850927;rs4851305;2:100969731:T_TTAATTAAATAAA;rs6542937;rs2053263;rs4851307;rs4851308;rs2053264;rs2053265;2:100972085:C_CA;rs6729552;2:100974433:C_CA;2:100974606:G_GA;rs6729844;rs11123829;rs11123830;2:100975191:C_CA;rs4851309;rs6734316;rs11685293;rs11685401;2:100978380:C_CAAT;rs12616726;rs48513…	NA
4	2	100960001-101000000	100800001-100840000	9.8489e-10	Mesendoderm	rs1114595;rs1837143;rs11123828;rs4851302;rs4851303;rs930374;rs4851304;rs11678148;rs35088367;rs1530029;rs4850927;rs4851305;2:100969731:T_TTAATTAAATAAA;rs6542937;rs2053263;rs4851307;rs4851308;rs2053264;rs2053265;2:100972085:C_CA;rs6729552;2:100974433:C_CA;2:100974606:G_GA;rs6729844;rs11123829;rs11123830;2:100975191:C_CA;rs4851309;rs6734316;rs11685293;rs11685401;2:100978380:C_CAAT;rs12616726;rs48513…	NA
4	2	100960001-101000000	100880001-100920000	2.12986e-86	Mesendoderm	rs1114595;rs1837143;rs11123828;rs4851302;rs4851303;rs930374;rs4851304;rs11678148;rs35088367;rs1530029;rs4850927;rs4851305;2:100969731:T_TTAATTAAATAAA;rs6542937;rs2053263;rs4851307;rs4851308;rs2053264;rs2053265;2:100972085:C_CA;rs6729552;2:100974433:C_CA;2:100974606:G_GA;rs6729844;rs11123829;rs11123830;2:100975191:C_CA;rs4851309;rs6734316;rs11685293;rs11685401;2:100978380:C_CAAT;rs12616726;rs48513…	NA
4	2	100960001-101000000	100160001-100200000	1.39041e-07	Neural_Progenitor_Cell	rs1114595;rs1837143;rs11123828;rs4851302;rs4851303;rs930374;rs4851304;rs11678148;rs35088367;rs1530029;rs4850927;rs4851305;2:100969731:T_TTAATTAAATAAA;rs6542937;rs2053263;rs4851307;rs4851308;rs2053264;rs2053265;2:100972085:C_CA;rs6729552;2:100974433:C_CA;2:100974606:G_GA;rs6729844;rs11123829;rs11123830;2:100975191:C_CA;rs4851309;rs6734316;rs11685293;rs11685401;2:100978380:C_CAAT;rs12616726;rs48513…	NA
4	2	100960001-101000000	100040001-100080000	6.06794e-15	Trophoblast-like_Cell	rs1114595;rs1837143;rs11123828;rs4851302;rs4851303;rs930374;rs4851304;rs11678148;rs35088367;rs1530029;rs4850927;rs4851305;2:100969731:T_TTAATTAAATAAA;rs6542937;rs2053263;rs4851307;rs4851308;rs2053264;rs2053265;2:100972085:C_CA;rs6729552;2:100974433:C_CA;2:100974606:G_GA;rs6729844;rs11123829;rs11123830;2:100975191:C_CA;rs4851309;rs6734316;rs11685293;rs11685401;2:100978380:C_CAAT;rs12616726;rs48513…	NA
4	2	100960001-101000000	100200001-100240000	4.37168e-09	Trophoblast-like_Cell	rs1114595;rs1837143;rs11123828;rs4851302;rs4851303;rs930374;rs4851304;rs11678148;rs35088367;rs1530029;rs4850927;rs4851305;2:100969731:T_TTAATTAAATAAA;rs6542937;rs2053263;rs4851307;rs4851308;rs2053264;rs2053265;2:100972085:C_CA;rs6729552;2:100974433:C_CA;2:100974606:G_GA;rs6729844;rs11123829;rs11123830;2:100975191:C_CA;rs4851309;rs6734316;rs11685293;rs11685401;2:100978380:C_CAAT;rs12616726;rs48513…	NA
4	2	100960001-101000000	100360001-100400000	8.44321e-08	Trophoblast-like_Cell	rs1114595;rs1837143;rs11123828;rs4851302;rs4851303;rs930374;rs4851304;rs11678148;rs35088367;rs1530029;rs4850927;rs4851305;2:100969731:T_TTAATTAAATAAA;rs6542937;rs2053263;rs4851307;rs4851308;rs2053264;rs2053265;2:100972085:C_CA;rs6729552;2:100974433:C_CA;2:100974606:G_GA;rs6729844;rs11123829;rs11123830;2:100975191:C_CA;rs4851309;rs6734316;rs11685293;rs11685401;2:100978380:C_CAAT;rs12616726;rs48513…	NA
4	2	100960001-101000000	100880001-100920000	3.61494e-23	Trophoblast-like_Cell	rs1114595;rs1837143;rs11123828;rs4851302;rs4851303;rs930374;rs4851304;rs11678148;rs35088367;rs1530029;rs4850927;rs4851305;2:100969731:T_TTAATTAAATAAA;rs6542937;rs2053263;rs4851307;rs4851308;rs2053264;rs2053265;2:100972085:C_CA;rs6729552;2:100974433:C_CA;2:100974606:G_GA;rs6729844;rs11123829;rs11123830;2:100975191:C_CA;rs4851309;rs6734316;rs11685293;rs11685401;2:100978380:C_CAAT;rs12616726;rs48513…	NA
4	2	101000001-101040000	100880001-100920000	1.65285e-07	hESC	rs6749018;rs10193204;rs4850931;rs4340543;rs4407265;rs6737217;rs62148360;rs4149523;rs1030902;rs1030901;2:101007535:G_GCAC;rs1530031;rs1530030;rs3748930;rs11674569;rs12991577;2:101011188:C_CT;rs4851312;2:101011351:A_AT;rs2241811;rs2241810;rs4149518;rs4149517;rs2241809;rs1811415;rs2099611;rs4149513;rs4149512;rs4149510;rs11674830;rs4851313;rs3828193;rs4149507;rs4149505;2:101035877:C_CT	NA
4	2	101000001-101040000	99000001-99040000	2.03748e-07	IMR90	rs6749018;rs10193204;rs4850931;rs4340543;rs4407265;rs6737217;rs62148360;rs4149523;rs1030902;rs1030901;2:101007535:G_GCAC;rs1530031;rs1530030;rs3748930;rs11674569;rs12991577;2:101011188:C_CT;rs4851312;2:101011351:A_AT;rs2241811;rs2241810;rs4149518;rs4149517;rs2241809;rs1811415;rs2099611;rs4149513;rs4149512;rs4149510;rs11674830;rs4851313;rs3828193;rs4149507;rs4149505;2:101035877:C_CT	NA
4	2	101000001-101040000	99200001-99240000	4.01323e-08	IMR90	rs6749018;rs10193204;rs4850931;rs4340543;rs4407265;rs6737217;rs62148360;rs4149523;rs1030902;rs1030901;2:101007535:G_GCAC;rs1530031;rs1530030;rs3748930;rs11674569;rs12991577;2:101011188:C_CT;rs4851312;2:101011351:A_AT;rs2241811;rs2241810;rs4149518;rs4149517;rs2241809;rs1811415;rs2099611;rs4149513;rs4149512;rs4149510;rs11674830;rs4851313;rs3828193;rs4149507;rs4149505;2:101035877:C_CT	ENSG00000183513:ENSG00000115446
4	2	101000001-101040000	99280001-99320000	3.27474e-07	IMR90	rs6749018;rs10193204;rs4850931;rs4340543;rs4407265;rs6737217;rs62148360;rs4149523;rs1030902;rs1030901;2:101007535:G_GCAC;rs1530031;rs1530030;rs3748930;rs11674569;rs12991577;2:101011188:C_CT;rs4851312;2:101011351:A_AT;rs2241811;rs2241810;rs4149518;rs4149517;rs2241809;rs1811415;rs2099611;rs4149513;rs4149512;rs4149510;rs11674830;rs4851313;rs3828193;rs4149507;rs4149505;2:101035877:C_CT	NA
4	2	101000001-101040000	99320001-99360000	6.85306e-16	IMR90	rs6749018;rs10193204;rs4850931;rs4340543;rs4407265;rs6737217;rs62148360;rs4149523;rs1030902;rs1030901;2:101007535:G_GCAC;rs1530031;rs1530030;rs3748930;rs11674569;rs12991577;2:101011188:C_CT;rs4851312;2:101011351:A_AT;rs2241811;rs2241810;rs4149518;rs4149517;rs2241809;rs1811415;rs2099611;rs4149513;rs4149512;rs4149510;rs11674830;rs4851313;rs3828193;rs4149507;rs4149505;2:101035877:C_CT	ENSG00000071073
4	2	101000001-101040000	99440001-99480000	3.93767e-07	IMR90	rs6749018;rs10193204;rs4850931;rs4340543;rs4407265;rs6737217;rs62148360;rs4149523;rs1030902;rs1030901;2:101007535:G_GCAC;rs1530031;rs1530030;rs3748930;rs11674569;rs12991577;2:101011188:C_CT;rs4851312;2:101011351:A_AT;rs2241811;rs2241810;rs4149518;rs4149517;rs2241809;rs1811415;rs2099611;rs4149513;rs4149512;rs4149510;rs11674830;rs4851313;rs3828193;rs4149507;rs4149505;2:101035877:C_CT	NA
4	2	101000001-101040000	99520001-99560000	2.59253e-09	IMR90	rs6749018;rs10193204;rs4850931;rs4340543;rs4407265;rs6737217;rs62148360;rs4149523;rs1030902;rs1030901;2:101007535:G_GCAC;rs1530031;rs1530030;rs3748930;rs11674569;rs12991577;2:101011188:C_CT;rs4851312;2:101011351:A_AT;rs2241811;rs2241810;rs4149518;rs4149517;rs2241809;rs1811415;rs2099611;rs4149513;rs4149512;rs4149510;rs11674830;rs4851313;rs3828193;rs4149507;rs4149505;2:101035877:C_CT	ENSG00000196872
4	2	101000001-101040000	99760001-99800000	4.74433e-16	IMR90	rs6749018;rs10193204;rs4850931;rs4340543;rs4407265;rs6737217;rs62148360;rs4149523;rs1030902;rs1030901;2:101007535:G_GCAC;rs1530031;rs1530030;rs3748930;rs11674569;rs12991577;2:101011188:C_CT;rs4851312;2:101011351:A_AT;rs2241811;rs2241810;rs4149518;rs4149517;rs2241809;rs1811415;rs2099611;rs4149513;rs4149512;rs4149510;rs11674830;rs4851313;rs3828193;rs4149507;rs4149505;2:101035877:C_CT	ENSG00000135951:ENSG00000144182:ENSG00000273155:ENSG00000158411:ENSG00000185414
4	2	101000001-101040000	100000001-100040000	1.82279e-10	IMR90	rs6749018;rs10193204;rs4850931;rs4340543;rs4407265;rs6737217;rs62148360;rs4149523;rs1030902;rs1030901;2:101007535:G_GCAC;rs1530031;rs1530030;rs3748930;rs11674569;rs12991577;2:101011188:C_CT;rs4851312;2:101011351:A_AT;rs2241811;rs2241810;rs4149518;rs4149517;rs2241809;rs1811415;rs2099611;rs4149513;rs4149512;rs4149510;rs11674830;rs4851313;rs3828193;rs4149507;rs4149505;2:101035877:C_CT	NA
4	2	101000001-101040000	100040001-100080000	1.60417e-08	IMR90	rs6749018;rs10193204;rs4850931;rs4340543;rs4407265;rs6737217;rs62148360;rs4149523;rs1030902;rs1030901;2:101007535:G_GCAC;rs1530031;rs1530030;rs3748930;rs11674569;rs12991577;2:101011188:C_CT;rs4851312;2:101011351:A_AT;rs2241811;rs2241810;rs4149518;rs4149517;rs2241809;rs1811415;rs2099611;rs4149513;rs4149512;rs4149510;rs11674830;rs4851313;rs3828193;rs4149507;rs4149505;2:101035877:C_CT	NA
4	2	101000001-101040000	100160001-100200000	3.34019e-14	IMR90	rs6749018;rs10193204;rs4850931;rs4340543;rs4407265;rs6737217;rs62148360;rs4149523;rs1030902;rs1030901;2:101007535:G_GCAC;rs1530031;rs1530030;rs3748930;rs11674569;rs12991577;2:101011188:C_CT;rs4851312;2:101011351:A_AT;rs2241811;rs2241810;rs4149518;rs4149517;rs2241809;rs1811415;rs2099611;rs4149513;rs4149512;rs4149510;rs11674830;rs4851313;rs3828193;rs4149507;rs4149505;2:101035877:C_CT	NA
4	2	101000001-101040000	100200001-100240000	6.35717e-16	IMR90	rs6749018;rs10193204;rs4850931;rs4340543;rs4407265;rs6737217;rs62148360;rs4149523;rs1030902;rs1030901;2:101007535:G_GCAC;rs1530031;rs1530030;rs3748930;rs11674569;rs12991577;2:101011188:C_CT;rs4851312;2:101011351:A_AT;rs2241811;rs2241810;rs4149518;rs4149517;rs2241809;rs1811415;rs2099611;rs4149513;rs4149512;rs4149510;rs11674830;rs4851313;rs3828193;rs4149507;rs4149505;2:101035877:C_CT	NA
4	2	101000001-101040000	100240001-100280000	6.1164e-11	IMR90	rs6749018;rs10193204;rs4850931;rs4340543;rs4407265;rs6737217;rs62148360;rs4149523;rs1030902;rs1030901;2:101007535:G_GCAC;rs1530031;rs1530030;rs3748930;rs11674569;rs12991577;2:101011188:C_CT;rs4851312;2:101011351:A_AT;rs2241811;rs2241810;rs4149518;rs4149517;rs2241809;rs1811415;rs2099611;rs4149513;rs4149512;rs4149510;rs11674830;rs4851313;rs3828193;rs4149507;rs4149505;2:101035877:C_CT	NA
4	2	101000001-101040000	100880001-100920000	3.95059e-27	IMR90	rs6749018;rs10193204;rs4850931;rs4340543;rs4407265;rs6737217;rs62148360;rs4149523;rs1030902;rs1030901;2:101007535:G_GCAC;rs1530031;rs1530030;rs3748930;rs11674569;rs12991577;2:101011188:C_CT;rs4851312;2:101011351:A_AT;rs2241811;rs2241810;rs4149518;rs4149517;rs2241809;rs1811415;rs2099611;rs4149513;rs4149512;rs4149510;rs11674830;rs4851313;rs3828193;rs4149507;rs4149505;2:101035877:C_CT	NA
4	2	101000001-101040000	101040001-101080000	3.59549e-07	Mesenchymal_Stem_Cell	rs6749018;rs10193204;rs4850931;rs4340543;rs4407265;rs6737217;rs62148360;rs4149523;rs1030902;rs1030901;2:101007535:G_GCAC;rs1530031;rs1530030;rs3748930;rs11674569;rs12991577;2:101011188:C_CT;rs4851312;2:101011351:A_AT;rs2241811;rs2241810;rs4149518;rs4149517;rs2241809;rs1811415;rs2099611;rs4149513;rs4149512;rs4149510;rs11674830;rs4851313;rs3828193;rs4149507;rs4149505;2:101035877:C_CT	NA
4	2	101000001-101040000	99280001-99320000	3.58457e-07	Mesenchymal_Stem_Cell	rs6749018;rs10193204;rs4850931;rs4340543;rs4407265;rs6737217;rs62148360;rs4149523;rs1030902;rs1030901;2:101007535:G_GCAC;rs1530031;rs1530030;rs3748930;rs11674569;rs12991577;2:101011188:C_CT;rs4851312;2:101011351:A_AT;rs2241811;rs2241810;rs4149518;rs4149517;rs2241809;rs1811415;rs2099611;rs4149513;rs4149512;rs4149510;rs11674830;rs4851313;rs3828193;rs4149507;rs4149505;2:101035877:C_CT	NA
4	2	101000001-101040000	99320001-99360000	2.54926e-07	Mesenchymal_Stem_Cell	rs6749018;rs10193204;rs4850931;rs4340543;rs4407265;rs6737217;rs62148360;rs4149523;rs1030902;rs1030901;2:101007535:G_GCAC;rs1530031;rs1530030;rs3748930;rs11674569;rs12991577;2:101011188:C_CT;rs4851312;2:101011351:A_AT;rs2241811;rs2241810;rs4149518;rs4149517;rs2241809;rs1811415;rs2099611;rs4149513;rs4149512;rs4149510;rs11674830;rs4851313;rs3828193;rs4149507;rs4149505;2:101035877:C_CT	ENSG00000071073
4	2	101000001-101040000	99680001-99720000	5.33035e-11	Mesenchymal_Stem_Cell	rs6749018;rs10193204;rs4850931;rs4340543;rs4407265;rs6737217;rs62148360;rs4149523;rs1030902;rs1030901;2:101007535:G_GCAC;rs1530031;rs1530030;rs3748930;rs11674569;rs12991577;2:101011188:C_CT;rs4851312;2:101011351:A_AT;rs2241811;rs2241810;rs4149518;rs4149517;rs2241809;rs1811415;rs2099611;rs4149513;rs4149512;rs4149510;rs11674830;rs4851313;rs3828193;rs4149507;rs4149505;2:101035877:C_CT	NA
4	2	101000001-101040000	99760001-99800000	3.88601e-10	Mesenchymal_Stem_Cell	rs6749018;rs10193204;rs4850931;rs4340543;rs4407265;rs6737217;rs62148360;rs4149523;rs1030902;rs1030901;2:101007535:G_GCAC;rs1530031;rs1530030;rs3748930;rs11674569;rs12991577;2:101011188:C_CT;rs4851312;2:101011351:A_AT;rs2241811;rs2241810;rs4149518;rs4149517;rs2241809;rs1811415;rs2099611;rs4149513;rs4149512;rs4149510;rs11674830;rs4851313;rs3828193;rs4149507;rs4149505;2:101035877:C_CT	ENSG00000135951:ENSG00000144182:ENSG00000273155:ENSG00000158411:ENSG00000185414
4	2	101000001-101040000	99840001-99880000	2.12266e-11	Mesenchymal_Stem_Cell	rs6749018;rs10193204;rs4850931;rs4340543;rs4407265;rs6737217;rs62148360;rs4149523;rs1030902;rs1030901;2:101007535:G_GCAC;rs1530031;rs1530030;rs3748930;rs11674569;rs12991577;2:101011188:C_CT;rs4851312;2:101011351:A_AT;rs2241811;rs2241810;rs4149518;rs4149517;rs2241809;rs1811415;rs2099611;rs4149513;rs4149512;rs4149510;rs11674830;rs4851313;rs3828193;rs4149507;rs4149505;2:101035877:C_CT	ENSG00000185674
4	2	101000001-101040000	100000001-100040000	1.07491e-15	Mesenchymal_Stem_Cell	rs6749018;rs10193204;rs4850931;rs4340543;rs4407265;rs6737217;rs62148360;rs4149523;rs1030902;rs1030901;2:101007535:G_GCAC;rs1530031;rs1530030;rs3748930;rs11674569;rs12991577;2:101011188:C_CT;rs4851312;2:101011351:A_AT;rs2241811;rs2241810;rs4149518;rs4149517;rs2241809;rs1811415;rs2099611;rs4149513;rs4149512;rs4149510;rs11674830;rs4851313;rs3828193;rs4149507;rs4149505;2:101035877:C_CT	NA
4	2	101000001-101040000	100040001-100080000	4.70841e-21	Mesenchymal_Stem_Cell	rs6749018;rs10193204;rs4850931;rs4340543;rs4407265;rs6737217;rs62148360;rs4149523;rs1030902;rs1030901;2:101007535:G_GCAC;rs1530031;rs1530030;rs3748930;rs11674569;rs12991577;2:101011188:C_CT;rs4851312;2:101011351:A_AT;rs2241811;rs2241810;rs4149518;rs4149517;rs2241809;rs1811415;rs2099611;rs4149513;rs4149512;rs4149510;rs11674830;rs4851313;rs3828193;rs4149507;rs4149505;2:101035877:C_CT	NA
4	2	101000001-101040000	100080001-100120000	9.85006e-08	Mesenchymal_Stem_Cell	rs6749018;rs10193204;rs4850931;rs4340543;rs4407265;rs6737217;rs62148360;rs4149523;rs1030902;rs1030901;2:101007535:G_GCAC;rs1530031;rs1530030;rs3748930;rs11674569;rs12991577;2:101011188:C_CT;rs4851312;2:101011351:A_AT;rs2241811;rs2241810;rs4149518;rs4149517;rs2241809;rs1811415;rs2099611;rs4149513;rs4149512;rs4149510;rs11674830;rs4851313;rs3828193;rs4149507;rs4149505;2:101035877:C_CT	ENSG00000135945
4	2	101000001-101040000	100160001-100200000	1.25751e-22	Mesenchymal_Stem_Cell	rs6749018;rs10193204;rs4850931;rs4340543;rs4407265;rs6737217;rs62148360;rs4149523;rs1030902;rs1030901;2:101007535:G_GCAC;rs1530031;rs1530030;rs3748930;rs11674569;rs12991577;2:101011188:C_CT;rs4851312;2:101011351:A_AT;rs2241811;rs2241810;rs4149518;rs4149517;rs2241809;rs1811415;rs2099611;rs4149513;rs4149512;rs4149510;rs11674830;rs4851313;rs3828193;rs4149507;rs4149505;2:101035877:C_CT	NA
4	2	101000001-101040000	100200001-100240000	3.17435e-09	Mesenchymal_Stem_Cell	rs6749018;rs10193204;rs4850931;rs4340543;rs4407265;rs6737217;rs62148360;rs4149523;rs1030902;rs1030901;2:101007535:G_GCAC;rs1530031;rs1530030;rs3748930;rs11674569;rs12991577;2:101011188:C_CT;rs4851312;2:101011351:A_AT;rs2241811;rs2241810;rs4149518;rs4149517;rs2241809;rs1811415;rs2099611;rs4149513;rs4149512;rs4149510;rs11674830;rs4851313;rs3828193;rs4149507;rs4149505;2:101035877:C_CT	NA
4	2	101000001-101040000	100240001-100280000	1.12991e-07	Mesenchymal_Stem_Cell	rs6749018;rs10193204;rs4850931;rs4340543;rs4407265;rs6737217;rs62148360;rs4149523;rs1030902;rs1030901;2:101007535:G_GCAC;rs1530031;rs1530030;rs3748930;rs11674569;rs12991577;2:101011188:C_CT;rs4851312;2:101011351:A_AT;rs2241811;rs2241810;rs4149518;rs4149517;rs2241809;rs1811415;rs2099611;rs4149513;rs4149512;rs4149510;rs11674830;rs4851313;rs3828193;rs4149507;rs4149505;2:101035877:C_CT	NA
4	2	101000001-101040000	100280001-100320000	8.41664e-07	Mesenchymal_Stem_Cell	rs6749018;rs10193204;rs4850931;rs4340543;rs4407265;rs6737217;rs62148360;rs4149523;rs1030902;rs1030901;2:101007535:G_GCAC;rs1530031;rs1530030;rs3748930;rs11674569;rs12991577;2:101011188:C_CT;rs4851312;2:101011351:A_AT;rs2241811;rs2241810;rs4149518;rs4149517;rs2241809;rs1811415;rs2099611;rs4149513;rs4149512;rs4149510;rs11674830;rs4851313;rs3828193;rs4149507;rs4149505;2:101035877:C_CT	NA
4	2	101000001-101040000	100880001-100920000	1.95396e-31	Mesenchymal_Stem_Cell	rs6749018;rs10193204;rs4850931;rs4340543;rs4407265;rs6737217;rs62148360;rs4149523;rs1030902;rs1030901;2:101007535:G_GCAC;rs1530031;rs1530030;rs3748930;rs11674569;rs12991577;2:101011188:C_CT;rs4851312;2:101011351:A_AT;rs2241811;rs2241810;rs4149518;rs4149517;rs2241809;rs1811415;rs2099611;rs4149513;rs4149512;rs4149510;rs11674830;rs4851313;rs3828193;rs4149507;rs4149505;2:101035877:C_CT	NA
4	2	101000001-101040000	100200001-100240000	5.7203e-08	Mesendoderm	rs6749018;rs10193204;rs4850931;rs4340543;rs4407265;rs6737217;rs62148360;rs4149523;rs1030902;rs1030901;2:101007535:G_GCAC;rs1530031;rs1530030;rs3748930;rs11674569;rs12991577;2:101011188:C_CT;rs4851312;2:101011351:A_AT;rs2241811;rs2241810;rs4149518;rs4149517;rs2241809;rs1811415;rs2099611;rs4149513;rs4149512;rs4149510;rs11674830;rs4851313;rs3828193;rs4149507;rs4149505;2:101035877:C_CT	NA
4	2	101000001-101040000	100880001-100920000	1.02743e-11	Mesendoderm	rs6749018;rs10193204;rs4850931;rs4340543;rs4407265;rs6737217;rs62148360;rs4149523;rs1030902;rs1030901;2:101007535:G_GCAC;rs1530031;rs1530030;rs3748930;rs11674569;rs12991577;2:101011188:C_CT;rs4851312;2:101011351:A_AT;rs2241811;rs2241810;rs4149518;rs4149517;rs2241809;rs1811415;rs2099611;rs4149513;rs4149512;rs4149510;rs11674830;rs4851313;rs3828193;rs4149507;rs4149505;2:101035877:C_CT	NA
4	2	101040001-101080000	101640001-101680000	7.47176e-08	GM12878	rs56211325;rs7590388;rs12373827;rs4851315;rs2871345;rs77258470	NA
4	2	101040001-101080000	101080001-101120000	2.70101e-24	hESC	rs56211325;rs7590388;rs12373827;rs4851315;rs2871345;rs77258470	ENSG00000204640
4	2	101040001-101080000	100040001-100080000	1.53885e-07	hESC	rs56211325;rs7590388;rs12373827;rs4851315;rs2871345;rs77258470	NA
4	2	101040001-101080000	100200001-100240000	5.69764e-07	hESC	rs56211325;rs7590388;rs12373827;rs4851315;rs2871345;rs77258470	NA
4	2	101040001-101080000	100360001-100400000	2.83879e-11	hESC	rs56211325;rs7590388;rs12373827;rs4851315;rs2871345;rs77258470	NA
4	2	101040001-101080000	100880001-100920000	3.02286e-12	hESC	rs56211325;rs7590388;rs12373827;rs4851315;rs2871345;rs77258470	NA
4	2	101040001-101080000	101080001-101120000	3.6131e-13	IMR90	rs56211325;rs7590388;rs12373827;rs4851315;rs2871345;rs77258470	ENSG00000204640
4	2	101040001-101080000	99080001-99120000	1.66703e-10	IMR90	rs56211325;rs7590388;rs12373827;rs4851315;rs2871345;rs77258470	NA
4	2	101040001-101080000	99320001-99360000	3.08794e-29	IMR90	rs56211325;rs7590388;rs12373827;rs4851315;rs2871345;rs77258470	ENSG00000071073
4	2	101040001-101080000	99400001-99440000	3.59278e-08	IMR90	rs56211325;rs7590388;rs12373827;rs4851315;rs2871345;rs77258470	NA
4	2	101040001-101080000	99480001-99520000	1.48326e-09	IMR90	rs56211325;rs7590388;rs12373827;rs4851315;rs2871345;rs77258470	NA
4	2	101040001-101080000	99560001-99600000	2.06533e-07	IMR90	rs56211325;rs7590388;rs12373827;rs4851315;rs2871345;rs77258470	NA
4	2	101040001-101080000	99680001-99720000	3.42457e-07	IMR90	rs56211325;rs7590388;rs12373827;rs4851315;rs2871345;rs77258470	NA
4	2	101040001-101080000	99720001-99760000	8.54521e-07	IMR90	rs56211325;rs7590388;rs12373827;rs4851315;rs2871345;rs77258470	ENSG00000241962:ENSG00000273045
4	2	101040001-101080000	99760001-99800000	2.12483e-12	IMR90	rs56211325;rs7590388;rs12373827;rs4851315;rs2871345;rs77258470	ENSG00000135951:ENSG00000144182:ENSG00000273155:ENSG00000158411:ENSG00000185414
4	2	101040001-101080000	99840001-99880000	1.15836e-13	IMR90	rs56211325;rs7590388;rs12373827;rs4851315;rs2871345;rs77258470	ENSG00000185674
4	2	101040001-101080000	100040001-100080000	7.54322e-07	IMR90	rs56211325;rs7590388;rs12373827;rs4851315;rs2871345;rs77258470	NA
4	2	101040001-101080000	100160001-100200000	2.07969e-21	IMR90	rs56211325;rs7590388;rs12373827;rs4851315;rs2871345;rs77258470	NA
4	2	101040001-101080000	100240001-100280000	2.34182e-08	IMR90	rs56211325;rs7590388;rs12373827;rs4851315;rs2871345;rs77258470	NA
4	2	101040001-101080000	100360001-100400000	2.80608e-13	IMR90	rs56211325;rs7590388;rs12373827;rs4851315;rs2871345;rs77258470	NA
4	2	101040001-101080000	100880001-100920000	4.21347e-21	IMR90	rs56211325;rs7590388;rs12373827;rs4851315;rs2871345;rs77258470	NA
4	2	101040001-101080000	101080001-101120000	6.81415e-16	Left_Ventricle	rs56211325;rs7590388;rs12373827;rs4851315;rs2871345;rs77258470	ENSG00000204640
4	2	101040001-101080000	104040001-104080000	4.6998e-07	Left_Ventricle	rs56211325;rs7590388;rs12373827;rs4851315;rs2871345;rs77258470	NA
4	2	101040001-101080000	98960001-99000000	4.5877e-09	Left_Ventricle	rs56211325;rs7590388;rs12373827;rs4851315;rs2871345;rs77258470	ENSG00000144191:ENSG00000222000
4	2	101040001-101080000	101080001-101120000	6.45862e-26	Mesenchymal_Stem_Cell	rs56211325;rs7590388;rs12373827;rs4851315;rs2871345;rs77258470	ENSG00000204640
4	2	101040001-101080000	101240001-101280000	3.59169e-10	Mesenchymal_Stem_Cell	rs56211325;rs7590388;rs12373827;rs4851315;rs2871345;rs77258470	NA
4	2	101040001-101080000	101640001-101680000	1.89485e-11	Mesenchymal_Stem_Cell	rs56211325;rs7590388;rs12373827;rs4851315;rs2871345;rs77258470	NA
4	2	101040001-101080000	101800001-101840000	2.73905e-12	Mesenchymal_Stem_Cell	rs56211325;rs7590388;rs12373827;rs4851315;rs2871345;rs77258470	NA
4	2	101040001-101080000	98960001-99000000	2.61227e-07	Mesenchymal_Stem_Cell	rs56211325;rs7590388;rs12373827;rs4851315;rs2871345;rs77258470	ENSG00000144191:ENSG00000222000
4	2	101040001-101080000	99040001-99080000	1.84941e-08	Mesenchymal_Stem_Cell	rs56211325;rs7590388;rs12373827;rs4851315;rs2871345;rs77258470	ENSG00000040933
4	2	101040001-101080000	99080001-99120000	9.11881e-07	Mesenchymal_Stem_Cell	rs56211325;rs7590388;rs12373827;rs4851315;rs2871345;rs77258470	NA
4	2	101040001-101080000	99200001-99240000	1.6392e-13	Mesenchymal_Stem_Cell	rs56211325;rs7590388;rs12373827;rs4851315;rs2871345;rs77258470	ENSG00000183513:ENSG00000115446
4	2	101040001-101080000	99240001-99280000	2.64694e-10	Mesenchymal_Stem_Cell	rs56211325;rs7590388;rs12373827;rs4851315;rs2871345;rs77258470	NA
4	2	101040001-101080000	99320001-99360000	1.22525e-14	Mesenchymal_Stem_Cell	rs56211325;rs7590388;rs12373827;rs4851315;rs2871345;rs77258470	ENSG00000071073
4	2	101040001-101080000	99400001-99440000	2.31017e-10	Mesenchymal_Stem_Cell	rs56211325;rs7590388;rs12373827;rs4851315;rs2871345;rs77258470	NA
4	2	101040001-101080000	99520001-99560000	1.6527e-11	Mesenchymal_Stem_Cell	rs56211325;rs7590388;rs12373827;rs4851315;rs2871345;rs77258470	ENSG00000196872
4	2	101040001-101080000	99600001-99640000	8.0712e-07	Mesenchymal_Stem_Cell	rs56211325;rs7590388;rs12373827;rs4851315;rs2871345;rs77258470	NA
4	2	101040001-101080000	99680001-99720000	7.6486e-09	Mesenchymal_Stem_Cell	rs56211325;rs7590388;rs12373827;rs4851315;rs2871345;rs77258470	NA
4	2	101040001-101080000	99720001-99760000	2.67944e-08	Mesenchymal_Stem_Cell	rs56211325;rs7590388;rs12373827;rs4851315;rs2871345;rs77258470	ENSG00000241962:ENSG00000273045
4	2	101040001-101080000	99760001-99800000	7.88981e-16	Mesenchymal_Stem_Cell	rs56211325;rs7590388;rs12373827;rs4851315;rs2871345;rs77258470	ENSG00000135951:ENSG00000144182:ENSG00000273155:ENSG00000158411:ENSG00000185414
4	2	101040001-101080000	99840001-99880000	1.44827e-26	Mesenchymal_Stem_Cell	rs56211325;rs7590388;rs12373827;rs4851315;rs2871345;rs77258470	ENSG00000185674
4	2	101040001-101080000	100000001-100040000	2.92894e-17	Mesenchymal_Stem_Cell	rs56211325;rs7590388;rs12373827;rs4851315;rs2871345;rs77258470	NA
4	2	101040001-101080000	100040001-100080000	1.15464e-18	Mesenchymal_Stem_Cell	rs56211325;rs7590388;rs12373827;rs4851315;rs2871345;rs77258470	NA
4	2	101040001-101080000	100080001-100120000	1.18854e-14	Mesenchymal_Stem_Cell	rs56211325;rs7590388;rs12373827;rs4851315;rs2871345;rs77258470	ENSG00000135945
4	2	101040001-101080000	100160001-100200000	3.16008e-30	Mesenchymal_Stem_Cell	rs56211325;rs7590388;rs12373827;rs4851315;rs2871345;rs77258470	NA
4	2	101040001-101080000	100200001-100240000	6.94535e-16	Mesenchymal_Stem_Cell	rs56211325;rs7590388;rs12373827;rs4851315;rs2871345;rs77258470	NA
4	2	101040001-101080000	100240001-100280000	1.56583e-08	Mesenchymal_Stem_Cell	rs56211325;rs7590388;rs12373827;rs4851315;rs2871345;rs77258470	NA
4	2	101040001-101080000	100360001-100400000	1.45867e-08	Mesenchymal_Stem_Cell	rs56211325;rs7590388;rs12373827;rs4851315;rs2871345;rs77258470	NA
4	2	101040001-101080000	100880001-100920000	4.4043e-33	Mesenchymal_Stem_Cell	rs56211325;rs7590388;rs12373827;rs4851315;rs2871345;rs77258470	NA
4	2	101040001-101080000	100960001-101000000	5.29289e-09	Mesenchymal_Stem_Cell	rs56211325;rs7590388;rs12373827;rs4851315;rs2871345;rs77258470	ENSG00000269383
4	2	101040001-101080000	101000001-101040000	3.59549e-07	Mesenchymal_Stem_Cell	rs56211325;rs7590388;rs12373827;rs4851315;rs2871345;rs77258470	ENSG00000115526
4	2	101040001-101080000	101080001-101120000	2.51693e-21	Mesendoderm	rs56211325;rs7590388;rs12373827;rs4851315;rs2871345;rs77258470	ENSG00000204640
4	2	101040001-101080000	101160001-101200000	3.8707e-08	Mesendoderm	rs56211325;rs7590388;rs12373827;rs4851315;rs2871345;rs77258470	ENSG00000115539
4	2	101040001-101080000	100040001-100080000	2.60602e-07	Mesendoderm	rs56211325;rs7590388;rs12373827;rs4851315;rs2871345;rs77258470	NA
4	2	101040001-101080000	100160001-100200000	9.04239e-09	Mesendoderm	rs56211325;rs7590388;rs12373827;rs4851315;rs2871345;rs77258470	NA
4	2	101040001-101080000	100200001-100240000	1.60661e-07	Mesendoderm	rs56211325;rs7590388;rs12373827;rs4851315;rs2871345;rs77258470	NA
4	2	101040001-101080000	100240001-100280000	5.43819e-07	Mesendoderm	rs56211325;rs7590388;rs12373827;rs4851315;rs2871345;rs77258470	NA
4	2	101040001-101080000	100360001-100400000	2.77687e-07	Mesendoderm	rs56211325;rs7590388;rs12373827;rs4851315;rs2871345;rs77258470	NA
4	2	101040001-101080000	100880001-100920000	5.24772e-13	Mesendoderm	rs56211325;rs7590388;rs12373827;rs4851315;rs2871345;rs77258470	NA
4	2	101040001-101080000	100200001-100240000	2.31718e-07	Trophoblast-like_Cell	rs56211325;rs7590388;rs12373827;rs4851315;rs2871345;rs77258470	NA
4	2	101040001-101080000	100880001-100920000	9.63038e-08	Trophoblast-like_Cell	rs56211325;rs7590388;rs12373827;rs4851315;rs2871345;rs77258470	NA
4	2	101200001-101240000	101360001-101400000	3.85126e-07	Aorta	2:101207261:C_T	NA
4	2	101200001-101240000	101560001-101600000	1.07607e-08	Aorta	2:101207261:C_T	NA
4	2	101200001-101240000	101560001-101600000	1.34368e-13	GM12878	2:101207261:C_T	NA
4	2	101200001-101240000	101640001-101680000	8.24676e-10	GM12878	2:101207261:C_T	NA
4	2	101200001-101240000	101240001-101280000	8.45007e-16	hESC	2:101207261:C_T	NA
4	2	101200001-101240000	101320001-101360000	3.04534e-10	hESC	2:101207261:C_T	NA
4	2	101200001-101240000	101360001-101400000	1.16088e-14	hESC	2:101207261:C_T	NA
4	2	101200001-101240000	101480001-101520000	5.8394e-11	hESC	2:101207261:C_T	NA
4	2	101200001-101240000	101520001-101560000	5.52479e-07	hESC	2:101207261:C_T	NA
4	2	101200001-101240000	101560001-101600000	1.27406e-38	hESC	2:101207261:C_T	NA
4	2	101200001-101240000	101600001-101640000	1.87562e-12	hESC	2:101207261:C_T	ENSG00000071082
4	2	101200001-101240000	101640001-101680000	2.03551e-24	hESC	2:101207261:C_T	NA
4	2	101200001-101240000	101800001-101840000	2.07834e-14	hESC	2:101207261:C_T	NA
4	2	101200001-101240000	101240001-101280000	4.3579e-44	IMR90	2:101207261:C_T	NA
4	2	101200001-101240000	101280001-101320000	5.63581e-09	IMR90	2:101207261:C_T	NA
4	2	101200001-101240000	101320001-101360000	1.85782e-22	IMR90	2:101207261:C_T	NA
4	2	101200001-101240000	101360001-101400000	3.07296e-17	IMR90	2:101207261:C_T	NA
4	2	101200001-101240000	101400001-101440000	2.53719e-12	IMR90	2:101207261:C_T	ENSG00000170485
4	2	101200001-101240000	101440001-101480000	5.33328e-07	IMR90	2:101207261:C_T	NA
4	2	101200001-101240000	101480001-101520000	1.8472e-17	IMR90	2:101207261:C_T	NA
4	2	101200001-101240000	101560001-101600000	1.15604e-37	IMR90	2:101207261:C_T	NA
4	2	101200001-101240000	101600001-101640000	9.9801e-29	IMR90	2:101207261:C_T	ENSG00000071082
4	2	101200001-101240000	101640001-101680000	2.43914e-35	IMR90	2:101207261:C_T	NA
4	2	101200001-101240000	101680001-101720000	3.81675e-07	IMR90	2:101207261:C_T	NA
4	2	101200001-101240000	101720001-101760000	6.10366e-12	IMR90	2:101207261:C_T	NA
4	2	101200001-101240000	101760001-101800000	5.71039e-13	IMR90	2:101207261:C_T	NA
4	2	101200001-101240000	101800001-101840000	1.64897e-24	IMR90	2:101207261:C_T	NA
4	2	101200001-101240000	101840001-101880000	1.91255e-19	IMR90	2:101207261:C_T	ENSG00000204634:ENSG00000158435
4	2	101200001-101240000	101880001-101920000	1.12951e-07	IMR90	2:101207261:C_T	NA
4	2	101200001-101240000	102440001-102480000	3.5247e-07	IMR90	2:101207261:C_T	NA
4	2	101200001-101240000	102800001-102840000	6.88465e-08	IMR90	2:101207261:C_T	ENSG00000115598
4	2	101200001-101240000	99320001-99360000	1.09514e-13	IMR90	2:101207261:C_T	ENSG00000071073
4	2	101200001-101240000	99760001-99800000	1.64865e-07	IMR90	2:101207261:C_T	ENSG00000135951:ENSG00000144182:ENSG00000273155:ENSG00000158411:ENSG00000185414
4	2	101200001-101240000	101360001-101400000	1.28712e-07	Left_Ventricle	2:101207261:C_T	NA
4	2	101200001-101240000	101560001-101600000	2.0046e-12	Left_Ventricle	2:101207261:C_T	NA
4	2	101200001-101240000	101680001-101720000	2.28212e-09	Left_Ventricle	2:101207261:C_T	NA
4	2	101200001-101240000	101800001-101840000	4.34913e-16	Left_Ventricle	2:101207261:C_T	NA
4	2	101200001-101240000	98920001-98960000	1.18083e-07	Left_Ventricle	2:101207261:C_T	NA
4	2	101200001-101240000	101560001-101600000	7.6753e-13	Liver	2:101207261:C_T	NA
4	2	101200001-101240000	101640001-101680000	3.20227e-08	Liver	2:101207261:C_T	NA
4	2	101200001-101240000	101240001-101280000	5.82119e-48	Mesenchymal_Stem_Cell	2:101207261:C_T	NA
4	2	101200001-101240000	101320001-101360000	2.96501e-29	Mesenchymal_Stem_Cell	2:101207261:C_T	NA
4	2	101200001-101240000	101360001-101400000	3.76732e-24	Mesenchymal_Stem_Cell	2:101207261:C_T	NA
4	2	101200001-101240000	101400001-101440000	7.71174e-19	Mesenchymal_Stem_Cell	2:101207261:C_T	ENSG00000170485
4	2	101200001-101240000	101480001-101520000	1.00764e-20	Mesenchymal_Stem_Cell	2:101207261:C_T	NA
4	2	101200001-101240000	101520001-101560000	4.57243e-07	Mesenchymal_Stem_Cell	2:101207261:C_T	NA
4	2	101200001-101240000	101560001-101600000	2.62318e-63	Mesenchymal_Stem_Cell	2:101207261:C_T	NA
4	2	101200001-101240000	101600001-101640000	4.97906e-32	Mesenchymal_Stem_Cell	2:101207261:C_T	ENSG00000071082
4	2	101200001-101240000	101640001-101680000	9.08564e-74	Mesenchymal_Stem_Cell	2:101207261:C_T	NA
4	2	101200001-101240000	101680001-101720000	5.05397e-44	Mesenchymal_Stem_Cell	2:101207261:C_T	NA
4	2	101200001-101240000	101720001-101760000	3.02435e-23	Mesenchymal_Stem_Cell	2:101207261:C_T	NA
4	2	101200001-101240000	101760001-101800000	7.6013e-17	Mesenchymal_Stem_Cell	2:101207261:C_T	NA
4	2	101200001-101240000	101800001-101840000	3.07035e-94	Mesenchymal_Stem_Cell	2:101207261:C_T	NA
4	2	101200001-101240000	101840001-101880000	2.64084e-22	Mesenchymal_Stem_Cell	2:101207261:C_T	ENSG00000204634:ENSG00000158435
4	2	101200001-101240000	101880001-101920000	5.21929e-12	Mesenchymal_Stem_Cell	2:101207261:C_T	NA
4	2	101200001-101240000	102840001-102880000	6.65405e-08	Mesenchymal_Stem_Cell	2:101207261:C_T	NA
4	2	101200001-101240000	101240001-101280000	9.01806e-30	Mesendoderm	2:101207261:C_T	NA
4	2	101200001-101240000	101320001-101360000	4.32386e-27	Mesendoderm	2:101207261:C_T	NA
4	2	101200001-101240000	101360001-101400000	7.32519e-33	Mesendoderm	2:101207261:C_T	NA
4	2	101200001-101240000	101400001-101440000	2.25619e-08	Mesendoderm	2:101207261:C_T	ENSG00000170485
4	2	101200001-101240000	101480001-101520000	1.05864e-24	Mesendoderm	2:101207261:C_T	NA
4	2	101200001-101240000	101560001-101600000	3.11039e-48	Mesendoderm	2:101207261:C_T	NA
4	2	101200001-101240000	101600001-101640000	7.33188e-13	Mesendoderm	2:101207261:C_T	ENSG00000071082
4	2	101200001-101240000	101640001-101680000	1.06274e-42	Mesendoderm	2:101207261:C_T	NA
4	2	101200001-101240000	101680001-101720000	1.26835e-08	Mesendoderm	2:101207261:C_T	NA
4	2	101200001-101240000	101720001-101760000	8.63523e-09	Mesendoderm	2:101207261:C_T	NA
4	2	101200001-101240000	101800001-101840000	8.3035e-31	Mesendoderm	2:101207261:C_T	NA
4	2	101200001-101240000	101840001-101880000	1.53882e-10	Mesendoderm	2:101207261:C_T	ENSG00000204634:ENSG00000158435
4	2	101200001-101240000	101880001-101920000	5.50311e-07	Mesendoderm	2:101207261:C_T	NA
4	2	101200001-101240000	101600001-101640000	1.13033e-07	Neural_Progenitor_Cell	2:101207261:C_T	ENSG00000071082
4	2	101200001-101240000	101240001-101280000	4.13634e-08	Spleen	2:101207261:C_T	NA
4	2	101200001-101240000	101560001-101600000	2.37599e-18	Spleen	2:101207261:C_T	NA
4	2	101200001-101240000	101360001-101400000	1.3957e-10	Trophoblast-like_Cell	2:101207261:C_T	NA
4	2	101200001-101240000	101400001-101440000	4.76581e-08	Trophoblast-like_Cell	2:101207261:C_T	ENSG00000170485
4	2	101200001-101240000	101560001-101600000	8.25072e-20	Trophoblast-like_Cell	2:101207261:C_T	NA
4	2	101200001-101240000	101640001-101680000	7.00276e-13	Trophoblast-like_Cell	2:101207261:C_T	NA
4	2	101200001-101240000	101680001-101720000	7.91506e-08	Trophoblast-like_Cell	2:101207261:C_T	NA
4	2	101200001-101240000	101720001-101760000	5.86181e-07	Trophoblast-like_Cell	2:101207261:C_T	NA
4	2	101200001-101240000	101800001-101840000	3.25146e-19	Trophoblast-like_Cell	2:101207261:C_T	NA
5	2	188880001-188920000	189320001-189360000	3.68704e-08	Mesenchymal_Stem_Cell	2:188898546:C_CT;rs369955437;rs180884467;2:188901181:C_T;2:188901249:A_T;rs72903876;rs72903884;rs72903890;rs72903892;2:188918642:A_AT;rs11678501	NA
5	2	188880001-188920000	189360001-189400000	7.78874e-07	Mesenchymal_Stem_Cell	2:188898546:C_CT;rs369955437;rs180884467;2:188901181:C_T;2:188901249:A_T;rs72903876;rs72903884;rs72903890;rs72903892;2:188918642:A_AT;rs11678501	NA
5	2	188880001-188920000	188520001-188560000	8.36258e-07	Mesenchymal_Stem_Cell	2:188898546:C_CT;rs369955437;rs180884467;2:188901181:C_T;2:188901249:A_T;rs72903876;rs72903884;rs72903890;rs72903892;2:188918642:A_AT;rs11678501	NA
5	2	188880001-188920000	188840001-188880000	3.91816e-21	Mesenchymal_Stem_Cell	2:188898546:C_CT;rs369955437;rs180884467;2:188901181:C_T;2:188901249:A_T;rs72903876;rs72903884;rs72903890;rs72903892;2:188918642:A_AT;rs11678501	NA
5	2	188920001-188960000	189160001-189200000	3.83182e-07	Aorta	rs72903902;rs72905811;rs72905827;rs11685933;rs72907958;rs115274232;rs75294491;rs72907969;rs114637227;rs72907970;2:188945104:A_ACACCC;rs72907987	NA
5	2	188920001-188960000	190200001-190240000	5.50334e-08	Aorta	rs72903902;rs72905811;rs72905827;rs11685933;rs72907958;rs115274232;rs75294491;rs72907969;rs114637227;rs72907970;2:188945104:A_ACACCC;rs72907987	NA
5	2	188920001-188960000	188720001-188760000	6.52021e-07	Aorta	rs72903902;rs72905811;rs72905827;rs11685933;rs72907958;rs115274232;rs75294491;rs72907969;rs114637227;rs72907970;2:188945104:A_ACACCC;rs72907987	NA
5	2	188920001-188960000	188800001-188840000	6.80467e-07	Aorta	rs72903902;rs72905811;rs72905827;rs11685933;rs72907958;rs115274232;rs75294491;rs72907969;rs114637227;rs72907970;2:188945104:A_ACACCC;rs72907987	NA
5	2	188920001-188960000	188840001-188880000	9.44141e-12	Aorta	rs72903902;rs72905811;rs72905827;rs11685933;rs72907958;rs115274232;rs75294491;rs72907969;rs114637227;rs72907970;2:188945104:A_ACACCC;rs72907987	NA
[truncated: 15,323 more rows]
