# Supplementary material for: Genome-wide analysis identifies molecular systems and 149 genetic loci associated with income
Source: Nat Commun. 2019 Dec 16;10:5741. doi: 10.1038/s41467-019-13585-5 (PMC6915786; doi:10.1038/s41467-019-13585-5)
Supplement: Supplementary file 9 — Supplementary Data 6 [file 41467_2019_13585_MOESM9_ESM.xlsx]

## Sheet: Sheet1
Supplementary Data 6. MAGMA gene based association for household income. Significant = 1, indicates genes that withstood Bonferroni correction (2.662 E-6).
Gene	Gene Symbol	Chromosome	Start	Stop	NSNPs	Z statisitc	P	Significant
ENSG00000164068	RNF123	3	49726932	49758962	69	7.2053	2.8952e-13	1
ENSG00000176095	IP6K1	3	49761727	49823975	132	6.9127	2.3784e-12	1
ENSG00000108379	WNT3	17	44839872	44910520	157	6.8337	4.1378e-12	1
ENSG00000073969	NSF	17	44668035	44834830	85	6.6924	1.0977e-11	1
ENSG00000173531	MST1	3	49721380	49726934	11	6.6573	1.3949e-11	1
ENSG00000187492	CDHR4	3	49828165	49837268	22	6.6276	1.7054e-11	1
ENSG00000120088	CRHR1	17	43699267	43913194	930	6.6204	1.7907e-11	1
ENSG00000164077	MON1A	3	49946302	49967606	31	6.5792	2.3652e-11	1
ENSG00000256762	STH	17	44076616	44077060	1	6.5627	2.6424e-11	1
ENSG00000120071	KANSL1	17	44107282	44302733	676	6.5625	2.6451e-11	1
ENSG00000178568	ERBB4	2	212240446	213403565	5922	6.508	3.8089e-11	1
ENSG00000183763	TRAIP	3	49866034	49894007	46	6.4704	4.8868e-11	1
ENSG00000164076	CAMKV	3	49895421	49907655	21	6.4608	5.2079e-11	1
ENSG00000228696	ARL17B	17	44352150	44439130	17	6.4577	5.3149e-11	1
ENSG00000126091	ST3GAL3	1	44171495	44396831	667	6.4438	5.8246e-11	1
ENSG00000164061	BSN	3	49591922	49708978	201	6.4385	6.0325e-11	1
ENSG00000170500	LONRF2	2	100889753	100939195	228	6.3673	9.6197e-11	1
ENSG00000135250	SRPK2	7	104751151	105039755	841	6.2652	1.8623e-10	1
ENSG00000185294	SPPL2C	17	43922256	43924438	17	6.2417	2.1643e-10	1
ENSG00000186868	MAPT	17	43971748	44105700	638	6.2081	2.6813e-10	1
ENSG00000130449	ZSWIM6	5	60628100	60841997	465	6.1927	2.9575e-10	1
ENSG00000159210	SNF8	17	47006678	47022479	64	6.124	4.5617e-10	1
ENSG00000130956	HABP4	9	99212483	99253618	110	6.0476	7.3507e-10	1
ENSG00000173402	DAG1	3	49506146	49573048	125	6.0165	8.9119e-10	1
ENSG00000066135	KDM4A	1	44115829	44171186	135	5.9949	1.0183e-09	1
ENSG00000004534	RBM6	3	49977440	50137478	330	5.9947	1.0192e-09	1
ENSG00000164182	NDUFAF2	5	60240956	60448853	560	5.9938	1.025e-09	1
ENSG00000159202	UBE2Z	17	46985731	47006418	63	5.9347	1.472e-09	1
ENSG00000164078	MST1R	3	49924435	49941299	32	5.9298	1.5163e-09	1
ENSG00000003756	RBM5	3	50126341	50156454	38	5.8921	1.9064e-09	1
ENSG00000106415	GLCCI1	7	8008425	8133902	484	5.8705	2.1725e-09	1
ENSG00000102935	ZNF423	16	49521435	49891830	1280	5.8581	2.3404e-09	1
ENSG00000145020	AMT	3	49454211	49460186	9	5.8455	2.5246e-09	1
ENSG00000145022	TCTA	3	49449639	49453908	8	5.8327	2.7274e-09	1
ENSG00000254732	RP11-691N7.6	11	57509635	57560715	98	5.8059	3.2002e-09	1
ENSG00000114861	FOXP1	3	71003844	71633140	2037	5.7809	3.7159e-09	1
ENSG00000159314	ARHGAP27	17	43471275	43511787	112	5.76	4.2066e-09	1
ENSG00000231925	TAPBP	6	33267471	33282164	54	5.7382	4.7848e-09	1
ENSG00000125388	GRK4	4	2965335	3042474	312	5.7266	5.1239e-09	1
ENSG00000087269	NOP14	4	2939660	2965112	91	5.7165	5.4357e-09	1
ENSG00000067560	RHOA	3	49396578	49450431	107	5.7093	5.6716e-09	1
ENSG00000090905	TNRC6A	16	24741016	24838953	286	5.7091	5.68e-09	1
ENSG00000254462	TMX2-CTNND1	11	57480077	57559058	153	5.6966	6.11e-09	1
ENSG00000198561	CTNND1	11	57520715	57587018	128	5.6926	6.2573e-09	1
ENSG00000164181	ELOVL7	5	60047618	60140216	282	5.6734	6.9982e-09	1
ENSG00000153310	FAM49B	8	130851839	131029375	430	5.6646	7.3672e-09	1
ENSG00000159224	GIP	17	47035916	47045958	36	5.5608	1.3428e-08	1
ENSG00000164062	APEH	3	49711435	49721396	15	5.5484	1.4416e-08	1
ENSG00000228008	CTD-2330K9.3	3	49941278	49954370	17	5.5468	1.455e-08	1
ENSG00000177548	RABEP2	16	28915742	28947847	53	5.5135	1.7587e-08	1
ENSG00000225190	PLEKHM1	17	43513266	43568115	102	5.4921	1.9859e-08	1
ENSG00000113108	APBB3	5	139937853	139973337	61	5.4708	2.2394e-08	1
ENSG00000164081	TEX264	3	51696709	51738339	72	5.4086	3.1766e-08	1
ENSG00000171988	JMJD1C	10	64926981	65225722	917	5.395	3.4263e-08	1
ENSG00000187323	DCC	18	49866542	51057784	5848	5.3752	3.8245e-08	1
ENSG00000123908	AGO2	8	141541264	141645718	462	5.3338	4.8101e-08	1
ENSG00000156599	ZDHHC5	11	57435219	57468659	67	5.3327	4.8386e-08	1
ENSG00000102572	STK24	13	99102455	99230194	444	5.3046	5.6472e-08	1
ENSG00000172733	PURG	8	30853321	30891231	86	5.2882	6.1756e-08	1
ENSG00000131503	ANKHD1	5	139781399	139929163	179	5.2806	6.437e-08	1
ENSG00000254996	ANKHD1-EIF4EBP3	5	139781493	139929154	179	5.2806	6.437e-08	1
ENSG00000227057	WDR46	6	33246885	33257304	45	5.265	7.0113e-08	1
ENSG00000159199	ATP5G1	17	46970127	46973233	8	5.2318	8.3921e-08	1
ENSG00000088538	DOCK3	3	50712672	51421629	1696	5.2229	8.8078e-08	1
ENSG00000142949	PTPRF	1	43990858	44089343	315	5.2206	8.9175e-08	1
ENSG00000197165	SULT1A2	16	28603264	28608430	25	5.2165	9.1174e-08	1
ENSG00000233276	GPX1	3	49394609	49396033	2	5.1961	1.0178e-07	1
ENSG00000049167	ERCC8	5	60169658	60240900	197	5.1851	1.0795e-07	1
ENSG00000213593	TMX2	11	57480072	57508445	52	5.1432	1.3504e-07	1
ENSG00000120049	KCNIP2	10	103585731	103603677	39	5.1396	1.3768e-07	1
ENSG00000236104	ZBTB22	6	33282183	33285719	9	5.1243	1.4931e-07	1
ENSG00000141431	ASXL3	18	31158579	31331156	553	5.1219	1.5125e-07	1
ENSG00000168488	ATXN2L	16	28834356	28848558	42	5.0946	1.747e-07	1
ENSG00000196296	ATP2A1	16	28889726	28915830	52	5.0934	1.7584e-07	1
ENSG00000182179	UBA7	3	49842640	49851379	19	5.0881	1.8087e-07	1
ENSG00000204209	DAXX	6	33286335	33297046	28	5.0876	1.8134e-07	1
ENSG00000144366	GULP1	2	189156396	189460653	877	5.0594	2.1027e-07	1
ENSG00000185019	UBOX5	20	3088219	3140842	156	5.0323	2.4236e-07	1
ENSG00000127663	KDM4B	19	4969125	5153606	759	5.0235	2.537e-07	1
ENSG00000101489	CELF4	18	34823010	35146000	1282	5.0187	2.601e-07	1
ENSG00000176476	CCDC101	16	28565236	28603111	112	5.0043	2.8034e-07	1
ENSG00000183230	CTNNA3	10	67672276	69455927	7737	5.0029	2.8237e-07	1
ENSG00000184226	PCDH9	13	66876967	67804468	2672	4.9981	2.8948e-07	1
ENSG00000143919	CAMKMT	2	44589089	44999731	1488	4.9828	3.1338e-07	1
ENSG00000178188	SH2B1	16	28857921	28885526	68	4.9809	3.164e-07	1
ENSG00000127152	BCL11B	14	99635624	99737861	328	4.9585	3.5512e-07	1
ENSG00000152910	CNTNAP4	16	76311176	76593135	1538	4.9218	4.2878e-07	1
ENSG00000118473	SGIP1	1	66999066	67213982	822	4.916	4.416e-07	1
ENSG00000196502	SULT1A1	16	28616903	28634946	63	4.9029	4.7224e-07	1
ENSG00000273079	GRIN2B	12	13693165	14133053	1851	4.9013	4.7595e-07	1
ENSG00000077092	RARB	3	25215823	25639423	2166	4.8848	5.1774e-07	1
ENSG00000144218	AFF3	2	100162323	100759201	1784	4.8795	5.3182e-07	1
ENSG00000196628	TCF4	18	52889562	53332018	1112	4.8613	5.8297e-07	1
ENSG00000188603	CLN3	16	28477983	28506896	49	4.8593	5.8896e-07	1
ENSG00000115526	CHST10	2	101008327	101034118	129	4.8543	6.0396e-07	1
ENSG00000081377	CDC14B	9	99252523	99382112	273	4.8393	6.5143e-07	1
ENSG00000172037	LAMB2	3	49158547	49170551	21	4.8354	6.6437e-07	1
ENSG00000120314	WDR55	5	140044261	140053709	32	4.8122	7.4645e-07	1
ENSG00000213523	SRA1	5	139916925	139937895	37	4.7896	8.3539e-07	1
ENSG00000138119	MYOF	10	95066186	95242074	845	4.7845	8.5722e-07	1
ENSG00000005483	KMT2E	7	104654626	104754808	260	4.7738	9.0405e-07	1
ENSG00000065361	ERBB3	12	56473641	56497289	45	4.7228	1.1629e-06	1
ENSG00000157985	AGAP1	2	236402733	237040444	2534	4.6984	1.311e-06	1
ENSG00000261832	CLN3	16	28477974	28503333	41	4.6899	1.3669e-06	1
ENSG00000173406	DAB1	1	57460451	59012406	6303	4.6802	1.4332e-06	1
ENSG00000007402	CACNA2D2	3	50400233	50541675	356	4.671	1.4986e-06	1
ENSG00000156475	PPP2R2B	5	145967936	146464347	1481	4.67	1.5059e-06	1
ENSG00000153250	RBMS1	2	161128662	161350305	690	4.6684	1.5179e-06	1
ENSG00000178952	TUFM	16	28853732	28857729	5	4.6615	1.5695e-06	1
ENSG00000168036	CTNNB1	3	41236328	41301587	139	4.6563	1.61e-06	1
ENSG00000176087	SLC35A4	5	139944041	139948688	10	4.6548	1.6216e-06	1
ENSG00000149131	SERPING1	11	57364860	57382326	53	4.651	1.6515e-06	1
ENSG00000114738	MAPKAPK3	3	50648951	50686720	85	4.626	1.8639e-06	1
ENSG00000204681	GABBR1	6	29523406	29601753	440	4.618	1.9376e-06	1
ENSG00000001617	SEMA3F	3	50192478	50226508	89	4.5911	2.205e-06	1
ENSG00000131558	EXOC4	7	132937829	133751342	2681	4.5902	2.2141e-06	1
ENSG00000131495	NDUFA2	5	140018325	140027370	34	4.5847	2.2736e-06	1
ENSG00000148572	NRBF2	10	64893050	64914783	62	4.5738	2.3951e-06	1
ENSG00000118418	HMGN3	6	79910962	79944406	95	4.5432	2.7702e-06	0
ENSG00000196782	MAML3	4	140637907	141075338	1496	4.5396	2.818e-06	0
ENSG00000104055	TGM5	15	43524793	43559055	94	4.5387	2.8307e-06	0
ENSG00000182621	PLCB1	20	8112824	8949003	3336	4.5156	3.1564e-06	0
ENSG00000114646	CSPG5	3	47603729	47622282	35	4.5068	3.2914e-06	0
ENSG00000205726	ITSN1	21	35014706	35272165	581	4.5042	3.3312e-06	0
ENSG00000002822	MAD1L1	7	1855429	2272878	2339	4.4957	3.4666e-06	0
ENSG00000035499	DEPDC1B	5	59892739	59996017	214	4.4861	3.6267e-06	0
ENSG00000120029	C10orf76	10	103605356	103815950	428	4.4773	3.7799e-06	0
ENSG00000137338	PGBD1	6	28249314	28270326	90	4.4761	3.8011e-06	0
ENSG00000087274	ADD1	4	2845584	2931803	298	4.4493	4.3071e-06	0
ENSG00000165476	REEP3	10	65281123	65384883	311	4.4483	4.3285e-06	0
ENSG00000088543	C3orf18	3	50595462	50608458	19	4.4462	4.3702e-06	0
ENSG00000165487	MICU2	13	22066836	22178353	377	4.4453	4.3883e-06	0
ENSG00000165861	ZFYVE1	14	73436159	73493920	281	4.4334	4.6377e-06	0
ENSG00000100346	CACNA1I	22	39966758	40085742	323	4.4246	4.832e-06	0
ENSG00000130038	EFCAB4B	12	3715799	3873985	741	4.4199	4.9379e-06	0
ENSG00000114353	GNAI2	3	50263724	50296787	56	4.4092	5.188e-06	0
ENSG00000159495	TGM7	15	43568478	43594453	57	4.3975	5.4765e-06	0
ENSG00000119866	BCL11A	2	60678302	60780702	235	4.383	5.8515e-06	0
ENSG00000163872	YEATS2	3	183415606	183530413	461	4.3822	5.8735e-06	0
ENSG00000164080	RAD54L2	3	51575160	51702683	182	4.3795	5.9473e-06	0
ENSG00000272897	RP1-309K20.6	20	34220262	34262466	107	4.3746	6.084e-06	0
ENSG00000079102	RUNX1T1	8	92967203	93115514	269	4.3713	6.1749e-06	0
ENSG00000078747	ITCH	20	32951041	33099198	270	4.3703	6.2033e-06	0
ENSG00000244005	NFS1	20	34255977	34287281	91	4.3687	6.2487e-06	0
ENSG00000100462	PRMT5	14	23389720	23398794	19	4.3676	6.2797e-06	0
ENSG00000170445	HARS	5	140052758	140071609	53	4.3632	6.4076e-06	0
ENSG00000100461	RBM23	14	23369854	23388393	67	4.361	6.4734e-06	0
ENSG00000108468	CBX1	17	46147414	46178883	105	4.3559	6.627e-06	0
ENSG00000172409	CLP1	11	57416465	57429340	22	4.355	6.6535e-06	0
ENSG00000149646	CNBD2	20	34556512	34618622	123	4.3475	6.8834e-06	0
ENSG00000174498	IGDCC3	15	65619465	65670378	147	4.3475	6.8862e-06	0
ENSG00000102547	CAB39L	13	49882786	50018262	539	4.3386	7.169e-06	0
ENSG00000184730	APOBR	16	28505970	28510291	12	4.3343	7.3113e-06	0
ENSG00000173473	SMARCC1	3	47626762	47823596	326	4.3318	7.3934e-06	0
ENSG00000186814	ZSCAN30	18	32831032	32870196	118	4.3304	7.4409e-06	0
ENSG00000249209	AP000304.12	21	34956993	35284635	739	4.3291	7.4872e-06	0
ENSG00000175161	CADM2	3	85008132	86123579	4085	4.3236	7.6762e-06	0
ENSG00000214078	CPNE1	20	34213953	34252878	103	4.3235	7.6779e-06	0
ENSG00000075035	WSCD2	12	108523248	108644314	433	4.3161	7.9397e-06	0
ENSG00000187398	LUZP2	11	24518516	25104150	3058	4.3144	8.0003e-06	0
ENSG00000119487	MAPKAP1	9	128199672	128469513	800	4.314	8.0159e-06	0
ENSG00000174453	VWC2L	2	215275789	215443683	692	4.3105	8.1452e-06	0
ENSG00000082641	NFE2L1	17	46125691	46138849	35	4.3023	8.4528e-06	0
ENSG00000197935	ZNF311	6	28962562	28973093	37	4.3007	8.5137e-06	0
ENSG00000168803	ADAL	15	43622872	43646096	72	4.2979	8.6228e-06	0
ENSG00000133422	MORC2	22	31321117	31364284	97	4.2922	8.8462e-06	0
ENSG00000233436	BTBD18	11	57510986	57519253	7	4.2916	8.8682e-06	0
ENSG00000132153	DHX30	3	47844399	47891685	62	4.2859	9.0984e-06	0
ENSG00000171735	CAMTA1	1	6845384	7829766	3327	4.2728	9.652e-06	0
ENSG00000156395	SORCS3	10	106400859	107024993	2653	4.2706	9.7491e-06	0
ENSG00000188981	MSANTD1	4	3246096	3273465	131	4.2669	9.9086e-06	0
ENSG00000145029	NICN1	3	49460379	49466759	9	4.2589	1.027e-05	0
ENSG00000112855	HARS2	5	140071011	140078889	19	4.2457	1.0894e-05	0
ENSG00000113073	SLC4A9	5	139739787	139754728	25	4.2345	1.1452e-05	0
ENSG00000244462	RBM12	20	34236847	34252878	44	4.2321	1.1574e-05	0
ENSG00000259132	RP11-298I3.5	14	23415479	23451467	85	4.2193	1.2255e-05	0
ENSG00000119522	DENND1A	9	126141933	126692431	1947	4.2076	1.2905e-05	0
ENSG00000175764	TTLL11	9	124584207	124855885	1219	4.2061	1.2989e-05	0
ENSG00000052795	FNIP2	4	159690290	159829201	332	4.1922	1.381e-05	0
ENSG00000161326	DUSP14	17	35849937	35873603	71	4.1862	1.4182e-05	0
ENSG00000114735	HEMK1	3	50606583	50622366	29	4.1779	1.4712e-05	0
ENSG00000188385	JAKMIP3	10	133918175	133998313	488	4.177	1.477e-05	0
ENSG00000078328	RBFOX1	16	6069095	7763340	13386	4.1569	1.6128e-05	0
ENSG00000116117	PARD3B	2	205410516	206484886	3957	4.1494	1.6671e-05	0
ENSG00000137822	TUBGCP4	15	43661419	43699293	80	4.142	1.7217e-05	0
ENSG00000107862	GBF1	10	104005289	104142656	245	4.1367	1.762e-05	0
ENSG00000080644	CHRNA3	15	78885394	78913637	109	4.136	1.7672e-05	0
ENSG00000144847	IGSF11	3	118619404	118864915	944	4.1318	1.7994e-05	0
ENSG00000197272	IL27	16	28510683	28523372	29	4.1288	1.8232e-05	0
ENSG00000259164	RP11-463C8.4	14	77564654	77691805	579	4.1256	1.8486e-05	0
ENSG00000196224	KRTAP5-3	11	1628795	1629693	7	4.12	1.894e-05	0
ENSG00000198408	MGEA5	10	103544200	103578696	68	4.1146	1.9393e-05	0
ENSG00000166526	ZNF3	7	99661656	99680171	46	4.1122	1.9596e-05	0
ENSG00000150471	LPHN3	4	62066976	62944053	2885	4.0972	2.0908e-05	0
ENSG00000219545	RPA3-AS1	7	7680342	8043689	1879	4.0849	2.2052e-05	0
ENSG00000171222	SCAND1	20	34541539	34547394	22	4.0838	2.2157e-05	0
ENSG00000254535	PABPC4L	4	135117488	135122903	19	4.0646	2.4055e-05	0
ENSG00000116127	ALMS1	2	73612886	73837920	584	4.0514	2.546e-05	0
ENSG00000185274	WBSCR17	7	70597155	71178585	2544	4.0442	2.625e-05	0
ENSG00000165548	TMEM63C	14	77582911	77725838	703	4.044	2.6274e-05	0
ENSG00000091436	MLTK	2	173940163	174132738	787	4.0416	2.6548e-05	0
ENSG00000198646	NCOA6	20	33284722	33413452	250	4.0365	2.713e-05	0
ENSG00000170458	CD14	5	140011313	140013286	4	4.0255	2.8429e-05	0
ENSG00000187079	TEAD1	11	12695969	12966298	775	4.0215	2.891e-05	0
ENSG00000170703	TTLL6	17	46839597	46894576	176	4.0205	2.9042e-05	0
ENSG00000215251	FASTKD5	20	3127165	3140543	39	4.018	2.9346e-05	0
ENSG00000164123	C4orf45	4	159814286	159959912	574	4.0179	2.9357e-05	0
ENSG00000187676	B3GALTL	13	31774073	31906413	436	4.0122	3.0078e-05	0
ENSG00000106261	ZKSCAN1	7	99613204	99639312	59	3.9936	3.2533e-05	0
ENSG00000186812	ZNF397	18	32820994	32847097	61	3.9926	3.2678e-05	0
ENSG00000138071	ACTR2	2	65454887	65498387	152	3.9906	3.296e-05	0
ENSG00000109758	HGFAC	4	3443614	3451211	41	3.9804	3.4398e-05	0
ENSG00000113141	IK	5	140026643	140042064	42	3.9797	3.4504e-05	0
ENSG00000166167	BTRC	10	103113820	103317078	556	3.9713	3.5735e-05	0
ENSG00000047849	MAP4	3	47892182	48130769	354	3.9649	3.672e-05	0
ENSG00000100842	EFS	14	23825611	23834961	29	3.9598	3.7511e-05	0
ENSG00000007541	PIGQ	16	616995	634136	54	3.9592	3.7604e-05	0
ENSG00000125975	C20orf173	20	34111014	34117481	11	3.9573	3.79e-05	0
ENSG00000041357	PSMA4	15	78832747	78841604	44	3.9567	3.7989e-05	0
ENSG00000127578	WFIKKN1	16	679239	684116	18	3.9547	3.8312e-05	0
ENSG00000259030	FPGT-TNNI3K	1	74663919	75009666	930	3.953	3.8592e-05	0
ENSG00000116783	TNNI3K	1	74663947	75010112	930	3.953	3.8592e-05	0
ENSG00000163362	C1orf106	1	200860176	200884863	105	3.9365	4.1346e-05	0
ENSG00000122584	NXPH1	7	8473585	8792593	1553	3.933	4.1954e-05	0
ENSG00000112182	BACH2	6	90636248	91006627	948	3.9216	4.3982e-05	0
ENSG00000155130	MARCKS	6	114178541	114184648	12	3.9195	4.4371e-05	0
ENSG00000167230	C17orf78	17	35732928	35749662	38	3.9089	4.636e-05	0
ENSG00000059691	PET112	4	152591656	152682175	297	3.9052	4.708e-05	0
ENSG00000258875	CTD-2547L24.3	14	91709103	91717426	50	3.9051	4.7084e-05	0
ENSG00000112996	MRPS30	5	44809027	44820530	21	3.8963	4.8833e-05	0
ENSG00000141258	SGSM2	17	2240792	2284352	199	3.895	4.9107e-05	0
ENSG00000146007	ZMAT2	5	140078265	140086248	20	3.8947	4.9159e-05	0
ENSG00000181195	PENK	8	57349233	57359293	42	3.8906	5.0001e-05	0
ENSG00000111540	RAB5B	12	56367697	56388490	57	3.8872	5.0706e-05	0
ENSG00000269964	MEI4	6	78400375	78636691	854	3.8859	5.0974e-05	0
ENSG00000166963	MAP1A	15	43803156	43823818	33	3.8814	5.1921e-05	0
ENSG00000188636	LDOC1L	22	44888452	44894178	24	3.8805	5.2118e-05	0
ENSG00000117399	CDC20	1	43824626	43828874	8	3.8801	5.2211e-05	0
ENSG00000143156	NME7	1	169101769	169337205	1035	3.8785	5.2553e-05	0
ENSG00000140265	ZSCAN29	15	43650370	43663223	31	3.8776	5.2756e-05	0
ENSG00000204702	OR2J1	6	29068386	29069658	9	3.869	5.4652e-05	0
ENSG00000179242	CDH4	20	59827482	60515673	3579	3.8671	5.5064e-05	0
ENSG00000211450	C11orf31	11	57508825	57510986	7	3.8668	5.514e-05	0
ENSG00000069020	MAST4	5	65892176	66465423	2137	3.8646	5.5633e-05	0
ENSG00000006114	SYNRG	17	35874900	35969544	225	3.8636	5.587e-05	0
ENSG00000017427	IGF1	12	102789645	102874423	198	3.8609	5.6492e-05	0
ENSG00000067369	TP53BP1	15	43699407	43802926	247	3.854	5.8097e-05	0
ENSG00000136381	IREB2	15	78729773	78793798	203	3.8538	5.8139e-05	0
ENSG00000116329	OPRD1	1	29138654	29190208	199	3.851	5.8809e-05	0
ENSG00000108264	TADA2A	17	35766965	35839835	248	3.8453	6.0205e-05	0
ENSG00000143153	ATP1B1	1	169074935	169101960	119	3.8444	6.042e-05	0
ENSG00000101019	UQCC1	20	33890369	33999944	211	3.8433	6.0706e-05	0
ENSG00000129474	AJUBA	14	23440383	23451851	30	3.8419	6.1036e-05	0
ENSG00000170382	LRRN2	1	204586298	204654861	292	3.8362	6.2489e-05	0
ENSG00000168772	CXXC4	4	105389469	105416058	53	3.8335	6.316e-05	0
ENSG00000152760	TCTEX1D1	1	67218142	67244470	85	3.8298	6.4136e-05	0
ENSG00000147676	MAL2	8	120177273	120257913	321	3.8276	6.4689e-05	0
ENSG00000152818	UTRN	6	144606837	145174170	1796	3.8272	6.481e-05	0
ENSG00000136367	ZFHX2	14	23990066	24025401	40	3.8264	6.5019e-05	0
ENSG00000002919	SNX11	17	46180719	46200436	76	3.8253	6.5312e-05	0
ENSG00000163431	LMOD1	1	201865580	201915715	186	3.8221	6.6168e-05	0
ENSG00000237649	KIFC1	6	33359313	33377701	68	3.8029	7.1512e-05	0
ENSG00000182149	IST1	16	71879899	71962913	264	3.8017	7.1852e-05	0
ENSG00000120733	KDM3B	5	137688285	137772717	242	3.8007	7.2142e-05	0
ENSG00000107859	PITX3	10	103989943	104001231	23	3.7966	7.3339e-05	0
ENSG00000228208	C1orf143	1	218683438	218699320	68	3.7963	7.3426e-05	0
ENSG00000158402	CDC25C	5	137620954	137674044	157	3.7947	7.3913e-05	0
ENSG00000102984	ZNF821	16	71893583	71929239	96	3.7934	7.4303e-05	0
ENSG00000170759	KIF5B	10	32297938	32345359	115	3.7911	7.4979e-05	0
ENSG00000180834	MAP6D1	3	183533664	183543382	45	3.7873	7.6146e-05	0
ENSG00000104907	TRMT1	19	13215716	13228381	26	3.7704	8.1501e-05	0
ENSG00000185352	HS6ST3	13	96743093	97485671	2101	3.7604	8.4827e-05	0
ENSG00000149571	KIRREL3	11	126293254	126873355	2766	3.756	8.6341e-05	0
ENSG00000117407	ARTN	1	44398992	44402913	13	3.7556	8.6449e-05	0
ENSG00000168090	COPS6	7	99686577	99689823	6	3.7545	8.6853e-05	0
ENSG00000168781	PPIP5K1	15	43825660	43882430	52	3.7534	8.7212e-05	0
ENSG00000197728	RPS26	12	56435637	56438116	7	3.751	8.8083e-05	0
ENSG00000100154	TTC28	22	28374004	29075853	1825	3.7424	9.1131e-05	0
ENSG00000179564	LSMEM2	3	50316458	50325545	13	3.733	9.4605e-05	0
ENSG00000176349	AC110781.3	7	1878222	1889567	81	3.7327	9.471e-05	0
ENSG00000224470	ATXN1L	16	71879894	71919171	111	3.7314	9.5193e-05	0
ENSG00000107833	NPM3	10	103541082	103543170	5	3.7206	9.9367e-05	0
ENSG00000168131	OR2B2	6	27878963	27880174	5	3.7181	0.00010038	0
ENSG00000184545	DUSP8	11	1575274	1593150	79	3.7161	0.00010115	0
ENSG00000070018	LRP6	12	12268959	12419946	410	3.7057	0.00010541	0
ENSG00000109618	SEPSECS	4	25121627	25162204	110	3.7043	0.00010598	0
ENSG00000088899	LZTS3	20	3143263	3154192	38	3.7038	0.00010621	0
ENSG00000119714	GPR68	14	91698876	91720269	110	3.6996	0.00010795	0
ENSG00000086015	MAST2	1	46252659	46501796	710	3.6967	0.0001092	0
ENSG00000120709	FAM53C	5	137667624	137685416	52	3.6916	0.00011143	0
ENSG00000167522	ANKRD11	16	89334038	89556969	669	3.6893	0.00011246	0
ENSG00000109182	CWH43	4	48988264	49064098	189	3.688	0.00011302	0
ENSG00000088930	XRN2	20	21283942	21370463	207	3.6868	0.00011357	0
ENSG00000092036	HAUS4	14	23415437	23426370	30	3.6843	0.00011465	0
ENSG00000120860	CCDC53	12	102406705	102455927	126	3.6837	0.00011492	0
ENSG00000180098	TRNAU1AP	1	28879597	28905051	55	3.6795	0.00011686	0
ENSG00000188674	C2orf80	2	209030067	209054797	123	3.6706	0.00012099	0
ENSG00000131067	GGT7	20	33432523	33460663	60	3.6685	0.000122	0
ENSG00000105173	CCNE1	19	30302805	30315215	30	3.6656	0.00012339	0
ENSG00000188725	SMIM15	5	60453536	60458301	6	3.6591	0.00012656	0
ENSG00000076984	MAP2K7	19	7968728	7979363	48	3.656	0.00012808	0
ENSG00000243056	EIF4EBP3	5	139927251	139929163	3	3.6449	0.00013372	0
ENSG00000163424	C3orf30	3	118864997	118878889	68	3.6438	0.00013432	0
ENSG00000162063	CCNF	16	2479395	2508855	97	3.6328	0.00014019	0
ENSG00000124380	SNRNP27	2	70120692	70132707	23	3.632	0.00014062	0
ENSG00000099910	KLHL22	22	20783528	20850170	160	3.6221	0.00014608	0
ENSG00000117410	ATP6V0B	1	44440159	44443967	12	3.617	0.00014905	0
ENSG00000112137	PHACTR1	6	12717893	13288645	1925	3.6059	0.00015551	0
ENSG00000075188	NUP37	12	102467967	102513902	136	3.6057	0.00015563	0
ENSG00000059728	MXD1	2	70124820	70170077	117	3.5989	0.00015978	0
ENSG00000184347	SLIT3	5	168088745	168728133	3019	3.5963	0.00016141	0
ENSG00000170624	SGCD	5	155297354	156194799	3632	3.5959	0.00016164	0
ENSG00000033050	ABCF2	7	150904923	150924316	98	3.5951	0.00016212	0
ENSG00000104903	LYL1	19	13209847	13213975	23	3.5878	0.00016672	0
ENSG00000073169	SELO	22	50639408	50656045	89	3.5857	0.0001681	0
ENSG00000203760	CENPW	6	126661320	126670021	20	3.5828	0.00016999	0
ENSG00000061656	SPAG4	20	34203814	34208971	7	3.5801	0.00017174	0
ENSG00000269383	AC012493.2	2	100986705	100987007	4	3.5795	0.00017212	0
ENSG00000074800	ENO1	1	8921061	8939308	43	3.5794	0.00017216	0
ENSG00000091009	RBM27	5	145583113	145718814	368	3.5775	0.00017346	0
ENSG00000124508	BTN2A2	6	26383324	26395102	58	3.5772	0.00017366	0
ENSG00000136492	BRIP1	17	59758627	59940882	320	3.5746	0.00017541	0
ENSG00000162398	C1orf177	1	55271736	55307925	153	3.5745	0.00017543	0
ENSG00000154548	SRSF12	6	89805678	89827800	85	3.5743	0.00017559	0
ENSG00000186470	BTN3A2	6	26365387	26378546	104	3.5725	0.00017678	0
ENSG00000138136	LBX1	10	102986733	102989551	4	3.5699	0.00017856	0
ENSG00000168421	RHOH	4	40192673	40248587	187	3.5689	0.00017927	0
ENSG00000111011	RSRC2	12	122989190	123011547	40	3.5686	0.00017944	0
ENSG00000099385	BCL7C	16	30844947	30906281	79	3.5634	0.00018302	0
ENSG00000136720	HS6ST1	2	128994290	129076151	348	3.556	0.00018824	0
ENSG00000043143	JADE2	5	133860003	133918918	176	3.5523	0.00019098	0
ENSG00000198700	IPO9	1	201798269	201853422	208	3.5507	0.00019209	0
ENSG00000157613	CREB3L1	11	46299212	46342972	95	3.5505	0.00019222	0
ENSG00000088205	DDX18	2	118572226	118589955	65	3.5502	0.00019244	0
ENSG00000078804	TP53INP2	20	33292094	33301243	15	3.5483	0.00019387	0
ENSG00000048540	LMO3	12	16701307	16763528	119	3.5473	0.00019462	0
ENSG00000148704	VAX1	10	118888032	118897812	14	3.5465	0.00019517	0
ENSG00000159459	UBR1	15	43235095	43398311	304	3.5446	0.00019664	0
ENSG00000140398	NEIL1	15	75639296	75647592	13	3.5441	0.00019698	0
ENSG00000149489	ROM1	11	62379194	62382592	10	3.541	0.00019927	0
ENSG00000111328	CDK2AP1	12	123745528	123756881	30	3.5365	0.00020274	0
ENSG00000059915	PSD	10	104162376	104181296	31	3.5267	0.00021041	0
ENSG00000135334	AKIRIN2	6	88384790	88411927	87	3.5192	0.00021642	0
ENSG00000126246	IGFLR1	19	36230058	36233354	16	3.5178	0.00021758	0
ENSG00000269693	CTD-2192J16.20	19	12636534	12691789	130	3.5171	0.00021818	0
ENSG00000112984	KIF20A	5	137514408	137523404	20	3.516	0.00021908	0
ENSG00000119650	IFT43	14	76368479	76550928	529	3.5069	0.00022666	0
ENSG00000106304	SPAM1	7	123565286	123611468	157	3.5061	0.00022738	0
ENSG00000185480	PARPBP	12	102513956	102591298	235	3.5055	0.00022789	0
ENSG00000198558	HIST1H4L	6	27840926	27841289	1	3.5048	0.00022845	0
ENSG00000204220	PFDN6	6	33257079	33266178	21	3.4983	0.00023414	0
ENSG00000162782	TDRD5	1	179560748	179660407	377	3.4971	0.00023517	0
ENSG00000166090	IL25	14	23842018	23845612	15	3.4961	0.00023603	0
ENSG00000196950	SLC39A10	2	196440701	196602426	489	3.4951	0.00023694	0
ENSG00000182197	EXT1	8	118806729	119124092	1228	3.494	0.00023788	0
ENSG00000169682	SPNS1	16	28985542	28995869	37	3.4875	0.00024375	0
ENSG00000109736	MFSD10	4	2932288	2936586	15	3.4814	0.00024937	0
ENSG00000146281	PM20D2	6	89855769	89875284	62	3.4806	0.00025018	0
ENSG00000134532	SOX5	12	23682440	24103966	1330	3.4765	0.00025397	0
ENSG00000101464	PIGU	20	33148346	33264910	211	3.4749	0.00025554	0
ENSG00000112763	BTN2A1	6	26458150	26476849	91	3.4737	0.00025665	0
ENSG00000025293	PHF20	20	34359896	34538303	551	3.4726	0.00025773	0
ENSG00000251012	RP11-484M3.5	3	118866222	118906654	203	3.4714	0.00025889	0
ENSG00000183166	CALN1	7	71244476	71912136	2384	3.4689	0.00026132	0
ENSG00000121380	BCL2L14	12	12202778	12364018	564	3.4616	0.00026848	0
ENSG00000166797	FAM96A	15	64364758	64386217	77	3.4615	0.00026857	0
ENSG00000113070	HBEGF	5	139712428	139726216	45	3.4614	0.00026866	0
ENSG00000267120	AD000671.6	19	36230153	36236333	26	3.4565	0.00027358	0
ENSG00000188266	HYKK	15	78799906	78829714	107	3.4508	0.00027945	0
ENSG00000088298	EDEM2	20	33703167	33865928	402	3.4418	0.00028895	0
ENSG00000014123	UFL1	6	96969471	97003152	67	3.4396	0.00029131	0
ENSG00000159592	GPBP1L1	1	46092976	46153785	193	3.4331	0.00029835	0
ENSG00000092439	TRPM7	15	50844670	50979012	483	3.433	0.00029844	0
ENSG00000173409	ARV1	1	231114727	231136341	90	3.432	0.00029961	0
ENSG00000166091	CMTM5	14	23846017	23848981	11	3.4301	0.0003017	0
ENSG00000178773	CPNE7	16	89642176	89663654	106	3.4289	0.00030301	0
ENSG00000188316	ENO4	10	118609023	118671299	154	3.4281	0.00030395	0
ENSG00000155093	PTPRN2	7	157331750	158380480	5201	3.4152	0.00031864	0
ENSG00000107186	MPDZ	9	13105703	13279589	465	3.4152	0.00031866	0
ENSG00000167523	SPATA33	16	89724210	89737680	76	3.4146	0.00031938	0
ENSG00000104915	STX10	19	13254872	13261197	8	3.4114	0.00032314	0
ENSG00000111863	ADTRP	6	11712287	11807279	357	3.4111	0.00032351	0
ENSG00000095321	CRAT	9	131857089	131873468	54	3.411	0.00032361	0
ENSG00000184897	H1FX	3	129033615	129035120	8	3.4033	0.0003329	0
ENSG00000170236	USP50	15	50792759	50838905	175	3.4004	0.00033642	0
ENSG00000076944	STXBP2	19	7701767	7712759	34	3.3988	0.00033845	0
ENSG00000164985	PSIP1	9	15464064	15511017	197	3.3974	0.00034021	0
ENSG00000150907	FOXO1	13	41129804	41240734	354	3.3904	0.00034892	0
ENSG00000088367	EPB41L1	20	34679426	34820721	297	3.3903	0.00034903	0
ENSG00000166793	YPEL4	11	57412560	57417417	5	3.3902	0.00034924	0
ENSG00000213658	LAT	16	28996147	29002104	12	3.3858	0.00035484	0
ENSG00000103260	METRN	16	765115	769655	17	3.3789	0.00036394	0
ENSG00000188732	FAM221A	7	23719749	23742868	105	3.3771	0.00036633	0
ENSG00000160877	NACC1	19	13228917	13251955	53	3.3763	0.00036734	0
ENSG00000182208	MOB2	11	1490687	1522477	135	3.3721	0.00037294	0
ENSG00000182223	ZAR1	4	48492269	48496406	15	3.3683	0.00037811	0
ENSG00000120318	ARAP3	5	141032968	141061788	107	3.3675	0.00037922	0
ENSG00000112983	BRD8	5	137475455	137514675	95	3.3642	0.00038384	0
ENSG00000156603	MED19	11	57471186	57479693	20	3.363	0.0003855	0
ENSG00000197429	IPP	1	46159996	46216322	146	3.3628	0.00038575	0
ENSG00000189030	VHLL	1	156268415	156269428	2	3.3608	0.00038857	0
ENSG00000174788	PCP2	19	7696497	7698634	11	3.3563	0.00039489	0
ENSG00000198198	SZT2	1	43855553	43918321	150	3.3563	0.00039492	0
ENSG00000127585	FBXL16	16	742500	755829	36	3.3557	0.00039587	0
ENSG00000120093	HOXB3	17	46626232	46682274	165	3.3541	0.00039819	0
ENSG00000242866	STRC	15	43891596	44010458	128	3.3499	0.00040414	0
ENSG00000235863	B3GALT4	6	33244917	33252609	27	3.3483	0.0004065	0
ENSG00000149294	NCAM1	11	112831997	113149158	1233	3.3443	0.00041239	0
ENSG00000103510	KAT8	16	31127075	31142714	28	3.3428	0.00041471	0
ENSG00000198952	SMG5	1	156219015	156252620	97	3.3426	0.00041492	0
ENSG00000117707	PROX1	1	214156524	214214595	189	3.3423	0.00041544	0
ENSG00000101460	MAP1LC3A	20	33134658	33148149	25	3.342	0.00041594	0
ENSG00000096717	SIRT1	10	69644427	69678147	104	3.3408	0.00041764	0
ENSG00000250361	GYPB	4	144917257	145061844	473	3.3397	0.00041937	0
ENSG00000197562	RAB40C	16	639357	679272	147	3.3393	0.00041999	0
ENSG00000138660	AP1AR	4	113152893	113191203	89	3.3369	0.0004236	0
ENSG00000125965	GDF5	20	34021145	34042568	47	3.3367	0.00042396	0
ENSG00000111877	MCM9	6	119134605	119256327	570	3.3346	0.00042717	0
ENSG00000130720	FIBCD1	9	133777825	133814673	193	3.3336	0.00042867	0
ENSG00000144036	EXOC6B	2	72403113	73053170	1276	3.3324	0.00043045	0
ENSG00000177963	RIC8A	11	207511	215113	29	3.3294	0.00043518	0
ENSG00000125971	DYNLRB1	20	33104214	33128762	51	3.3287	0.00043628	0
ENSG00000117971	CHRNB4	15	78916461	79020096	379	3.3283	0.00043696	0
ENSG00000160145	KALRN	3	123798870	124445172	2633	3.3271	0.00043883	0
ENSG00000022355	GABRA1	5	161274197	161326975	237	3.3251	0.00044192	0
ENSG00000268400	CTD-3214H19.4	19	7694682	7707934	41	3.3232	0.00044503	0
ENSG00000169313	P2RY12	3	151055168	151102600	182	3.3211	0.00044824	0
ENSG00000166762	CATSPER2	15	43920701	43960316	62	3.3209	0.00044856	0
ENSG00000178177	LCORL	4	17842822	18023499	483	3.3201	0.00044987	0
ENSG00000135821	GLUL	1	182350839	182361341	42	3.3181	0.00045323	0
ENSG00000113163	COL4A3BP	5	74664311	74807963	337	3.318	0.0004533	0
ENSG00000004838	ZMYND10	3	50378541	50384283	6	3.3166	0.00045555	0
ENSG00000103056	SMPD3	16	68392231	68482591	274	3.3144	0.00045923	0
ENSG00000197724	PHF2	9	96338689	96441869	555	3.3119	0.00046337	0
ENSG00000103549	RNF40	16	30773066	30787628	16	3.311	0.00046489	0
ENSG00000198890	PRMT6	1	107599267	107601916	4	3.3065	0.00047235	0
ENSG00000124493	GRM4	6	33989628	34123399	880	3.3045	0.0004758	0
ENSG00000185087	FAM169B	15	98980391	99057611	304	3.2998	0.00048383	0
ENSG00000169783	LINGO1	15	77905369	78113242	816	3.299	0.00048518	0
ENSG00000134371	CDC73	1	193091147	193223031	470	3.2945	0.00049292	0
ENSG00000103245	NARFL	16	779753	791329	32	3.2941	0.00049361	0
ENSG00000184792	OSBP2	22	31089769	31303811	781	3.2923	0.00049681	0
ENSG00000122025	FLT3	13	28577411	28674729	377	3.2919	0.00049757	0
ENSG00000159596	TMEM69	1	46152886	46160115	20	3.2915	0.00049825	0
ENSG00000187164	KIAA1598	10	118643742	118886097	490	3.2882	0.00050421	0
ENSG00000120697	ALG5	13	37523912	37574398	128	3.2879	0.00050466	0
ENSG00000129282	MRM1	17	34958001	34965407	20	3.2878	0.00050484	0
ENSG00000135709	KIAA0513	16	85061375	85127836	422	3.2862	0.00050773	0
ENSG00000139289	PHLDA1	12	76419227	76427712	12	3.2817	0.00051596	0
ENSG00000144034	TPRKB	2	73956231	73964527	10	3.278	0.00052277	0
ENSG00000182511	FES	15	91426925	91439006	46	3.2742	0.00052977	0
ENSG00000165325	CCDC67	11	93063137	93171653	391	3.2711	0.00053562	0
ENSG00000076356	PLXNA2	1	208195587	208417665	914	3.2686	0.00054037	0
ENSG00000108439	PNPO	17	46018872	46025654	24	3.266	0.00054547	0
ENSG00000188033	ZNF490	19	12688775	12750912	162	3.2644	0.0005484	0
ENSG00000166529	ZSCAN21	7	99647390	99662661	27	3.263	0.00055121	0
ENSG00000178035	IMPDH2	3	49061758	49066841	6	3.2627	0.00055176	0
ENSG00000147324	MFHAS1	8	8640864	8751155	644	3.2606	0.00055589	0
ENSG00000111707	SUDS3	12	118814185	118855840	152	3.2606	0.00055595	0
ENSG00000138376	BARD1	2	215590370	215674428	555	3.2597	0.00055758	0
ENSG00000138777	PPA2	4	106290234	106395238	493	3.2585	0.00055995	0
ENSG00000103599	IQCH	15	67547138	67794598	514	3.2553	0.0005664	0
ENSG00000115760	BIRC6	2	32582096	32843966	611	3.2551	0.0005668	0
ENSG00000109805	NCAPG	4	17812525	17846485	78	3.2539	0.00056914	0
ENSG00000119699	TGFB3	14	76424442	76449334	69	3.2531	0.00057072	0
ENSG00000081026	MAGI3	1	113933371	114228545	697	3.2506	0.00057588	0
ENSG00000167258	CDK12	17	37617764	37721160	280	3.2506	0.00057591	0
ENSG00000144048	DUSP11	2	73989311	74007284	20	3.2473	0.00058243	0
ENSG00000177054	ZDHHC13	11	19138646	19197969	175	3.2465	0.00058426	0
ENSG00000120705	ETF1	5	137841784	137878989	110	3.2441	0.0005891	0
ENSG00000152214	RIT2	18	40323192	40695657	1381	3.244	0.00058925	0
ENSG00000182512	GLRX5	14	95999840	96011061	50	3.2427	0.000592	0
ENSG00000100227	POLDIP3	22	42979727	43010968	86	3.2396	0.00059847	0
ENSG00000248458	AL139147.1	1	67131547	67142710	31	3.2361	0.00060583	0
ENSG00000251209	LINC00923	15	98285448	98417780	711	3.2335	0.00061152	0
ENSG00000111412	C12orf49	12	117153593	117175875	76	3.2334	0.00061161	0
ENSG00000183814	LIN9	1	226418850	226497570	194	3.2294	0.00062021	0
ENSG00000196396	PTPN1	20	49126891	49201299	228	3.2276	0.00062409	0
ENSG00000166261	ZNF202	11	123594885	123612383	80	3.2271	0.00062523	0
ENSG00000004939	SLC4A1	17	42325753	42345509	52	3.2268	0.00062597	0
ENSG00000181418	DDN	12	49388932	49393092	8	3.2256	0.00062844	0
ENSG00000134698	AGO4	1	36273773	36323491	69	3.2247	0.00063056	0
ENSG00000120129	DUSP1	5	172195093	172198198	8	3.2212	0.00063838	0
ENSG00000051825	MPHOSPH9	12	123636867	123728561	269	3.219	0.00064329	0
ENSG00000149499	EML3	11	62369690	62380237	22	3.2189	0.00064344	0
ENSG00000196569	LAMA2	6	129204342	129837714	2178	3.2153	0.0006516	0
ENSG00000137266	SLC22A23	6	3269196	3457256	808	3.2093	0.00066541	0
ENSG00000111879	FAM184A	6	119280928	119470552	642	3.2089	0.00066633	0
ENSG00000086666	ZFAND6	15	80351910	80430735	286	3.2083	0.00066771	0
ENSG00000171045	TSNARE1	8	143293441	143484601	1001	3.2056	0.00067389	0
ENSG00000154027	AK5	1	77747736	78025651	1133	3.2045	0.00067648	0
ENSG00000204217	BMPR2	2	203241659	203432474	429	3.2014	0.00068381	0
ENSG00000117335	CD46	1	207925402	207968858	123	3.2011	0.00068451	0
ENSG00000162779	AXDND1	1	179334855	179523870	1138	3.2002	0.00068661	0
ENSG00000073146	MOV10L1	22	50528308	50600119	450	3.197	0.00069425	0
ENSG00000102753	KPNA3	13	50273447	50367057	318	3.1957	0.00069748	0
ENSG00000065371	ROPN1	3	123687368	123711025	63	3.1952	0.00069856	0
ENSG00000162885	B3GALNT2	1	235613238	235667781	168	3.1932	0.00070342	0
ENSG00000124207	CSE1L	20	47662849	47713489	160	3.1899	0.00071161	0
ENSG00000125686	MED1	17	37560538	37607539	116	3.1888	0.00071422	0
ENSG00000213886	UBD	6	29523292	29527702	33	3.1875	0.00071756	0
ENSG00000158865	SLC5A11	16	24857162	24922949	257	3.1854	0.0007228	0
ENSG00000120616	EPC1	10	32556679	32667726	334	3.1841	0.00072592	0
ENSG00000169855	ROBO1	3	78646390	79816965	3673	3.1808	0.00073431	0
ENSG00000204713	TRIM27	6	28870779	28891766	108	3.18	0.00073627	0
ENSG00000084453	SLCO1A2	12	21417534	21572528	665	3.18	0.00073637	0
ENSG00000178397	FAM220A	7	6369040	6388612	92	3.1795	0.00073776	0
ENSG00000162194	C11orf48	11	62430287	62439727	24	3.1788	0.00073937	0
ENSG00000162419	GMEB1	1	28995244	29045865	114	3.1686	0.00076597	0
ENSG00000115085	ZAP70	2	98330023	98356325	65	3.1685	0.00076624	0
ENSG00000092847	AGO1	1	36335409	36395211	105	3.1681	0.0007671	0
ENSG00000163257	DCAF16	4	17802278	17812381	19	3.1677	0.00076816	0
ENSG00000186509	OR9Q1	11	57791353	57949088	632	3.1665	0.00077134	0
ENSG00000180138	CSNK1A1L	13	37677398	37679803	9	3.1642	0.00077756	0
ENSG00000163219	ARHGAP25	2	68906733	69053965	669	3.1631	0.00078042	0
ENSG00000008441	NFIX	19	13106422	13209610	264	3.1509	0.0008138	0
ENSG00000198900	TOP1	20	39657458	39753127	207	3.1505	0.00081495	0
ENSG00000159217	IGF2BP1	17	47074774	47133012	130	3.1503	0.00081555	0
ENSG00000106263	EIF3B	7	2393721	2420380	87	3.1498	0.00081681	0
ENSG00000178922	HYI	1	43916824	43919660	10	3.1479	0.00082219	0
ENSG00000074266	EED	11	85955586	85989855	97	3.1479	0.00082227	0
ENSG00000186635	ARAP1	11	72396114	72504644	351	3.1475	0.00082328	0
ENSG00000141744	PNMT	17	37824234	37826728	7	3.1462	0.00082709	0
ENSG00000162620	LRRIQ3	1	74491699	74663871	385	3.146	0.00082754	0
ENSG00000178149	DALRD3	3	49052921	49059726	10	3.1452	0.00082991	0
ENSG00000121351	IAPP	12	21507893	21532912	104	3.1447	0.00083132	0
ENSG00000168813	ZNF507	19	32836500	32878573	123	3.1445	0.00083198	0
ENSG00000148842	CNNM2	10	104678050	104849978	559	3.1421	0.00083879	0
ENSG00000197616	MYH6	14	23851199	23877486	91	3.1415	0.00084032	0
ENSG00000010322	NISCH	3	52489134	52527087	113	3.1409	0.00084202	0
ENSG00000116957	TBCE	1	235530675	235612283	282	3.1404	0.0008436	0
ENSG00000188818	ZDHHC11	5	710471	851101	173	3.1368	0.00085401	0
ENSG00000164889	SLC4A2	7	150754297	150773614	67	3.1364	0.00085527	0
ENSG00000130921	C12orf65	12	123717463	123742506	74	3.1357	0.0008573	0
ENSG00000106070	GRB10	7	50657760	50861159	870	3.1339	0.00086245	0
ENSG00000090060	PAPOLA	14	96967770	97033448	129	3.1331	0.00086484	0
ENSG00000177971	IMP3	15	75931426	75941047	17	3.1331	0.00086489	0
ENSG00000103253	HAGHL	16	776936	785525	26	3.1309	0.00087132	0
ENSG00000155324	GRAMD3	5	125695824	125832186	520	3.1255	0.00088737	0
ENSG00000196963	PCDHB16	5	140560980	140565793	25	3.1233	0.00089424	0
ENSG00000126001	CEP250	20	34042985	34099804	133	3.1232	0.00089446	0
ENSG00000161558	TMEM143	19	48835613	48867494	120	3.1216	0.00089942	0
ENSG00000181751	C5orf30	5	102594403	102614361	55	3.1212	0.00090067	0
ENSG00000139636	LMBR1L	12	49490919	49504683	29	3.1209	0.00090148	0
ENSG00000117408	IPO13	1	44412611	44433694	35	3.1195	0.00090593	0
ENSG00000198740	ZNF652	17	47366568	47439835	223	3.1194	0.00090617	0
ENSG00000204922	C11orf83	11	62437745	62441159	9	3.116	0.00091664	0
ENSG00000088836	SLC4A11	20	3208063	3219836	53	3.1139	0.00092324	0
ENSG00000240764	PCDHGC5	5	140868808	140892546	89	3.113	0.00092596	0
ENSG00000196532	HIST1H3C	6	26045639	26046097	3	3.1124	0.00092788	0
ENSG00000169398	PTK2	8	141667999	142012315	954	3.108	0.00094184	0
ENSG00000147804	SLC39A4	8	145635126	145642279	29	3.1053	0.00095053	0
ENSG00000119599	DCAF4	14	73393040	73426411	147	3.1051	0.00095116	0
ENSG00000155846	PPARGC1B	5	149109861	149234585	529	3.1046	0.00095269	0
ENSG00000137185	ZSCAN9	6	28192664	28201260	45	3.1046	0.00095283	0
ENSG00000108306	FBXL20	17	37415384	37558776	397	3.1042	0.0009539	0
ENSG00000113119	TMCO6	5	140019012	140024993	20	3.1014	0.00096316	0
ENSG00000170802	FOXN2	2	48541776	48606433	270	3.099	0.000971	0
ENSG00000166924	NYAP1	7	100081550	100092422	23	3.0985	0.00097249	0
ENSG00000166897	ELFN2	22	37764000	37823505	264	3.0981	0.00097368	0
ENSG00000036549	ZZZ3	1	78028101	78149104	246	3.0981	0.0009739	0
ENSG00000149658	YTHDF1	20	61826781	61847586	78	3.0977	0.00097502	0
ENSG00000140832	MARVELD3	16	71660064	71676017	50	3.0961	0.00098038	0
ENSG00000117461	PIK3R3	1	46505812	46642160	367	3.0943	0.00098633	0
ENSG00000094880	CDC23	5	137523339	137549032	66	3.0936	0.00098859	0
ENSG00000163888	CAMK2N2	3	183977001	183979251	8	3.0921	0.00099383	0
ENSG00000101216	GMEB2	20	62218955	62258394	188	3.0888	0.0010048	0
ENSG00000130368	MAS1	6	160327974	160329108	3	3.0861	0.0010139	0
ENSG00000103227	LMF1	16	903634	1031318	730	3.0842	0.0010205	0
ENSG00000112294	ALDH5A1	6	24495080	24537435	218	3.0842	0.0010206	0
ENSG00000135213	POM121C	7	75046066	75115548	134	3.0811	0.0010312	0
ENSG00000076685	NT5C2	10	104845940	104953056	323	3.0802	0.0010342	0
ENSG00000177455	CD19	16	28943260	28950667	9	3.0772	0.0010448	0
ENSG00000133056	PIK3C2B	1	204391756	204463852	293	3.075	0.0010527	0
ENSG00000164500	C7orf72	7	50135632	50199426	265	3.0737	0.001057	0
ENSG00000159588	CCDC17	1	46085716	46089729	12	3.0731	0.0010591	0
ENSG00000003147	ICA1	7	8152814	8302317	672	3.0718	0.0010638	0
ENSG00000170234	PWWP2A	5	159488808	159546430	172	3.0711	0.0010662	0
ENSG00000178226	PRSS36	16	31150246	31161415	12	3.0702	0.0010694	0
ENSG00000198650	TAT	16	71599563	71611033	33	3.069	0.0010738	0
ENSG00000184903	IMMP2L	7	110303110	111202573	2302	3.0682	0.0010766	0
ENSG00000169856	ONECUT1	15	53049637	53083273	138	3.0681	0.0010772	0
ENSG00000160888	IER2	19	13261229	13265722	14	3.0673	0.00108	0
ENSG00000144619	CNTN4	3	2140497	3099645	4562	3.0669	0.0010813	0
ENSG00000146576	C7orf26	7	6629648	6648357	69	3.062	0.0010992	0
ENSG00000253506	NACA2	17	59667794	59668563	4	3.0598	0.0011076	0
ENSG00000233822	HIST1H2BN	6	27806323	27823487	49	3.0591	0.00111	0
ENSG00000181929	PRKAG1	12	49396057	49412980	31	3.0575	0.0011161	0
ENSG00000256453	DND1	5	140050379	140053171	7	3.0562	0.0011209	0
ENSG00000105778	AVL9	7	32535038	33078516	1913	3.0525	0.0011347	0
ENSG00000114378	HYAL1	3	50337320	50349812	22	3.052	0.0011365	0
ENSG00000113645	WWC1	5	167718656	167899308	703	3.052	0.0011365	0
ENSG00000187372	PCDHB13	5	140593509	140596993	12	3.051	0.0011405	0
ENSG00000259431	THTPA	14	24025216	24029480	3	3.0505	0.0011422	0
ENSG00000116747	TROVE2	1	193028552	193060907	94	3.0505	0.0011424	0
ENSG00000147421	HMBOX1	8	28747911	28922281	360	3.0505	0.0011424	0
ENSG00000119383	PPP2R4	9	131873229	131911225	172	3.0465	0.0011578	0
ENSG00000010379	SLC6A13	12	329789	372039	201	3.0461	0.0011591	0
ENSG00000168806	LCMT2	15	43619974	43622803	6	3.0444	0.0011658	0
ENSG00000111325	OGFOD2	12	123459127	123464590	11	3.0434	0.0011698	0
ENSG00000163468	CCT3	1	156278759	156337664	137	3.0419	0.0011755	0
ENSG00000163472	TMEM79	1	156252726	156262976	31	3.0415	0.0011769	0
ENSG00000112462	OR12D3	6	29341200	29343068	12	3.0409	0.0011793	0
ENSG00000092054	MYH7	14	23881947	23904927	70	3.0409	0.0011795	0
ENSG00000242419	PCDHGC4	5	140864741	140892546	96	3.0403	0.0011817	0
ENSG00000041353	RAB27B	18	52385091	52562747	598	3.0374	0.0011933	0
ENSG00000170289	CNGB3	8	87566205	87755903	743	3.0366	0.0011962	0
ENSG00000134061	CD180	5	66478103	66492627	44	3.0359	0.0011991	0
ENSG00000116750	UCHL5	1	192981380	193029237	127	3.0358	0.0011995	0
ENSG00000162881	OXER1	2	42989642	42991401	10	3.0345	0.0012045	0
ENSG00000109906	ZBTB16	11	113930315	114121398	741	3.0344	0.0012049	0
ENSG00000118997	DNAH7	2	196602427	196933536	1126	3.0301	0.0012224	0
ENSG00000170558	CDH2	18	25530930	25757410	652	3.029	0.0012268	0
ENSG00000133302	ANKRD32	5	93954052	94075141	410	3.0268	0.0012357	0
ENSG00000254685	FPGT	1	74663896	74699770	109	3.0248	0.001244	0
ENSG00000197381	ADARB1	21	46493768	46646478	642	3.0239	0.0012477	0
ENSG00000148482	SLC39A12	10	18240768	18332221	471	3.0216	0.0012572	0
ENSG00000185009	AP3M1	10	75881524	75910821	53	3.0156	0.0012822	0
ENSG00000141141	DDX52	17	35969787	36003493	90	3.0143	0.0012881	0
ENSG00000102710	SUPT20H	13	37583449	37633850	109	3.0073	0.0013179	0
ENSG00000129003	VPS13C	15	62144588	62352672	717	3.0071	0.0013187	0
ENSG00000176454	LPCAT4	15	34651106	34659479	20	3.0066	0.0013209	0
ENSG00000146243	IRAK1BP1	6	79577189	79656157	188	3.0054	0.0013263	0
ENSG00000173875	ZNF791	19	12721732	12742735	63	3.0037	0.0013336	0
ENSG00000186132	C2orf76	2	120059801	120124404	276	3.0034	0.0013351	0
ENSG00000151023	ENKUR	10	25270908	25305089	105	3.003	0.0013366	0
ENSG00000138867	GUCD1	22	24936406	24951903	44	3.0019	0.0013413	0
ENSG00000249141	RP11-514O12.4	6	167271582	167369612	394	3.0017	0.0013424	0
ENSG00000168264	IRF2BP2	1	234740015	234745271	17	3.0014	0.0013435	0
ENSG00000172057	ORMDL3	17	38077294	38083854	16	3.0003	0.0013484	0
ENSG00000071242	RPS6KA2	6	166822852	167319939	2212	2.9996	0.0013516	0
ENSG00000131374	TBC1D5	3	17198654	18486309	3468	2.9993	0.0013529	0
ENSG00000175455	CCDC14	3	123616152	123680564	181	2.9989	0.0013549	0
ENSG00000144199	FAHD2B	2	97749320	97760619	13	2.9968	0.001364	0
ENSG00000120322	PCDHB8	5	140557371	140560081	6	2.9941	0.0013764	0
ENSG00000231171	LINC01098	4	178649911	178911904	1299	2.992	0.0013859	0
ENSG00000115602	IL1RL1	2	102927962	102968497	188	2.9905	0.0013924	0
ENSG00000087494	PTHLH	12	28111017	28125638	55	2.9865	0.0014108	0
ENSG00000162630	B3GALT2	1	193148175	193155784	22	2.9856	0.0014153	0
ENSG00000081189	MEF2C	5	88013975	88199922	469	2.9852	0.0014172	0
ENSG00000255587	RAB44	6	36683256	36699870	64	2.9836	0.0014245	0
ENSG00000109475	RPL34	4	109541722	109551568	28	2.9827	0.0014285	0
ENSG00000147488	ST18	8	53023399	53373519	975	2.982	0.0014318	0
ENSG00000205821	AC006435.1	17	2310279	2318731	36	2.9819	0.0014321	0
ENSG00000183624	HMCES	3	128997671	129025029	94	2.9812	0.0014355	0
ENSG00000107771	CCSER2	10	86088342	86278273	654	2.9789	0.0014465	0
ENSG00000135976	ANKRD36	2	97779233	97930258	74	2.9779	0.001451	0
ENSG00000198917	C9orf114	9	131581930	131592100	46	2.9777	0.0014521	0
ENSG00000166747	AP1G1	16	71762913	71843104	266	2.9768	0.0014561	0
ENSG00000152219	ARL14EP	11	30344598	30359774	57	2.9743	0.0014685	0
ENSG00000137691	C11orf70	11	101918174	101955291	119	2.9742	0.0014688	0
ENSG00000255432	RP11-831H9.11	11	62417166	62432650	45	2.9733	0.0014729	0
ENSG00000146247	PHIP	6	79645584	79787953	327	2.9717	0.0014807	0
ENSG00000108465	CDK5RAP3	17	46045176	46059140	51	2.9699	0.0014897	0
ENSG00000144893	MED12L	3	150803484	151154860	1327	2.9689	0.0014945	0
ENSG00000148948	LRRC4C	11	40135753	41481323	4894	2.9676	0.0015006	0
ENSG00000248712	CCDC153	11	119060347	119067479	19	2.9674	0.0015018	0
ENSG00000243317	C7orf73	7	135347244	135378166	135	2.9657	0.00151	0
ENSG00000149196	C11orf73	11	86013253	86056969	156	2.9655	0.0015107	0
ENSG00000184357	HIST1H1B	6	27834570	27835359	10	2.9628	0.0015243	0
ENSG00000073605	GSDMB	17	38060848	38076107	62	2.9627	0.0015247	0
ENSG00000156795	WDYHV1	8	124428965	124479470	305	2.9619	0.0015285	0
ENSG00000241839	PLEKHO2	15	65134088	65160206	106	2.9613	0.0015315	0
ENSG00000120699	EXOSC8	13	37572953	37583750	24	2.9604	0.0015362	0
ENSG00000005108	THSD7A	7	11409984	11871824	2190	2.9597	0.0015398	0
ENSG00000198171	DDRGK1	20	3170996	3185331	75	2.9588	0.001544	0
ENSG00000174944	P2RY14	3	150929905	150996255	226	2.9584	0.0015463	0
ENSG00000140451	PIF1	15	65107831	65117867	44	2.9565	0.0015556	0
ENSG00000128573	FOXP2	7	113726382	114333827	1346	2.9555	0.001561	0
ENSG00000106771	TMEM245	9	111777432	111882225	492	2.9552	0.0015624	0
ENSG00000101608	MYL12A	18	3247479	3256234	39	2.9522	0.0015778	0
ENSG00000151466	SCLT1	4	129786076	130014764	622	2.9509	0.0015841	0
ENSG00000140264	SERF2	15	44069285	44094787	42	2.9501	0.0015885	0
ENSG00000158636	C11orf30	11	76155967	76264069	271	2.9494	0.001592	0
ENSG00000187210	GCNT1	9	79034752	79122332	423	2.9462	0.0016085	0
ENSG00000183117	CSMD1	8	2792875	4852494	20740	2.944	0.0016199	0
ENSG00000183569	SERHL2	22	42949623	42970388	68	2.9435	0.0016227	0
ENSG00000178904	DPY19L3	19	32896449	32976801	249	2.9433	0.0016237	0
ENSG00000127580	WDR24	16	734622	740444	15	2.9418	0.0016314	0
ENSG00000215397	SCRT2	20	642240	656823	43	2.9413	0.0016342	0
ENSG00000131470	PSMC3IP	17	40724333	40729849	15	2.9412	0.0016346	0
ENSG00000126070	AGO3	1	36396319	36538101	203	2.941	0.001636	0
ENSG00000122729	ACO1	9	32384618	32454767	246	2.9394	0.0016443	0
ENSG00000254737	OR10G4	11	123886282	123887217	5	2.9382	0.0016509	0
ENSG00000197980	LEKR1	3	156543270	156763918	867	2.9367	0.0016587	0
ENSG00000103507	BCKDK	16	31117428	31124110	8	2.935	0.0016676	0
ENSG00000120075	HOXB5	17	46668619	46671323	7	2.935	0.0016678	0
ENSG00000116183	PAPPA2	1	176432307	176814735	1108	2.9347	0.0016694	0
ENSG00000153786	ZDHHC7	16	85007787	85045141	240	2.9347	0.0016695	0
ENSG00000048828	FAM120A	9	96214004	96328397	432	2.9325	0.0016812	0
ENSG00000240184	PCDHGC3	5	140855580	140892542	126	2.9313	0.0016878	0
ENSG00000163377	FAM19A4	3	68780917	68981761	889	2.9303	0.001693	0
ENSG00000198715	C1orf85	1	156259880	156265463	15	2.9295	0.0016973	0
ENSG00000119953	SMNDC1	10	112050488	112064709	45	2.9295	0.0016974	0
ENSG00000183955	SETD8	12	123868320	123893905	55	2.9283	0.0017043	0
ENSG00000008197	TFAP2D	6	50681541	50740701	124	2.9271	0.0017107	0
ENSG00000172985	SH3RF3	2	109745804	110262207	1783	2.9267	0.0017129	0
ENSG00000184304	PRKD1	14	30045687	30661104	2187	2.9266	0.0017134	0
ENSG00000179008	C14orf39	14	60863187	60982261	222	2.9252	0.0017214	0
ENSG00000149289	ZC3H12C	11	109964087	110042566	327	2.9247	0.0017238	0
ENSG00000114520	SNX4	3	125165495	125239041	279	2.9233	0.0017319	0
ENSG00000148341	SH3GLB2	9	131769315	131790582	47	2.9217	0.0017405	0
ENSG00000188580	NKAIN2	6	124125286	125146803	3510	2.9203	0.0017483	0
ENSG00000140259	MFAP1	15	44096690	44117000	33	2.9199	0.0017507	0
ENSG00000197479	PCDHB11	5	140579183	140582618	12	2.9193	0.0017539	0
ENSG00000122008	POLK	5	74807581	74896969	204	2.9189	0.0017561	0
ENSG00000145365	TIFA	4	113195698	113207059	50	2.918	0.0017616	0
ENSG00000106302	HYAL4	7	123469037	123517532	129	2.918	0.0017616	0
ENSG00000055813	CCDC85A	2	56411258	56613308	819	2.9178	0.0017626	0
ENSG00000105229	PIAS4	19	4007644	4039384	102	2.9146	0.0017808	0
ENSG00000262560	RP11-296A16.1	15	44064815	44091331	42	2.9139	0.0017845	0
ENSG00000255330	SOGA3	6	127759551	127840146	252	2.9129	0.0017907	0
ENSG00000214338	SOGA3	6	127759551	127840500	252	2.9129	0.0017907	0
ENSG00000168702	LRP1B	2	140988992	142889270	9228	2.9119	0.0017961	0
ENSG00000077463	SIRT6	19	4174106	4182601	21	2.9111	0.001801	0
ENSG00000108312	UBTF	17	42282401	42298994	39	2.9097	0.0018087	0
ENSG00000180198	RCC1	1	28832455	28865812	99	2.9097	0.001809	0
ENSG00000160185	UBASH3A	21	43824008	43867791	238	2.9091	0.0018125	0
ENSG00000205209	SCGB2B2	19	35084234	35166604	387	2.9063	0.0018285	0
ENSG00000213639	PPP1CB	2	28974506	29025806	188	2.906	0.0018304	0
ENSG00000181790	BAI1	8	143530791	143626370	283	2.9055	0.0018335	0
ENSG00000165556	CDX2	13	28536274	28545276	26	2.904	0.0018421	0
ENSG00000175471	MCTP1	5	94039446	94620279	2092	2.9038	0.0018432	0
ENSG00000198892	SHISA4	1	201857808	201861434	10	2.9035	0.0018452	0
ENSG00000161618	ALDH16A1	19	49956426	49974305	46	2.9007	0.0018619	0
ENSG00000033030	ZCCHC8	12	122957417	122985518	63	2.8998	0.001867	0
ENSG00000164180	TMEM161B	5	87485450	87565293	198	2.8996	0.001868	0
ENSG00000173320	STOX2	4	184774584	184944679	638	2.8983	0.001876	0
ENSG00000075624	ACTB	7	5566782	5603415	151	2.8969	0.0018842	0
ENSG00000140443	IGF1R	15	99192200	99507759	1295	2.8956	0.0018919	0
ENSG00000198648	STK39	2	168810530	169104651	1217	2.8948	0.0018971	0
ENSG00000221914	PPP2R2A	8	26149007	26230196	249	2.8933	0.001906	0
ENSG00000183049	CAMK1D	10	12391481	12877545	2315	2.8932	0.0019064	0
ENSG00000127952	STYXL1	7	75625656	75677322	165	2.8932	0.0019069	0
ENSG00000125869	LAMP5	20	9495005	9511171	62	2.8929	0.0019085	0
ENSG00000118689	FOXO3	6	108881038	109005977	298	2.8922	0.0019125	0
ENSG00000183114	FAM43B	1	20878932	20881512	6	2.8909	0.0019208	0
ENSG00000085514	PILRA	7	99965153	99997719	67	2.8891	0.0019315	0
ENSG00000158805	ZNF276	16	89786808	89807311	139	2.8871	0.0019439	0
ENSG00000115604	IL18R1	2	102927989	103015218	393	2.8843	0.0019612	0
ENSG00000100226	GTPBP1	22	39101728	39134304	86	2.8838	0.0019643	0
ENSG00000142082	SIRT3	11	215458	236931	116	2.8824	0.0019732	0
ENSG00000171681	ATF7IP	12	14518610	14651697	448	2.8814	0.0019793	0
ENSG00000176571	CNBD1	8	87878670	88627447	2906	2.8804	0.001986	0
ENSG00000186642	PDE2A	11	72287185	72385635	349	2.8801	0.0019875	0
ENSG00000028528	SNX1	15	64386322	64438289	127	2.8773	0.0020055	0
ENSG00000183715	OPCML	11	132284871	133402414	5225	2.877	0.0020075	0
ENSG00000114737	CISH	3	50643921	50649262	16	2.8765	0.0020106	0
ENSG00000166946	CCNDBP1	15	43477316	43487396	22	2.8762	0.0020122	0
ENSG00000149480	MTA2	11	62360686	62369312	19	2.8727	0.0020351	0
ENSG00000255524	NPIPB8	16	28648975	28670003	8	2.8722	0.002038	0
ENSG00000102531	FNDC3A	13	49550048	49783915	546	2.8709	0.0020468	0
ENSG00000269064	AL160286.1	1	179443716	179457805	127	2.8671	0.0020714	0
ENSG00000156304	SCAF4	21	33043346	33104388	143	2.8666	0.0020746	0
ENSG00000106462	EZH2	7	148504475	148581413	246	2.8638	0.0020932	0
ENSG00000059378	PARP12	7	139723544	139763521	171	2.8635	0.0020952	0
ENSG00000131165	CHMP1A	16	89710839	89724253	89	2.8633	0.0020962	0
ENSG00000169519	METTL15	11	28129795	28355054	482	2.8593	0.0021227	0
ENSG00000137364	TPMT	6	18128542	18155305	100	2.859	0.0021246	0
ENSG00000244486	SCARF2	22	20778874	20792146	53	2.8544	0.0021558	0
ENSG00000198121	LPAR1	9	113635543	113800981	672	2.8537	0.0021608	0
ENSG00000167397	VKORC1	16	31102163	31107301	9	2.8533	0.0021631	0
ENSG00000100767	PAPLN	14	73704205	73741348	150	2.8529	0.0021659	0
ENSG00000187833	C2orf78	2	74011316	74044274	6	2.8516	0.002175	0
ENSG00000165626	BEND7	10	13480484	13570974	398	2.8511	0.0021788	0
ENSG00000126062	TMEM115	3	50392180	50397041	7	2.8504	0.002183	0
ENSG00000185920	PTCH1	9	98205262	98279339	238	2.8496	0.0021888	0
ENSG00000124568	SLC17A1	6	25783125	25832287	219	2.8494	0.00219	0
ENSG00000068028	RASSF1	3	50367219	50378411	27	2.8481	0.0021991	0
ENSG00000141293	SKAP1	17	46210802	46507637	904	2.8469	0.0022075	0
ENSG00000167004	PDIA3	15	44038590	44065477	45	2.8453	0.0022187	0
ENSG00000112214	FHL5	6	97010424	97064512	253	2.8452	0.0022195	0
ENSG00000255508	MIR3654	11	62327075	62359003	68	2.8447	0.0022227	0
ENSG00000182704	TSKU	11	76493295	76509198	49	2.8444	0.0022249	0
ENSG00000179111	HES7	17	8023908	8027410	14	2.842	0.0022417	0
ENSG00000164270	HTR4	5	147830595	148056798	777	2.8413	0.0022465	0
ENSG00000223547	ZNF844	19	12175514	12192380	54	2.8393	0.0022604	0
ENSG00000177954	RPS27	1	153963235	153964626	5	2.8393	0.0022608	0
ENSG00000120656	TAF12	1	28915835	28969597	129	2.8385	0.0022666	0
ENSG00000170854	MINA	3	97660662	97691301	66	2.8381	0.0022688	0
ENSG00000163072	NOSTRIN	2	169643049	169722024	294	2.8376	0.002273	0
ENSG00000167548	KMT2D	12	49412758	49453557	64	2.8374	0.002274	0
ENSG00000125633	CCDC93	2	118673054	118771709	391	2.8365	0.0022805	0
ENSG00000214655	ZSWIM8	10	75545340	75561551	14	2.835	0.0022909	0
ENSG00000178722	C5orf64	5	60933535	61047590	529	2.8334	0.0023026	0
ENSG00000141756	FKBP10	17	39968932	39979465	30	2.8332	0.0023042	0
ENSG00000196517	SLC6A9	1	44457172	44497139	117	2.8327	0.0023081	0
ENSG00000095203	EPB41L4B	9	111934255	112083244	528	2.8294	0.0023319	0
ENSG00000159374	M1AP	2	74785010	74875465	212	2.8288	0.0023362	0
ENSG00000186075	ZPBP2	17	38024417	38034149	48	2.8288	0.0023364	0
ENSG00000142765	SYTL1	1	27668513	27680421	33	2.8286	0.0023374	0
ENSG00000229833	PET100	19	7694623	7696842	7	2.8252	0.0023628	0
ENSG00000187609	EXD3	9	140201348	140317714	628	2.8244	0.0023684	0
ENSG00000145194	ECE2	3	183967438	184010819	139	2.8238	0.0023727	0
ENSG00000119685	TTLL5	14	76099968	76421421	938	2.8222	0.002385	0
ENSG00000170852	KBTBD2	7	32907784	32933743	61	2.8219	0.002387	0
ENSG00000101040	ZMYND8	20	45837859	45985567	274	2.82	0.0024009	0
ENSG00000085276	MECOM	3	168801287	169381406	2410	2.8196	0.0024045	0
ENSG00000181638	ZFP41	8	144328991	144344875	66	2.819	0.0024086	0
ENSG00000134115	CNTN6	3	1134260	1445901	1622	2.8181	0.0024152	0
ENSG00000150281	CTF1	16	30907928	30914881	10	2.8165	0.0024274	0
ENSG00000180644	PRF1	10	72357104	72362531	27	2.8125	0.002458	0
ENSG00000167394	ZNF668	16	31072164	31085641	23	2.8109	0.0024704	0
ENSG00000175216	CKAP5	11	46764598	46867847	186	2.8092	0.0024829	0
ENSG00000136485	DCAF7	17	61627822	61671639	71	2.8086	0.0024882	0
ENSG00000164142	FAM160A1	4	152330368	152584784	726	2.8078	0.0024937	0
ENSG00000016082	ISL1	5	50678921	50690564	27	2.8068	0.002502	0
ENSG00000189045	ANKDD1B	5	74907284	74967671	203	2.8063	0.002506	0
ENSG00000165244	ZNF367	9	99148223	99180611	102	2.8059	0.0025091	0
ENSG00000184445	KNTC1	12	123011793	123110943	250	2.8032	0.0025297	0
ENSG00000185627	PSMD13	11	236546	252983	89	2.8028	0.0025328	0
ENSG00000160703	NLRX1	11	119037277	119054725	36	2.802	0.0025397	0
ENSG00000140743	CDR2	16	22357257	22448486	82	2.8017	0.002542	0
ENSG00000137261	KIAA0319	6	24544332	24646383	469	2.8001	0.0025541	0
ENSG00000223572	CKMT1A	15	43985084	43991420	4	2.7974	0.0025755	0
ENSG00000171812	COL8A2	1	36560837	36590821	83	2.7961	0.0025858	0
ENSG00000087502	ERGIC2	12	29490285	29534122	114	2.796	0.0025872	0
ENSG00000095319	NUP188	9	131709978	131769375	136	2.7956	0.0025905	0
ENSG00000129932	DOHH	19	3490819	3500938	26	2.7945	0.0025993	0
ENSG00000177951	BET1L	11	167784	207428	53	2.7941	0.0026024	0
ENSG00000155511	GRIA1	5	152869175	153193429	1491	2.7939	0.0026036	0
ENSG00000197283	SYNGAP1	6	33387847	33421466	85	2.793	0.0026113	0
ENSG00000166171	DPCD	10	103330317	103369425	97	2.7921	0.0026187	0
ENSG00000142937	RPS8	1	45240923	45244451	10	2.792	0.0026194	0
ENSG00000116641	DOCK7	1	62920399	63153969	441	2.7905	0.0026312	0
ENSG00000095059	DHPS	19	12786531	12792716	13	2.7875	0.0026555	0
ENSG00000169371	SNUPN	15	75890424	75918810	71	2.7863	0.0026654	0
ENSG00000005955	GGNBP2	17	34900737	34946278	96	2.7853	0.0026741	0
ENSG00000167130	DOLPP1	9	131843379	131852717	23	2.7847	0.002679	0
ENSG00000205683	DPF3	14	73086004	73360809	1084	2.7844	0.0026813	0
ENSG00000113161	HMGCR	5	74632154	74657929	65	2.7839	0.0026854	0
ENSG00000103313	MEFV	16	3292028	3306627	54	2.7837	0.0026872	0
ENSG00000182985	CADM1	11	115039938	115375675	999	2.7834	0.0026894	0
ENSG00000196141	SPATS2L	2	201170604	201346986	580	2.7827	0.0026958	0
ENSG00000187605	TET3	2	74229840	74335303	232	2.7826	0.002696	0
ENSG00000153317	ASAP1	8	131064353	131455906	1678	2.7806	0.0027133	0
ENSG00000269415	NPCDR1	3	59957215	59957583	2	2.7803	0.0027152	0
ENSG00000163297	ANTXR2	4	80822303	81046608	547	2.7795	0.0027219	0
ENSG00000152217	SETBP1	18	42260138	42648475	1084	2.779	0.0027267	0
ENSG00000126368	NR1D1	17	38249040	38256978	23	2.7785	0.0027306	0
ENSG00000100201	DDX17	22	38879445	38903665	58	2.7771	0.0027425	0
ENSG00000137842	TMEM62	15	43415477	43477344	116	2.7767	0.0027455	0
ENSG00000145198	VWA5B2	3	183948217	183960117	33	2.776	0.0027514	0
ENSG00000186479	RGS7BP	5	63802084	63908139	359	2.7757	0.0027544	0
ENSG00000165379	LRFN5	14	42076773	42373752	1256	2.7752	0.002758	0
ENSG00000171860	C3AR1	12	8210898	8219067	12	2.7751	0.0027592	0
ENSG00000066827	ZFAT	8	135490031	135725292	1017	2.7744	0.0027649	0
ENSG00000125657	TNFSF9	19	6531010	6535931	8	2.7737	0.0027714	0
ENSG00000053501	USE1	19	17326155	17330638	8	2.7736	0.0027718	0
ENSG00000151470	C4orf33	4	130014472	130037795	86	2.773	0.0027774	0
ENSG00000139304	PTPRQ	12	80799774	81072802	856	2.7723	0.0027834	0
ENSG00000111801	BTN3A3	6	26440700	26453643	48	2.7707	0.0027968	0
ENSG00000101109	STK4	20	43595115	43708600	402	2.7706	0.0027973	0
ENSG00000119707	RBM25	14	73525144	73588122	199	2.7702	0.002801	0
ENSG00000183579	ZNRF3	22	29279580	29453475	535	2.7687	0.0028138	0
ENSG00000068831	RASGRP2	11	64494383	64512928	29	2.768	0.0028198	0
ENSG00000176742	OR51V1	11	5220965	5221930	8	2.7678	0.0028216	0
ENSG00000177570	SAMD12	8	119201698	119634234	1798	2.7677	0.0028227	0
ENSG00000095951	HIVEP1	6	12008995	12165232	548	2.7669	0.0028295	0
ENSG00000103496	STX4	16	31044210	31054296	22	2.7668	0.0028303	0
ENSG00000254772	EEF1G	11	62327073	62342401	32	2.7664	0.0028344	0
ENSG00000168066	SF1	11	64532078	64546258	15	2.7657	0.0028402	0
ENSG00000198576	ARC	8	143692405	143696833	15	2.7642	0.0028535	0
ENSG00000169375	SIN3A	15	75661720	75748183	165	2.7629	0.0028646	0
ENSG00000214160	ALG3	3	183960089	183967336	24	2.762	0.0028727	0
ENSG00000125630	POLR1B	2	113299492	113334635	155	2.7617	0.0028748	0
ENSG00000196557	CACNA1H	16	1203241	1271771	402	2.7593	0.0028958	0
ENSG00000130589	HELZ2	20	62189439	62205592	69	2.7589	0.0029	0
ENSG00000169684	CHRNA5	15	78857862	78887611	119	2.7559	0.0029268	0
ENSG00000167264	DUS2	16	68021649	68113223	179	2.7544	0.0029404	0
ENSG00000129158	SERGEF	11	17809595	18034709	573	2.7535	0.0029484	0
ENSG00000169594	BNC1	15	83924655	83953466	74	2.7523	0.0029591	0
ENSG00000072736	NFATC3	16	68118654	68263162	300	2.7519	0.0029624	0
ENSG00000162923	WDR26	1	224572845	224624735	126	2.7502	0.002978	0
ENSG00000066056	TIE1	1	43766664	43788779	38	2.7489	0.0029902	0
ENSG00000102970	CCL17	16	57438679	57449974	43	2.7481	0.0029973	0
ENSG00000008513	ST3GAL1	8	134467091	134584183	575	2.746	0.0030163	0
ENSG00000166925	TSC22D4	7	100060982	100076902	24	2.7448	0.0030271	0
ENSG00000185085	INTS5	11	62414320	62420774	9	2.7428	0.0030461	0
ENSG00000204701	OR2J3	6	29079668	29080603	5	2.7425	0.0030485	0
ENSG00000092470	WDR76	15	44119161	44160617	61	2.7404	0.0030686	0
ENSG00000100239	PPP6R2	22	50781733	50883514	443	2.7397	0.0030751	0
ENSG00000176788	BASP1	5	17065707	17276943	870	2.7373	0.0030973	0
ENSG00000140836	ZFHX3	16	72816784	73093597	1158	2.736	0.0031092	0
ENSG00000123416	TUBA1B	12	49521565	49525180	10	2.736	0.0031098	0
ENSG00000134376	CRB1	1	197170592	197447585	793	2.7356	0.003113	0
ENSG00000185774	KCNIP4	4	20730239	21950422	5783	2.7346	0.0031228	0
ENSG00000146701	MDH2	7	75677369	75696826	77	2.7344	0.0031243	0
ENSG00000070614	NDST1	5	149865381	149937773	261	2.7342	0.0031267	0
ENSG00000049656	CLPTM1L	5	1317859	1345214	114	2.7338	0.0031301	0
ENSG00000213047	DENND1B	1	197473878	197744826	717	2.7338	0.0031307	0
ENSG00000116133	DHCR24	1	55315306	55352891	142	2.733	0.003138	0
ENSG00000110148	CCKBR	11	6280966	6293357	56	2.7319	0.0031485	0
ENSG00000108176	DNAJC12	10	69556427	69597924	103	2.7318	0.0031494	0
ENSG00000141447	OSBPL1A	18	21742008	21977844	601	2.7296	0.003171	0
ENSG00000131504	DIAPH1	5	140894583	140998622	343	2.7285	0.003181	0
ENSG00000241837	ATP5O	21	35275757	35288284	55	2.7265	0.003201	0
ENSG00000140564	FURIN	15	91411822	91426688	45	2.7238	0.0032272	0
ENSG00000186350	RXRA	9	137208944	137332431	469	2.7227	0.0032377	0
ENSG00000136040	PLXNC1	12	94542499	94701451	671	2.7225	0.0032398	0
ENSG00000177556	ATOX1	5	151121877	151152093	95	2.7199	0.0032653	0
ENSG00000173575	CHD2	15	93426526	93571237	501	2.7178	0.003286	0
ENSG00000162971	TYW5	2	200794698	200820459	68	2.7172	0.003292	0
ENSG00000154822	PLCL2	3	16844159	17132086	1051	2.7161	0.0033028	0
ENSG00000175931	UBE2O	17	74385532	74449288	240	2.7155	0.0033091	0
ENSG00000163467	TSACC	1	156307105	156316786	20	2.7154	0.0033093	0
ENSG00000180525	PRR26	10	695888	711109	34	2.7152	0.0033113	0
ENSG00000174898	CATSPERD	19	5720688	5778745	178	2.7152	0.0033115	0
ENSG00000160862	AZGP1	7	99564343	99573780	19	2.7146	0.0033178	0
ENSG00000139190	VAMP1	12	6571403	6580153	37	2.7135	0.0033293	0
ENSG00000197355	UAP1L1	9	139971953	139978991	26	2.7111	0.0033534	0
ENSG00000130958	SLC35D2	9	99082988	99145992	258	2.711	0.0033545	0
ENSG00000100150	DEPDC5	22	32149944	32303012	463	2.7109	0.0033551	0
ENSG00000185215	TNFAIP2	14	103589779	103603776	37	2.7108	0.0033556	0
ENSG00000172915	NBEA	13	35516424	36247159	2365	2.7108	0.0033563	0
ENSG00000206535	LNP1	3	100120037	100175163	165	2.7106	0.0033585	0
ENSG00000198488	B3GNT6	11	76745385	76753096	28	2.7098	0.0033664	0
ENSG00000163659	TIPARP	3	156391024	156424559	97	2.7064	0.0034013	0
ENSG00000167978	SRRM2	16	2802330	2822539	59	2.7051	0.0034145	0
ENSG00000139192	TAPBPL	12	6560856	6575683	71	2.7045	0.0034202	0
ENSG00000110395	CBL	11	119076752	119178859	185	2.7023	0.0034434	0
ENSG00000139880	CDH24	14	23516271	23526747	31	2.7019	0.0034468	0
ENSG00000232070	TMEM253	14	21567096	21571883	14	2.7006	0.0034612	0
ENSG00000185686	PRAME	22	22890123	22901768	44	2.6989	0.0034786	0
ENSG00000100206	DMC1	22	38914954	38966291	128	2.6967	0.0035019	0
ENSG00000154040	CABYR	18	21718942	21741567	64	2.6945	0.0035251	0
ENSG00000157827	FMNL2	2	153191751	153506348	1331	2.6933	0.0035369	0
ENSG00000155087	ODF1	8	103563800	103573245	62	2.6927	0.0035443	0
ENSG00000121716	PILRB	7	99933737	99965356	59	2.6926	0.0035445	0
ENSG00000166984	TCP10L2	6	167559902	167610401	180	2.689	0.0035835	0
ENSG00000168237	GLYCTK	3	52321105	52329272	21	2.6883	0.0035911	0
ENSG00000182667	NTM	11	131240373	132206716	4473	2.6873	0.003602	0
ENSG00000057935	MTA3	2	42721709	42984087	790	2.6854	0.0036219	0
ENSG00000105675	ATP4A	19	36040945	36054560	40	2.6852	0.0036246	0
ENSG00000187239	FNBP1	9	132649466	132805473	644	2.6849	0.0036276	0
ENSG00000143756	FBXO28	1	224301789	224349749	249	2.6835	0.0036432	0
ENSG00000139323	POC1B	12	89813495	89919801	319	2.683	0.0036481	0
ENSG00000148634	HERC4	10	69681665	69835105	351	2.6825	0.0036542	0
ENSG00000157734	SNX22	15	64443914	64449680	17	2.6821	0.0036578	0
ENSG00000005243	COPZ2	17	46103533	46115392	37	2.6796	0.0036853	0
ENSG00000124788	ATXN1	6	16299343	16761722	1934	2.6791	0.0036915	0
ENSG00000214300	SPDYE3	7	99905325	99919819	9	2.6788	0.0036938	0
ENSG00000108272	DHRS11	17	34948228	34957235	24	2.6759	0.0037268	0
ENSG00000133612	AGAP3	7	150782918	150841523	223	2.6732	0.0037563	0
ENSG00000164483	SAMD3	6	130465460	130686570	1224	2.6722	0.0037678	0
ENSG00000174749	C4orf32	4	113066553	113116412	145	2.6722	0.003768	0
ENSG00000132842	AP3B1	5	77296349	77590579	953	2.672	0.0037696	0
ENSG00000142168	SOD1	21	33031935	33041244	21	2.6717	0.0037732	0
ENSG00000165233	C9orf89	9	95858500	95875565	64	2.6707	0.0037843	0
ENSG00000137872	SEMA6D	15	47476298	48066420	2095	2.6707	0.0037846	0
ENSG00000075884	ARHGAP15	2	143848931	144525921	2037	2.6699	0.0037942	0
ENSG00000205250	E2F4	16	67226072	67232821	17	2.6686	0.0038086	0
ENSG00000111404	RERGL	12	18233803	18473041	988	2.6682	0.003813	0
ENSG00000115421	PAPOLG	2	60983365	61029220	125	2.6681	0.0038142	0
ENSG00000099365	STX1B	16	31000577	31021949	31	2.6678	0.0038178	0
ENSG00000175582	RAB6A	11	73386683	73472182	271	2.6675	0.0038205	0
ENSG00000204657	OR2H2	6	29555683	29556745	12	2.6672	0.0038246	0
ENSG00000169957	ZNF768	16	30535325	30538142	4	2.6658	0.0038408	0
ENSG00000076826	CAMSAP3	19	7660788	7683190	49	2.6645	0.0038551	0
ENSG00000113269	RNF130	5	179338651	179499118	607	2.6644	0.0038565	0
ENSG00000153707	PTPRD	9	8314246	10612723	12646	2.6643	0.0038579	0
ENSG00000160113	NR2F6	19	17342692	17356749	55	2.6641	0.0038603	0
ENSG00000042813	ZPBP	7	49890017	50160925	892	2.6639	0.003862	0
ENSG00000085733	CTTN	11	70244510	70282690	128	2.6634	0.0038674	0
ENSG00000100307	CBX7	22	39516172	39548679	122	2.6613	0.0038924	0
ENSG00000109756	RAPGEF2	4	160025330	160281321	685	2.6599	0.0039085	0
ENSG00000182600	C2orf82	2	233721980	233743418	75	2.6596	0.0039111	0
ENSG00000183762	KREMEN1	22	29469066	29564321	364	2.6591	0.0039176	0
ENSG00000163655	GMPS	3	155588325	155661815	291	2.6588	0.0039209	0
ENSG00000146039	SLC17A4	6	25754927	25781419	148	2.6585	0.0039247	0
ENSG00000121621	KIF18A	11	28042167	28129855	176	2.6562	0.0039516	0
ENSG00000082014	SMARCD3	7	150935850	150974982	150	2.6554	0.0039602	0
ENSG00000161996	WDR90	16	699311	717833	86	2.6549	0.0039666	0
ENSG00000052344	PRSS8	16	31142756	31147083	8	2.6543	0.0039735	0
ENSG00000146834	MEPCE	7	100026413	100031741	11	2.6517	0.0040042	0
ENSG00000174282	ZBTB4	17	7362685	7387582	62	2.6513	0.0040089	0
ENSG00000036448	MYOM2	8	1993155	2113475	1116	2.6503	0.0040206	0
ENSG00000203791	METTL10	10	126436718	126480439	99	2.6497	0.004028	0
ENSG00000131771	PPP1R1B	17	37782993	37792879	30	2.6492	0.0040337	0
ENSG00000121753	BAI2	1	32192718	32230494	88	2.6485	0.0040426	0
ENSG00000005812	FBXL3	13	77566740	77601330	128	2.6469	0.0040617	0
ENSG00000076258	FMO4	1	171283347	171311223	59	2.6448	0.0040867	0
ENSG00000068976	PYGM	11	64513861	64527769	31	2.6438	0.0040988	0
ENSG00000188060	RAB42	1	28918712	28921955	11	2.6425	0.0041145	0
ENSG00000063761	ADCK1	14	78266426	78401355	676	2.6418	0.0041237	0
ENSG00000183020	AP2A2	11	924894	1012239	355	2.6401	0.0041439	0
ENSG00000100372	SLC25A17	22	41165634	41215403	95	2.6368	0.0041852	0
ENSG00000143862	ARL8A	1	202102532	202113869	35	2.6367	0.0041853	0
ENSG00000180251	SLC9A4	2	103089762	103150431	293	2.6354	0.0042017	0
ENSG00000109184	DCUN1D4	4	52709166	52783003	129	2.633	0.0042316	0
ENSG00000117400	MPL	1	43803478	43818443	21	2.6313	0.0042531	0
ENSG00000085871	MGST2	4	140586922	140661899	318	2.6291	0.0042807	0
ENSG00000146776	ATXN7L1	7	105245514	105517050	1030	2.629	0.0042814	0
ENSG00000137502	RAB30	11	82684175	82782965	335	2.6276	0.0042994	0
ENSG00000101444	AHCY	20	32868074	32899608	43	2.6259	0.0043211	0
ENSG00000161265	U2AF1L4	19	36233365	36236346	10	2.6255	0.0043267	0
ENSG00000135631	RAB11FIP5	2	73300510	73383849	290	2.6241	0.0043437	0
ENSG00000149452	SLC22A8	11	62756626	62783311	65	2.6231	0.0043562	0
ENSG00000012232	EXTL3	8	28457986	28613116	464	2.6224	0.0043661	0
ENSG00000128271	ADORA2A	22	24813847	24838328	74	2.6223	0.0043671	0
ENSG00000075399	VPS9D1	16	89773542	89787394	58	2.6217	0.0043745	0
ENSG00000161091	MFSD12	19	3538259	3574288	134	2.6203	0.0043924	0
ENSG00000182902	SLC25A18	22	18043139	18073760	85	2.6202	0.0043933	0
ENSG00000148143	ZNF462	9	109625378	109775915	389	2.6188	0.0044119	0
ENSG00000101144	BMP7	20	55743804	55841685	459	2.6179	0.0044236	0
ENSG00000167136	ENDOG	9	131580753	131584956	15	2.6178	0.0044247	0
ENSG00000172367	PDZD3	11	119056166	119060932	11	2.6174	0.0044299	0
ENSG00000113013	HSPA9	5	137890571	137911133	63	2.6158	0.0044516	0
ENSG00000178343	SHISA3	4	42399856	42404504	18	2.6153	0.004457	0
ENSG00000119820	YIPF4	2	32502979	32541663	96	2.6144	0.0044693	0
ENSG00000162607	USP1	1	62901968	62917475	35	2.6121	0.0044991	0
ENSG00000099330	OCEL1	19	17337013	17340028	26	2.6114	0.004508	0
ENSG00000105755	ETHE1	19	44010871	44031396	68	2.611	0.0045133	0
ENSG00000178074	C2orf69	2	200775979	200820658	127	2.611	0.0045134	0
ENSG00000140807	NKD1	16	50582241	50670647	260	2.6094	0.0045349	0
ENSG00000064489	MEF2BNB-MEF2B	19	19256376	19302967	214	2.6093	0.0045362	0
ENSG00000131051	RBM39	20	34291531	34330234	124	2.6085	0.0045474	0
ENSG00000118733	OLFM3	1	102268130	102462586	755	2.6082	0.0045513	0
ENSG00000197885	NKIRAS1	3	23933151	23988082	207	2.6081	0.0045527	0
ENSG00000152822	GRM1	6	146348782	146758734	1125	2.6067	0.0045715	0
ENSG00000254901	MEF2BNB	19	19287712	19303400	67	2.606	0.0045805	0
ENSG00000198742	SMURF1	7	98625061	98741723	307	2.6056	0.0045852	0
ENSG00000165914	TTC7B	14	91006932	91282823	1104	2.6023	0.0046296	0
ENSG00000144115	THNSL2	2	88469835	88486146	52	2.598	0.0046888	0
ENSG00000100024	UPB1	22	24863206	24924358	184	2.5975	0.0046958	0
ENSG00000213999	MEF2B	19	19256377	19303400	216	2.596	0.0047162	0
ENSG00000267303	CTD-2369P2.12	19	10426147	10431354	20	2.5941	0.0047424	0
ENSG00000023572	GLRX2	1	193065598	193075244	33	2.5925	0.0047636	0
ENSG00000196118	C16orf93	16	30768744	30774031	10	2.5908	0.004788	0
ENSG00000021574	SPAST	2	32288680	32382706	240	2.5907	0.0047895	0
ENSG00000170142	UBE2E1	3	23847394	23932807	227	2.5859	0.0048567	0
ENSG00000146021	KLHL3	5	136953189	137071779	359	2.5851	0.0048676	0
ENSG00000204851	PNMAL2	19	46990163	46999755	42	2.5841	0.0048818	0
ENSG00000040199	PHLPP2	16	71671738	71758604	284	2.5832	0.0048939	0
ENSG00000175470	PPP2R2D	10	133747955	133773331	69	2.5825	0.0049049	0
ENSG00000109171	SLAIN2	4	48343339	48428229	260	2.5815	0.004919	0
ENSG00000162670	BRINP3	1	190066792	190446759	1068	2.581	0.0049263	0
ENSG00000166831	RBPMS2	15	65032091	65067786	109	2.5806	0.0049314	0
ENSG00000114923	SLC4A3	2	220492049	220506702	34	2.5801	0.0049383	0
ENSG00000166889	PATL1	11	59404189	59436453	73	2.5798	0.0049425	0
ENSG00000101391	CDK5RAP1	20	31946645	31989367	56	2.5793	0.0049503	0
ENSG00000163683	SMIM14	4	39547950	39640710	271	2.579	0.004955	0
ENSG00000160746	ANO10	3	43396351	43733086	956	2.5774	0.004977	0
ENSG00000112981	NME5	5	137450866	137475132	74	2.5764	0.0049911	0
ENSG00000002746	HECW1	7	43152198	43605600	1794	2.5762	0.0049953	0
ENSG00000060718	COL11A1	1	103342023	103574052	1081	2.5755	0.0050051	0
ENSG00000104299	INTS9	8	28625178	28747759	284	2.5754	0.0050068	0
ENSG00000177807	KCNJ10	1	160007257	160040038	101	2.5729	0.0050428	0
ENSG00000163032	VSNL1	2	17720393	17838285	498	2.5719	0.0050569	0
ENSG00000196975	ANXA4	2	69871557	70053596	591	2.5716	0.0050615	0
ENSG00000198492	YTHDF2	1	29063133	29096287	94	2.5705	0.005077	0
ENSG00000148219	ASTN2	9	119187504	120177348	4070	2.569	0.0050992	0
ENSG00000179603	GRM8	7	126078652	126893348	2913	2.569	0.0051	0
ENSG00000141664	ZCCHC2	18	60190240	60254942	215	2.5684	0.0051079	0
ENSG00000124466	LYPD3	19	43964939	43969812	20	2.5679	0.0051158	0
ENSG00000168575	SLC20A2	8	42273993	42397069	343	2.5673	0.0051242	0
ENSG00000196104	SPOCK3	4	167654535	168155947	1768	2.5666	0.0051348	0
ENSG00000165804	ZNF219	14	21558205	21572881	32	2.5652	0.0051562	0
ENSG00000198711	SSBP3-AS1	1	54703710	54704736	6	2.5648	0.0051611	0
ENSG00000078674	PCM1	8	17780349	17885478	503	2.5644	0.005168	0
ENSG00000057294	PKP2	12	32943679	33049774	398	2.5621	0.0052015	0
ENSG00000099917	MED15	22	20850200	20941919	273	2.5605	0.0052261	0
ENSG00000104983	CCDC61	19	46498339	46524576	106	2.5602	0.0052312	0
ENSG00000131459	GFPT2	5	179727690	179780387	355	2.5594	0.0052428	0
ENSG00000272636	DOC2B	17	5810	31427	72	2.5592	0.0052454	0
ENSG00000161992	C16orf11	16	610422	615528	18	2.5591	0.0052468	0
ENSG00000163069	SGCB	4	52886872	52904648	30	2.559	0.0052493	0
ENSG00000170175	CHRNB1	17	7348380	7361026	34	2.5584	0.005258	0
ENSG00000145888	GLRA1	5	151202074	151304403	326	2.5574	0.0052725	0
ENSG00000232040	SCAND3	6	28539407	28583989	144	2.5561	0.0052927	0
ENSG00000100427	MLC1	22	50497820	50524331	182	2.5553	0.0053046	0
ENSG00000066322	ELOVL1	1	43829068	43833696	9	2.5545	0.0053168	0
ENSG00000154978	VOPP1	7	55503749	55640681	703	2.5539	0.0053259	0
ENSG00000146013	GFRA3	5	137588068	137610360	64	2.5538	0.0053271	0
ENSG00000121871	SLITRK3	3	164904508	164914897	26	2.5528	0.0053425	0
ENSG00000138386	NAB1	2	191511472	191557492	136	2.5521	0.0053533	0
ENSG00000090975	PITPNM2	12	123468027	123634562	270	2.5508	0.0053746	0
ENSG00000176894	PXMP2	12	133264192	133297276	117	2.5503	0.0053812	0
ENSG00000166900	STX3	11	59480929	59573354	397	2.5498	0.0053891	0
ENSG00000239264	TXNDC5	6	7881483	8026646	595	2.5483	0.0054118	0
ENSG00000137802	MAPKBP1	15	42066632	42120053	133	2.548	0.0054164	0
ENSG00000143882	ATP6V1C2	2	10861775	10925236	264	2.5471	0.0054311	0
ENSG00000158458	NRG2	5	139226364	139422884	577	2.5437	0.0054841	0
ENSG00000174374	WBSCR16	7	74441226	74490064	19	2.5437	0.0054849	0
ENSG00000186153	WWOX	16	78133310	79246564	9028	2.543	0.0054951	0
ENSG00000171097	CCBL1	9	131595221	131644773	166	2.5403	0.005538	0
ENSG00000135966	TGFBRAP1	2	105880871	105946491	243	2.5388	0.0055614	0
ENSG00000108510	MED13	17	60019966	60142643	215	2.5386	0.0055648	0
ENSG00000197948	FCHSD1	5	141018869	141030986	58	2.5385	0.0055659	0
ENSG00000183463	URAD	13	28551851	28562791	27	2.5381	0.0055726	0
ENSG00000158792	SPATA2L	16	89762751	89768113	27	2.5379	0.005576	0
ENSG00000169193	CCDC126	7	23636998	23684327	113	2.5362	0.0056032	0
ENSG00000164885	CDK5	7	150750899	150755617	16	2.5356	0.0056121	0
ENSG00000090432	MUL1	1	20825943	20834654	29	2.5355	0.0056145	0
ENSG00000153944	MSI2	17	55333212	55762046	1621	2.5351	0.00562	0
ENSG00000124370	MCEE	2	71336814	71357369	86	2.5348	0.0056262	0
ENSG00000041988	THAP3	1	6684926	6695646	36	2.533	0.0056545	0
ENSG00000177239	MAN1B1	9	139981379	140003635	91	2.5318	0.0056745	0
ENSG00000164620	RELL2	5	141016517	141020644	16	2.5312	0.0056831	0
ENSG00000076924	XAB2	19	7684411	7694451	42	2.531	0.0056873	0
ENSG00000144724	PTPRG	3	61547243	62283288	3309	2.53	0.0057026	0
ENSG00000107518	ATRNL1	10	116853124	117708503	2853	2.5299	0.0057046	0
ENSG00000198535	C2CD4A	15	62359176	62363116	9	2.5293	0.0057149	0
ENSG00000133706	LARS	5	145492601	145562223	338	2.5283	0.0057312	0
ENSG00000112541	PDE10A	6	165740776	166400091	2934	2.5282	0.005732	0
ENSG00000167183	PRR15L	17	46029333	46035244	29	2.5267	0.0057577	0
ENSG00000132563	REEP2	5	137774706	137782658	26	2.5265	0.0057607	0
ENSG00000175220	ARHGAP1	11	46698630	46722165	51	2.526	0.0057693	0
ENSG00000249240	AC069368.3	15	65134082	65223118	331	2.5255	0.0057766	0
ENSG00000100364	KIAA0930	22	45586219	45636650	289	2.525	0.0057845	0
ENSG00000132471	WBP2	17	73841780	73852588	36	2.525	0.0057855	0
ENSG00000203730	TEDDM1	1	182367252	182369751	10	2.5249	0.005786	0
ENSG00000108840	HDAC5	17	42154114	42201070	133	2.5249	0.0057872	0
ENSG00000125995	ROMO1	20	34287194	34288906	5	2.5248	0.0057874	0
ENSG00000176531	PHLDB3	19	43979106	44009087	104	2.5248	0.0057875	0
ENSG00000233280	CRYBG3	3	97540884	97594132	108	2.5246	0.0057912	0
ENSG00000160161	CILP2	19	19649057	19657468	27	2.5238	0.0058049	0
ENSG00000092853	CLSPN	1	36185819	36235568	56	2.5237	0.0058057	0
ENSG00000171119	NRTN	19	5823813	5828335	13	2.5218	0.0058371	0
ENSG00000261934	PCDHGA9	5	140782520	140892546	419	2.5195	0.0058755	0
ENSG00000173261	PLAC8L1	5	145463949	145483932	73	2.519	0.0058843	0
ENSG00000111912	NCOA7	6	126102307	126252266	386	2.5187	0.0058888	0
ENSG00000183090	FREM3	4	144498455	144621828	415	2.5183	0.0058964	0
ENSG00000112309	B3GAT2	6	71566382	71666741	370	2.5171	0.0059157	0
ENSG00000138640	FAM13A	4	89647106	90032549	1329	2.5162	0.0059318	0
ENSG00000080815	PSEN1	14	73603126	73690399	259	2.5154	0.0059442	0
ENSG00000205835	GMNC	3	190570666	190610218	136	2.5144	0.0059617	0
ENSG00000143870	PDIA6	2	10923517	10978103	366	2.5139	0.00597	0
ENSG00000108278	ZNHIT3	17	34842473	34855154	31	2.5122	0.0059996	0
ENSG00000173588	CCDC41	12	94700225	94853764	446	2.5107	0.0060254	0
ENSG00000168658	VWA3B	2	98703579	98929762	722	2.5101	0.0060353	0
ENSG00000047617	ANO2	12	5641035	6055398	1496	2.51	0.0060365	0
ENSG00000127804	METTL16	17	2308856	2415185	307	2.5099	0.0060378	0
ENSG00000139725	RHOF	12	122215664	122241309	95	2.5097	0.0060414	0
ENSG00000077454	LRCH4	7	100169855	100183776	33	2.5086	0.0060606	0
ENSG00000165209	STRBP	9	125871779	126030855	285	2.5063	0.0060996	0
ENSG00000187866	FAM122A	9	71394964	71398609	12	2.5052	0.0061196	0
ENSG00000111802	TDP2	6	24650205	24667261	85	2.5036	0.0061472	0
ENSG00000174417	TRHR	8	110098850	110131813	119	2.5023	0.0061701	0
ENSG00000127081	ZNF484	9	95607874	95640304	116	2.5016	0.0061822	0
ENSG00000078487	ZCWPW1	7	99998449	100026615	51	2.5015	0.0061832	0
ENSG00000260869	AC002310.13	16	30545548	30569600	56	2.4998	0.0062135	0
ENSG00000168016	TRANK1	3	36868311	36986548	293	2.4997	0.0062154	0
ENSG00000030110	BAK1	6	33540329	33548019	31	2.4991	0.0062258	0
ENSG00000104635	SLC39A14	8	22224762	22291642	322	2.499	0.0062267	0
ENSG00000179299	NSUN7	4	40751914	40812002	170	2.499	0.0062274	0
ENSG00000181315	ZNF322	6	26636518	26659980	94	2.4984	0.0062371	0
ENSG00000182132	KCNIP1	5	169780491	170163636	1762	2.498	0.0062441	0
ENSG00000251184	RP11-101E3.5	9	131703757	131719300	36	2.4976	0.006251	0
ENSG00000167535	CACNB3	12	49207577	49222724	29	2.4976	0.0062524	0
ENSG00000140057	AK7	14	96858448	96955764	320	2.4975	0.0062529	0
ENSG00000229086	C21orf54	21	34537776	34542541	17	2.497	0.006263	0
ENSG00000163806	SPDYA	2	29005383	29073477	215	2.4968	0.0062656	0
ENSG00000162972	C2orf47	2	200820040	200873263	139	2.4951	0.0062959	0
ENSG00000267757	C19orf83	19	46144752	46146098	6	2.4939	0.0063174	0
ENSG00000110696	C11orf58	11	16634679	16778428	313	2.4926	0.0063406	0
ENSG00000115073	ACTR1B	2	98272431	98280570	16	2.4907	0.0063741	0
ENSG00000172381	OR6Q1	11	57798402	57799403	4	2.4901	0.0063859	0
ENSG00000168268	NT5DC2	3	52558386	52569070	41	2.4888	0.0064084	0
ENSG00000131944	C19orf40	19	33463115	33469128	37	2.4886	0.006413	0
ENSG00000115607	IL18RAP	2	103035149	103069025	160	2.4885	0.0064144	0
ENSG00000145721	LIX1	5	96427574	96478576	72	2.4881	0.0064208	0
ENSG00000139132	FGD4	12	32552463	32798984	1002	2.4862	0.0064557	0
ENSG00000253206	RP11-738G5.2	8	50448945	50466973	26	2.4855	0.0064683	0
ENSG00000167807	CTD-2369P2.10	19	10416103	10426685	42	2.4827	0.0065193	0
ENSG00000267673	FDX1L	19	10416103	10426691	42	2.4827	0.0065193	0
ENSG00000169992	NLGN2	17	7308193	7323179	34	2.4818	0.0065364	0
ENSG00000127249	ATP13A4	3	193119866	193310900	719	2.4812	0.0065469	0
ENSG00000117500	TMED5	1	93615299	93646285	86	2.479	0.0065876	0
ENSG00000170145	SIK2	11	111473115	111601577	345	2.4783	0.0066005	0
ENSG00000149016	TUT1	11	62342517	62359649	37	2.4781	0.006605	0
ENSG00000156787	TBC1D31	8	124054208	124164393	357	2.477	0.0066246	0
ENSG00000112837	TBX18	6	85397069	85474237	244	2.4769	0.0066262	0
ENSG00000196776	CD47	3	107762145	107809872	112	2.4768	0.006628	0
ENSG00000183765	CHEK2	22	29083731	29138410	177	2.4729	0.0067011	0
ENSG00000189134	NKAPL	6	28227098	28228736	7	2.4725	0.0067095	0
ENSG00000140030	GPR65	14	88471468	88478419	30	2.4677	0.0067985	0
ENSG00000140983	RHOT2	16	718086	724174	28	2.4674	0.0068054	0
ENSG00000166169	POLL	10	103338639	103348027	18	2.4645	0.0068597	0
ENSG00000089597	GANAB	11	62392298	62414104	43	2.4632	0.0068848	0
ENSG00000134321	RSAD2	2	7005937	7038370	77	2.4609	0.0069297	0
ENSG00000253305	PCDHGB6	5	140787770	140892546	400	2.4585	0.0069762	0
ENSG00000156413	FUT6	19	5830621	5839742	37	2.4559	0.0070263	0
ENSG00000145864	GABRB2	5	160715436	160976050	1053	2.4544	0.0070559	0
ENSG00000145863	GABRA6	5	160974069	161129599	558	2.4533	0.0070777	0
ENSG00000163145	C1QTNF7	4	15341442	15447790	371	2.453	0.0070838	0
ENSG00000141934	PPAP2C	19	281040	291393	41	2.4507	0.0071283	0
ENSG00000204120	GIGYF2	2	233562009	233725285	522	2.4503	0.0071376	0
ENSG00000198909	MAP3K3	17	61699775	61773663	126	2.4472	0.0071978	0
ENSG00000096433	ITPR3	6	33588142	33664351	413	2.4472	0.0071984	0
ENSG00000074317	SNCB	5	176047085	176057530	29	2.4469	0.0072041	0
ENSG00000185324	CDK10	16	89747145	89762772	101	2.4466	0.0072097	0
ENSG00000145996	CDKAL1	6	20534688	21232635	2564	2.446	0.007223	0
ENSG00000136929	HEMGN	9	100689073	100707138	40	2.4458	0.007226	0
ENSG00000102805	CLN5	13	77564795	77576652	53	2.444	0.0072629	0
ENSG00000176194	CIDEA	18	12254318	12277594	95	2.4438	0.007267	0
ENSG00000143643	TTC13	1	231041989	231114621	326	2.4416	0.0073115	0
ENSG00000142676	RPL11	1	24018269	24022915	13	2.441	0.0073236	0
ENSG00000146648	EGFR	7	55086714	55324313	1116	2.4408	0.0073266	0
ENSG00000186130	ZBTB6	9	125670335	125675609	13	2.4407	0.0073286	0
ENSG00000146426	TIAM2	6	155153831	155578857	1853	2.4403	0.0073381	0
ENSG00000257594	GALNT4	12	89913185	89920039	17	2.4389	0.0073655	0
ENSG00000259075	POC1B-GALNT4	12	89913185	89920039	17	2.4389	0.0073655	0
ENSG00000269624	AL138847.1	1	63073437	63075249	2	2.4381	0.0073832	0
ENSG00000065970	FOXJ2	12	8185299	8208099	58	2.4375	0.0073952	0
ENSG00000100802	C14orf93	14	23456110	23479375	54	2.4368	0.007408	0
ENSG00000183379	SYNDIG1L	14	74872596	74892805	61	2.4361	0.0074242	0
ENSG00000152683	SLC30A6	2	32390933	32449448	147	2.4358	0.0074292	0
ENSG00000130332	LSM7	19	2321516	2328619	39	2.4354	0.0074368	0
ENSG00000010327	STAB1	3	52529354	52558511	86	2.435	0.0074464	0
ENSG00000196335	STK31	7	23749786	23872132	516	2.4346	0.0074534	0
ENSG00000164253	WDR41	5	76721795	76916436	878	2.4343	0.0074598	0
ENSG00000198625	MDM4	1	204485511	204542871	239	2.4343	0.0074603	0
ENSG00000174306	ZHX3	20	39807088	39946312	367	2.4338	0.0074711	0
ENSG00000124279	FASTKD3	5	7859272	7869150	33	2.4325	0.0074983	0
ENSG00000065534	MYLK	3	123328896	123603178	807	2.4312	0.0075237	0
ENSG00000138336	TET1	10	70320413	70454239	524	2.4307	0.0075339	0
ENSG00000141698	NT5C3B	17	39981335	39992523	37	2.4304	0.0075413	0
ENSG00000124214	STAU1	20	47729878	47804904	211	2.4299	0.0075514	0
ENSG00000142686	C1orf216	1	36179476	36185073	8	2.429	0.0075711	0
ENSG00000183346	C10orf107	10	63422719	63526524	480	2.4287	0.0075775	0
ENSG00000175287	PHYHD1	9	131683174	131704320	65	2.4275	0.0076008	0
ENSG00000101146	RAE1	20	55926066	55954267	144	2.4263	0.007627	0
ENSG00000272104	XXcos-LUCA11.5	3	50388323	50405354	27	2.4262	0.0076293	0
ENSG00000166947	EPB42	15	43398423	43513481	236	2.4256	0.0076425	0
ENSG00000131069	ACSS2	20	33459949	33515769	111	2.4253	0.0076473	0
ENSG00000160445	ZER1	9	131492065	131534693	121	2.4249	0.007657	0
ENSG00000173991	TCAP	17	37820440	37822808	13	2.4248	0.0076592	0
ENSG00000078295	ADCY2	5	7396321	7830194	1553	2.4239	0.0076769	0
ENSG00000119720	NRDE2	14	90742580	90798481	176	2.4239	0.007677	0
ENSG00000247077	PGAM5	12	133287405	133299228	61	2.423	0.0076973	0
ENSG00000114316	USP4	3	49315264	49378145	111	2.4224	0.0077089	0
ENSG00000163060	TEKT4	2	95537178	95542574	14	2.4217	0.0077246	0
ENSG00000101197	BIRC7	20	61867235	61871859	36	2.4212	0.0077347	0
ENSG00000125966	MMP24	20	33814457	33864801	104	2.4207	0.0077463	0
ENSG00000064300	NGFR	17	47572655	47592379	80	2.4203	0.0077545	0
ENSG00000078618	NRD1	1	52254863	52344477	240	2.4202	0.0077555	0
ENSG00000061492	WNT8A	5	137419581	137428054	23	2.4202	0.0077558	0
ENSG00000005981	ASB4	7	95107756	95169544	232	2.4188	0.0077865	0
ENSG00000265817	FSBP	8	95390605	95449180	228	2.4174	0.0078157	0
ENSG00000198929	NOS1AP	1	162039564	162353321	1376	2.4171	0.0078226	0
ENSG00000116521	SCAMP3	1	155225770	155232221	13	2.416	0.0078461	0
ENSG00000187741	FANCA	16	89803957	89883065	526	2.4157	0.0078532	0
ENSG00000185716	C16orf52	16	22018959	22098855	123	2.4143	0.0078834	0
ENSG00000078699	CBFA2T2	20	32077881	32237842	209	2.4139	0.0078923	0
ENSG00000253846	PCDHGA10	5	140792743	140892546	386	2.41	0.007977	0
ENSG00000150977	RILPL2	12	123899936	123921264	55	2.4074	0.0080329	0
ENSG00000089639	GMIP	19	19740285	19754476	40	2.4064	0.0080545	0
ENSG00000029639	TFB1M	6	155578643	155635627	299	2.4058	0.0080695	0
ENSG00000100221	JOSD1	22	39081548	39097561	32	2.4046	0.008094	0
ENSG00000131941	RHPN2	19	33469499	33555794	395	2.4046	0.0080956	0
ENSG00000176472	ZNF575	19	44029649	44040282	31	2.4039	0.0081105	0
ENSG00000010818	HIVEP2	6	143072604	143266338	694	2.4036	0.0081163	0
ENSG00000159173	TNNI1	1	201373625	201398994	82	2.4024	0.0081437	0
ENSG00000156110	ADK	10	75910960	76469061	1031	2.4017	0.0081596	0
ENSG00000080802	CNOT4	7	135046547	135194875	469	2.3979	0.0082436	0
ENSG00000243789	JMJD7	15	42120283	42129779	47	2.3974	0.0082555	0
ENSG00000107902	LHPP	10	126150403	126306457	1013	2.3966	0.0082747	0
ENSG00000176715	ACSF3	16	89154783	89222254	446	2.3961	0.0082852	0
ENSG00000100243	CYB5R3	22	43013846	43045574	121	2.3951	0.0083086	0
ENSG00000150627	WDR17	4	176986985	177103978	601	2.3931	0.0083538	0
ENSG00000080603	SRCAP	16	30709530	30755602	61	2.3919	0.0083811	0
ENSG00000130311	DDA1	19	17420327	17434110	59	2.3898	0.0084291	0
ENSG00000171014	OR4D5	11	123810250	123811344	4	2.3894	0.0084374	0
ENSG00000123600	METTL8	2	172173919	172291312	320	2.3894	0.008438	0
ENSG00000163874	ZC3H12A	1	37940153	37949980	23	2.3891	0.0084444	0
ENSG00000177694	NAALADL2	3	174156363	175523428	6368	2.3885	0.0084575	0
ENSG00000264668	ZFP41	8	144329280	144358573	125	2.3884	0.0084604	0
ENSG00000253767	PCDHGA8	5	140772381	140892546	459	2.387	0.0084936	0
ENSG00000167721	TSR1	17	2225797	2240801	41	2.3866	0.0085016	0
ENSG00000136267	DGKB	7	14184674	15014402	3490	2.3827	0.0085936	0
ENSG00000163687	DNASE1L3	3	58177984	58200424	90	2.3817	0.0086167	0
ENSG00000110799	VWF	12	6058040	6233936	712	2.3814	0.0086246	0
ENSG00000164631	ZNF12	7	6728064	6746554	54	2.381	0.0086324	0
ENSG00000254122	PCDHGB7	5	140797427	140892546	375	2.3809	0.0086358	0
ENSG00000110048	OSBP	11	59341871	59383617	127	2.3799	0.0086589	0
ENSG00000172466	ZNF24	18	32912176	32925446	31	2.3799	0.0086593	0
ENSG00000101412	E2F1	20	32263489	32274210	21	2.3783	0.0086974	0
ENSG00000122965	RBM19	12	114254543	114404176	801	2.3781	0.0087005	0
ENSG00000170638	TRABD	22	50624344	50638027	77	2.3763	0.0087444	0
ENSG00000135090	TAOK3	12	118587606	118810750	608	2.3746	0.0087842	0
ENSG00000070061	IKBKAP	9	111629797	111696396	339	2.3739	0.0088012	0
ENSG00000187695	RP11-723O4.6	3	128628717	128690173	294	2.3723	0.0088385	0
ENSG00000169410	PTPN9	15	75759462	75871630	214	2.372	0.0088451	0
ENSG00000184056	VPS33B	15	91541646	91565833	103	2.3713	0.0088638	0
ENSG00000173744	AGFG1	2	228336868	228425930	366	2.3703	0.0088858	0
ENSG00000168243	GNG4	1	235710987	235814054	439	2.3702	0.0088888	0
ENSG00000270299	RP5-850E9.3	20	627270	656444	100	2.3698	0.0088989	0
ENSG00000259316	CTD-2116N17.1	15	64472547	64665980	537	2.3684	0.0089332	0
ENSG00000185813	PCYT2	17	79858841	79869340	14	2.3658	0.0089945	0
ENSG00000164900	GBX1	7	150845676	150871832	98	2.3656	0.0090001	0
ENSG00000013503	POLR3B	12	106751436	106903976	437	2.3646	0.0090243	0
ENSG00000107021	TBC1D13	9	131549483	131572711	105	2.3637	0.0090478	0
ENSG00000134569	LRP4	11	46878419	46940193	128	2.3628	0.0090678	0
ENSG00000101082	SLA2	20	35240721	35274619	60	2.362	0.0090874	0
ENSG00000100348	TXN2	22	36863083	36878077	76	2.3618	0.0090936	0
ENSG00000080200	CRYBG3	3	97595819	97663810	142	2.3617	0.0090968	0
ENSG00000186010	NDUFA13	19	19626545	19644285	66	2.3608	0.0091171	0
ENSG00000181789	COPG1	3	128968449	128996614	124	2.3584	0.0091776	0
ENSG00000154447	SH3RF1	4	170015407	170192256	533	2.358	0.0091861	0
ENSG00000160117	ANKLE1	19	17392454	17398455	36	2.3565	0.0092237	0
ENSG00000151491	EPS8	12	15773092	16035263	418	2.3557	0.0092446	0
ENSG00000083312	TNPO1	5	72112139	72212560	209	2.3557	0.0092451	0
ENSG00000184999	SLC22A10	11	62905339	63137190	984	2.355	0.0092619	0
ENSG00000115159	GPD2	2	157291802	157470247	511	2.3544	0.0092774	0
ENSG00000137776	SLTM	15	59171244	59225852	102	2.3541	0.0092834	0
ENSG00000156265	MAP3K7CL	21	30449792	30548210	367	2.3536	0.0092972	0
ENSG00000187257	RSBN1L	7	77325760	77412339	295	2.3529	0.0093136	0
ENSG00000198218	QRICH1	3	49067140	49131796	90	2.3525	0.0093238	0
ENSG00000124564	SLC17A3	6	25833294	25882514	216	2.3523	0.0093289	0
ENSG00000074855	ANO8	19	17434032	17445638	30	2.3514	0.0093508	0
ENSG00000119326	CTNNAL1	9	111704851	111775809	262	2.3513	0.0093552	0
ENSG00000180210	F2	11	46740730	46761056	68	2.3503	0.0093784	0
ENSG00000129353	SLC44A2	19	10713133	10755235	134	2.35	0.0093859	0
ENSG00000197181	PIWIL2	8	22132810	22215076	285	2.3494	0.0094017	0
ENSG00000158669	AGPAT6	8	41434706	41482520	207	2.3493	0.0094046	0
ENSG00000100422	CERK	22	47080308	47134158	244	2.3481	0.0094337	0
ENSG00000105352	CEACAM4	19	42125344	42133442	50	2.3479	0.0094389	0
ENSG00000150990	DHX37	12	125431371	125473668	299	2.3478	0.0094435	0
ENSG00000163788	SNRK	3	43328004	43466256	344	2.3467	0.0094706	0
ENSG00000144791	LIMD1	3	45596886	45727830	572	2.3456	0.0094994	0
ENSG00000253873	PCDHGA11	5	140800762	140891835	359	2.3445	0.0095257	0
ENSG00000253633	KB-1980E6.3	8	103540968	103550896	70	2.3443	0.0095309	0
ENSG00000253953	PCDHGB4	5	140767452	140892546	472	2.3433	0.0095566	0
ENSG00000197841	ZNF181	19	35225060	35233777	24	2.3431	0.0095615	0
ENSG00000267857	PRED58	21	46520728	46534873	54	2.3428	0.0095697	0
ENSG00000158417	EIF5B	2	99953816	100017789	171	2.3427	0.0095728	0
ENSG00000144460	NYAP2	2	226265364	226518734	783	2.3421	0.0095883	0
ENSG00000188474	ZNF788	19	12203078	12225491	51	2.3421	0.009589	0
ENSG00000197081	IGF2R	6	160390131	160534539	579	2.3414	0.0096052	0
ENSG00000030304	MUSK	9	113431051	113563859	503	2.3399	0.0096451	0
ENSG00000008256	CYTH3	7	6201407	6312275	352	2.3396	0.0096533	0
ENSG00000112337	SLC17A2	6	25912982	25930946	86	2.3393	0.0096605	0
ENSG00000236294	TSRM	7	113091127	113091457	1	2.3391	0.009665	0
ENSG00000102554	KLF5	13	73629114	73651676	74	2.3385	0.0096811	0
ENSG00000185940	KRTAP5-5	11	1651033	1652160	5	2.3383	0.0096871	0
ENSG00000101440	ASIP	20	32782375	32857150	117	2.3356	0.0097563	0
ENSG00000182606	TRAK1	3	42055294	42267381	799	2.3352	0.0097667	0
ENSG00000166949	SMAD3	15	67356101	67487533	462	2.3348	0.0097777	0
ENSG00000163082	SGPP2	2	223289236	223425667	523	2.3331	0.0098214	0
ENSG00000095564	BTAF1	10	93683526	93790082	216	2.3322	0.0098454	0
ENSG00000204138	PHACTR4	1	28696114	28826881	450	2.3315	0.0098631	0
ENSG00000108091	CCDC6	10	61548521	61666414	492	2.3311	0.0098752	0
ENSG00000184949	FAM227A	22	38974125	39052634	228	2.3306	0.0098862	0
ENSG00000272869	CTC-487M23.8	5	112196885	112228776	178	2.3303	0.0098946	0
ENSG00000136159	NUDT15	13	48611703	48621358	31	2.3302	0.0098966	0
ENSG00000268488	AC018512.1	15	44075041	44075231	1	2.3282	0.0099518	0
ENSG00000127948	POR	7	75528518	75616173	305	2.3277	0.0099632	0
ENSG00000135624	CCT7	2	73460548	73480149	56	2.3273	0.009974	0
ENSG00000176204	LRRTM4	2	76974845	77820445	3968	2.3263	0.010001	0
ENSG00000253159	PCDHGA12	5	140810185	140892546	321	2.3234	0.010078	0
ENSG00000168754	FAM178B	2	97541620	97684175	379	2.3232	0.010084	0
ENSG00000187838	TMEM256-PLSCR3	17	7293046	7307416	38	2.323	0.010089	0
ENSG00000262481	C17orf61-PLSCR3	17	7293053	7307416	38	2.323	0.010089	0
ENSG00000146147	MLIP	6	53794780	54131078	942	2.3229	0.010093	0
ENSG00000187626	ZKSCAN4	6	28212401	28227011	45	2.3206	0.010155	0
ENSG00000139780	METTL21C	13	103338094	103346854	61	2.3196	0.010183	0
ENSG00000169744	LDB2	4	16503164	16900432	1270	2.3194	0.010187	0
ENSG00000101400	SNTA1	20	31995761	32031698	64	2.3177	0.010234	0
ENSG00000149531	FRG1B	20	29611857	29634010	6	2.3172	0.010247	0
ENSG00000088854	C20orf194	20	3229951	3388272	713	2.317	0.010252	0
ENSG00000140945	CDH13	16	82660408	83830204	8787	2.3157	0.010288	0
ENSG00000258674	CTC-260F20.3	19	19627036	19646885	69	2.3149	0.010309	0
ENSG00000135632	SMYD5	2	73441350	73454365	40	2.3135	0.010348	0
ENSG00000125967	NECAB3	20	32244893	32262269	27	2.3134	0.010351	0
ENSG00000198821	CD247	1	167399877	167487847	361	2.3134	0.010352	0
ENSG00000159214	CCDC24	1	44457031	44462200	16	2.3129	0.010365	0
ENSG00000110713	NUP98	11	3692313	3819022	399	2.3126	0.010374	0
ENSG00000131748	STARD3	17	37793318	37819737	84	2.3122	0.010384	0
ENSG00000258539	RP11-12J10.3	10	126305649	126480296	525	2.3099	0.010448	0
ENSG00000180116	C12orf40	12	40019969	40302102	662	2.3086	0.010482	0
ENSG00000182993	C12orf60	12	14956506	15059520	291	2.3085	0.010485	0
ENSG00000128607	KLHDC10	7	129710350	129775560	211	2.3082	0.010493	0
ENSG00000023734	STRAP	12	16035325	16056412	18	2.3072	0.010523	0
ENSG00000136026	CKAP4	12	106631655	106698057	274	2.3065	0.010542	0
ENSG00000102890	ELMO3	16	67233014	67237932	15	2.306	0.010556	0
ENSG00000077254	USP33	1	78161672	78225537	127	2.3055	0.010569	0
ENSG00000258864	CTC-554D6.1	5	112162910	112203279	188	2.3053	0.010574	0
ENSG00000143061	IGSF3	1	117117031	117210375	183	2.3049	0.010585	0
ENSG00000161905	ALOX15	17	4534197	4545589	51	2.3048	0.010588	0
ENSG00000152092	ASTN1	1	176826438	177134109	954	2.3046	0.010595	0
ENSG00000152936	IFLTD1	12	25562241	25801513	1094	2.3039	0.010613	0
ENSG00000253537	PCDHGA7	5	140762467	140892546	498	2.3037	0.01062	0
ENSG00000161395	PGAP3	17	37827375	37853050	84	2.3033	0.010632	0
ENSG00000139714	MORN3	12	122089024	122110537	86	2.3022	0.010663	0
ENSG00000270316	C10orf32-ASMT	10	104614029	104661656	161	2.302	0.010666	0
ENSG00000111639	MRPL51	12	6601150	6603007	16	2.3018	0.010673	0
ENSG00000091106	NLRC4	2	32449522	32490923	84	2.3013	0.010688	0
ENSG00000108849	PPY	17	42018172	42019836	6	2.3008	0.0107	0
ENSG00000170293	CMTM8	3	32280171	32411817	508	2.3007	0.010703	0
ENSG00000101187	SLCO4A1	20	61273797	61317137	218	2.3002	0.010717	0
ENSG00000250067	YJEFN3	19	19627036	19648390	74	2.2999	0.010727	0
ENSG00000250254	PTTG2	4	37962056	37962746	4	2.2993	0.010745	0
ENSG00000186501	TMEM222	1	27648651	27662891	48	2.298	0.010781	0
ENSG00000101000	PROCR	20	33759876	33765165	12	2.2977	0.010788	0
ENSG00000105650	PDE4C	19	18318771	18366229	138	2.297	0.01081	0
ENSG00000156873	PHKG2	16	30759591	30772490	12	2.297	0.010811	0
ENSG00000205740	AL359878.1	10	1017097	1034281	73	2.2965	0.010824	0
ENSG00000156017	C9orf41	9	77595936	77643339	133	2.2957	0.010847	0
ENSG00000144867	SRPRB	3	133502877	133544616	134	2.2947	0.010875	0
ENSG00000087338	GMCL1	2	70056774	70108528	146	2.2938	0.010901	0
ENSG00000005001	PRSS22	16	2902728	2908171	19	2.2921	0.01095	0
ENSG00000103266	STUB1	16	730224	732870	5	2.2917	0.010961	0
ENSG00000100330	MTMR3	22	30279144	30426855	402	2.2913	0.010974	0
ENSG00000155886	SLC24A2	9	19507450	19786926	1127	2.2892	0.011033	0
ENSG00000170903	MSANTD4	11	105866350	105893130	65	2.2883	0.011061	0
ENSG00000118557	PMFBP1	16	72146056	72210777	219	2.2876	0.01108	0
ENSG00000156453	PCDH1	5	141232938	141258811	67	2.2857	0.011137	0
ENSG00000197852	FAM212B	1	112223252	112298446	331	2.2854	0.011145	0
ENSG00000115221	ITGB6	2	160956177	161128399	658	2.2851	0.011154	0
ENSG00000127955	GNAI1	7	79763271	79848718	265	2.2847	0.011164	0
ENSG00000183696	UPP1	7	48128225	48148330	71	2.2846	0.011168	0
ENSG00000151952	TMEM132D	12	129556270	130388211	3874	2.2836	0.011198	0
ENSG00000005194	CIAPIN1	16	57462081	57481440	76	2.2836	0.011198	0
ENSG00000149435	GGTLC1	20	23965690	23969416	9	2.2834	0.011202	0
ENSG00000124215	CDH26	20	58533471	58609066	236	2.2831	0.011211	0
ENSG00000259040	BLOC1S5-TXNDC5	6	7881755	8064597	752	2.2806	0.011287	0
ENSG00000197275	RAD54B	8	95384188	95487337	448	2.2799	0.011308	0
ENSG00000021300	PLEKHB1	11	73357223	73373864	63	2.279	0.011333	0
ENSG00000162624	LHX8	1	75594119	75627218	89	2.2788	0.011339	0
ENSG00000243244	STON1	2	48756522	48826025	332	2.2787	0.011343	0
ENSG00000141446	ESCO1	18	19109242	19180845	92	2.2785	0.011349	0
ENSG00000166503	HDGFRP3	15	83784320	83876770	239	2.2783	0.011353	0
ENSG00000138709	LARP1B	4	128982423	129144086	398	2.278	0.011362	0
ENSG00000269676	MUC8	12	133049334	133050726	1	2.2776	0.011376	0
ENSG00000100983	GSS	20	33516236	33543620	42	2.2775	0.011378	0
ENSG00000198931	APRT	16	88875747	88878352	15	2.2758	0.011428	0
ENSG00000215529	EFCAB8	20	31446729	31549006	387	2.2751	0.011451	0
ENSG00000112531	QKI	6	163835032	163999628	502	2.2742	0.011476	0
ENSG00000102967	DHODH	16	72042487	72058954	64	2.274	0.011482	0
ENSG00000115252	PDE1A	2	183004763	183387919	1611	2.274	0.011483	0
ENSG00000215545	DEFB116	20	29891015	29896388	8	2.2723	0.011533	0
ENSG00000222007	AC064874.1	2	236682499	236692031	57	2.2714	0.011562	0
ENSG00000140694	PARN	16	14529558	14726585	492	2.2714	0.011562	0
ENSG00000072110	ACTN1	14	69340860	69446157	485	2.2706	0.011585	0
ENSG00000135912	TTLL4	2	219575568	219620139	165	2.2699	0.011606	0
ENSG00000167088	SNRPD1	18	19192228	19210417	38	2.2697	0.011612	0
ENSG00000176953	NFATC2IP	16	28962128	28978418	35	2.2697	0.011614	0
ENSG00000165219	GAPVD1	9	128024073	128129486	229	2.2685	0.01165	0
ENSG00000154269	ENPP3	6	131949582	132068553	365	2.2673	0.011687	0
ENSG00000137216	TMEM63B	6	44094651	44123256	115	2.2671	0.011692	0
ENSG00000145907	G3BP1	5	151150606	151192346	146	2.2668	0.0117	0
ENSG00000033100	CHPF2	7	150929575	150935908	29	2.2663	0.011715	0
ENSG00000050555	LAMC3	9	133884469	133969860	424	2.2661	0.011722	0
ENSG00000071655	MBD3	19	1576639	1592882	39	2.2659	0.01173	0
ENSG00000213079	SCAF8	6	155054459	155155192	294	2.2657	0.011736	0
ENSG00000216490	IFI30	19	18283972	18288927	13	2.2655	0.01174	0
ENSG00000138621	PPCDC	15	75315896	75409803	293	2.2649	0.011761	0
ENSG00000133083	DCLK1	13	36345478	36705443	1335	2.2647	0.011766	0
ENSG00000272916	RP11-574K11.31	10	75556272	75571409	24	2.2637	0.011795	0
ENSG00000114656	KIAA1257	3	128628709	128721533	417	2.2629	0.011822	0
ENSG00000090006	LTBP4	19	41098789	41135725	144	2.2628	0.011823	0
ENSG00000255622	PCDHB17	5	140535577	140538639	15	2.2623	0.01184	0
ENSG00000026950	BTN3A1	6	26402465	26415444	64	2.2612	0.011874	0
ENSG00000173369	C1QB	1	22979255	22988031	37	2.2611	0.011877	0
ENSG00000180483	DEFB119	20	29964967	29978406	33	2.2609	0.011882	0
ENSG00000110693	SOX6	11	15987995	16761138	1937	2.2608	0.011887	0
ENSG00000164258	NDUFS4	5	52856463	52979168	449	2.26	0.011911	0
ENSG00000143771	CNIH4	1	224544552	224567161	61	2.2596	0.011924	0
ENSG00000077063	CTTNBP2	7	117350705	117514193	508	2.2595	0.011925	0
ENSG00000164924	YWHAZ	8	101928753	101965616	123	2.2585	0.011958	0
ENSG00000106003	LFNG	7	2552163	2568811	52	2.2563	0.012027	0
ENSG00000239665	RP11-295P9.3	10	13652047	13710299	316	2.2558	0.012041	0
ENSG00000154035	C17orf103	17	21142183	21156722	53	2.2553	0.012058	0
ENSG00000006468	ETV1	7	13930853	14031050	491	2.2532	0.012124	0
ENSG00000127445	PIN1	19	9945933	9960358	49	2.2525	0.012144	0
ENSG00000220201	ZGLP1	19	10415479	10420556	15	2.2524	0.012149	0
ENSG00000182334	OR5P3	11	7846584	7847519	5	2.2523	0.01215	0
ENSG00000102978	POLR2C	16	57496299	57505922	28	2.2515	0.012178	0
ENSG00000162946	DISC1	1	231762561	232177018	1565	2.2509	0.012195	0
ENSG00000142186	SCYL1	11	65292548	65306175	34	2.2503	0.012215	0
ENSG00000104112	SCG3	15	51973550	52013223	106	2.2498	0.01223	0
ENSG00000136463	TACO1	17	61678231	61685725	16	2.2498	0.01223	0
ENSG00000115750	TAF1B	2	9983483	10074545	475	2.2495	0.012239	0
ENSG00000258365	RP11-1105G2.3	12	94671534	94676620	28	2.249	0.012258	0
ENSG00000253731	PCDHGA6	5	140753651	140892546	537	2.2482	0.012283	0
ENSG00000188735	TMEM120B	12	122150658	122220907	228	2.2477	0.012296	0
ENSG00000174145	KIAA1239	4	37245842	37451087	929	2.2466	0.012334	0
ENSG00000138600	SPPL2A	15	50999506	51058005	228	2.2455	0.012367	0
ENSG00000214530	STARD10	11	72465774	72504726	96	2.2455	0.012368	0
ENSG00000165152	TMEM246	9	104235453	104295819	258	2.2443	0.012407	0
ENSG00000048052	HDAC9	7	18126572	19042039	3458	2.2438	0.012423	0
ENSG00000182896	TMEM95	17	7258442	7260538	3	2.2432	0.012442	0
ENSG00000146047	HIST1H2BA	6	25727137	25727573	8	2.2423	0.01247	0
ENSG00000173421	CCDC36	3	49235861	49295537	104	2.2422	0.012474	0
ENSG00000081154	PCNP	3	101292939	101313281	64	2.2417	0.012492	0
ENSG00000160948	VPS28	8	145649000	145653931	13	2.241	0.012513	0
ENSG00000248801	RP11-664D7.4	8	69215703	69243726	76	2.24	0.012545	0
ENSG00000130382	MLLT1	19	6212966	6279959	228	2.2392	0.012572	0
ENSG00000123358	NR4A1	12	52416616	52453291	122	2.2388	0.012583	0
ENSG00000256632	RP13-672B3.2	12	133264635	133291498	80	2.2383	0.0126	0
ENSG00000145191	EIF2B5	3	183852826	184402546	2416	2.2381	0.012607	0
ENSG00000237289	CKMT1B	15	43885252	43897099	29	2.2372	0.012638	0
ENSG00000109586	GALNT7	4	174089904	174245118	509	2.2367	0.012654	0
ENSG00000128708	HAT1	2	172778958	172848599	253	2.2365	0.012658	0
ENSG00000143995	MEIS1	2	66660584	66801001	377	2.2356	0.012689	0
ENSG00000268218	AC137932.1	16	89334512	89339452	25	2.2356	0.012691	0
ENSG00000148377	IDI2	10	1064847	1071799	46	2.2355	0.012692	0
ENSG00000130766	SESN2	1	28586038	28609002	82	2.2353	0.012698	0
ENSG00000164535	DAGLB	7	6448757	6523821	390	2.2346	0.012721	0
ENSG00000157045	NTAN1	16	15131710	15149921	60	2.2341	0.012739	0
ENSG00000142515	KLK3	19	51358171	51364020	44	2.2333	0.012765	0
ENSG00000162928	PEX13	2	61244360	61279125	87	2.2328	0.012782	0
ENSG00000214921	AC003102.1	17	42325758	42327236	4	2.2321	0.012803	0
ENSG00000110075	PPP6R3	11	68228186	68382802	467	2.2321	0.012804	0
ENSG00000023909	GCLM	1	94350761	94374966	77	2.2315	0.012824	0
ENSG00000149972	CNTN5	11	98891683	100229616	6682	2.2312	0.012833	0
ENSG00000204956	PCDHGA1	5	140710252	140892546	682	2.231	0.012841	0
ENSG00000116863	ADPRHL2	1	36554476	36559533	4	2.2299	0.012877	0
ENSG00000124406	ATP8A1	4	42410390	42659122	924	2.229	0.012906	0
ENSG00000105662	CRTC1	19	18794487	18893004	346	2.2286	0.01292	0
ENSG00000257218	GATC	12	120884241	120899389	49	2.2281	0.012936	0
ENSG00000123374	CDK2	12	56360553	56366568	8	2.2279	0.012945	0
ENSG00000145934	TENM2	5	166711804	167691162	3359	2.2277	0.012949	0
ENSG00000151229	SLC2A13	12	40148823	40499891	886	2.2275	0.012956	0
ENSG00000130656	HBZ	16	202686	204502	1	2.2275	0.012957	0
ENSG00000108511	HOXB6	17	46671639	46682354	30	2.2274	0.01296	0
ENSG00000100815	TRIP11	14	92432335	92507240	205	2.2268	0.012982	0
ENSG00000185236	RAB11B	19	8454865	8469318	64	2.2266	0.012988	0
ENSG00000104611	SH2D4A	8	19171128	19253729	370	2.2262	0.013	0
ENSG00000018625	ATP1A2	1	160085549	160113381	120	2.2261	0.013005	0
ENSG00000078814	MYH7B	20	33563206	33590240	79	2.2253	0.01303	0
ENSG00000206432	TMEM200C	18	5882071	5895954	50	2.225	0.01304	0
ENSG00000153037	SRP19	5	112196919	112205485	53	2.2244	0.013062	0
ENSG00000158321	AUTS2	7	69063905	70258054	3659	2.224	0.013075	0
ENSG00000116218	NPHS2	1	179519674	179545087	140	2.2237	0.013083	0
ENSG00000168818	STX18	4	4417469	4544073	476	2.2235	0.013091	0
ENSG00000169118	CSNK1G1	15	64457716	64648442	534	2.2234	0.013096	0
ENSG00000134982	APC	5	112043195	112181936	548	2.2228	0.013114	0
ENSG00000154655	L3MBTL4	18	5954705	6415236	1478	2.2228	0.013115	0
ENSG00000152804	HHEX	10	94447945	94455403	14	2.221	0.013175	0
ENSG00000103043	VAC14	16	70721342	70835064	500	2.2205	0.013193	0
ENSG00000249115	HAUS5	19	36103646	36116251	33	2.2191	0.013241	0
ENSG00000157216	SSBP3	1	54691105	54879152	690	2.2187	0.013254	0
ENSG00000113211	PCDHB6	5	140529683	140532868	24	2.2176	0.013291	0
ENSG00000236980	C3orf84	3	49215065	49229291	26	2.2161	0.013342	0
ENSG00000047365	ARAP2	4	35949843	36246131	1048	2.216	0.013345	0
ENSG00000134343	ANO3	11	26210829	26684835	2562	2.2158	0.013354	0
ENSG00000167395	ZNF646	16	31085743	31095517	19	2.2151	0.013377	0
ENSG00000151292	CSNK1G3	5	122847793	122952739	262	2.2151	0.013378	0
ENSG00000177453	NIM1K	5	43192173	43280952	306	2.215	0.013379	0
ENSG00000175029	CTBP2	10	126676421	126849739	907	2.2146	0.013393	0
ENSG00000214435	AS3MT	10	104629273	104661656	122	2.2142	0.013409	0
ENSG00000078098	FAP	2	163027194	163101661	164	2.2119	0.013486	0
ENSG00000167081	PBX3	9	128509624	128729656	462	2.2117	0.013495	0
ENSG00000205359	SLCO6A1	5	101707486	101834720	560	2.2115	0.0135	0
ENSG00000125991	ERGIC3	20	34129770	34145405	41	2.2111	0.013515	0
ENSG00000196834	POTEI	2	131217028	131267239	2	2.211	0.013519	0
ENSG00000205318	GCNT6	6	10633993	10647501	53	2.21	0.013553	0
ENSG00000144550	CPNE9	3	9745491	9771592	67	2.21	0.013554	0
ENSG00000176422	SPRYD4	12	56862301	56864763	6	2.2079	0.013626	0
ENSG00000161847	RAVER1	19	10426888	10444316	73	2.2066	0.013671	0
ENSG00000119125	GDA	9	74729511	74872109	445	2.2065	0.013674	0
ENSG00000171223	JUNB	19	12902310	12904124	2	2.2064	0.013679	0
ENSG00000166275	C10orf32	10	104613980	104624718	28	2.2055	0.013708	0
ENSG00000156049	GNA14	9	80037995	80263223	986	2.2049	0.013731	0
ENSG00000134146	DPH6	15	35509546	35838394	927	2.2046	0.013743	0
ENSG00000131043	AAR2	20	34824381	34858840	75	2.2044	0.01375	0
ENSG00000179044	EXOC3L1	16	67218269	67224107	15	2.2029	0.0138	0
ENSG00000268519	AC073528.1	12	77949297	77950568	3	2.2025	0.013817	0
ENSG00000100528	CNIH1	14	54893654	54908149	43	2.2023	0.013823	0
ENSG00000071575	TRIB2	2	12857015	12882860	77	2.2016	0.013848	0
ENSG00000135346	CGA	6	87795216	87804824	30	2.2012	0.013861	0
ENSG00000114054	PCCB	3	135969148	136056738	177	2.2001	0.013898	0
ENSG00000174521	TTC9B	19	40721965	40724306	6	2.2	0.013902	0
ENSG00000146054	TRIM7	5	180620924	180632293	69	2.1986	0.013954	0
ENSG00000188177	ZC3H6	2	113033171	113097640	158	2.198	0.013974	0
ENSG00000173281	PPP1R3B	8	8993765	9009084	57	2.198	0.013975	0
ENSG00000165502	RPL36AL	14	50085237	50087403	7	2.198	0.013976	0
ENSG00000206579	XKR4	8	56014949	56454613	1748	2.1976	0.01399	0
ENSG00000134538	SLCO1B1	12	21284136	21392180	432	2.1974	0.013994	0
ENSG00000106733	NMRK1	9	77675489	77703133	138	2.1974	0.013996	0
ENSG00000144057	ST6GAL2	2	107418056	107503564	398	2.1958	0.014053	0
ENSG00000250799	PRODH2	19	36290890	36304201	39	2.195	0.014081	0
ENSG00000115840	SLC25A12	2	172640880	172864766	863	2.1945	0.014099	0
ENSG00000054796	SPO11	20	55904815	55919050	48	2.1934	0.014138	0
ENSG00000033122	LRRC7	1	70034081	70617628	2053	2.1933	0.014144	0
ENSG00000167315	ACAA2	18	47309869	47340330	103	2.1913	0.014216	0
ENSG00000168038	ULK4	3	41288090	42003922	3170	2.191	0.014226	0
ENSG00000221955	SLC12A8	3	124801480	124998021	888	2.1909	0.014229	0
ENSG00000109132	PHOX2B	4	41746099	41750987	12	2.1908	0.014231	0
ENSG00000268632	AC073657.1	15	42073346	42076229	11	2.1894	0.014284	0
ENSG00000221880	KRTAP1-3	17	39190142	39191107	5	2.1891	0.014296	0
ENSG00000214756	METTL12	11	62432781	62435968	10	2.189	0.014297	0
ENSG00000111780	AL021546.6	12	120876001	120897809	70	2.188	0.014334	0
ENSG00000163599	CTLA4	2	204732509	204738683	7	2.1874	0.014356	0
ENSG00000143315	PIGM	1	159997462	160001783	14	2.1864	0.014392	0
ENSG00000257062	RP11-125O5.2	12	21200113	21329829	493	2.1859	0.014412	0
ENSG00000177646	ACAD9	3	128598439	128634910	185	2.1854	0.014431	0
ENSG00000089159	PXN	12	120648250	120703574	144	2.1839	0.014485	0
ENSG00000125846	ZNF133	20	18269121	18297640	102	2.1834	0.014503	0
ENSG00000129625	REEP5	5	112212084	112258236	227	2.183	0.014518	0
ENSG00000164163	ABCE1	4	146019084	146050331	23	2.183	0.014519	0
ENSG00000154227	CERS3	15	100940600	101085200	707	2.1815	0.014574	0
ENSG00000204991	SPIRE2	16	89884587	89937727	216	2.1803	0.014618	0
ENSG00000262209	PCDHGB3	5	140749831	140892546	549	2.1797	0.014641	0
ENSG00000136240	KDELR2	7	6485584	6523873	186	2.1792	0.014658	0
ENSG00000007001	UPP2	2	158733214	158992666	972	2.1791	0.014663	0
ENSG00000022277	RTFDC1	20	55043647	55093943	134	2.1788	0.014672	0
ENSG00000164978	NUDT2	9	34329504	34343709	31	2.1781	0.014699	0
ENSG00000159069	FBXW5	9	139834887	139839148	16	2.1773	0.014728	0
ENSG00000196189	SEMA4A	1	156117157	156147543	59	2.1766	0.014756	0
ENSG00000132530	XAF1	17	6658766	6678966	54	2.1764	0.014761	0
ENSG00000160741	CRTC2	1	153920145	153931101	16	2.1763	0.014766	0
ENSG00000139540	SLC39A5	12	56623833	56631630	15	2.1762	0.014772	0
ENSG00000154134	ROBO3	11	124735282	124751366	63	2.1761	0.014773	0
ENSG00000268556	AC012360.1	2	105867759	105869601	5	2.1743	0.014843	0
ENSG00000099381	SETD1A	16	30968615	30996437	41	2.1729	0.014895	0
ENSG00000254221	PCDHGB1	5	140729828	140892546	616	2.1727	0.0149	0
ENSG00000184985	SORCS2	4	7194265	7744554	3639	2.1724	0.014914	0
ENSG00000014914	MTMR11	1	149900543	149908791	14	2.1699	0.015007	0
ENSG00000066032	CTNNA2	2	79412357	80875905	6061	2.1696	0.01502	0
ENSG00000183682	BMP8A	1	39957318	39991607	84	2.1692	0.015032	0
ENSG00000132600	PRMT7	16	68344877	68392466	174	2.1692	0.015032	0
ENSG00000269920	RP11-690P14.4	10	97733786	97792432	222	2.1689	0.015045	0
ENSG00000188649	CC2D2B	10	97733786	97792441	222	2.1689	0.015045	0
ENSG00000105894	PTN	7	136912088	137028611	470	2.1687	0.015053	0
ENSG00000131626	PPFIA1	11	70116806	70230509	305	2.1674	0.015103	0
ENSG00000124198	ARFGEF2	20	47538427	47653230	351	2.1669	0.015122	0
ENSG00000091513	TF	3	133464800	133497850	139	2.1658	0.015164	0
ENSG00000157020	SEC13	3	10334815	10362862	113	2.165	0.015196	0
ENSG00000160867	FGFR4	5	176513887	176525145	41	2.1634	0.015255	0
ENSG00000163113	OTUD7B	1	149909705	149982625	76	2.1622	0.015301	0
ENSG00000103671	TRIP4	15	64679947	64747502	169	2.1618	0.015318	0
ENSG00000028310	BRD9	5	850406	892939	153	2.1601	0.015383	0
ENSG00000197658	SLC22A24	11	62847412	62911693	324	2.1596	0.015403	0
ENSG00000183454	GRIN2A	16	9852376	10276611	2079	2.1586	0.015439	0
ENSG00000214643	DEFB133	6	49913814	49917157	16	2.1581	0.015459	0
ENSG00000119328	FAM206A	9	111696461	111713024	52	2.1575	0.015483	0
ENSG00000075151	EIF4G3	1	21132963	21503377	841	2.1572	0.015494	0
ENSG00000110002	VWA5A	11	123986069	124018428	94	2.1571	0.0155	0
ENSG00000124562	SNRPC	6	34725183	34741571	68	2.1566	0.015519	0
ENSG00000174500	GCSAM	3	111839688	111852152	41	2.156	0.015542	0
ENSG00000162062	C16orf59	16	2510081	2514964	7	2.1552	0.015572	0
ENSG00000113212	PCDHB7	5	140552243	140555957	19	2.1551	0.015575	0
ENSG00000165323	FAT3	11	92085262	92629618	1765	2.1546	0.015596	0
ENSG00000166069	TMCO5A	15	38214140	38259925	132	2.154	0.01562	0
ENSG00000197901	SLC22A6	11	62703857	62752455	148	2.1532	0.015651	0
ENSG00000116675	DNAJC6	1	65713902	65881552	534	2.153	0.015659	0
ENSG00000268413	AC003043.1	17	42335297	42355825	58	2.1526	0.015674	0
ENSG00000158691	ZSCAN12	6	28346732	28367511	84	2.1525	0.015678	0
ENSG00000039068	CDH1	16	68771128	68869451	407	2.1514	0.015722	0
ENSG00000186496	ZNF396	18	32946661	32957301	30	2.151	0.015739	0
ENSG00000243708	PLA2G4B	15	42120283	42140345	95	2.1502	0.015772	0
ENSG00000168970	JMJD7-PLA2G4B	15	42120293	42140353	95	2.1502	0.015772	0
ENSG00000062485	CS	12	56665483	56694176	49	2.1501	0.015773	0
ENSG00000144895	EIF2A	3	150264465	150302029	103	2.1499	0.01578	0
ENSG00000107874	CUEDC2	10	104183002	104192418	11	2.1494	0.015802	0
ENSG00000166510	CCDC68	18	52568740	52626739	201	2.1491	0.015814	0
ENSG00000263588	RP11-595B24.2	18	19668021	19678741	57	2.1484	0.01584	0
ENSG00000204532	ZSCAN5C	19	56713670	56720821	43	2.1484	0.015841	0
ENSG00000125820	NKX2-2	20	21491648	21494664	9	2.1479	0.015862	0
ENSG00000133943	C14orf159	14	91526677	91691976	615	2.1477	0.015871	0
ENSG00000111981	ULBP1	6	150285143	150294846	51	2.147	0.015897	0
ENSG00000164091	WDR82	3	52288437	52322036	92	2.1464	0.01592	0
ENSG00000145723	GIN1	5	102421704	102455855	114	2.1457	0.015947	0
ENSG00000168118	RAB4A	1	229406822	229441641	105	2.1455	0.015955	0
ENSG00000120742	SERP1	3	150259781	150321015	185	2.1455	0.015955	0
ENSG00000157423	HYDIN	16	70841281	71264625	589	2.1447	0.01599	0
ENSG00000241127	YAE1D1	7	39605975	39649919	176	2.1444	0.015999	0
ENSG00000101665	SMAD7	18	46446223	46477081	109	2.1438	0.016024	0
ENSG00000187566	NHLRC1	6	18120718	18122851	8	2.1437	0.016027	0
ENSG00000182013	PNMAL1	19	46969748	46974820	33	2.1435	0.016035	0
ENSG00000135740	SLC9A5	16	67271586	67306093	65	2.1432	0.016048	0
ENSG00000104765	BNIP3L	8	26240414	26363152	601	2.1431	0.016052	0
ENSG00000185875	THNSL1	10	25305587	25315593	45	2.1429	0.016062	0
ENSG00000262576	PCDHGA4	5	140734768	140892546	596	2.1427	0.016069	0
ENSG00000113749	HRH2	5	175085033	175113245	61	2.1419	0.016101	0
ENSG00000120251	GRIA2	4	158125334	158287227	392	2.1416	0.016111	0
ENSG00000266076	CTD-2535L24.2	17	63534220	63637151	291	2.1412	0.01613	0
ENSG00000182256	GABRG3	15	27216429	27778373	1755	2.1396	0.016193	0
ENSG00000115514	TXNDC9	2	99935445	99957165	58	2.1393	0.016205	0
ENSG00000101367	MAPRE1	20	31407699	31438211	103	2.1387	0.016231	0
ENSG00000161594	KLHL10	17	39991937	40004636	40	2.1385	0.016238	0
ENSG00000053108	FSTL4	5	132532147	132948255	1658	2.1378	0.016266	0
ENSG00000170421	KRT8	12	53290977	53343738	199	2.1369	0.016301	0
ENSG00000197465	GYPE	4	144792020	144826716	74	2.1368	0.016307	0
ENSG00000136689	IL1RN	2	113864791	113891593	131	2.1355	0.016358	0
ENSG00000101251	SEL1L2	20	13829893	13977089	464	2.1349	0.016384	0
ENSG00000109819	PPARGC1A	4	23756664	23905712	547	2.1349	0.016385	0
ENSG00000050628	PTGER3	1	71318036	71513491	730	2.1343	0.01641	0
ENSG00000126107	HECTD3	1	45468212	45477001	40	2.1336	0.016436	0
ENSG00000103479	RBL2	16	53467889	53525561	192	2.1332	0.016454	0
ENSG00000164897	TMUB1	7	150778167	150780633	6	2.1323	0.01649	0
ENSG00000253485	PCDHGA5	5	140743898	140892546	570	2.1323	0.016491	0
ENSG00000122585	NPY	7	24323782	24331484	43	2.1323	0.016493	0
ENSG00000197045	GMFB	14	54941202	54955914	25	2.1319	0.016508	0
ENSG00000135365	PHF21A	11	45950871	46142985	407	2.1319	0.016509	0
ENSG00000161011	SQSTM1	5	179233388	179265078	151	2.1316	0.01652	0
ENSG00000204687	MAS1L	6	29454474	29455738	9	2.1316	0.016522	0
ENSG00000181163	NPM1	5	170814120	170838141	92	2.1302	0.016578	0
ENSG00000139645	ANKRD52	12	56631591	56652175	35	2.1291	0.016622	0
ENSG00000149609	C20orf144	20	32250090	32253425	1	2.1291	0.016623	0
ENSG00000181004	BBS12	4	123653857	123666098	42	2.1287	0.016639	0
ENSG00000167487	KLHL26	19	18747775	18781309	132	2.1282	0.016658	0
ENSG00000187867	PALM3	19	14164177	14169971	16	2.1279	0.016671	0
ENSG00000139287	TPH2	12	72332626	72580398	772	2.1279	0.016672	0
ENSG00000112033	PPARD	6	35310335	35395968	362	2.1273	0.016697	0
ENSG00000165899	OTOGL	12	80603233	80772870	518	2.1262	0.016742	0
ENSG00000249709	ZNF564	19	12636184	12662356	70	2.1251	0.016788	0
ENSG00000159905	ZNF221	19	44455375	44471861	88	2.1245	0.016815	0
ENSG00000104365	IKBKB	8	42128820	42189973	128	2.1242	0.016827	0
ENSG00000151304	SRFBP1	5	121297656	121411265	275	2.1226	0.016893	0
ENSG00000218823	PAPOLB	7	4897364	4901625	18	2.1226	0.016894	0
ENSG00000081853	PCDHGA2	5	140718539	140892546	658	2.1226	0.016895	0
ENSG00000135723	FHOD1	16	67263290	67281561	29	2.1223	0.016907	0
ENSG00000157193	LRP8	1	53711217	53793742	248	2.1221	0.016914	0
ENSG00000204694	OR11A1	6	29393281	29424848	292	2.1218	0.016929	0
ENSG00000118193	KIF14	1	200520628	200589862	339	2.1217	0.016932	0
ENSG00000115896	PLCL1	2	198669426	199437305	2475	2.1215	0.01694	0
ENSG00000113600	C9	5	39284364	39424970	657	2.1212	0.016951	0
ENSG00000119285	HEATR1	1	236712305	236767804	393	2.1209	0.016964	0
ENSG00000143819	EPHX1	1	225997794	226033260	156	2.1208	0.01697	0
ENSG00000179886	TIGD5	8	144680074	144682485	8	2.1197	0.017017	0
ENSG00000143614	GATAD2B	1	153777201	153895451	259	2.1193	0.017031	0
ENSG00000141736	ERBB2	17	37844167	37886679	82	2.1191	0.01704	0
ENSG00000159873	CCDC117	22	29168662	29185283	67	2.1174	0.017111	0
ENSG00000171103	TRMT61B	2	29072687	29093167	67	2.1165	0.017153	0
ENSG00000228300	C19orf24	19	1275026	1279248	5	2.1163	0.017158	0
ENSG00000044574	HSPA5	9	127997132	128003609	8	2.1163	0.017159	0
ENSG00000143368	SF3B4	1	149895209	149900236	10	2.1158	0.017179	0
ENSG00000112562	SMOC2	6	168841831	169073984	1217	2.1153	0.017202	0
ENSG00000124177	CHD6	20	40030741	40247133	654	2.1151	0.01721	0
ENSG00000144677	CTDSPL	3	37903451	38025960	339	2.1141	0.017255	0
ENSG00000165490	C11orf82	11	82611017	82669319	181	2.114	0.017259	0
ENSG00000171448	ZBTB26	9	125677845	125693779	45	2.1135	0.017278	0
ENSG00000235109	ZSCAN31	6	28292470	28324048	151	2.1135	0.01728	0
ENSG00000196591	HDAC2	6	114254192	114332472	240	2.1126	0.017315	0
ENSG00000184983	NDUFA6	22	42481529	42486959	11	2.1111	0.017381	0
ENSG00000151240	DIP2C	10	320130	735683	1651	2.1106	0.017402	0
ENSG00000159189	C1QC	1	22970123	22974603	22	2.1105	0.017408	0
ENSG00000188641	DPYD	1	97543299	98386605	2850	2.1098	0.017439	0
ENSG00000112419	PHACTR2	6	143857982	144152322	1245	2.1098	0.01744	0
ENSG00000197959	DNM3	1	171810621	172387606	1808	2.1092	0.017463	0
ENSG00000269650	AL121895.1	20	34756461	34758180	7	2.1089	0.017476	0
ENSG00000139428	MMAB	12	109991542	110011679	100	2.1085	0.017492	0
ENSG00000180357	ZNF609	15	64752941	64978264	534	2.1081	0.017513	0
ENSG00000253910	PCDHGB2	5	140739703	140892546	580	2.1071	0.017553	0
ENSG00000214842	RAD51AP2	2	17691851	17699706	33	2.107	0.017557	0
ENSG00000183578	TNFAIP8L3	15	51348795	51397473	114	2.1059	0.017608	0
ENSG00000171492	LRRC8D	1	90286573	90402170	282	2.1056	0.01762	0
ENSG00000223510	CDRT15	17	14138990	14140179	2	2.1048	0.017653	0
ENSG00000222020	AC062017.1	2	240323130	240324058	6	2.1047	0.017659	0
ENSG00000186998	EMID1	22	29601840	29655586	209	2.1041	0.017683	0
ENSG00000169925	BRD3	9	136895427	136933657	191	2.1032	0.017723	0
ENSG00000143702	CEP170	1	243287730	243418650	264	2.1031	0.017729	0
ENSG00000125703	ATG4C	1	63249806	63331184	200	2.103	0.017735	0
ENSG00000196262	PPIA	7	44836279	44864163	93	2.1028	0.017743	0
ENSG00000176124	DLEU1	13	50656307	51297372	2039	2.1019	0.017781	0
ENSG00000116106	EPHA4	2	222282747	222438922	620	2.1013	0.017807	0
ENSG00000150867	PIP4K2A	10	22823778	23003484	764	2.1	0.017865	0
ENSG00000189091	SF3B3	16	70557691	70608820	103	2.0997	0.017877	0
ENSG00000071967	CYBRD1	2	172378757	172414643	206	2.0997	0.01788	0
ENSG00000244754	N4BP2L2	13	33006554	33112970	192	2.0994	0.017891	0
ENSG00000141452	C18orf8	18	21083473	21111746	61	2.0987	0.017922	0
ENSG00000269469	CTD-3148I10.9	19	49966009	49989488	72	2.0983	0.017939	0
ENSG00000136270	TBRG4	7	45139699	45151646	48	2.098	0.017954	0
ENSG00000137764	MAP2K5	15	67835047	68099461	693	2.0979	0.017956	0
ENSG00000071539	TRIP13	5	892758	919472	96	2.0975	0.017973	0
ENSG00000187122	SLIT1	10	98757795	98945677	723	2.0964	0.018024	0
ENSG00000137434	C6orf52	6	10671651	10695030	65	2.0958	0.01805	0
ENSG00000178243	C9orf62	9	138235095	138238408	12	2.0958	0.018051	0
ENSG00000137259	HIST1H2AB	6	26033320	26033796	3	2.0954	0.018066	0
ENSG00000159182	PRAC1	17	46799084	46799884	4	2.0954	0.018066	0
ENSG00000178982	EIF3K	19	39109735	39127595	20	2.0953	0.018074	0
ENSG00000179399	GPC5	13	92050929	93519490	5387	2.095	0.018084	0
ENSG00000081320	STK17B	2	196998290	197041227	196	2.0945	0.018107	0
ENSG00000166046	TCP11L2	12	106695707	106740793	159	2.0944	0.018112	0
ENSG00000172273	HINFP	11	118992297	119006752	37	2.0939	0.018133	0
ENSG00000114948	ADAM23	2	207308263	207485851	606	2.0939	0.018136	0
ENSG00000169660	HEXDC	17	80376194	80400521	73	2.0936	0.018147	0
ENSG00000162687	KCNT2	1	196194909	196578355	1070	2.0921	0.018213	0
ENSG00000169951	ZNF764	16	30565085	30569819	10	2.0918	0.018227	0
ENSG00000128886	ELL3	15	44064798	44069741	5	2.0917	0.018233	0
ENSG00000184995	IFNE	9	21480841	21482312	4	2.0914	0.018246	0
ENSG00000170044	ZPLD1	3	101818088	102198685	982	2.0913	0.018252	0
ENSG00000079337	RAPGEF3	12	48128455	48164823	179	2.0912	0.018257	0
ENSG00000132872	SYT4	18	40847843	40857615	14	2.0898	0.01832	0
ENSG00000254245	PCDHGA3	5	140723601	140892546	638	2.0896	0.018327	0
ENSG00000129195	FAM64A	17	6347735	6354789	28	2.0894	0.018335	0
ENSG00000184428	TOP1MT	8	144386554	144442149	314	2.0894	0.018336	0
ENSG00000130204	TOMM40	19	45393826	45406946	60	2.0891	0.018351	0
ENSG00000102539	MLNR	13	49794474	49796513	1	2.0883	0.018387	0
ENSG00000173930	SLCO4C1	5	101569690	101632253	285	2.0881	0.018393	0
ENSG00000073150	PANX2	22	50609160	50618723	35	2.0875	0.018422	0
ENSG00000170074	FAM153A	5	177134982	177210399	22	2.0873	0.018431	0
ENSG00000099364	FBXL19	16	30934376	30960104	36	2.0868	0.018451	0
ENSG00000181718	OR5T2	11	55999490	56000737	13	2.0864	0.01847	0
ENSG00000128322	IGLL1	22	23915312	23922495	40	2.0863	0.018475	0
ENSG00000087301	TXNDC16	14	52897308	53019240	330	2.0844	0.018562	0
ENSG00000154359	LONRF1	8	12579403	12613582	118	2.0841	0.018574	0
ENSG00000181222	POLR2A	17	7387685	7417933	135	2.0832	0.018618	0
ENSG00000055118	KCNH2	7	150642049	150675403	117	2.0821	0.018665	0
ENSG00000132768	DPH2	1	44435672	44439041	3	2.0814	0.018697	0
ENSG00000167778	SPRYD3	12	53458388	53473204	31	2.0796	0.018781	0
ENSG00000197150	ABCB8	7	150725510	150744869	74	2.0782	0.018847	0
ENSG00000185658	BRWD1	21	40556102	40693485	438	2.0782	0.018847	0
ENSG00000132958	TPTE2	13	19997017	20110903	307	2.0771	0.018895	0
ENSG00000186103	ARGFX	3	121289551	121305481	75	2.0761	0.018943	0
ENSG00000171872	KLF17	1	44584522	44600812	73	2.0757	0.018963	0
ENSG00000140995	DEF8	16	90014333	90034468	111	2.0756	0.018965	0
ENSG00000186393	KRT26	17	38922490	38928414	17	2.0754	0.018977	0
ENSG00000124003	MOGAT1	2	223536505	223574649	176	2.0752	0.018985	0
ENSG00000051620	HEBP2	6	138724668	138743334	63	2.0749	0.018997	0
ENSG00000107937	GTPBP4	10	1034338	1065876	139	2.074	0.019039	0
ENSG00000141837	CACNA1A	19	13317256	13734804	1711	2.0735	0.019063	0
ENSG00000213588	ZBTB9	6	33422356	33425325	8	2.0729	0.01909	0
ENSG00000163104	SMARCAD1	4	95128762	95212443	293	2.0727	0.019102	0
ENSG00000198315	ZKSCAN8	6	28109688	28127250	60	2.071	0.019178	0
ENSG00000117906	RCN2	15	77223960	77242601	41	2.0705	0.019203	0
ENSG00000088682	COQ9	16	57481337	57495187	38	2.07	0.019227	0
ENSG00000162510	MATN1	1	31184124	31196434	30	2.0698	0.019238	0
ENSG00000038219	BOD1L1	4	13570362	13629347	169	2.0693	0.019261	0
ENSG00000173011	TADA2B	4	7043626	7059679	66	2.0684	0.019303	0
ENSG00000168875	SOX14	3	137483579	137484396	1	2.0677	0.019333	0
ENSG00000081138	CDH7	18	63417488	63548638	424	2.0677	0.019335	0
ENSG00000113391	FAM172A	5	92953775	93447404	1072	2.0675	0.019344	0
ENSG00000115904	SOS1	2	39208537	39351486	473	2.0672	0.019357	0
ENSG00000120159	CAAP1	9	26840683	26892802	178	2.0671	0.01936	0
ENSG00000161082	CELF5	19	3224701	3297074	247	2.067	0.019367	0
ENSG00000140450	ARRDC4	15	98462784	98517068	261	2.066	0.019413	0
ENSG00000184384	MAML2	11	95709762	96076344	1608	2.0656	0.019434	0
ENSG00000058866	DGKG	3	185823457	186080026	816	2.0642	0.0195	0
ENSG00000100304	TTLL12	22	43562628	43583139	125	2.064	0.019508	0
ENSG00000175564	UCP3	11	73711326	73720480	35	2.0638	0.019518	0
ENSG00000135164	DMTF1	7	86781677	86825653	148	2.0634	0.019538	0
ENSG00000176956	LY6H	8	144239331	144242128	7	2.0628	0.019568	0
ENSG00000124164	VAPB	20	56964178	57026157	184	2.0624	0.019585	0
ENSG00000113361	CDH6	5	31193857	31329253	379	2.0622	0.019593	0
ENSG00000110169	HPX	11	6452279	6463847	29	2.0619	0.01961	0
ENSG00000184108	TRIML1	4	189060573	189068897	73	2.0617	0.01962	0
ENSG00000113758	DBN1	5	176883609	176901402	48	2.0616	0.019622	0
ENSG00000267796	LIN37	19	36239262	36245420	15	2.0614	0.019633	0
ENSG00000185008	ROBO2	3	75955846	77699115	6601	2.0613	0.019637	0
ENSG00000142530	FAM71E1	19	50970042	50980010	44	2.0611	0.019648	0
ENSG00000116852	KIF21B	1	200938520	200992828	217	2.061	0.01965	0
ENSG00000003249	DBNDD1	16	90071273	90086536	58	2.0609	0.019654	0
ENSG00000165501	LRR1	14	50065415	50081390	61	2.0607	0.019664	0
ENSG00000082684	SEMA5B	3	122628041	122747452	479	2.0604	0.01968	0
ENSG00000126233	SLURP1	8	143822362	143823829	6	2.0602	0.01969	0
ENSG00000164294	GPX8	5	54455946	54462899	29	2.0602	0.019692	0
ENSG00000172382	PRSS27	16	2762419	2770552	5	2.06	0.019699	0
ENSG00000105664	COMP	19	18893583	18902123	22	2.0578	0.019803	0
ENSG00000162814	SPATA17	1	217804666	218045038	944	2.0574	0.019825	0
ENSG00000251258	RFPL4B	6	112668532	112672498	17	2.0565	0.019865	0
ENSG00000188322	SBK1	16	28303840	28335170	53	2.0565	0.019865	0
ENSG00000185513	L3MBTL1	20	42136320	42179590	157	2.0563	0.019879	0
ENSG00000091622	PITPNM3	17	6354584	6459814	395	2.0562	0.01988	0
ENSG00000089050	RBBP9	20	18467184	18477887	36	2.0561	0.019887	0
ENSG00000214491	SEC14L6	22	30918786	30942669	124	2.0559	0.019895	0
ENSG00000106346	USP42	7	6144515	6201195	242	2.0549	0.019944	0
ENSG00000155561	NUP205	7	135242667	135333505	511	2.0547	0.019953	0
ENSG00000139531	SUOX	12	56390964	56400425	16	2.0546	0.019957	0
ENSG00000120664	SPG20OS	13	36920568	36943738	71	2.0545	0.019965	0
ENSG00000177830	CHID1	11	867357	915058	136	2.0542	0.019979	0
ENSG00000117697	NSL1	1	212899495	212965124	338	2.0542	0.01998	0
ENSG00000008853	RHOBTB2	8	22844930	22877712	85	2.0541	0.019981	0
ENSG00000088812	ATRN	20	3451687	3631769	695	2.0537	0.020004	0
ENSG00000267059	UQCR11	19	1578338	1605444	57	2.0532	0.020025	0
ENSG00000171136	RLN3	19	14138960	14141854	10	2.0526	0.020055	0
ENSG00000164707	SLC13A4	7	135365985	135414006	210	2.0517	0.0201	0
ENSG00000143570	SLC39A1	1	153931575	153940188	17	2.0512	0.020125	0
ENSG00000144407	PTH2R	2	209224438	209719227	1924	2.0511	0.020129	0
ENSG00000139718	SETD1B	12	122242086	122270562	68	2.0509	0.020137	0
ENSG00000118960	HS1BP3	2	20760208	20850849	503	2.0507	0.020146	0
ENSG00000166508	MCM7	7	99690351	99699563	33	2.0505	0.020156	0
ENSG00000115641	FHL2	2	105974169	106054970	343	2.0499	0.020186	0
ENSG00000165630	PRPF18	10	13628927	13672868	159	2.0486	0.020249	0
ENSG00000103044	HAS3	16	69139467	69152622	33	2.0481	0.020275	0
ENSG00000162757	C1orf74	1	209955661	209957904	3	2.0475	0.020306	0
ENSG00000162627	SNX7	1	99127236	99226056	411	2.0474	0.020308	0
ENSG00000131351	HAUS8	19	17160539	17186435	119	2.047	0.020329	0
ENSG00000159788	RGS12	4	3294755	3441640	555	2.0466	0.02035	0
ENSG00000142599	RERE	1	8412457	8877702	1116	2.0465	0.020354	0
ENSG00000174684	B3GNT1	11	66112843	66115163	1	2.0464	0.020356	0
ENSG00000196600	SLC22A25	11	62931248	62997124	320	2.0464	0.020357	0
ENSG00000242259	C22orf39	22	19338891	19435755	285	2.0461	0.020373	0
ENSG00000143549	TPM3	1	154127784	154167124	68	2.046	0.02038	0
ENSG00000198276	UCKL1	20	62571186	62587769	55	2.0442	0.020465	0
ENSG00000100084	HIRA	22	19318221	19435224	336	2.0431	0.020522	0
ENSG00000127080	IPPK	9	95375466	95432547	213	2.0428	0.020535	0
ENSG00000235098	ANKRD65	1	1353800	1357149	7	2.0427	0.02054	0
ENSG00000141580	WDR45B	17	80572438	80606429	143	2.0421	0.020573	0
ENSG00000059804	SLC2A3	12	8071826	8088871	47	2.0408	0.020635	0
ENSG00000135929	CYP27A1	2	219646472	219680016	112	2.0408	0.020636	0
ENSG00000116017	ARID3A	19	925781	975939	230	2.0405	0.020649	0
ENSG00000106069	CHN2	7	29161890	29553944	1511	2.0404	0.020654	0
ENSG00000135945	REV1	2	100016938	100106497	210	2.0395	0.020702	0
ENSG00000225399	RP11-3B7.1	3	49297518	49298744	4	2.0384	0.020757	0
ENSG00000164976	KIAA1161	9	34366668	34376851	23	2.0373	0.020809	0
ENSG00000170776	AKAP13	15	85923802	86292586	1459	2.0358	0.020885	0
ENSG00000079841	RIMS1	6	72596406	73112845	1797	2.0358	0.020887	0
ENSG00000165023	DIRAS2	9	93372114	93405386	134	2.0342	0.020967	0
ENSG00000054282	SDCCAG8	1	243419320	243663394	627	2.0331	0.02102	0
ENSG00000188038	NRN1L	16	67918708	67922758	11	2.033	0.021024	0
ENSG00000189007	ADAT2	6	143743969	143771810	120	2.0318	0.021088	0
ENSG00000145730	PAM	5	102089685	102366809	768	2.0316	0.021099	0
ENSG00000178996	SNX18	5	53813589	53842415	142	2.0313	0.02111	0
ENSG00000109787	KLF3	4	38665817	38702663	106	2.031	0.02113	0
ENSG00000173262	SLC2A14	12	7965108	8043744	298	2.0309	0.021133	0
ENSG00000115414	FN1	2	216225163	216300895	321	2.0309	0.021134	0
ENSG00000101331	CCM2L	20	30598245	30619984	57	2.0306	0.02115	0
ENSG00000139910	NOVA1	14	26912299	27066960	324	2.0304	0.021158	0
ENSG00000107954	NEURL1	10	105253736	105352309	346	2.0296	0.021201	0
ENSG00000011590	ZBTB32	19	36195429	36207940	40	2.0289	0.021232	0
ENSG00000258839	MC1R	16	89978527	89987385	47	2.0286	0.021248	0
ENSG00000119414	PPP6C	9	127908852	127952218	126	2.0286	0.021249	0
ENSG00000114021	NIT2	3	100053545	100075710	79	2.0279	0.021286	0
ENSG00000180806	HOXC9	12	54388679	54397121	17	2.0279	0.021287	0
ENSG00000148814	LRRC27	10	134145614	134195010	247	2.027	0.02133	0
ENSG00000140939	NOL3	16	67204057	67209643	10	2.027	0.021331	0
ENSG00000152291	TGOLN2	2	85545147	85555548	43	2.0262	0.021374	0
ENSG00000117899	MESDC2	15	81239667	81282219	152	2.026	0.02138	0
ENSG00000151692	RNF144A	2	7057523	7208417	635	2.0258	0.021392	0
ENSG00000121335	PRB2	12	11544476	11653975	484	2.0258	0.021395	0
ENSG00000242028	HYPK	15	44088340	44095241	8	2.025	0.021436	0
ENSG00000182500	ORAI1	12	122064455	122080583	45	2.0249	0.021438	0
ENSG00000267260	CTD-2162K18.4	19	37264055	37267980	11	2.024	0.021487	0
ENSG00000168056	LTBP3	11	65306276	65326401	27	2.0237	0.021502	0
ENSG00000105339	DENND3	8	142127377	142205907	299	2.0234	0.021514	0
ENSG00000135617	PRADC1	2	73455134	73460366	18	2.0226	0.021558	0
ENSG00000177721	ANXA2R	5	43039335	43043272	8	2.0214	0.021621	0
ENSG00000124155	PIGT	20	44044717	44054884	20	2.0212	0.021629	0
ENSG00000116120	FARSB	2	223435255	223521056	267	2.0202	0.021681	0
ENSG00000141458	NPC1	18	21086148	21166862	185	2.0199	0.021697	0
ENSG00000165392	WRN	8	30891317	31031285	485	2.0197	0.021705	0
ENSG00000107719	PALD1	10	72238577	72328205	436	2.0196	0.021711	0
ENSG00000258555	SPECC1L-ADORA2A	22	24666866	24838324	483	2.0189	0.021749	0
ENSG00000100362	PVALB	22	37196728	37215523	74	2.018	0.021796	0
ENSG00000177628	GBA	1	155204243	155214490	25	2.0179	0.021801	0
ENSG00000169071	ROR2	9	94325373	94712444	1806	2.0179	0.021802	0
ENSG00000236669	AC006372.1	7	157318477	157320019	5	2.0178	0.021805	0
ENSG00000139641	ESYT1	12	56512034	56538455	50	2.0175	0.021819	0
ENSG00000135093	USP30	12	109460894	109525831	161	2.0164	0.021879	0
ENSG00000139971	C14orf37	14	58466453	58764857	845	2.0161	0.021895	0
ENSG00000103449	SALL1	16	51169886	51185278	23	2.015	0.021954	0
ENSG00000164244	PRRC1	5	126853301	126890781	120	2.0143	0.021987	0
ENSG00000186638	KIF24	9	34252379	34329198	151	2.0125	0.022083	0
ENSG00000127483	HP1BP3	1	21069154	21113816	108	2.0125	0.022084	0
ENSG00000120458	MSANTD2	11	124636394	124670569	81	2.0124	0.022088	0
ENSG00000115525	ST3GAL5	2	86066267	86116137	169	2.0116	0.02213	0
ENSG00000102934	PLLP	16	57290004	57318599	114	2.0113	0.022147	0
ENSG00000196367	TRRAP	7	98475556	98610866	372	2.011	0.022161	0
ENSG00000105928	DFNA5	7	24737972	24809244	315	2.0104	0.022195	0
ENSG00000214513	NOTO	2	73429386	73439641	30	2.0093	0.022253	0
ENSG00000135622	SEMA4F	2	74881355	74909186	86	2.0077	0.022336	0
ENSG00000188895	MSL1	17	38278551	38293042	39	2.0072	0.022366	0
ENSG00000163719	MTMR14	3	9691117	9744077	168	2.0069	0.022378	0
ENSG00000149231	CCDC82	11	96085933	96123087	150	2.0067	0.022392	0
ENSG00000099821	POLRMT	19	617223	633597	82	2.0057	0.022442	0
ENSG00000120068	HOXB8	17	46688739	46692478	8	2.0051	0.022477	0
ENSG00000142945	KIF2C	1	45205490	45233439	95	2.004	0.022535	0
ENSG00000135185	TMEM243	7	86825478	86849903	83	2.0034	0.022567	0
ENSG00000053900	ANAPC4	4	25378835	25420120	171	2.0034	0.022568	0
ENSG00000173517	PEAK1	15	77400471	77712486	676	2.0034	0.022568	0
ENSG00000139354	GAS2L3	12	100967461	101022064	178	2.0033	0.022573	0
ENSG00000196787	HIST1H2AG	6	27100832	27103070	14	2.0029	0.022595	0
ENSG00000124785	NRN1	6	5998232	6007200	32	2.0029	0.022596	0
ENSG00000163833	FBXO40	3	121311966	121349139	154	2.0028	0.022599	0
ENSG00000198967	OR10Z1	1	158576229	158577170	5	2.0023	0.022629	0
ENSG00000131584	ACAP3	1	1227756	1244989	53	2.0022	0.022632	0
ENSG00000100744	GSKIP	14	96829814	96853625	41	2.0018	0.022651	0
ENSG00000162598	C1orf87	1	60452941	60539442	224	2.0016	0.022663	0
ENSG00000247596	TWF2	3	52262626	52273276	38	2.0015	0.022669	0
ENSG00000170871	KIAA0232	4	6783102	6885897	194	2.0013	0.022679	0
ENSG00000269526	ERVV-1	19	53517174	53519375	3	2.0011	0.022691	0
ENSG00000184937	WT1	11	32409321	32457176	220	2.0009	0.022703	0
ENSG00000157107	FCHO2	5	72251808	72386349	291	2.0008	0.022708	0
ENSG00000184560	C17orf74	17	7328934	7330887	2	2.0004	0.02273	0
ENSG00000180767	CHST13	3	126243126	126262134	110	2.0003	0.022736	0
ENSG00000138613	APH1B	15	63568217	63601325	113	2.0001	0.022746	0
ENSG00000060709	RIMBP2	12	130880682	131200826	1591	1.9993	0.022786	0
ENSG00000168309	FAM107A	3	58549844	58613337	319	1.999	0.022802	0
ENSG00000164038	SLC9B2	4	103941025	104006986	165	1.9988	0.022813	0
ENSG00000100219	XBP1	22	29190543	29196585	11	1.997	0.02291	0
ENSG00000198580	AC073343.1	7	6713376	6715991	14	1.9962	0.022958	0
ENSG00000099377	HSD3B7	16	30996519	31000473	10	1.9959	0.022972	0
ENSG00000176532	PRR15	7	29603427	29606911	12	1.9959	0.022973	0
ENSG00000186280	KDM4D	11	94706845	94732682	83	1.9957	0.022982	0
ENSG00000114867	EIF4G1	3	184032283	184053146	52	1.9952	0.023008	0
ENSG00000175756	AURKAIP1	1	1309110	1310875	6	1.995	0.023023	0
ENSG00000165495	PKNOX2	11	125034583	125303285	1234	1.9948	0.023035	0
ENSG00000056586	RC3H2	9	125606835	125667620	136	1.9942	0.023065	0
ENSG00000105447	GRWD1	19	48949030	48960279	52	1.994	0.023074	0
ENSG00000183695	MRGPRX2	11	19076002	19082228	50	1.994	0.023076	0
ENSG00000172404	DNAJB7	22	41255553	41258130	5	1.9938	0.023086	0
ENSG00000180697	C3orf22	3	126245842	126277808	188	1.9929	0.023136	0
ENSG00000170608	FOXA3	19	46367247	46377055	32	1.9928	0.023139	0
ENSG00000203871	C6orf164	6	88106840	88109467	18	1.992	0.023184	0
ENSG00000086200	IPO11	5	61699799	61924409	568	1.9917	0.023201	0
ENSG00000145075	CCDC39	3	180320646	180588793	984	1.9913	0.023223	0
ENSG00000181722	ZBTB20	3	114056941	114866118	2387	1.9913	0.023224	0
ENSG00000203972	GLYATL3	6	49467671	49494760	106	1.9913	0.023226	0
ENSG00000187664	HAPLN4	19	19366450	19373605	20	1.9906	0.023264	0
ENSG00000168148	HIST3H3	1	228612546	228613026	2	1.9899	0.023303	0
ENSG00000150625	GPM6A	4	176554085	176923815	1613	1.9898	0.023307	0
ENSG00000262543	RP3-422G23.4	6	138699042	138704212	23	1.9896	0.023317	0
ENSG00000130731	C16orf13	16	684429	686358	4	1.9896	0.023317	0
[truncated: 16,784 more rows]
