# Supplementary material for: Genome-wide analysis identifies molecular systems and 149 genetic loci associated with income
Source: Nat Commun. 2019 Dec 16;10:5741. doi: 10.1038/s41467-019-13585-5 (PMC6915786; doi:10.1038/s41467-019-13585-5)
Supplement: Supplementary file 10 — Supplementary Data 7 [file 41467_2019_13585_MOESM10_ESM.xlsx]

## Sheet: Sheet1
Supplementary Data 7. MAGMA gene-set analysis for household income. No gene sets withstood Bonferroni correction (4.59E-6). Abbreviations: GO, Gene ontology; bp, biological functions; cc, cellular component; mp, molecular functions.
Gene-set Name	Number of genes in gene set	Beta	Standard error of Beta	P value
Curated gene sets:reactome pre notch expression and processing	40	0.565	0.139	2.3775e-05
GO mf:go structure specific dna binding	110	0.327	0.0826	3.7953e-05
Curated gene sets:reactome pre notch transcription and translation	25	0.664	0.175	7.5514e-05
GO mf:go nucleosomal dna binding	29	0.559	0.15	9.8113e-05
GO bp:go wnt signaling pathway calcium modulating pathway	39	0.599	0.162	0.00010711
Curated gene sets:marson foxp3 targets stimulated dn	10	0.831	0.225	0.00010942
GO mf:go chromatin dna binding	75	0.353	0.0981	0.00016122
GO mf:go rna cap binding	12	0.959	0.27	0.00018854
Curated gene sets:pomeroy medulloblastoma prognosis dn	44	0.473	0.134	0.00019995
Curated gene sets:alfano myc targets	231	0.21	0.0593	0.00020314
GO bp:go regulation of transcription from rna polymerase ii promoter	1671	0.0792	0.0229	0.00027278
GO bp:go olfactory bulb interneuron differentiation	14	0.938	0.272	0.00028531
GO bp:go regulation of chromosome organization	261	0.181	0.0525	0.00028666
Curated gene sets:biocarta cell2cell pathway	12	0.956	0.278	0.00028901
Curated gene sets:browne hcmv infection 14hr up	145	0.233	0.0682	0.00032059
GO mf:go histone demethylase activity	20	0.676	0.201	0.00038608
GO cc:go chromatin	396	0.148	0.044	0.00038956
GO bp:go negative regulation of gene expression	1386	0.0827	0.0248	0.00041794
GO mf:go inorganic anion exchanger activity	20	0.718	0.215	0.00042247
Curated gene sets:smid breast cancer relapse in brain dn	79	0.347	0.105	0.00049456
Curated gene sets:finetti breast cancers kinome blue	20	0.698	0.212	0.00051047
GO mf:go rna binding	1486	0.0745	0.0228	0.00053216
GO bp:go protein dealkylation	23	0.575	0.177	0.0005602
Curated gene sets:whitfield cell cycle m g1	137	0.251	0.0777	0.00062236
GO mf:go rna polymerase ii distal enhancer sequence specific dna binding	61	0.376	0.117	0.00065049
GO bp:go regulation of chromatin binding	17	0.682	0.213	0.00066935
Curated gene sets:reactome neurotransmitter receptor binding and downstream transmission in the postsynaptic cell	126	0.268	0.0839	0.00070052
GO cc:go nuclear chromatin	265	0.173	0.0541	0.00070846
GO mf:go poly a rna binding	1105	0.0822	0.0258	0.00071476
GO bp:go microtubule organizing center organization	80	0.315	0.0999	0.00079701
GO cc:go protein phosphatase type 2a complex	19	0.588	0.187	0.00080415
GO bp:go cell fate determination	40	0.485	0.155	0.00086366
GO cc:go ampa glutamate receptor complex	24	0.615	0.197	0.00092694
GO mf:go macromolecular complex binding	1321	0.0792	0.0254	0.00092873
Curated gene sets:reactome platelet activation signaling and aggregation	191	0.203	0.0654	0.000952
GO mf:go protein complex binding	888	0.0963	0.031	0.00095531
Curated gene sets:krige response to tosedostat 6hr up	852	0.0957	0.0309	0.00097265
GO mf:go magnesium ion binding	190	0.204	0.066	0.00097489
GO mf:go mirna binding	14	0.817	0.264	0.00097764
Curated gene sets:wang clim2 targets up	224	0.18	0.0582	0.0010167
GO cc:go ionotropic glutamate receptor complex	44	0.47	0.152	0.0010207
Curated gene sets:monnier postradiation tumor escape up	378	0.136	0.044	0.0010285
Curated gene sets:smid breast cancer luminal a up	81	0.322	0.105	0.0011132
GO bp:go insulin like growth factor receptor signaling pathway	14	0.793	0.261	0.0011958
GO bp:go midgut development	13	0.895	0.296	0.0012679
Curated gene sets:nikolsky breast cancer 20q11 amplicon	31	0.987	0.328	0.0013237
GO bp:go nucleotide salvage	13	0.811	0.271	0.0013868
Curated gene sets:abbud lif signaling 2 up	14	0.783	0.263	0.0014286
Curated gene sets:delacroix rar targets up	47	0.43	0.144	0.0014513
Curated gene sets:martoriati mdm4 targets fetal liver dn	487	0.12	0.0406	0.0015732
Curated gene sets:wang tumor invasiveness dn	203	0.18	0.0609	0.0016097
GO bp:go negative regulation of nitrogen compound metabolic process	1397	0.0727	0.0248	0.0016876
GO bp:go anterior posterior axis specification	44	0.415	0.142	0.0017073
GO bp:go neuron migration	105	0.283	0.097	0.0017843
GO mf:go nucleosome binding	42	0.367	0.126	0.0018256
GO cc:go rnai effector complex	11	0.886	0.305	0.0018456
GO cc:go nuclear inclusion body	12	0.657	0.228	0.001996
Curated gene sets:pilon klf1 targets up	467	0.121	0.0421	0.0020655
Curated gene sets:ito pttg1 targets dn	9	0.792	0.277	0.0021047
GO bp:go bone cell development	21	0.591	0.209	0.0023092
Curated gene sets:reactome mitotic prometaphase	82	0.263	0.0931	0.0023376
Curated gene sets:myllykangas amplification hot spot 16	9	0.787	0.279	0.0023709
Curated gene sets:fernandez bound by myc	174	0.189	0.0673	0.0025345
GO bp:go negative regulation of transcription from rna polymerase ii promoter	695	0.0968	0.0345	0.0025432
Curated gene sets:kegg endocytosis	169	0.191	0.0683	0.0025523
Curated gene sets:pasqualucci lymphoma by gc stage dn	159	0.212	0.076	0.0025822
GO bp:go lens morphogenesis in camera type eye	18	0.675	0.243	0.0027261
GO cc:go chromosome	815	0.0852	0.0307	0.0027337
GO bp:go positive regulation of chromosome organization	142	0.195	0.0706	0.0028406
GO bp:go regulation of sister chromatid segregation	64	0.303	0.11	0.0028501
GO bp:go regulation of pri mirna transcription from rna polymerase ii promoter	17	0.586	0.212	0.0028623
GO cc:go transcriptional repressor complex	69	0.327	0.119	0.0029395
GO bp:go sister chromatid cohesion	105	0.223	0.0813	0.0030068
GO bp:go positive regulation of dna repair	37	0.412	0.15	0.0030495
Curated gene sets:schlosser myc targets and serum response dn	42	0.342	0.125	0.0030605
Curated gene sets:zhan v2 late differentiation genes	41	0.393	0.143	0.0030789
Curated gene sets:cui tcf21 targets up	36	0.442	0.162	0.0031257
GO bp:go regulation of microtubule based process	229	0.156	0.0571	0.0031384
GO bp:go guanosine containing compound biosynthetic process	14	0.612	0.224	0.0031398
GO bp:go exit from mitosis	12	0.744	0.273	0.0032612
GO bp:go negative regulation of protein secretion	104	0.239	0.088	0.0033044
GO mf:go enhancer binding	88	0.265	0.0977	0.003326
Curated gene sets:gobert oligodendrocyte differentiation up	547	0.101	0.0371	0.0033467
GO bp:go zinc ii ion transport	26	0.429	0.158	0.0033698
GO bp:go head morphogenesis	34	0.438	0.162	0.0034791
GO bp:go mitotic nuclear division	349	0.122	0.0452	0.0035414
GO bp:go inositol lipid mediated signaling	120	0.232	0.0864	0.0035645
Curated gene sets:dacosta uv response via ercc3 dn	833	0.0941	0.035	0.0035838
GO bp:go regulation of glucose import	59	0.344	0.128	0.003635
GO cc:go dendrite membrane	20	0.559	0.209	0.0037571
Curated gene sets:reactome p75ntr recruits signalling complexes	10	0.629	0.236	0.0038498
Curated gene sets:kannan tp53 targets dn	21	0.49	0.185	0.004091
GO bp:go regulation of smooth muscle cell apoptotic process	14	0.704	0.266	0.0041254
GO bp:go sodium independent organic anion transport	22	0.571	0.216	0.0041755
Curated gene sets:reactome adp signalling through p2ry12	21	0.469	0.178	0.0041976
GO bp:go maturation of ssu rrna	40	0.323	0.123	0.0043062
Curated gene sets:browne hcmv infection 20hr up	225	0.151	0.0576	0.0043158
Curated gene sets:reactome apoptotic cleavage of cellular proteins	34	0.413	0.157	0.0043675
Curated gene sets:cui tcf21 targets 2 up	405	0.115	0.0439	0.0044379
Curated gene sets:zhan multiple myeloma mf dn	38	0.442	0.17	0.0046371
Curated gene sets:patil liver cancer	686	0.0875	0.0337	0.0046641
Curated gene sets:peng rapamycin response dn	230	0.141	0.0542	0.0047205
GO bp:go rna interference	12	0.697	0.269	0.0047803
GO bp:go histone h4 k16 acetylation	15	0.559	0.216	0.004807
GO bp:go gamma aminobutyric acid signaling pathway	20	0.615	0.238	0.0049349
GO cc:go nuclear pore	74	0.278	0.108	0.00497
Curated gene sets:pid fgf pathway	55	0.323	0.125	0.0049702
GO bp:go regulation of chromosome segregation	82	0.252	0.0978	0.0050054
Curated gene sets:bilanges serum sensitive genes	84	0.255	0.0992	0.0050451
GO bp:go covalent chromatin modification	308	0.127	0.0493	0.0050807
Curated gene sets:ji response to fsh up	68	0.254	0.0994	0.0052863
GO bp:go regulation of microtubule polymerization or depolymerization	166	0.17	0.0666	0.0053295
GO bp:go positive regulation of creb transcription factor activity	14	0.593	0.232	0.0053373
GO bp:go negative regulation of glucose import	13	0.729	0.286	0.0053531
Curated gene sets:zembutsu sensitivity to vincristine	17	0.654	0.256	0.0053726
GO mf:go glutamate receptor activity	26	0.527	0.207	0.0055443
Curated gene sets:dacosta uv response via ercc3 up	284	0.124	0.0488	0.005558
GO bp:go regulation of cellular response to growth factor stimulus	219	0.162	0.0637	0.0056011
Curated gene sets:concannon apoptosis by epoxomicin dn	154	0.19	0.0753	0.0057071
GO bp:go organelle fission	477	0.0987	0.039	0.0057585
Curated gene sets:reactome g0 and early g1	23	0.41	0.162	0.0057694
GO bp:go regulation of organelle organization	1109	0.069	0.0273	0.0057776
GO mf:go sodium independent organic anion transmembrane transporter activity	20	0.575	0.228	0.0058574
Curated gene sets:peng glutamine deprivation dn	316	0.117	0.0464	0.005894
GO mf:go tubulin binding	254	0.143	0.057	0.0059849
GO bp:go peptidyl amino acid modification	791	0.0809	0.0322	0.0060725
GO bp:go regulation of glucose transport	99	0.235	0.0939	0.0061984
GO cc:go clathrin coat	46	0.321	0.128	0.0062071
GO bp:go megakaryocyte differentiation	18	0.549	0.221	0.0064255
GO mf:go protein domain specific binding	575	0.0952	0.0383	0.0064343
Curated gene sets:nouzova methylated in apl	62	0.295	0.118	0.006437
GO cc:go microtubule cytoskeleton	1015	0.0688	0.0277	0.0064576
Curated gene sets:krige response to tosedostat 24hr dn	964	0.0696	0.0281	0.0066128
Curated gene sets:biocarta classic pathway	11	0.701	0.283	0.0066205
Curated gene sets:piccaluga angioimmunoblastic lymphoma dn	126	0.206	0.0832	0.0066752
GO bp:go g protein coupled glutamate receptor signaling pathway	13	0.715	0.289	0.0067015
GO cc:go chromosome centromeric region	164	0.168	0.0678	0.0067364
Curated gene sets:eppert hsc r	112	0.228	0.0924	0.0067384
Curated gene sets:reactome regulation of insulin secretion	87	0.237	0.0962	0.0067878
Curated gene sets:reactome negative regulation of fgfr signaling	36	0.371	0.15	0.0068271
GO bp:go negative regulation of protein complex disassembly	157	0.168	0.0683	0.0068868
GO bp:go megakaryocyte development	15	0.586	0.238	0.006894
Curated gene sets:krige response to tosedostat 24hr up	689	0.0858	0.0349	0.0069195
Curated gene sets:li wilms tumor vs fetal kidney 1 dn	160	0.168	0.0684	0.0069405
GO bp:go regulation of gene silencing	47	0.322	0.131	0.0071355
GO bp:go chromosome segregation	258	0.127	0.0521	0.0071971
GO bp:go negative regulation of dendrite development	26	0.447	0.183	0.0072073
GO cc:go methyltransferase complex	84	0.222	0.0908	0.0072427
GO bp:go platelet degranulation	100	0.224	0.0915	0.0072657
GO bp:go cell cycle process	1044	0.0661	0.027	0.0072805
GO cc:go esc e z complex	15	0.528	0.216	0.0073242
Curated gene sets:zembutsu sensitivity to mitomycin	18	0.556	0.229	0.007484
GO bp:go cell migration involved in sprouting angiogenesis	15	0.623	0.256	0.007496
Curated gene sets:reactome response to elevated platelet cytosolic ca2	75	0.256	0.105	0.0075013
GO bp:go regulation of lamellipodium assembly	25	0.383	0.158	0.0075122
GO cc:go nuclear heterochromatin	29	0.405	0.167	0.007567
Curated gene sets:reactome nfkb is activated and signals survival	9	0.575	0.237	0.0075752
GO mf:go protein tyrosine serine threonine phosphatase activity	42	0.322	0.133	0.0075976
GO bp:go ribosomal small subunit biogenesis	54	0.259	0.107	0.0077169
GO bp:go microtubule cytoskeleton organization	329	0.116	0.0478	0.007786
Curated gene sets:verhaak glioblastoma proneural	158	0.18	0.0746	0.0077988
GO mf:go chaperone binding	78	0.235	0.0973	0.0078967
GO bp:go oocyte differentiation	38	0.351	0.146	0.0079744
GO bp:go gene silencing by rna	131	0.177	0.0737	0.0080287
GO mf:go phospholipid transporter activity	47	0.343	0.143	0.0080555
GO bp:go regulation of b cell apoptotic process	17	0.563	0.234	0.0081605
GO cc:go neuron spine	116	0.21	0.0877	0.0082538
GO mf:go ubiquitin like protein conjugating enzyme activity	28	0.415	0.173	0.0082572
GO bp:go peroxisomal transport	17	0.451	0.188	0.0083563
Curated gene sets:schaeffer prostate development 6hr dn	505	0.0943	0.0394	0.0083939
GO bp:go negative regulation of dendritic spine development	10	0.801	0.335	0.0084265
GO bp:go lymph vessel morphogenesis	13	0.635	0.266	0.0084973
Curated gene sets:kong e2f3 targets	94	0.216	0.0906	0.0085734
Curated gene sets:tseng irs1 targets up	106	0.201	0.0844	0.0086423
Curated gene sets:reactome protein folding	50	0.265	0.111	0.0086516
GO cc:go platelet alpha granule	70	0.259	0.109	0.0086999
GO cc:go blood microparticle	106	0.215	0.0906	0.0087259
GO bp:go negative regulation of mitotic nuclear division	32	0.4	0.169	0.0087757
GO cc:go nuclear periphery	111	0.207	0.0873	0.0088944
Curated gene sets:reactome zinc transporters	15	0.471	0.199	0.0089118
GO bp:go central nervous system neuron differentiation	160	0.192	0.0813	0.0089935
GO cc:go presynaptic membrane	54	0.317	0.134	0.0090004
GO mf:go immunoglobulin receptor binding	6	0.905	0.383	0.0090934
Curated gene sets:pid hdac classi pathway	59	0.265	0.112	0.0091346
Curated gene sets:valk aml with t 8 21 translocation	4	1.29	0.546	0.0091419
Curated gene sets:amundson response to arsenite	200	0.147	0.0623	0.0092668
GO bp:go modulation of synaptic transmission	290	0.125	0.0531	0.0094182
Curated gene sets:gargalovic response to oxidized phospholipids magenta dn	12	0.551	0.235	0.0095174
Curated gene sets:basso cd40 signaling dn	65	0.268	0.114	0.0095657
GO cc:go ribonucleoprotein granule	139	0.17	0.0728	0.0097107
Curated gene sets:wong ifna2 resistance dn	32	0.358	0.153	0.0097791
GO mf:go chromatin binding	405	0.103	0.0443	0.0098299
Curated gene sets:reactome regulatory rna pathways	25	0.388	0.167	0.0099192
Curated gene sets:reactome early phase of hiv life cycle	13	0.604	0.26	0.010009
Curated gene sets:ouyang prostate cancer markers	18	0.488	0.21	0.010069
GO bp:go vascular endothelial growth factor signaling pathway	14	0.635	0.273	0.010151
GO cc:go microtubule associated complex	138	0.174	0.0748	0.010171
Curated gene sets:reactome pre notch processing in golgi	15	0.53	0.229	0.01029
Curated gene sets:figueroa aml methylation cluster 7 dn	5	1.08	0.468	0.010437
GO bp:go cell cycle phase transition	245	0.125	0.0544	0.010547
GO mf:go microtubule binding	189	0.15	0.0653	0.010646
Curated gene sets:liao metastasis	495	0.0927	0.0403	0.010716
GO cc:go endoribonuclease complex	20	0.467	0.203	0.010729
GO bp:go demethylation	48	0.289	0.126	0.010739
Curated gene sets:reactome membrane binding and targetting of gag proteins	9	0.545	0.237	0.010772
Curated gene sets:reactome signaling by fgfr	107	0.201	0.0879	0.010982
Curated gene sets:burton adipogenesis 4	45	0.273	0.119	0.01105
GO bp:go proteoglycan metabolic process	79	0.242	0.106	0.011188
GO bp:go protein activation cascade	61	0.295	0.129	0.011197
GO bp:go peptidyl asparagine modification	38	0.319	0.14	0.011232
Curated gene sets:biocarta comp pathway	15	0.524	0.23	0.01137
Curated gene sets:graessmann apoptosis by doxorubicin dn	1689	0.0512	0.0225	0.011414
Curated gene sets:yao temporal response to progesterone cluster 11	100	0.191	0.0841	0.01149
Curated gene sets:gavin pde3b targets	20	0.501	0.22	0.011499
Curated gene sets:weigel oxidative stress by hne and h2o2	36	0.347	0.153	0.011528
GO mf:go protein c terminus binding	176	0.151	0.0664	0.011528
Curated gene sets:inamura lung cancer scc subtypes up	15	0.595	0.262	0.011578
Curated gene sets:pilon klf1 targets dn	1896	0.0489	0.0215	0.011586
GO cc:go chd type complex	16	0.576	0.254	0.011599
Curated gene sets:breuhahn growth factor signaling in liver cancer	22	0.49	0.216	0.011614
GO bp:go olfactory bulb interneuron development	10	0.708	0.312	0.011624
Curated gene sets:lu tumor angiogenesis up	25	0.435	0.192	0.01169
GO bp:go mitotic cell cycle	740	0.0721	0.0318	0.011749
GO bp:go embryonic skeletal joint development	14	0.559	0.247	0.01175
GO bp:go body morphogenesis	41	0.339	0.15	0.011792
Curated gene sets:reactome nrif signals cell death from the nucleus	14	0.448	0.198	0.011832
Curated gene sets:reactome p75ntr signals via nfkb	12	0.498	0.22	0.011885
GO bp:go lymphangiogenesis	11	0.664	0.294	0.011892
GO bp:go regulation of collateral sprouting	17	0.531	0.235	0.011937
GO bp:go rna secondary structure unwinding	40	0.298	0.132	0.011939
Curated gene sets:reactome signaling by notch	95	0.202	0.0897	0.011972
Curated gene sets:reactome pi 3k cascade	53	0.301	0.133	0.011996
Curated gene sets:holleman daunorubicin b all up	10	0.718	0.318	0.01207
GO bp:go cellular component disassembly	497	0.0879	0.039	0.012073
Curated gene sets:laiho colorectal cancer serrated dn	63	0.221	0.0979	0.012092
Curated gene sets:reactome fgfr ligand binding and activation	22	0.509	0.226	0.012319
GO bp:go central nervous system development	824	0.0751	0.0335	0.012477
GO bp:go cell cycle g2 m phase transition	134	0.163	0.0728	0.01259
Curated gene sets:gargalovic response to oxidized phospholipids black up	34	0.344	0.154	0.01265
Curated gene sets:holleman asparaginase resistance all dn	24	0.355	0.159	0.012787
Curated gene sets:nagashima egf signaling up	57	0.278	0.125	0.012798
Curated gene sets:reactome integration of energy metabolism	112	0.182	0.0814	0.01282
GO bp:go base excision repair	37	0.302	0.136	0.012871
GO mf:go carbon nitrogen ligase activity with glutamine as amido n donor	11	0.599	0.268	0.012884
GO bp:go epithelial cell development	177	0.161	0.0724	0.013008
Curated gene sets:reactome inhibition of insulin secretion by adrenaline noradrenaline	25	0.392	0.176	0.013013
GO bp:go positive regulation of pri mirna transcription from rna polymerase ii promoter	11	0.564	0.253	0.01303
Curated gene sets:ivanova hematopoiesis mature cell	276	0.117	0.0527	0.013053
GO bp:go protein import into peroxisome matrix	13	0.48	0.216	0.013145
GO cc:go platelet alpha granule lumen	51	0.287	0.129	0.013169
GO cc:go nuclear chromosome	478	0.0877	0.0395	0.013304
GO bp:go dna metabolic process	711	0.0709	0.032	0.013375
Curated gene sets:krige response to tosedostat 6hr dn	868	0.0652	0.0294	0.01339
Curated gene sets:xu hgf signaling not via akt1 6hr	24	0.411	0.186	0.01343
Curated gene sets:liu nasopharyngeal carcinoma	62	0.236	0.107	0.013539
Curated gene sets:reactome shc mediated cascade	28	0.399	0.181	0.01366
GO bp:go nuclear envelope organization	81	0.215	0.0976	0.013663
GO bp:go regulation of regulatory t cell differentiation	11	0.689	0.313	0.013802
Curated gene sets:reactome notch hlh transcription pathway	10	0.572	0.26	0.01384
Curated gene sets:reactome downregulation of tgf beta receptor signaling	21	0.394	0.179	0.013906
GO bp:go mesoderm development	107	0.193	0.0877	0.014005
Curated gene sets:urs adipocyte differentiation up	72	0.23	0.105	0.014031
GO bp:go cell differentiation in hindbrain	20	0.52	0.237	0.014039
GO bp:go ribonucleoprotein complex biogenesis	409	0.0897	0.0409	0.014123
GO bp:go negative regulation of cyclic nucleotide metabolic process	43	0.305	0.139	0.014172
Curated gene sets:kegg non homologous end joining	13	0.542	0.247	0.014202
Curated gene sets:reactome transmission across chemical synapses	172	0.159	0.0727	0.014417
GO bp:go multi organism localization	64	0.231	0.106	0.014506
Curated gene sets:wong embryonic stem cell core	322	0.102	0.0467	0.014578
GO bp:go negative regulation of glucose transport	16	0.545	0.25	0.01465
Curated gene sets:hernandez mitotic arrest by docetaxel 2 dn	17	0.522	0.239	0.014657
Curated gene sets:li induced t to natural killer dn	111	0.188	0.0863	0.01468
Curated gene sets:reactome negative regulators of rig i mda5 signaling	29	0.332	0.153	0.014846
Curated gene sets:toyota targets of mir34b and mir34c	424	0.0883	0.0407	0.014928
GO cc:go ribonucleoprotein complex	677	0.0694	0.032	0.014991
GO bp:go regulation of chromatin organization	142	0.155	0.0716	0.015014
Curated gene sets:reactome hemostasis	435	0.095	0.0438	0.015036
GO bp:go chromatin modification	487	0.086	0.0397	0.015055
Curated gene sets:schuetz breast cancer ductal invasive dn	83	0.222	0.103	0.015128
Curated gene sets:browne hcmv infection 14hr dn	278	0.119	0.055	0.015163
GO cc:go clathrin coated endocytic vesicle	52	0.284	0.131	0.015197
GO cc:go kinetochore	113	0.175	0.081	0.015268
Curated gene sets:bruins uvc response early late	299	0.108	0.0498	0.015344
GO bp:go regulation of heterotypic cell cell adhesion	16	0.562	0.26	0.015507
GO bp:go protein dephosphorylation	181	0.143	0.0666	0.015705
Curated gene sets:bhat esr1 targets via akt1 up	275	0.117	0.0544	0.015709
GO bp:go head development	668	0.0794	0.0369	0.015796
GO bp:go positive regulation of dna metabolic process	180	0.142	0.0661	0.015826
Curated gene sets:mori immature b lymphocyte up	49	0.27	0.126	0.015875
GO bp:go purine deoxyribonucleotide metabolic process	15	0.43	0.2	0.0159
GO cc:go synaptic membrane	242	0.135	0.063	0.015936
GO bp:go positive regulation of steroid biosynthetic process	12	0.596	0.278	0.01595
GO bp:go glycoprotein metabolic process	336	0.106	0.0496	0.01601
GO cc:go sex chromosome	26	0.35	0.163	0.01601
Curated gene sets:reactome regulation of the fanconi anemia pathway	7	0.654	0.305	0.016091
Curated gene sets:reactome signaling by fgfr in disease	121	0.18	0.0842	0.016129
GO bp:go embryonic pattern specification	54	0.289	0.135	0.016147
GO bp:go face development	48	0.299	0.14	0.016171
Curated gene sets:mcmurray tp53 hras cooperation response up	25	0.393	0.184	0.016182
GO mf:go transition metal ion transmembrane transporter activity	38	0.275	0.129	0.016183
Curated gene sets:torchia targets of ewsr1 fli1 fusion top20 dn	18	0.501	0.234	0.016198
Curated gene sets:reactome activation of kainate receptors upon glutamate binding	30	0.349	0.163	0.016207
GO bp:go myd88 independent toll like receptor signaling pathway	29	0.333	0.156	0.01631
GO bp:go glutamate receptor signaling pathway	40	0.353	0.165	0.016342
GO bp:go ventral spinal cord development	46	0.332	0.156	0.016414
Curated gene sets:guenther growth spherical vs adherent up	20	0.455	0.214	0.016496
GO cc:go swi snf superfamily type complex	68	0.208	0.0977	0.016766
GO bp:go negative regulation of notch signaling pathway	27	0.363	0.171	0.01677
GO bp:go regulation of axonogenesis	158	0.153	0.0722	0.016798
GO bp:go nuclear chromosome segregation	217	0.12	0.0567	0.016875
Curated gene sets:nemeth inflammatory response lps up	82	0.22	0.104	0.016897
Curated gene sets:mili pseudopodia haptotaxis up	474	0.0869	0.041	0.016962
GO bp:go vesicle localization	214	0.127	0.06	0.016975
Curated gene sets:charafe breast cancer luminal vs basal up	355	0.101	0.0476	0.016999
GO bp:go regulation of organ growth	69	0.25	0.118	0.017001
GO mf:go c2h2 zinc finger domain binding	10	0.578	0.273	0.017002
Curated gene sets:aston major depressive disorder up	45	0.307	0.145	0.017066
Curated gene sets:reactome antiviral mechanism by ifn stimulated genes	65	0.223	0.105	0.017157
Curated gene sets:chiang liver cancer subclass interferon dn	48	0.288	0.136	0.017269
Curated gene sets:casorelli acute promyelocytic leukemia up	158	0.157	0.0741	0.017278
Curated gene sets:le egr2 targets up	104	0.185	0.0876	0.017291
GO cc:go chromocenter	13	0.51	0.241	0.017321
GO bp:go positive regulation of transcription from rna polymerase ii promoter	960	0.0638	0.0302	0.017354
Curated gene sets:wang recurrent liver cancer up	16	0.427	0.202	0.017414
Curated gene sets:reactome signal amplification	31	0.332	0.157	0.01744
GO bp:go chromosome organization	902	0.0624	0.0296	0.017443
Curated gene sets:changolkar h2afy targets up	44	0.291	0.138	0.017498
GO bp:go cerebellar purkinje cell layer morphogenesis	13	0.583	0.276	0.017552
Curated gene sets:cheok response to hd mtx dn	22	0.383	0.182	0.017677
Curated gene sets:gerhold adipogenesis up	48	0.274	0.13	0.017679
Curated gene sets:reactome fgfr1 ligand binding and activation	14	0.61	0.29	0.017858
GO bp:go positive regulation of chromatin modification	81	0.197	0.0941	0.01796
GO bp:go membrane tubulation	12	0.498	0.238	0.018084
GO mf:go ligase activity	386	0.0943	0.0451	0.018218
GO bp:go liposaccharide metabolic process	105	0.176	0.0841	0.01828
GO bp:go ventral spinal cord interneuron differentiation	17	0.542	0.259	0.018296
Curated gene sets:tarte plasma cell vs plasmablast dn	296	0.102	0.0489	0.018298
Curated gene sets:kegg tight junction	128	0.175	0.0838	0.018304
Curated gene sets:bilban b cll lpl dn	39	0.294	0.141	0.018311
Curated gene sets:reactome metal ion slc transporters	21	0.368	0.176	0.018533
GO mf:go basal transcription machinery binding	27	0.371	0.178	0.018555
GO bp:go membrane organization	844	0.0649	0.0311	0.018571
Curated gene sets:stanhill hras transfromation up	6	0.952	0.457	0.018592
GO bp:go ribonucleoprotein complex subunit organization	184	0.125	0.0599	0.0186
GO bp:go ventricular cardiac muscle cell differentiation	19	0.533	0.256	0.018609
GO bp:go nucleoside triphosphate catabolic process	12	0.478	0.23	0.018636
GO mf:go demethylase activity	28	0.342	0.164	0.018653
Curated gene sets:valk aml cluster 7	25	0.398	0.191	0.018684
Curated gene sets:reactome nonsense mediated decay enhanced by the exon junction complex	98	0.166	0.0797	0.018877
Curated gene sets:lucas hnf4a targets up	53	0.253	0.122	0.018903
Curated gene sets:reactome hiv life cycle	108	0.165	0.0794	0.018934
Curated gene sets:dacosta low dose uv response via ercc3 xpcs dn	8	0.641	0.309	0.018965
Curated gene sets:buckanovich t lymphocyte homing on tumor dn	21	0.424	0.204	0.019083
Curated gene sets:nikolsky breast cancer 16p13 amplicon	119	0.333	0.161	0.019173
GO bp:go negative regulation of b cell apoptotic process	12	0.536	0.259	0.019265
Curated gene sets:pid igf1 pathway	30	0.348	0.168	0.019297
GO mf:go transcription factor activity protein binding	549	0.0787	0.0381	0.019302
Curated gene sets:reactome adherens junctions interactions	27	0.42	0.203	0.01931
Curated gene sets:phong tnf response via p38 partial	159	0.157	0.0761	0.019372
Curated gene sets:ikeda mir30 targets up	112	0.192	0.0929	0.019386
Curated gene sets:reactome innate immune system	241	0.122	0.0591	0.019589
Curated gene sets:smirnov circulating endotheliocytes in cancer dn	5	0.733	0.355	0.019628
GO bp:go negative regulation of protein oligomerization	12	0.572	0.277	0.019655
GO bp:go blood vessel endothelial cell migration	23	0.401	0.194	0.019661
GO bp:go regulation of protein complex disassembly	204	0.124	0.0601	0.019684
GO mf:go inorganic anion transmembrane transporter activity	118	0.18	0.0877	0.01979
Curated gene sets:pid tgfbr pathway	54	0.264	0.128	0.019891
Curated gene sets:acevedo normal tissue adjacent to liver tumor up	160	0.139	0.0675	0.019893
GO bp:go organelle localization	397	0.0898	0.0437	0.020038
Curated gene sets:blalock alzheimers disease up	1586	0.0471	0.0229	0.020082
Curated gene sets:lang myb family targets	28	0.34	0.166	0.020117
GO bp:go pyrimidine nucleoside biosynthetic process	28	0.346	0.169	0.020414
Curated gene sets:debiasi apoptosis by reovirus infection dn	272	0.105	0.0512	0.020425
GO bp:go complement activation	41	0.314	0.154	0.020516
GO bp:go zinc ion homeostasis	21	0.367	0.18	0.02057
GO bp:go regulation of fibroblast growth factor receptor signaling pathway	25	0.375	0.184	0.020582
Curated gene sets:reactome g beta gamma signalling through plc beta	20	0.385	0.189	0.02064
Curated gene sets:huang gata2 targets dn	70	0.212	0.104	0.020657
Curated gene sets:reactome insulin synthesis and processing	20	0.438	0.215	0.020918
GO mf:go map kinase kinase activity	11	0.55	0.27	0.020964
GO cc:go clathrin coat of endocytic vesicle	12	0.532	0.261	0.020971
GO bp:go nucleus organization	136	0.154	0.0755	0.020982
Curated gene sets:west adrenocortical tumor dn	499	0.0844	0.0415	0.020994
Curated gene sets:kegg systemic lupus erythematosus	91	0.224	0.11	0.021006
GO mf:go ligase activity forming carbon nitrogen bonds	54	0.244	0.12	0.021017
GO bp:go neural nucleus development	61	0.237	0.116	0.021027
GO bp:go embryonic axis specification	30	0.383	0.189	0.021167
GO cc:go spindle midzone	26	0.366	0.18	0.021206
GO cc:go nucleolus	797	0.0632	0.0312	0.021262
Curated gene sets:reactome tgf beta receptor signaling activates smads	24	0.35	0.173	0.021548
Curated gene sets:cheok response to mercaptopurine up	12	0.512	0.253	0.021571
GO cc:go phosphatase complex	42	0.268	0.132	0.021594
Curated gene sets:haddad t lymphocyte and nk progenitor up	72	0.229	0.113	0.021642
GO bp:go negative regulation of synaptic transmission	57	0.252	0.125	0.021645
GO bp:go negative regulation of nucleotide metabolic process	63	0.231	0.115	0.021684
Curated gene sets:burton adipogenesis peak at 2hr	49	0.276	0.137	0.021693
GO bp:go negative regulation of transmembrane receptor protein serine threonine kinase signaling pathway	101	0.188	0.0931	0.021808
Curated gene sets:korkola seminoma dn	11	0.589	0.292	0.021978
GO bp:go dna repair	448	0.0804	0.0399	0.022017
GO bp:go positive regulation of gene expression epigenetic	68	0.203	0.101	0.022257
Curated gene sets:davies multiple myeloma vs mgus dn	25	0.375	0.187	0.022291
GO bp:go lymph vessel development	20	0.427	0.213	0.022331
GO cc:go chromosomal region	312	0.0973	0.0485	0.022498
GO mf:go transcriptional repressor activity rna polymerase ii transcription regulatory region sequence specific binding	162	0.141	0.0703	0.022543
Curated gene sets:reactome signaling by erbb2	96	0.185	0.0922	0.022563
GO cc:go pml body	92	0.183	0.0915	0.022644
GO bp:go regulation of developmental growth	274	0.115	0.0573	0.022737
GO bp:go regulated exocytosis	213	0.124	0.0622	0.022798
Curated gene sets:gentile uv response cluster d4	54	0.246	0.123	0.022801
GO cc:go acetyltransferase complex	87	0.173	0.0868	0.023087
Curated gene sets:xu akt1 targets 48hr	9	0.572	0.287	0.023103
GO cc:go nuclear membrane	269	0.106	0.0533	0.023133
GO mf:go calcium ion binding	660	0.0765	0.0384	0.023281
GO bp:go pyrimidine ribonucleotide metabolic process	22	0.405	0.204	0.023283
Curated gene sets:numata csf3 signaling via stat3	22	0.376	0.189	0.023366
Curated gene sets:takeda targets of nup98 hoxa9 fusion 6hr up	81	0.227	0.114	0.02342
Curated gene sets:reactome iron uptake and transport	34	0.316	0.159	0.023457
Curated gene sets:reactome pi3k events in erbb2 signaling	41	0.297	0.15	0.023514
GO bp:go retinoic acid receptor signaling pathway	17	0.499	0.251	0.023522
GO cc:go synapse	716	0.0707	0.0356	0.023565
GO bp:go positive regulation of lamellipodium assembly	15	0.398	0.201	0.023593
Curated gene sets:biocarta igf1 pathway	20	0.387	0.195	0.023626
Curated gene sets:cairo hepatoblastoma classes up	578	0.0691	0.0348	0.023633
GO cc:go nuclear envelope	395	0.0892	0.0449	0.023635
GO bp:go protein transmembrane transport	51	0.226	0.114	0.023699
GO bp:go negative regulation of gene silencing	17	0.517	0.261	0.023769
GO bp:go cartilage morphogenesis	12	0.61	0.308	0.023772
GO bp:go primitive streak formation	11	0.551	0.278	0.023879
Curated gene sets:schaeffer prostate development and cancer box4 up	11	0.545	0.275	0.02401
Curated gene sets:reactome pi3k events in erbb4 signaling	35	0.326	0.165	0.024108
Curated gene sets:cavard liver cancer malignant vs benign	28	0.352	0.178	0.02411
Curated gene sets:boyault liver cancer subclass g1 dn	39	0.291	0.147	0.024126
GO bp:go positive regulation of lipid kinase activity	32	0.354	0.179	0.024142
GO bp:go cell development	1368	0.0513	0.026	0.024188
GO cc:go neuron projection	895	0.0624	0.0316	0.024238
GO bp:go protein autophosphorylation	180	0.138	0.0697	0.024287
GO mf:go double stranded rna binding	60	0.221	0.112	0.024495
GO mf:go lamin binding	17	0.35	0.178	0.024548
GO bp:go polysaccharide metabolic process	74	0.194	0.0985	0.024602
GO bp:go posttranscriptional gene silencing	42	0.255	0.13	0.024673
GO cc:go heterochromatin	60	0.221	0.113	0.024834
GO bp:go transition metal ion transport	101	0.165	0.084	0.024842
GO bp:go vasculature development	454	0.0867	0.0442	0.024879
GO bp:go positive regulation of histone h3 k4 methylation	14	0.529	0.27	0.024907
GO mf:go nitric oxide synthase binding	18	0.411	0.21	0.024977
GO cc:go postsynapse	355	0.1	0.0511	0.025065
Curated gene sets:myllykangas amplification hot spot 14	3	0.946	0.483	0.025174
Curated gene sets:pastural riz1 targets up	7	0.778	0.398	0.02527
Curated gene sets:grasemann retinoblastoma with 6p amplification	10	0.601	0.308	0.025275
GO bp:go germ cell development	201	0.125	0.0639	0.025315
Curated gene sets:jain nfkb signaling	70	0.206	0.106	0.025393
Curated gene sets:abbud lif signaling 2 dn	7	0.731	0.375	0.025409
GO bp:go positive regulation of rho protein signal transduction	14	0.552	0.283	0.025422
GO bp:go tripartite regional subdivision	12	0.517	0.265	0.025455
GO mf:go insulin receptor binding	31	0.332	0.17	0.025732
Curated gene sets:rampon enriched learning environment late up	22	0.375	0.193	0.025765
Curated gene sets:reactome integrin alphaiib beta3 signaling	28	0.311	0.16	0.025773
Curated gene sets:pujana atm pcc network	1330	0.0476	0.0245	0.025839
Curated gene sets:hoelzel nf1 targets dn	102	0.198	0.102	0.025843
Curated gene sets:pangas tumor suppression by smad1 and smad5 up	127	0.163	0.0837	0.025974
GO mf:go dna apurinic or apyrimidinic site lyase activity	13	0.413	0.212	0.026027
Curated gene sets:pid ncadherin pathway	33	0.3	0.155	0.026291
GO bp:go negative regulation of rna splicing	24	0.315	0.163	0.026358
Curated gene sets:reactome integration of provirus	8	0.635	0.328	0.026411
Curated gene sets:pid ap1 pathway	68	0.235	0.121	0.026434
Curated gene sets:reactome glycosphingolipid metabolism	30	0.302	0.156	0.026435
GO bp:go developmental induction	26	0.371	0.192	0.026467
GO mf:go dopamine receptor binding	17	0.384	0.198	0.026542
GO bp:go sister chromatid segregation	169	0.124	0.0643	0.02656
GO cc:go nuclear matrix	89	0.187	0.0966	0.026596
GO cc:go microtubule	385	0.084	0.0435	0.026598
GO bp:go chromatin organization	577	0.0717	0.0371	0.026631
GO mf:go rna polymerase ii core binding	19	0.414	0.214	0.026733
GO bp:go blood vessel morphogenesis	356	0.099	0.0513	0.026788
Curated gene sets:gutierrez waldenstroems macroglobulinemia 1 up	9	0.55	0.285	0.026822
Curated gene sets:servitja islet hnf1a targets dn	100	0.179	0.0929	0.026939
Curated gene sets:doane response to androgen dn	226	0.115	0.0599	0.026963
GO bp:go regulation of leukocyte degranulation	39	0.288	0.15	0.027141
GO bp:go blood coagulation intrinsic pathway	15	0.482	0.25	0.027162
GO bp:go negative regulation of mrna splicing via spliceosome	18	0.356	0.185	0.027232
GO bp:go response to nicotine	50	0.265	0.138	0.027249
Curated gene sets:kegg long term potentiation	66	0.221	0.115	0.027323
GO bp:go dna replication dependent nucleosome organization	27	0.312	0.163	0.027338
GO bp:go neutral lipid catabolic process	26	0.356	0.185	0.027394
GO cc:go ap type membrane coat adaptor complex	39	0.26	0.136	0.027456
GO bp:go myeloid cell differentiation	178	0.137	0.0715	0.027483
Curated gene sets:reactome transport of glucose and other sugars bile salts and organic acids metal ions and amine compounds	87	0.191	0.0995	0.027568
GO cc:go banded collagen fibril	10	0.63	0.328	0.02757
GO bp:go viral latency	10	0.542	0.283	0.027632
Curated gene sets:pujana chek2 pcc network	740	0.0607	0.0317	0.027643
Curated gene sets:gaussmann mll af4 fusion targets a dn	87	0.193	0.101	0.027715
GO bp:go regulation of organ formation	31	0.33	0.172	0.027897
Curated gene sets:nikolsky breast cancer 16q24 amplicon	53	0.43	0.225	0.027925
GO bp:go signal transduction in absence of ligand	33	0.323	0.169	0.027963
Curated gene sets:zwang class 3 transiently induced by egf	215	0.123	0.0647	0.028124
GO bp:go central nervous system neuron development	65	0.247	0.13	0.028503
Curated gene sets:holleman vincristine resistance b all up	36	0.261	0.137	0.028532
Curated gene sets:nikolsky breast cancer 7p22 amplicon	37	0.456	0.24	0.028547
GO bp:go cellular response to nutrient	39	0.276	0.145	0.028577
Curated gene sets:moreira response to tsa up	24	0.321	0.169	0.028769
GO cc:go site of polarized growth	140	0.148	0.0778	0.028852
Curated gene sets:browne hcmv infection 18hr up	170	0.126	0.0663	0.028894
Curated gene sets:reactome grb2 sos provides linkage to mapk signaling for intergrins	16	0.452	0.238	0.028903
Curated gene sets:gazin epigenetic silencing by kras	26	0.345	0.182	0.029047
Curated gene sets:bilban b cll lpl up	58	0.24	0.126	0.029057
GO bp:go adenylate cyclase inhibiting g protein coupled receptor signaling pathway	66	0.221	0.117	0.029076
Curated gene sets:ross aml with aml1 eto fusion	71	0.203	0.107	0.029092
Curated gene sets:li wilms tumor vs fetal kidney 2 up	30	0.327	0.173	0.029109
GO bp:go regulation of cell proliferation	1412	0.0486	0.0257	0.029115
GO bp:go endothelial cell differentiation	67	0.212	0.112	0.029208
Curated gene sets:maloney response to 17aag dn	76	0.18	0.0952	0.029216
Curated gene sets:fontaine thyroid tumor uncertain malignancy up	32	0.291	0.154	0.029254
Curated gene sets:reactome signaling by activated point mutants of fgfr1	11	0.615	0.325	0.029322
Curated gene sets:reactome activation of irf3 irf7 mediated by tbk1 ikk epsilon	13	0.407	0.215	0.029422
Curated gene sets:korkola embryonal carcinoma dn	12	0.507	0.269	0.029455
Curated gene sets:nikolsky breast cancer 19p13 amplicon	5	1.21	0.639	0.029463
GO bp:go regulation of behavior	65	0.233	0.123	0.029537
GO bp:go post embryonic organ development	14	0.5	0.265	0.029552
GO cc:go lipid particle	57	0.222	0.118	0.029563
GO bp:go negative regulation of transforming growth factor beta receptor signaling pathway	66	0.21	0.111	0.029578
Curated gene sets:farmer breast cancer cluster 5	18	0.425	0.225	0.02961
GO cc:go clathrin vesicle coat	23	0.353	0.187	0.029652
GO bp:go positive regulation of histone methylation	31	0.303	0.161	0.02966
Curated gene sets:mantovani viral gpcr signaling dn	46	0.243	0.129	0.029711
GO bp:go positive regulation of membrane protein ectodomain proteolysis	14	0.487	0.258	0.029717
Curated gene sets:jaatinen hematopoietic stem cell up	287	0.107	0.0568	0.029785
GO cc:go extrinsic component of membrane	241	0.112	0.0597	0.029848
Curated gene sets:chen pdgf targets	19	0.443	0.236	0.029907
Curated gene sets:reactome presynaptic nicotinic acetylcholine receptors	12	0.496	0.264	0.029999
GO bp:go myeloid cell development	41	0.286	0.152	0.030095
Curated gene sets:begum targets of pax3 foxo1 fusion and pax3	7	0.754	0.401	0.030163
Curated gene sets:ghandhi bystander irradiation up	78	0.216	0.115	0.030204
GO bp:go maturation of ssu rrna from tricistronic rrna transcript ssu rrna 5 8s rrna lsu rrna	32	0.258	0.138	0.030315
GO bp:go adherens junction organization	69	0.221	0.118	0.030336
GO bp:go mesoderm morphogenesis	64	0.217	0.116	0.030409
GO cc:go endocytic vesicle membrane	124	0.154	0.0824	0.030456
Curated gene sets:smid breast cancer basal dn	659	0.0688	0.0368	0.030734
GO bp:go regulation of glucose import in response to insulin stimulus	18	0.428	0.229	0.030745
Curated gene sets:korkola yolk sac tumor	58	0.243	0.13	0.030795
Curated gene sets:dunne targets of aml1 mtg8 fusion dn	18	0.399	0.214	0.030813
Curated gene sets:davicioni rhabdomyosarcoma pax foxo1 fusion dn	15	0.474	0.254	0.030931
GO bp:go regulation of nervous system development	719	0.0661	0.0354	0.030971
GO cc:go catalytic complex	977	0.0526	0.0282	0.03098
Curated gene sets:zamora nos2 targets dn	94	0.184	0.0984	0.031032
GO cc:go cytoplasmic mrna processing body	70	0.194	0.104	0.031036
Curated gene sets:dacosta uv response via ercc3 xpcs up	27	0.304	0.163	0.031202
Curated gene sets:dorsey gab2 targets	30	0.333	0.179	0.031217
Curated gene sets:reactome initial triggering of complement	10	0.522	0.281	0.031295
Curated gene sets:chang core serum response up	206	0.109	0.0587	0.03152
GO mf:go nucleobase containing compound kinase activity	43	0.243	0.131	0.031544
Curated gene sets:chandran metastasis dn	294	0.101	0.0543	0.031607
Curated gene sets:pid il8 cxcr2 pathway	34	0.29	0.156	0.031675
Curated gene sets:pid myc activ pathway	77	0.181	0.0973	0.031683
Curated gene sets:wang cisplatin response and xpc up	183	0.126	0.0681	0.031694
GO cc:go histone methyltransferase complex	65	0.194	0.105	0.032031
Curated gene sets:papaspyridonos unstable aterosclerotic plaque up	50	0.231	0.125	0.032128
GO cc:go clathrin coated endocytic vesicle membrane	35	0.301	0.163	0.03223
GO bp:go nuclear transcribed mrna catabolic process nonsense mediated decay	110	0.142	0.0767	0.032233
Curated gene sets:sartipy normal at insulin resistance up	34	0.292	0.158	0.032278
Curated gene sets:reactome trafficking of ampa receptors	25	0.329	0.178	0.032297
Curated gene sets:reactome fgfr4 ligand binding and activation	12	0.605	0.327	0.032321
GO bp:go nuclear envelope reassembly	16	0.427	0.232	0.032941
Curated gene sets:berenjeno transformed by rhoa dn	378	0.0847	0.0461	0.032947
GO bp:go cardiac atrium development	31	0.321	0.174	0.032956
Curated gene sets:pid smad2 3nuclear pathway	76	0.198	0.107	0.032988
GO bp:go regulation of membrane protein ectodomain proteolysis	19	0.427	0.233	0.033096
Curated gene sets:reactome g protein beta gamma signalling	28	0.295	0.161	0.033139
GO bp:go cellular response to peptide	265	0.103	0.0561	0.033177
GO mf:go transcription factor binding	480	0.0749	0.0408	0.033196
GO bp:go glandular epithelial cell development	18	0.449	0.245	0.033291
GO cc:go plasma membrane raft	85	0.191	0.104	0.033391
GO bp:go mitotic spindle organization	64	0.2	0.109	0.033428
Curated gene sets:vantveer breast cancer esr1 up	162	0.129	0.0707	0.033547
GO bp:go positive regulation of phospholipid metabolic process	41	0.284	0.155	0.033601
Curated gene sets:reactome downstream signaling of activated fgfr	96	0.174	0.0952	0.033615
GO bp:go organelle transport along microtubule	57	0.22	0.121	0.03374
GO mf:go transferase activity transferring pentosyl groups	55	0.219	0.12	0.033748
Curated gene sets:he pten targets dn	7	0.736	0.403	0.033865
GO bp:go positive regulation of steroid metabolic process	22	0.377	0.207	0.033873
GO cc:go spindle microtubule	54	0.209	0.115	0.033876
GO bp:go cardiac cell fate commitment	10	0.544	0.298	0.033921
Curated gene sets:wang methylated in breast cancer	34	0.28	0.153	0.033924
Curated gene sets:pepper chronic lymphocytic leukemia dn	20	0.404	0.221	0.03418
Curated gene sets:schoen nfkb signaling	34	0.311	0.171	0.034202
GO bp:go positive regulation of immune effector process	140	0.148	0.0811	0.034214
Curated gene sets:li cisplatin resistance up	25	0.406	0.223	0.03427
GO cc:go wnt signalosome	11	0.492	0.271	0.034422
GO mf:go hexosaminidase activity	15	0.391	0.215	0.034824
Curated gene sets:gargalovic response to oxidized phospholipids magenta up	27	0.293	0.162	0.034931
Curated gene sets:biocarta set pathway	11	0.57	0.315	0.035014
GO bp:go glycosyl compound biosynthetic process	114	0.142	0.0787	0.035064
Curated gene sets:gentile uv response cluster d6	36	0.272	0.15	0.035114
GO mf:go ubiquitin like protein transferase activity	398	0.0811	0.0449	0.035313
GO bp:go protein localization to chromosome	44	0.215	0.119	0.035353
Curated gene sets:kegg viral myocarditis	48	0.265	0.147	0.035388
Curated gene sets:caffarel response to thc 8hr 3 dn	9	0.5	0.277	0.035436
GO cc:go clathrin coated vesicle	141	0.139	0.0767	0.035464
GO mf:go monovalent cation proton antiporter activity	10	0.52	0.288	0.035513
Curated gene sets:reactome activation of nmda receptor upon glutamate binding and postsynaptic events	33	0.313	0.174	0.035556
GO bp:go patterning of blood vessels	31	0.31	0.172	0.035598
Curated gene sets:reactome rora activates circadian expression	23	0.348	0.193	0.035634
GO bp:go nuclear export	137	0.127	0.0707	0.035742
Curated gene sets:debiasi apoptosis by reovirus infection up	300	0.0916	0.0509	0.035959
GO mf:go protein tyrosine phosphatase activity	96	0.162	0.0903	0.036197
Curated gene sets:browne hcmv infection 10hr up	92	0.164	0.0916	0.036357
GO bp:go chromatin disassembly	17	0.344	0.191	0.036412
GO cc:go extrinsic component of plasma membrane	131	0.144	0.0805	0.03645
Curated gene sets:zhu cmv 24 hr up	88	0.161	0.0899	0.036574
GO cc:go u1 snrnp	17	0.323	0.18	0.036578
GO bp:go positive regulation of response to dna damage stimulus	63	0.202	0.113	0.036601
Curated gene sets:reactome synthesis secretion and inactivation of glp1	17	0.366	0.204	0.036617
Curated gene sets:pid erbb network pathway	16	0.446	0.249	0.036642
GO cc:go nuclear body	327	0.0823	0.046	0.036807
Curated gene sets:graessmann apoptosis by doxorubicin up	1108	0.0474	0.0265	0.036855
GO bp:go regulation of alpha amino 3 hydroxy 5 methyl 4 isoxazole propionate selective glutamate receptor activity	18	0.427	0.239	0.037062
GO bp:go thymus development	46	0.234	0.131	0.037128
Curated gene sets:reactome metabolism of proteins	403	0.0742	0.0416	0.037232
Curated gene sets:chesler brain highest expression	35	0.284	0.159	0.037298
GO bp:go humoral immune response mediated by circulating immunoglobulin	32	0.311	0.174	0.037413
Curated gene sets:reactome ctnnb1 phosphorylation cascade	15	0.36	0.202	0.037424
GO bp:go regulation of cell division	262	0.0975	0.0548	0.037471
GO bp:go neurogenesis	1348	0.0469	0.0264	0.037756
GO mf:go transcription coactivator activity	281	0.0911	0.0513	0.037785
Curated gene sets:reactome association of tric cct with target proteins during biosynthesis	25	0.257	0.144	0.037893
GO bp:go positive regulation of telomere maintenance	43	0.217	0.123	0.038043
GO bp:go angiogenesis	287	0.101	0.0568	0.038086
GO bp:go regulation of dendritic spine development	51	0.232	0.131	0.038318
GO cc:go clathrin adaptor complex	27	0.29	0.164	0.038347
Curated gene sets:tarte plasma cell vs plasmablast up	355	0.0869	0.0491	0.038361
Curated gene sets:reactome apobec3g mediated resistance to hiv1 infection	5	0.672	0.38	0.038525
GO bp:go spliceosomal complex assembly	49	0.19	0.108	0.038561
Curated gene sets:reactome frs2 mediated cascade	36	0.272	0.154	0.038637
GO cc:go secretory granule lumen	79	0.182	0.103	0.038765
Curated gene sets:tonks targets of runx1 runx1t1 fusion monocyte up	202	0.11	0.0622	0.038936
GO bp:go midbrain development	86	0.167	0.0948	0.038968
GO bp:go positive regulation of heart growth	26	0.369	0.209	0.039007
Curated gene sets:reactome intrinsic pathway	14	0.453	0.257	0.039036
GO bp:go cell death	965	0.0521	0.0296	0.039261
Curated gene sets:matzuk preovulatory follicle	9	0.593	0.337	0.039278
GO cc:go inclusion body	67	0.182	0.104	0.039345
GO bp:go negative regulation of cytoskeleton organization	206	0.106	0.0606	0.039399
Curated gene sets:marson foxp3 targets up	63	0.203	0.115	0.039412
GO bp:go glycoprotein catabolic process	15	0.401	0.229	0.039843
GO bp:go nucleoside salvage	14	0.435	0.248	0.039848
GO mf:go adenyl nucleotide binding	1424	0.0433	0.0247	0.039908
GO bp:go positive regulation of organ growth	35	0.291	0.166	0.03994
GO bp:go positive regulation of dna replication	85	0.165	0.0945	0.039985
GO mf:go extracellular glutamate gated ion channel activity	19	0.421	0.241	0.040039
GO bp:go regulation of myelination	32	0.311	0.178	0.040051
Curated gene sets:grade colon vs rectal cancer up	36	0.276	0.158	0.040107
Curated gene sets:lindgren bladder cancer cluster 3 dn	213	0.109	0.062	0.040133
GO mf:go retinoic acid receptor binding	31	0.309	0.177	0.040184
GO cc:go nuclear transcriptional repressor complex	20	0.404	0.231	0.040237
GO bp:go positive regulation of exocytosis	78	0.179	0.103	0.040386
Curated gene sets:reactome incretin synthesis secretion and inactivation	20	0.315	0.181	0.040404
GO bp:go regulation of gene expression epigenetic	194	0.105	0.0604	0.04043
Curated gene sets:pid foxo pathway	48	0.23	0.132	0.040458
Curated gene sets:pid dna pk pathway	15	0.381	0.219	0.040514
GO bp:go negative regulation of nf kappab import into nucleus	16	0.437	0.25	0.040559
GO bp:go glycosphingolipid metabolic process	62	0.206	0.118	0.04058
GO bp:go mammary gland epithelial cell proliferation	13	0.535	0.307	0.040692
GO bp:go establishment of nucleus localization	14	0.381	0.218	0.040712
Curated gene sets:reactome 3 utr mediated translational regulation	97	0.142	0.0813	0.040803
GO bp:go response to ether	11	0.453	0.26	0.040865
GO bp:go regulation of cell differentiation	1413	0.0443	0.0255	0.040995
Curated gene sets:nguyen notch1 targets up	27	0.275	0.158	0.041084
GO mf:go protein transporter activity	96	0.158	0.0911	0.041181
Curated gene sets:einav interferon signature in cancer	27	0.277	0.16	0.041198
GO bp:go oligosaccharide metabolic process	63	0.191	0.11	0.041274
Curated gene sets:su pancreas	47	0.241	0.139	0.041313
Curated gene sets:reactome rig i mda5 mediated induction of ifn alpha beta pathways	69	0.183	0.105	0.041385
Curated gene sets:reactome mrna decay by 5 to 3 exoribonuclease	13	0.481	0.277	0.0414
GO bp:go cell migration in hindbrain	13	0.41	0.237	0.041763
Curated gene sets:liu cmyb targets up	155	0.131	0.076	0.041793
GO cc:go sperm part	135	0.131	0.076	0.041993
Curated gene sets:tian tnf signaling not via nfkb	19	0.396	0.229	0.042011
GO bp:go trophectodermal cell differentiation	14	0.409	0.237	0.042023
Curated gene sets:boyault liver cancer subclass g123 up	43	0.209	0.121	0.042178
Curated gene sets:reactome binding and entry of hiv virion	4	0.827	0.479	0.042191
Curated gene sets:kegg ubiquitin mediated proteolysis	126	0.129	0.0745	0.042274
Curated gene sets:reactome complement cascade	26	0.325	0.188	0.042369
GO bp:go spindle assembly	64	0.177	0.102	0.042451
GO bp:go cellular component disassembly involved in execution phase of apoptosis	40	0.231	0.134	0.042458
Curated gene sets:reactome gap junction degradation	10	0.443	0.257	0.0425
GO bp:go rna catabolic process	216	0.0971	0.0564	0.042559
GO bp:go multi organism metabolic process	132	0.125	0.0724	0.042623
GO bp:go mrna splice site selection	26	0.276	0.16	0.042637
Curated gene sets:cheok response to mercaptopurine and ld mtx up	8	0.656	0.381	0.042655
Curated gene sets:zhan multiple myeloma subgroups	29	0.248	0.144	0.042679
Curated gene sets:kim wt1 targets 8hr up	162	0.119	0.069	0.042815
GO bp:go negative regulation of mrna metabolic process	33	0.242	0.141	0.042884
Curated gene sets:reactome pip3 activates akt signaling	26	0.317	0.185	0.043016
GO bp:go walking behavior	31	0.334	0.194	0.04302
Curated gene sets:ehlers aneuploidy dn	12	0.503	0.293	0.043141
GO bp:go regulation of exosomal secretion	17	0.348	0.203	0.043349
Curated gene sets:yao hoxa10 targets via progesterone up	75	0.175	0.102	0.043375
Curated gene sets:pid ranbp2 pathway	11	0.41	0.239	0.04338
GO bp:go cellular response to stress	1485	0.0405	0.0236	0.043415
Curated gene sets:biocarta ets pathway	18	0.369	0.215	0.043444
GO bp:go regulation of histone h3 k9 acetylation	13	0.351	0.205	0.043446
Curated gene sets:myllykangas amplification hot spot 9	8	0.542	0.317	0.043486
Curated gene sets:podar response to adaphostin dn	18	0.387	0.227	0.043653
GO bp:go cerebellar purkinje cell layer formation	10	0.551	0.323	0.043778
Curated gene sets:waesch anaphase promoting complex	12	0.416	0.243	0.043797
Curated gene sets:pid ar pathway	60	0.202	0.118	0.043859
GO bp:go regulation of chromatin silencing	18	0.374	0.219	0.043907
Curated gene sets:reactome trafficking of glur2 containing ampa receptors	13	0.413	0.242	0.043937
GO bp:go transition metal ion homeostasis	98	0.149	0.0876	0.043954
Curated gene sets:han satb1 targets up	374	0.0819	0.048	0.043974
GO bp:go protein destabilization	33	0.305	0.179	0.044046
GO cc:go nucleoplasm part	652	0.0571	0.0335	0.044086
Curated gene sets:pujana breast cancer lit int network	96	0.152	0.0892	0.044098
GO bp:go mitochondrial electron transport cytochrome c to oxygen	15	0.376	0.22	0.044148
Curated gene sets:hess targets of hoxa9 and meis1 dn	76	0.192	0.113	0.044169
Curated gene sets:yao temporal response to progesterone cluster 10	66	0.169	0.0993	0.044282
Curated gene sets:astier integrin signaling	57	0.196	0.115	0.044301
GO bp:go protein localization to chromatin	13	0.427	0.251	0.044327
GO bp:go female gamete generation	93	0.156	0.0917	0.044498
GO bp:go nucleotide phosphorylation	57	0.184	0.108	0.044664
Curated gene sets:browne hcmv infection 6hr dn	152	0.129	0.0762	0.04467
GO bp:go regulation of protein secretion	374	0.0817	0.0481	0.044674
GO bp:go cell cycle	1261	0.0423	0.0249	0.044812
Curated gene sets:reactome acetylcholine binding and downstream events	14	0.424	0.25	0.045
Curated gene sets:pujana brca1 pcc network	1548	0.0384	0.0227	0.045027
Curated gene sets:reactome apoptotic execution phase	48	0.222	0.131	0.045063
Curated gene sets:zembutsu sensitivity to nimustine	16	0.408	0.241	0.045064
GO cc:go spindle	274	0.0871	0.0515	0.045349
GO bp:go leukocyte adhesion to vascular endothelial cell	12	0.419	0.248	0.045352
GO bp:go membrane disassembly	46	0.232	0.137	0.045361
Curated gene sets:chuang oxidative stress response dn	11	0.439	0.26	0.045411
Curated gene sets:browne hcmv infection 6hr up	67	0.19	0.112	0.045436
Curated gene sets:della response to tsa and butyrate	18	0.363	0.215	0.045459
GO bp:go regulation of exocytosis	173	0.118	0.0698	0.045517
Curated gene sets:pid reelin pathway	29	0.297	0.176	0.04563
Curated gene sets:browne hcmv infection 2hr up	37	0.263	0.156	0.045807
Curated gene sets:reactome interferon signaling	141	0.134	0.0795	0.046048
Curated gene sets:ly aging middle dn	16	0.347	0.206	0.046258
GO bp:go endothelium development	83	0.166	0.0988	0.04635
GO mf:go rna polymerase core enzyme binding	23	0.31	0.184	0.046361
GO bp:go ceramide catabolic process	9	0.528	0.314	0.046395
Curated gene sets:fischer g2 m cell cycle	216	0.0977	0.0582	0.04649
Curated gene sets:myllykangas amplification hot spot 12	11	0.389	0.232	0.046503
GO bp:go spindle checkpoint	25	0.333	0.198	0.046614
GO bp:go positive regulation of production of molecular mediator of immune response	59	0.205	0.123	0.046742
Curated gene sets:busa sam68 targets dn	6	0.534	0.318	0.046808
Curated gene sets:dawson methylated in lymphoma tcl1	58	0.23	0.137	0.046881
Curated gene sets:rickman tumor differentiated well vs moderately dn	108	0.145	0.0865	0.047076
GO bp:go regulation of cytoskeleton organization	473	0.0692	0.0413	0.047078
GO bp:go positive regulation of chromosome segregation	25	0.306	0.183	0.047152
GO cc:go spliceosomal tri snrnp complex	25	0.253	0.152	0.047216
Curated gene sets:hahtola ctcl cutaneous	25	0.263	0.157	0.047316
GO bp:go cellular process involved in reproduction in multicellular organism	243	0.0984	0.0589	0.047332
GO mf:go sodium ion binding	14	0.452	0.271	0.047377
GO mf:go potassium ion binding	15	0.428	0.256	0.047422
GO bp:go forebrain generation of neurons	61	0.215	0.129	0.047557
GO bp:go extracellular regulation of signal transduction	13	0.436	0.262	0.047966
Curated gene sets:burton adipogenesis 5	121	0.128	0.077	0.04805
GO bp:go paraxial mesoderm development	16	0.381	0.229	0.048102
Curated gene sets:hedenfalk breast cancer hereditary vs sporadic	49	0.201	0.121	0.048121
GO bp:go regulation of extent of cell growth	95	0.154	0.0928	0.048188
GO mf:go rna polymerase ii transcription coactivator activity	34	0.272	0.164	0.048464
Curated gene sets:mahadevan response to mp470 up	19	0.365	0.22	0.048514
GO bp:go negative regulation of cellular response to growth factor stimulus	118	0.143	0.0863	0.04854
GO bp:go positive regulation of potassium ion transmembrane transporter activity	15	0.363	0.219	0.048695
GO bp:go positive regulation of endothelial cell chemotaxis	10	0.503	0.303	0.048799
Curated gene sets:benporath myc targets with ebox	210	0.102	0.0613	0.048837
GO bp:go negative regulation of secretion	187	0.113	0.0685	0.04909
Curated gene sets:pid ecadherin stabilization pathway	42	0.226	0.137	0.049131
Curated gene sets:xu response to tretinoin and nsc682994 dn	15	0.356	0.216	0.049227
GO cc:go microtubule organizing center	597	0.0588	0.0356	0.04933
Curated gene sets:reactome transport of organic anions	11	0.484	0.293	0.049362
Curated gene sets:reactome microrna mirna biogenesis	22	0.285	0.173	0.04946
GO bp:go regulation of telomere maintenance via telomere lengthening	48	0.196	0.119	0.04952
GO bp:go peptidyl glutamic acid modification	27	0.289	0.175	0.049544
GO bp:go adherens junction assembly	32	0.273	0.166	0.049668
GO bp:go positive regulation of developmental growth	148	0.125	0.076	0.049849
GO bp:go regulation of cellular response to insulin stimulus	59	0.208	0.126	0.049867
GO cc:go preribosome	57	0.179	0.109	0.049923
Curated gene sets:haslinger b cll with 6q21 deletion	19	0.294	0.178	0.049934
Curated gene sets:hoshida liver cancer subclass s2	111	0.128	0.0779	0.04999
GO cc:go precatalytic spliceosome	20	0.279	0.169	0.050073
GO bp:go specification of organ identity	14	0.456	0.277	0.050108
Curated gene sets:liu vmyb targets up	120	0.135	0.0819	0.050228
Curated gene sets:izadpanah stem cell adipose vs bone up	119	0.139	0.0846	0.050231
GO bp:go spinal cord development	103	0.162	0.0987	0.050243
GO bp:go alternative mrna splicing via spliceosome	10	0.488	0.298	0.050615
GO bp:go protein depolymerization	25	0.28	0.171	0.05071
GO bp:go regulation of mast cell activation involved in immune response	29	0.285	0.174	0.050892
Curated gene sets:kyng dna damage by 4nqo or uv	60	0.191	0.117	0.050951
GO bp:go positive regulation of protein acetylation	34	0.211	0.129	0.050951
Curated gene sets:reactome apc cdc20 mediated degradation of nek2a	21	0.295	0.18	0.05099
GO bp:go negative regulation of cellular component organization	643	0.0579	0.0354	0.051019
GO bp:go coronary vasculature development	36	0.244	0.149	0.051041
Curated gene sets:nikolsky breast cancer 17q11 q21 amplicon	131	0.238	0.146	0.051125
GO cc:go nuclear speck	183	0.0953	0.0584	0.051284
Curated gene sets:aguirre pancreatic cancer copy number up	290	0.0875	0.0536	0.05137
Curated gene sets:reactome nfkb and map kinases activation mediated by tlr4 signaling repertoire	64	0.176	0.108	0.051385
GO mf:go nucleocytoplasmic transporter activity	22	0.295	0.181	0.051443
GO bp:go establishment or maintenance of monopolar cell polarity	15	0.392	0.241	0.051654
Curated gene sets:ivanova hematopoiesis stem cell long term	289	0.0898	0.0552	0.051692
GO mf:go hormone receptor binding	151	0.113	0.0696	0.051781
GO bp:go positive regulation of monooxygenase activity	26	0.284	0.175	0.051831
Curated gene sets:dacosta uv response via ercc3 common dn	468	0.0743	0.0457	0.051978
GO bp:go platelet morphogenesis	16	0.342	0.21	0.052032
Curated gene sets:wang barretts esophagus and esophagus cancer up	23	0.32	0.197	0.052061
GO mf:go estrogen receptor binding	40	0.229	0.141	0.052064
GO bp:go blood coagulation fibrin clot formation	22	0.35	0.215	0.05216
Curated gene sets:reactome hyaluronan metabolism	14	0.352	0.216	0.052214
GO mf:go ligand dependent nuclear receptor binding	23	0.294	0.181	0.052246
GO bp:go trna transport	34	0.25	0.154	0.052252
GO bp:go t cell mediated immunity	23	0.34	0.209	0.052271
Curated gene sets:fournier acinar development early dn	6	0.692	0.427	0.052314
Curated gene sets:reactome trif mediated tlr3 signaling	66	0.168	0.104	0.052331
Curated gene sets:reactome rap1 signalling	16	0.331	0.204	0.052491
GO mf:go cyclin dependent protein serine threonine kinase inhibitor activity	12	0.456	0.282	0.052683
GO bp:go regulation of cell fate specification	12	0.44	0.272	0.052778
GO bp:go mesenchymal to epithelial transition	14	0.467	0.289	0.052792
GO bp:go cell cycle checkpoint	188	0.101	0.0626	0.052827
GO bp:go monocyte differentiation	15	0.451	0.279	0.052834
Curated gene sets:radmacher aml prognosis	73	0.178	0.11	0.052894
Curated gene sets:tavor cebpa targets up	46	0.229	0.142	0.052902
GO bp:go regulation of cell development	802	0.0543	0.0336	0.052912
GO bp:go protein heterooligomerization	105	0.139	0.0858	0.052937
Curated gene sets:reactome regulation of beta cell development	30	0.294	0.182	0.053036
Curated gene sets:reactome toll receptor cascades	106	0.137	0.0845	0.053072
GO mf:go ubiquitin like protein ligase binding	246	0.0899	0.0557	0.053159
GO bp:go lateral ventricle development	13	0.441	0.273	0.05324
GO mf:go dioxygenase activity	79	0.157	0.0975	0.053258
Curated gene sets:zheng response to arsenite dn	17	0.376	0.233	0.053314
GO cc:go basal plasma membrane	32	0.251	0.156	0.053497
GO mf:go ran gtpase binding	31	0.237	0.147	0.053532
Curated gene sets:tsai dnajb4 targets dn	6	0.526	0.326	0.053617
Curated gene sets:kondo colon cancer hcp with h3k27me3	4	0.808	0.501	0.053641
Curated gene sets:bilanges rapamycin sensitive via tsc1 and tsc2	64	0.169	0.105	0.053802
Curated gene sets:pid wnt signaling pathway	27	0.288	0.179	0.053832
Curated gene sets:chng multiple myeloma hyperploid up	51	0.185	0.115	0.053841
Curated gene sets:gaussmann mll af4 fusion targets g up	223	0.0988	0.0615	0.054025
Curated gene sets:kegg rna degradation	55	0.193	0.12	0.054056
GO bp:go cytokinetic process	14	0.333	0.208	0.054175
GO bp:go macromolecule methylation	194	0.0974	0.0607	0.054236
Curated gene sets:vicent metastasis up	14	0.428	0.267	0.054596
Curated gene sets:reactome ncam1 interactions	38	0.255	0.159	0.05464
Curated gene sets:kim response to tsa and decitabine up	116	0.125	0.0779	0.054642
Curated gene sets:aston major depressive disorder dn	148	0.117	0.0733	0.05465
GO bp:go cellular response to nitric oxide	15	0.35	0.219	0.054653
GO bp:go l ascorbic acid metabolic process	10	0.449	0.281	0.054821
GO bp:go microtubule based process	500	0.0623	0.039	0.05496
Curated gene sets:teramoto opn targets cluster 5	7	0.56	0.351	0.055005
GO bp:go regulation of nucleobase containing compound transport	12	0.399	0.25	0.055189
GO bp:go regulation of synaptic transmission gabaergic	29	0.271	0.17	0.055265
GO bp:go neuromuscular synaptic transmission	26	0.284	0.178	0.055306
GO bp:go proteoglycan biosynthetic process	55	0.201	0.126	0.05531
GO bp:go regulation of cellular response to transforming growth factor beta stimulus	98	0.151	0.0949	0.055374
GO cc:go clathrin coated vesicle membrane	68	0.181	0.113	0.055389
Curated gene sets:frasor response to estradiol dn	74	0.177	0.111	0.055416
GO bp:go cytosolic transport	203	0.0968	0.0607	0.055442
GO cc:go site of double strand break	31	0.239	0.15	0.055476
Curated gene sets:reactome unblocking of nmda receptor glutamate binding and activation	13	0.44	0.276	0.055628
Curated gene sets:lee aging cerebellum dn	80	0.158	0.0994	0.055782
GO bp:go macromolecular complex disassembly	178	0.0968	0.0609	0.055893
Curated gene sets:hummel burkitts lymphoma dn	16	0.374	0.235	0.056035
GO mf:go atpase activity	397	0.0697	0.0439	0.056068
Curated gene sets:scibetta kdm5b targets dn	74	0.155	0.0978	0.05608
Curated gene sets:hoffmann immature to mature b lymphocyte dn	47	0.215	0.135	0.056119
GO mf:go peroxisome proliferator activated receptor binding	14	0.356	0.224	0.056138
Curated gene sets:chauhan response to methoxyestradiol dn	91	0.148	0.0932	0.056335
GO cc:go excitatory synapse	185	0.111	0.07	0.056348
Curated gene sets:brachat response to camptothecin dn	43	0.211	0.133	0.056515
Curated gene sets:ji carcinogenesis by kras and stk11 up	12	0.391	0.246	0.056515
GO bp:go rna processing	778	0.0468	0.0295	0.056541
Curated gene sets:hinata nfkb targets fibroblast up	81	0.172	0.109	0.056768
Curated gene sets:gary cd5 targets dn	406	0.0654	0.0414	0.056869
Curated gene sets:browne hcmv infection 8hr up	96	0.139	0.0881	0.056893
Curated gene sets:grade colon cancer up	819	0.0466	0.0295	0.056895
GO bp:go glutamine metabolic process	21	0.302	0.191	0.056916
GO mf:go ribonucleotide binding	1743	0.0354	0.0224	0.057056
Curated gene sets:peng leucine deprivation dn	181	0.0951	0.0602	0.05715
GO cc:go pole plasm	15	0.298	0.189	0.057155
GO bp:go striatum development	15	0.424	0.268	0.05728
GO bp:go establishment of protein localization	1354	0.0388	0.0246	0.057286
Curated gene sets:tooker gemcitabine resistance dn	119	0.128	0.0814	0.057289
Curated gene sets:bilanges serum sensitive via tsc1	22	0.284	0.18	0.057305
Curated gene sets:han satb1 targets dn	417	0.0725	0.0459	0.057328
GO cc:go chromatoid body	13	0.369	0.234	0.057345
GO bp:go cerebellar purkinje cell layer development	23	0.297	0.189	0.057414
GO bp:go glial cell fate commitment	13	0.481	0.305	0.057478
Curated gene sets:reactome vitamin b5 pantothenate metabolism	11	0.349	0.222	0.057515
Curated gene sets:reactome regulation of insulin secretion by acetylcholine	10	0.513	0.326	0.057779
GO bp:go negative regulation of chromosome segregation	26	0.313	0.199	0.057783
Curated gene sets:de yy1 targets up	17	0.359	0.228	0.057831
GO bp:go homophilic cell adhesion via plasma membrane adhesion molecules	145	0.148	0.0939	0.058007
Curated gene sets:myllykangas amplification hot spot 8	12	0.448	0.285	0.058024
Curated gene sets:bhat esr1 targets not via akt1 up	205	0.103	0.0653	0.058105
GO bp:go mrna metabolic process	565	0.0539	0.0343	0.058105
GO bp:go negative regulation of embryonic development	25	0.311	0.198	0.05827
Curated gene sets:markey rb1 chronic lof dn	112	0.133	0.0849	0.058411
Curated gene sets:jiang hypoxia normal	296	0.081	0.0517	0.058463
Curated gene sets:blalock alzheimers disease dn	1156	0.0424	0.0271	0.058488
GO bp:go regulation of posttranscriptional gene silencing	19	0.363	0.232	0.05852
Curated gene sets:nielsen leiomyosarcoma cnn1 up	19	0.309	0.198	0.058855
GO bp:go regulation of spindle checkpoint	14	0.353	0.226	0.058867
GO bp:go smooth muscle tissue development	18	0.373	0.238	0.05887
GO bp:go nuclear transcribed mrna catabolic process deadenylation dependent decay	56	0.187	0.12	0.058998
Curated gene sets:wang tumor invasiveness up	364	0.0688	0.044	0.059121
Curated gene sets:theodorou mammary tumorigenesis	28	0.309	0.198	0.059153
GO bp:go polysaccharide biosynthetic process	41	0.204	0.131	0.059229
GO bp:go positive regulation of protein depolymerization	19	0.342	0.219	0.059233
Curated gene sets:wang cisplatin response and xpc dn	221	0.0899	0.0576	0.059255
Curated gene sets:reactome apc c cdc20 mediated degradation of cyclin b	19	0.294	0.189	0.059578
GO bp:go positive regulation of nitric oxide synthase activity	20	0.314	0.202	0.059956
GO bp:go cardiac chamber morphogenesis	104	0.142	0.0914	0.060207
Curated gene sets:hoshida liver cancer subclass s1	218	0.0951	0.0612	0.060329
GO bp:go regulation of regulated secretory pathway	120	0.132	0.0853	0.060408
Curated gene sets:cairo hepatoblastoma classes dn	201	0.101	0.0652	0.06054
Curated gene sets:mcdowell acute lung injury dn	41	0.233	0.15	0.060566
Curated gene sets:gargalovic response to oxidized phospholipids blue up	128	0.123	0.0797	0.060662
GO mf:go phosphatidylinositol 3 4 5 trisphosphate binding	30	0.26	0.168	0.060756
GO bp:go regulation by virus of viral protein levels in host cell	9	0.448	0.29	0.060759
GO bp:go positive regulation of long term synaptic potentiation	14	0.361	0.233	0.060854
GO cc:go xy body	14	0.332	0.215	0.06086
Curated gene sets:kegg pantothenate and coa biosynthesis	16	0.325	0.21	0.060867
GO bp:go glycosylceramide metabolic process	11	0.444	0.287	0.060897
GO bp:go cartilage development involved in endochondral bone morphogenesis	19	0.366	0.237	0.061016
GO bp:go centrosome cycle	43	0.206	0.133	0.061025
GO bp:go cellular response to reactive nitrogen species	19	0.309	0.2	0.061054
Curated gene sets:ren alveolar rhabdomyosarcoma dn	375	0.0728	0.0471	0.06111
GO bp:go negative regulation of organelle organization	360	0.0715	0.0463	0.061121
GO bp:go utp metabolic process	11	0.426	0.276	0.061216
Curated gene sets:colin pilocytic astrocytoma vs glioblastoma dn	27	0.27	0.175	0.061279
Curated gene sets:dang myc targets up	132	0.111	0.0717	0.061628
GO bp:go histone h3 deacetylation	20	0.296	0.192	0.061676
GO bp:go negative regulation of kidney development	16	0.406	0.263	0.061758
Curated gene sets:reactome metabolism of rna	242	0.0815	0.0529	0.061765
Curated gene sets:reactome sphingolipid metabolism	60	0.181	0.118	0.061964
Curated gene sets:whiteside cisplatin resistance up	11	0.41	0.267	0.062217
GO bp:go roundabout signaling pathway	12	0.416	0.271	0.062268
GO bp:go cellular response to nitrogen compound	489	0.0634	0.0413	0.062471
Curated gene sets:lein localized to distal and proximal dendrites	17	0.338	0.22	0.062608
GO bp:go fatty acid catabolic process	72	0.15	0.0979	0.062661
Curated gene sets:reactome purine salvage	12	0.449	0.293	0.062714
Curated gene sets:iizuka liver cancer progression l1 g1 dn	12	0.393	0.256	0.062767
Curated gene sets:kim wt1 targets 12hr dn	205	0.0934	0.061	0.0629
Curated gene sets:zhu cmv all up	113	0.126	0.0824	0.062932
GO mf:go microtubule severing atpase activity	10	0.378	0.247	0.06303
Curated gene sets:acevedo liver cancer with h3k27me3 dn	182	0.111	0.0728	0.063119
GO cc:go centrosome	464	0.0612	0.04	0.063197
Curated gene sets:geserick tert targets dn	20	0.332	0.217	0.063236
Curated gene sets:odonnell metastasis up	73	0.173	0.113	0.063374
GO bp:go negative regulation of cytokine secretion	43	0.214	0.141	0.063491
Curated gene sets:lopez translation via fn1 signaling	35	0.231	0.151	0.063519
GO bp:go microtubule depolymerization	13	0.345	0.226	0.063633
GO bp:go tissue homeostasis	163	0.111	0.0729	0.063654
GO bp:go exocytosis	295	0.0803	0.0527	0.063957
GO mf:go excitatory extracellular ligand gated ion channel activity	52	0.211	0.138	0.064096
GO bp:go lagging strand elongation	10	0.328	0.215	0.064186
Curated gene sets:jiang vhl targets	135	0.11	0.0721	0.064197
GO bp:go pyrimidine nucleotide biosynthetic process	27	0.264	0.174	0.06428
Curated gene sets:reactome transcriptional activity of smad2 smad3 smad4 heterotrimer	35	0.228	0.15	0.064295
GO mf:go rna polymerase ii transcription factor activity sequence specific dna binding	597	0.0573	0.0377	0.064311
Curated gene sets:reactome phospholipase c mediated cascade	53	0.208	0.137	0.064444
Curated gene sets:zhou cell cycle genes in ir response 6hr	82	0.14	0.0923	0.064531
Curated gene sets:bruins uvc response via tp53 group a	841	0.049	0.0323	0.064725
GO bp:go formation of primary germ layer	108	0.141	0.0932	0.064764
GO mf:go sh3 domain binding	108	0.131	0.0862	0.064866
Curated gene sets:zhou pancreatic endocrine progenitor	12	0.432	0.285	0.064904
Curated gene sets:wamunyokoli ovarian cancer lmp up	257	0.0836	0.0552	0.064984
GO cc:go clathrin coat of coated pit	16	0.318	0.21	0.065
GO mf:go endoribonuclease activity	49	0.191	0.127	0.065135
Curated gene sets:hahtola sezary syndrom up	94	0.139	0.0918	0.065159
Curated gene sets:kyng dna damage up	213	0.0931	0.0615	0.065187
Curated gene sets:foster kdm1a targets dn	209	0.085	0.0563	0.065354
Curated gene sets:zhan multiple myeloma lb up	41	0.227	0.151	0.065369
GO bp:go dna modification	76	0.148	0.0981	0.065497
Curated gene sets:park tretinoin response and pml rara fusion	29	0.275	0.182	0.065534
GO bp:go cellular response to glucose starvation	31	0.259	0.171	0.065546
GO bp:go ganglioside biosynthetic process	18	0.362	0.24	0.065648
GO cc:go spliceosomal complex	161	0.0906	0.0601	0.065766
Curated gene sets:kegg pathways in cancer	316	0.0797	0.0529	0.065783
GO bp:go positive regulation of cell death	579	0.058	0.0385	0.065892
Curated gene sets:alonso metastasis emt dn	5	0.745	0.494	0.065918
GO bp:go nucleoside monophosphate metabolic process	224	0.0843	0.056	0.066065
GO bp:go regulation of neural precursor cell proliferation	73	0.17	0.113	0.066286
GO bp:go neuromuscular process controlling posture	14	0.39	0.259	0.066332
Curated gene sets:reactome platelet aggregation plug formation	36	0.216	0.144	0.066336
GO bp:go negative regulation of mitotic cell cycle	192	0.0977	0.065	0.066368
Curated gene sets:purbey targets of ctbp1 and satb1 up	81	0.145	0.0962	0.066486
Curated gene sets:reactome activated tlr4 signalling	84	0.14	0.0935	0.066536
Curated gene sets:reactome thromboxane signalling through tp receptor	23	0.276	0.183	0.066556
Curated gene sets:rhodes undifferentiated cancer	66	0.153	0.102	0.066696
Curated gene sets:kayo aging muscle up	217	0.0894	0.0596	0.066723
GO cc:go neuron projection membrane	36	0.247	0.165	0.066875
GO mf:go protein serine threonine tyrosine kinase activity	38	0.206	0.138	0.066911
Curated gene sets:diaz chronic meylogenous leukemia dn	108	0.133	0.089	0.067012
GO bp:go substantia nigra development	41	0.198	0.132	0.067012
Curated gene sets:fischer dream targets	897	0.0437	0.0292	0.067072
GO bp:go dephosphorylation	272	0.079	0.0527	0.067126
GO bp:go endoderm development	69	0.183	0.122	0.067319
Curated gene sets:reactome peptide chain elongation	79	0.136	0.0906	0.06734
GO bp:go cellular response to ph	16	0.34	0.228	0.067506
GO bp:go secretion	563	0.0591	0.0395	0.067516
GO bp:go regulation of cell adhesion mediated by integrin	39	0.233	0.156	0.067569
Curated gene sets:wang metastasis of breast cancer	12	0.379	0.253	0.067572
GO bp:go cell cell adhesion via plasma membrane adhesion molecules	193	0.116	0.078	0.067617
Curated gene sets:acevedo liver tumor vs normal adjacent tissue up	812	0.0457	0.0306	0.067651
Curated gene sets:smid breast cancer relapse in lung dn	37	0.213	0.143	0.067682
GO bp:go leukotriene biosynthetic process	19	0.306	0.205	0.067763
GO bp:go positive regulation of glucose import in response to insulin stimulus	13	0.377	0.253	0.067812
Curated gene sets:kang glis3 targets	35	0.25	0.168	0.067835
GO bp:go ncrna metabolic process	509	0.0554	0.0371	0.068037
GO mf:go zinc ion binding	1071	0.0418	0.0281	0.068262
GO bp:go cerebellar cortex formation	21	0.315	0.212	0.068335
Curated gene sets:labbe tgfb1 targets up	95	0.149	0.1	0.068381
Curated gene sets:liu prostate cancer up	88	0.142	0.0954	0.068493
GO mf:go regulatory region nucleic acid binding	778	0.0499	0.0336	0.068588
GO bp:go gastrulation with mouth forming second	26	0.247	0.166	0.068642
GO bp:go negative regulation of extrinsic apoptotic signaling pathway	93	0.139	0.0936	0.068657
Curated gene sets:kenny ctnnb1 targets up	50	0.193	0.13	0.068897
GO bp:go cellular response to vascular endothelial growth factor stimulus	30	0.256	0.172	0.068897
GO bp:go branching involved in mammary gland duct morphogenesis	20	0.331	0.223	0.069056
GO bp:go mammary gland epithelium development	53	0.198	0.133	0.069126
Curated gene sets:becker tamoxifen resistance dn	51	0.192	0.13	0.069203
GO bp:go phagocytosis engulfment	16	0.362	0.244	0.069251
Curated gene sets:sa reg cascade of cyclin expr	13	0.328	0.222	0.069529
Curated gene sets:rodrigues dcc targets dn	114	0.127	0.0858	0.069619
GO mf:go ion antiporter activity	45	0.195	0.132	0.069828
Curated gene sets:pid vegfr1 2 pathway	70	0.155	0.105	0.069936
GO bp:go cellular transition metal ion homeostasis	70	0.153	0.104	0.070046
GO cc:go golgi cisterna	88	0.143	0.0972	0.07006
GO bp:go ncrna processing	365	0.0642	0.0435	0.070088
Curated gene sets:kegg glyoxylate and dicarboxylate metabolism	16	0.351	0.238	0.070154
GO cc:go axon cytoplasm	31	0.233	0.158	0.070183
GO mf:go hydrolase activity hydrolyzing o glycosyl compounds	87	0.134	0.0912	0.070359
Curated gene sets:reactome creation of c4 and c2 activators	8	0.457	0.31	0.070476
GO cc:go immunoglobulin complex	6	0.596	0.405	0.070502
Curated gene sets:browne hcmv infection 4hr up	53	0.18	0.122	0.070523
Curated gene sets:zhou pancreatic beta cell	11	0.487	0.331	0.070558
Curated gene sets:gali tp53 targets apoptotic up	8	0.489	0.332	0.070574
Curated gene sets:kim wt1 targets 8hr dn	119	0.115	0.0781	0.070685
GO bp:go osteoclast differentiation	28	0.29	0.197	0.07075
GO bp:go guanosine containing compound metabolic process	41	0.201	0.137	0.070793
Curated gene sets:simbulan uv response normal up	9	0.502	0.342	0.070979
GO bp:go regulation of mitotic spindle checkpoint	11	0.356	0.242	0.070986
GO bp:go glycolipid catabolic process	9	0.394	0.268	0.071027
GO bp:go positive regulation of potassium ion transport	35	0.233	0.159	0.071094
Curated gene sets:reactome activation of the mrna upon binding of the cap binding complex and eifs and subsequent binding to 43s	51	0.162	0.11	0.071174
Curated gene sets:amundson poor survival after gamma radiation 8g	90	0.14	0.0953	0.071193
Curated gene sets:massarweh response to estradiol	61	0.187	0.128	0.071282
GO mf:go double stranded dna binding	728	0.0504	0.0344	0.071348
GO bp:go intracellular protein transport	738	0.0475	0.0324	0.071403
Curated gene sets:reactome regulation of gene expression in beta cells	20	0.314	0.214	0.071451
GO bp:go protein n linked glycosylation	74	0.151	0.103	0.071551
GO bp:go dna biosynthetic process	113	0.112	0.0763	0.071594
Curated gene sets:dang bound by myc	1036	0.0397	0.0271	0.071597
GO mf:go phosphoric ester hydrolase activity	352	0.0682	0.0466	0.07163
GO mf:go fatty acid binding	30	0.252	0.172	0.07164
GO bp:go regulation of removal of superoxide radicals	8	0.466	0.318	0.071799
GO bp:go misfolded or incompletely synthesized protein catabolic process	14	0.319	0.218	0.071832
GO bp:go mammary gland epithelial cell differentiation	16	0.349	0.239	0.071881
GO bp:go growth plate cartilage development	12	0.443	0.303	0.071912
Curated gene sets:schaeffer prostate development and cancer box1 dn	10	0.392	0.268	0.071932
GO bp:go regulation of respiratory gaseous exchange by neurological system process	11	0.467	0.32	0.07194
Curated gene sets:huang dasatinib resistance up	75	0.164	0.112	0.072085
GO bp:go protein carboxylation	10	0.382	0.262	0.072152
GO bp:go membrane invagination	26	0.256	0.175	0.072195
GO bp:go pyrimidine containing compound biosynthetic process	37	0.216	0.148	0.072287
GO bp:go regulation of lipid kinase activity	49	0.193	0.133	0.072331
GO bp:go columnar cuboidal epithelial cell development	47	0.213	0.146	0.072346
Curated gene sets:dazard response to uv nhek up	222	0.0869	0.0595	0.072349
Curated gene sets:pid ajdiss 2pathway	47	0.198	0.136	0.072427
GO bp:go pyrimidine containing compound salvage	10	0.409	0.28	0.072511
Curated gene sets:biocarta ach pathway	16	0.331	0.227	0.072605
GO bp:go positive regulation of vascular endothelial growth factor receptor signaling pathway	17	0.326	0.224	0.072651
Curated gene sets:pid anthrax pathway	16	0.309	0.213	0.0728
GO bp:go regulation of neuron differentiation	530	0.0591	0.0406	0.073071
GO bp:go erbb2 signaling pathway	39	0.199	0.137	0.07331
Curated gene sets:yao temporal response to progesterone cluster 6	72	0.16	0.11	0.073334
GO bp:go transforming growth factor beta receptor signaling pathway	92	0.144	0.0995	0.073404
GO bp:go gastrulation	148	0.111	0.0767	0.073405
GO bp:go regulation of dendrite development	111	0.124	0.0858	0.073434
Curated gene sets:whitfield cell cycle g2	171	0.0932	0.0643	0.073548
GO bp:go regulation of insulin secretion involved in cellular response to glucose stimulus	47	0.198	0.137	0.073614
GO mf:go protein methyltransferase activity	80	0.138	0.0954	0.073871
Curated gene sets:pid rhoa pathway	44	0.193	0.133	0.073918
GO bp:go positive regulation of binding	124	0.117	0.0808	0.073953
Curated gene sets:kim all disorders duration corr dn	140	0.102	0.0703	0.074077
Curated gene sets:bae brca1 targets dn	30	0.269	0.186	0.07414
Curated gene sets:chiang liver cancer subclass ctnnb1 up	163	0.107	0.0742	0.074181
GO cc:go exocyst	17	0.347	0.24	0.07451
GO bp:go oogenesis	64	0.159	0.11	0.07453
GO bp:go negative regulation of type i interferon production	39	0.196	0.136	0.074546
Curated gene sets:dacosta uv response via ercc3 xpcs dn	86	0.151	0.105	0.074558
GO cc:go receptor complex	311	0.0774	0.0537	0.0748
GO bp:go retrograde transport endosome to plasma membrane	13	0.274	0.19	0.074856
GO bp:go olfactory lobe development	35	0.246	0.171	0.074873
Curated gene sets:pid hnf3a pathway	43	0.21	0.146	0.074893
GO bp:go artery development	75	0.156	0.108	0.074897
GO bp:go gmp metabolic process	16	0.298	0.207	0.074936
GO bp:go synaptic vesicle localization	101	0.128	0.0885	0.074945
Curated gene sets:pepper chronic lymphocytic leukemia up	32	0.254	0.176	0.074963
Curated gene sets:seike lung cancer poor survival	9	0.518	0.36	0.074975
GO bp:go cellular response to extracellular stimulus	182	0.0976	0.0678	0.074979
GO bp:go rna phosphodiester bond hydrolysis endonucleolytic	57	0.164	0.114	0.074996
GO bp:go embryonic viscerocranium morphogenesis	11	0.422	0.293	0.07502
GO bp:go cellular response to atp	12	0.313	0.218	0.075094
GO cc:go u12 type spliceosomal complex	24	0.214	0.149	0.07514
GO bp:go regulation of cytokinesis	59	0.16	0.111	0.075218
GO bp:go regulation of peroxisome proliferator activated receptor signaling pathway	12	0.365	0.254	0.075236
GO cc:go small nuclear ribonucleoprotein complex	56	0.145	0.101	0.075243
GO cc:go golgi stack	120	0.114	0.0796	0.075303
Curated gene sets:reactome late phase of hiv life cycle	95	0.12	0.0835	0.075436
Curated gene sets:hillion hmga1 targets	87	0.135	0.0942	0.07549
GO bp:go protein acetylation	113	0.113	0.0788	0.075506
Curated gene sets:mcclung cocain reward 4wk	71	0.158	0.11	0.075525
GO cc:go neuron part	1200	0.0398	0.0277	0.075545
GO bp:go negative regulation of cell division	58	0.174	0.121	0.075546
Curated gene sets:kim all disorders duration corr up	9	0.513	0.358	0.075656
Curated gene sets:reactome abacavir transport and metabolism	10	0.393	0.274	0.075853
GO mf:go mrna binding	145	0.0986	0.0688	0.075855
GO bp:go mesenchyme development	179	0.102	0.0714	0.075942
GO bp:go cellular carbohydrate biosynthetic process	50	0.178	0.124	0.075989
Curated gene sets:mcclung creb1 targets dn	54	0.198	0.138	0.075999
Curated gene sets:wong endometrial cancer late	9	0.403	0.282	0.076179
Curated gene sets:boyault liver cancer subclass g56 up	12	0.377	0.263	0.076204
GO mf:go nuclear localization sequence binding	21	0.278	0.194	0.076498
GO bp:go regulation of mrna splicing via spliceosome	59	0.141	0.0986	0.076625
GO bp:go regulation of protein localization to chromosome telomeric region	12	0.277	0.194	0.076668
GO bp:go negative regulation of cofactor metabolic process	10	0.443	0.311	0.076839
GO bp:go odontogenesis	103	0.141	0.0987	0.076988
GO mf:go steroid hormone receptor binding	80	0.132	0.0929	0.077091
Curated gene sets:reactome circadian repression of expression by rev erba	22	0.286	0.201	0.077345
GO mf:go transcriptional repressor activity rna polymerase ii core promoter proximal region sequence specific binding	104	0.124	0.0871	0.077599
Curated gene sets:reactome generic transcription pathway	331	0.0745	0.0525	0.077848
Curated gene sets:ngo malignant glioma 1p loh	15	0.284	0.2	0.077899
Curated gene sets:gargalovic response to oxidized phospholipids grey dn	68	0.173	0.122	0.0779
GO bp:go protein localization to kinetochore	11	0.316	0.223	0.07804
Curated gene sets:bandres response to carmustin without mgmt 24hr dn	9	0.416	0.294	0.078194
Curated gene sets:tcga glioblastoma copy number dn	29	0.303	0.214	0.078249
GO bp:go regulation of gluconeogenesis	37	0.211	0.149	0.078332
GO bp:go epithelial cell morphogenesis	38	0.231	0.163	0.078376
GO bp:go positive regulation of gene expression	1641	0.0331	0.0234	0.078422
Curated gene sets:cardoso response to gamma radiation and 3ab	17	0.306	0.216	0.078426
GO bp:go trivalent inorganic cation transport	37	0.208	0.147	0.078434
GO mf:go ubiquitin like protein ligase activity	187	0.0916	0.0647	0.078468
Curated gene sets:lamb ccnd1 targets	17	0.291	0.206	0.078496
Curated gene sets:mattioli mgus vs multiple myeloma	16	0.328	0.232	0.078498
GO bp:go positive regulation of cell division	127	0.122	0.0862	0.078593
GO bp:go negative regulation of pathway restricted smad protein phosphorylation	11	0.449	0.318	0.078669
Curated gene sets:xu crebbp targets dn	43	0.212	0.15	0.078677
GO bp:go g protein coupled receptor internalization	12	0.337	0.238	0.0787
GO mf:go acetyltransferase activity	91	0.123	0.0871	0.078723
GO bp:go regulation of nuclear division	161	0.097	0.0687	0.07882
GO bp:go negative regulation of cell cycle phase transition	144	0.103	0.0727	0.078903
GO bp:go regulation of cholesterol metabolic process	22	0.278	0.197	0.078928
Curated gene sets:wu apoptosis by cdkn1a not via tp53	10	0.346	0.245	0.079195
Curated gene sets:iritani mad1 targets dn	43	0.189	0.134	0.079308
GO bp:go hindbrain morphogenesis	39	0.217	0.154	0.07934
Curated gene sets:martinez response to trabectedin up	66	0.152	0.108	0.079402
GO bp:go positive regulation of axonogenesis	65	0.149	0.106	0.079443
GO bp:go response to potassium ion	14	0.352	0.25	0.079537
GO mf:go alkali metal ion binding	21	0.3	0.213	0.079577
Curated gene sets:reactome signaling by fgfr3 mutants	11	0.469	0.333	0.079698
GO bp:go inorganic anion transport	116	0.125	0.0888	0.07974
GO mf:go receptor inhibitor activity	11	0.369	0.262	0.079763
Curated gene sets:korkola choriocarcinoma dn	11	0.389	0.276	0.079816
GO mf:go unfolded protein binding	90	0.115	0.0817	0.080015
GO bp:go protein ubiquitination involved in ubiquitin dependent protein catabolic process	130	0.108	0.0772	0.080147
Curated gene sets:kegg small cell lung cancer	81	0.138	0.0982	0.080154
GO bp:go activation of anaphase promoting complex activity	14	0.304	0.217	0.080289
GO bp:go thyroid gland development	25	0.272	0.194	0.080397
Curated gene sets:riz erythroid differentiation hbz	39	0.197	0.14	0.080519
Curated gene sets:alonso metastasis dn	24	0.258	0.184	0.080755
GO cc:go pcg protein complex	39	0.189	0.135	0.080814
GO bp:go gdp metabolic process	10	0.345	0.247	0.080833
GO bp:go embryonic cranial skeleton morphogenesis	45	0.201	0.144	0.08084
GO bp:go regulation of membrane lipid distribution	36	0.244	0.174	0.080924
GO bp:go glucan metabolic process	53	0.166	0.119	0.081063
GO mf:go transcription factor activity rna polymerase ii core promoter proximal region sequence specific binding	321	0.072	0.0515	0.081067
Curated gene sets:lopez mbd targets	896	0.0416	0.0298	0.081086
GO mf:go protein deacetylase activity	40	0.191	0.137	0.081138
Curated gene sets:oswald hematopoietic stem cell in collagen gel up	224	0.0859	0.0615	0.081302
Curated gene sets:reactome translation	135	0.0958	0.0686	0.081316
GO cc:go tctn b9d complex	12	0.309	0.222	0.081334
GO bp:go positive regulation of glycoprotein metabolic process	20	0.302	0.216	0.08135
GO bp:go cellular response to external stimulus	253	0.0816	0.0585	0.081367
GO bp:go positive regulation of behavior	26	0.256	0.183	0.081425
GO bp:go long term synaptic depression	15	0.337	0.242	0.081544
Curated gene sets:delacroix rarg bound mef	362	0.0672	0.0482	0.081561
GO bp:go modulation of excitatory postsynaptic potential	28	0.25	0.179	0.081572
Curated gene sets:marks hdac targets dn	13	0.362	0.26	0.081587
Curated gene sets:zeilstra cd44 targets dn	7	0.326	0.234	0.081625
Curated gene sets:kegg maturity onset diabetes of the young	25	0.277	0.199	0.081741
GO bp:go membrane lipid catabolic process	20	0.252	0.181	0.081743
GO bp:go cellular response to oxygen containing compound	778	0.0475	0.0341	0.08191
Curated gene sets:lu ezh2 targets up	266	0.0738	0.053	0.081975
GO bp:go gene silencing	183	0.0882	0.0635	0.082239
Curated gene sets:ferreira ewings sarcoma unstable vs stable dn	93	0.125	0.09	0.082256
GO bp:go trachea development	19	0.319	0.23	0.082273
GO bp:go peptidyl lysine modification	288	0.0718	0.0516	0.082282
GO bp:go protein autoubiquitination	47	0.174	0.125	0.082334
GO bp:go establishment of endothelial barrier	28	0.244	0.176	0.082418
GO bp:go protein import	149	0.1	0.0724	0.082463
GO bp:go translational initiation	133	0.0998	0.0719	0.082466
Curated gene sets:pid il12 stat4 pathway	31	0.255	0.183	0.082589
Curated gene sets:ikeda mir30 targets dn	27	0.244	0.176	0.082632
Curated gene sets:ouellet cultured ovarian cancer invasive vs lmp dn	30	0.223	0.161	0.082656
Curated gene sets:reactome mitochondrial fatty acid beta oxidation	14	0.299	0.215	0.082658
Curated gene sets:magrangeas multiple myeloma igll vs iglk dn	21	0.268	0.193	0.082749
GO bp:go carbohydrate biosynthetic process	116	0.109	0.0789	0.082823
GO bp:go regulation of transcription involved in cell fate commitment	19	0.341	0.246	0.08286
GO bp:go regulation of neuron projection development	386	0.0647	0.0467	0.083062
Curated gene sets:kim mycn amplification targets up	85	0.15	0.108	0.083168
GO bp:go regulation of carbohydrate biosynthetic process	85	0.142	0.103	0.08327
Curated gene sets:kim lrrc3b targets	22	0.233	0.168	0.083327
Curated gene sets:fournier acinar development late dn	21	0.269	0.194	0.083381
GO mf:go cation cation antiporter activity	23	0.27	0.195	0.083413
GO bp:go mannosylation	33	0.208	0.151	0.083628
Curated gene sets:matzuk maternal effect	8	0.471	0.341	0.083892
Curated gene sets:yagi aml with t 9 11 translocation	122	0.111	0.0808	0.083925
GO mf:go transition metal ion binding	1299	0.0357	0.0259	0.084006
GO bp:go embryonic hindlimb morphogenesis	28	0.275	0.199	0.084018
GO bp:go dna alkylation	42	0.173	0.126	0.084085
Curated gene sets:yang breast cancer esr1 dn	23	0.272	0.198	0.084093
Curated gene sets:bystrykh hematopoiesis stem cell qtl trans	843	0.0436	0.0317	0.084168
Curated gene sets:nakamura cancer microenvironment dn	45	0.179	0.13	0.084282
Curated gene sets:kyng werner syndrom and normal aging dn	209	0.0827	0.0601	0.084322
GO bp:go regulation of glucose metabolic process	99	0.127	0.0925	0.084403
Curated gene sets:biocarta mtor pathway	23	0.249	0.181	0.084551
GO bp:go hydrogen transport	128	0.106	0.0768	0.084563
GO bp:go renal vesicle development	14	0.398	0.29	0.084723
Curated gene sets:pid hdac classiii pathway	24	0.271	0.198	0.084825
Curated gene sets:gross hypoxia via elk3 and hif1a dn	101	0.117	0.0854	0.084825
Curated gene sets:ueda periferal clock	168	0.0969	0.0706	0.084952
GO cc:go acrosomal membrane	22	0.26	0.19	0.085257
GO mf:go monosaccharide transmembrane transporter activity	20	0.274	0.2	0.085308
GO cc:go aggresome	33	0.203	0.148	0.085363
Curated gene sets:simbulan parp1 targets dn	17	0.295	0.216	0.085451
Curated gene sets:zembutsu sensitivity to cisplatin	20	0.304	0.222	0.085469
GO bp:go mrna cis splicing via spliceosome	16	0.314	0.23	0.085494
GO bp:go protein export from nucleus	29	0.226	0.165	0.085762
Curated gene sets:grandvaux irf3 targets up	15	0.321	0.235	0.085854
Curated gene sets:kyng response to h2o2	68	0.142	0.104	0.085889
GO bp:go protein localization	1717	0.0305	0.0224	0.08595
Curated gene sets:jiang aging hypothalamus up	43	0.179	0.131	0.086022
GO bp:go rrna metabolic process	240	0.0735	0.0539	0.086064
Curated gene sets:basso hairy cell leukemia up	77	0.158	0.116	0.086108
Curated gene sets:simbulan uv response normal dn	33	0.223	0.163	0.086146
Curated gene sets:lee bmp2 targets dn	847	0.041	0.03	0.086281
GO bp:go microvillus organization	18	0.29	0.213	0.086305
Curated gene sets:ma myeloid differentiation up	39	0.19	0.139	0.086312
GO mf:go transcription factor activity rna polymerase ii core promoter sequence specific	13	0.362	0.266	0.086316
Curated gene sets:reactome class c 3 metabotropic glutamate pheromone receptors	14	0.342	0.251	0.086344
Curated gene sets:hu genotoxin action direct vs indirect 24hr	51	0.152	0.112	0.086382
Curated gene sets:lopez mesotelioma survival time up	12	0.335	0.246	0.086389
GO bp:go eye morphogenesis	134	0.115	0.084	0.086427
Curated gene sets:reactome platelet sensitization by ldl	15	0.289	0.212	0.086433
Curated gene sets:reactome signaling by constitutively active egfr	17	0.257	0.189	0.086489
GO mf:go atpase activity coupled	290	0.0694	0.051	0.086569
GO bp:go blastocyst formation	30	0.223	0.164	0.08684
Curated gene sets:theilgaard neutrophil at skin wound up	73	0.15	0.11	0.086891
Curated gene sets:mantovani nfkb targets up	43	0.188	0.138	0.086945
GO mf:go mannosyltransferase activity	24	0.233	0.171	0.08698
Curated gene sets:gargalovic response to oxidized phospholipids blue dn	59	0.162	0.119	0.087151
Curated gene sets:pid nfkappab canonical pathway	20	0.284	0.209	0.087189
Curated gene sets:sig pip3 signaling in cardiac myoctes	63	0.16	0.118	0.087344
GO cc:go derlin 1 retrotranslocation complex	10	0.308	0.227	0.087496
Curated gene sets:karlsson tgfb1 targets dn	197	0.0841	0.062	0.0875
GO bp:go single organism cellular localization	857	0.0415	0.0307	0.087659
GO bp:go heparan sulfate proteoglycan metabolic process	27	0.25	0.185	0.087711
GO bp:go positive regulation of cell proliferation	767	0.0467	0.0345	0.087765
GO bp:go response to vitamin d	33	0.237	0.175	0.088006
GO bp:go regulation of macrophage cytokine production	12	0.401	0.297	0.088145
GO bp:go regulation of respiratory system process	14	0.395	0.292	0.088228
GO bp:go negative regulation of tumor necrosis factor mediated signaling pathway	14	0.29	0.214	0.088252
GO bp:go endothelial cell development	41	0.189	0.14	0.088311
Curated gene sets:ding lung cancer by mutation rate	19	0.333	0.247	0.088355
GO cc:go ada2 gcn5 ada3 transcription activator complex	14	0.32	0.237	0.088361
GO mf:go pdz domain binding	88	0.133	0.0984	0.08839
GO bp:go negative regulation of transcription elongation from rna polymerase ii promoter	10	0.364	0.27	0.088453
Curated gene sets:biocarta il10 pathway	16	0.334	0.248	0.088521
Curated gene sets:theilgaard neutrophil at skin wound dn	214	0.0827	0.0613	0.088631
GO cc:go acrosomal vesicle	90	0.125	0.093	0.088722
Curated gene sets:graham cml dividing vs normal dividing dn	7	0.541	0.401	0.088757
Curated gene sets:reactome association of licensing factors with the pre replicative complex	13	0.269	0.2	0.088914
Curated gene sets:chemello soleus vs edl myofibers dn	18	0.307	0.227	0.088916
Curated gene sets:reactome signaling by erbb4	85	0.128	0.0952	0.088941
Curated gene sets:nakamura adipogenesis early up	64	0.165	0.123	0.089066
GO bp:go response to transforming growth factor beta	140	0.109	0.0807	0.089084
GO bp:go positive regulation of telomere maintenance via telomere lengthening	32	0.19	0.142	0.089258
GO bp:go dna integrity checkpoint	142	0.0948	0.0705	0.089325
GO bp:go response to misfolded protein	12	0.318	0.236	0.089343
Curated gene sets:lei myb targets	299	0.0714	0.0531	0.089383
GO bp:go single organism membrane budding	70	0.136	0.101	0.089421
Curated gene sets:yao temporal response to progesterone cluster 16	72	0.143	0.106	0.089479
Curated gene sets:biocarta mitochondria pathway	19	0.24	0.179	0.089496
GO bp:go positive regulation of g1 s transition of mitotic cell cycle	21	0.245	0.182	0.089526
GO bp:go execution phase of apoptosis	52	0.16	0.119	0.089538
Curated gene sets:terao aox4 targets skin up	34	0.191	0.142	0.089581
GO bp:go organelle inheritance	11	0.345	0.257	0.089585
GO bp:go phosphate containing compound metabolic process	1887	0.0289	0.0215	0.089611
GO bp:go regulation of telomere maintenance	61	0.142	0.106	0.089683
Curated gene sets:mikkelsen dedifferentiated state dn	7	0.567	0.422	0.089701
GO mf:go dna secondary structure binding	21	0.265	0.198	0.089734
Curated gene sets:xu crebbp targets up	25	0.243	0.181	0.0898
GO bp:go mammary gland lobule development	17	0.334	0.249	0.089963
Curated gene sets:reactome smad2 smad3 smad4 heterotrimer regulates transcription	25	0.231	0.173	0.090028
Curated gene sets:pid cd8 tcr pathway	50	0.158	0.118	0.090076
Curated gene sets:ohm embryonic carcinoma dn	8	0.5	0.373	0.09012
Curated gene sets:stearman lung cancer early vs late dn	57	0.159	0.119	0.090146
GO bp:go deoxyribose phosphate catabolic process	21	0.25	0.187	0.090146
GO bp:go cellular response to hormone stimulus	527	0.055	0.0411	0.090352
GO bp:go protein o linked mannosylation	16	0.321	0.24	0.09045
GO bp:go negative regulation of gtpase activity	37	0.222	0.166	0.090589
Curated gene sets:benporath es core nine correlated	95	0.126	0.094	0.090637
GO bp:go pancreas development	72	0.15	0.112	0.090662
GO bp:go cell substrate adhesion	159	0.0979	0.0732	0.090662
Curated gene sets:mariadason response to butyrate curcumin sulindac tsa 1	7	0.473	0.354	0.090807
GO bp:go mammary gland duct morphogenesis	28	0.258	0.193	0.090842
Curated gene sets:myllykangas amplification hot spot 5	5	0.554	0.415	0.090875
Curated gene sets:siligan targets of ews fli1 fusion up	15	0.32	0.24	0.090934
GO mf:go endonuclease activity	120	0.106	0.0796	0.090987
Curated gene sets:huttmann b cll poor survival dn	57	0.16	0.12	0.091032
GO bp:go blastoderm segmentation	15	0.312	0.234	0.091105
GO mf:go core promoter binding	145	0.0992	0.0744	0.091141
Curated gene sets:baker hematopoesis stat1 targets	10	0.379	0.284	0.091174
Curated gene sets:enk uv response epidermis up	276	0.0709	0.0532	0.091274
GO bp:go cell division	446	0.055	0.0413	0.091288
GO bp:go positive regulation of actin nucleation	15	0.323	0.242	0.091299
Curated gene sets:cheng response to nickel acetate	40	0.176	0.132	0.091431
Curated gene sets:reactome fanconi anemia pathway	20	0.259	0.194	0.091538
GO bp:go response to retinoic acid	105	0.125	0.0937	0.091545
GO bp:go synapse organization	132	0.11	0.0826	0.091693
GO bp:go organ induction	15	0.325	0.245	0.091834
Curated gene sets:mueller common targets of aml fusions dn	27	0.228	0.171	0.091842
Curated gene sets:reactome influenza viral rna transcription and replication	95	0.108	0.0814	0.091854
Curated gene sets:schlesinger methylated in colon cancer	10	0.416	0.313	0.092115
GO bp:go regulation of dna metabolic process	324	0.0662	0.0499	0.092177
Curated gene sets:reactome influenza life cycle	128	0.0963	0.0726	0.092265
Curated gene sets:sesto response to uv c2	51	0.162	0.122	0.092429
GO bp:go membrane lipid metabolic process	175	0.0899	0.0678	0.09246
Curated gene sets:biocarta cbl pathway	12	0.352	0.266	0.092471
Curated gene sets:fujiwara park2 in liver cancer up	8	0.396	0.299	0.092475
Curated gene sets:weng por dosage	21	0.266	0.201	0.09251
Curated gene sets:reactome srp dependent cotranslational protein targeting to membrane	101	0.105	0.0795	0.092676
GO bp:go membrane fusion	151	0.0944	0.0712	0.092685
GO mf:go neurotransmitter sodium symporter activity	17	0.339	0.256	0.09272
GO bp:go ribosome biogenesis	286	0.0642	0.0485	0.09273
GO bp:go negative regulation of intracellular estrogen receptor signaling pathway	12	0.341	0.258	0.092848
Curated gene sets:figueroa aml methylation cluster 2 dn	8	0.418	0.316	0.093053
Curated gene sets:zhang tlx targets 36hr up	214	0.0805	0.0609	0.093062
GO cc:go u5 snrnp	16	0.237	0.179	0.093063
GO cc:go postsynaptic membrane	188	0.0961	0.0727	0.093068
GO bp:go positive regulation of phosphatidylinositol 3 kinase signaling	62	0.157	0.119	0.0931
Curated gene sets:kegg complement and coagulation cascades	63	0.157	0.119	0.093285
GO bp:go response to purine containing compound	158	0.0925	0.0701	0.093386
GO bp:go cytoskeleton organization	792	0.0424	0.0321	0.093416
Curated gene sets:chen hoxa5 targets 6hr up	9	0.452	0.343	0.093427
Curated gene sets:reactome p75 ntr receptor mediated signalling	71	0.134	0.102	0.093439
GO bp:go establishment or maintenance of transmembrane electrochemical gradient	13	0.389	0.295	0.093455
GO bp:go cellular response to dna damage stimulus	674	0.0438	0.0333	0.093684
GO bp:go generation of precursor metabolites and energy	278	0.068	0.0516	0.093729
Curated gene sets:reactome g beta gamma signalling through pi3kgamma	25	0.223	0.169	0.094031
Curated gene sets:lindgren bladder cancer cluster 1 up	112	0.116	0.0878	0.094111
Curated gene sets:reactome transferrin endocytosis and recycling	24	0.243	0.185	0.094149
Curated gene sets:lui thyroid cancer pax8 pparg up	43	0.173	0.132	0.094412
Curated gene sets:stark prefrontal cortex 22q11 deletion up	183	0.0917	0.0698	0.094455
GO bp:go hyaluronan catabolic process	15	0.313	0.239	0.094482
GO bp:go energy derivation by oxidation of organic compounds	206	0.0786	0.0599	0.094677
GO mf:go cadherin binding	28	0.239	0.182	0.094748
Curated gene sets:reactome ncam signaling for neurite out growth	63	0.154	0.117	0.094795
Curated gene sets:dormoy elavl1 targets	17	0.271	0.207	0.094901
GO bp:go cardiac septum development	85	0.131	0.1	0.09517
Curated gene sets:nakamura metastasis model up	40	0.166	0.127	0.095213
GO bp:go regulation of carbohydrate catabolic process	39	0.189	0.144	0.095327
GO mf:go nucleoside diphosphate kinase activity	17	0.303	0.232	0.095451
Curated gene sets:chiaradonna neoplastic transformation kras dn	138	0.104	0.0796	0.095581
GO bp:go carbohydrate derivative biosynthetic process	566	0.049	0.0375	0.095615
GO bp:go positive regulation of calcium ion transport into cytosol	51	0.178	0.136	0.095619
Curated gene sets:ruiz tnc targets up	148	0.104	0.0794	0.095637
GO bp:go regulation of glycoprotein metabolic process	41	0.195	0.149	0.095704
GO bp:go interspecies interaction between organisms	622	0.0455	0.0348	0.095798
GO bp:go positive regulation of cytokine production involved in immune response	28	0.23	0.176	0.095853
Curated gene sets:mueller plurinet	291	0.0665	0.051	0.096043
Curated gene sets:honma docetaxel resistance	33	0.213	0.163	0.096091
GO bp:go dna methylation involved in gamete generation	18	0.232	0.178	0.096115
GO mf:go transcription cofactor binding	23	0.239	0.183	0.096125
Curated gene sets:collis prkdc regulators	14	0.328	0.252	0.096197
GO bp:go regulation of mrna metabolic process	113	0.0996	0.0764	0.096223
Curated gene sets:zhou pancreatic exocrine progenitor	11	0.418	0.321	0.096247
GO bp:go pyrimidine ribonucleoside triphosphate metabolic process	15	0.308	0.236	0.096264
GO bp:go positive regulation of fibroblast proliferation	53	0.171	0.131	0.096285
Curated gene sets:reactome eicosanoid ligand binding receptors	15	0.339	0.26	0.09634
Curated gene sets:biocarta vdr pathway	12	0.339	0.26	0.096467
Curated gene sets:nagy tftc components human	18	0.237	0.182	0.096468
Curated gene sets:han jnk singaling up	34	0.211	0.162	0.096496
Curated gene sets:petretto blood pressure dn	7	0.441	0.338	0.096528
Curated gene sets:ross aml of fab m7 type	66	0.153	0.118	0.096732
GO bp:go negative regulation of stress activated protein kinase signaling cascade	40	0.178	0.137	0.096743
GO bp:go regulation of mast cell activation	37	0.205	0.157	0.096752
GO bp:go cellular response to vitamin d	14	0.367	0.282	0.096819
Curated gene sets:lui thyroid cancer pax8 pparg dn	46	0.164	0.126	0.096893
GO bp:go dna double strand break processing	18	0.252	0.194	0.096927
GO bp:go negative regulation of cell communication	1132	0.0361	0.0278	0.096989
GO bp:go histone h4 acetylation	45	0.162	0.125	0.097108
Curated gene sets:gozgit esr1 targets up	131	0.105	0.0809	0.09719
Curated gene sets:bosco interferon induced antiviral module	73	0.133	0.103	0.097201
Curated gene sets:reactome opioid signalling	77	0.135	0.104	0.09721
GO bp:go cofactor transport	25	0.219	0.169	0.097237
GO bp:go odontogenesis of dentin containing tooth	73	0.149	0.115	0.09724
GO bp:go regulation of cytokine secretion involved in immune response	10	0.409	0.315	0.097322
GO bp:go nucleoside diphosphate metabolic process	77	0.123	0.0946	0.09734
Curated gene sets:reactome myd88 mal cascade initiated on plasma membrane	74	0.129	0.0999	0.097465
Curated gene sets:fournier acinar development late up	11	0.354	0.273	0.097472
GO bp:go ventral spinal cord interneuron specification	11	0.444	0.343	0.097704
GO bp:go heterophilic cell cell adhesion via plasma membrane cell adhesion molecules	42	0.201	0.155	0.097706
GO bp:go establishment of localization in cell	1592	0.0296	0.0229	0.097862
Curated gene sets:suzuki response to tsa	19	0.27	0.208	0.097896
Curated gene sets:reactome activated point mutants of fgfr2	16	0.362	0.28	0.097918
GO bp:go regulation of multicellular organismal development	1592	0.0314	0.0243	0.098002
Curated gene sets:reactome prostacyclin signalling through prostacyclin receptor	19	0.255	0.197	0.098014
GO bp:go forebrain neuron fate commitment	12	0.382	0.295	0.098022
GO bp:go subpallium development	21	0.301	0.233	0.098167
GO cc:go germ cell nucleus	19	0.259	0.2	0.098189
Curated gene sets:coulouarn temporal tgfb1 signature dn	134	0.0967	0.0749	0.098235
Curated gene sets:reactome deadenylation dependent mrna decay	43	0.177	0.137	0.098274
Curated gene sets:charafe breast cancer luminal vs basal dn	429	0.0596	0.0461	0.098275
GO cc:go complex of collagen trimers	19	0.305	0.236	0.09831
GO bp:go phospholipid scrambling	13	0.389	0.301	0.098394
Curated gene sets:reactome metabolism of mrna	199	0.075	0.0581	0.098448
GO bp:go positive regulation of meiotic cell cycle	14	0.344	0.266	0.09856
Curated gene sets:pid lkb1 pathway	46	0.178	0.138	0.098574
Curated gene sets:acevedo liver cancer with h3k9me3 dn	108	0.116	0.0896	0.098606
Curated gene sets:chen lung cancer survival	24	0.208	0.161	0.098617
GO cc:go envelope	1040	0.0354	0.0274	0.09864
GO mf:go transcription factor activity direct ligand regulated sequence specific dna binding	44	0.184	0.143	0.098649
GO bp:go regulation of binding	277	0.0699	0.0542	0.098663
GO bp:go protein targeting	388	0.057	0.0443	0.098905
GO bp:go mesenchymal cell proliferation	12	0.403	0.313	0.098974
GO bp:go regulation of vascular endothelial growth factor receptor signaling pathway	27	0.225	0.175	0.098994
Curated gene sets:reactome spry regulation of fgf signaling	13	0.277	0.215	0.099085
GO mf:go protein serine threonine phosphatase activity	61	0.146	0.113	0.099094
Curated gene sets:chung blister cytotoxicity up	127	0.0967	0.0752	0.099097
Curated gene sets:xu hgf targets repressed by akt1 up	9	0.369	0.287	0.099172
Curated gene sets:kasler hdac7 targets 1 up	192	0.0834	0.0649	0.099175
GO mf:go lipoprotein particle receptor binding	22	0.258	0.201	0.099319
Curated gene sets:yang breast cancer esr1 laser dn	48	0.168	0.13	0.099323
Curated gene sets:kegg prostate cancer	86	0.123	0.0959	0.099393
GO bp:go notochord development	17	0.312	0.243	0.099643
GO bp:go cellular response to organic cyclic compound	446	0.0563	0.0439	0.09965
GO bp:go regulation of dna repair	73	0.129	0.1	0.099664
GO bp:go blood vessel remodeling	30	0.231	0.18	0.099729
GO mf:go transferase activity transferring glycosyl groups	272	0.0718	0.056	0.099812
Curated gene sets:dazard uv response cluster g4	21	0.241	0.188	0.099849
Curated gene sets:farmer breast cancer basal vs lulminal	308	0.0668	0.0521	0.099948
GO bp:go pyrimidine nucleotide metabolic process	42	0.18	0.141	0.099991
GO bp:go mitochondrion organization	576	0.046	0.0359	0.099996
Curated gene sets:boquest stem cell dn	201	0.0878	0.0685	0.10008
Curated gene sets:gerhold response to tzd up	6	0.519	0.406	0.10018
GO bp:go nucleoside triphosphate metabolic process	216	0.0729	0.0569	0.10022
GO mf:go extracellular ligand gated ion channel activity	67	0.16	0.125	0.10046
GO bp:go regulation of membrane invagination	12	0.384	0.301	0.10055
Curated gene sets:reactome ctla4 inhibitory signaling	21	0.234	0.183	0.10057
Curated gene sets:samols targets of khsv mirnas dn	50	0.178	0.139	0.10064
GO bp:go negative regulation of nuclear division	44	0.179	0.14	0.10082
Curated gene sets:zhan multiple myeloma lb dn	37	0.194	0.152	0.10087
Curated gene sets:lui thyroid cancer cluster 1	49	0.165	0.129	0.10089
GO mf:go h4 histone acetyltransferase activity	15	0.278	0.217	0.1009
GO bp:go negative regulation of cell cycle process	205	0.0768	0.0602	0.10092
Curated gene sets:benporath cycling genes	620	0.0446	0.035	0.1011
Curated gene sets:pid rac1 pathway	51	0.157	0.123	0.1012
Curated gene sets:reactome glucagon signaling in metabolic regulation	33	0.191	0.15	0.1012
Curated gene sets:fevr ctnnb1 targets dn	525	0.048	0.0377	0.10128
GO cc:go dendritic shaft	33	0.193	0.151	0.10134
GO bp:go negative regulation of endoplasmic reticulum stress induced intrinsic apoptotic signaling pathway	17	0.237	0.186	0.10153
GO bp:go negative regulation of cell cycle	418	0.0559	0.044	0.10176
Curated gene sets:wood ebv ebna1 targets up	104	0.114	0.0893	0.10178
GO bp:go regulation of translational initiation	77	0.124	0.0976	0.10179
Curated gene sets:schaeffer prostate development and cancer box1 up	15	0.29	0.228	0.10187
Curated gene sets:wang targets of mll cbp fusion up	42	0.174	0.137	0.10188
GO cc:go spindle pole	122	0.0998	0.0785	0.1019
Curated gene sets:dazard uv response cluster g1	60	0.151	0.119	0.102
GO bp:go endocrine system development	121	0.114	0.0894	0.10201
Curated gene sets:biocarta agr pathway	34	0.206	0.162	0.10202
Curated gene sets:steiner erythrocyte membrane genes	15	0.301	0.237	0.10205
GO bp:go amide biosynthetic process	473	0.0501	0.0395	0.10207
GO bp:go central nervous system neuron axonogenesis	26	0.275	0.216	0.10208
Curated gene sets:park hsc vs multipotent progenitors up	17	0.278	0.219	0.10209
GO bp:go outflow tract morphogenesis	56	0.167	0.132	0.10214
GO bp:go hindbrain development	133	0.104	0.0822	0.1023
Curated gene sets:reactome signaling by tgf beta receptor complex	59	0.148	0.116	0.10248
GO mf:go translation initiation factor activity	46	0.152	0.12	0.10269
GO mf:go gtp dependent protein binding	17	0.261	0.206	0.1028
GO bp:go positive regulation of calcium ion transmembrane transport	57	0.163	0.129	0.10301
GO cc:go plasma membrane receptor complex	171	0.0916	0.0725	0.10309
Curated gene sets:iizuka liver cancer progression l1 g1 up	26	0.238	0.189	0.10315
GO cc:go coated membrane	85	0.116	0.0918	0.10318
GO bp:go regulation of immune effector process	391	0.0582	0.0461	0.10322
Curated gene sets:harris hypoxia	76	0.145	0.115	0.10329
Curated gene sets:turjanski mapk11 targets	4	0.552	0.437	0.1033
GO mf:go receptor signaling protein serine threonine kinase activity	86	0.122	0.0964	0.10333
Curated gene sets:pid ilk pathway	44	0.174	0.137	0.10342
GO bp:go cardiac chamber development	144	0.096	0.0762	0.10362
Curated gene sets:zhan early differentiation genes dn	39	0.185	0.147	0.10365
GO bp:go positive regulation of cell morphogenesis involved in differentiation	152	0.0912	0.0724	0.10382
Curated gene sets:lein medulla markers	77	0.127	0.101	0.10394
Curated gene sets:kyng werner syndrom dn	29	0.218	0.173	0.10396
Curated gene sets:pramoonjago sox4 targets dn	51	0.155	0.123	0.10397
GO mf:go cyclin dependent protein serine threonine kinase regulator activity	26	0.229	0.182	0.10423
Curated gene sets:nikolsky breast cancer 8q23 q24 amplicon	154	0.146	0.116	0.10434
GO bp:go negative regulation of viral release from host cell	13	0.284	0.226	0.10439
Curated gene sets:reactome ptm gamma carboxylation hypusine formation and arylsulfatase activation	21	0.231	0.184	0.10447
Curated gene sets:pedersen metastasis by erbb2 isoform 3	18	0.299	0.238	0.10449
GO bp:go dna methylation or demethylation	56	0.14	0.112	0.10454
Curated gene sets:moreaux b lymphocyte maturation by taci dn	71	0.128	0.102	0.10463
Curated gene sets:pangas tumor suppression by smad1 and smad5 dn	151	0.0957	0.0762	0.10464
Curated gene sets:wallace prostate cancer race up	257	0.0747	0.0596	0.10476
GO cc:go interstitial matrix	13	0.337	0.269	0.10483
Curated gene sets:biocarta wnt pathway	26	0.214	0.171	0.10495
GO bp:go regulation of protein acetylation	59	0.129	0.103	0.10506
GO bp:go response to estradiol	145	0.0995	0.0794	0.10509
GO mf:go polyubiquitin binding	38	0.163	0.13	0.10511
Curated gene sets:reactome downregulation of smad2 3 smad4 transcriptional activity	18	0.261	0.208	0.10523
GO bp:go triglyceride catabolic process	21	0.267	0.213	0.10526
GO bp:go negative regulation of cell differentiation	573	0.0499	0.0399	0.10534
Curated gene sets:ning chronic obstructive pulmonary disease dn	116	0.1	0.08	0.10541
GO bp:go monocarboxylic acid catabolic process	95	0.108	0.0867	0.10546
GO bp:go protein alkylation	112	0.104	0.0828	0.10555
GO bp:go hyaluronan metabolic process	30	0.216	0.173	0.10581
GO cc:go cytoskeletal part	1363	0.0316	0.0253	0.10582
GO mf:go signal sequence binding	39	0.171	0.137	0.1059
Curated gene sets:abbud lif signaling 1 up	44	0.181	0.145	0.10613
Curated gene sets:ferrando lyl1 neighbors	16	0.29	0.232	0.10617
GO bp:go temperature homeostasis	26	0.242	0.194	0.10627
Curated gene sets:pid p53 regulation pathway	58	0.134	0.108	0.10639
GO cc:go dendrite	430	0.0561	0.0451	0.10644
GO mf:go ral gtpase binding	11	0.323	0.26	0.10646
GO mf:go histone methyltransferase activity	56	0.143	0.115	0.10648
GO bp:go cerebellar cortex development	44	0.167	0.134	0.10686
Curated gene sets:peng rapamycin response up	182	0.0807	0.0649	0.10696
GO mf:go hydrolase activity acting on acid anhydrides	766	0.04	0.0322	0.10702
Curated gene sets:tien intestine probiotics 2hr dn	82	0.124	0.1	0.10725
Curated gene sets:bild e2f3 oncogenic signature	235	0.0737	0.0594	0.10729
Curated gene sets:shipp dlbcl cured vs fatal up	34	0.193	0.156	0.10738
GO mf:go transcription factor activity rna polymerase ii transcription factor binding	128	0.101	0.0816	0.10739
Curated gene sets:yamazaki tceb3 targets dn	202	0.0778	0.0627	0.10744
GO bp:go regulation of cholesterol homeostasis	11	0.31	0.25	0.10744
Curated gene sets:engelmann cancer progenitors up	47	0.168	0.136	0.1075
GO bp:go nonribosomal peptide biosynthetic process	15	0.284	0.229	0.1075
GO bp:go positive regulation of glucose transport	42	0.173	0.139	0.10755
Curated gene sets:watanabe colon cancer msi vs mss up	29	0.209	0.169	0.10772
Curated gene sets:pid er nongenomic pathway	40	0.179	0.144	0.10778
Curated gene sets:mahajan response to il1a up	77	0.13	0.105	0.10784
GO bp:go cleavage involved in rrna processing	19	0.231	0.187	0.10786
Curated gene sets:pid hdac classii pathway	31	0.195	0.158	0.10794
GO mf:go low density lipoprotein receptor activity	13	0.317	0.257	0.10799
Curated gene sets:petrova endothelium lymphatic vs blood dn	155	0.0937	0.0757	0.10804
GO bp:go circulatory system development	763	0.0422	0.0341	0.10806
Curated gene sets:wei mycn targets with e box	763	0.0387	0.0313	0.10808
GO cc:go u2 type spliceosomal complex	29	0.164	0.133	0.10824
Curated gene sets:biocarta pitx2 pathway	15	0.263	0.213	0.10826
GO cc:go synapse part	579	0.0485	0.0392	0.10826
GO bp:go regulation of ph	85	0.125	0.101	0.10829
Curated gene sets:cui tcf21 targets 2 dn	784	0.0439	0.0355	0.10833
GO mf:go rna polymerase ii activating transcription factor binding	35	0.194	0.157	0.10839
Curated gene sets:chandran metastasis up	197	0.079	0.064	0.1086
Curated gene sets:kegg type i diabetes mellitus	21	0.263	0.213	0.1087
GO mf:go phospholipid binding	335	0.0643	0.0521	0.10883
GO bp:go macromolecule deacylation	58	0.139	0.113	0.10886
GO bp:go regulation of vesicle mediated transport	433	0.054	0.0438	0.10919
GO cc:go cell cell adherens junction	51	0.176	0.143	0.10921
GO bp:go aorta development	41	0.177	0.144	0.10924
Curated gene sets:pos histamine response network	31	0.216	0.176	0.10933
GO bp:go cardiac septum morphogenesis	49	0.172	0.14	0.10939
Curated gene sets:bakker foxo3 targets dn	177	0.0815	0.0663	0.1094
GO bp:go iron ion transport	52	0.155	0.126	0.10942
GO bp:go developmental process involved in reproduction	565	0.0485	0.0395	0.1096
Curated gene sets:reactome kinesins	23	0.207	0.168	0.10965
Curated gene sets:berenjeno transformed by rhoa up	513	0.0468	0.0382	0.1099
GO cc:go cul4 ring e3 ubiquitin ligase complex	25	0.209	0.171	0.1099
GO bp:go response to organophosphorus	139	0.0905	0.0738	0.10993
Curated gene sets:reactome hyaluronan uptake and degradation	10	0.3	0.245	0.11021
Curated gene sets:jepsen smrt targets	30	0.188	0.153	0.11029
GO bp:go sialylation	21	0.283	0.231	0.11038
GO cc:go vesicle lumen	99	0.111	0.0906	0.1105
Curated gene sets:reactome downregulation of erbb2 erbb3 signaling	11	0.275	0.225	0.11056
GO bp:go cellular response to dsrna	37	0.165	0.135	0.11056
Curated gene sets:schlosser serum response up	122	0.0972	0.0794	0.11057
GO bp:go positive regulation of lipid storage	20	0.25	0.204	0.11059
Curated gene sets:pid ps1 pathway	45	0.161	0.132	0.11071
Curated gene sets:reactome amino acid synthesis and interconversion transamination	16	0.269	0.22	0.11074
Curated gene sets:chiang liver cancer subclass unannotated up	83	0.132	0.108	0.11077
GO cc:go 90s preribosome	23	0.204	0.167	0.11079
Curated gene sets:bhattacharya embryonic stem cell	85	0.119	0.0977	0.11087
Curated gene sets:takeda targets of nup98 hoxa9 fusion 8d up	151	0.0986	0.0807	0.11094
GO bp:go secretion by cell	463	0.0526	0.0431	0.111
Curated gene sets:vecchi gastric cancer early up	397	0.053	0.0434	0.11113
Curated gene sets:reactome myogenesis	28	0.231	0.189	0.11121
GO bp:go er associated ubiquitin dependent protein catabolic process	58	0.128	0.105	0.11138
GO bp:go regulation of microvillus organization	14	0.293	0.24	0.11139
Curated gene sets:browne hcmv infection 48hr up	170	0.0844	0.0692	0.11154
GO bp:go nuclear transcribed mrna catabolic process exonucleolytic	30	0.21	0.173	0.11201
GO bp:go cytoskeleton dependent cytokinesis	38	0.175	0.144	0.11226
GO cc:go nbaf complex	14	0.268	0.221	0.11231
GO mf:go hydrolase activity acting on glycosyl bonds	113	0.0989	0.0815	0.11255
Curated gene sets:reactome immune system	830	0.0385	0.0318	0.11266
Curated gene sets:mikkelsen ips lcp with h3k4me3 and h3k27me3	5	0.532	0.439	0.11275
GO mf:go tropomyosin binding	14	0.322	0.266	0.11285
Curated gene sets:kumar pathogen load by macrophages	249	0.0656	0.0541	0.11289
Curated gene sets:biocarta cd40 pathway	12	0.293	0.242	0.11298
Curated gene sets:mikkelsen ips lcp with h3k27me3	10	0.362	0.299	0.11304
GO cc:go pigment granule	99	0.108	0.0894	0.11304
Curated gene sets:reactome signaling by bmp	21	0.232	0.191	0.11308
GO mf:go macromolecule transmembrane transporter activity	20	0.23	0.19	0.11318
Curated gene sets:biocarta glycolysis pathway	9	0.312	0.258	0.11336
GO bp:go centrosome duplication	30	0.198	0.164	0.1134
GO mf:go activin binding	12	0.298	0.247	0.11372
GO cc:go cytoskeleton	1859	0.0265	0.0219	0.1138
GO bp:go strand displacement	26	0.201	0.167	0.11399
Curated gene sets:mitsiades response to aplidin up	407	0.053	0.044	0.11403
Curated gene sets:biocarta insulin pathway	21	0.231	0.192	0.11406
Curated gene sets:teramoto opn targets cluster 1	12	0.296	0.246	0.11409
GO bp:go vesicle cytoskeletal trafficking	39	0.169	0.14	0.11428
Curated gene sets:mili pseudopodia	37	0.168	0.14	0.11447
GO bp:go ganglion development	13	0.305	0.253	0.11462
GO bp:go regulation of cellular amide metabolic process	335	0.0575	0.0478	0.11469
Curated gene sets:reactome g alpha s signalling events	119	0.103	0.0857	0.11472
GO bp:go dorsal spinal cord development	21	0.258	0.215	0.11476
Curated gene sets:linsley mir16 targets	200	0.0736	0.0613	0.11481
Curated gene sets:wamunyokoli ovarian cancer grades 1 2 up	131	0.0949	0.079	0.11488
GO bp:go diacylglycerol metabolic process	12	0.348	0.289	0.11498
GO bp:go anterior posterior pattern specification	188	0.0877	0.0731	0.11528
Curated gene sets:senese hdac1 targets dn	235	0.0738	0.0616	0.11534
Curated gene sets:wnt signaling	87	0.12	0.1	0.11537
Curated gene sets:reactome inhibition of the proteolytic activity of apc c required for the onset of anaphase by mitotic spindle checkpoint components	18	0.244	0.204	0.11537
Curated gene sets:reactome regulation of insulin secretion by glucagon like peptide1	42	0.159	0.133	0.11538
GO bp:go embryonic skeletal system morphogenesis	92	0.123	0.103	0.11555
Curated gene sets:moreaux multiple myeloma by taci dn	169	0.0796	0.0665	0.11569
Curated gene sets:kyng environmental stress response dn	20	0.273	0.228	0.11571
Curated gene sets:ivanov mutated in colon cancer	12	0.317	0.265	0.11578
Curated gene sets:ginestier breast cancer 20q13 amplification dn	150	0.0807	0.0674	0.11589
Curated gene sets:ikeda mir133 targets dn	8	0.464	0.388	0.11589
GO bp:go macromolecule catabolic process	860	0.0356	0.0298	0.11597
GO bp:go negative regulation of inflammatory response	98	0.114	0.0954	0.11604
Curated gene sets:wang hcp prostate cancer	109	0.105	0.0876	0.11608
GO bp:go pre mirna processing	13	0.308	0.258	0.11624
GO bp:go response to estrogen	213	0.0771	0.0646	0.11625
GO bp:go polysaccharide catabolic process	21	0.231	0.193	0.11637
GO bp:go cerebellar cortex morphogenesis	29	0.206	0.173	0.11651
GO mf:go n acetyltransferase activity	75	0.113	0.0947	0.11659
Curated gene sets:biocarta erk pathway	27	0.203	0.17	0.11665
Curated gene sets:wierenga stat5a targets group1	126	0.0969	0.0814	0.11678
GO bp:go negative regulation of osteoblast differentiation	38	0.203	0.17	0.1168
Curated gene sets:liao have sox4 binding sites	39	0.189	0.159	0.11688
GO bp:go vacuolar acidification	16	0.295	0.248	0.11697
GO cc:go methylosome	12	0.268	0.225	0.11698
GO bp:go trachea morphogenesis	12	0.343	0.288	0.11709
Curated gene sets:naishiro ctnnb1 targets with lef1 motif	8	0.444	0.373	0.1173
GO bp:go regulation of keratinocyte proliferation	27	0.215	0.181	0.11771
GO bp:go iron ion homeostasis	64	0.136	0.115	0.11775
Curated gene sets:reactome meiotic synapsis	58	0.137	0.116	0.11776
GO bp:go organophosphate metabolic process	846	0.0364	0.0307	0.11783
GO bp:go beta catenin destruction complex disassembly	21	0.214	0.181	0.11788
Curated gene sets:mikkelsen npc icp with h3k4me3	406	0.0528	0.0446	0.11801
GO bp:go regulation of histone methylation	52	0.139	0.117	0.11808
Curated gene sets:weng por targets liver dn	20	0.249	0.211	0.1181
GO bp:go regulation of endoplasmic reticulum stress induced intrinsic apoptotic signaling pathway	28	0.181	0.153	0.11812
Curated gene sets:reactome map kinase activation in tlr cascade	44	0.155	0.131	0.11828
GO mf:go phosphatidylinositol 3 5 bisphosphate 3 phosphatase activity	8	0.33	0.279	0.11829
Curated gene sets:biocarta tgfb pathway	19	0.276	0.233	0.11839
GO mf:go beta tubulin binding	32	0.22	0.186	0.11839
Curated gene sets:reactome traf3 dependent irf activation pathway	14	0.249	0.211	0.11849
GO bp:go response to x ray	29	0.205	0.174	0.11855
GO bp:go macromitophagy	132	0.0882	0.0746	0.11861
GO bp:go actin filament organization	159	0.0823	0.0696	0.11866
GO mf:go deaminase activity	33	0.201	0.17	0.11896
Curated gene sets:gnatenko platelet signature	39	0.169	0.143	0.11911
GO bp:go cellular response to endogenous stimulus	969	0.0358	0.0303	0.11912
GO bp:go neural precursor cell proliferation	68	0.132	0.112	0.11916
Curated gene sets:reactome post nmda receptor activation events	30	0.213	0.18	0.11924
Curated gene sets:smid breast cancer luminal b up	164	0.0841	0.0714	0.11934
GO mf:go trna binding	44	0.147	0.125	0.11945
GO bp:go positive regulation of insulin secretion	61	0.133	0.113	0.11972
GO mf:go ribonucleoprotein complex binding	87	0.102	0.0865	0.11981
GO mf:go intracellular calcium activated chloride channel activity	16	0.292	0.249	0.11983
GO mf:go transporter activity	1202	0.0324	0.0275	0.11988
GO bp:go cardiac muscle tissue development	138	0.0924	0.0786	0.11992
Curated gene sets:zhou cell cycle genes in ir response 24hr	122	0.0896	0.0762	0.11998
GO bp:go ventricular cardiac muscle cell development	13	0.362	0.308	0.11999
Curated gene sets:pujana breast cancer with brca1 mutated dn	8	0.404	0.344	0.12014
GO bp:go regulation of nuclear cell cycle dna replication	10	0.313	0.267	0.12015
Curated gene sets:alcalay aml by npm1 localization dn	171	0.0826	0.0704	0.12026
Curated gene sets:iwanaga e2f1 targets induced by serum	31	0.174	0.148	0.12054
Curated gene sets:pid a6b1 a6b4 integrin pathway	45	0.162	0.138	0.12056
GO bp:go response to fibroblast growth factor	113	0.0984	0.0839	0.1206
GO bp:go platelet aggregation	37	0.179	0.153	0.1206
Curated gene sets:wong adult tissue stem module	685	0.0441	0.0376	0.12084
GO bp:go renal absorption	12	0.306	0.261	0.12093
GO bp:go positive regulation of actin cytoskeleton reorganization	16	0.251	0.215	0.12109
GO bp:go cell differentiation in spinal cord	54	0.165	0.141	0.12117
GO bp:go ganglioside metabolic process	25	0.241	0.206	0.12131
GO cc:go nuclear euchromatin	23	0.214	0.184	0.12164
GO bp:go forebrain morphogenesis	14	0.305	0.261	0.12179
GO bp:go protein k63 linked ubiquitination	34	0.172	0.148	0.12186
Curated gene sets:pid ar nongenomic pathway	30	0.192	0.164	0.12192
GO bp:go synaptic vesicle endocytosis	16	0.259	0.222	0.122
GO bp:go pharyngeal system development	18	0.294	0.252	0.12201
GO mf:go activating transcription factor binding	55	0.143	0.122	0.12206
GO bp:go response to growth factor	461	0.0504	0.0433	0.12214
GO bp:go dsrna fragmentation	22	0.192	0.165	0.12227
GO mf:go calmodulin dependent protein kinase activity	24	0.199	0.171	0.12237
GO bp:go regulation of gliogenesis	88	0.121	0.104	0.1225
GO bp:go protein ubiquitination	597	0.0423	0.0364	0.12252
Curated gene sets:berenjeno transformed by rhoa forever dn	29	0.215	0.185	0.12255
GO cc:go brush border	99	0.103	0.0885	0.12265
Curated gene sets:pid rac1 reg pathway	37	0.184	0.158	0.12269
GO bp:go forebrain neuron development	30	0.214	0.185	0.12269
GO bp:go potassium ion homeostasis	18	0.283	0.243	0.12272
Curated gene sets:reactome fgfr2c ligand binding and activation	12	0.379	0.327	0.12287
Curated gene sets:weng por targets liver up	41	0.174	0.15	0.12317
Curated gene sets:varela zmpste24 targets up	40	0.168	0.145	0.1232
Curated gene sets:stoner esophageal carcinogenesis dn	7	0.369	0.318	0.12324
Curated gene sets:reactome glucose metabolism	60	0.121	0.104	0.12328
Curated gene sets:ren mif targets dn	5	0.44	0.38	0.1236
Curated gene sets:reactome irak1 recruits ikk complex	8	0.315	0.272	0.12365
Curated gene sets:ebauer myogenic targets of pax3 foxo1 fusion	47	0.159	0.137	0.12375
GO bp:go ceramide metabolic process	71	0.131	0.113	0.12384
GO bp:go regulation of endothelial cell chemotaxis	16	0.282	0.244	0.1239
Curated gene sets:yamanaka glioblastoma survival dn	7	0.37	0.32	0.12395
GO mf:go mhc class ii protein complex binding	10	0.324	0.28	0.12403
GO mf:go acid amino acid ligase activity	21	0.218	0.189	0.12407
Curated gene sets:ono aml1 targets up	23	0.224	0.194	0.12421
Curated gene sets:tonks targets of runx1 runx1t1 fusion sustained in monocyte dn	7	0.453	0.392	0.12432
GO bp:go cell substrate adherens junction assembly	22	0.224	0.194	0.12435
GO bp:go ovarian follicle development	58	0.139	0.12	0.12443
GO bp:go glutamine family amino acid biosynthetic process	18	0.24	0.209	0.12444
GO bp:go nuclear pore complex assembly	11	0.322	0.279	0.12455
GO mf:go phosphotransferase activity phosphate group as acceptor	36	0.163	0.141	0.12457
GO cc:go endoplasmic reticulum golgi intermediate compartment	101	0.0992	0.0862	0.12489
Curated gene sets:siligan targets of ews fli1 fusion dn	17	0.272	0.236	0.12492
Curated gene sets:der ifn beta response up	95	0.104	0.0908	0.12496
GO bp:go response to alkaloid	134	0.0956	0.0831	0.12505
GO mf:go organic cation transmembrane transporter activity	15	0.254	0.221	0.1251
Curated gene sets:reactome platelet homeostasis	74	0.12	0.105	0.12523
GO bp:go positive regulation of leukocyte degranulation	17	0.256	0.223	0.12528
GO bp:go electron transport chain	91	0.1	0.0874	0.12528
Curated gene sets:pid caspase pathway	50	0.137	0.119	0.12539
Curated gene sets:kegg autoimmune thyroid disease	31	0.224	0.195	0.12546
GO bp:go osteoblast development	18	0.248	0.216	0.12555
GO bp:go aorta morphogenesis	22	0.234	0.204	0.12556
GO cc:go trans golgi network transport vesicle	26	0.201	0.175	0.12565
GO bp:go regulation of histone deacetylation	22	0.217	0.189	0.12567
GO bp:go retina homeostasis	67	0.129	0.112	0.12569
GO bp:go interleukin 1 mediated signaling pathway	12	0.28	0.244	0.12594
Curated gene sets:montero thyroid cancer poor survival dn	10	0.327	0.285	0.12599
GO bp:go regulation of morphogenesis of a branching structure	50	0.16	0.139	0.12614
Curated gene sets:gentile uv low dose dn	63	0.145	0.127	0.12617
Curated gene sets:pid alk2 pathway	11	0.373	0.326	0.12619
GO mf:go adrenergic receptor binding	19	0.24	0.209	0.1263
GO bp:go regulation of interleukin 12 production	47	0.16	0.14	0.12637
GO bp:go protein complex subunit organization	1426	0.0273	0.0238	0.12638
GO bp:go barbed end actin filament capping	13	0.279	0.244	0.1265
Curated gene sets:sharma pilocytic astrocytoma location up	25	0.222	0.195	0.12652
GO mf:go four way junction dna binding	13	0.285	0.25	0.12666
GO cc:go pore complex	17	0.268	0.235	0.12674
Curated gene sets:chandran metastasis top50 up	34	0.159	0.139	0.12692
GO bp:go cardiac ventricle morphogenesis	62	0.139	0.122	0.1274
GO bp:go positive regulation of lipase activity	65	0.133	0.117	0.12757
GO bp:go regulation of secretion	668	0.0419	0.0368	0.12766
GO bp:go neuron neuron synaptic transmission	54	0.151	0.132	0.12769
GO bp:go regulation of sister chromatid cohesion	15	0.259	0.228	0.128
Curated gene sets:oxford rala targets up	9	0.377	0.332	0.12802
GO mf:go secondary active transmembrane transporter activity	220	0.0724	0.0637	0.12807
GO mf:go protein kinase activity	607	0.0431	0.0379	0.12809
Curated gene sets:kaab heart atrium vs ventricle up	234	0.0694	0.0611	0.1281
GO bp:go plasma lipoprotein particle clearance	20	0.273	0.241	0.12817
GO mf:go nucleotide kinase activity	21	0.207	0.183	0.12819
GO bp:go glycolipid biosynthetic process	61	0.127	0.112	0.12831
GO mf:go long chain fatty acid binding	13	0.323	0.285	0.12846
GO bp:go bicarbonate transport	43	0.159	0.14	0.12854
GO bp:go cellular potassium ion homeostasis	12	0.357	0.315	0.12857
GO bp:go regulation of cell cycle g1 s phase transition	144	0.0832	0.0734	0.1286
Curated gene sets:mueller common targets of aml fusions up	13	0.251	0.222	0.12865
GO bp:go regulation of pseudopodium assembly	13	0.27	0.238	0.12879
GO bp:go negative regulation of interferon gamma production	30	0.206	0.182	0.12887
GO bp:go regulation of golgi organization	12	0.306	0.27	0.12889
Curated gene sets:cairo liver development up	152	0.0862	0.0762	0.12891
Curated gene sets:liu cmyb targets dn	7	0.346	0.306	0.12907
Curated gene sets:mariadason regulated by histone acetylation up	80	0.115	0.102	0.12909
GO mf:go glycosaminoglycan binding	198	0.0762	0.0674	0.12909
Curated gene sets:greenbaum e2a targets dn	21	0.228	0.201	0.12916
GO bp:go response to nitric oxide	21	0.213	0.188	0.12917
Curated gene sets:amit egf response 40 hela	41	0.168	0.149	0.12923
Curated gene sets:dacosta uv response via ercc3 ttd up	57	0.127	0.112	0.12928
Curated gene sets:zucchi metastasis dn	42	0.149	0.132	0.12928
Curated gene sets:thillainadesan znf217 targets dn	8	0.39	0.345	0.12944
Curated gene sets:vecchi gastric cancer advanced vs early dn	129	0.088	0.078	0.12955
GO bp:go regulation of axon guidance	37	0.168	0.149	0.12955
Curated gene sets:valk aml cluster 1	26	0.226	0.2	0.12959
Curated gene sets:pastural riz1 targets dn	5	0.523	0.464	0.12968
Curated gene sets:sengupta ebna1 anticorrelated	151	0.0792	0.0702	0.12969
Curated gene sets:pid p38 mk2 pathway	22	0.219	0.194	0.1297
Curated gene sets:kumar targets of mll af9 fusion	383	0.054	0.0479	0.12971
Curated gene sets:reactome gap junction trafficking	26	0.214	0.19	0.12981
Curated gene sets:reactome endosomal sorting complex required for transport escrt	26	0.164	0.145	0.12999
Curated gene sets:boyault liver cancer subclass g6 up	63	0.13	0.115	0.13009
GO mf:go drug binding	105	0.0944	0.0838	0.13011
GO bp:go asymmetric cell division	12	0.331	0.294	0.13016
GO mf:go histone binding	154	0.0798	0.0709	0.13021
Curated gene sets:pid il8 cxcr1 pathway	28	0.202	0.179	0.13023
GO bp:go positive regulation of receptor mediated endocytosis	47	0.145	0.129	0.13025
GO bp:go sphingolipid metabolic process	131	0.0919	0.0817	0.13044
GO bp:go response to heat	83	0.111	0.0984	0.13055
Curated gene sets:gal leukemic stem cell dn	232	0.0651	0.0579	0.13063
Curated gene sets:pid amb2 neutrophils pathway	39	0.166	0.148	0.13072
GO bp:go regulation of tumor necrosis factor mediated signaling pathway	45	0.134	0.119	0.13072
Curated gene sets:reactome gamma carboxylation transport and amino terminal cleavage of proteins	9	0.298	0.265	0.13075
Curated gene sets:wakasugi have znf143 binding sites	56	0.128	0.114	0.1309
Curated gene sets:reactome effects of pip2 hydrolysis	22	0.219	0.195	0.13095
GO bp:go viral life cycle	276	0.058	0.0517	0.13097
GO mf:go sugar transmembrane transporter activity	31	0.188	0.167	0.13119
GO cc:go secretory granule	339	0.0558	0.0498	0.13125
Curated gene sets:purbey targets of ctbp1 and satb1 dn	171	0.0752	0.0671	0.13127
GO bp:go rna phosphodiester bond hydrolysis	114	0.0912	0.0814	0.13142
Curated gene sets:reactome gaba b receptor activation	38	0.168	0.15	0.13146
GO bp:go response to angiotensin	16	0.257	0.229	0.13161
GO bp:go regulation of dendritic spine morphogenesis	27	0.215	0.192	0.13165
Curated gene sets:reactome shc1 events in erbb4 signaling	20	0.222	0.199	0.13167
Curated gene sets:reactome prefoldin mediated transfer of substrate to cct tric	27	0.161	0.144	0.13193
Curated gene sets:gargalovic response to oxidized phospholipids yellow up	32	0.179	0.16	0.13205
GO bp:go cardiac chamber formation	11	0.35	0.314	0.13205
GO bp:go regulation of receptor binding	17	0.253	0.227	0.1323
Curated gene sets:reactome formation of the ternary complex and subsequently the 43s complex	43	0.133	0.119	0.13239
Curated gene sets:nakamura metastasis	44	0.139	0.124	0.13246
Curated gene sets:sesto response to uv c5	46	0.156	0.14	0.13247
Curated gene sets:park hsc markers	44	0.158	0.141	0.13265
Curated gene sets:fridman senescence up	77	0.122	0.11	0.13296
GO bp:go spinal cord association neuron differentiation	14	0.298	0.268	0.13339
GO bp:go lipid oxidation	69	0.113	0.101	0.13348
Curated gene sets:shaffer irf4 multiple myeloma program	33	0.174	0.157	0.13362
Curated gene sets:reactome cell death signalling via nrage nrif and nade	51	0.14	0.126	0.13364
Curated gene sets:amit egf response 240 hela	60	0.136	0.123	0.13367
Curated gene sets:tomida metastasis dn	17	0.234	0.211	0.13369
Curated gene sets:schlosser myc and serum response synergy	32	0.161	0.146	0.13376
GO bp:go cellular protein complex localization	23	0.229	0.206	0.13378
Curated gene sets:papaspyridonos unstable aterosclerotic plaque dn	42	0.171	0.154	0.13396
GO bp:go ventricular system development	26	0.201	0.182	0.13398
GO mf:go ubiquitin ubiquitin ligase activity	13	0.214	0.193	0.13403
Curated gene sets:kegg mapk signaling pathway	252	0.065	0.0587	0.13406
GO bp:go regulation of dna replication	156	0.0791	0.0714	0.13412
GO cc:go sperm flagellum	53	0.131	0.118	0.13413
GO bp:go mitotic spindle assembly	37	0.155	0.14	0.13417
GO bp:go muscle cell cellular homeostasis	16	0.237	0.214	0.13427
Curated gene sets:sana response to ifng dn	82	0.103	0.093	0.13431
Curated gene sets:reactome glycolysis	25	0.163	0.147	0.13439
Curated gene sets:labbe wnt3a targets dn	88	0.111	0.1	0.13442
Curated gene sets:ikeda mir1 targets up	52	0.133	0.121	0.13448
GO mf:go endodeoxyribonuclease activity	47	0.138	0.124	0.13455
GO cc:go cell projection part	904	0.0339	0.0307	0.13458
GO bp:go negative regulation of lymphocyte apoptotic process	26	0.199	0.18	0.13466
Curated gene sets:sasson response to forskolin dn	89	0.107	0.0973	0.13473
GO bp:go branching morphogenesis of an epithelial tube	128	0.0968	0.0877	0.13474
GO mf:go ribonuclease activity	96	0.103	0.0932	0.13475
GO bp:go cellular lipid catabolic process	146	0.0801	0.0725	0.13476
Curated gene sets:zhan multiple myeloma up	59	0.117	0.106	0.13499
Curated gene sets:sesto response to uv c0	95	0.0943	0.0855	0.13522
GO mf:go dynein binding	25	0.189	0.171	0.13537
Curated gene sets:chin breast cancer copy number up	26	0.183	0.167	0.13559
GO bp:go endomembrane system organization	454	0.0458	0.0416	0.13566
Curated gene sets:croonquist il6 deprivation dn	97	0.0913	0.083	0.1357
GO bp:go regulation of protein sumoylation	18	0.211	0.192	0.1357
GO bp:go organ morphogenesis	819	0.0373	0.034	0.13584
Curated gene sets:manalo hypoxia dn	279	0.0553	0.0503	0.13586
GO bp:go maternal placenta development	31	0.176	0.16	0.13587
GO bp:go negative regulation of response to cytokine stimulus	43	0.145	0.132	0.1361
Curated gene sets:ferrando t all with mll enl fusion dn	83	0.1	0.0913	0.13612
Curated gene sets:yoshimura mapk8 targets dn	353	0.0526	0.0479	0.13617
GO mf:go protein serine threonine kinase activity	418	0.0485	0.0442	0.13618
GO bp:go regulation of interferon gamma secretion	11	0.28	0.255	0.13638
GO mf:go n acyltransferase activity	91	0.0964	0.0879	0.13638
GO bp:go adrenal gland development	22	0.224	0.204	0.1365
GO bp:go gland development	381	0.0537	0.049	0.13657
GO mf:go protein tyrosine kinase activity	171	0.081	0.074	0.13665
Curated gene sets:valk aml cluster 13	30	0.184	0.168	0.13697
GO bp:go chloride transport	87	0.111	0.101	0.13712
GO cc:go swi snf complex	15	0.211	0.193	0.13727
GO bp:go outflow tract septum morphogenesis	14	0.293	0.269	0.13729
Curated gene sets:browne hcmv infection 12hr dn	97	0.106	0.0972	0.13738
Curated gene sets:smith tert targets dn	83	0.106	0.0971	0.1374
GO bp:go cellular response to glucagon stimulus	38	0.154	0.141	0.13742
GO bp:go regulation of fibroblast proliferation	78	0.118	0.108	0.13758
Curated gene sets:maekawa atf2 targets	23	0.198	0.181	0.13763
Curated gene sets:chin breast cancer copy number dn	14	0.278	0.255	0.13782
GO mf:go phosphatase inhibitor activity	33	0.17	0.156	0.13785
Curated gene sets:gouyer tumor invasiveness	9	0.345	0.316	0.1381
GO bp:go eye photoreceptor cell differentiation	42	0.168	0.154	0.13822
GO bp:go regulation of fat cell differentiation	102	0.101	0.0932	0.13833
Curated gene sets:chyla cbfa2t3 targets dn	228	0.0622	0.0572	0.13842
GO bp:go insulin receptor signaling pathway	77	0.115	0.106	0.13847
Curated gene sets:graessmann response to mc and serum deprivation up	200	0.0717	0.066	0.13853
Curated gene sets:mcbryan pubertal breast 6 7wk dn	74	0.11	0.101	0.13858
Curated gene sets:bennett systemic lupus erythematosus	27	0.188	0.173	0.13858
GO bp:go positive regulation of myeloid leukocyte cytokine production involved in immune response	11	0.314	0.289	0.1386
Curated gene sets:pid p38 gamma delta pathway	11	0.261	0.24	0.13867
GO bp:go regulation of rhodopsin mediated signaling pathway	26	0.19	0.175	0.13877
GO cc:go baf type complex	23	0.185	0.17	0.13879
Curated gene sets:amit delayed early genes	18	0.258	0.238	0.13881
GO bp:go response to camp	104	0.0938	0.0864	0.13887
Curated gene sets:vanharanta uterine fibroid with 7q deletion up	60	0.124	0.114	0.13894
GO bp:go regulation of heart growth	41	0.172	0.159	0.13896
Curated gene sets:tsunoda cisplatin resistance dn	45	0.155	0.143	0.13904
Curated gene sets:keshelava multiple drug resistance	76	0.101	0.0932	0.13906
GO bp:go double strand break repair	157	0.0733	0.0676	0.13917
Curated gene sets:bertucci invasive carcinoma ductal vs lobular up	24	0.196	0.181	0.13922
GO mf:go purine ntp dependent helicase activity	90	0.0951	0.0878	0.13942
GO cc:go transcription factor tftc complex	12	0.23	0.213	0.13945
Curated gene sets:karakas tgfb1 signaling	18	0.246	0.227	0.13955
GO mf:go mhc class ii receptor activity	1	1.07	0.994	0.13969
GO cc:go histone deacetylase complex	56	0.129	0.12	0.13979
Curated gene sets:stambolsky response to vitamin d3 dn	23	0.209	0.193	0.13985
GO bp:go nadh metabolic process	32	0.146	0.135	0.13989
GO bp:go ectodermal placode development	14	0.245	0.227	0.14007
Curated gene sets:zwang class 2 transiently induced by egf	46	0.141	0.13	0.1401
GO bp:go dna integration	9	0.31	0.287	0.1402
GO mf:go oxidoreductase activity acting on a heme group of donors	24	0.193	0.179	0.14021
Curated gene sets:pid myc repress pathway	62	0.118	0.11	0.14036
GO bp:go regulation of viral induced cytoplasmic pattern recognition receptor signaling pathway	12	0.276	0.256	0.14041
GO bp:go vitamin biosynthetic process	14	0.233	0.216	0.14042
GO bp:go positive regulation of gluconeogenesis	13	0.302	0.281	0.1405
GO mf:go n methyltransferase activity	85	0.103	0.0957	0.1405
Curated gene sets:kegg rig i like receptor signaling pathway	66	0.122	0.113	0.14051
GO bp:go synaptic vesicle cytoskeletal transport	15	0.244	0.226	0.14052
GO bp:go pyrimidine nucleoside triphosphate biosynthetic process	18	0.227	0.211	0.14068
GO cc:go golgi cisterna membrane	70	0.12	0.112	0.14071
GO bp:go morphogenesis of an endothelium	15	0.225	0.209	0.14077
Curated gene sets:lindgren bladder cancer cluster 1 dn	363	0.0504	0.0468	0.14079
GO mf:go nucleoside kinase activity	13	0.306	0.284	0.14099
GO bp:go post embryonic development	87	0.11	0.102	0.14106
GO cc:go podosome	23	0.193	0.18	0.14111
GO bp:go regulation of triglyceride catabolic process	12	0.311	0.29	0.14122
Curated gene sets:fortschegger phf8 targets up	251	0.0606	0.0564	0.14125
GO bp:go positive regulation of protein catabolic process	247	0.059	0.0549	0.14142
GO bp:go response to organic cyclic compound	884	0.0338	0.0315	0.14149
Curated gene sets:reactome organic cation anion zwitterion transport	13	0.29	0.27	0.14159
GO bp:go spermatid differentiation	121	0.0866	0.0807	0.14174
GO cc:go organelle membrane contact site	10	0.258	0.241	0.14182
GO bp:go regulation of lipase activity	81	0.116	0.108	0.14185
GO bp:go positive regulation of nuclease activity	14	0.247	0.231	0.14186
Curated gene sets:flechner biopsy kidney transplant rejected vs ok up	78	0.112	0.105	0.14201
Curated gene sets:reactome formation of fibrin clot clotting cascade	29	0.187	0.175	0.14202
Curated gene sets:lopes methylated in colon cancer up	27	0.208	0.194	0.14213
GO mf:go nucleic acid binding transcription factor activity	1126	0.0304	0.0284	0.14214
GO bp:go negative regulation of nervous system development	252	0.0628	0.0586	0.14221
Curated gene sets:reactome amyloids	64	0.133	0.124	0.14228
Curated gene sets:boyault liver cancer subclass g3 up	180	0.0677	0.0633	0.14228
GO bp:go positive regulation of cellular response to insulin stimulus	24	0.209	0.196	0.1426
Curated gene sets:kuuselo pancreatic cancer 19q13 amplification	31	0.263	0.246	0.14265
GO bp:go positive regulation of alcohol biosynthetic process	22	0.225	0.211	0.14268
GO bp:go nuclear transport	331	0.0509	0.0476	0.14273
GO bp:go mesenchymal cell differentiation	130	0.09	0.0843	0.14276
Curated gene sets:climent breast cancer copy number up	23	0.212	0.199	0.14291
Curated gene sets:kegg ribosome	81	0.0958	0.0898	0.14293
Curated gene sets:reactome metabolism of non coding rna	46	0.135	0.126	0.14297
GO mf:go acetylglucosaminyltransferase activity	46	0.141	0.132	0.14347
Curated gene sets:gotzmann epithelial to mesenchymal transition up	67	0.123	0.115	0.14365
GO bp:go positive regulation of transcription regulatory region dna binding	14	0.218	0.205	0.14368
Curated gene sets:lindgren bladder cancer high recurrence	49	0.15	0.141	0.14373
Curated gene sets:ross aml with pml rara fusion	71	0.111	0.105	0.14387
Curated gene sets:kegg glycosphingolipid biosynthesis globo series	13	0.244	0.23	0.14391
Curated gene sets:pid fcer1 pathway	59	0.12	0.113	0.14401
GO bp:go neuromuscular junction development	34	0.161	0.151	0.14402
GO mf:go lipase inhibitor activity	17	0.272	0.256	0.14411
Curated gene sets:pid smad2 3pathway	17	0.237	0.224	0.1446
Curated gene sets:kobayashi egfr signaling 24hr dn	244	0.0568	0.0535	0.1446
GO mf:go kinase activity	799	0.0347	0.0328	0.14461
GO cc:go condensed chromosome centromeric region	96	0.0978	0.0924	0.14488
GO bp:go oligodendrocyte development	32	0.173	0.164	0.14509
GO bp:go vacuolar transport	239	0.058	0.0548	0.14535
Curated gene sets:barrier cancer relapse normal sample up	30	0.179	0.169	0.14537
Curated gene sets:staege ewing family tumor	28	0.197	0.187	0.14555
GO bp:go cellular response to starvation	113	0.0906	0.0859	0.14557
Curated gene sets:zhou tnf signaling 30min	49	0.122	0.115	0.14559
Curated gene sets:seiden met signaling	18	0.196	0.186	0.1458
GO bp:go virion assembly	37	0.138	0.131	0.14585
GO bp:go muscle system process	273	0.0592	0.0561	0.1459
Curated gene sets:wattel autonomous thyroid adenoma up	69	0.11	0.104	0.14611
Curated gene sets:kegg long term depression	68	0.118	0.112	0.14637
GO bp:go negative regulation of developmental process	755	0.0362	0.0344	0.14644
GO bp:go regulation of ubiquitin protein ligase activity	18	0.213	0.202	0.14648
Curated gene sets:hooi st7 targets up	85	0.111	0.106	0.14652
GO mf:go anion channel activity	80	0.115	0.109	0.14658
GO cc:go midbody	128	0.0823	0.0783	0.1467
Curated gene sets:chen hoxa5 targets 9hr up	219	0.0653	0.0622	0.14678
GO bp:go regulation of synapse structure or activity	223	0.0647	0.0616	0.14682
GO mf:go androgen receptor binding	39	0.133	0.127	0.14685
GO bp:go chondroitin sulfate catabolic process	12	0.252	0.24	0.14708
Curated gene sets:reactome nep ns2 interacts with the cellular export machinery	27	0.189	0.18	0.1471
GO bp:go adaptive immune response based on somatic recombination of immune receptors built from immunoglobulin superfamily domains	109	0.0951	0.0907	0.14718
GO bp:go interaction with host	128	0.0853	0.0814	0.14729
Curated gene sets:masri resistance to tamoxifen and aromatase inhibitors up	18	0.267	0.255	0.14731
[truncated: 8,653 more rows]
