# Supplementary material for: Genome-wide analysis identifies molecular systems and 149 genetic loci associated with income
Source: Nat Commun. 2019 Dec 16;10:5741. doi: 10.1038/s41467-019-13585-5 (PMC6915786; doi:10.1038/s41467-019-13585-5)
Supplement: Supplementary file 11 — Supplementary Data 8 [file 41467_2019_13585_MOESM11_ESM.xlsx]

## Sheet: Sheet1
Supplementary Data 8. MAGMA gene-property analysis for household income. Gene sets that withstood Bonferroni correction are highlighted in bold. 53 specific tissue types were created using gene expression data based on GTEx RNA-seq data. Significant = 1, indicates tissue groupings that withstood Bonferroni correction.
Tissue group	Beta	Standard error of Beta	P value	Significant
Brain Cerebellum	0.0329	0.0075	5.6098e-06	1
Brain Cerebellar Hemisphere	0.0316	0.00721	5.9901e-06	1
Brain Frontal Cortex BA9	0.0304	0.00815	9.6828e-05	1
Brain Cortex	0.0315	0.00851	0.00010545	1
Brain Nucleus accumbens basal ganglia	0.0311	0.00903	0.00029292	1
Brain Anterior cingulate cortex BA24	0.0281	0.00876	0.00068143	1
Brain Caudate basal ganglia	0.0286	0.00955	0.0013587	0
Testis	0.0198	0.00666	0.0014452	0
Brain Putamen basal ganglia	0.0271	0.00942	0.0020218	0
Brain Hippocampus	0.027	0.00961	0.0024629	0
Brain Amygdala	0.0255	0.00934	0.0032092	0
Brain Hypothalamus	0.0246	0.00977	0.0058516	0
Brain Substantia nigra	0.0207	0.0105	0.024822	0
Pituitary	0.0222	0.0116	0.027804	0
Brain Spinal cord cervical c-1	0.0207	0.0109	0.029472	0
Cells EBV-transformed lymphocytes	0.00558	0.0056	0.15962	0
Ovary	0.0112	0.0127	0.18701	0
Cells Transformed fibroblasts	0.00538	0.00809	0.25313	0
Thyroid	0.000975	0.0129	0.46989	0
Pancreas	0.000227	0.00987	0.49083	0
Uterus	-0.00207	0.0154	0.55365	0
Cervix Endocervix	-0.00719	0.0165	0.66875	0
Muscle Skeletal	-0.00376	0.008	0.68103	0
Prostate	-0.0155	0.0172	0.8152	0
Stomach	-0.015	0.0158	0.82958	0
Whole Blood	-0.00616	0.00637	0.83298	0
Artery Tibial	-0.0131	0.0136	0.83312	0
Cervix Ectocervix	-0.0182	0.0188	0.83419	0
Adrenal Gland	-0.014	0.0127	0.86395	0
Nerve Tibial	-0.018	0.0142	0.89725	0
Esophagus Gastroesophageal Junction	-0.0261	0.0186	0.91943	0
Esophagus Muscularis	-0.0252	0.0177	0.92346	0
Colon Sigmoid	-0.0253	0.0177	0.92366	0
Colon Transverse	-0.0219	0.0149	0.92929	0
Fallopian Tube	-0.0253	0.017	0.93138	0
Small Intestine Terminal Ileum	-0.0201	0.0118	0.95622	0
Artery Aorta	-0.0238	0.0139	0.95695	0
Liver	-0.0143	0.00731	0.97488	0
Bladder	-0.0336	0.0165	0.97909	0
Vagina	-0.0332	0.0154	0.98473	0
Heart Left Ventricle	-0.0242	0.0108	0.98794	0
Artery Coronary	-0.0383	0.0169	0.98821	0
Kidney Cortex	-0.0263	0.0115	0.989	0
Esophagus Mucosa	-0.023	0.00927	0.99347	0
Lung	-0.0309	0.0122	0.99421	0
Heart Atrial Appendage	-0.0307	0.012	0.99454	0
Spleen	-0.0227	0.0089	0.99468	0
Adipose Subcutaneous	-0.038	0.0148	0.99489	0
Breast Mammary Tissue	-0.05	0.0186	0.9964	0
Minor Salivary Gland	-0.035	0.0126	0.99732	0
Skin Sun Exposed Lower leg	-0.0283	0.00959	0.99842	0
Skin Not Sun Exposed Suprapubic	-0.0288	0.00965	0.99856	0
Adipose Visceral Omentum	-0.047	0.0155	0.99876	0
