# Supplementary material for: Genome-wide analysis identifies molecular systems and 149 genetic loci associated with income
Source: Nat Commun. 2019 Dec 16;10:5741. doi: 10.1038/s41467-019-13585-5 (PMC6915786; doi:10.1038/s41467-019-13585-5)
Supplement: Supplementary file 12 — Supplementary Data 9 [file 41467_2019_13585_MOESM12_ESM.xlsx]

## Sheet: Sheet1
Supplementary Data 9. Showing the fold enrichment for the functional groupings plus the additional boundaries, and peaks for heritability of income. A Bonferroni correction was used to control for multiple tests on the 57 functional categories (α = 0.000877193). Significance indicates which functional categories and cell specific categories remained statistically significant following correction …
Category	Proportion of SNPs	Proportion of heritability	Proportion of heritability standard error	Enrichment (proprtion of heritability over proportion of SNPs)	Enrichment standard error	Enrichment p	Significance
Coding	0.0142749	0.0490142	0.0217311	3.43359	1.52233	0.114162	0
Coding 500	0.0636618	0.00136183	0.0248868	0.0213917	0.390922	0.0115696	0
Conserved	0.0256851	0.301559	0.0412925	11.7406	1.60764	1.61869e-10	1
Conserved 500	0.330412	0.447967	0.0491319	1.35578	0.148699	0.0192867	0
CTCF	0.0238662	0.0173894	0.0289427	0.728623	1.21271	0.823169	0
CTCF 500	0.0708357	0.00122008	0.0356675	0.017224	0.503524	0.0512349	0
DGF ENCODE	0.136006	0.120664	0.0779682	0.887202	0.573272	0.844321	0
DGF ENCODE 500	0.53847	0.40957	0.0553303	0.760617	0.102755	0.0188981	0
DHS peaks	0.110583	0.126164	0.0813477	1.1409	0.735626	0.848331	0
DHS	0.166201	0.0882989	0.0902051	0.531279	0.542748	0.389204	0
DHS 500	0.496042	0.618771	0.0678152	1.24742	0.136712	0.0732658	0
FANTOM 5	0.00432768	-0.0135421	0.0142659	-3.12918	3.29642	0.21436	0
FANTOM 5 500	0.0190351	0.0458388	0.0182626	2.40813	0.959421	0.145692	0
Enhancer	0.0419892	0.0442735	0.0300426	1.0544	0.715486	0.939424	0
Enhancer 500	0.0898451	0.0834629	0.0306344	0.928964	0.340969	0.835065	0
Fetal DHS	0.0839308	0.116643	0.0710724	1.38975	0.846797	0.644933	0
Fetal DHS 500	0.283362	0.450549	0.0636401	1.59001	0.224589	0.00861779	0
H3K27ac Hnisz	0.389076	0.405593	0.0293545	1.04245	0.0754468	0.574696	0
H3K27ac Hnisz 500	0.420486	0.429965	0.035112	1.02254	0.0835033	0.787538	0
H3K27ac PGC2	0.268778	0.290188	0.0457015	1.07966	0.170034	0.63967	0
H3K27ac PGC2 500	0.335206	0.390708	0.0373552	1.16557	0.111439	0.139902	0
H3K4me1 peaks	0.169823	0.339994	0.0701083	2.00206	0.412832	0.0161533	0
H3K4me1	0.423685	0.493405	0.0614085	1.16456	0.144939	0.2586	0
H3K4me1 500	0.605819	0.648809	0.0414459	1.07096	0.0684131	0.304258	0
H3K4me3 peaks	0.0416488	0.0900997	0.0422564	2.16332	1.01459	0.252383	0
H3K4me3	0.133011	0.183386	0.0451081	1.37873	0.339132	0.264328	0
H3K4me3 500	0.255139	0.284925	0.0475832	1.11674	0.186499	0.532234	0
H3K9ac peaks	0.0384595	0.102336	0.0424523	2.66088	1.10382	0.132539	0
H3K9ac	0.125413	0.200628	0.0429639	1.59974	0.342579	0.0823431	0
H3K9ac 500	0.229855	0.299458	0.0423209	1.30282	0.18412	0.102728	0
Intron	0.387473	0.447495	0.023049	1.15491	0.0594855	0.00957853	0
Intron 500	0.396796	0.466292	0.0196349	1.17514	0.0494836	0.000475608	1
Promoter Flanking	0.00830845	0.0311178	0.0180466	3.74532	2.17208	0.206858	0
Promoter Flanking 500	0.0331865	0.0242705	0.0238944	0.731335	0.720002	0.709793	0
Promoter	0.030656	0.0389121	0.0215412	1.26932	0.702674	0.701392	0
Promoter 500	0.0380627	0.0410261	0.017844	1.07785	0.468804	0.868265	0
Repressed	0.460873	0.468517	0.0729054	1.01659	0.15819	0.916419	0
Repressed 500	0.718511	0.671547	0.0268218	0.934638	0.0373298	0.0807091	0
Super Enhancer (Hnisz)	0.16721	0.174058	0.0179061	1.04095	0.107088	0.703236	0
Super Enhancer (Hnisz) + 500bp	0.170383	0.177661	0.0164132	1.04271	0.096331	0.658788	0
TFBS	0.131228	0.039963	0.0669913	0.304531	0.510495	0.174705	0
TFBS 500	0.341215	0.326459	0.0594041	0.956755	0.174096	0.803845	0
Transcribed	0.345968	0.383794	0.058281	1.10933	0.168458	0.517477	0
Transcribed 500	0.762095	0.765275	0.0389783	1.00417	0.0511462	0.934988	0
TSS	0.0178321	0.0402737	0.0246324	2.25849	1.38135	0.362553	0
TSS 500	0.0343534	0.0450446	0.0229195	1.31121	0.667168	0.641589	0
3-prime UTR	0.0111859	0.0323881	0.019819	2.89544	1.77179	0.286152	0
3-prime UTR 500	0.0264553	0.0197314	0.0177842	0.745841	0.672235	0.704964	0
5-prime UTR	0.00548417	0.00824303	0.0142224	1.50306	2.59336	0.84632	0
5-prime UTR 500	0.0268651	0.01641	0.0170573	0.610829	0.634924	0.538796	0
Weak Enhancer	0.0209872	0.0359864	0.0333298	1.71468	1.5881	0.653833	0
Weak Enhancer 500	0.0887866	0.165477	0.0357042	1.86376	0.402135	0.0328278	0
Super Enhancer (Vahedi)	0.0207203	0.0411883	0.00765258	1.98782	0.369328	0.00758884	0
Super Enhancer (Vahedi) + 500bp	0.0211801	0.0380602	0.0074774	1.79698	0.353039	0.0235416	0
Typical Enhancer	0.0218711	0.0270922	0.00956135	1.23872	0.437168	0.585932	0
Typical Enhancer 500	0.0261468	0.0403105	0.0126977	1.5417	0.485633	0.266083	0
Conserved (GERP NS)	1.74532	3.3383	0.170449	1.91272	0.0976608	1.94082e-18	N/A
Conserved (GERP RS >= 4)	0.00814993	0.147125	0.0252098	18.0523	3.09326	1.28067e-07	1
MAF bin 1	0.102357	0.0698096	0.0141829	0.682019	0.138563	0.0208965	N/A
MAF bin 2	0.0998554	0.0546281	0.0134872	0.547072	0.135067	0.000728814	N/A
MAF bin 3	0.0996066	0.0617818	0.0156817	0.620258	0.157436	0.0163	N/A
MAF bin 4	0.100696	0.0787601	0.0162418	0.78216	0.161296	0.176335	N/A
MAF bin 5	0.0983171	0.136408	0.0183341	1.38743	0.186479	0.0380019	N/A
MAF bin 6	0.0996422	0.079096	0.0225855	0.7938	0.226666	0.364532	N/A
MAF bin 7	0.0997338	0.10985	0.0175029	1.10143	0.175496	0.56283	N/A
MAF bin 8	0.100229	0.0910976	0.0203133	0.908892	0.202668	0.653227	N/A
MAF bin 9	0.1011	0.143661	0.0228005	1.42098	0.225524	0.0652282	N/A
MAF bin 10	0.0984626	0.174908	0.0234955	1.77639	0.238624	0.00104499	N/A
MAF-Adjusted Allele Age	3.39244e-06	-0.33669	0.0714282	-99247.3	21055.1	1.6014e-05	N/A
LLD-AFR	0.00279647	-0.367473	0.0373354	-131.406	13.3509	9.52129e-14	N/A
Recombination Rate (10kb)	1.55242	1.34586	0.162341	0.866942	0.104573	0.18963	N/A
Nucleotide Diversity (10kb)	4.6087	3.65151	0.115215	0.792308	0.0249994	6.63838e-14	N/A
Background Selection Statistic	0.17772	0.200498	0.00595636	1.12817	0.0335155	8.0472e-05	N/A
CpG-Content (50kb)	0.0100519	0.0108863	0.000180091	1.08301	0.0179161	1.50618e-05	N/A
