# Supplementary material for: Genome-wide analysis identifies molecular systems and 149 genetic loci associated with income
Source: Nat Commun. 2019 Dec 16;10:5741. doi: 10.1038/s41467-019-13585-5 (PMC6915786; doi:10.1038/s41467-019-13585-5)
Supplement: Supplementary file 13 — Supplementary Data 10 [file 41467_2019_13585_MOESM13_ESM.xlsx]

## Sheet: Sheet1
Supplementary Data 10. Showing the enrichment of household income for 205 annotations based on gene expression. Multiple comparisons were controlled for using a false discovery rate (α = 0.005578054) applied to all 205 annotations where 1 = Yes; 0 = No.
Cell Type	Grouping	Coefficient	Coefficient SE	Coefficient P-value	Significant
A02.165.Cartilage	Musculoskeletal or Connective	-2.22836e-09	1.27775e-09	0.959418	0
A02.633.567.850.Quadriceps.Muscle	Musculoskeletal or Connective	-7.2352e-10	1.20296e-09	0.72623	0
A02.835.232.834.151.Cervical.Vertebrae	Musculoskeletal or Connective	-7.64565e-10	1.29286e-09	0.722865	0
A02.835.583.443.800.800.Synovial.Fluid	Blood or Immune	-3.97122e-10	1.29783e-09	0.620193	0
A02.835.583.443.800.Synovial.Membrane	Musculoskeletal or Connective	-2.85754e-09	1.15552e-09	0.9933	0
A03.556.124.369.Intestinal.Mucosa	Digestive	3.31376e-11	1.26866e-09	0.489581	0
A03.556.124.526.767.Rectum	Digestive	6.09546e-10	1.20588e-09	0.306612	0
A03.556.124.684.Intestine..Small	Digestive	-1.18555e-09	1.34546e-09	0.810882	0
A03.556.124.Intestines	Digestive	-1.67049e-10	1.34638e-09	0.549371	0
A03.556.249.124.Ileum	Digestive	-1.6983e-09	1.47422e-09	0.87534	0
A03.556.249.249.209.Cecum	Digestive	-1.60167e-10	1.18157e-09	0.553913	0
A03.556.249.249.356.668.Colon..Sigmoid	Digestive	-3.37777e-10	1.24179e-09	0.607192	0
A03.556.249.249.356.Colon	Digestive	6.03467e-10	1.32602e-09	0.324519	0
A03.556.500.760.464.Parotid.Gland	Digestive	-8.62475e-10	1.15482e-09	0.772422	0
A03.556.500.760.Salivary.Glands	Digestive	-3.89305e-10	1.16106e-09	0.631301	0
A03.556.875.500.Esophagus	Digestive	-5.23824e-10	1.2277e-09	0.66519	0
A03.556.875.875.Stomach	Digestive	-6.46489e-10	1.23571e-09	0.699573	0
A03.556.875.Upper.Gastrointestinal.Tract	Digestive	-1.63333e-09	1.27894e-09	0.899216	0
A03.556.Gastrointestinal.Tract	Digestive	-6.94535e-10	1.36887e-09	0.694056	0
A03.620.Liver	Liver	-3.96487e-09	1.13502e-09	0.999761	0
A03.734.414.Islets.of.Langerhans	Pancreas	-7.20367e-10	1.40772e-09	0.695578	0
A03.734.Pancreas	Pancreas	-1.6025e-09	1.19649e-09	0.909769	0
A04.411.Lung	Other	-2.46874e-09	1.20503e-09	0.979754	0
A04.531.520.Nasal.Mucosa	Other	-1.85125e-09	1.24751e-09	0.931089	0
A05.360.319.114.373.Fallopian.Tubes	Other	-2.45695e-09	1.47149e-09	0.952511	0
A05.360.319.114.630.Ovary	Other	-2.03841e-09	1.47537e-09	0.916457	0
A05.360.319.679.256.Cervix.Uteri	Other	-2.37994e-09	1.26512e-09	0.970027	0
A05.360.319.679.490.Endometrium	Other	-1.52319e-09	1.24215e-09	0.889948	0
A05.360.319.679.690.Myometrium	Musculoskeletal or Connective	-5.87784e-10	1.17014e-09	0.692278	0
A05.360.319.679.Uterus	Other	-1.45097e-09	1.23658e-09	0.879677	0
A05.360.319.887.Vulva	Other	-3.85578e-09	1.2468e-09	0.999008	0
A05.360.319.Genitalia..Female	Other	-2.59541e-09	1.14189e-09	0.988484	0
A05.360.444.492.362.Foreskin	Other	-4.47321e-09	1.0416e-09	0.999991	0
A05.360.444.Genitalia..Male	Other	-2.92546e-09	1.15565e-09	0.99432	0
A05.360.490.Germ.Cells	Other	-8.97558e-10	1.24636e-09	0.764281	0
A05.360.Genitalia	Other	-3.48253e-09	1.10228e-09	0.99921	0
A05.810.453.324.Kidney.Cortex	Other	-2.6251e-09	1.14668e-09	0.988969	0
A05.810.453.Kidney	Other	-3.18187e-09	1.1848e-09	0.99638	0
A05.810.890.Urinary.Bladder	Other	-1.78601e-09	1.22725e-09	0.927205	0
A06.407.071.140.Adrenal.Cortex	Other	-1.22794e-09	1.35216e-09	0.818096	0
A06.407.071.Adrenal.Glands	Other	-4.44688e-10	1.43953e-09	0.621306	0
A06.407.312.782.Testis	Other	-9.95216e-10	1.25277e-09	0.786521	0
A06.407.312.Gonads	Other	-2.19733e-09	1.44344e-09	0.936031	0
A06.407.900.Thyroid.Gland	Other	-2.29229e-09	1.19617e-09	0.972339	0
A06.407.Endocrine.Glands	Other	-1.86679e-09	1.48263e-09	0.896004	0
A07.231.114.Arteries	Cardiovascular	-1.5101e-09	1.16915e-09	0.901755	0
A07.231.908.670.874.Umbilical.Veins	Cardiovascular	8.84534e-13	1.26696e-09	0.499721	0
A07.231.908.Veins	Cardiovascular	-1.02316e-11	1.28139e-09	0.503185	0
A07.231.Blood.Vessels	Cardiovascular	-5.20816e-10	1.32674e-09	0.652676	0
A07.541.358.100.Atrial.Appendage	Cardiovascular	-2.13687e-09	1.193e-09	0.963368	0
A07.541.358.Heart.Atria	Cardiovascular	-2.48369e-09	1.18494e-09	0.981961	0
A07.541.510.110.Aortic.Valve	Cardiovascular	-3.45718e-09	1.15338e-09	0.998639	0
A07.541.560.Heart.Ventricles	Cardiovascular	-3.15193e-09	1.16124e-09	0.996679	0
A07.541.Heart	Cardiovascular	-3.73391e-09	1.14739e-09	0.999432	0
A08.186.211.132.810.428.200.Cerebellum	CNS	2.7319e-09	1.36454e-09	0.0226383	0
A08.186.211.132.Brain.Stem	CNS	3.55066e-09	1.34153e-09	0.0040638	1
A08.186.211.464.405.Hippocampus	CNS	4.84965e-09	1.2358e-09	4.34915e-05	1
A08.186.211.464.710.225.Entorhinal.Cortex	CNS	6.31934e-09	1.22999e-09	1.39034e-07	1
A08.186.211.464.Limbic.System	CNS	5.98922e-09	1.22813e-09	5.39407e-07	1
A08.186.211.653.Mesencephalon	CNS	3.29037e-09	1.29656e-09	0.00557805	0
A08.186.211.730.317.357.352.435.Hypothalamo.Hypophyseal.System	CNS	1.6505e-09	1.37283e-09	0.11463	0
A08.186.211.730.317.357.Hypothalamus	CNS	2.70642e-09	1.58149e-09	0.0435121	0
A08.186.211.730.317.Diencephalon	CNS	3.60774e-09	1.41737e-09	0.00545802	1
A08.186.211.730.885.287.249.487.Corpus.Striatum	CNS	2.2349e-09	1.18074e-09	0.0291926	0
A08.186.211.730.885.287.249.Basal.Ganglia	CNS	3.75698e-09	1.27313e-09	0.00158389	1
A08.186.211.730.885.287.500.270.Frontal.Lobe	CNS	4.618e-09	1.32609e-09	0.000248459	1
A08.186.211.730.885.287.500.571.735.Visual.Cortex	CNS	3.16985e-09	1.24528e-09	0.00545626	1
A08.186.211.730.885.287.500.670.Parietal.Lobe	CNS	5.4139e-09	1.30649e-09	1.70748e-05	1
A08.186.211.730.885.287.500.Cerebral.Cortex	CNS	6.14668e-09	1.23337e-09	3.12005e-07	1
A08.186.211.865.428.Metencephalon	CNS	2.86948e-09	1.33559e-09	0.0158379	0
A08.186.211.Brain	CNS	5.58994e-09	1.21653e-09	2.16378e-06	1
A09.371.729.Retina	CNS	1.96673e-09	1.28376e-09	0.0627603	0
A09.371.Eye	Other	5.36976e-10	1.3507e-09	0.345479	0
A10.165.114.830.500.750.Subcutaneous.Fat..Abdominal	Adipose	-1.85012e-09	1.1946e-09	0.939278	0
A10.165.114.830.750.Subcutaneous.Fat	Adipose	-2.42598e-09	1.15179e-09	0.98241	0
A10.165.450.300.425.Keloid	Musculoskeletal or Connective	-2.03916e-09	1.05831e-09	0.972998	0
A10.165.450.300.Cicatrix	Musculoskeletal or Connective	-3.32732e-09	1.0125e-09	0.999492	0
A10.272.497.Epidermis	Other	-9.27738e-10	1.28474e-09	0.76489	0
A10.272.Epithelium	Other	-2.27048e-09	1.2821e-09	0.961711	0
A10.336.707.Prostate	Other	-1.93478e-09	1.27574e-09	0.935316	0
A10.549.400.Lymph.Nodes	Blood or Immune	-3.22044e-09	1.10635e-09	0.998198	0
A10.549.Lymphoid.Tissue	Blood or Immune	-1.6412e-09	1.10942e-09	0.930473	0
A10.615.284.473.Chorion	Other	-2.48262e-09	1.11489e-09	0.987019	0
A10.615.550.599.Mouth.Mucosa	Other	-3.33773e-09	1.20926e-09	0.997111	0
A10.615.550.Mucous.Membrane	Other	-3.0567e-09	1.11627e-09	0.996912	0
A10.615.789.Serous.Membrane	Other	-1.38186e-09	1.30056e-09	0.855998	0
A10.615.Membranes	Other	-3.1707e-09	1.07006e-09	0.998477	0
A10.690.467.Muscle..Smooth	Musculoskeletal or Connective	-2.25322e-09	1.17403e-09	0.972522	0
A10.690.Muscles	Musculoskeletal or Connective	-9.99275e-10	1.23494e-09	0.790791	0
A11.118.637.555.567.562.440.Precursor.Cells..B.Lymphoid	Blood or Immune	1.10903e-09	1.36559e-09	0.20836	0
A11.118.637.555.567.562.B.Lymphocytes	Blood or Immune	-1.66363e-09	1.25027e-09	0.908342	0
A11.118.637.555.567.569.200.700.T.Lymphocytes..Regulatory	Blood or Immune	2.29402e-09	1.39965e-09	0.0506067	0
A11.118.637.555.567.569.T.Lymphocytes	Blood or Immune	-6.72203e-10	1.44112e-09	0.679552	0
A11.118.637.Leukocytes	Blood or Immune	1.00081e-09	1.61978e-09	0.268332	0
A11.329.114.Adipocytes	Adipose	-1.40084e-09	1.18339e-09	0.881744	0
A11.329.171.Chondrocytes	Musculoskeletal or Connective	-1.34197e-09	1.2153e-09	0.865253	0
A11.329.228.Fibroblasts	Musculoskeletal or Connective	-3.85541e-09	1.09577e-09	0.999783	0
A11.329.372.600.Macrophages..Alveolar	Blood or Immune	-4.38479e-09	1.04746e-09	0.999986	0
A11.329.629.Osteoblasts	Musculoskeletal or Connective	-1.60148e-09	1.15768e-09	0.916722	0
A11.329.830.Stromal.Cells	Musculoskeletal or Connective	-3.98894e-09	1.0886e-09	0.999876	0
A11.329.Connective.Tissue.Cells	Musculoskeletal or Connective	-3.4843e-09	1.04308e-09	0.999582	0
A11.382.Endocrine.Cells	Other	-1.90773e-09	1.07531e-09	0.961979	0
A11.436.275.Endothelial.Cells	Other	2.09255e-10	1.35751e-09	0.438747	0
A11.436.294.064.Glucagon.Secreting.Cells	Other	-5.99066e-10	1.34615e-09	0.671848	0
A11.436.329.Granulosa.Cells	Other	-2.07364e-09	1.26528e-09	0.94938	0
A11.436.348.Hepatocytes	Liver	1.37061e-10	1.35561e-09	0.459733	0
A11.436.397.Keratinocytes	Other	-2.9442e-10	1.40225e-09	0.583151	0
A11.436.Epithelial.Cells	Other	-1.61366e-09	1.14784e-09	0.920111	0
A11.443.Erythroid.Cells	Blood or Immune	5.81848e-10	1.29281e-09	0.326331	0
A11.497.497.600.Oocytes	Other	-1.0458e-09	1.22873e-09	0.802649	0
A11.620.520.Myocytes..Smooth.Muscle	Musculoskeletal or Connective	-3.88292e-09	1.11001e-09	0.999766	0
A11.627.340.360.Granulocyte.Precursor.Cells	Blood or Immune	8.44909e-10	1.27992e-09	0.254587	0
A11.627.624.249.Monocyte.Macrophage.Precursor.Cells	Blood or Immune	1.29138e-09	1.3267e-09	0.165182	0
A11.627.635.Myeloid.Progenitor.Cells	Blood or Immune	5.48462e-10	1.37931e-09	0.34545	0
A11.872.040.Adult.Stem.Cells	Other	-1.7244e-09	1.23598e-09	0.918517	0
A11.872.190.260.Embryoid.Bodies	Other	-2.17219e-09	1.2199e-09	0.962513	0
A11.872.190.Embryonic.Stem.Cells	Other	-2.22028e-09	1.17363e-09	0.970741	0
A11.872.378.590.635.Granulocyte.Macrophage.Progenitor.Cells	Blood or Immune	-1.14632e-10	1.25658e-09	0.536343	0
A11.872.378.590.817.Megakaryocyte.Erythroid.Progenitor.Cells	Blood or Immune	7.71735e-10	1.31393e-09	0.278485	0
A11.872.378.Hematopoietic.Stem.Cells	Blood or Immune	-2.32353e-10	1.30611e-09	0.570598	0
A11.872.580.Mesenchymal.Stem.Cells	Other	-2.65182e-09	1.18017e-09	0.987679	0
A11.872.653.Neural.Stem.Cells	CNS	3.85393e-09	1.27922e-09	0.00129464	1
A11.872.700.500.Induced.Pluripotent.Stem.Cells	Other	-2.67908e-09	1.1812e-09	0.988339	0
A11.872.Stem.Cells	Other	-2.8513e-10	1.33404e-09	0.584623	0
A14.549.167.646.Periodontium	Other	-5.38059e-10	1.25327e-09	0.666156	0
A14.549.167.Dentition	Other	-2.13634e-09	1.22215e-09	0.95977	0
A14.549.885.Tongue	Other	-1.10692e-09	1.2234e-09	0.817212	0
A14.549.Mouth	Other	-3.50637e-09	1.23316e-09	0.997768	0
A14.724.557.Nasopharynx	Other	-7.26142e-10	1.14059e-09	0.73782	0
A14.724.Pharynx	Other	-9.23192e-10	1.11332e-09	0.796512	0
A15.145.229.188.Blood.Platelets	Blood or Immune	-5.94896e-10	1.15331e-09	0.697009	0
A15.145.229.637.555.567.562.725.Plasma.Cells	Blood or Immune	-1.75966e-09	1.34618e-09	0.904419	0
A15.145.229.637.555.567.569.200.CD4.Positive.T.Lymphocytes	Blood or Immune	2.65997e-09	1.43881e-09	0.0322485	0
A15.145.229.637.555.Leukocytes..Mononuclear	Blood or Immune	-1.69872e-09	1.47969e-09	0.874521	0
A15.145.229.Blood.Cells	Blood or Immune	7.51131e-10	1.59871e-09	0.319236	0
A15.145.300.Fetal.Blood	Blood or Immune	2.24417e-09	1.62013e-09	0.0829986	0
A15.145.846.Serum	Blood or Immune	4.28133e-10	1.24243e-09	0.3652	0
A15.145.Blood	Blood or Immune	2.38273e-09	1.66543e-09	0.0762577	0
A15.378.316.580.Monocytes	Blood or Immune	-2.09609e-09	1.21368e-09	0.957921	0
A15.378.316.Bone.Marrow.Cells	Blood or Immune	-5.7709e-11	1.40997e-09	0.516324	0
A15.382.490.315.583.Neutrophils	Blood or Immune	1.9667e-09	1.39166e-09	0.0787986	0
A15.382.490.555.567.537.Killer.Cells..Natural	Blood or Immune	-2.60018e-10	1.25868e-09	0.581831	0
A15.382.490.555.567.622.Lymphocytes..Null	Blood or Immune	-1.86326e-09	1.37435e-09	0.912409	0
A15.382.490.555.567.Lymphocytes	Blood or Immune	-7.37769e-10	1.45307e-09	0.69418	0
A15.382.520.604.700.Spleen	Blood or Immune	-2.65793e-09	1.1919e-09	0.987126	0
A15.382.520.604.800.Palatine.Tonsil	Blood or Immune	1.32879e-09	1.3489e-09	0.162289	0
A15.382.680.Phagocytes	Blood or Immune	-7.26661e-10	1.26787e-09	0.716723	0
A15.382.812.260.Dendritic.Cells	Blood or Immune	-3.17549e-09	1.09173e-09	0.998185	0
A15.382.812.522.Macrophages	Blood or Immune	-3.45088e-09	1.06841e-09	0.999381	0
A15.382.812.Mononuclear.Phagocyte.System	Blood or Immune	-2.97923e-09	1.095e-09	0.996743	0
A15.382.Immune.System	Blood or Immune	-1.38915e-09	1.4615e-09	0.82907	0
A17.815.Skin	Other	-3.80893e-09	1.19965e-09	0.999251	0
Adipose_Subcutaneous	Adipose	-1.1385e-10	1.02759e-09	0.54411	0
Adipose_Visceral_(Omentum)	Adipose	-2.60233e-09	1.03838e-09	0.993897	0
Adrenal_Gland	Other	-1.98496e-09	1.23301e-09	0.946284	0
Artery_Aorta	Cardiovascular	-6.89233e-10	1.18941e-09	0.718866	0
Artery_Coronary	Cardiovascular	-2.01034e-09	1.08863e-09	0.967603	0
Artery_Tibial	Cardiovascular	5.12101e-10	1.00628e-09	0.305409	0
Bladder	Other	-1.79345e-09	1.0343e-09	0.958538	0
Brain_Amygdala	CNS	5.3211e-09	1.2567e-09	1.14694e-05	1
Brain_Anterior_cingulate_cortex_(BA24)	CNS	5.60681e-09	1.30645e-09	8.86848e-06	1
Brain_Caudate_(basal_ganglia)	CNS	4.88818e-09	1.32359e-09	0.000110756	1
Brain_Cerebellar_Hemisphere	CNS	3.21372e-09	1.30454e-09	0.00687963	0
Brain_Cerebellum	CNS	2.65497e-09	1.35084e-09	0.0246827	0
Brain_Cortex	CNS	5.37694e-09	1.37132e-09	4.40921e-05	1
Brain_Frontal_Cortex_(BA9)	CNS	5.44414e-09	1.31529e-09	1.74315e-05	1
Brain_Hippocampus	CNS	5.42221e-09	1.25954e-09	8.35282e-06	1
Brain_Hypothalamus	CNS	4.24172e-09	1.29384e-09	0.000522001	1
Brain_Nucleus_accumbens_(basal_ganglia)	CNS	5.36941e-09	1.34531e-09	3.28683e-05	1
Brain_Putamen_(basal_ganglia)	CNS	5.36228e-09	1.32995e-09	2.76583e-05	1
Brain_Spinal_cord_(cervical_c-1)	CNS	3.40034e-09	1.25463e-09	0.00336178	1
Brain_Substantia_nigra	CNS	4.90705e-09	1.32012e-09	0.000100751	1
Breast_Mammary_Tissue	Other	-1.30837e-09	1.08579e-09	0.885897	0
Cells_EBV-transformed_lymphocytes	Blood or Immune	-1.35359e-09	1.20188e-09	0.869966	0
Cells_Transformed_fibroblasts	Musculoskeletal or Connective	-1.85193e-09	1.12369e-09	0.950332	0
Cervix_Ectocervix	Other	-1.97141e-09	1.10667e-09	0.962576	0
Cervix_Endocervix	Other	-5.52413e-10	1.13347e-09	0.687	0
Colon_Sigmoid	Digestive	-9.95565e-10	1.22814e-09	0.791211	0
Colon_Transverse	Digestive	-2.08199e-10	1.21965e-09	0.567771	0
Esophagus_Gastroesophageal_Junction	Digestive	-6.18427e-11	1.2892e-09	0.51913	0
Esophagus_Mucosa	Digestive	-2.11838e-09	1.26378e-09	0.953153	0
Esophagus_Muscularis	Digestive	2.15149e-10	1.29535e-09	0.434042	0
Fallopian_Tube	Other	-1.28819e-09	1.26071e-09	0.846562	0
Heart_Atrial_Appendage	Cardiovascular	-3.23577e-09	1.10792e-09	0.998253	0
Heart_Left_Ventricle	Cardiovascular	-1.66599e-09	1.13317e-09	0.929247	0
Kidney_Cortex	Other	-1.63843e-09	1.05897e-09	0.939092	0
Liver	Liver	-2.29552e-09	1.19546e-09	0.972583	0
Lung	Other	-2.01463e-09	1.17965e-09	0.956165	0
Minor_Salivary_Gland	Other	-2.73647e-09	1.05672e-09	0.995195	0
Muscle_Skeletal	Musculoskeletal or Connective	-1.80547e-10	1.11286e-09	0.56444	0
Nerve_Tibial	Other	-6.28746e-10	1.00642e-09	0.733928	0
Ovary	Other	-8.49949e-10	1.11999e-09	0.77604	0
Pancreas	Pancreas	-2.15606e-09	1.04338e-09	0.980605	0
Pituitary	Other	-5.13314e-10	1.10156e-09	0.679389	0
Prostate	Other	4.86162e-10	1.18921e-09	0.341339	0
Skin_Not_Sun_Exposed_(Suprapubic)	Other	-2.36224e-09	1.14733e-09	0.980248	0
Skin_Sun_Exposed_(Lower_leg)	Other	-9.7131e-10	1.15917e-09	0.798967	0
Small_Intestine_Terminal_Ileum	Digestive	-1.32425e-10	1.27345e-09	0.541411	0
Spleen	Blood or Immune	-4.52831e-10	1.19951e-09	0.647104	0
Stomach	Digestive	4.34958e-10	1.11235e-09	0.347889	0
Testis	Other	-8.0585e-10	1.13795e-09	0.760577	0
Thyroid	Other	5.56401e-11	1.07429e-09	0.479347	0
Uterus	Other	-9.3128e-10	1.1632e-09	0.788325	0
Vagina	Other	-3.115e-09	1.13182e-09	0.99704	0
Whole_Blood	Blood or Immune	-2.55648e-09	1.27871e-09	0.97721	0
