# Supplementary material for: Genome-wide analysis identifies molecular systems and 149 genetic loci associated with income
Source: Nat Commun. 2019 Dec 16;10:5741. doi: 10.1038/s41467-019-13585-5 (PMC6915786; doi:10.1038/s41467-019-13585-5)
Supplement: Supplementary file 14 — Supplementary Data 11 [file 41467_2019_13585_MOESM14_ESM.xlsx]

## Sheet: Sheet1
Supplementary Data 11. Showing the enrichment of household income for 489 annotations based on chromatin. Multiple comparisons were controlled for using a false discovery rate (α = 0.003198245) applied to all 489 annotations where 1 = Yes; 0 = No.
Cell Type and mark	EN-TEx data	Grouping	Coefficient	Coefficient SE	Coefficient P-value	Significant
Adipose_Nuclei__H3K27ac	No	Adipose	-1.42189e-08	7.00091e-09	0.978873	0
Adipose_Nuclei__H3K36me3	No	Adipose	-8.98872e-09	1.06681e-08	0.800268	0
Adipose_Nuclei__H3K4me1	No	Adipose	-2.35245e-08	9.40488e-09	0.993813	0
Adipose_Nuclei__H3K4me3	No	Adipose	-8.05305e-08	2.11931e-08	0.999928	0
Adipose_Nuclei__H3K9ac	No	Adipose	-4.43445e-08	2.05194e-08	0.984656	0
Adrenal_gland_ENTEX__H3K27ac	Yes	Other	5.48752e-10	8.18864e-09	0.473285	0
Adrenal_gland_ENTEX__H3K36me3	Yes	Other	-3.58777e-08	1.1086e-08	0.999395	0
Adrenal_gland_ENTEX__H3K4me1	Yes	Other	-2.22982e-08	9.94433e-09	0.987529	0
Adrenal_gland_ENTEX__H3K4me3	Yes	Other	-5.33008e-08	2.70984e-08	0.975405	0
Aorta__H3K27ac	No	Cardiovascular	-1.01146e-08	1.31762e-08	0.77865	0
Aorta__H3K36me3	No	Cardiovascular	-2.14161e-08	3.09784e-08	0.755319	0
Aorta__H3K4me1	No	Cardiovascular	1.10574e-08	2.88818e-08	0.350916	0
Aorta__H3K4me3	No	Cardiovascular	-1.76774e-08	5.21041e-08	0.632797	0
Aorta_ENTEX__H3K27ac	Yes	Cardiovascular	9.43526e-09	5.9911e-09	0.0576423	0
Aorta_ENTEX__H3K36me3	Yes	Cardiovascular	-1.96691e-09	8.96982e-09	0.586784	0
Aorta_ENTEX__H3K4me1	Yes	Cardiovascular	9.27302e-09	6.1179e-09	0.0647951	0
Aorta_ENTEX__H3K4me3	Yes	Cardiovascular	2.2149e-08	1.72087e-08	0.0990323	0
Artery-Coronary_ENTEX__H3K27ac	Yes	Cardiovascular	1.39321e-09	8.20351e-09	0.432571	0
Artery-Coronary_ENTEX__H3K4me3	Yes	Cardiovascular	1.36666e-08	1.87492e-08	0.233026	0
Artery-Tibial_ENTEX__H3K36me3	Yes	Cardiovascular	-6.4324e-09	9.52838e-09	0.750187	0
Artery-Tibial_ENTEX__H3K4me1	Yes	Cardiovascular	-6.75864e-09	2.61946e-08	0.601803	0
Brain_Angular_Gyrus__H3K27ac	No	CNS	4.03513e-08	9.58307e-09	1.27298e-05	1
Brain_Angular_Gyrus__H3K36me3	No	CNS	3.83252e-08	2.0584e-08	0.0313094	0
Brain_Angular_Gyrus__H3K4me1	No	CNS	4.6157e-08	1.28605e-08	0.000165937	1
Brain_Angular_Gyrus__H3K4me3	No	CNS	1.69713e-07	3.85485e-08	5.34817e-06	1
Brain_Angular_Gyrus__H3K9ac	No	CNS	6.54656e-08	2.21033e-08	0.0015292	1
Brain_Anterior_Caudate__H3K27ac	No	CNS	3.57424e-08	1.07261e-08	0.000430668	1
Brain_Anterior_Caudate__H3K36me3	No	CNS	5.24793e-09	1.55931e-08	0.368227	0
Brain_Anterior_Caudate__H3K4me1	No	CNS	3.73847e-08	1.18962e-08	0.000837345	1
Brain_Anterior_Caudate__H3K4me3	No	CNS	1.10329e-07	3.42754e-08	0.000643417	1
Brain_Anterior_Caudate__H3K9ac	No	CNS	6.60591e-08	2.32973e-08	0.00228784	1
Brain_Cingulate_Gyrus__H3K27ac	No	CNS	3.11987e-08	8.41531e-09	0.000104707	1
Brain_Cingulate_Gyrus__H3K36me3	No	CNS	2.28607e-08	1.83164e-08	0.105997	0
Brain_Cingulate_Gyrus__H3K4me1	No	CNS	2.92498e-08	1.07271e-08	0.00319824	0
Brain_Cingulate_Gyrus__H3K4me3	No	CNS	1.08023e-07	3.38193e-08	0.000701309	1
Brain_Cingulate_Gyrus__H3K9ac	No	CNS	9.15679e-08	2.57097e-08	0.000184292	1
Brain_Dorsolateral_Prefrontal_Cortex__H3K27ac	No	CNS	4.91347e-08	1.14518e-08	8.91085e-06	1
Brain_Dorsolateral_Prefrontal_Cortex__H3K36me3	No	CNS	4.04098e-08	1.80856e-08	0.0127299	0
Brain_Dorsolateral_Prefrontal_Cortex__H3K4me1	No	CNS	5.27478e-08	1.54681e-08	0.000324687	1
Brain_Dorsolateral_Prefrontal_Cortex__H3K4me3	No	CNS	1.17531e-07	3.90037e-08	0.001292	1
Brain_Dorsolateral_Prefrontal_Cortex__H3K9ac	No	CNS	1.23187e-07	3.39248e-08	0.00014107	1
Brain_Germinal_Matrix__H3K36me3	No	CNS	7.56971e-08	1.74901e-08	7.52362e-06	1
Brain_Germinal_Matrix__H3K4me1	No	CNS	1.08123e-07	2.63925e-08	2.09501e-05	1
Brain_Germinal_Matrix__H3K4me3	No	CNS	1.97898e-07	4.66578e-08	1.11032e-05	1
Brain_Hippocampus_Middle__H3K27ac	No	CNS	1.95643e-08	8.03256e-09	0.00743311	0
Brain_Hippocampus_Middle__H3K36me3	No	CNS	1.16281e-08	1.47578e-08	0.215369	0
Brain_Hippocampus_Middle__H3K4me1	No	CNS	2.8033e-08	8.18766e-09	0.000308742	1
Brain_Hippocampus_Middle__H3K4me3	No	CNS	8.64438e-08	2.80687e-08	0.00103596	1
Brain_Inferior_Temporal_Lobe__H3K27ac	No	CNS	3.46589e-08	7.72642e-09	3.63267e-06	1
Brain_Inferior_Temporal_Lobe__H3K36me3	No	CNS	2.80639e-08	1.7402e-08	0.0534072	0
Brain_Inferior_Temporal_Lobe__H3K4me1	No	CNS	3.56319e-08	1.36279e-08	0.0044663	0
Brain_Inferior_Temporal_Lobe__H3K4me3	No	CNS	1.44779e-07	3.4475e-08	1.33728e-05	1
Brain_Inferior_Temporal_Lobe__H3K9ac	No	CNS	7.75662e-08	1.91119e-08	2.46911e-05	1
Brain_Substantia_Nigra__H3K27ac	No	CNS	1.73839e-08	7.40093e-09	0.00941511	0
Brain_Substantia_Nigra__H3K36me3	No	CNS	5.58905e-09	2.73099e-08	0.418922	0
Brain_Substantia_Nigra__H3K4me1	No	CNS	2.05122e-08	9.79814e-09	0.0181534	0
Brain_Substantia_Nigra__H3K4me3	No	CNS	4.53949e-08	3.22465e-08	0.0796029	0
Brain_Substantia_Nigra__H3K9ac	No	CNS	1.76024e-08	2.36721e-08	0.228561	0
Breast_Myoepithelial_Primary_Cells__H3K36me3	No	Other	-2.63938e-08	7.68832e-09	0.999702	0
Breast_Myoepithelial_Primary_Cells__H3K4me1	No	Other	-1.23024e-08	6.46863e-09	0.971405	0
Breast_Myoepithelial_Primary_Cells__H3K4me3	No	Other	-2.37703e-08	2.63399e-08	0.81659	0
Breast_Myoepithelial_Primary_Cells__H3K9ac	No	Other	-1.2138e-08	2.81874e-08	0.666627	0
Breast_variant_Human_Mammary_Epithelial_Cells_(vHMEC)__DNase	No	Other	-3.56211e-08	1.97116e-08	0.964628	0
Breast_variant_Human_Mammary_Epithelial_Cells_(vHMEC)__H3K36me3	No	Other	-2.78593e-08	7.78171e-09	0.999828	0
Breast_variant_Human_Mammary_Epithelial_Cells_(vHMEC)__H3K4me1	No	Other	-2.08249e-08	9.71074e-09	0.984005	0
Breast_variant_Human_Mammary_Epithelial_Cells_(vHMEC)__H3K4me3	No	Other	-9.28387e-09	4.34347e-08	0.584626	0
Colon-Sigm_ENTEX__H3K27ac	Yes	Digestive	1.10448e-08	1.05577e-08	0.14775	0
Colon-Sigm_ENTEX__H3K36me3	Yes	Digestive	2.69739e-08	1.30311e-08	0.019228	0
Colon-Sigm_ENTEX__H3K4me1	Yes	Digestive	-7.19595e-08	5.68298e-08	0.897284	0
Colon-Sigm_ENTEX__H3K4me3	Yes	Digestive	4.02072e-08	4.53374e-08	0.187582	0
Colon-TV_ENTEX__H3K27ac	Yes	Digestive	1.18227e-09	9.11109e-09	0.448378	0
Colon-TV_ENTEX__H3K36me3	Yes	Digestive	-1.96254e-08	1.45281e-08	0.911629	0
Colon-TV_ENTEX__H3K4me1	Yes	Digestive	2.61608e-08	2.61639e-08	0.158684	0
Colon-TV_ENTEX__H3K4me3	Yes	Digestive	-3.32564e-08	3.56425e-08	0.824604	0
Colon_Smooth_Muscle__H3K27ac	No	Musculoskeletal or Connective	-1.41492e-08	9.99234e-09	0.921613	0
Colon_Smooth_Muscle__H3K36me3	No	Musculoskeletal or Connective	4.9301e-10	1.32961e-08	0.485211	0
Colon_Smooth_Muscle__H3K4me1	No	Musculoskeletal or Connective	-2.49682e-08	9.47081e-09	0.99581	0
Colon_Smooth_Muscle__H3K4me3	No	Musculoskeletal or Connective	-8.71919e-08	2.67997e-08	0.99943	0
Colon_Smooth_Muscle__H3K9ac	No	Musculoskeletal or Connective	-5.025e-08	2.57141e-08	0.97466	0
Colonic_Mucosa__H3K27ac	No	Digestive	-1.84429e-08	1.66616e-08	0.865834	0
Colonic_Mucosa__H3K36me3	No	Digestive	1.54014e-08	1.99474e-08	0.220028	0
Colonic_Mucosa__H3K4me1	No	Digestive	-1.92826e-08	1.7788e-08	0.860823	0
Colonic_Mucosa__H3K4me3	No	Digestive	-6.80507e-08	3.56407e-08	0.971892	0
Colonic_Mucosa__H3K9ac	No	Digestive	-8.4853e-09	3.33511e-08	0.600416	0
Cortex_derived_primary_cultured_neurospheres__H3K36me3	No	CNS	4.00651e-08	1.73189e-08	0.0103511	0
Cortex_derived_primary_cultured_neurospheres__H3K4me1	No	CNS	2.36004e-08	1.16366e-08	0.021274	0
Cortex_derived_primary_cultured_neurospheres__H3K4me3	No	CNS	1.8586e-07	5.26403e-08	0.000207187	1
Duodenum_Mucosa__H3K36me3	No	Digestive	-1.92611e-08	1.30018e-08	0.930753	0
Duodenum_Mucosa__H3K4me1	No	Digestive	-4.06882e-08	1.21222e-08	0.999605	0
Duodenum_Mucosa__H3K4me3	No	Digestive	-8.55893e-08	2.51669e-08	0.999664	0
Duodenum_Mucosa__H3K9ac	No	Digestive	-6.76285e-08	2.67818e-08	0.994218	0
Duodenum_Smooth_Muscle__H3K27ac	No	Musculoskeletal or Connective	-3.80037e-08	1.6158e-08	0.990664	0
Duodenum_Smooth_Muscle__H3K36me3	No	Musculoskeletal or Connective	-3.49212e-08	1.67863e-08	0.981253	0
Duodenum_Smooth_Muscle__H3K4me1	No	Musculoskeletal or Connective	-9.4322e-09	1.40216e-08	0.749429	0
Duodenum_Smooth_Muscle__H3K4me3	No	Musculoskeletal or Connective	-7.06486e-08	2.02957e-08	0.99975	0
Esoph-GJ_ENTEX__H3K27ac	Yes	Digestive	1.24368e-08	9.83675e-09	0.103058	0
Esoph-GJ_ENTEX__H3K4me1	Yes	Digestive	-4.31743e-09	9.67761e-09	0.672247	0
Esoph-GJ_ENTEX__H3K4me3	Yes	Digestive	6.2339e-08	3.14783e-08	0.0238303	0
Esoph-Mucosa_ENTEX__H3K27ac	Yes	Digestive	-9.83298e-09	1.23634e-08	0.786789	0
Esoph-Mucosa_ENTEX__H3K36me3	Yes	Digestive	2.51645e-08	1.46673e-08	0.0431098	0
Esoph-Mucosa_ENTEX__H3K4me1	Yes	Digestive	-1.19209e-09	1.05894e-08	0.544816	0
Esoph-Mucosa_ENTEX__H3K4me3	Yes	Digestive	1.18549e-08	3.00909e-08	0.346801	0
Esoph-Muscularis_ENTEX__H3K27ac	Yes	Digestive	1.39226e-08	9.86659e-09	0.0791091	0
Esoph-Muscularis_ENTEX__H3K36me3	Yes	Digestive	2.86798e-08	1.15908e-08	0.00667359	0
Esoph-Muscularis_ENTEX__H3K4me1	Yes	Digestive	-1.63537e-09	8.6794e-09	0.574726	0
Esoph-Muscularis_ENTEX__H3K4me3	Yes	Digestive	8.74097e-08	3.67954e-08	0.00876111	0
Esophagus__H3K27ac	No	Digestive	-5.26724e-09	1.48525e-08	0.638569	0
Esophagus__H3K36me3	No	Digestive	1.08666e-08	1.50151e-08	0.23462	0
Esophagus__H3K4me1	No	Digestive	-7.94332e-09	1.61639e-08	0.688437	0
Esophagus__H3K4me3	No	Digestive	9.04658e-09	3.9042e-08	0.40838	0
Fetal_Adrenal_Gland__DNase	No	Other	1.66493e-08	2.41386e-08	0.24518	0
Fetal_Adrenal_Gland__H3K27ac	No	Other	-6.41534e-09	9.66129e-09	0.746663	0
Fetal_Adrenal_Gland__H3K36me3	No	Other	1.33337e-08	1.11637e-08	0.116165	0
Fetal_Adrenal_Gland__H3K4me1	No	Other	-6.0416e-09	9.56743e-09	0.736135	0
Fetal_Adrenal_Gland__H3K4me3	No	Other	-1.48407e-08	4.89491e-08	0.619126	0
Fetal_Brain_Female__DNase	No	CNS	1.30564e-07	2.34695e-08	1.32489e-08	1
Fetal_Brain_Female__H3K36me3	No	CNS	4.6718e-08	1.42452e-08	0.000519848	1
Fetal_Brain_Female__H3K4me1	No	CNS	9.66107e-08	1.75957e-08	2.00306e-08	1
Fetal_Brain_Female__H3K4me3	No	CNS	2.16935e-07	3.79501e-08	5.44322e-09	1
Fetal_Brain_Male__DNase	No	CNS	1.18403e-07	2.3453e-08	2.22626e-07	1
Fetal_Brain_Male__H3K36me3	No	CNS	-4.23435e-08	4.04687e-08	0.852295	0
Fetal_Brain_Male__H3K4me1	No	CNS	6.752e-08	1.16517e-08	3.41839e-09	1
Fetal_Brain_Male__H3K4me3	No	CNS	9.53141e-08	7.77907e-08	0.110238	0
Fetal_Heart__DNase	No	Cardiovascular	-1.30691e-08	1.28602e-08	0.845243	0
Fetal_Heart__H3K36me3	No	Cardiovascular	-3.27104e-08	3.10586e-08	0.853872	0
Fetal_Heart__H3K4me1	No	Cardiovascular	-7.90755e-09	6.65581e-09	0.882597	0
Fetal_Heart__H3K4me3	No	Cardiovascular	-3.3276e-08	2.10732e-08	0.94284	0
Fetal_Heart__H3K9ac	No	Cardiovascular	-8.44077e-09	1.21261e-08	0.756812	0
Fetal_Intestine_Large__DNase	No	Digestive	-2.87142e-08	2.39381e-08	0.884838	0
Fetal_Intestine_Large__H3K27ac	No	Digestive	-1.24543e-08	1.05329e-08	0.88148	0
Fetal_Intestine_Large__H3K36me3	No	Digestive	-9.13127e-09	1.08151e-08	0.800752	0
Fetal_Intestine_Large__H3K4me1	No	Digestive	-1.59623e-08	9.8796e-09	0.946918	0
Fetal_Intestine_Large__H3K4me3	No	Digestive	-5.85379e-08	5.00746e-08	0.878801	0
Fetal_Intestine_Small__DNase	No	Digestive	-3.70361e-08	2.98625e-08	0.892553	0
Fetal_Intestine_Small__H3K27ac	No	Digestive	-1.62456e-08	1.07828e-08	0.934046	0
Fetal_Intestine_Small__H3K36me3	No	Digestive	1.1553e-08	7.75356e-09	0.0681081	0
Fetal_Intestine_Small__H3K4me1	No	Digestive	-1.76893e-08	9.1337e-09	0.97361	0
Fetal_Intestine_Small__H3K4me3	No	Digestive	-2.73016e-08	4.58155e-08	0.72438	0
Fetal_Kidney__DNase	No	Other	1.27493e-08	2.22376e-08	0.283213	0
Fetal_Kidney__H3K36me3	No	Other	-8.01734e-08	2.90559e-08	0.997104	0
Fetal_Kidney__H3K4me1	No	Other	8.76082e-09	2.82893e-08	0.3784	0
Fetal_Kidney__H3K4me3	No	Other	-1.05743e-07	4.62186e-08	0.988928	0
Fetal_Kidney__H3K9ac	No	Other	-7.81829e-08	4.87065e-08	0.945774	0
Fetal_Lung__DNase	No	Other	-4.73351e-10	1.84762e-08	0.51022	0
Fetal_Lung__H3K36me3	No	Other	-9.83165e-09	1.05013e-08	0.825423	0
Fetal_Lung__H3K4me1	No	Other	-6.97792e-09	9.44701e-09	0.769937	0
Fetal_Lung__H3K4me3	No	Other	-6.84162e-08	3.28905e-08	0.981243	0
Fetal_Lung__H3K9ac	No	Other	-5.67377e-08	2.68012e-08	0.98287	0
Fetal_Muscle_Leg__DNase	No	Musculoskeletal or Connective	-1.85541e-08	1.68011e-08	0.865277	0
Fetal_Muscle_Leg__H3K27ac	No	Musculoskeletal or Connective	-3.85079e-08	1.27795e-08	0.998708	0
Fetal_Muscle_Leg__H3K36me3	No	Musculoskeletal or Connective	1.60005e-08	1.21421e-08	0.0937902	0
Fetal_Muscle_Leg__H3K4me1	No	Musculoskeletal or Connective	-1.68557e-08	8.7927e-09	0.972381	0
Fetal_Muscle_Leg__H3K4me3	No	Musculoskeletal or Connective	-6.50827e-08	4.17383e-08	0.940538	0
Fetal_Muscle_Trunk__DNase	No	Musculoskeletal or Connective	-2.4695e-08	1.85018e-08	0.909019	0
Fetal_Muscle_Trunk__H3K27ac	No	Musculoskeletal or Connective	-2.45269e-08	1.35876e-08	0.96447	0
Fetal_Muscle_Trunk__H3K36me3	No	Musculoskeletal or Connective	2.90417e-08	1.24504e-08	0.00983458	0
Fetal_Muscle_Trunk__H3K4me1	No	Musculoskeletal or Connective	-2.82821e-09	8.05023e-09	0.637326	0
Fetal_Muscle_Trunk__H3K4me3	No	Musculoskeletal or Connective	-8.60131e-08	4.63893e-08	0.968142	0
Fetal_Stomach__DNase	No	Digestive	-1.13418e-08	2.64337e-08	0.666062	0
Fetal_Stomach__H3K27ac	No	Digestive	-2.49069e-08	1.05076e-08	0.991115	0
Fetal_Stomach__H3K36me3	No	Digestive	2.54364e-08	8.94262e-09	0.00222474	1
Fetal_Stomach__H3K4me1	No	Digestive	-2.15664e-08	9.66978e-09	0.987136	0
Fetal_Stomach__H3K4me3	No	Digestive	-4.93731e-08	4.61368e-08	0.857723	0
Fetal_Thymus__DNase	No	Blood or Immune	1.76857e-08	1.81147e-08	0.164454	0
Fetal_Thymus__H3K27ac	No	Blood or Immune	-3.03594e-09	1.16398e-08	0.602886	0
Fetal_Thymus__H3K36me3	No	Blood or Immune	8.52482e-09	8.50438e-09	0.158074	0
Fetal_Thymus__H3K4me1	No	Blood or Immune	6.62354e-09	7.975e-09	0.203117	0
Fetal_Thymus__H3K4me3	No	Blood or Immune	-5.46305e-08	4.38646e-08	0.893514	0
Foreskin_Fibroblast_Primary_Cells_skin01__DNase	No	Musculoskeletal or Connective	1.45507e-09	2.18183e-08	0.473414	0
Foreskin_Fibroblast_Primary_Cells_skin01__H3K27ac	No	Musculoskeletal or Connective	-1.14416e-09	1.22505e-08	0.537206	0
Foreskin_Fibroblast_Primary_Cells_skin01__H3K36me3	No	Musculoskeletal or Connective	6.17094e-09	9.29143e-09	0.253296	0
Foreskin_Fibroblast_Primary_Cells_skin01__H3K4me1	No	Musculoskeletal or Connective	-3.51275e-09	8.58429e-09	0.658806	0
Foreskin_Fibroblast_Primary_Cells_skin01__H3K4me3	No	Musculoskeletal or Connective	3.48557e-08	2.11466e-08	0.0496465	0
Foreskin_Fibroblast_Primary_Cells_skin02__DNase	No	Musculoskeletal or Connective	-1.24523e-08	2.06418e-08	0.726831	0
Foreskin_Fibroblast_Primary_Cells_skin02__H3K27ac	No	Musculoskeletal or Connective	1.54865e-08	1.4221e-08	0.138081	0
Foreskin_Fibroblast_Primary_Cells_skin02__H3K36me3	No	Musculoskeletal or Connective	1.5127e-08	1.10276e-08	0.0850724	0
Foreskin_Fibroblast_Primary_Cells_skin02__H3K4me1	No	Musculoskeletal or Connective	-4.76329e-09	9.8084e-09	0.686387	0
Foreskin_Fibroblast_Primary_Cells_skin02__H3K4me3	No	Musculoskeletal or Connective	3.3486e-08	1.6617e-08	0.0219435	0
Foreskin_Keratinocyte_Primary_Cells_skin02__DNase	No	Other	8.74774e-09	1.69391e-08	0.302779	0
Foreskin_Keratinocyte_Primary_Cells_skin02__H3K36me3	No	Other	-1.44675e-09	1.11342e-08	0.551692	0
Foreskin_Keratinocyte_Primary_Cells_skin02__H3K4me1	No	Other	6.15842e-09	1.30271e-08	0.3182	0
Foreskin_Keratinocyte_Primary_Cells_skin02__H3K4me3	No	Other	1.15016e-08	3.45476e-08	0.369597	0
Foreskin_Keratinocyte_Primary_Cells_skin03__H3K27ac	No	Other	-2.11846e-10	1.12785e-08	0.507493	0
Foreskin_Keratinocyte_Primary_Cells_skin03__H3K36me3	No	Other	-1.01838e-08	6.67524e-09	0.936447	0
Foreskin_Keratinocyte_Primary_Cells_skin03__H3K4me1	No	Other	1.01433e-08	9.57941e-09	0.14483	0
Foreskin_Keratinocyte_Primary_Cells_skin03__H3K4me3	No	Other	1.99313e-08	2.83833e-08	0.241271	0
Foreskin_Melanocyte_Primary_Cells_skin01__DNase	No	Other	-3.30142e-08	1.61756e-08	0.979374	0
Foreskin_Melanocyte_Primary_Cells_skin01__H3K27ac	No	Other	3.01591e-08	2.2044e-08	0.0856356	0
Foreskin_Melanocyte_Primary_Cells_skin01__H3K36me3	No	Other	9.4365e-09	1.80836e-08	0.300896	0
Foreskin_Melanocyte_Primary_Cells_skin01__H3K4me1	No	Other	-1.33649e-08	2.00377e-08	0.74761	0
Foreskin_Melanocyte_Primary_Cells_skin01__H3K4me3	No	Other	-1.64161e-09	3.31248e-08	0.519763	0
Foreskin_Melanocyte_Primary_Cells_skin03__H3K27ac	No	Other	-1.02097e-08	1.02859e-08	0.839544	0
Foreskin_Melanocyte_Primary_Cells_skin03__H3K36me3	No	Other	-1.19621e-08	7.29357e-09	0.949506	0
Foreskin_Melanocyte_Primary_Cells_skin03__H3K4me1	No	Other	-1.46765e-08	7.66331e-09	0.972264	0
Foreskin_Melanocyte_Primary_Cells_skin03__H3K4me3	No	Other	-2.386e-08	3.05591e-08	0.782535	0
Ganglion_Eminence_derived_primary_cultured_neurospheres__H3K36me3	No	CNS	2.51261e-08	1.48914e-08	0.0457741	0
Ganglion_Eminence_derived_primary_cultured_neurospheres__H3K4me1	No	CNS	3.91323e-08	1.69738e-08	0.0105708	0
Ganglion_Eminence_derived_primary_cultured_neurospheres__H3K4me3	No	CNS	1.55254e-07	4.14251e-08	8.91843e-05	1
Gastric__DNase	No	Digestive	-9.26427e-09	2.75761e-08	0.631547	0
Gastric__H3K27ac	No	Digestive	-1.15622e-08	1.93859e-08	0.724554	0
Gastric__H3K36me3	No	Digestive	2.33315e-08	1.69811e-08	0.0847263	0
Gastric__H3K4me1	No	Digestive	-9.11112e-09	1.96558e-08	0.678509	0
Gastric__H3K4me3	No	Digestive	2.44655e-08	3.23368e-08	0.22465	0
Heart-Atrial_ENTEX__H3K27ac	Yes	Cardiovascular	-2.81411e-09	7.09733e-09	0.654133	0
Heart-Atrial_ENTEX__H3K36me3	Yes	Cardiovascular	4.85407e-09	1.23926e-08	0.347644	0
Heart-Atrial_ENTEX__H3K4me1	Yes	Cardiovascular	-8.04597e-08	4.08213e-08	0.975639	0
Heart-Atrial_ENTEX__H3K4me3	Yes	Cardiovascular	8.03662e-09	4.55654e-08	0.429999	0
Heart-LV_ENTEX__H3K27ac	Yes	Cardiovascular	-2.45049e-11	7.31766e-09	0.501336	0
Heart-LV_ENTEX__H3K36me3	Yes	Cardiovascular	3.3689e-08	1.47855e-08	0.0113479	0
Heart-LV_ENTEX__H3K4me1	Yes	Cardiovascular	2.26118e-10	1.32565e-08	0.493196	0
Heart-LV_ENTEX__H3K4me3	Yes	Cardiovascular	-2.7183e-08	3.75874e-08	0.76522	0
HMEC_Mammary_Epithelial_Primary_Cells__DNase	No	Other	-3.16548e-09	1.92576e-08	0.565282	0
HMEC_Mammary_Epithelial_Primary_Cells__H3K27ac	No	Other	-6.96747e-09	1.14566e-08	0.728459	0
HMEC_Mammary_Epithelial_Primary_Cells__H3K36me3	No	Other	-2.56805e-08	1.59371e-08	0.94645	0
HMEC_Mammary_Epithelial_Primary_Cells__H3K4me1	No	Other	-4.48146e-09	1.00422e-08	0.672296	0
HMEC_Mammary_Epithelial_Primary_Cells__H3K4me3	No	Other	-4.4715e-08	3.9571e-08	0.870761	0
HMEC_Mammary_Epithelial_Primary_Cells__H3K9ac	No	Other	-2.39261e-08	1.9969e-08	0.884573	0
Left_Ventricle__H3K27ac	No	Cardiovascular	-1.9908e-08	9.4393e-09	0.98253	0
Left_Ventricle__H3K36me3	No	Cardiovascular	-2.10714e-08	1.57679e-08	0.909283	0
Left_Ventricle__H3K4me1	No	Cardiovascular	-2.47063e-08	1.42228e-08	0.958814	0
Left_Ventricle__H3K4me3	No	Cardiovascular	8.89672e-09	5.66491e-08	0.437603	0
Liver__H3K27ac	No	Liver	-1.76134e-08	7.46838e-09	0.990823	0
Liver__H3K36me3	No	Liver	-1.02312e-08	8.74208e-09	0.879069	0
Liver__H3K4me1	No	Liver	-1.61166e-08	7.50905e-09	0.984075	0
Liver__H3K4me3	No	Liver	-6.3915e-08	1.52701e-08	0.999986	0
Liver__H3K9ac	No	Liver	-3.60954e-08	1.57901e-08	0.988871	0
liver_ENTEX__H3K27ac	Yes	Liver	-1.18934e-08	6.27733e-09	0.970931	0
liver_ENTEX__H3K36me3	Yes	Liver	-7.46892e-09	1.0751e-08	0.756385	0
liver_ENTEX__H3K4me1	Yes	Liver	-7.44213e-08	3.4998e-08	0.983267	0
liver_ENTEX__H3K4me3	Yes	Liver	-3.87839e-08	1.81929e-08	0.983489	0
Lung__H3K27ac	No	Other	-3.42173e-08	1.36746e-08	0.99383	0
Lung__H3K36me3	No	Other	3.84733e-08	1.73645e-08	0.0133586	0
Lung__H3K4me1	No	Other	-1.52169e-08	1.74226e-08	0.808777	0
Lung__H3K4me3	No	Other	-2.0117e-08	3.9387e-08	0.695238	0
Lung_ENTEX__H3K27ac	Yes	Other	-6.04444e-09	8.41689e-09	0.763662	0
Lung_ENTEX__H3K36me3	Yes	Other	3.28752e-08	1.16481e-08	0.00238353	1
Lung_ENTEX__H3K4me1	Yes	Other	1.31582e-10	1.00776e-08	0.494791	0
Lung_ENTEX__H3K4me3	Yes	Other	-7.53814e-08	4.16368e-08	0.964887	0
Mammary_ENTEX__H3K27ac	Yes	Other	-1.62353e-08	7.44406e-09	0.985408	0
Mammary_ENTEX__H3K36me3	Yes	Other	2.13319e-08	1.03566e-08	0.0197119	0
Mammary_ENTEX__H3K4me1	Yes	Other	1.07714e-08	1.87875e-08	0.283211	0
Mammary_ENTEX__H3K4me3	Yes	Other	-6.9732e-09	2.14724e-08	0.627316	0
Nerve-Tibial_ENTEX__H3K27ac	Yes	Other	-7.74754e-09	6.39952e-09	0.886984	0
Nerve-Tibial_ENTEX__H3K36me3	Yes	Other	-4.17788e-08	1.24921e-08	0.999588	0
Nerve-Tibial_ENTEX__H3K4me1	Yes	Other	-1.37071e-08	8.8749e-09	0.938764	0
Nerve-Tibial_ENTEX__H3K4me3	Yes	Other	-4.50771e-09	4.60375e-08	0.539	0
NHDF-Ad_Adult_Dermal_Fibroblast_Primary_Cells__DNase	No	Musculoskeletal or Connective	-5.02196e-08	1.96661e-08	0.994669	0
NHDF-Ad_Adult_Dermal_Fibroblast_Primary_Cells__H3K27ac	No	Musculoskeletal or Connective	-2.00666e-08	1.54695e-08	0.902714	0
NHDF-Ad_Adult_Dermal_Fibroblast_Primary_Cells__H3K36me3	No	Musculoskeletal or Connective	-9.26045e-09	2.72249e-08	0.633127	0
NHDF-Ad_Adult_Dermal_Fibroblast_Primary_Cells__H3K4me1	No	Musculoskeletal or Connective	-2.59147e-08	1.30228e-08	0.976702	0
NHDF-Ad_Adult_Dermal_Fibroblast_Primary_Cells__H3K4me3	No	Musculoskeletal or Connective	-3.32679e-08	4.39881e-08	0.775263	0
NHDF-Ad_Adult_Dermal_Fibroblast_Primary_Cells__H3K9ac	No	Musculoskeletal or Connective	-4.11348e-08	2.68866e-08	0.936984	0
NHEK-Epidermal_Keratinocyte_Primary_Cells__DNase	No	Other	1.09744e-09	1.71944e-08	0.474555	0
NHEK-Epidermal_Keratinocyte_Primary_Cells__H3K27ac	No	Other	2.56877e-10	1.09401e-08	0.490634	0
NHEK-Epidermal_Keratinocyte_Primary_Cells__H3K36me3	No	Other	5.45863e-09	1.23347e-08	0.329048	0
NHEK-Epidermal_Keratinocyte_Primary_Cells__H3K4me1	No	Other	4.6236e-09	8.87893e-09	0.301275	0
NHEK-Epidermal_Keratinocyte_Primary_Cells__H3K4me3	No	Other	-1.22967e-08	2.85065e-08	0.666898	0
NHEK-Epidermal_Keratinocyte_Primary_Cells__H3K9ac	No	Other	-7.68639e-09	1.74363e-08	0.670331	0
NHLF_Lung_Fibroblast_Primary_Cells__DNase	No	Musculoskeletal or Connective	-6.02977e-09	2.03778e-08	0.616346	0
NHLF_Lung_Fibroblast_Primary_Cells__H3K27ac	No	Musculoskeletal or Connective	-9.46009e-09	1.4717e-08	0.739823	0
NHLF_Lung_Fibroblast_Primary_Cells__H3K36me3	No	Musculoskeletal or Connective	3.55082e-08	1.85933e-08	0.0280836	0
NHLF_Lung_Fibroblast_Primary_Cells__H3K4me1	No	Musculoskeletal or Connective	-3.11838e-08	1.6492e-08	0.970678	0
NHLF_Lung_Fibroblast_Primary_Cells__H3K4me3	No	Musculoskeletal or Connective	1.16783e-08	5.46736e-08	0.415429	0
NHLF_Lung_Fibroblast_Primary_Cells__H3K9ac	No	Musculoskeletal or Connective	3.78585e-08	4.03729e-08	0.174194	0
Osteoblast_Primary_Cells__H3K27ac	No	Musculoskeletal or Connective	-8.51421e-09	8.8204e-09	0.832799	0
Osteoblast_Primary_Cells__H3K36me3	No	Musculoskeletal or Connective	-4.11519e-09	7.20419e-09	0.716075	0
Osteoblast_Primary_Cells__H3K4me1	No	Musculoskeletal or Connective	-1.99979e-08	9.01974e-09	0.986693	0
Osteoblast_Primary_Cells__H3K4me3	No	Musculoskeletal or Connective	-1.38704e-08	2.73606e-08	0.693905	0
Ovary__DNase	No	Other	-1.10983e-09	1.87474e-08	0.523603	0
Ovary__H3K27ac	No	Other	-1.32289e-08	1.41904e-08	0.824394	0
Ovary__H3K36me3	No	Other	-1.17038e-08	1.51272e-08	0.780443	0
Ovary__H3K4me1	No	Other	-1.64391e-08	1.26795e-08	0.902599	0
Ovary__H3K4me3	No	Other	4.34354e-08	3.92212e-08	0.13405	0
Ovary_ENTEX__H3K36me3	Yes	Other	-6.43445e-08	3.97697e-08	0.947161	0
Ovary_ENTEX__H3K4me3	Yes	Other	2.38871e-08	4.87889e-08	0.312208	0
Pancreas__DNase	No	Pancreas	-6.68269e-08	2.44239e-08	0.996892	0
Pancreas__H3K27ac	No	Pancreas	-4.29735e-08	2.26027e-08	0.971366	0
Pancreas__H3K36me3	No	Pancreas	1.08593e-08	1.73245e-08	0.265389	0
Pancreas__H3K4me1	No	Pancreas	-4.19221e-09	1.19729e-08	0.636883	0
Pancreas__H3K4me3	No	Pancreas	1.89266e-08	4.18409e-08	0.32551	0
Pancreas_ENTEX__H3K27ac	Yes	Pancreas	-5.92302e-09	7.13311e-09	0.796831	0
Pancreas_ENTEX__H3K36me3	Yes	Pancreas	-2.86924e-10	1.08672e-08	0.510532	0
Pancreas_ENTEX__H3K4me1	Yes	Pancreas	-7.28026e-09	6.00086e-09	0.887474	0
Pancreas_ENTEX__H3K4me3	Yes	Pancreas	1.01533e-08	2.90325e-08	0.363275	0
Pancreatic_Islets__H3K27ac	No	Pancreas	6.05927e-08	3.31101e-08	0.0336224	0
Pancreatic_Islets__H3K36me3	No	Pancreas	-6.76715e-08	1.91307e-08	0.999798	0
Pancreatic_Islets__H3K4me1	No	Pancreas	-6.01437e-10	1.15116e-08	0.520834	0
Pancreatic_Islets__H3K4me3	No	Pancreas	2.47796e-08	5.64202e-08	0.330259	0
Pancreatic_Islets__H3K9ac	No	Pancreas	5.14552e-09	5.05586e-08	0.459468	0
Placenta__DNase	No	Other	-1.06741e-08	1.55675e-08	0.753538	0
Placenta__H3K27ac	No	Other	-9.64998e-09	7.4979e-09	0.900957	0
Placenta__H3K36me3	No	Other	1.97375e-08	1.14283e-08	0.042077	0
Placenta__H3K4me1	No	Other	-1.08541e-08	8.57623e-09	0.897173	0
Placenta__H3K4me3	No	Other	-5.31951e-08	4.37018e-08	0.888242	0
Placenta_Amnion__H3K27ac	No	Other	3.11672e-08	2.32432e-08	0.0899734	0
Placenta_Amnion__H3K36me3	No	Other	-1.04241e-08	1.12625e-08	0.822664	0
Placenta_Amnion__H3K4me1	No	Other	5.10903e-09	1.04632e-08	0.312673	0
Placenta_Amnion__H3K4me3	No	Other	4.54392e-09	5.11048e-08	0.464575	0
Primary_B_cells_from_cord_blood__H3K36me3	No	Blood or Immune	-1.94893e-08	3.01851e-08	0.74075	0
Primary_B_cells_from_cord_blood__H3K4me1	No	Blood or Immune	3.18634e-09	9.19727e-09	0.364505	0
Primary_B_cells_from_cord_blood__H3K4me3	No	Blood or Immune	-3.52311e-08	3.48747e-08	0.843805	0
Primary_B_cells_from_peripheral_blood__DNase	No	Blood or Immune	1.03369e-08	1.95377e-08	0.298376	0
Primary_B_cells_from_peripheral_blood__H3K27ac	No	Blood or Immune	3.36375e-09	1.24002e-08	0.393094	0
Primary_B_cells_from_peripheral_blood__H3K36me3	No	Blood or Immune	-3.9991e-09	8.60303e-09	0.67898	0
Primary_B_cells_from_peripheral_blood__H3K4me1	No	Blood or Immune	2.07522e-09	8.24206e-09	0.400604	0
Primary_B_cells_from_peripheral_blood__H3K4me3	No	Blood or Immune	-2.09597e-08	3.93931e-08	0.702659	0
Primary_hematopoietic_stem_cells__H3K36me3	No	Blood or Immune	-1.46642e-08	1.85652e-08	0.785199	0
Primary_hematopoietic_stem_cells__H3K4me1	No	Blood or Immune	-8.17203e-10	1.595e-08	0.520431	0
Primary_hematopoietic_stem_cells__H3K4me3	No	Blood or Immune	-3.67587e-08	4.24233e-08	0.806885	0
Primary_hematopoietic_stem_cells_G-CSF-mobilized_Female__DNase	No	Blood or Immune	4.38935e-09	2.58092e-08	0.432478	0
Primary_hematopoietic_stem_cells_G-CSF-mobilized_Female__H3K27ac	No	Blood or Immune	-1.49884e-09	1.27657e-08	0.546733	0
Primary_hematopoietic_stem_cells_G-CSF-mobilized_Female__H3K36me3	No	Blood or Immune	6.13597e-09	8.38881e-09	0.232253	0
Primary_hematopoietic_stem_cells_G-CSF-mobilized_Female__H3K4me1	No	Blood or Immune	-1.09031e-09	8.21773e-09	0.552776	0
Primary_hematopoietic_stem_cells_G-CSF-mobilized_Female__H3K4me3	No	Blood or Immune	-4.8529e-10	3.1414e-08	0.506163	0
Primary_hematopoietic_stem_cells_G-CSF-mobilized_Male__DNase	No	Blood or Immune	4.75768e-08	2.77907e-08	0.0434514	0
Primary_hematopoietic_stem_cells_G-CSF-mobilized_Male__H3K36me3	No	Blood or Immune	-4.945e-09	7.46993e-09	0.74601	0
Primary_hematopoietic_stem_cells_G-CSF-mobilized_Male__H3K4me1	No	Blood or Immune	-1.10862e-09	9.05206e-09	0.548737	0
Primary_hematopoietic_stem_cells_G-CSF-mobilized_Male__H3K4me3	No	Blood or Immune	-1.16489e-08	2.32699e-08	0.691673	0
Primary_hematopoietic_stem_cells_short_term_culture__H3K36me3	No	Blood or Immune	-5.81913e-11	9.33381e-09	0.502487	0
Primary_hematopoietic_stem_cells_short_term_culture__H3K4me1	No	Blood or Immune	-5.98518e-09	9.08283e-09	0.745038	0
Primary_hematopoietic_stem_cells_short_term_culture__H3K4me3	No	Blood or Immune	-7.15867e-08	3.04323e-08	0.990672	0
Primary_monocytes_from_peripheral_blood__DNase	No	Blood or Immune	-3.81353e-08	2.42239e-08	0.942289	0
Primary_monocytes_from_peripheral_blood__H3K27ac	No	Blood or Immune	-1.07288e-08	1.22673e-08	0.8091	0
Primary_monocytes_from_peripheral_blood__H3K36me3	No	Blood or Immune	-3.09843e-09	7.54233e-09	0.659393	0
Primary_monocytes_from_peripheral_blood__H3K4me1	No	Blood or Immune	-1.1418e-08	6.8294e-09	0.952726	0
Primary_monocytes_from_peripheral_blood__H3K4me3	No	Blood or Immune	-4.73299e-08	3.69337e-08	0.899988	0
Primary_mononuclear_cells_from_peripheral_blood__H3K27ac	No	Blood or Immune	6.64803e-09	3.69198e-08	0.42855	0
Primary_mononuclear_cells_from_peripheral_blood__H3K36me3	No	Blood or Immune	1.06522e-08	1.121e-08	0.170994	0
Primary_mononuclear_cells_from_peripheral_blood__H3K4me1	No	Blood or Immune	-1.62228e-08	3.14185e-08	0.697193	0
Primary_mononuclear_cells_from_peripheral_blood__H3K4me3	No	Blood or Immune	-4.68888e-08	4.95318e-08	0.828089	0
Primary_mononuclear_cells_from_peripheral_blood__H3K9ac	No	Blood or Immune	2.3694e-08	3.10545e-08	0.222738	0
Primary_Natural_Killer_cells_from_peripheral_blood__DNase	No	Blood or Immune	2.27288e-08	2.31231e-08	0.162817	0
Primary_Natural_Killer_cells_from_peripheral_blood__H3K27ac	No	Blood or Immune	1.3528e-09	1.21442e-08	0.455652	0
Primary_Natural_Killer_cells_from_peripheral_blood__H3K36me3	No	Blood or Immune	-3.82844e-09	9.04849e-09	0.66389	0
Primary_Natural_Killer_cells_from_peripheral_blood__H3K4me1	No	Blood or Immune	8.89251e-09	9.83841e-09	0.183036	0
Primary_Natural_Killer_cells_from_peripheral_blood__H3K4me3	No	Blood or Immune	-4.3989e-08	3.7294e-08	0.880904	0
Primary_neutrophils_from_peripheral_blood__H3K36me3	No	Blood or Immune	3.47518e-09	6.21888e-09	0.288145	0
Primary_neutrophils_from_peripheral_blood__H3K4me1	No	Blood or Immune	-7.95159e-09	6.34351e-09	0.894988	0
Primary_neutrophils_from_peripheral_blood__H3K4me3	No	Blood or Immune	-8.81615e-09	1.60465e-08	0.708639	0
Primary_T_cells_effector_memory_enriched_from_peripheral_blood__H3K27ac	No	Blood or Immune	1.52874e-08	1.78327e-08	0.195649	0
Primary_T_cells_effector_memory_enriched_from_peripheral_blood__H3K36me3	No	Blood or Immune	-1.0341e-08	1.34911e-08	0.778311	0
Primary_T_cells_effector_memory_enriched_from_peripheral_blood__H3K4me1	No	Blood or Immune	1.40698e-08	1.60799e-08	0.190788	0
Primary_T_cells_effector_memory_enriched_from_peripheral_blood__H3K4me3	No	Blood or Immune	-1.91102e-08	4.16303e-08	0.676899	0
Primary_T_cells_from_cord_blood__DNase	No	Blood or Immune	2.47052e-08	2.74994e-08	0.184488	0
Primary_T_cells_from_cord_blood__H3K36me3	No	Blood or Immune	-2.79805e-09	1.86e-08	0.559788	0
Primary_T_cells_from_cord_blood__H3K4me1	No	Blood or Immune	9.95421e-09	1.84584e-08	0.294848	0
Primary_T_cells_from_cord_blood__H3K4me3	No	Blood or Immune	-3.46444e-08	4.8066e-08	0.764474	0
Primary_T_cells_from_peripheral_blood__DNase	No	Blood or Immune	3.59469e-08	2.57977e-08	0.0817473	0
Primary_T_cells_from_peripheral_blood__H3K27ac	No	Blood or Immune	1.37485e-08	1.36662e-08	0.157202	0
Primary_T_cells_from_peripheral_blood__H3K36me3	No	Blood or Immune	-1.18323e-09	1.03496e-08	0.54551	0
Primary_T_cells_from_peripheral_blood__H3K4me1	No	Blood or Immune	4.09305e-09	9.81923e-09	0.338398	0
Primary_T_cells_from_peripheral_blood__H3K4me3	No	Blood or Immune	-1.39991e-08	4.80434e-08	0.614622	0
Primary_T_helper_17_cells_PMA-I_stimulated__H3K27ac	No	Blood or Immune	2.46541e-08	1.83965e-08	0.0900979	0
Primary_T_helper_17_cells_PMA-I_stimulated__H3K36me3	No	Blood or Immune	1.28347e-09	1.16973e-08	0.456314	0
Primary_T_helper_17_cells_PMA-I_stimulated__H3K4me1	No	Blood or Immune	9.41929e-09	1.05649e-08	0.186313	0
Primary_T_helper_17_cells_PMA-I_stimulated__H3K4me3	No	Blood or Immune	4.70172e-08	3.31921e-08	0.0783118	0
Primary_T_helper_cells_from_peripheral_blood__H3K27ac	No	Blood or Immune	2.56023e-08	1.9635e-08	0.096132	0
Primary_T_helper_cells_from_peripheral_blood__H3K36me3	No	Blood or Immune	-1.52268e-08	8.79369e-09	0.958324	0
Primary_T_helper_cells_from_peripheral_blood__H3K4me1	No	Blood or Immune	7.74588e-09	9.48445e-09	0.207052	0
Primary_T_helper_cells_from_peripheral_blood__H3K4me3	No	Blood or Immune	3.00634e-09	4.25552e-08	0.47184	0
Primary_T_helper_cells_PMA-I_stimulated__H3K27ac	No	Blood or Immune	1.11048e-08	9.77405e-09	0.127947	0
Primary_T_helper_cells_PMA-I_stimulated__H3K36me3	No	Blood or Immune	-1.13453e-08	9.34628e-09	0.887603	0
Primary_T_helper_cells_PMA-I_stimulated__H3K4me1	No	Blood or Immune	6.75009e-09	8.30815e-09	0.208262	0
Primary_T_helper_cells_PMA-I_stimulated__H3K4me3	No	Blood or Immune	1.46915e-08	2.48253e-08	0.276994	0
Primary_T_helper_memory_cells_from_peripheral_blood_1__H3K27ac	No	Blood or Immune	1.76326e-08	2.07418e-08	0.197635	0
Primary_T_helper_memory_cells_from_peripheral_blood_1__H3K36me3	No	Blood or Immune	-2.42233e-08	1.38919e-08	0.959394	0
Primary_T_helper_memory_cells_from_peripheral_blood_1__H3K4me1	No	Blood or Immune	1.35047e-09	1.03971e-08	0.448327	0
Primary_T_helper_memory_cells_from_peripheral_blood_1__H3K4me3	No	Blood or Immune	-2.47008e-08	3.2202e-08	0.778476	0
Primary_T_helper_memory_cells_from_peripheral_blood_2__H3K27ac	No	Blood or Immune	1.41952e-08	1.89306e-08	0.226672	0
Primary_T_helper_memory_cells_from_peripheral_blood_2__H3K36me3	No	Blood or Immune	-1.12685e-08	1.86203e-08	0.727468	0
Primary_T_helper_memory_cells_from_peripheral_blood_2__H3K4me1	No	Blood or Immune	2.54033e-09	9.65795e-09	0.396264	0
Primary_T_helper_memory_cells_from_peripheral_blood_2__H3K4me3	No	Blood or Immune	2.18187e-11	4.04746e-08	0.499785	0
Primary_T_helper_naive_cells_from_peripheral_blood__H3K9ac	No	Blood or Immune	2.92823e-08	3.34309e-08	0.190541	0
Primary_T_helper_naive_cells_from_peripheral_blood_1__H3K27ac	No	Blood or Immune	-2.43478e-09	3.16285e-08	0.53068	0
Primary_T_helper_naive_cells_from_peripheral_blood_1__H3K36me3	No	Blood or Immune	-1.80315e-08	1.40097e-08	0.900965	0
Primary_T_helper_naive_cells_from_peripheral_blood_1__H3K4me1	No	Blood or Immune	5.49774e-09	1.07804e-08	0.305034	0
Primary_T_helper_naive_cells_from_peripheral_blood_1__H3K4me3	No	Blood or Immune	-1.11527e-08	3.80945e-08	0.615149	0
Primary_T_helper_naive_cells_from_peripheral_blood_2__H3K27ac	No	Blood or Immune	2.26564e-08	1.51378e-08	0.0672379	0
Primary_T_helper_naive_cells_from_peripheral_blood_2__H3K36me3	No	Blood or Immune	-9.59633e-09	1.14135e-08	0.799766	0
Primary_T_helper_naive_cells_from_peripheral_blood_2__H3K4me1	No	Blood or Immune	7.43675e-09	9.15256e-09	0.208243	0
Primary_T_helper_naive_cells_from_peripheral_blood_2__H3K4me3	No	Blood or Immune	5.34574e-09	4.19737e-08	0.449328	0
Primary_T_killer_memory_cells_from_peripheral_blood__H3K27ac	No	Blood or Immune	3.66736e-09	2.24873e-08	0.435226	0
Primary_T_killer_memory_cells_from_peripheral_blood__H3K36me3	No	Blood or Immune	-1.39988e-08	1.8682e-08	0.773169	0
Primary_T_killer_memory_cells_from_peripheral_blood__H3K4me1	No	Blood or Immune	6.15103e-09	1.21679e-08	0.3066	0
Primary_T_killer_memory_cells_from_peripheral_blood__H3K4me3	No	Blood or Immune	-3.34846e-08	3.67072e-08	0.81917	0
Primary_T_killer_naive_cells_from_peripheral_blood__H3K27ac	No	Blood or Immune	1.39189e-08	3.08371e-08	0.325862	0
Primary_T_killer_naive_cells_from_peripheral_blood__H3K36me3	No	Blood or Immune	-3.42687e-08	1.47127e-08	0.990075	0
Primary_T_killer_naive_cells_from_peripheral_blood__H3K4me1	No	Blood or Immune	1.68422e-10	1.02174e-08	0.493424	0
Primary_T_killer_naive_cells_from_peripheral_blood__H3K4me3	No	Blood or Immune	5.61435e-09	5.01677e-08	0.455447	0
Primary_T_killer_naive_cells_from_peripheral_blood__H3K9ac	No	Blood or Immune	-5.0555e-08	3.5538e-08	0.922569	0
Primary_T_regulatory_cells_from_peripheral_blood__H3K27ac	No	Blood or Immune	2.63428e-08	1.49923e-08	0.0394509	0
Primary_T_regulatory_cells_from_peripheral_blood__H3K36me3	No	Blood or Immune	4.9868e-10	9.26981e-09	0.478549	0
Primary_T_regulatory_cells_from_peripheral_blood__H3K4me1	No	Blood or Immune	1.15238e-08	1.2874e-08	0.185361	0
Primary_T_regulatory_cells_from_peripheral_blood__H3K4me3	No	Blood or Immune	4.31124e-08	3.14861e-08	0.0854603	0
Prostate_ENTEX__H3K27ac	Yes	Other	-4.79241e-09	1.0023e-08	0.683726	0
Prostate_ENTEX__H3K36me3	Yes	Other	-7.45332e-08	6.50784e-08	0.873954	0
Prostate_ENTEX__H3K4me3	Yes	Other	-9.16489e-08	4.72332e-08	0.973831	0
Psoas_Muscle__DNase	No	Musculoskeletal or Connective	-7.76627e-09	1.83882e-08	0.663616	0
Psoas_Muscle__H3K27ac	No	Musculoskeletal or Connective	-1.55756e-09	1.52686e-08	0.540626	0
Psoas_Muscle__H3K36me3	No	Musculoskeletal or Connective	-7.17631e-08	2.5251e-08	0.997758	0
Psoas_Muscle__H3K4me1	No	Musculoskeletal or Connective	1.17416e-08	1.8143e-08	0.258761	0
Psoas_Muscle__H3K4me3	No	Musculoskeletal or Connective	-4.72646e-08	5.47631e-08	0.805952	0
Rectal_Mucosa_Donor_29__H3K27ac	No	Digestive	-1.14084e-08	1.37839e-08	0.796067	0
Rectal_Mucosa_Donor_29__H3K36me3	No	Digestive	-2.83409e-08	1.34488e-08	0.982455	0
Rectal_Mucosa_Donor_29__H3K4me1	No	Digestive	-3.6262e-08	1.79649e-08	0.97823	0
Rectal_Mucosa_Donor_29__H3K4me3	No	Digestive	-5.14586e-08	2.75625e-08	0.969048	0
Rectal_Mucosa_Donor_29__H3K9ac	No	Digestive	-4.65068e-08	3.42123e-08	0.912984	0
Rectal_Mucosa_Donor_31__H3K27ac	No	Digestive	-1.64345e-08	1.391e-08	0.881296	0
Rectal_Mucosa_Donor_31__H3K36me3	No	Digestive	-1.69985e-08	1.34012e-08	0.897678	0
Rectal_Mucosa_Donor_31__H3K4me1	No	Digestive	-3.44184e-08	1.23238e-08	0.997388	0
Rectal_Mucosa_Donor_31__H3K4me3	No	Digestive	-6.66359e-08	3.29646e-08	0.978383	0
Rectal_Mucosa_Donor_31__H3K9ac	No	Digestive	-2.61535e-08	2.02373e-08	0.90188	0
Rectal_Smooth_Muscle__H3K27ac	No	Musculoskeletal or Connective	-1.65603e-08	8.88809e-09	0.968783	0
Rectal_Smooth_Muscle__H3K36me3	No	Musculoskeletal or Connective	-4.13133e-08	2.3917e-08	0.957949	0
Rectal_Smooth_Muscle__H3K4me1	No	Musculoskeletal or Connective	-3.26746e-08	1.25111e-08	0.995495	0
Rectal_Smooth_Muscle__H3K4me3	No	Musculoskeletal or Connective	-6.64686e-08	3.44544e-08	0.973146	0
Rectal_Smooth_Muscle__H3K9ac	No	Musculoskeletal or Connective	3.39755e-09	4.48393e-08	0.4698	0
Right_Atrium__H3K27ac	No	Cardiovascular	-3.55732e-08	1.57936e-08	0.987851	0
Right_Atrium__H3K36me3	No	Cardiovascular	1.96063e-08	2.54103e-08	0.220179	0
Right_Atrium__H3K4me1	No	Cardiovascular	-1.13471e-08	1.80189e-08	0.735567	0
Right_Atrium__H3K4me3	No	Cardiovascular	-2.02173e-08	4.89112e-08	0.660324	0
Right_Ventricle__H3K27ac	No	Cardiovascular	-1.17057e-08	1.36717e-08	0.804056	0
Right_Ventricle__H3K36me3	No	Cardiovascular	1.98486e-08	1.66369e-08	0.116426	0
Right_Ventricle__H3K4me1	No	Cardiovascular	2.93173e-09	1.39609e-08	0.416835	0
Right_Ventricle__H3K4me3	No	Cardiovascular	1.8875e-08	4.3535e-08	0.332304	0
SI-Term-Ileum_ENTEX__H3K27ac	Yes	Digestive	-1.47277e-08	8.83689e-09	0.952205	0
SI-Term-Ileum_ENTEX__H3K36me3	Yes	Digestive	-3.13457e-08	2.83416e-08	0.865636	0
SI-Term-Ileum_ENTEX__H3K4me1	Yes	Digestive	-3.17797e-08	1.36453e-08	0.99007	0
SI-Term-Ileum_ENTEX__H3K4me3	Yes	Digestive	-3.53753e-08	2.60393e-08	0.912853	0
Sigmoid_Colon__H3K27ac	No	Digestive	-2.74768e-08	1.587e-08	0.958307	0
Sigmoid_Colon__H3K36me3	No	Digestive	-1.24917e-08	1.62092e-08	0.779543	0
Sigmoid_Colon__H3K4me1	No	Digestive	-4.43553e-08	2.65664e-08	0.952501	0
Sigmoid_Colon__H3K4me3	No	Digestive	-6.26464e-08	4.79856e-08	0.904143	0
skeletal_muscle_ENTEX__H3K27ac	Yes	Musculoskeletal or Connective	4.90414e-09	4.35087e-09	0.129837	0
skeletal_muscle_ENTEX__H3K36me3	Yes	Musculoskeletal or Connective	-1.79096e-08	6.94226e-09	0.995057	0
skeletal_muscle_ENTEX__H3K4me1	Yes	Musculoskeletal or Connective	9.07867e-09	5.02942e-09	0.0355285	0
skeletal_muscle_ENTEX__H3K4me3	Yes	Musculoskeletal or Connective	-6.0275e-09	1.54674e-08	0.651617	0
Skeletal_Muscle_Female__H3K27ac	No	Musculoskeletal or Connective	-1.5637e-08	9.52667e-09	0.949642	0
Skeletal_Muscle_Female__H3K36me3	No	Musculoskeletal or Connective	-1.59805e-08	1.22904e-08	0.903242	0
Skeletal_Muscle_Female__H3K4me1	No	Musculoskeletal or Connective	-6.68338e-09	8.97323e-09	0.771808	0
Skeletal_Muscle_Female__H3K4me3	No	Musculoskeletal or Connective	-2.53875e-09	2.21473e-08	0.545631	0
Skeletal_Muscle_Female__H3K9ac	No	Musculoskeletal or Connective	-1.00995e-09	1.97786e-08	0.520362	0
Skeletal_Muscle_Male__H3K36me3	No	Musculoskeletal or Connective	5.26853e-09	1.62586e-08	0.372952	0
Skeletal_Muscle_Male__H3K4me1	No	Musculoskeletal or Connective	-5.15495e-09	1.08014e-08	0.683408	0
Skeletal_Muscle_Male__H3K4me3	No	Musculoskeletal or Connective	4.55696e-09	2.42904e-08	0.425594	0
Skeletal_Muscle_Male__H3K9ac	No	Musculoskeletal or Connective	4.70735e-09	1.50564e-08	0.377274	0
Skin_tissue_ENTEX__H3K4me3	Yes	Other	-5.95785e-08	3.44767e-08	0.958013	0
Small_Intestine__DNase	No	Digestive	-2.04378e-08	1.98618e-08	0.84826	0
Small_Intestine__H3K27ac	No	Digestive	-4.46822e-08	1.60388e-08	0.997331	0
Small_Intestine__H3K36me3	No	Digestive	8.61909e-09	3.0419e-08	0.388456	0
Small_Intestine__H3K4me1	No	Digestive	-3.82618e-08	1.99604e-08	0.972374	0
Small_Intestine__H3K4me3	No	Digestive	-1.06784e-07	5.92044e-08	0.964356	0
Spleen__H3K27ac	No	Blood or Immune	-1.3436e-08	1.25945e-08	0.856972	0
Spleen__H3K36me3	No	Blood or Immune	3.25693e-08	1.34482e-08	0.00772132	0
Spleen__H3K4me1	No	Blood or Immune	1.76629e-08	1.35454e-08	0.0961216	0
Spleen__H3K4me3	No	Blood or Immune	3.88068e-08	2.51813e-08	0.0616465	0
Spleen_ENTEX__H3K27ac	Yes	Blood or Immune	6.67734e-09	6.12299e-09	0.137738	0
Spleen_ENTEX__H3K36me3	Yes	Blood or Immune	-6.37569e-09	6.36151e-09	0.841883	0
Spleen_ENTEX__H3K4me1	Yes	Blood or Immune	7.76065e-09	2.01495e-08	0.350061	0
Spleen_ENTEX__H3K4me3	Yes	Blood or Immune	9.02149e-09	1.2689e-08	0.238551	0
Stomach_ENTEX__H3K27ac	Yes	Digestive	-6.38057e-09	8.59553e-09	0.771051	0
Stomach_ENTEX__H3K36me3	Yes	Digestive	6.24561e-09	9.10558e-09	0.246385	0
Stomach_ENTEX__H3K4me1	Yes	Digestive	1.13686e-09	9.83598e-09	0.453992	0
Stomach_ENTEX__H3K4me3	Yes	Digestive	3.67325e-09	2.48595e-08	0.441266	0
Stomach_Mucosa__H3K36me3	No	Digestive	2.84188e-08	2.51209e-08	0.128968	0
Stomach_Mucosa__H3K4me1	No	Digestive	-1.35113e-08	8.04879e-09	0.953392	0
Stomach_Mucosa__H3K4me3	No	Digestive	-5.39492e-08	3.3548e-08	0.946095	0
Stomach_Mucosa__H3K9ac	No	Digestive	-5.26029e-08	1.93847e-08	0.996672	0
Stomach_Smooth_Muscle__H3K27ac	No	Musculoskeletal or Connective	-4.82624e-09	7.58893e-09	0.737598	0
Stomach_Smooth_Muscle__H3K36me3	No	Musculoskeletal or Connective	1.66882e-08	1.55414e-08	0.141459	0
Stomach_Smooth_Muscle__H3K4me1	No	Musculoskeletal or Connective	-7.95025e-09	1.04256e-08	0.77714	0
Stomach_Smooth_Muscle__H3K4me3	No	Musculoskeletal or Connective	4.585e-09	2.10845e-08	0.413926	0
Stomach_Smooth_Muscle__H3K9ac	No	Musculoskeletal or Connective	-3.33501e-08	3.00807e-08	0.866218	0
Testis_ENTEX__H3K27ac	Yes	Other	3.92182e-09	5.88044e-09	0.252409	0
Testis_ENTEX__H3K36me3	Yes	Other	-8.00181e-08	4.60036e-08	0.959017	0
Testis_ENTEX__H3K4me3	Yes	Other	1.95254e-08	1.99097e-08	0.163371	0
Thymus__H3K27ac	No	Blood or Immune	7.70281e-09	2.23124e-08	0.364963	0
Thymus__H3K36me3	No	Blood or Immune	4.11101e-08	1.97891e-08	0.018882	0
Thymus__H3K4me1	No	Blood or Immune	6.87761e-09	1.35425e-08	0.305778	0
Thymus__H3K4me3	No	Blood or Immune	-6.63983e-09	4.90662e-08	0.553822	0
Thyroid_gland_ENTEX__H3K27ac	Yes	Other	5.54995e-09	5.84572e-09	0.171207	0
Thyroid_gland_ENTEX__H3K36me3	Yes	Other	1.09915e-08	1.02697e-08	0.142246	0
Thyroid_gland_ENTEX__H3K4me1	Yes	Other	7.15695e-09	6.66142e-09	0.141324	0
Thyroid_gland_ENTEX__H3K4me3	Yes	Other	-2.61686e-08	3.22681e-08	0.79131	0
Uterus_ENTEX__H3K27ac	Yes	Other	3.89076e-09	7.64956e-09	0.305508	0
Uterus_ENTEX__H3K4me3	Yes	Other	3.49043e-08	5.28407e-08	0.254448	0
Vagina_ENTEX__H3K27ac	Yes	Other	-1.06388e-08	8.34602e-09	0.898795	0
Vagina_ENTEX__H3K36me3	Yes	Other	-2.77175e-08	3.25967e-08	0.802425	0
Vagina_ENTEX__H3K4me3	Yes	Other	5.63817e-08	3.82597e-08	0.0702869	0
