# Supplementary material for: Genome-wide analysis identifies molecular systems and 149 genetic loci associated with income
Source: Nat Commun. 2019 Dec 16;10:5741. doi: 10.1038/s41467-019-13585-5 (PMC6915786; doi:10.1038/s41467-019-13585-5)
Supplement: Supplementary file 15 — Supplementary Data 12 [file 41467_2019_13585_MOESM15_ESM.xlsx]

## Sheet: Sheet1
Supplementary Data 12. Showing the genetic correlations performed using household income, household income conditioned on intelligence, intelligence, intelligence conditioned on household income, and education. Control for multiple comparisons was performed for each phenotype so 27 tests were controlled for using False Discovery Rate (FDR). Statistical significance 1 = yes, 0 = no.
Phenotype	Traits from external data	Genetic correlation	Standard error of the genetic correlation	P value	Statistical significance
Income	Longevity	0.469	0.073	1.29e-10	1
Income	CAD	-0.1555	0.0422	0.000231	1
Income	T2D	-0.0817	0.0448	0.0684	0
Income	Obesity	-0.2261	0.0268	3.12e-17	1
Income	Alzheimers	-0.085	0.0536	0.112	0
Income	SRH	0.6023	0.0333	5.72e-73	1
Income	Smoking	-0.2808	0.0401	2.48e-12	1
Income	Tiredness	-0.445	0.0365	3.7e-34	1
Income	FEV1	0.0949	0.0399	0.0174	1
Income	SWB	0.323	0.0385	4.99e-17	1
Income	BMI	-0.183	0.022	8.28e-17	1
Income	Height	0.1835	0.0217	2.7e-17	1
Income	Head_circumference	0.2934	0.0692	2.26e-05	1
Income	Chronotype	-0.0729	0.032	0.0225	1
Income	Sleep_Duration	0.0851	0.0402	0.034	1
Income	Age_at_first_birth	0.5803	0.0275	8.81e-99	1
Income	Number_of_children	-0.1956	0.0388	4.63e-07	1
Income	Social_deprivation	0.7249	0.0526	2.94e-43	1
Income	Neuroticism	-0.3649	0.0237	2.07e-53	1
Income	Anxiety_Tension	0.1182	0.0298	7.19e-05	1
Income	Worry_Vulnerability	0.1516	0.0303	5.61e-07	1
Income	Anorexia_Nervosa	0.0859	0.0331	0.00953	1
Income	Bipolar_disorder	0.107	0.0426	0.012	1
Income	Schizophrenia	-0.14	0.0241	6.49e-09	1
Income	MDD	-0.2419	0.0677	0.000354	1
Income	ADHD	-0.4747	0.0336	2.2e-45	1
Income	Autism	0.0442	0.049	0.367	0
Income_Intelligence	Longevity	0.4332	0.0828	1.69e-07	1
Income_Intelligence	CAD	-0.1171	0.0477	0.0141	1
Income_Intelligence	T2D	-0.0571	0.0531	0.282	0
Income_Intelligence	Obesity	-0.184	0.0306	1.85e-09	1
Income_Intelligence	Alzheimers	-0.0237	0.0608	0.697	0
Income_Intelligence	SRH	0.5821	0.0464	3.61e-36	1
Income_Intelligence	Smoking	-0.2194	0.0463	2.12e-06	1
Income_Intelligence	Tiredness	-0.5209	0.048	2.01e-27	1
Income_Intelligence	FEV1	0.065	0.0471	0.168	0
Income_Intelligence	SWB	0.4101	0.0478	9.55e-18	1
Income_Intelligence	BMI	-0.1454	0.024	1.48e-09	1
Income_Intelligence	Height	0.1729	0.025	4.46e-12	1
Income_Intelligence	Head_circumference	0.2119	0.0806	0.00855	1
Income_Intelligence	Chronotype	-0.0091	0.0375	0.808	0
Income_Intelligence	Sleep_Duration	0.1256	0.0514	0.0146	1
Income_Intelligence	Age_at_first_birth	0.4454	0.0357	1.2e-35	1
Income_Intelligence	Number_of_children	-0.1241	0.0443	0.00514	1
Income_Intelligence	Social_deprivation	0.7836	0.0601	7.85e-39	1
Income_Intelligence	Neuroticism	-0.3836	0.0293	4.24e-39	1
Income_Intelligence	Anxiety_Tension	0.0927	0.0375	0.0135	1
Income_Intelligence	Worry_Vulnerability	0.0955	0.0349	0.00627	1
Income_Intelligence	Anorexia_Nervosa	0.0708	0.039	0.0695	0
Income_Intelligence	Bipolar_disorder	0.1352	0.054	0.0123	1
Income_Intelligence	Schizophrenia	-0.1067	0.0306	0.000487	1
Income_Intelligence	MDD	-0.2692	0.0796	0.000721	1
Income_Intelligence	ADHD	-0.3577	0.0421	1.86e-17	1
Income_Intelligence	Autism	-0.0604	0.061	0.322	0
Intelligence	Longevity	0.3911	0.0587	2.73e-11	1
Intelligence	CAD	-0.1713	0.0355	1.39e-06	1
Intelligence	T2D	-0.0904	0.0346	0.00894	1
Intelligence	Obesity	-0.1815	0.0246	1.52e-13	1
Intelligence	Alzheimers	-0.1634	0.0531	0.00209	1
Intelligence	SRH	0.4539	0.0248	5.36e-75	1
Intelligence	Smoking	-0.2672	0.0331	6.99e-16	1
Intelligence	Tiredness	-0.1776	0.0317	2.06e-08	1
Intelligence	FEV1	0.1096	0.029	0.000161	1
Intelligence	SWB	0.0323	0.0315	0.305	0
Intelligence	BMI	-0.1601	0.0189	2.2e-17	1
Intelligence	Height	0.1161	0.0158	1.87e-13	1
Intelligence	Head_circumference	0.299	0.0548	4.96e-08	1
Intelligence	Chronotype	-0.1497	0.0273	4.32e-08	1
Intelligence	Sleep_Duration	-0.0131	0.0324	0.686	0
Intelligence	Age_at_first_birth	0.5647	0.022	3.51e-145	1
Intelligence	Number_of_children	-0.2341	0.0264	8.53e-19	1
Intelligence	Social_deprivation	0.4152	0.0415	1.38e-23	1
Intelligence	Neuroticism	-0.2324	0.0233	1.83e-23	1
Intelligence	Anxiety_Tension	0.0808	0.0263	0.00209	1
Intelligence	Worry_Vulnerability	0.1893	0.0261	4.12e-13	1
Intelligence	Anorexia_Nervosa	0.0634	0.0261	0.0153	1
Intelligence	Bipolar_disorder	0.0417	0.0336	0.215	0
Intelligence	Schizophrenia	-0.1294	0.0205	2.84e-10	1
Intelligence	MDD	-0.0797	0.0537	0.138	0
Intelligence	ADHD	-0.464	0.0279	2.61e-62	1
Intelligence	Autism	0.2085	0.0381	4.44e-08	1
Education	Longevity	0.445	0.0629	1.49e-12	1
Education	CAD	-0.2248	0.0333	1.49e-11	1
Education	T2D	-0.139	0.0323	1.69e-05	1
Education	Obesity	-0.2621	0.0202	1.34e-38	1
Education	Alzheimers	-0.096	0.0413	0.0201	1
Education	SRH	0.544	0.0222	3.32e-132	1
Education	Smoking	-0.3231	0.0311	2.85e-25	1
Education	Tiredness	-0.2841	0.0264	5.38e-27	1
Education	FEV1	0.1304	0.0264	7.54e-07	1
Education	SWB	0.1089	0.0293	0.0002	1
Education	BMI	-0.233	0.017	6.24e-43	1
Education	Height	0.1276	0.0144	1.03e-18	1
Education	Head_circumference	0.2451	0.0446	4.02e-08	1
Education	Chronotype	-0.1461	0.0216	1.41e-11	1
Education	Sleep_Duration	0.0874	0.0268	0.00112	1
Education	Age_at_first_birth	0.6937	0.0201	5.36e-262	1
Education	Number_of_children	-0.2582	0.0274	4.22e-21	1
Education	Social_deprivation	0.5605	0.0418	4.52e-41	1
Education	Neuroticism	-0.2825	0.0195	1.43e-47	1
Education	Anxiety_Tension	0.164	0.0228	6.86e-13	1
Education	Worry_Vulnerability	0.2491	0.024	3.07e-25	1
Education	Anorexia_Nervosa	0.1688	0.0243	3.83e-12	1
Education	Bipolar_disorder	0.2409	0.0315	2.04e-14	1
Education	Schizophrenia	0.0614	0.0189	0.00115	1
Education	MDD	-0.0832	0.0493	0.0917	0
Education	ADHD	-0.5162	0.0255	8.56e-91	1
Education	Autism	0.2731	0.0341	1.1e-15	1
Intelligence_Income	Longevity	0.1773	0.0621	0.00428	1
Intelligence_Income	CAD	-0.1162	0.0422	0.00589	1
Intelligence_Income	T2D	-0.0539	0.0435	0.216	0
Intelligence_Income	Obesity	-0.0941	0.0281	0.000803	1
Intelligence_Income	Alzheimers	-0.1499	0.0611	0.0141	1
Intelligence_Income	SRH	0.1478	0.036	4.03e-05	1
Intelligence_Income	Smoking	-0.1626	0.0391	3.24e-05	1
Intelligence_Income	Tiredness	0.1073	0.0434	0.0135	1
Intelligence_Income	FEV1	0.0802	0.0339	0.0179	1
Intelligence_Income	SWB	-0.1826	0.0438	3.11e-05	1
Intelligence_Income	BMI	-0.0906	0.0208	1.3e-05	1
Intelligence_Income	Height	0.0318	0.0189	0.0932	0
Intelligence_Income	Head_circumference	0.1916	0.0641	0.00282	1
Intelligence_Income	Chronotype	-0.157	0.0342	4.4e-06	1
Intelligence_Income	Sleep_Duration	-0.0897	0.0437	0.0401	0
Intelligence_Income	Age_at_first_birth	0.3451	0.0297	4.05e-31	1
Intelligence_Income	Number_of_children	-0.1807	0.0327	3.14e-08	1
Intelligence_Income	Social_deprivation	-0.0409	0.0462	0.376	0
Intelligence_Income	Neuroticism	-0.0172	0.0302	0.569	0
Intelligence_Income	Anxiety_Tension	0.0469	0.035	0.18	0
Intelligence_Income	Worry_Vulnerability	0.1442	0.0314	4.46e-06	1
Intelligence_Income	Anorexia_Nervosa	0.0345	0.0306	0.26	0
Intelligence_Income	Bipolar_disorder	-0.0289	0.0457	0.527	0
Intelligence_Income	Schizophrenia	-0.0837	0.0277	0.00257	1
Intelligence_Income	MDD	0.0479	0.0655	0.465	0
Intelligence_Income	ADHD	-0.3003	0.037	4.84e-16	1
Intelligence_Income	Autism	0.2497	0.0484	2.46e-07	1
