# Supplementary material for: Genome-wide analysis identifies molecular systems and 149 genetic loci associated with income
Source: Nat Commun. 2019 Dec 16;10:5741. doi: 10.1038/s41467-019-13585-5 (PMC6915786; doi:10.1038/s41467-019-13585-5)
Supplement: Supplementary file 16 — Supplementary Data 13 [file 41467_2019_13585_MOESM16_ESM.xlsx]

## Sheet: Sheet1
Supplementary Data 13. Independent lead SNPs and SNPs tagged within each identified genomic locus for the MTAG analysis of household income. Nearest gene was defined based on ANNOVAR annotations showing the most deleterious annotation for each of the tagged SNPs. The functional consequence of genetic variation in each SNP was also defined using ANNOVAR. CADD scores describe the how deleterious th…
Chromosome	Genomic Locus	Independent significant SNPs	Tagged SNPs	non-effect allele	effect allele	bp position of the tagged SNPs	MAF of tagged SNP	P-value of tagged SNP	Beta of tagged SNP	SE of tagged SNP	LD between the tagged SNP and the independent significant SNP (r2)	Nearest Gene	Distance to nearest gene	Functional consequence of tagged SNP on the closest gene	CADD score	RDB score	minChrState
1	1	rs1325920	rs6678590	T	C	8886422	0.1636	4.83874e-07	-0.0132746	0.00263773	0.620307	RP11-185B14.1	4643	intergenic	0.143	4	2
1	1	rs1325920	1:8889348:A_C	A	C	8889348	0.1639	NA	NA	NA	0.621734	RP11-185B14.1	1717	intergenic	2.834	NA	1
1	1	rs1325920	rs6577529	A	G	8893500	0.1604	1.05207e-06	-0.0129787	0.00265867	0.643318	RP11-185B14.1	2065	intergenic	1.915	7	5
1	1	rs1325920	1:8896717:C_G	C	G	8896717	0.1567	NA	NA	NA	0.685336	RP11-185B14.1	5282	intergenic	0.134	5	1
1	1	rs1325920	1:8898975:C_G	C	G	8898975	0.1569	NA	NA	NA	0.684302	RP11-185B14.1	7540	intergenic	2.389	7	5
1	1	rs1325920	rs6577532	C	T	8899305	0.157	1.78498e-06	-0.0128232	0.00268471	0.685692	RP11-185B14.1	7870	intergenic	2.732	7	5
1	1	rs1325920	rs6577533	A	G	8900944	0.1569	1.61274e-06	-0.0129399	0.00269765	0.685653	RP11-185B14.1	9509	intergenic	1.614	5	5
1	1	rs1325920	rs12125668	T	C	8903858	0.1528	2.68187e-07	-0.0140134	0.00272393	0.741742	RP11-185B14.1	12423	intergenic	4.288	5	5
1	1	rs1325920	1:8904058:C_CT	C	CT	8904058	0.1647	NA	NA	NA	0.771199	RP11-185B14.1	12623	intergenic	NA	NA	5
1	1	rs1325920	1:8907205:T_TTTG	T	TTTG	8907205	0.1627	NA	NA	NA	0.774783	ENO1	13855	intergenic	NA	NA	5
1	1	rs1325920	rs6577534	G	A	8908750	0.1626	2.41627e-07	-0.0139355	0.00269854	0.778801	ENO1	12310	intergenic	4.521	4	2
1	1	rs1325920	rs4908785	T	C	8909078	0.1572	1.42471e-06	-0.0129972	0.00269567	0.764798	ENO1	11982	intergenic	1.523	4	1
1	1	rs1325920	1:8910095:A_T	A	T	8910095	0.1607	NA	NA	NA	0.7476	ENO1	10965	intergenic	4.397	6	5
1	1	rs1325920	rs6676113	T	C	8910544	0.1589	1.60582e-06	-0.0130143	0.00271268	0.758439	ENO1	10516	intergenic	1.245	7	5
1	1	rs1325920	rs4908786	A	G	8910943	0.1589	1.56181e-06	-0.0130266	0.00271209	0.758464	ENO1	10117	intergenic	0.783	7	5
1	1	rs1325920	rs6677249	A	G	8911834	0.1686	9.71939e-07	-0.0128295	0.00261974	0.819971	ENO1	9226	intergenic	3.267	6	5
1	1	rs1325920	1:8912627:A_G	A	G	8912627	0.1694	NA	NA	NA	0.823537	ENO1	8433	intergenic	1.208	6	5
1	1	rs1325920	rs6676285	G	T	8913181	0.1728	3.91781e-07	-0.0132696	0.00261577	0.826896	ENO1	7879	intergenic	0.795	3a	5
1	1	rs1325920	1:8913369:A_T	A	T	8913369	0.1698	NA	NA	NA	0.831529	ENO1	7691	intergenic	10.92	5	5
1	1	rs1325920	1:8913412:C_G	G	C	8913412	0.1721	NA	NA	NA	0.8328	ENO1	7648	intergenic	0.132	5	5
1	1	rs1325920	1:8913612:C_G	G	C	8913612	0.1753	NA	NA	NA	0.854439	ENO1	7448	intergenic	0.021	5	4
1	1	rs1325920	rs6577538	T	C	8914396	0.1755	3.59188e-07	-0.0133515	0.0026234	0.85538	ENO1	6664	intergenic	21.8	2b	4
1	1	rs1325920	rs2047095	T	C	8917956	0.1744	3.42716e-07	-0.0133826	0.00262492	0.862281	ENO1	3104	intergenic	0.052	5	2
1	1	rs1325920	rs11121247	T	C	8918795	0.1738	3.68141e-07	-0.0133424	0.00262402	0.862337	ENO1	2265	intergenic	0.11	4	2
1	1	rs1325920	rs1971492	T	C	8920030	0.174	4.26101e-07	-0.01327	0.00262413	0.8621	ENO1	1030	intergenic	0.005	NA	4
1	1	rs1325920	rs1543711	A	G	8924282	0.1744	6.85813e-07	-0.0129807	0.00261427	0.864993	ENO1	0	intronic	0.781	NA	4
1	1	rs1325920	rs2781068	C	T	8924921	0.1736	6.95257e-07	-0.0130702	0.0026337	0.864736	ENO1	0	intronic	1.975	NA	3
1	1	rs1325920	rs2781067	A	G	8925929	0.1725	6.22642e-07	-0.0132355	0.00265557	0.86339	ENO1	0	intronic	0.413	NA	4
1	1	rs1325920	rs2781065	T	C	8926752	0.1739	5.52071e-07	-0.013251	0.00264635	0.865649	ENO1	0	intronic	1.911	NA	4
1	1	rs1325920	rs2781060	T	C	8930369	0.1731	5.93903e-07	-0.0131149	0.00262656	0.865086	ENO1	0	intronic	1.29	NA	4
1	1	rs1325920	rs2765511	G	A	8930385	0.1731	6.05486e-07	-0.0131032	0.00262617	0.865086	ENO1	0	intronic	9.508	4	4
1	1	rs1325920	rs1006950	T	C	8931463	0.1739	6.5213e-07	-0.0130068	0.00261438	0.866386	ENO1	0	intronic	1.767	NA	3
1	1	rs1325920	1:8932446:C_CTT	CTT	C	8932446	0.1738	NA	NA	NA	0.865728	ENO1	0	intronic	NA	NA	3
1	1	rs1325920	rs6660137	G	A	8933242	0.1734	6.56939e-07	-0.0132	0.00265396	0.864373	ENO1	0	intronic	1.314	4	3
1	1	rs1325920	rs3820037	C	T	8934237	0.174	6.17652e-07	-0.0130219	0.00261188	0.866899	ENO1	0	intronic	7.838	NA	2
1	1	rs1325920	rs2038904	A	G	8935149	0.1736	6.4993e-07	-0.0132084	0.00265456	0.8657	ENO1	0	intronic	7.494	4	2
1	1	rs1325920	1:8937769:C_CA	C	CA	8937769	0.1544	NA	NA	NA	0.992282	ENO1:ENO1-IT1	00:00:00	ncRNA_exonic	8.981	NA	1
1	1	rs1325920	1:8937773:A_C	C	A	8937773	0.1544	NA	NA	NA	0.992282	ENO1:ENO1-IT1	00:00:00	ncRNA_exonic	0.356	5	1
1	1	rs1325920	1:8937935:C_CA	C	CA	8937935	0.09899	NA	NA	NA	0.881701	ENO1:ENO1-IT1	00:00:00	ncRNA_exonic	NA	NA	1
1	1	rs1325920	rs11811795	T	C	8938057	0.1537	2.77188e-08	-0.0152222	0.00274014	0.998454	ENO1:ENO1-IT1	00:00:00	ncRNA_exonic	7.958	2b	1
1	1	rs1325920	rs1325920	G	A	8939842	0.1539	2.72816e-08	-0.0151353	0.00272314	1	ENO1-AS1	0	ncRNA_exonic	4.272	4	1
1	1	rs1325920	1:8940151:G_GA	GA	G	8940151	0.1595	NA	NA	NA	0.976822	ENO1-AS1	197	upstream:downstream	0.591	NA	1
1	1	rs1325920	rs61784222	T	C	8942665	0.1537	6.75512e-07	-0.0137232	0.00276216	1	RNU6-304P	820	downstream	1.168	7	5
1	1	rs1325920	1:8942842:A_AT	AT	A	8942842	0.1857	NA	NA	NA	0.823277	RNU6-304P	643	downstream	1.503	NA	5
1	1	rs1325920	1:8947480:C_CT	C	CT	8947480	0.1957	NA	NA	NA	0.765237	RNU6-304P	3887	intergenic	NA	NA	5
1	1	rs1325920	rs11121249	T	C	8947548	0.2281	6.04465e-06	-0.0108807	0.00240467	0.616537	RNU6-304P	3955	intergenic	1.881	7	5
1	1	rs1325920	1:8949070:A_AT	AT	A	8949070	0.2025	NA	NA	NA	0.710015	HMGN2P17	4397	intergenic	0.038	NA	5
1	1	rs1325920	rs7539600	A	G	8949480	0.2022	6.05759e-06	-0.0113409	0.00250663	0.708647	HMGN2P17	3987	intergenic	2.386	4	2
1	1	rs1325920	1:8953135:A_G	G	A	8953135	0.2013	NA	NA	NA	0.703816	HMGN2P17	332	upstream	2.338	6	5
1	1	rs1325920	rs11121252	T	C	8956946	0.1448	2.66688e-07	-0.0145172	0.00282128	0.89742	HMGN2P17	2735	intergenic	0.428	5	5
1	1	rs1325920	rs12139087	C	T	8961530	0.1431	1.0326e-06	-0.0138013	0.00282506	0.874128	RP3-477M7.5	5921	intergenic	1.131	5	5
1	1	rs1325920	1:8962079:A_T	T	A	8962079	0.1451	NA	NA	NA	0.860635	RP3-477M7.5	5372	intergenic	0.288	6	5
1	2	rs17414302	rs74335325	G	A	20800758	0.09096	1.20998e-07	0.0189364	0.00357831	0.687651	CAMK2N1	8125	intergenic	1.598	5	5
1	2	rs17414302	rs75810319	G	T	20807073	0.1062	1.76225e-07	0.0174739	0.00334568	0.604592	CAMK2N1	1810	intergenic	9.758	4	1
1	2	rs17414302	rs77645371	G	A	20818683	0.09447	5.37928e-08	0.01919	0.00352867	0.711763	CAMK2N1	5969	intergenic	3.413	6	5
1	2	rs17414302	1:20860147:C_G	G	C	20860147	0.1113	NA	NA	NA	0.604361	RPS4XP4	6902	intergenic	0.388	3a	7
1	2	rs17414302	rs17404136	A	G	20861033	0.1126	9.78463e-07	0.0158074	0.0032287	0.608366	RPS4XP4	7788	intergenic	2.175	5	5
1	2	rs17414302	1:20869460:C_CT	CT	C	20869460	0.111	NA	NA	NA	0.611701	FAM43B	9471	intergenic	3.119	NA	5
1	2	rs17414302	rs111235962	C	T	20871750	0.09974	4.49133e-09	0.0201715	0.0034393	0.687399	FAM43B	7181	intergenic	6.502	6	5
1	2	rs17414302	rs4615814	T	C	20875459	0.09983	5.61987e-09	0.0200381	0.00343843	0.687603	FAM43B	3472	intergenic	3.216	7	5
1	2	rs17414302	rs74701752	G	T	20875676	0.09983	5.89149e-09	0.0200084	0.00343798	0.687603	FAM43B	3255	intergenic	0.105	6	5
1	2	rs17414302	rs6689263	A	G	20882523	0.1142	9.42033e-09	0.0178308	0.00310595	0.601951	FAM43B	1010	intergenic	5.592	4	2
1	2	rs17414302	rs6676960	C	T	20882712	0.1142	1.70031e-08	0.0174863	0.00310039	0.624571	FAM43B	1199	intergenic	0.476	6	5
1	2	rs17414302	rs6702976	G	A	20882794	0.1124	2.02453e-08	0.0174485	0.00311031	0.629523	FAM43B	1281	intergenic	0.53	5	5
1	2	rs17414302	rs60860959	C	T	20882864	0.1007	1.76595e-08	0.0176668	0.00313603	0.647629	FAM43B	1351	intergenic	1.269	5	5
1	2	rs17414302	rs76440167	G	A	20883582	0.09993	1.42796e-08	0.0193479	0.00341232	0.728098	FAM43B	2069	intergenic	5.523	5	5
1	2	rs17414302	rs79582714	C	T	20883608	0.09993	2.80502e-08	0.018899	0.00340328	0.731626	FAM43B	2095	intergenic	5.017	5	5
1	2	rs17414302	1:20914745:C_G	C	G	20914745	0.08957	NA	NA	NA	0.894757	CDA	695	upstream	0.038	5	5
1	2	rs17414302	rs74056307	G	A	20956760	0.09966	5.83922e-09	0.0200972	0.00345235	0.993155	PINK1	3187	intergenic	8.667	5	5
1	2	rs71653623	rs71653623	C	T	20975168	0.0628	2.67331e-08	0.0242546	0.00436109	1	PINK1:PINK1-AS	00:00:00	ncRNA_exonic	4.101	3a	4
1	2	rs17414302	rs17414302	G	A	20976535	0.09963	2.78105e-09	0.0208	0.00349931	1	PINK1:PINK1-AS	00:00:00	ncRNA_exonic	2.755	3a	4
1	2	rs17414302	1:20997748:A_T	A	T	20997748	0.1405	NA	NA	NA	0.644863	KIF17	0	intronic	1.767	5	4
1	3	rs10798888	rs56232102	T	C	32168381	0.1285	0.0017674	-0.00918609	0.00293789	0.686525	COL16A1	0	intronic	1.353	4	1
1	3	rs10798888	rs10493049	A	G	32168879	0.1296	0.00112424	-0.00944262	0.00289879	0.690834	COL16A1	0	intronic	4.16	5	1
1	3	rs10798888	rs4949463	C	T	32169415	0.1295	0.00168038	-0.00918972	0.00292519	0.703339	COL16A1	0	intronic	8.233	4	1
1	3	rs10798888	1:32169935:A_T	A	T	32169935	0.129	NA	NA	NA	0.690451	COL16A1	14	upstream	8.731	5	1
1	3	rs10798888	rs72664906	T	C	32170141	0.129	0.00167115	-0.00930953	0.0029618	0.687304	COL16A1	220	upstream	7.152	5	1
1	3	rs10798888	rs77521195	T	G	32170247	0.1156	0.0292246	-0.0350521	0.0160757	0.652545	COL16A1	326	upstream	5.58	4	1
1	3	rs10798888	1:32170249:A_C	C	A	32170249	0.1156	NA	NA	NA	0.652288	COL16A1	328	upstream	10.34	4	1
1	3	rs10798888	1:32170250:A_C	C	A	32170250	0.1156	NA	NA	NA	0.652288	COL16A1	329	upstream	9.324	4	1
1	3	rs10798888	1:32170251:G_T	T	G	32170251	0.1156	NA	NA	NA	0.652288	COL16A1	330	upstream	7.338	4	1
1	3	rs10798888	1:32170252:C_G	C	G	32170252	0.1156	NA	NA	NA	0.652279	COL16A1	331	upstream	7.527	4	1
1	3	rs10798888	1:32170253:A_C	C	A	32170253	0.1156	NA	NA	NA	0.652288	COL16A1	332	upstream	9.515	4	1
1	3	rs10798888	rs6689480	A	G	32175918	0.1191	0.0016956	-0.00938198	0.0029889	0.648621	COL16A1	5997	intergenic	2.066	6	5
1	3	rs10798888	rs6692058	T	C	32175927	0.1295	0.000860429	-0.00966275	0.00289948	0.70206	COL16A1	6006	intergenic	0.673	7	5
1	3	rs10798888	rs12401511	T	C	32177695	0.1313	0.000894691	-0.0099037	0.00298151	0.706181	COL16A1	7774	intergenic	4.192	4	2
1	3	rs10798888	1:32177995:C_G	C	G	32177995	0.1353	NA	NA	NA	0.733976	COL16A1	8074	intergenic	2.537	5	2
1	3	rs10798888	rs4949465	T	C	32178489	0.1321	0.000515333	-0.0101242	0.00291541	0.707982	COL16A1	8568	intergenic	5.282	2b	2
1	3	rs10798888	1:32178610:A_T	T	A	32178610	0.1361	NA	NA	NA	0.745156	COL16A1	8689	intergenic	16.96	2b	2
1	3	rs10798888	rs7524140	C	T	32179261	0.1351	0.00120045	-0.00943132	0.002912	0.741987	COL16A1	9340	intergenic	1.103	7	5
1	3	rs10798888	1:32180167:A_T	A	T	32180167	0.1314	NA	NA	NA	0.718092	COL16A1	10246	intergenic	15.64	2b	1
1	3	rs10798888	rs6425781	A	G	32182820	0.1315	0.000431818	-0.0102809	0.00292086	0.717311	BAI2	9897	intergenic	10.13	4	5
1	3	rs10798888	rs11803707	G	A	32195088	0.1302	0.000429766	-0.0105549	0.00299762	0.712472	BAI2	0	intronic	4.504	5	4
1	3	rs10798888	rs1889571	T	G	32195819	0.1303	0.000428251	-0.010555	0.00299685	0.712079	BAI2	0	intronic	1.371	NA	4
1	3	rs10798888	1:32196647:C_G	C	G	32196647	0.1751	NA	NA	NA	0.998591	BAI2	0	exonic	0.407	5	4
1	3	rs10798888	rs3766823	G	A	32197257	0.1756	2.53926e-09	-0.0154425	0.0025915	0.996836	BAI2	0	intronic	4.001	5	4
1	3	rs10798888	rs10798888	G	T	32199099	0.1744	1.11452e-09	-0.0158131	0.00259568	1	BAI2	0	intronic	4.194	5	4
1	3	rs10798888	1:32203163:C_G	C	G	32203163	0.1301	NA	NA	NA	0.712493	BAI2	0	intronic	9.421	5	1
1	3	rs10798888	rs2050256	A	G	32204683	0.1735	1.97109e-09	-0.0157725	0.00262867	0.99298	BAI2	0	intronic	1.313	5	2
1	3	rs10798888	rs2297600	T	G	32207581	0.1747	1.27297e-09	-0.0157373	0.0025923	0.996833	BAI2	0	intronic	0.532	5	4
1	3	rs10798888	rs12739999	G	A	32207990	0.1742	3.40454e-09	-0.0153337	0.00259418	0.998241	BAI2	0	intronic	9.396	5	4
1	3	rs10798888	rs4949222	G	T	32220915	0.1303	0.000148771	-0.0113852	0.00300153	0.708088	BAI2	0	intronic	16.64	2b	2
1	3	rs10798888	rs4949223	G	A	32221913	0.131	0.000173976	-0.0112721	0.00300261	0.703319	BAI2	0	exonic	7.394	2b	2
1	3	rs10798888	rs60591831	C	T	32240968	0.1222	0.000154691	-0.0115772	0.00305998	0.656879	BAI2	10473	intergenic	1.563	5	5
1	3	rs10798888	rs12411065	T	C	32241767	0.1221	0.000150269	-0.011596	0.00305913	0.649838	BAI2	11272	intergenic	5.008	4	5
1	3	rs10798888	rs877674	G	A	32242206	0.1223	0.000157072	-0.0115639	0.00305956	0.649902	BAI2	11711	intergenic	16.27	5	2
1	3	rs10798888	rs72664932	G	A	32247780	0.1205	0.000121262	-0.0117394	0.0030543	0.645942	RP11-84A19.3	6950	intergenic	8.18	5	2
1	4	rs12069733	rs839997	T	C	43788172	0.3363	2.89061e-08	0.01181	0.00212873	0.697684	TIE1	0	intronic	13.07	NA	4
1	4	rs12069733	rs4660731	G	A	43793214	0.371	1.67183e-07	0.0108852	0.00208028	0.628123	TIE1	4434	intergenic	0.2	3a	5
1	4	rs12069733	rs1749960	T	C	43822664	0.336	1.42531e-08	0.0120664	0.002128	0.698753	RP1-92O14.3	0	ncRNA_intronic	1.623	7	5
1	4	rs12069733	1:43822665:C_G	C	G	43822665	0.3358	NA	NA	NA	0.698332	RP1-92O14.3	0	ncRNA_intronic	0.413	7	5
1	4	rs12069733	rs710251	C	A	43826312	0.3379	1.16543e-08	0.0121433	0.00212864	0.698228	CDC20	0	intronic	0.033	3a	1
1	4	rs12069733	1:43839949:T_TA	T	TA	43839949	0.3382	NA	NA	NA	0.702263	ELOVL1	6252	intergenic	NA	NA	4
1	4	rs12069733	rs11586272	T	C	43844602	0.3422	2.55447e-07	0.01094	0.00212276	0.684875	MED8	4985	intergenic	2.637	7	4
1	4	rs12069733	rs11210840	G	T	43845863	0.3388	1.67104e-08	0.0120036	0.00212717	0.701015	MED8	3724	intergenic	0.296	6	4
1	4	rs12069733	1:43855578:C_G	C	G	43855578	0.3368	NA	NA	NA	0.704945	SZT2	0	UTR5	18.06	2a	1
1	4	rs12069733	1:43856548:C_G	C	G	43856548	0.3367	NA	NA	NA	0.70512	SZT2	0	intronic	1.425	5	1
1	4	rs12069733	rs839757	G	A	43857100	0.337	2.00044e-08	0.0119539	0.00213007	0.704578	SZT2	0	intronic	4.623	2b	2
1	4	rs12069733	1:43858937:A_T	A	T	43858937	0.3363	NA	NA	NA	0.703433	SZT2	0	intronic	3.256	4	4
1	4	rs12069733	1:43878712:C_G	C	G	43878712	0.3491	NA	NA	NA	0.751451	SZT2	0	intronic	7.109	6	4
1	4	rs12069733	rs1999674	A	G	43881941	0.3491	7.76085e-08	0.011362	0.0021148	0.751184	SZT2	0	intronic	3.958	7	4
1	4	rs12069733	rs2842182	A	G	43903695	0.3485	1.08523e-07	0.0112412	0.00211626	0.755957	SZT2	0	intronic	2.569	3a	4
1	4	rs12069733	1:43911162:T_TCC	T	TCC	43911162	0.38	NA	NA	NA	0.68902	SZT2	0	intronic	6.198	NA	4
1	4	rs12069733	rs6954	T	C	43916642	0.3869	1.73094e-07	0.0108258	0.00207148	0.621351	SZT2	0	UTR3	2.712	1f	3
1	4	rs12069733	rs6692611	A	G	43919413	0.3486	3.49053e-08	0.0116741	0.00211685	0.749488	HYI	0	exonic	0.174	4	1
1	4	rs12069733	1:43920686:C_G	G	C	43920686	0.3478	NA	NA	NA	0.765918	HYI-AS1	0	ncRNA_intronic	4.04	1f	1
1	4	rs12069733	1:43928197:A_G	G	A	43928197	0.3478	NA	NA	NA	0.766136	HYI-AS1	5530	intergenic	2.971	NA	5
1	4	rs12069733	rs12069733	G	A	43941508	0.363	1.09843e-08	-0.0119698	0.00209453	1	HYI-AS1	18841	intergenic	5.652	2a	5
1	4	rs2842192	1:43955200:C_CT	C	CT	43955200	0.281	NA	NA	NA	0.827172	HYI-AS1	32533	intergenic	3.867	NA	5
1	4	rs2842192	rs2842173	T	C	43958999	0.3008	1.38534e-08	-0.0125219	0.00220643	0.837101	PTPRF	31858	intergenic	1.969	NA	5
1	4	rs2842192	1:43959023:A_T	T	A	43959023	0.3006	NA	NA	NA	0.836618	PTPRF	31834	intergenic	0.021	6	5
1	4	rs2842192	1:43962457:A_T	A	T	43962457	0.3886	NA	NA	NA	0.630682	PTPRF	28400	intergenic	0.051	6	5
1	4	rs2842192	1:43964411:A_T	A	T	43964411	0.3027	NA	NA	NA	0.841625	PTPRF	26446	intergenic	0.695	6	5
1	4	rs2842192	rs867605	C	T	43964954	0.3038	4.40253e-09	-0.0129353	0.00220426	0.83957	PTPRF	25903	intergenic	8.564	5	5
1	4	rs2842192	rs2842192	G	A	43970297	0.2826	8.52807e-11	-0.014578	0.00224589	1	PTPRF	20560	intergenic	0.437	NA	5
1	4	rs673253	rs34898652	G	A	43974091	0.3767	2.14391e-08	0.0117157	0.00209211	0.611545	PTPRF	16766	intergenic	4.765	5	5
1	4	rs2842192	rs882464	G	T	43974764	0.2828	1.60502e-10	0.0143045	0.00223681	0.996789	PTPRF	16093	intergenic	2.947	5	5
1	4	rs2842192	rs2819341	G	A	43976157	0.2838	1.35549e-10	-0.0143987	0.00224251	0.995315	PTPRF	14700	intergenic	1.013	NA	5
1	4	rs2842192	1:43976621:C_G	C	G	43976621	0.2837	NA	NA	NA	0.99605	PTPRF	14236	intergenic	0.384	7	5
1	4	rs2842192	1:43977820:A_AAG	AAG	A	43977820	0.2822	NA	NA	NA	0.995759	PTPRF	13037	intergenic	NA	NA	5
1	4	rs673253	rs11210860	G	A	43982527	0.3762	2.36613e-08	0.0116744	0.00209112	0.619154	PTPRF	8330	intergenic	3.275	6	5
1	4	rs673253	rs2152113	T	C	43983569	0.3767	2.45706e-08	-0.011658	0.00209064	0.619585	PTPRF	7288	intergenic	0.727	6	5
1	4	rs2842192	1:43983679:A_AT	AT	A	43983679	0.3475	NA	NA	NA	0.828349	PTPRF	7178	intergenic	0.284	NA	5
1	4	rs673253	rs11577403	G	A	43989773	0.3765	3.20226e-08	0.0115658	0.00209146	0.621437	PTPRF	1084	intergenic	0.177	7	5
1	4	rs2842192	rs2819330	G	A	44002957	0.2897	4.38009e-10	-0.0138914	0.00222624	0.939264	PTPRF	0	intronic	16.8	5	2
1	4	rs2842192	rs2819332	G	A	44005280	0.2344	5.93711e-09	-0.0138936	0.00238782	0.625369	PTPRF	0	intronic	5.989	5	4
1	4	rs2842192	rs2782639	A	G	44006339	0.2904	9.26011e-11	-0.0144211	0.00222597	0.925348	PTPRF	0	intronic	2.577	5	2
1	4	rs673253	1:44007366:G_GGACAGTTCTTCC	G	GGACAGTTCTTCC	44007366	0.3719	NA	NA	NA	0.707521	PTPRF	0	intronic	22.2	NA	4
1	4	rs673253	rs2842189	T	C	44007648	0.3706	4.68604e-09	-0.0122932	0.00209855	0.712496	PTPRF	0	intronic	2.121	NA	2
1	4	rs673253	rs2782640	C	T	44009033	0.3722	2.44238e-09	-0.012467	0.00208994	0.708055	PTPRF	0	intronic	5.981	5	2
1	4	rs673253	rs951740	G	A	44011737	0.3712	2.20926e-09	-0.0125069	0.00209089	0.711531	PTPRF	0	intronic	14.11	NA	1
1	4	rs2842192	rs1889588	C	T	44012923	0.2816	2.4785e-12	-0.0157073	0.00224246	0.879248	PTPRF	0	intronic	12.11	5	4
1	4	rs673253	rs2782641	G	A	44013355	0.3807	5.07054e-09	-0.0121668	0.00208163	0.72702	PTPRF	0	intronic	17.53	5	3
1	4	rs673253	rs2842188	T	C	44014280	0.3639	8.31119e-09	-0.0121348	0.00210599	0.741656	PTPRF	0	intronic	0.066	NA	2
1	4	rs673253	1:44014573:A_T	T	A	44014573	0.3656	NA	NA	NA	0.739288	PTPRF	0	intronic	0.548	5	2
1	4	rs673253	rs2819334	C	T	44014735	0.3652	6.43416e-09	-0.0121814	0.00209841	0.7396	PTPRF	0	intronic	3.512	5	2
1	4	rs673253	rs2819335	A	G	44014825	0.365	8.4285e-09	-0.0121065	0.00210194	0.739567	PTPRF	0	intronic	2.401	5	2
1	4	rs673253	rs2842187	T	C	44014949	0.3653	8.38901e-09	-0.0121302	0.00210577	0.740659	PTPRF	0	intronic	2.415	NA	2
1	4	rs673253	rs2819336	T	C	44015809	0.3563	9.87505e-10	-0.0129275	0.00211531	0.718697	PTPRF	0	intronic	3.271	4	1
1	4	rs673253	rs11580258	G	A	44016015	0.3643	8.08737e-09	0.0121433	0.00210579	0.74165	PTPRF	0	intronic	1.811	4	1
1	4	rs2842176	rs2819339	G	T	44018604	0.2153	1.87587e-13	-0.0178413	0.00242496	0.999102	PTPRF	0	intronic	15.55	4	4
1	4	rs673253	rs2842185	C	T	44019731	0.3648	9.64035e-09	-0.0120802	0.0021057	0.741076	PTPRF	0	intronic	4	NA	4
1	4	rs2842176	rs2842183	T	C	44020394	0.217	1.88104e-13	-0.0177518	0.00241291	0.999703	PTPRF	0	intronic	0.768	NA	4
1	4	rs2842176	1:44020528:C_T	C	T	44020528	0.217	NA	NA	NA	0.999406	PTPRF	0	intronic	0.168	NA	4
1	4	rs2842176	1:44020980:C_CAT	C	CAT	44020980	0.139	NA	NA	NA	0.916612	PTPRF	0	intronic	NA	NA	4
1	4	rs2842176	1:44020987:A_ATG	A	ATG	44020987	0.2114	NA	NA	NA	0.993868	PTPRF	0	intronic	0.107	NA	4
1	4	rs2842176	1:44021456:C_G	G	C	44021456	0.217	NA	NA	NA	1	PTPRF	0	intronic	18.12	6	4
1	4	rs673253	rs2842178	A	G	44022027	0.364	9.71926e-09	-0.0120776	0.00210573	0.745469	PTPRF	0	intronic	1.645	NA	4
1	4	rs2842176	rs2494995	A	C	44022303	0.2173	1.76697e-13	-0.0177238	0.00240638	0.999703	PTPRF	0	intronic	9.361	NA	4
1	4	rs2842176	rs2842176	C	T	44022534	0.217	1.54374e-13	-0.017819	0.0024134	1	PTPRF	0	intronic	2.951	NA	3
1	4	rs2842176	1:44023301:C_CAAA	CAAA	C	44023301	0.217	NA	NA	NA	0.99911	PTPRF	0	intronic	4.079	NA	2
1	4	rs2842176	rs2842175	G	A	44023615	0.2168	1.93608e-13	-0.0177913	0.00241955	0.999406	PTPRF	0	intronic	5.924	NA	2
1	4	rs2842176	rs11580074	A	G	44024484	0.2173	1.91174e-13	0.0177985	0.00241997	0.998516	PTPRF	0	intronic	1.367	3a	1
1	4	rs2842176	1:44025260:C_CAGT	CAGT	C	44025260	0.2172	NA	NA	NA	0.999406	PTPRF	0	intronic	NA	NA	1
1	4	rs2842176	1:44025845:C_CTG	CTG	C	44025845	0.217	NA	NA	NA	0.999109	PTPRF	0	intronic	8.501	NA	1
1	4	rs673253	rs11210869	A	G	44026040	0.3646	1.04486e-08	0.0120487	0.00210521	0.746172	PTPRF	0	intronic	0.488	5	1
1	4	rs2842176	rs10789435	T	G	44026053	0.2171	3.1162e-13	0.0175674	0.00241003	0.998813	PTPRF	0	intronic	0.789	5	1
1	4	rs2842176	rs3000761	C	T	44026089	0.2165	3.11577e-13	-0.0175685	0.00241018	0.998808	PTPRF	0	intronic	3.167	5	1
1	4	rs2842176	rs68191270	A	C	44026180	0.2171	3.147e-13	0.0175652	0.00241018	0.998813	PTPRF	0	intronic	1.38	5	1
1	4	rs2842176	1:44026656:C_G	C	G	44026656	0.2172	NA	NA	NA	0.99911	PTPRF	0	intronic	2.095	5	4
1	4	rs673253	rs61769611	G	A	44028913	0.3648	1.01195e-08	0.0120582	0.00210487	0.746161	PTPRF	0	intronic	1.999	5	4
1	4	rs2842176	rs2842194	G	A	44028962	0.2247	6.12822e-13	-0.0173529	0.00241092	0.910307	PTPRF	0	intronic	9.865	NA	4
1	4	rs549845	1:44029353:C_G	G	C	44029353	0.2975	NA	NA	NA	0.901033	PTPRF	0	intronic	0.139	5	5
1	4	rs2842176	rs10890255	A	G	44031493	0.2249	2.60524e-12	0.016729	0.00239071	0.909668	PTPRF	0	intronic	3.884	4	1
1	4	rs2842176	rs2478978	C	T	44031657	0.2232	5.90479e-13	-0.0173762	0.00241246	0.908208	PTPRF	0	intronic	7.758	2b	1
1	4	rs673253	1:44031793:C_G	G	C	44031793	0.3651	NA	NA	NA	0.745049	PTPRF	0	intronic	5.506	4	1
1	4	rs2842176	rs12089622	C	A	44033768	0.2249	7.23434e-10	0.0147154	0.00238853	0.910945	PTPRF	0	intronic	3.833	5	4
1	4	rs2842176	1:44034890:G_GC	G	GC	44034890	0.294	NA	NA	NA	0.639902	PTPRF	0	intronic	3.646	NA	4
1	4	rs673253	1:44034901:A_C	C	A	44034901	0.3824	NA	NA	NA	0.803911	PTPRF	0	intronic	1.668	2b	4
1	4	rs2842176	rs2842186	A	G	44035093	0.2188	4.66341e-12	-0.016799	0.0024292	0.874818	PTPRF	0	intronic	2.34	NA	4
1	4	rs673253	rs943513	G	A	44035472	0.3727	1.34598e-08	0.0118785	0.00209124	0.7713	PTPRF	0	intronic	6.533	NA	4
1	4	rs673253	rs1887402	G	A	44036085	0.3732	1.57817e-08	0.011833	0.00209329	0.770137	PTPRF	0	intronic	15.46	NA	4
1	4	rs549845	rs3001723	G	A	44037685	0.2991	3.84391e-11	-0.0144119	0.00218033	0.96048	PTPRF	0	intronic	2.669	5	4
1	4	rs2842176	rs2819340	T	C	44039710	0.2156	8.05402e-13	0.017347	0.00242269	0.856982	PTPRF	0	intronic	1.663	5	4
1	4	rs673253	rs2842171	A	G	44039850	0.3727	1.3813e-08	0.0118877	0.00209449	0.774349	PTPRF	0	intronic	4.918	5	4
1	4	rs2842176	rs10789436	T	G	44040966	0.2161	6.06909e-13	0.0176172	0.0024472	0.852062	PTPRF	0	intronic	3.04	2b	4
1	4	rs2842176	1:44042539:C_G	G	C	44042539	0.2163	NA	NA	NA	0.854084	PTPRF	0	intronic	6.392	5	4
1	4	rs2842176	rs663618	T	C	44043105	0.2163	6.76029e-13	0.0174921	0.00243481	0.854084	PTPRF	0	intronic	3.148	5	4
1	4	rs673253	rs552638	G	A	44043392	0.3727	1.76092e-08	0.0117913	0.00209289	0.776859	PTPRF	0	intronic	4.218	5	4
1	4	rs2842176	rs2004899	A	G	44045465	0.2164	6.83476e-13	0.0173312	0.00241291	0.854676	PTPRF	0	intronic	4.636	7	4
1	4	rs673253	rs1808730	G	A	44045528	0.3728	1.32319e-08	0.0119031	0.00209449	0.777288	PTPRF	0	intronic	3.608	6	4
1	4	rs58097944	1:44045734:C_CA	C	CA	44045734	0.3318	NA	NA	NA	0.749589	PTPRF	0	intronic	8.844	NA	4
1	4	rs2842176	1:44048247:C_CG	CG	C	44048247	0.2162	NA	NA	NA	0.854006	PTPRF	0	intronic	10.76	NA	2
1	4	rs673253	rs3791134	G	A	44049156	0.3728	1.37652e-08	0.0118914	0.00209492	0.777534	PTPRF	0	intronic	5.008	5	4
1	4	rs673253	rs3791136	C	T	44049947	0.3727	1.81321e-08	0.0118052	0.00209723	0.777988	PTPRF	0	intronic	0.132	5	4
1	4	rs2842176	rs3791137	G	A	44050004	0.2165	6.84935e-13	0.0173771	0.0024194	0.854993	PTPRF	0	intronic	0.046	2b	4
1	4	rs2842176	rs3791138	A	C	44050027	0.2162	6.79963e-13	0.0173809	0.00241959	0.854534	PTPRF	0	intronic	0.003	4	4
1	4	rs2842176	rs3828150	T	C	44050856	0.2163	6.54078e-13	0.017502	0.00243465	0.854084	PTPRF	0	intronic	0.074	5	4
1	4	rs673253	rs6698389	A	G	44051574	0.3724	1.61604e-08	0.011845	0.00209693	0.777968	PTPRF	0	intronic	5.433	5	4
1	4	rs673253	rs61769642	G	A	44051630	0.3732	1.0199e-08	0.0119921	0.00209382	0.777217	PTPRF	0	intronic	1.176	5	4
1	4	rs673253	rs3791139	T	C	44051771	0.37	1.33504e-08	0.0119054	0.00209546	0.774072	PTPRF	0	intronic	4.733	5	4
1	4	rs673253	rs3791140	G	A	44051778	0.3699	1.8508e-08	0.0118014	0.00209787	0.774531	PTPRF	0	intronic	1.958	5	4
1	4	rs673253	rs501299	A	C	44051834	0.3726	1.6245e-08	0.011843	0.00209689	0.777435	PTPRF	0	intronic	0.26	5	4
1	4	rs2842176	rs10890261	T	G	44052377	0.2164	5.77709e-13	0.0174405	0.00242039	0.854676	PTPRF	0	intronic	5.969	5	4
1	4	rs58097944	rs58097944	G	A	44054994	0.4525	7.00389e-11	0.0132187	0.00202723	1	PTPRF	0	intronic	1.91	5	4
1	4	rs2842176	rs573350	T	C	44057950	0.2164	6.10808e-13	0.0174295	0.00242142	0.854676	PTPRF	0	intronic	1.482	4	4
1	4	rs673253	rs605709	C	T	44058467	0.3724	1.67434e-08	0.0118323	0.00209694	0.777766	PTPRF	0	intronic	8.228	5	4
1	4	rs673253	rs72673082	G	A	44059242	0.3708	1.94089e-08	0.0117807	0.00209727	0.777014	PTPRF	0	intronic	5	5	4
1	4	rs673253	rs583040	G	A	44060483	0.3723	1.81999e-08	0.0118034	0.00209716	0.779393	PTPRF	0	intronic	0.315	5	4
1	4	rs2842176	rs674725	C	T	44061795	0.2159	9.75996e-13	0.0174643	0.0024481	0.851048	PTPRF	0	intronic	2.913	5	4
1	4	rs673253	rs673253	C	T	44062154	0.437	4.70527e-12	0.0141205	0.00204225	1	PTPRF	0	intronic	5.138	NA	4
1	4	rs673253	rs673242	C	T	44062159	0.3712	2.04167e-08	0.0117644	0.00209763	0.780876	PTPRF	0	intronic	3.586	NA	4
1	4	rs673253	rs56175694	C	T	44065148	0.372	1.71752e-08	0.0118242	0.00209712	0.77839	PTPRF	0	intronic	6.505	5	1
1	4	rs673253	rs596522	C	A	44066424	0.3722	1.8311e-08	0.0118006	0.00209705	0.778794	PTPRF	0	intronic	0.964	5	4
1	4	rs2842176	rs530373	A	G	44070032	0.2725	4.85525e-10	0.0140592	0.00225898	0.652021	PTPRF	0	intronic	0.066	4	4
1	4	rs673253	rs17371903	A	G	44070691	0.3719	4.76976e-08	0.0114381	0.00209502	0.772699	PTPRF	0	intronic	8.464	5	4
1	4	rs2842176	rs631248	G	A	44071221	0.2193	8.64828e-13	0.0171473	0.00239807	0.836841	PTPRF	0	exonic	10.84	5	4
1	4	rs512579	rs512579	T	C	44071853	0.1585	2.78933e-09	0.0157451	0.00264911	1	PTPRF	0	intronic	5.726	5	4
1	4	rs2842176	rs539096	A	G	44072420	0.2199	2.12035e-12	0.0170689	0.00242927	0.823988	PTPRF	0	intronic	7.185	3a	4
1	4	rs2842176	1:44075505:C_G	C	G	44075505	0.2207	NA	NA	NA	0.821669	PTPRF	0	intronic	1.967	5	4
1	4	rs549845	rs11210887	G	A	44076019	0.2997	3.3523e-11	0.0143971	0.00217145	0.998571	PTPRF	0	intronic	17.11	6	4
1	4	rs549845	rs549845	G	A	44076469	0.2993	3.22556e-11	0.0144312	0.00217472	1	PTPRF	0	intronic	1.944	7	4
1	4	rs549845	rs499257	T	C	44078384	0.3248	5.00525e-10	0.0132692	0.00213368	0.891332	PTPRF	0	intronic	7.578	5	4
1	4	rs12410444	rs3791151	C	A	44078602	0.3455	1.75697e-08	0.0120264	0.00213448	0.745724	PTPRF	0	intronic	8.28	5	4
1	4	rs549845	rs603542	T	C	44079411	0.3245	4.42763e-10	0.0133162	0.00213464	0.891851	PTPRF	0	intronic	2.085	4	4
1	4	rs12410444	rs55684236	G	A	44080009	0.3452	1.59064e-08	0.012063	0.00213448	0.746962	PTPRF	0	intronic	4.948	4	4
1	4	rs516921	rs588657	T	C	44080412	0.2463	4.47609e-11	0.0152736	0.0023186	0.751633	PTPRF	0	intronic	0.983	7	4
1	4	rs516921	1:44080543:A_AT	AT	A	44080543	0.2454	NA	NA	NA	0.752311	PTPRF	0	intronic	0.136	NA	4
1	4	rs516921	1:44081389:C_T	C	T	44081389	0.2444	NA	NA	NA	0.75281	PTPRF	0	intronic	0.485	7	4
1	4	rs516921	rs516790	T	G	44081712	0.2486	5.79059e-11	0.0153324	0.00234116	0.746048	PTPRF	0	intronic	5.321	1f	4
1	4	rs516921	rs516921	T	G	44081762	0.1945	9.98844e-09	0.0145167	0.00253305	1	PTPRF	0	intronic	6.854	5	4
1	4	rs516921	rs517849	A	C	44081873	0.2459	4.92815e-11	0.015417	0.00234547	0.754724	PTPRF	0	intronic	0.132	5	4
1	4	rs516921	rs667676	G	A	44082216	0.2459	5.02361e-11	0.0154065	0.00234489	0.753868	PTPRF	0	intronic	3.84	5	4
1	4	rs549845	rs653953	G	A	44083015	0.3235	4.80288e-10	0.0133777	0.00214889	0.887962	PTPRF	0	intronic	6.796	2b	4
1	4	rs516921	rs571862	C	T	44083110	0.2456	5.60501e-11	0.0153655	0.00234448	0.755352	PTPRF	0	intronic	3.953	4	4
1	4	rs516921	rs641365	T	C	44083507	0.2458	5.58647e-11	0.0153658	0.00234435	0.754608	PTPRF	0	exonic	6.077	NA	4
1	4	rs516921	rs641351	G	A	44083519	0.2462	4.49667e-11	0.0154386	0.0023439	0.754019	PTPRF	0	exonic	12.07	5	4
1	4	rs516921	rs639929	A	G	44083874	0.2454	4.53729e-11	0.0154454	0.00234541	0.756171	PTPRF	0	intronic	4.655	5	4
1	4	rs516921	rs1143701	C	T	44084739	0.2459	5.35775e-11	0.0153819	0.00234457	0.754547	PTPRF	0	exonic	15.41	NA	3
1	4	rs549845	rs1143702	C	T	44086831	0.3242	5.09272e-10	0.0133363	0.00214541	0.886611	PTPRF	0	exonic	11.47	NA	4
1	4	rs516921	rs673485	C	T	44087496	0.2308	3.77264e-09	0.0140743	0.00238796	0.676665	PTPRF	0	intronic	5.834	NA	4
1	4	rs516921	rs643445	A	G	44089632	0.245	5.75868e-11	0.0153644	0.00234576	0.754193	PTPRF	288	downstream	2.479	NA	4
1	4	rs516921	rs559575	A	G	44089940	0.2454	5.77167e-11	0.0153636	0.00234576	0.754738	PTPRF	596	downstream	0.039	NA	4
1	4	rs516921	rs531459	T	C	44090675	0.2454	5.707e-11	0.0153676	0.00234576	0.75475	PTPRF	1331	intergenic	2.636	NA	4
1	4	rs516921	rs628342	C	T	44090736	0.2454	5.81749e-11	0.0153604	0.0023457	0.75475	PTPRF	1392	intergenic	4.19	NA	4
1	4	rs516921	rs2916568	A	G	44091274	0.2451	5.88988e-11	0.0153559	0.00234566	0.75655	PTPRF	1930	intergenic	2.943	NA	4
1	4	rs549845	1:44092542:C_CA	CA	C	44092542	0.3285	NA	NA	NA	0.872765	PTPRF	3198	intergenic	2.738	NA	4
1	4	rs516921	rs10890268	A	G	44095108	0.2451	5.83705e-11	0.0153597	0.00234576	0.753617	PTPRF	5764	intergenic	2.963	6	5
1	4	rs549845	1:44096568:A_ATT	ATT	A	44096568	0.3343	NA	NA	NA	0.872326	PTPRF	7224	intergenic	4.147	NA	5
1	4	rs656131	1:44097055:A_AT	A	AT	44097055	0.2518	NA	NA	NA	0.709376	PTPRF	7711	intergenic	3.383	NA	5
1	4	rs516921	1:44097353:C_CT	C	CT	44097353	0.169	NA	NA	NA	0.73681	PTPRF	8009	intergenic	5.372	NA	5
1	4	rs12410444	rs12405972	G	T	44097438	0.345	4.14707e-09	0.0125537	0.00213563	0.74863	PTPRF	8094	intergenic	0.081	7	5
1	4	rs516921	1:44097514:C_G	G	C	44097514	0.2458	NA	NA	NA	0.754362	PTPRF	8170	intergenic	0.843	6	5
1	4	rs549845	rs2970610	T	C	44097530	0.3247	6.50913e-10	0.0131821	0.00213386	0.88928	PTPRF	8186	intergenic	1.036	6	5
1	4	rs12410444	rs61769649	G	A	44098506	0.345	1.43075e-08	0.0121092	0.00213579	0.748635	PTPRF	9162	intergenic	0.368	7	5
1	4	rs516921	1:44098651:C_G	C	G	44098651	0.2338	NA	NA	NA	0.754489	PTPRF	9307	intergenic	0.067	7	5
1	4	rs2842176	1:44098739:C_T	T	C	44098739	0.2303	NA	NA	NA	0.769756	PTPRF	9395	intergenic	0.626	6	5
1	4	rs516921	1:44098746:A_G	G	A	44098746	0.2436	NA	NA	NA	0.750721	PTPRF	9402	intergenic	2.7	6	5
1	4	rs516921	1:44098790:A_ATG	ATG	A	44098790	0.2332	NA	NA	NA	0.755464	PTPRF	9446	intergenic	NA	NA	5
1	4	rs58097944	1:44098868:G_GTA	G	GTA	44098868	0.4051	NA	NA	NA	0.820451	PTPRF	9524	intergenic	NA	NA	5
1	4	rs516921	1:44098904:G_GAAA	GAAA	G	44098904	0.2456	NA	NA	NA	0.754343	PTPRF	9560	intergenic	0.507	NA	5
1	4	rs516921	rs585711	G	T	44099863	0.243	6.25198e-11	0.0153299	0.00234489	0.749622	PTPRF	10519	intergenic	1.232	NA	5
1	4	rs516921	rs585652	T	C	44099910	0.2432	6.25198e-11	0.0153299	0.00234489	0.749876	PTPRF	10566	intergenic	12.15	NA	5
1	4	rs549845	rs11210892	G	A	44100084	0.3245	6.96406e-10	0.0131447	0.00213149	0.889347	PTPRF	10740	intergenic	7.636	5	5
1	4	rs516921	1:44101440:A_T	A	T	44101440	0.248	NA	NA	NA	0.749724	PTPRF	12096	intergenic	1.258	6	5
1	4	rs12410444	rs35393217	G	A	44101648	0.3451	1.31923e-08	0.0121379	0.00213562	0.748588	PTPRF	12304	intergenic	0.13	4	5
1	4	rs516921	1:44101714:A_T	T	A	44101714	0.2456	NA	NA	NA	0.754331	PTPRF	12370	intergenic	1.445	4	5
1	4	rs516921	rs664336	A	G	44101800	0.2456	6.22392e-11	0.0153315	0.00234489	0.754331	PTPRF	12456	intergenic	1.092	NA	5
1	4	rs549845	1:44102183:C_CT	CT	C	44102183	0.4122	NA	NA	NA	0.764489	PTPRF	12839	intergenic	9.269	NA	5
1	4	rs516921	rs530201	T	C	44102257	0.2456	6.26606e-11	0.0153294	0.00234493	0.754343	PTPRF	12913	intergenic	0.111	5	5
1	4	rs12410444	rs35290231	G	A	44103033	0.345	1.37253e-08	0.0121238	0.00213568	0.748635	KDM4A	12795	intergenic	3.168	6	5
1	4	rs516921	rs2970606	A	G	44103498	0.2479	9.64118e-11	0.0151314	0.00233781	0.745133	KDM4A	12330	intergenic	0.104	7	5
1	4	rs516921	rs564318	G	A	44103714	0.2479	9.9244e-11	0.0151212	0.00233781	0.745133	KDM4A	12114	intergenic	0.256	7	5
1	4	rs516921	1:44104455:C_G	G	C	44104455	0.2606	NA	NA	NA	0.717662	KDM4A	11373	intergenic	0.42	7	5
1	4	rs516921	1:44104461:C_G	G	C	44104461	0.2607	NA	NA	NA	0.717632	KDM4A	11367	intergenic	0.024	6	5
1	4	rs516921	1:44104466:G_T	T	G	44104466	0.2606	NA	NA	NA	0.717662	KDM4A	11362	intergenic	0.024	6	5
1	4	rs516921	1:44104574:G_T	T	G	44104574	0.2479	NA	NA	NA	0.745133	KDM4A	11254	intergenic	0.601	6	5
1	4	rs516921	1:44104616:A_AT	A	AT	44104616	0.2457	NA	NA	NA	0.753657	KDM4A	11212	intergenic	0.025	NA	5
1	4	rs516921	1:44104618:A_AT	A	AT	44104618	0.2457	NA	NA	NA	0.753657	KDM4A	11210	intergenic	0.516	NA	5
1	4	rs516921	rs486883	C	T	44105004	0.2479	1.033e-10	0.0151072	0.00233784	0.745133	KDM4A	10824	intergenic	3.861	6	5
1	4	rs516921	rs649504	T	C	44105948	0.248	1.03761e-10	0.0151058	0.00233787	0.745133	KDM4A	9880	intergenic	2.216	NA	5
1	4	rs516921	1:44105988:A_AT	A	AT	44105988	0.2407	NA	NA	NA	0.737968	KDM4A	9840	intergenic	NA	NA	5
1	4	rs516921	rs574736	C	T	44106266	0.248	1.04223e-10	0.0151041	0.00233784	0.745133	KDM4A	9562	intergenic	3.613	3a	5
1	4	rs516921	rs636547	C	A	44106516	0.248	1.04223e-10	0.0151016	0.00233746	0.744928	KDM4A	9312	intergenic	3.033	NA	5
1	4	rs516921	rs581005	G	T	44106986	0.248	1.05154e-10	0.0151009	0.00233784	0.745095	KDM4A	8842	intergenic	0.802	7	5
1	4	rs549845	rs2367724	C	T	44107428	0.3259	1.2458e-08	0.0122197	0.00214632	0.87588	KDM4A	8400	intergenic	1.518	6	5
1	4	rs516921	1:44107777:C_T	C	T	44107777	0.248	NA	NA	NA	0.745007	KDM4A	8051	intergenic	1.406	7	5
1	4	rs516921	rs694197	C	T	44107956	0.2473	4.13069e-10	0.0146088	0.00233777	0.748471	KDM4A	7872	intergenic	0.734	7	5
1	4	rs516921	1:44108119:A_T	A	T	44108119	0.248	NA	NA	NA	0.745032	KDM4A	7709	intergenic	4.288	7	5
1	4	rs516921	rs594293	A	G	44109199	0.2475	1.13154e-10	0.0150745	0.00233777	0.7445	KDM4A	6629	intergenic	11.64	6	5
1	4	rs516921	1:44109816:G_T	T	G	44109816	0.2729	NA	NA	NA	0.705133	KDM4A	6012	intergenic	0.327	3a	5
1	4	rs516921	rs609171	A	C	44110216	0.248	4.49725e-10	0.0145763	0.00233755	0.745133	KDM4A	5612	intergenic	1.621	5	7
1	4	rs516921	rs620851	A	G	44110489	0.2481	1.18421e-10	0.0150572	0.00233759	0.744892	KDM4A	5339	intergenic	5.235	5	5
1	4	rs516921	rs623965	A	G	44111187	0.2477	1.1855e-10	0.015058	0.00233777	0.745441	KDM4A	4641	intergenic	8.731	5	5
1	4	rs12410444	rs55666439	T	G	44111212	0.3452	1.85074e-08	0.0120137	0.00213562	0.748897	KDM4A	4616	intergenic	6.641	5	5
1	4	rs12410444	1:44111963:A_T	A	T	44111963	0.3453	NA	NA	NA	0.748877	KDM4A	3865	intergenic	0.486	7	5
1	4	rs516921	rs72883034	T	C	44112379	0.2478	4.41574e-10	0.0145842	0.00233774	0.745211	KDM4A	3449	intergenic	0.092	6	5
1	4	rs516921	1:44112695:C_CA	CA	C	44112695	0.2497	NA	NA	NA	0.74182	KDM4A	3133	intergenic	4.681	NA	5
1	4	rs12410444	1:44113108:C_CA	C	CA	44113108	0.3451	NA	NA	NA	0.748521	KDM4A	2720	intergenic	6.684	NA	5
1	4	rs516921	1:44113156:A_G	A	G	44113156	0.2477	NA	NA	NA	0.745542	KDM4A	2672	intergenic	0.188	6	5
1	4	rs516921	1:44113441:C_T	C	T	44113441	0.2477	NA	NA	NA	0.745542	KDM4A	2387	intergenic	0.601	6	5
1	4	rs516921	rs617521	G	T	44114199	0.2477	1.1531e-10	0.0150689	0.00233793	0.745542	KDM4A	1629	intergenic	3.524	1f	1
1	4	rs516921	1:44114405:A_T	T	A	44114405	0.2477	NA	NA	NA	0.745542	KDM4A	1423	intergenic	0.036	2b	1
1	4	rs516921	1:44114661:A_AT	A	AT	44114661	0.2477	NA	NA	NA	0.745542	KDM4A	1167	intergenic	8.573	NA	1
1	4	rs516921	rs519357	A	G	44115022	0.2482	1.48113e-09	0.0141365	0.002338	0.743905	KDM4A	806	upstream	6.165	7	1
1	4	rs516921	1:44115054:A_C	C	A	44115054	0.2482	NA	NA	NA	0.743905	KDM4A	774	upstream	4.645	5	1
1	4	rs12410444	rs517191	G	A	44116466	0.3451	1.60245e-08	0.0120455	0.00213187	0.748521	KDM4A	0	intronic	4.066	4	1
1	4	rs12410444	rs660899	G	T	44117006	0.3454	1.69772e-08	0.0120246	0.00213191	0.747653	KDM4A	0	intronic	3.75	5	1
1	4	rs12410444	rs61768371	G	A	44118406	0.3452	5.03552e-09	0.0124851	0.00213566	0.753142	KDM4A	0	intronic	0.988	7	1
1	4	rs58097944	rs597041	T	C	44118510	0.4734	1.35507e-06	0.00977905	0.00202402	0.671562	KDM4A	0	intronic	0.256	7	1
1	4	rs58097944	1:44119997:A_T	T	A	44119997	0.4728	NA	NA	NA	0.670829	KDM4A	0	intronic	15.13	3a	3
1	4	rs12410444	1:44121557:C_G	C	G	44121557	0.3451	NA	NA	NA	0.753445	KDM4A	0	intronic	3.223	1f	4
1	4	rs12410444	rs11589584	T	G	44122473	0.3451	1.60074e-08	0.012066	0.00213543	0.75335	KDM4A	0	intronic	0.023	7	4
1	4	rs516921	rs509173	G	A	44123502	0.2456	1.0193e-10	0.0151131	0.00233803	0.744116	KDM4A	0	intronic	0.876	7	4
1	4	rs516921	rs559481	A	G	44123866	0.1973	1.67827e-08	0.0141993	0.00251659	0.982083	KDM4A	0	intronic	0.385	6	4
1	4	rs12410444	rs61768372	C	T	44123988	0.345	1.58223e-08	0.0120709	0.00213554	0.752914	KDM4A	0	intronic	5.891	7	4
1	4	rs12410444	1:44126709:C_G	G	C	44126709	0.345	NA	NA	NA	0.76004	KDM4A	0	intronic	0.039	5	4
1	4	rs516921	rs1973512	A	G	44128047	0.247	1.14357e-09	0.014234	0.00233806	0.745824	KDM4A	0	intronic	0.39	NA	4
1	4	rs656131	rs656131	T	C	44129099	0.3201	3.01963e-09	0.0128919	0.00217381	1	KDM4A	0	intronic	10.07	NA	4
1	4	rs656131	rs6658300	T	C	44129209	0.2964	5.17257e-09	0.0128805	0.00220499	0.91191	KDM4A	0	intronic	8.028	6	4
1	4	rs656131	rs669446	A	G	44129779	0.3178	4.72032e-09	0.0127681	0.00218006	0.871408	KDM4A	0	intronic	5.236	NA	4
1	4	rs12410444	rs489319	C	T	44131794	0.3282	3.72515e-11	0.0142106	0.00214836	0.835566	KDM4A	0	intronic	5.777	NA	4
1	4	rs12119149	rs607062	T	C	44133016	0.2593	5.84712e-12	0.0158519	0.00230294	0.760054	KDM4A	0	intronic	2.21	6	4
1	4	rs12410444	rs618678	C	T	44133299	0.328	3.2308e-11	0.0142913	0.00215371	0.836256	KDM4A	0	intronic	6.135	NA	4
1	4	rs12410444	rs3791033	T	C	44134077	0.3267	4.54377e-11	0.0142421	0.00216275	0.836615	KDM4A	0	intronic	6.236	6	4
1	4	rs12119149	rs586339	C	A	44137257	0.2594	5.92608e-12	0.0158425	0.00230222	0.757971	KDM4A	0	exonic	13.86	NA	3
1	4	rs12410444	rs10789442	A	C	44140075	0.3317	6.99377e-10	0.0132971	0.00215644	0.824828	KDM4A	0	intronic	9.076	6	4
1	4	rs12410444	rs9787076	A	C	44141149	0.328	3.13889e-11	0.0143618	0.00216295	0.839562	KDM4A	0	intronic	2.015	5	4
1	4	rs12410444	rs3791034	A	G	44145130	0.332	3.54768e-11	0.014286	0.00215741	0.825727	KDM4A	0	intronic	9.653	5	4
1	4	rs12410444	1:44147579:G_GT	GT	G	44147579	0.295	NA	NA	NA	0.885759	KDM4A	0	intronic	0.499	NA	4
1	4	rs12410444	rs4660257	T	C	44148168	0.2929	5.52097e-11	0.0145786	0.00222365	0.987596	KDM4A	0	intronic	1.101	7	4
1	4	rs12410444	rs4660740	A	G	44148617	0.2446	2.52023e-08	0.0131505	0.00236015	0.776614	KDM4A	0	intronic	14.51	6	4
1	4	rs12119149	rs6697354	T	G	44151015	0.2784	7.63799e-12	0.0153107	0.00223671	0.915948	KDM4A	0	intronic	5.223	7	4
1	4	rs12119149	1:44151435:T_TCAA	T	TCAA	44151435	0.2774	NA	NA	NA	0.917857	KDM4A	0	intronic	NA	NA	4
1	4	rs12410444	rs61768374	T	G	44151633	0.2929	4.67835e-11	0.0146162	0.00222102	0.992214	KDM4A	0	intronic	4.723	5	4
1	4	rs12410444	rs113688544	C	T	44151911	0.2436	1.76988e-08	0.0133129	0.00236333	0.77709	KDM4A	0	intronic	2.613	7	4
1	4	rs12410444	rs1971342	G	A	44152189	0.293	5.05959e-11	0.0146103	0.00222407	0.992222	KDM4A	0	intronic	3.591	7	4
1	4	rs12410444	rs11805774	G	A	44152715	0.2929	1.79057e-10	0.0141864	0.00222416	0.992213	KDM4A	0	intronic	6.758	6	4
1	4	rs12410444	1:44153619:C_G	G	C	44153619	0.2929	NA	NA	NA	0.992218	KDM4A	0	intronic	5.047	5	4
1	4	rs12410444	1:44154479:C_G	G	C	44154479	0.2932	NA	NA	NA	0.99149	KDM4A	0	intronic	0.231	4	3
1	4	rs12119149	rs3791036	A	G	44155383	0.2774	4.44573e-12	0.0154826	0.00223664	0.920507	KDM4A	0	intronic	7.412	5	4
1	4	rs12410444	1:44158129:C_G	C	G	44158129	0.2932	NA	NA	NA	0.99221	KDM4A	0	intronic	2.282	5	4
1	4	rs12410444	1:44162584:C_CA	C	CA	44162584	0.293	NA	NA	NA	0.992461	KDM4A	0	intronic	4.737	NA	4
1	4	rs12410444	rs56319043	C	T	44171211	0.2436	3.89284e-09	0.0139248	0.00236467	0.782827	KDM4A-AS1	0	ncRNA_intronic	14.65	5	3
1	4	rs12410444	rs112984125	G	A	44173423	0.2915	1.6151e-10	0.0141981	0.00222051	0.998532	KDM4A-AS1:ST3GAL3	00:00:00	ncRNA_intronic	10.02	2b	1
1	4	rs783301	rs304300	T	G	44174793	0.1074	1.87672e-08	0.0181218	0.0032228	0.706565	ST3GAL3	0	intronic	11.62	5	1
1	4	rs12119149	rs304303	T	G	44178070	0.2704	4.98556e-13	0.0164411	0.00227537	0.886131	ST3GAL3:RP11-184I16.4	00:00:00	ncRNA_intronic	3.392	NA	2
1	4	rs12410444	1:44181245:T_TA	TA	T	44181245	0.2977	NA	NA	NA	0.991781	ST3GAL3:RP11-184I16.4	00:00:00	ncRNA_intronic	NA	NA	5
1	4	rs12410444	rs17531412	A	G	44182244	0.2927	1.22199e-11	0.015062	0.00222232	0.999029	ST3GAL3:RP11-184I16.4	00:00:00	ncRNA_intronic	0.537	4	1
1	4	rs12119149	rs6429636	G	T	44183540	0.279	3.94698e-13	0.0162349	0.00223702	0.931493	ST3GAL3:RP11-184I16.4	00:00:00	ncRNA_intronic	0.006	6	5
1	4	rs12410444	rs112361411	C	T	44183923	0.2925	4.88572e-11	0.0146111	0.00222243	0.99903	ST3GAL3:RP11-184I16.4	00:00:00	ncRNA_intronic	2.128	6	5
1	4	rs12410444	1:44184192:G_GT	G	GT	44184192	0.2918	NA	NA	NA	0.999513	ST3GAL3:RP11-184I16.4	00:00:00	ncRNA_intronic	2.02	NA	5
1	4	rs12119149	1:44186444:A_T	A	T	44186444	0.279	NA	NA	NA	0.930955	ST3GAL3:RP11-184I16.4	00:00:00	ncRNA_intronic	4.867	5	2
1	4	rs12410444	1:44186812:A_T	A	T	44186812	0.2927	NA	NA	NA	0.999513	ST3GAL3:RP11-184I16.4	00:00:00	ncRNA_intronic	1.641	7	5
1	4	rs12410444	rs12410155	A	C	44188465	0.2927	3.79565e-11	0.014683	0.00222071	1	ST3GAL3:RP11-184I16.4	00:00:00	ncRNA_intronic	1.459	5	5
1	4	rs12410444	rs12410444	A	G	44188719	0.2927	9.41721e-12	0.0151346	0.00222073	1	ST3GAL3:RP11-184I16.4	00:00:00	ncRNA_intronic	8.037	5	5
1	4	rs12410444	1:44189311:C_CT	C	CT	44189311	0.2927	NA	NA	NA	1	ST3GAL3:RP11-184I16.4	00:00:00	ncRNA_intronic	1.306	NA	4
1	4	rs12119149	rs11210907	C	T	44191759	0.2788	5.45244e-13	0.0161266	0.00223561	0.931734	ST3GAL3:RP11-184I16.4	00:00:00	ncRNA_intronic	7.658	6	5
1	4	rs12119149	rs10890275	T	G	44194216	0.2791	5.97444e-13	0.0161064	0.00223667	0.931992	ST3GAL3	0	intronic	2.799	7	4
1	4	rs12119149	rs4660259	A	G	44194534	0.2792	2.57967e-12	0.0156477	0.00223573	0.931523	ST3GAL3	0	intronic	0.04	6	4
1	4	rs12119149	rs4660260	T	C	44195353	0.2794	5.91091e-13	0.0161029	0.00223573	0.929062	ST3GAL3	0	intronic	0.722	6	5
1	4	rs12119149	rs4660743	C	T	44195404	0.279	6.25681e-13	0.0160651	0.00223288	0.933002	ST3GAL3	0	intronic	2.937	7	5
1	4	rs12119149	1:44195619:A_AAG	AAG	A	44195619	0.2779	NA	NA	NA	0.93043	ST3GAL3	0	intronic	9.177	NA	5
1	4	rs12410444	1:44196194:G_GTTTCTGATTTCTT	GTTTCTGATTTCTT	G	44196194	0.2921	NA	NA	NA	0.998786	ST3GAL3	0	intronic	NA	NA	5
1	4	rs12410444	1:44196242:C_CT	CT	C	44196242	0.4003	NA	NA	NA	0.704497	ST3GAL3	0	intronic	2.187	NA	5
1	4	rs12119149	1:44196416:A_T	A	T	44196416	0.2791	NA	NA	NA	0.933551	ST3GAL3	0	intronic	7.917	6	5
1	4	rs12119149	rs3862228	C	T	44196945	0.2791	5.91972e-13	0.0161011	0.00223554	0.933551	ST3GAL3	0	intronic	0.96	NA	5
1	4	rs12119149	1:44197228:A_AT	A	AT	44197228	0.3046	NA	NA	NA	0.840355	ST3GAL3	0	intronic	0.43	NA	5
1	4	rs12410444	rs6429637	A	G	44198531	0.3045	6.93351e-11	0.0142559	0.00218579	0.939816	ST3GAL3	0	intronic	8.385	6	5
1	4	rs12119149	1:44198651:C_CT	C	CT	44198651	0.2676	NA	NA	NA	0.970333	ST3GAL3	0	intronic	0.444	NA	5
1	4	rs12410444	rs6673970	A	C	44199469	0.3052	7.89776e-11	0.0142164	0.00218628	0.94028	ST3GAL3	0	intronic	0.14	7	5
1	4	rs12410444	rs3791040	A	G	44202733	0.305	6.1621e-11	0.0142569	0.00218004	0.939265	ST3GAL3	0	intronic	2.046	7	4
1	4	rs12410444	1:44202786:C_CA	C	CA	44202786	0.3046	NA	NA	NA	0.940178	ST3GAL3	0	intronic	7.676	NA	4
1	4	rs12119149	rs3791041	A	G	44202991	0.2675	3.32439e-13	0.0164942	0.00226551	0.992287	ST3GAL3	0	intronic	4.745	6	4
1	4	rs12119149	rs10749850	T	C	44205094	0.2666	4.03476e-13	0.016462	0.00226924	0.99432	ST3GAL3	0	intronic	1.925	7	4
1	4	rs12410444	rs1013793	C	T	44207553	0.3036	3.31053e-10	0.0137212	0.00218369	0.934993	ST3GAL3	0	intronic	16.51	NA	4
1	4	rs12410444	rs1029632	C	A	44207899	0.3036	3.24305e-10	0.0137286	0.00218375	0.934993	ST3GAL3	0	intronic	5.069	NA	4
1	4	rs12410444	rs1472661	C	T	44209075	0.3042	3.16728e-10	0.013737	0.00218381	0.93505	ST3GAL3	0	intronic	1.503	NA	4
1	4	rs12119149	1:44209514:T_TCC	T	TCC	44209514	0.2796	NA	NA	NA	0.956088	ST3GAL3	0	intronic	2.545	NA	4
1	4	rs12410444	rs59305903	C	T	44210191	0.3042	8.39772e-11	0.0141799	0.00218377	0.934809	ST3GAL3	0	intronic	0.312	6	4
1	4	rs12119149	1:44210253:C_G	G	C	44210253	0.2681	NA	NA	NA	0.99871	ST3GAL3	0	intronic	0.069	6	4
1	4	rs12410444	1:44210326:A_T	A	T	44210326	0.3456	NA	NA	NA	0.869028	ST3GAL3	0	intronic	0.601	6	4
1	4	rs12410444	1:44210387:A_T	T	A	44210387	0.2992	NA	NA	NA	0.932755	ST3GAL3	0	intronic	8.679	6	4
1	4	rs12119149	rs6429638	A	G	44211010	0.2681	3.8317e-13	0.0164447	0.00226469	0.99871	ST3GAL3	0	intronic	6.303	1f	4
1	4	rs12410444	1:44211119:A_ACT	A	ACT	44211119	0.3048	NA	NA	NA	0.933649	ST3GAL3	0	intronic	3.683	NA	4
1	4	rs12119149	rs2158956	T	C	44211697	0.2681	3.83386e-13	0.0164436	0.00226456	0.998968	ST3GAL3	0	intronic	0.131	NA	4
1	4	rs12119149	1:44212133:A_AT	A	AT	44212133	0.2617	NA	NA	NA	0.893947	ST3GAL3	0	intronic	0.721	NA	4
1	4	rs12119149	rs28833034	A	G	44212942	0.2682	3.83386e-13	0.0164436	0.00226456	0.99871	ST3GAL3	0	intronic	4.494	7	4
1	4	rs12410444	1:44213051:C_G	C	G	44213051	0.3025	NA	NA	NA	0.934704	ST3GAL3	0	intronic	0.783	6	4
1	4	rs12119149	rs7549094	C	A	44213178	0.2686	3.83386e-13	0.0164436	0.00226456	0.997418	ST3GAL3	0	intronic	1.752	6	4
1	4	rs12410444	rs7551551	C	A	44213482	0.3035	1.19719e-10	0.0141875	0.00220313	0.936802	ST3GAL3	0	intronic	5.858	3a	4
1	4	rs12410444	1:44214269:A_T	A	T	44214269	0.3035	NA	NA	NA	0.936744	ST3GAL3	0	intronic	0.246	6	4
1	4	rs12119149	1:44214545:T_TA	TA	T	44214545	0.2676	NA	NA	NA	0.998965	ST3GAL3	0	intronic	9.933	NA	4
1	4	rs12410444	rs56338811	A	G	44214888	0.3043	3.2329e-10	0.0137208	0.00218234	0.935091	ST3GAL3	0	intronic	3.449	7	4
1	4	rs12410444	rs56367078	G	T	44215015	0.3042	3.28907e-10	0.0137239	0.00218377	0.935305	ST3GAL3	0	intronic	0.889	6	4
1	4	rs12410444	rs56701980	T	C	44215412	0.3043	3.06243e-10	0.0137396	0.00218242	0.935091	ST3GAL3	0	intronic	6.94	5	4
1	4	rs12410444	rs12062824	A	G	44215859	0.3044	3.23625e-10	0.0137158	0.00218161	0.93455	ST3GAL3	0	intronic	2.239	4	4
1	4	rs12410444	rs6668616	T	C	44216376	0.3043	3.24987e-10	0.0137144	0.00218161	0.935091	ST3GAL3	0	intronic	4.332	5	5
1	4	rs12410444	rs11584382	C	T	44216634	0.3039	5.23196e-10	0.0135924	0.00218809	0.935058	ST3GAL3	0	intronic	1.65	7	5
1	4	rs12119149	rs6669157	T	C	44216876	0.2681	3.8149e-13	0.016445	0.00226453	0.998968	ST3GAL3	0	intronic	0.29	6	5
1	4	rs12410444	rs6700256	G	A	44216887	0.3044	3.30231e-10	0.0137091	0.00218163	0.93507	ST3GAL3	0	intronic	1.403	7	5
1	4	rs12410444	rs6429639	G	A	44217753	0.3044	3.30265e-10	0.0137226	0.00218379	0.934831	ST3GAL3	0	intronic	2.97	7	4
1	4	rs12119149	rs3791042	T	C	44219275	0.2681	3.50632e-13	0.0164713	0.00226461	0.998968	ST3GAL3	0	intronic	3.069	4	4
1	4	rs12410444	rs3791043	G	T	44219546	0.304	3.32008e-10	0.0137162	0.00218306	0.935209	ST3GAL3	0	intronic	1.312	7	4
1	4	rs12410444	rs3791044	G	A	44219933	0.3036	4.8137e-10	0.013712	0.00220271	0.936833	ST3GAL3	0	intronic	0.088	7	4
1	4	rs12410444	rs6678767	G	A	44220670	0.3043	3.33749e-10	0.0137054	0.00218161	0.935091	ST3GAL3	0	intronic	2.638	7	5
1	4	rs12410444	rs11210912	T	G	44220737	0.3015	3.21281e-10	0.0137183	0.00218161	0.932114	ST3GAL3	0	intronic	6.948	6	5
1	4	rs12410444	rs61768408	G	A	44220747	0.2519	3.13118e-08	0.012894	0.00232998	0.717466	ST3GAL3	0	intronic	3.81	6	5
1	4	rs12410444	1:44221787:A_G	A	G	44221787	0.3151	NA	NA	NA	0.903464	ST3GAL3	0	intronic	0.71	6	5
1	4	rs12410444	rs11581514	A	G	44222204	0.3048	3.27869e-10	0.013725	0.00218377	0.934738	ST3GAL3	0	intronic	3.16	6	5
1	4	rs12119149	1:44222218:T_TAC	TAC	T	44222218	0.3115	NA	NA	NA	0.931282	ST3GAL3	0	intronic	NA	NA	5
1	4	rs12410444	rs11587515	C	T	44222570	0.3047	4.66496e-10	0.0136287	0.0021876	0.931269	ST3GAL3	0	intronic	4.389	7	5
1	4	rs12119149	rs11210913	G	A	44222597	0.2674	4.55551e-13	0.0164124	0.00226755	0.998193	ST3GAL3	0	intronic	3.094	6	5
1	4	rs12410444	rs11210914	T	C	44223456	0.3019	3.15522e-10	0.013738	0.00218377	0.933734	ST3GAL3	0	intronic	0.032	4	2
1	4	rs12410444	1:44223676:T_TAAAC	TAAAC	T	44223676	0.3047	NA	NA	NA	0.933906	ST3GAL3	0	intronic	8.876	NA	5
1	4	rs12410444	rs72678674	G	A	44224688	0.252	1.02295e-07	0.0124389	0.00233699	0.714867	ST3GAL3	0	intronic	0.319	7	5
1	4	rs12410444	rs112518613	T	C	44224985	0.3046	3.2845e-10	0.0137108	0.00218161	0.934379	ST3GAL3	0	intronic	1.243	6	5
1	4	rs12119149	rs7513994	A	G	44225051	0.2098	6.34856e-11	0.0161243	0.00246727	0.72707	ST3GAL3	0	intronic	1.021	7	5
1	4	rs12410444	rs6664485	T	C	44225532	0.3038	3.125e-10	0.0137284	0.00218173	0.932722	ST3GAL3	0	intronic	0.259	7	5
1	4	rs12119149	rs6665014	T	G	44226004	0.2098	6.17989e-11	0.0161318	0.00246689	0.727085	ST3GAL3	0	intronic	2.877	6	5
1	4	rs12410444	rs7520053	A	G	44226657	0.3044	5.70717e-10	0.0135594	0.0021876	0.934094	ST3GAL3	0	intronic	8.619	2b	5
1	4	rs12410444	1:44226980:A_AT	A	AT	44226980	0.2963	NA	NA	NA	0.929512	ST3GAL3	0	intronic	NA	NA	5
1	4	rs12119149	1:44227579:A_G	G	A	44227579	0.268	NA	NA	NA	0.998968	ST3GAL3	0	intronic	3.368	6	5
1	4	rs12410444	1:44228016:A_T	A	T	44228016	0.3046	NA	NA	NA	0.934135	ST3GAL3	0	intronic	0.646	7	5
1	4	rs12119149	rs4660261	G	A	44229597	0.2681	2.89078e-13	0.0165263	0.00226407	1	ST3GAL3	0	intronic	3.988	4	2
1	4	rs12119149	1:44231457:C_T	C	T	44231457	0.1559	NA	NA	NA	0.743088	ST3GAL3	0	intronic	1.408	NA	2
1	4	rs12410444	1:44231480:A_G	G	A	44231480	0.2862	NA	NA	NA	0.916085	ST3GAL3	0	intronic	2.241	5	2
1	4	rs12410444	1:44231481:C_T	T	C	44231481	0.2874	NA	NA	NA	0.914263	ST3GAL3	0	intronic	2.946	5	2
1	4	rs12119149	1:44231607:C_CA	C	CA	44231607	0.268	NA	NA	NA	1	ST3GAL3	0	intronic	9.634	NA	2
1	4	rs12410444	rs3791046	C	A	44231807	0.3046	4.32566e-10	0.0136313	0.00218387	0.934147	ST3GAL3	0	intronic	5.045	4	2
1	4	rs12410444	rs11210916	G	A	44232926	0.3045	4.69254e-10	0.0136033	0.00218385	0.934802	ST3GAL3	0	intronic	2.418	2b	2
1	4	rs12119149	1:44233495:T_TA	TA	T	44233495	0.2722	NA	NA	NA	0.995012	ST3GAL3	0	intronic	0.717	NA	5
1	4	rs12410444	1:44233662:C_G	G	C	44233662	0.3045	NA	NA	NA	0.934359	ST3GAL3	0	intronic	0.116	7	5
1	4	rs12410444	rs4660745	C	T	44234076	0.3045	3.5181e-10	0.0136981	0.00218331	0.934359	ST3GAL3	0	intronic	3.89	7	5
1	4	rs12410444	1:44234520:A_T	T	A	44234520	0.3044	NA	NA	NA	0.934332	ST3GAL3	0	intronic	8.371	5	5
1	4	rs12410444	1:44235882:T_TGAGGAGAGGAGAGGGGAGGG	TGAGGAGAGGAGAGGGGAGGG	T	44235882	0.1363	NA	NA	NA	0.664956	ST3GAL3	0	intronic	0.671	NA	5
1	4	rs12410444	rs3791047	A	G	44236114	0.3044	8.18168e-11	0.0142527	0.00219367	0.935245	ST3GAL3	0	intronic	2.461	6	5
1	4	rs12410444	rs7531165	C	T	44237247	0.3035	3.11473e-10	0.0138099	0.0021945	0.936433	ST3GAL3	0	intronic	3.461	7	5
1	4	rs12410444	rs7516647	C	T	44237465	0.3032	1.33382e-10	0.0141475	0.00220254	0.936382	ST3GAL3	0	intronic	3.708	7	5
1	4	rs12119149	1:44237701:C_CT	C	CT	44237701	0.259	NA	NA	NA	0.978594	ST3GAL3	0	intronic	1.406	NA	5
1	4	rs12410444	rs10890280	A	G	44238218	0.3035	3.1884e-10	0.0138022	0.00219454	0.936433	ST3GAL3	0	intronic	0.929	7	4
1	4	rs12410444	rs72678680	G	A	44240221	0.2554	3.5839e-08	0.0128216	0.00232687	0.723444	ST3GAL3	0	intronic	6.757	4	2
1	4	rs12410444	rs7529895	C	T	44241870	0.3004	1.93322e-10	0.0140287	0.0022035	0.930395	ST3GAL3	0	intronic	1.764	3a	4
1	4	rs12410444	rs11587427	T	C	44243049	0.2555	3.7523e-08	0.0127964	0.00232571	0.72356	ST3GAL3	0	intronic	1.375	7	5
1	4	rs12119149	rs12119149	C	T	44243283	0.2668	2.6435e-13	0.0165598	0.00226492	1	ST3GAL3	0	intronic	16.62	6	5
1	4	rs12410444	1:44243561:A_T	A	T	44243561	0.3019	NA	NA	NA	0.932391	ST3GAL3	0	intronic	1.389	7	5
1	4	rs12410444	rs55695044	C	T	44243658	0.302	4.6238e-10	0.0136981	0.00219824	0.932523	ST3GAL3	0	intronic	0.449	7	4
1	4	rs12119149	rs7543520	T	C	44243866	0.2668	2.67002e-13	0.0165569	0.00226494	1	ST3GAL3	0	intronic	0.485	6	4
1	4	rs12410444	rs11590279	C	T	44244183	0.3014	7.61431e-10	0.0135578	0.00220352	0.932095	ST3GAL3	0	intronic	4.225	5	4
1	4	rs12410444	rs2158954	G	A	44244667	0.302	4.68868e-10	0.0136985	0.00219908	0.932518	ST3GAL3	0	intronic	4.357	NA	4
1	4	rs12410444	rs12083110	T	C	44245049	0.3015	4.78506e-10	0.0136915	0.00219908	0.932279	ST3GAL3	0	intronic	0.519	2b	2
1	4	rs12410444	rs10890281	C	A	44245939	0.3017	4.81415e-10	0.0136898	0.00219915	0.93205	ST3GAL3	0	intronic	9.53	5	4
1	4	rs783301	rs6680338	G	A	44246356	0.09598	1.32128e-09	0.0203015	0.00334744	0.84661	ST3GAL3	0	intronic	0.737	5	5
1	4	rs12119149	1:44247233:C_G	G	C	44247233	0.2661	NA	NA	NA	1	ST3GAL3	0	intronic	1.401	7	5
1	4	rs12410444	1:44247279:C_CA	C	CA	44247279	0.2544	NA	NA	NA	0.839446	ST3GAL3	0	intronic	NA	NA	5
1	4	rs12119149	1:44248230:A_ACT	ACT	A	44248230	0.2591	NA	NA	NA	0.988635	ST3GAL3	0	intronic	0.347	NA	5
1	4	rs12410444	rs12354267	T	C	44248272	0.3027	1.01291e-09	0.0134126	0.00219614	0.926259	ST3GAL3	0	intronic	3.139	5	5
1	4	rs12410444	1:44248419:C_CT	CT	C	44248419	0.3022	NA	NA	NA	0.924983	ST3GAL3	0	intronic	6.535	NA	5
1	4	rs11210935	rs917294	A	G	44249485	0.2079	4.5447e-10	0.0150222	0.00240969	0.894267	ST3GAL3	0	intronic	2.752	NA	2
1	4	rs783301	rs917293	G	A	44249916	0.09555	1.15716e-09	0.0198779	0.00326613	0.879497	ST3GAL3	0	intronic	1.081	NA	5
1	4	rs783301	rs4660749	T	G	44250301	0.09807	1.52276e-09	0.0202365	0.00334935	0.882852	ST3GAL3	0	intronic	4.46	5	5
1	4	rs783301	rs4660750	T	C	44250381	0.09798	1.51268e-09	0.0202597	0.00335258	0.882639	ST3GAL3	0	intronic	4.65	5	5
1	4	rs783301	1:44250784:C_CTA	CTA	C	44250784	0.09854	NA	NA	NA	0.878575	ST3GAL3	0	intronic	NA	NA	5
1	4	rs783301	1:44250785:T_TA	TA	T	44250785	0.09834	NA	NA	NA	0.879169	ST3GAL3	0	intronic	NA	NA	5
1	4	rs12410444	1:44254280:C_G	C	G	44254280	0.3555	NA	NA	NA	0.646798	ST3GAL3	0	intronic	1.674	5	5
1	4	rs783301	rs6691988	G	A	44254402	0.09955	1.4478e-09	0.0195973	0.00323918	0.874434	ST3GAL3	0	intronic	0.367	5	5
1	4	rs783301	1:44255548:T_TA	TA	T	44255548	0.1035	NA	NA	NA	0.831606	ST3GAL3	0	intronic	NA	NA	5
1	4	rs12410444	rs9787240	A	G	44256468	0.3527	1.00323e-06	0.0103875	0.00212379	0.642186	ST3GAL3	0	intronic	8.75	6	5
1	4	rs783301	rs1354261	A	C	44256682	0.09961	1.56535e-09	0.019533	0.00323528	0.874506	ST3GAL3	0	intronic	9.046	NA	5
1	4	rs783301	rs1502907	A	G	44258040	0.09808	1.75172e-09	0.020174	0.00335155	0.883789	ST3GAL3	0	intronic	5.194	NA	4
1	4	rs12410444	1:44258341:A_T	A	T	44258341	0.3549	NA	NA	NA	0.646516	ST3GAL3	0	intronic	8.932	4	4
1	4	rs12410444	rs12401813	A	C	44263415	0.3546	7.20972e-06	0.00952818	0.00212332	0.642965	ST3GAL3	0	intronic	9.619	7	2
1	4	rs783301	rs3791055	T	C	44265655	0.09895	1.68801e-09	0.0201976	0.00335214	0.881873	ST3GAL3	0	intronic	5.04	5	2
1	4	rs783301	1:44267668:C_G	C	G	44267668	0.09878	NA	NA	NA	0.892161	ST3GAL3	0	intronic	0.879	6	4
1	4	rs783301	1:44267669:T_TCAAA	T	TCAAA	44267669	0.09934	NA	NA	NA	0.877285	ST3GAL3	0	intronic	NA	NA	4
1	4	rs783301	rs11210928	C	T	44268219	0.09937	1.78899e-09	0.0199754	0.00332043	0.886583	ST3GAL3	0	intronic	1.841	5	4
1	4	rs783301	rs6670344	A	G	44269208	0.0986	1.76945e-09	0.0201703	0.00335185	0.893692	ST3GAL3	0	intronic	2.544	6	4
1	4	rs783301	rs246778	T	C	44272761	0.08895	8.73186e-09	0.0193144	0.00335687	0.930558	ST3GAL3	0	intronic	0.251	NA	4
1	4	rs783301	1:44274434:C_G	C	G	44274434	0.09608	NA	NA	NA	0.936383	ST3GAL3	0	intronic	5.364	1f	4
1	4	rs783301	rs246775	T	C	44275595	0.09608	6.64308e-07	0.0167249	0.00336415	0.936383	ST3GAL3	0	intronic	0.932	NA	4
1	4	rs12410444	rs37471	C	T	44277548	0.3496	2.324e-05	0.00901413	0.00213037	0.645465	ST3GAL3	0	intronic	1.829	NA	4
1	4	rs12410444	1:44277948:C_G	G	C	44277948	0.3493	NA	NA	NA	0.642704	ST3GAL3	0	intronic	0.871	5	4
1	4	rs12410444	1:44278550:T_TGC	T	TGC	44278550	0.35	NA	NA	NA	0.636762	ST3GAL3	0	intronic	NA	NA	5
1	4	rs783301	1:44280381:A_T	T	A	44280381	0.09499	NA	NA	NA	0.946077	ST3GAL3	0	intronic	8.768	1f	4
1	4	rs783301	1:44283071:C_T	C	T	44283071	0.0963	NA	NA	NA	0.937506	ST3GAL3	0	intronic	0.422	NA	4
1	4	rs783301	rs541487	G	A	44283909	0.09523	6.2439e-09	0.0193728	0.00333434	0.947328	ST3GAL3	0	intronic	5.397	NA	4
1	4	rs783301	rs37464	A	G	44284161	0.09523	6.19299e-09	0.0193715	0.00333333	0.947328	ST3GAL3	0	intronic	2.769	NA	4
1	4	rs783301	rs37462	C	T	44284778	0.09513	6.31248e-09	0.0197141	0.00339415	0.948432	ST3GAL3	0	intronic	0.257	NA	4
1	4	rs783301	1:44285160:T_TA	T	TA	44285160	0.09519	NA	NA	NA	0.947308	ST3GAL3	0	intronic	8.473	NA	4
1	4	rs783301	1:44285663:C_G	C	G	44285663	0.09513	NA	NA	NA	0.948432	ST3GAL3	0	intronic	0.941	6	4
1	4	rs783301	rs641356	C	T	44287186	0.09518	5.29655e-09	0.019705	0.00337555	0.94791	ST3GAL3	0	intronic	1.558	NA	4
1	4	rs783301	rs556667	G	T	44287414	0.09518	6.07445e-09	0.0196296	0.00337585	0.94791	ST3GAL3	0	intronic	4.999	1f	4
1	4	rs12410444	rs37459	A	G	44289397	0.3506	2.69956e-05	0.00893788	0.00212937	0.633638	ST3GAL3	0	intronic	1.366	7	5
1	4	rs12410444	rs37458	A	G	44290530	0.351	2.24567e-05	0.00899985	0.00212313	0.632897	ST3GAL3	0	exonic	0.001	NA	4
1	4	rs783301	rs37457	G	A	44291191	0.09532	5.51235e-09	0.0197919	0.0033943	0.95026	ST3GAL3	0	intronic	7.985	NA	4
1	4	rs12410444	rs37456	C	T	44292989	0.3503	2.26594e-05	0.00902351	0.00212973	0.635444	ST3GAL3	0	intronic	1.719	NA	4
1	4	rs12410444	rs37455	A	G	44294228	0.3503	2.52426e-05	0.00894528	0.00212345	0.634462	ST3GAL3	0	intronic	15.79	NA	4
1	4	rs12410444	rs37454	C	A	44294411	0.35	2.22069e-05	0.00903303	0.0021297	0.635055	ST3GAL3	0	intronic	1.669	NA	4
1	4	rs12410444	rs37453	A	G	44295047	0.3501	2.55752e-05	0.00897195	0.00213128	0.635439	ST3GAL3	0	intronic	3.152	7	5
1	4	rs11210935	rs37452	A	C	44297573	0.2728	1.23321e-07	0.0117864	0.00222868	0.66592	ST3GAL3	0	intronic	0.58	NA	2
1	4	rs783301	rs246774	C	T	44299695	0.09338	1.95512e-09	0.0205664	0.00342688	0.973987	ST3GAL3	0	intronic	1.809	NA	2
1	4	rs783301	rs246773	A	G	44300249	0.09347	1.94475e-09	0.0205856	0.00342959	0.974574	ST3GAL3	0	intronic	2.162	NA	1
1	4	rs783301	1:44302647:C_CT	C	CT	44302647	0.09348	NA	NA	NA	0.974574	ST3GAL3	0	intronic	4.738	NA	5
1	4	rs783301	1:44303025:G_GACC	GACC	G	44303025	0.09359	NA	NA	NA	0.973423	ST3GAL3	0	intronic	0.946	NA	5
1	4	rs11210935	rs3011217	A	G	44303266	0.2705	3.82221e-07	0.0113416	0.00223365	0.675592	ST3GAL3	0	intronic	2.741	1f	5
1	4	rs783301	1:44303329:A_T	A	T	44303329	0.09344	NA	NA	NA	0.976236	ST3GAL3	0	intronic	5.092	5	5
1	4	rs11210935	rs3011219	A	G	44306120	0.2715	3.49147e-07	0.0113637	0.00223045	0.6706	ST3GAL3	0	intronic	5.789	5	4
1	4	rs11210935	rs2906471	C	T	44306422	0.2718	1.0387e-07	0.011856	0.00222864	0.666679	ST3GAL3	0	intronic	4.242	NA	4
1	4	rs783301	rs2906470	T	C	44306559	0.09305	1.8577e-09	0.0205862	0.00342544	0.977312	ST3GAL3	0	intronic	1.357	NA	4
1	4	rs11210935	rs3011220	A	G	44308867	0.2717	1.41339e-07	0.0117165	0.002226	0.670134	ST3GAL3	0	intronic	6.607	7	4
1	4	rs11210935	rs12723279	C	T	44310744	0.2756	2.85389e-07	0.0114469	0.00223013	0.660268	ST3GAL3	0	intronic	5.462	7	4
1	4	rs11210935	rs11210931	G	A	44310875	0.2715	9.2097e-08	0.0119126	0.00223013	0.670771	ST3GAL3	0	intronic	0.942	7	5
1	4	rs783301	rs3011221	A	G	44312109	0.09335	1.42502e-09	0.0203655	0.00336474	0.97619	ST3GAL3	0	intronic	0.323	7	5
1	4	rs11210935	rs2367804	C	T	44314266	0.2714	2.24176e-07	0.0115111	0.00222304	0.66901	ST3GAL3	0	intronic	0.575	5	5
1	4	rs11210935	rs713191	A	G	44314553	0.2531	1.75012e-06	0.0108341	0.00226639	0.738316	ST3GAL3	0	intronic	1.499	6	5
1	4	rs11210935	1:44315113:C_G	C	G	44315113	0.2534	NA	NA	NA	0.737435	ST3GAL3	0	intronic	7.129	7	5
1	4	rs11210935	rs3011222	C	T	44317545	0.2543	1.65417e-06	0.0108597	0.00226639	0.736326	ST3GAL3	0	intronic	5.081	6	4
1	4	rs11210935	rs3011223	T	C	44318286	0.2535	1.699e-06	0.010853	0.00226753	0.732888	ST3GAL3	0	intronic	1.236	7	5
1	4	rs11210935	rs3011224	C	T	44318483	0.2543	1.81937e-06	0.0108156	0.00226623	0.736326	ST3GAL3	0	intronic	8.108	5	5
1	4	rs11210935	rs2906468	A	G	44319007	0.2158	5.57325e-10	0.0147918	0.00238498	0.9113	ST3GAL3	0	intronic	3.602	NA	2
1	4	rs11210935	rs3011225	G	A	44319373	0.2164	5.07004e-10	0.0148253	0.00238467	0.909815	ST3GAL3	0	intronic	2.998	2b	2
1	4	rs783301	rs2906467	C	A	44320476	0.09269	5.73403e-10	0.0212245	0.00342465	0.988797	ST3GAL3	0	intronic	5.864	NA	4
1	4	rs11210935	rs3094954	C	T	44320919	0.2543	4.94634e-06	0.0103499	0.00226621	0.744012	ST3GAL3	0	intronic	0.758	NA	4
1	4	rs783301	1:44320934:C_G	C	G	44320934	0.09309	NA	NA	NA	0.997097	ST3GAL3	0	intronic	0.08	6	4
1	4	rs11210935	rs4660753	G	A	44321044	0.2539	1.83265e-06	0.0108122	0.00226621	0.750291	ST3GAL3	0	intronic	3.152	7	4
1	4	rs11210935	rs4660754	G	T	44321218	0.2537	5.00499e-06	0.0103443	0.00226621	0.748736	ST3GAL3	0	intronic	0.343	7	4
1	4	rs11210935	rs2906466	A	G	44322220	0.2529	5.10768e-06	0.0103494	0.00226945	0.750638	ST3GAL3	0	intronic	0.462	NA	4
1	4	rs11210935	1:44323244:C_T	C	T	44323244	0.2796	NA	NA	NA	0.676291	ST3GAL3	0	intronic	0.354	3b	4
1	4	rs783301	1:44323254:C_T	T	C	44323254	0.104	NA	NA	NA	0.896594	ST3GAL3	0	intronic	0.211	3b	4
1	4	rs783301	1:44323258:C_T	T	C	44323258	0.104	NA	NA	NA	0.896594	ST3GAL3	0	intronic	1.434	3b	4
1	4	rs783301	rs2906465	T	C	44323736	0.09259	5.7087e-10	0.0212269	0.00342465	0.996501	ST3GAL3	0	intronic	3.037	NA	4
1	4	rs783301	rs3011226	G	A	44324060	0.09309	5.52046e-10	0.021246	0.00342481	0.997097	ST3GAL3	0	intronic	5.082	4	2
1	4	rs783301	rs3011227	G	A	44325409	0.09323	5.61521e-10	0.0205002	0.00330603	0.995934	ST3GAL3	0	intronic	4.612	5	4
1	4	rs11210935	rs3011228	A	G	44325995	0.2528	5.34374e-06	0.0103219	0.00226815	0.756979	ST3GAL3	0	intronic	4.321	6	4
1	4	rs783301	rs3011229	A	G	44328017	0.09318	5.0491e-10	0.0209178	0.0033643	0.996515	ST3GAL3	0	intronic	2.557	5	4
1	4	rs783301	1:44329659:C_CT	C	CT	44329659	0.09329	NA	NA	NA	0.994772	ST3GAL3	0	intronic	3.194	NA	4
1	4	rs783301	rs2906464	C	T	44329803	0.09336	5.47425e-10	0.0212702	0.00342799	0.994192	ST3GAL3	0	intronic	0.605	NA	4
1	4	rs783301	rs2906463	A	G	44330048	0.09318	4.96904e-10	0.020929	0.00336474	0.996515	ST3GAL3	0	intronic	0.626	NA	5
1	4	rs11210935	1:44330692:A_AT	AT	A	44330692	0.2039	NA	NA	NA	0.87072	ST3GAL3	0	intronic	NA	NA	5
1	4	rs783301	rs2906462	G	A	44332084	0.09318	4.80848e-10	0.0209305	0.00336221	0.996515	ST3GAL3	0	intronic	4.399	NA	5
1	4	rs783301	1:44333293:A_AG	AG	A	44333293	0.0932	NA	NA	NA	0.996515	ST3GAL3	0	intronic	0.951	NA	5
1	4	rs783301	1:44334228:C_G	C	G	44334228	0.09309	NA	NA	NA	0.997097	ST3GAL3	0	intronic	0.773	5	2
1	4	rs783301	1:44335302:C_CCAA	C	CCAA	44335302	0.09338	NA	NA	NA	0.994193	ST3GAL3	0	intronic	8.78	NA	4
1	4	rs783301	rs2906460	A	G	44335323	0.09318	4.58875e-10	0.020958	0.00336266	0.996515	ST3GAL3	0	intronic	0.62	NA	4
1	4	rs783301	rs2906459	A	C	44335657	0.09318	3.7328e-10	0.0210832	0.00336534	0.996515	ST3GAL3	0	intronic	2.612	NA	4
1	4	rs11210935	rs2906458	G	A	44336389	0.2418	5.1304e-07	0.011523	0.00229479	0.79983	ST3GAL3	0	intronic	0.126	NA	4
1	4	rs783301	1:44337926:T_TG	TG	T	44337926	0.094	NA	NA	NA	0.992504	ST3GAL3	0	intronic	0.278	NA	5
1	4	rs11210935	rs2906457	A	C	44338575	0.2595	1.83165e-08	0.0126604	0.00224986	0.723777	ST3GAL3	0	intronic	0.646	5	5
1	4	rs11210935	1:44340149:G_GT	G	GT	44340149	0.2415	NA	NA	NA	0.80338	ST3GAL3	0	intronic	12.94	NA	5
1	4	rs783301	rs3011230	G	T	44340655	0.09354	5.01761e-10	0.0213181	0.00342815	0.997119	ST3GAL3	0	intronic	0.575	1f	5
1	4	rs783301	rs2906456	T	C	44340920	0.09353	5.05063e-10	0.0213146	0.00342815	0.997119	ST3GAL3	0	intronic	2.137	NA	5
1	4	rs783301	rs2906455	T	C	44341895	0.09353	4.8536e-10	0.021334	0.00342783	0.997119	ST3GAL3	0	intronic	2.283	NA	4
1	4	rs783301	rs3011231	A	G	44342235	0.09353	5.03463e-10	0.0213163	0.00342815	0.997119	ST3GAL3	0	intronic	0.908	5	4
1	4	rs11210935	rs2527776	G	A	44345292	0.2594	2.03365e-08	0.0126173	0.00224942	0.730654	ST3GAL3	0	intronic	4.554	NA	4
1	4	rs11210935	1:44345841:C_G	C	G	44345841	0.2413	NA	NA	NA	0.803206	ST3GAL3	0	intronic	0.268	5	4
1	4	rs11210935	rs2428852	G	A	44346875	0.241	4.98109e-07	0.0115456	0.0022967	0.802366	ST3GAL3	0	intronic	2.039	NA	4
1	4	rs11210935	rs810680	C	T	44347856	0.2403	5.13995e-07	0.0115346	0.00229727	0.802099	ST3GAL3	0	intronic	4.089	NA	4
1	4	rs783301	1:44349381:C_G	G	C	44349381	0.0934	NA	NA	NA	0.998263	ST3GAL3	0	intronic	8.475	2b	4
1	4	rs11210935	rs803679	G	A	44349405	0.2033	7.29171e-11	0.0160015	0.00245628	0.995103	ST3GAL3	0	intronic	6.161	NA	4
1	4	rs11210935	rs803678	G	T	44350898	0.2594	1.75842e-08	0.0126764	0.00224989	0.730654	ST3GAL3	0	intronic	4.983	NA	2
1	4	rs783301	rs17474535	A	G	44353084	0.09339	3.78329e-10	-0.0214448	0.0034242	0.998264	ST3GAL3	0	intronic	0.505	5	5
1	4	rs11210935	rs803675	G	A	44353237	0.2038	8.38694e-11	0.0159176	0.00245131	0.993298	ST3GAL3	0	intronic	1.492	NA	2
1	4	rs11210935	rs2485996	C	T	44354661	0.2403	4.72118e-07	0.0115729	0.00229744	0.807377	ST3GAL3	0	intronic	3.872	NA	5
1	4	rs11210935	1:44354875:T_TACACAC	TACACAC	T	44354875	0.1871	NA	NA	NA	0.719333	ST3GAL3	0	intronic	0.955	NA	5
1	4	rs783301	rs61770286	A	G	44356609	0.09294	4.35213e-10	-0.0213718	0.00342451	0.995958	ST3GAL3	0	intronic	0.443	4	5
1	4	rs783301	1:44359199:T_TC	TC	T	44359199	0.09261	NA	NA	NA	0.997678	ST3GAL3	0	intronic	7.226	NA	4
1	4	rs783301	rs61770287	C	T	44359205	0.09261	3.46796e-10	-0.0215142	0.00342786	0.997678	ST3GAL3	0	intronic	10.23	5	4
1	4	rs783301	rs17533707	C	T	44361533	0.09337	3.88121e-10	-0.0214559	0.00342815	0.999424	ST3GAL3	0	intronic	1.282	7	4
1	4	rs11210935	rs803682	G	A	44362623	0.2587	1.51644e-08	0.0127345	0.00225003	0.738058	ST3GAL3	0	intronic	0.805	NA	4
1	4	rs783301	rs61770289	T	C	44363710	0.09347	3.04409e-10	-0.0215379	0.00342061	0.998848	ST3GAL3	0	intronic	3.936	NA	4
1	4	rs11210935	1:44364370:C_G	C	G	44364370	0.2413	NA	NA	NA	0.808997	ST3GAL3	0	intronic	0.955	5	4
1	4	rs783301	rs783304	A	G	44365457	0.1306	0.000164395	-0.0108799	0.00288724	0.693276	ST3GAL3	0	intronic	4.099	4	4
1	4	rs11210935	rs3791102	C	T	44366617	0.2407	6.12195e-07	0.0114693	0.00229968	0.810411	ST3GAL3	0	intronic	14.83	5	4
1	4	rs783301	rs783301	C	T	44369009	0.09344	1.39491e-10	-0.021927	0.0034173	1	ST3GAL3	0	intronic	6.234	NA	4
1	4	rs11210935	rs11210934	G	A	44369435	0.2595	2.23861e-08	0.0126026	0.00225349	0.737475	ST3GAL3	0	intronic	4.934	5	4
1	4	rs11210935	rs11210935	G	A	44369444	0.2034	2.97963e-11	0.0161592	0.00243084	1	ST3GAL3	0	intronic	13.1	5	4
1	4	rs783301	rs2485995	G	A	44369600	0.09348	1.40192e-10	-0.0219219	0.00341693	1	ST3GAL3	0	intronic	2.44	NA	4
1	4	rs783301	1:44371107:A_G	G	A	44371107	0.09261	NA	NA	NA	0.994202	ST3GAL3	0	intronic	1.708	3a	5
1	4	rs783301	1:44371437:C_T	C	T	44371437	0.07698	NA	NA	NA	0.965431	ST3GAL3	0	intronic	3.523	5	5
1	4	rs783301	1:44371441:C_T	T	C	44371441	0.07695	NA	NA	NA	0.965413	ST3GAL3	0	intronic	1.915	5	5
1	4	rs783301	1:44372290:C_G	C	G	44372290	0.09349	NA	NA	NA	0.999424	ST3GAL3	0	intronic	1.232	3a	4
1	4	rs783301	1:44372291:C_T	T	C	44372291	0.09349	NA	NA	NA	0.999424	ST3GAL3	0	intronic	0.228	3a	4
1	4	rs783301	rs2486012	A	G	44373409	0.09349	4.52084e-10	-0.0212993	0.00341614	0.999424	ST3GAL3	0	intronic	0.249	NA	4
1	4	rs783301	rs2428963	C	T	44373439	0.09405	3.97651e-10	-0.0213676	0.00341611	0.998277	ST3GAL3	0	intronic	1.682	NA	4
1	4	rs783301	1:44377000:C_T	T	C	44377000	0.09294	NA	NA	NA	0.999414	ST3GAL3	0	intronic	0.555	6	4
1	4	rs11210935	1:44377286:C_T	T	C	44377286	0.1321	NA	NA	NA	0.726691	ST3GAL3	0	intronic	0.523	6	4
1	4	rs11210935	1:44377297:A_G	G	A	44377297	0.1706	NA	NA	NA	0.798864	ST3GAL3	0	intronic	0.723	6	4
1	4	rs11210935	1:44377301:A_C	C	A	44377301	0.1675	NA	NA	NA	0.762614	ST3GAL3	0	intronic	0.137	6	4
1	4	rs11210935	1:44377305:A_C	A	C	44377305	0.1673	NA	NA	NA	0.762523	ST3GAL3	0	intronic	1.12	6	4
1	4	rs11210935	1:44377306:G_T	G	T	44377306	0.1673	NA	NA	NA	0.762523	ST3GAL3	0	intronic	1.013	6	4
1	4	rs11210935	rs4314918	G	A	44377503	0.1693	3.58684e-09	0.0152461	0.00258312	0.810171	ST3GAL3	0	intronic	4.671	6	4
1	4	rs11210935	rs3791112	T	G	44379248	0.207	5.96583e-05	0.00967723	0.00241077	0.626478	ST3GAL3	0	intronic	8.206	4	2
1	4	rs783301	rs2248305	C	T	44379493	0.09298	1.07407e-09	-0.0208327	0.00341633	0.999414	ST3GAL3	0	intronic	3.282	5	2
1	4	rs783301	rs1859725	A	G	44379577	0.09298	1.04741e-09	-0.0208488	0.0034167	0.999414	ST3GAL3	0	intronic	2.466	5	2
1	4	rs11210935	rs6674176	G	A	44379957	0.1688	3.45164e-09	0.0152556	0.00258197	0.80794	ST3GAL3	0	intronic	3.926	3a	2
1	4	rs783301	rs1766964	T	C	44381847	0.09303	3.60151e-10	-0.0214134	0.003415	0.99707	ST3GAL3	0	intronic	0.952	NA	2
1	4	rs783301	rs1766966	A	G	44382515	0.09304	5.12555e-10	-0.0207597	0.00334014	0.99707	ST3GAL3	0	intronic	0.485	NA	1
1	4	rs783301	1:44383123:A_G	A	G	44383123	0.09284	NA	NA	NA	0.998237	ST3GAL3	0	intronic	5.167	6	5
1	4	rs11210935	1:44383341:T_TTA	T	TTA	44383341	0.2069	NA	NA	NA	0.624808	ST3GAL3	0	intronic	3.388	NA	5
1	4	rs11210935	1:44383791:C_CTCTTTTT	CTCTTTTT	C	44383791	0.2123	NA	NA	NA	0.614732	ST3GAL3	0	intronic	1.7	NA	5
1	4	rs783301	rs1636877	G	A	44387625	0.09289	1.09207e-09	-0.020794	0.00341146	0.997651	ST3GAL3	0	intronic	3.73	4	4
1	4	rs783301	rs2245439	C	T	44389959	0.09309	1.03143e-09	-0.0208181	0.00341031	0.995893	ST3GAL3	0	intronic	2.298	1f	4
1	4	rs11210935	1:44391438:A_T	T	A	44391438	0.2071	NA	NA	NA	0.624687	ST3GAL3	0	intronic	2.289	7	4
1	4	rs783301	rs2485991	T	C	44391722	0.09298	9.24946e-10	-0.0203991	0.00333218	0.99531	ST3GAL3	0	intronic	0.346	NA	4
1	4	rs783301	rs2428961	C	T	44392921	0.09292	9.13234e-10	-0.0208974	0.00341244	0.995895	ST3GAL3	0	intronic	0.188	NA	4
1	4	rs783301	rs2428960	A	G	44393146	0.09291	9.86337e-10	-0.0208462	0.00341092	0.995895	ST3GAL3	0	intronic	4.456	NA	4
1	4	rs11210935	1:44393276:A_T	A	T	44393276	0.207	NA	NA	NA	0.624541	ST3GAL3	0	intronic	3.045	5	4
1	4	rs783301	rs2428959	C	T	44395224	0.09286	1.32052e-09	-0.0206671	0.00340767	0.991772	ST3GAL3	0	intronic	3.637	NA	4
1	4	rs11210935	rs12127226	C	T	44395309	0.2072	5.20538e-05	0.00975526	0.00241096	0.623726	ST3GAL3	0	intronic	1.878	2a	4
1	4	rs11210935	rs2108202	C	T	44395786	0.209	4.7085e-05	0.00980719	0.00240984	0.609653	ST3GAL3	0	exonic	13.73	1d	2
1	4	rs783301	rs1859726	T	C	44396215	0.09336	1.12954e-09	-0.0207547	0.00340803	0.976264	ST3GAL3	0	UTR3	14.11	1f	4
1	4	rs11210935	1:44396646:C_G	G	C	44396646	0.2085	NA	NA	NA	0.61363	ST3GAL3	0	UTR3	6.103	1f	2
1	4	rs783301	rs2485990	G	A	44396790	0.09336	2.94298e-09	-0.020228	0.0034084	0.976264	ST3GAL3	0	UTR3	0.978	NA	2
1	4	rs783301	rs1548634	T	C	44399608	0.09315	6.2678e-10	-0.0205887	0.00332959	0.968649	ARTN	0	intronic	13.16	4	1
1	4	rs11210935	rs12726706	G	A	44399942	0.2084	1.70645e-05	0.0104063	0.00241997	0.612356	ARTN	0	intronic	10.41	2b	1
1	4	rs783301	rs1766968	T	C	44403042	0.08927	1.49131e-09	-0.020861	0.00345079	0.938042	ARTN	128	downstream	3.775	NA	2
1	4	rs783301	rs3120804	T	G	44405214	0.08921	1.47592e-09	-0.0210032	0.00347334	0.938613	ARTN	2300	intergenic	8.845	2b	5
1	4	rs11210935	rs11210937	T	C	44405563	0.1658	2.92366e-08	0.0144385	0.00260343	0.777675	ARTN	2649	intergenic	1.257	5	5
1	4	rs783301	rs3120805	C	T	44406113	0.08916	1.46019e-09	-0.0210104	0.00347354	0.939199	ARTN	3199	intergenic	8.058	6	5
1	4	rs783301	rs2906597	A	G	44406725	0.08916	5.55151e-10	-0.021546	0.00347367	0.939199	RP11-7O11.3	3316	intergenic	3.888	NA	5
1	4	rs783301	rs2485989	T	C	44408454	0.0893	2.61732e-09	-0.0206308	0.00346506	0.938572	RP11-7O11.3	1587	intergenic	3.533	NA	4
1	4	rs783301	rs2428957	A	G	44409048	0.0893	1.59916e-09	-0.0205989	0.00341378	0.938	RP11-7O11.3	993	downstream	0.742	NA	4
1	4	rs11210935	rs2240447	C	T	44415415	0.2003	7.39172e-05	0.00964443	0.00243343	0.609899	IPO13	0	exonic	11.08	NA	3
1	4	rs11210935	rs7556565	C	T	44416090	0.2012	6.09225e-05	0.00974416	0.00243045	0.606468	IPO13	0	intronic	6.089	6	4
1	4	rs11210935	rs6675620	C	T	44417630	0.2009	6.29735e-05	0.00976723	0.00244096	0.60629	IPO13	0	intronic	12.48	1f	4
1	4	rs783301	rs2486014	T	C	44419546	0.09025	5.82482e-10	-0.0214532	0.00346292	0.917173	IPO13	0	intronic	5.048	NA	2
1	4	rs783301	rs1008137	C	T	44420754	0.09056	8.07616e-10	-0.0209371	0.00340804	0.913795	IPO13	0	intronic	5.082	1f	4
1	4	rs783301	1:44428680:C_G	G	C	44428680	0.0902	NA	NA	NA	0.912971	IPO13	0	intronic	3.836	4	4
1	4	rs11210935	1:44433864:C_G	G	C	44433864	0.1665	NA	NA	NA	0.757943	IPO13	169	downstream	2.622	1f	4
1	4	rs783301	rs2486007	A	G	44434613	0.08917	3.46371e-10	-0.0215478	0.00343311	0.904336	IPO13	918	downstream	2.795	5	4
1	4	rs783301	rs783308	A	C	44438396	0.1308	0.000770798	-0.00980856	0.00291655	0.60171	DPH2	0	UTR3	2.486	5	3
1	4	rs783301	rs4221	A	G	44438961	0.1316	0.00091908	-0.00947658	0.00285939	0.600832	DPH2	0	UTR3	8.569	NA	1
1	4	rs11210935	rs4660761	G	A	44440146	0.1649	1.34439e-08	0.0147483	0.00259638	0.746362	ATP6V0B	12	upstream	7.18	4	1
1	4	rs11210935	rs12410334	A	C	44442521	0.1662	1.33884e-08	0.0147569	0.00259757	0.752353	ATP6V0B	0	intronic	1.169	1f	3
1	4	rs783301	rs2428954	A	G	44442930	0.09813	3.72572e-08	-0.0178775	0.00324847	0.832352	ATP6V0B	0	exonic	7.1	NA	3
1	4	rs783301	rs2428953	G	A	44443459	0.0977	4.92202e-09	-0.0190936	0.00326399	0.807843	ATP6V0B	0	UTR3	0.297	NA	3
1	4	rs783301	1:44450737:C_G	C	G	44450737	0.08826	NA	NA	NA	0.899562	B4GALT2	0	intronic	0.537	5	3
1	4	rs783301	rs2993619	T	C	44455203	0.0989	1.11431e-07	0.0173434	0.00326801	0.757151	B4GALT2	0	intronic	0.182	2b	5
1	4	rs783301	rs803619	T	C	44465419	0.0928	5.79083e-09	0.0194115	0.00333377	0.683391	SLC6A9	0	intronic	1.422	5	4
1	5	rs264038	rs264038	T	C	57669814	0.4696	3.1789e-09	0.0119759	0.00202224	1	DAB1	0	intronic	0.363	NA	5
1	5	rs264038	1:57670124:T_TA	T	TA	57670124	0.435	NA	NA	NA	0.600649	DAB1	0	intronic	2.892	NA	5
1	5	rs264038	rs264037	T	C	57670245	0.4817	1.64293e-07	0.0105808	0.00202087	0.954588	DAB1	0	intronic	2.088	NA	5
1	5	rs264038	rs1053	A	G	57671663	0.4819	2.31635e-07	0.010453	0.00202109	0.926812	DAB1	0	intronic	17.63	5	5
1	5	rs264038	rs197610	A	G	57672079	0.4815	2.63528e-07	0.0104056	0.00202135	0.927544	DAB1	0	intronic	3.116	NA	5
1	5	rs264038	rs197101	G	A	57672205	0.4818	5.14362e-08	0.0110088	0.00202135	0.926203	DAB1	0	intronic	1.089	5	5
1	5	rs264038	1:57673278:A_G	G	A	57673278	0.4875	NA	NA	NA	0.908234	DAB1	0	intronic	1.795	7	5
1	5	rs264038	rs155284	T	C	57674906	0.4876	3.16057e-07	0.0103325	0.00202059	0.904479	DAB1	0	intronic	4.462	7	5
1	5	rs264038	1:57675092:C_G	G	C	57675092	0.4873	NA	NA	NA	0.906674	DAB1	0	intronic	3.841	7	5
1	5	rs264038	rs197103	G	A	57675484	0.4833	5.43676e-07	0.0101315	0.00202216	0.825888	DAB1	0	intronic	2.762	7	5
1	5	rs264038	rs197105	G	A	57677319	0.4853	5.14527e-07	0.010149	0.00202138	0.899803	DAB1	0	intronic	4.731	7	5
1	5	rs264038	rs502350	T	C	57677559	0.4473	1.70069e-06	0.00973851	0.00203476	0.7112	DAB1	0	intronic	1.854	6	5
1	5	rs264038	rs197607	G	A	57678834	0.4475	1.8424e-06	0.00969384	0.00203226	0.681995	DAB1	0	intronic	2.883	7	5
1	5	rs264038	rs197605	A	G	57679193	0.4374	7.53749e-07	0.0100712	0.00203583	0.659834	DAB1	0	intronic	4.883	7	5
1	5	rs264038	rs197604	A	G	57679206	0.4374	7.47121e-07	0.0100748	0.00203584	0.659834	DAB1	0	intronic	3.28	7	5
1	5	rs264038	rs197603	C	T	57679608	0.4096	0.000147328	0.00781607	0.00205928	0.609767	DAB1	0	intronic	0.247	7	5
1	5	rs264038	rs197602	C	T	57680247	0.4922	1.59868e-06	0.00969597	0.00202063	0.878172	DAB1	0	intronic	1.731	NA	5
1	5	rs264038	1:57680350:A_G	G	A	57680350	0.4925	NA	NA	NA	0.87674	DAB1	0	intronic	0.141	7	5
1	5	rs264038	rs197598	C	T	57682758	0.4855	5.58858e-07	0.0101162	0.00202125	0.896946	DAB1	0	intronic	1.711	6	5
1	5	rs264038	rs197597	C	T	57683417	0.4482	1.66275e-06	0.00973367	0.00203182	0.679393	DAB1	0	intronic	3.962	NA	5
1	6	rs72669450	rs17487140	G	A	67018791	0.174	1.43413e-05	0.0115276	0.002657	0.787082	SGIP1	0	intronic	7.144	2b	4
1	6	rs72669450	rs72669450	A	G	67094288	0.1833	2.13149e-08	0.0147391	0.00263152	1	SGIP1	0	intronic	0.113	7	4
1	6	rs72669450	rs72669468	G	A	67122672	0.1849	9.05024e-08	0.0140168	0.00262249	0.982164	SGIP1	0	intronic	0.388	7	4
1	6	rs72669450	rs17492182	T	C	67160548	0.188	9.85913e-08	0.0138701	0.00260261	0.831105	SGIP1	0	UTR5	8.521	6	4
1	6	rs72669450	rs72669501	A	G	67165474	0.1888	1.07386e-07	0.0138317	0.00260299	0.817973	SGIP1	0	intronic	0.98	6	4
1	6	rs72669450	rs17129365	A	G	67174554	0.1888	1.18555e-07	0.0137397	0.0025945	0.816264	SGIP1	0	intronic	14.1	6	5
1	6	rs72669450	rs7515848	G	A	67188829	0.1892	1.09516e-07	0.0137893	0.00259676	0.805174	SGIP1	0	intronic	3.347	6	5
1	6	rs72669450	1:67190274:A_T	A	T	67190274	0.1811	NA	NA	NA	0.838232	SGIP1	0	intronic	5.367	7	5
1	6	rs72669450	rs72922021	C	T	67207684	0.1754	4.50666e-07	0.0134852	0.00267235	0.727244	SGIP1	0	intronic	2.193	6	4
1	6	rs72669450	rs17440989	A	G	67211323	0.1738	1.04615e-07	0.0142664	0.00268241	0.729674	SGIP1	0	UTR3	2.022	5	5
1	7	rs1620977	1:72511514:A_AT	AT	A	72511514	0.2534	NA	NA	NA	0.611549	NEGR1	0	intronic	1.624	NA	5
1	7	rs11209928	rs11209896	G	A	72512988	0.4255	1.90211e-06	0.00974563	0.00204587	0.622617	NEGR1	0	intronic	4.408	7	2
1	7	rs11209928	rs12564163	T	G	72513121	0.4265	1.83518e-06	0.00976043	0.00204588	0.620278	NEGR1	0	intronic	4.248	6	7
1	7	rs34305371	rs6699175	C	T	72514896	0.1043	2.19954e-08	0.018346	0.00327869	0.793396	NEGR1	0	intronic	6.172	7	5
1	7	rs34305371	rs4348675	T	C	72515717	0.1325	1.94965e-06	0.014148	0.00297315	0.617346	NEGR1	0	intronic	0.828	6	5
1	7	rs11209928	rs975480	A	G	72517928	0.4261	3.76698e-07	-0.0103861	0.00204435	0.622561	NEGR1	0	intronic	10.43	NA	5
1	7	rs11209928	rs1486084	T	C	72520941	0.4256	4.13665e-07	0.0103569	0.00204579	0.623246	NEGR1	0	intronic	5.941	NA	15
1	7	rs11209928	rs11209899	G	A	72522971	0.4257	3.81034e-07	0.0103891	0.00204582	0.622889	NEGR1	0	intronic	1.802	7	15
1	7	rs11209928	rs12036443	T	G	72524862	0.4263	3.83788e-07	0.0103837	0.00204531	0.623901	NEGR1	0	intronic	2.234	5	7
1	7	rs11209928	rs2821272	C	T	72525098	0.4266	3.69765e-07	-0.0103934	0.00204437	0.623075	NEGR1	0	intronic	3.803	NA	5
1	7	rs11209928	rs11209900	C	T	72529337	0.4261	3.89823e-07	0.0103802	0.00204581	0.622837	NEGR1	0	intronic	4.65	4	1
1	7	rs11209928	1:72529562:A_AC	A	AC	72529562	0.4262	NA	NA	NA	0.622994	NEGR1	0	intronic	0.732	NA	1
1	7	rs11209928	rs12131816	T	C	72529866	0.4262	3.89684e-07	0.0103803	0.00204581	0.622911	NEGR1	0	intronic	17.8	7	1
1	7	rs11209928	rs12408173	A	G	72531083	0.4261	3.90376e-07	0.0103796	0.00204581	0.622693	NEGR1	0	intronic	3.514	7	5
1	7	rs11209928	rs12132044	G	A	72533676	0.4261	3.95951e-07	0.010374	0.0020458	0.622908	NEGR1	0	intronic	2.313	7	5
1	7	rs11209928	rs2630381	C	T	72533775	0.4263	3.86629e-07	-0.0103733	0.00204383	0.622659	NEGR1	0	intronic	2.16	NA	5
1	7	rs11209928	rs2220252	G	A	72534543	0.4261	3.9497e-07	0.0103751	0.00204581	0.62276	NEGR1	0	intronic	0.236	NA	5
1	7	rs11209928	rs2821266	T	C	72535285	0.4262	3.91494e-07	-0.010371	0.00204433	0.622178	NEGR1	0	intronic	0.998	NA	14
1	7	rs11209928	1:72536341:A_T	T	A	72536341	0.4267	NA	NA	NA	0.625448	NEGR1	0	intronic	2.763	7	9
1	7	rs11209928	rs12409966	C	T	72539545	0.4262	3.87992e-07	0.0103821	0.00204584	0.622835	NEGR1	0	intronic	2.512	7	14
1	7	rs11209928	rs2422135	T	C	72540398	0.4261	3.86755e-07	0.0103832	0.0020458	0.62276	NEGR1	0	intronic	1.781	7	15
1	7	rs11209928	rs11209905	T	C	72540875	0.4254	3.82048e-07	0.0103879	0.0020458	0.622147	NEGR1	0	intronic	10.9	6	15
1	7	rs11209928	rs12049085	C	T	72542738	0.4258	3.77598e-07	0.0103924	0.00204578	0.622302	NEGR1	0	intronic	0.27	7	9
1	7	rs1620977	rs7542974	G	A	72544704	0.246	1.30373e-08	0.0133507	0.00234818	0.632111	NEGR1	0	intronic	2.286	7	15
1	7	rs11209928	rs11209906	C	T	72545694	0.426	3.83338e-07	0.0103867	0.00204581	0.622866	NEGR1	0	intronic	3.562	6	15
1	7	rs11209928	1:72547396:C_G	G	C	72547396	0.426	NA	NA	NA	0.622026	NEGR1	0	intronic	0.503	6	15
1	7	rs11209928	rs2821260	C	T	72554093	0.4259	3.55921e-07	-0.0104088	0.00204449	0.620828	NEGR1	0	intronic	0.711	NA	15
1	7	rs11209928	rs973526	C	T	72556393	0.4848	1.22674e-06	-0.00980506	0.00202113	0.710021	NEGR1	0	intronic	2.224	6	15
1	7	rs11209928	rs12140090	T	C	72558138	0.4603	3.94499e-08	0.0111427	0.00202842	0.838137	NEGR1	0	intronic	6.123	6	15
1	7	rs11209928	1:72559012:C_CA	C	CA	72559012	0.4176	NA	NA	NA	0.803094	NEGR1	0	intronic	1.877	NA	15
1	7	rs11209928	rs727726	C	T	72559740	0.4804	5.40573e-06	-0.00919949	0.00202258	0.772147	NEGR1	0	intronic	4.63	6	15
1	7	rs11209928	rs2220253	C	T	72565460	0.4791	7.68767e-06	-0.00904983	0.00202289	0.767997	NEGR1	0	intronic	1.641	6	5
1	7	rs11209928	1:72569613:A_T	A	T	72569613	0.4786	NA	NA	NA	0.769101	NEGR1	0	intronic	1.777	7	15
1	7	rs11209928	rs1486091	C	T	72571364	0.4777	7.22803e-06	-0.0090765	0.00202291	0.770372	NEGR1	0	intronic	4.311	6	7
1	7	rs11209928	rs1352082	C	A	72571656	0.4593	1.92824e-07	0.0105608	0.00202853	0.840643	NEGR1	0	intronic	16.93	7	5
1	7	rs11209928	rs1486093	T	C	72573363	0.4596	1.94937e-07	0.0105567	0.00202853	0.842352	NEGR1	0	intronic	10.14	6	5
1	7	rs11209928	1:72573432:A_T	A	T	72573432	0.4783	NA	NA	NA	0.772572	NEGR1	0	intronic	3.349	6	5
1	7	rs11209928	rs1564970	T	C	72573798	0.4594	2.08664e-07	0.0105312	0.00202856	0.842804	NEGR1	0	intronic	2.323	6	5
1	7	rs11209928	rs2630395	G	A	72577177	0.4832	7.12781e-06	-0.00907702	0.00202168	0.755858	NEGR1	0	intronic	2.206	6	5
1	7	rs11209928	1:72577179:A_T	A	T	72577179	0.4834	NA	NA	NA	0.755948	NEGR1	0	intronic	5.745	6	5
1	7	rs11209928	1:72577950:A_T	A	T	72577950	0.467	NA	NA	NA	0.853397	NEGR1	0	intronic	1.2	6	5
1	7	rs11209928	1:72578373:G_GA	G	GA	72578373	0.4358	NA	NA	NA	0.816868	NEGR1	0	intronic	NA	NA	5
1	7	rs11209928	rs12402629	T	C	72578709	0.4602	1.70312e-07	0.0106073	0.0020285	0.843273	NEGR1	0	intronic	1.398	7	5
1	7	rs11209928	rs2630400	G	A	72583763	0.4794	7.26741e-06	-0.00907255	0.00202255	0.77265	NEGR1	0	intronic	4.983	7	5
1	7	rs11209928	rs1486096	G	A	72584184	0.4609	1.68932e-07	0.0106094	0.00202832	0.843611	NEGR1	0	intronic	4.295	5	5
1	7	rs11209928	rs11209915	C	T	72586208	0.4578	3.25498e-08	0.0112119	0.00202851	0.836747	NEGR1	0	intronic	6.548	6	5
1	7	rs11209928	rs11209916	A	G	72586209	0.4578	3.25561e-08	0.0112118	0.00202851	0.837126	NEGR1	0	intronic	5.45	6	5
1	7	rs11209928	1:72587186:C_G	G	C	72587186	0.4616	NA	NA	NA	0.842484	NEGR1	0	intronic	0.483	7	5
1	7	rs1620977	rs12128707	A	G	72588119	0.2633	1.20793e-08	0.0131219	0.00230265	0.754098	NEGR1	0	intronic	7.743	5	1
1	7	rs11209928	rs2821239	G	A	72590193	0.4797	6.54434e-06	-0.0091176	0.00202254	0.773511	NEGR1	0	intronic	1.58	NA	5
1	7	rs11209928	rs2630406	G	A	72590865	0.4797	6.61032e-06	-0.00911328	0.00202254	0.774245	NEGR1	0	intronic	1.632	6	5
1	7	rs11209928	1:72591772:G_GTA	GTA	G	72591772	0.4613	NA	NA	NA	0.843673	NEGR1	0	intronic	8.294	NA	7
1	7	rs11209928	1:72591774:A_G	A	G	72591774	0.4613	NA	NA	NA	0.843672	NEGR1	0	intronic	0.539	4	7
1	7	rs11209928	rs4649954	G	T	72593174	0.4489	1.49066e-07	0.0106569	0.00202845	0.833766	NEGR1	0	intronic	1.305	6	5
1	7	rs11209928	rs12141628	C	T	72593767	0.4611	1.47598e-07	0.0106606	0.00202846	0.844747	NEGR1	0	intronic	8.847	6	5
1	7	rs11209928	rs12132602	A	G	72597051	0.4609	1.51815e-07	0.01065	0.00202843	0.845973	NEGR1	0	intronic	1.346	5	15
1	7	rs11209928	1:72597654:A_T	T	A	72597654	0.4599	NA	NA	NA	0.845588	NEGR1	0	intronic	2.584	7	9
1	7	rs11209928	1:72602280:C_CA	C	CA	72602280	0.4605	NA	NA	NA	0.845705	NEGR1	0	intronic	4.038	NA	5
1	7	rs11209928	1:72603400:C_G	G	C	72603400	0.4799	NA	NA	NA	0.776348	NEGR1	0	intronic	2.697	5	8
1	7	rs11209928	1:72609955:C_G	G	C	72609955	0.4595	NA	NA	NA	0.853816	NEGR1	0	intronic	0.284	6	5
1	7	rs11209928	1:72610802:A_T	A	T	72610802	0.4604	NA	NA	NA	0.849049	NEGR1	0	intronic	1.288	6	5
1	7	rs11209928	rs12133604	G	T	72610879	0.4605	2.78461e-08	0.0112669	0.00202844	0.849053	NEGR1	0	intronic	3.253	6	5
1	7	rs11209928	rs11209921	C	T	72612371	0.4607	1.54628e-07	0.010643	0.00202841	0.84917	NEGR1	0	intronic	2.685	6	5
1	7	rs11209928	rs7515320	G	T	72613608	0.4607	2.84274e-08	0.0112596	0.00202845	0.84917	NEGR1	0	intronic	0.162	6	4
1	7	rs11209928	rs7541218	C	T	72613917	0.4607	2.80729e-08	0.0112642	0.00202847	0.849815	NEGR1	0	intronic	3.016	7	4
1	7	rs11209928	rs7517923	G	T	72614077	0.4564	1.62427e-07	0.0106253	0.00202854	0.844855	NEGR1	0	intronic	0.434	7	4
1	7	rs1620977	rs11587434	G	A	72615118	0.2631	1.259e-08	0.0130832	0.00229871	0.769426	NEGR1	0	intronic	0.394	7	5
1	7	rs11209928	rs2422136	C	A	72618544	0.4972	4.95783e-08	0.0110168	0.00202039	0.992882	NEGR1	0	intronic	2.143	6	5
1	7	rs11209928	rs2422137	C	A	72619961	0.4552	5.0961e-06	0.00926844	0.0020322	0.843564	NEGR1	0	intronic	2.846	7	5
1	7	rs34305371	rs12124523	C	T	72621463	0.104	3.88965e-10	0.0206406	0.00329807	0.841793	NEGR1	0	intronic	3.223	6	5
1	7	rs11209928	1:72622654:C_T	T	C	72622654	0.4842	NA	NA	NA	0.977173	NEGR1	0	intronic	1.172	6	5
1	7	rs11209928	rs11209928	G	A	72627031	0.497	1.52202e-08	0.0114335	0.00202039	1	NEGR1	0	intronic	6.452	5	5
1	7	rs11209928	rs2821296	T	C	72629795	0.4974	9.262e-08	0.0107902	0.00202039	0.999797	NEGR1	0	intronic	0.928	NA	7
1	7	rs1157072	rs1157072	A	G	72634912	0.04857	2.18345e-11	0.0304557	0.00455024	1	NEGR1	0	intronic	5.819	6	5
1	7	rs11209928	rs2630431	T	C	72634986	0.4975	1.01329e-07	0.0107572	0.00202039	0.999595	NEGR1	0	intronic	2.942	7	5
1	7	rs34305371	rs12134600	C	A	72635996	0.1374	2.13005e-06	0.0141635	0.00298765	0.642435	NEGR1	0	intronic	6.065	5	5
1	7	rs11209928	rs2821295	G	A	72639856	0.4976	9.73535e-08	0.0107719	0.00202039	0.999392	NEGR1	0	intronic	0.737	NA	15
1	7	rs11209928	rs2821293	G	A	72642650	0.4967	1.1906e-07	0.0106978	0.00202039	0.999389	NEGR1	0	intronic	1.415	NA	15
1	7	rs11209928	rs11209932	A	G	72642877	0.4976	1.025e-07	0.010753	0.00202039	0.999392	NEGR1	0	intronic	7.031	7	7
1	7	rs11209928	1:72643453:G_GT	GT	G	72643453	0.4897	NA	NA	NA	0.926743	NEGR1	0	intronic	NA	NA	7
1	7	rs11209928	rs12036585	C	T	72644116	0.4965	1.0105e-07	0.0107582	0.00202039	0.996752	NEGR1	0	intronic	7.639	5	2
1	7	rs11209928	rs6699731	G	A	72645734	0.4976	9.70238e-08	0.0107731	0.00202039	0.999392	NEGR1	0	intronic	1.376	6	5
1	7	rs11209928	1:72645850:A_G	A	G	72645850	0.4991	NA	NA	NA	0.989699	NEGR1	0	intronic	13.69	7	5
1	7	rs11209928	rs11209933	A	G	72647443	0.4981	1.02424e-07	0.0107533	0.00202039	0.998376	NEGR1	0	intronic	1.62	7	5
1	7	rs11209928	rs6668604	G	T	72650925	0.4977	9.9932e-08	0.0107623	0.00202039	0.998985	NEGR1	0	intronic	0.496	7	5
1	7	rs11209928	1:72659341:A_AT	AT	A	72659341	0.4973	NA	NA	NA	0.998374	NEGR1	0	intronic	0.093	NA	5
1	7	rs11209928	rs2821288	C	T	72661104	0.4974	8.29931e-08	-0.0108303	0.00202038	0.998784	NEGR1	0	intronic	0.877	NA	5
1	7	rs11209928	1:72661330:A_AT	A	AT	72661330	0.4627	NA	NA	NA	0.910728	NEGR1	0	intronic	NA	NA	5
1	7	rs11209928	1:72662344:A_T	A	T	72662344	0.4659	NA	NA	NA	0.94157	NEGR1	0	intronic	0.489	7	5
1	7	rs11209928	1:72662345:A_T	A	T	72662345	0.4659	NA	NA	NA	0.94157	NEGR1	0	intronic	0.392	7	5
1	7	rs11209928	1:72662347:G_T	T	G	72662347	0.4659	NA	NA	NA	0.94157	NEGR1	0	intronic	3.241	7	5
1	7	rs11209928	1:72662349:A_AGGC	AGGC	A	72662349	0.4973	NA	NA	NA	0.998582	NEGR1	0	intronic	NA	NA	5
1	7	rs11209928	1:72662352:A_AGAC	AGAC	A	72662352	0.4963	NA	NA	NA	0.99595	NEGR1	0	intronic	0.185	NA	5
1	7	rs11209928	1:72664946:T_TG	T	TG	72664946	0.4975	NA	NA	NA	0.997766	NEGR1	0	intronic	NA	NA	5
1	7	rs11209928	rs2821285	C	T	72667196	0.4975	8.42079e-08	-0.010825	0.00202038	0.998377	NEGR1	0	intronic	2.668	NA	5
1	7	rs11209928	1:72672261:A_AT	A	AT	72672261	0.4975	NA	NA	NA	0.998378	NEGR1	0	intronic	1.088	NA	7
1	7	rs11209928	rs2797540	G	A	72673194	0.4984	7.56433e-08	-0.010864	0.00202037	0.996947	NEGR1	0	intronic	1.305	6	1
1	7	rs11209928	rs1858600	C	T	72674489	0.4975	7.96956e-08	-0.010845	0.00202038	0.998378	NEGR1	0	intronic	10.22	4	7
1	7	rs11209928	rs1194259	A	G	72681358	0.4976	8.11207e-08	-0.0108386	0.00202038	0.998174	NEGR1	0	intronic	2.178	7	9
1	7	rs11209928	rs1675356	C	T	72683226	0.4974	8.30051e-08	-0.0108301	0.00202037	0.997358	NEGR1	0	intronic	2.908	6	5
1	7	rs11209928	1:72685897:T_TA	T	TA	72685897	0.4978	NA	NA	NA	0.997562	NEGR1	0	intronic	6.184	NA	5
1	7	rs11209928	rs1194286	G	A	72688503	0.4974	8.22921e-08	-0.0108334	0.00202038	0.994734	NEGR1	0	intronic	3.381	NA	5
1	7	rs11209928	1:72689883:A_ACTGT	ACTGT	A	72689883	0.4838	NA	NA	NA	0.924172	NEGR1	0	intronic	3.73	NA	5
1	7	rs11209928	rs1205484	G	T	72695547	0.4976	9.71689e-08	-0.0107726	0.00202038	0.995502	NEGR1	0	intronic	15.63	NA	5
1	7	rs11209928	rs1194273	C	T	72696927	0.4977	9.66493e-08	-0.0107745	0.00202037	0.99468	NEGR1	0	intronic	4.669	NA	5
1	7	rs11209928	rs2797543	G	A	72701100	0.4986	9.36562e-08	-0.010786	0.00202037	0.992833	NEGR1	0	intronic	6.741	5	5
1	7	rs11209928	rs1194271	A	G	72701965	0.4998	1.02276e-07	-0.0107542	0.00202046	0.992778	NEGR1	0	intronic	0.218	NA	5
1	7	rs11209928	1:72701991:C_G	G	C	72701991	0.4997	NA	NA	NA	0.992778	NEGR1	0	intronic	1.165	7	5
1	7	rs11209928	rs1194270	T	C	72702313	0.4978	9.764e-08	-0.0107712	0.00202046	0.995091	NEGR1	0	intronic	0.66	NA	5
1	7	rs11209928	rs1194269	G	A	72703860	0.4975	9.52062e-08	-0.0107804	0.00202045	0.995085	NEGR1	0	intronic	2.096	NA	5
1	7	rs11209928	rs1194267	A	G	72704526	0.498	9.45361e-08	-0.010783	0.00202045	0.995089	NEGR1	0	intronic	3.439	NA	5
1	7	rs11209928	1:72705226:C_CATA	C	CATA	72705226	0.4979	NA	NA	NA	0.995086	NEGR1	0	intronic	5.705	NA	5
1	7	rs11209928	1:72707049:T_TAGCTATAA	T	TAGCTATAA	72707049	0.4967	NA	NA	NA	0.99377	NEGR1	0	intronic	NA	NA	7
1	7	rs11209928	rs1194265	A	G	72707226	0.4967	9.32442e-08	-0.010788	0.00202045	0.99518	NEGR1	0	intronic	1.995	NA	7
1	7	rs11209928	1:72708154:C_G	C	G	72708154	0.4964	NA	NA	NA	0.995174	NEGR1	0	intronic	0.077	6	15
1	7	rs11209928	rs1026567	A	G	72708584	0.4977	9.39229e-08	-0.0107854	0.00202045	0.992046	NEGR1	0	intronic	0.346	NA	15
1	7	rs11209928	rs1026566	G	A	72709042	0.4977	9.81697e-08	-0.0107692	0.00202045	0.994952	NEGR1	0	intronic	0.987	NA	14
1	7	rs11209928	1:72711881:C_CAATT	CAATT	C	72711881	0.4964	NA	NA	NA	0.994342	NEGR1	0	intronic	1.445	NA	5
1	7	rs11209928	rs1194284	A	C	72712529	0.4967	1.77074e-08	-0.0113812	0.00202045	0.994972	NEGR1	0	intronic	0.627	NA	5
1	7	rs11209928	1:72712607:A_T	A	T	72712607	0.4842	NA	NA	NA	0.923979	NEGR1	0	intronic	0.787	6	5
1	7	rs11209928	rs1194283	C	T	72713037	0.4969	1.98055e-08	-0.0113422	0.00202045	0.994552	NEGR1	0	intronic	2.682	NA	5
1	7	rs11209928	rs1194282	T	C	72713559	0.4967	1.96167e-08	-0.0113451	0.00202037	0.994342	NEGR1	0	intronic	0.238	NA	4
1	7	rs11209928	rs1194281	T	C	72714003	0.4978	2.30891e-08	-0.0112883	0.00202042	0.994114	NEGR1	0	intronic	0.072	NA	5
1	7	rs11209928	rs1194278	C	T	72714220	0.4967	2.43024e-08	-0.0112705	0.00202045	0.994341	NEGR1	0	intronic	0.251	NA	5
1	7	rs11209928	1:72714331:C_G	G	C	72714331	0.4973	NA	NA	NA	0.994535	NEGR1	0	intronic	0.665	6	5
1	7	rs11209928	rs1776012	A	G	72717743	0.4885	1.52883e-07	-0.0106079	0.00202092	0.75163	NEGR1	0	intronic	3.205	6	5
1	7	rs11209928	1:72720383:T_TA	T	TA	72720383	0.4884	NA	NA	NA	0.676555	NEGR1	0	intronic	5.275	NA	5
1	7	rs11209928	rs9424977	T	C	72725344	0.4886	1.40928e-07	-0.0106368	0.00202066	0.75129	NEGR1	0	intronic	0.493	6	5
1	7	rs1620977	rs1620977	A	G	72729142	0.2698	1.11028e-08	-0.0131009	0.00229319	1	NEGR1	0	intronic	2.976	6	5
1	7	rs11209928	1:72730224:G_GATTA	GATTA	G	72730224	0.4872	NA	NA	NA	0.70904	NEGR1	0	intronic	NA	NA	5
1	7	rs34305371	rs34305371	G	A	72733610	0.1026	2.54105e-13	0.0248607	0.00339779	1	NEGR1	0	intronic	0.862	6	5
1	7	rs11209928	1:72733841:A_T	T	A	72733841	0.4868	NA	NA	NA	0.707902	NEGR1	0	intronic	0.748	6	5
1	7	rs11209928	rs12137231	T	C	72735458	0.4877	2.9532e-08	-0.0112013	0.00202038	0.708465	NEGR1	0	intronic	1.205	7	5
1	7	rs34305371	1:72738648:G_GA	GA	G	72738648	0.1195	NA	NA	NA	0.835563	NEGR1	0	intronic	17.98	NA	5
1	7	rs34305371	rs12127789	G	T	72740073	0.1195	1.36121e-08	0.0178671	0.00314662	0.835563	NEGR1	0	intronic	1.487	5	5
1	7	rs11209928	rs7549792	G	A	72740634	0.487	1.54998e-07	-0.0106014	0.00202065	0.708527	NEGR1:GDI2P2	00:00:00	ncRNA_exonic	8.467	6	5
1	7	rs11209928	rs11584611	T	C	72741829	0.487	1.6383e-07	-0.0105808	0.00202066	0.707266	NEGR1	0	intronic	0.976	7	5
1	7	rs11209928	rs9425081	G	T	72742235	0.487	1.62875e-07	-0.0105829	0.00202065	0.708332	NEGR1	0	intronic	1.587	6	5
1	7	rs11209928	rs3101340	G	A	72744144	0.4873	1.79406e-07	-0.0105466	0.00202061	0.708093	NEGR1	0	intronic	5.163	5	1
1	7	rs11209928	rs1870676	T	C	72744996	0.487	1.90389e-07	0.0105257	0.00202088	0.708319	NEGR1	0	intronic	16.33	5	1
1	7	rs11209928	rs3101341	C	T	72747844	0.4873	1.98299e-07	0.0105096	0.00202072	0.703227	NEGR1	0	intronic	14.88	4	1
1	7	rs34305371	rs12724444	G	A	72904288	0.09361	2.72584e-08	0.0188759	0.00339605	0.923554	RPL31P12	136775	intergenic	9.486	4	2
1	7	rs1157072	1:72919499:C_G	G	C	72919499	0.04851	NA	NA	NA	0.815823	RPL31P12	151986	intergenic	0.016	6	5
1	7	rs1157072	1:73025079:C_G	G	C	73025079	0.05923	NA	NA	NA	0.707217	RNU6-1246P	158266	intergenic	0.139	7	5
1	7	rs77159347	rs12117476	T	G	73171935	0.0915	4.67901e-08	0.0202227	0.00370169	0.931653	RNU6-1246P	11410	intergenic	8.309	7	9
1	7	rs1157072	rs77483376	A	G	73187836	0.05621	1.39265e-08	0.024801	0.00437077	0.653983	RNU6-1246P	4383	intergenic	7.58	6	9
1	7	rs77159347	1:73218738:C_T	C	T	73218738	0.08972	NA	NA	NA	0.946157	RP4-660H19.1	0	ncRNA_intronic	1.979	NA	9
1	7	rs77159347	rs12117681	T	C	73232782	0.08857	7.44729e-08	0.0196757	0.00365717	0.953648	RP4-660H19.1:RP11-262K1.1	00:00:00	ncRNA_intronic	0.062	7	9
1	7	rs77159347	rs77159347	C	T	73302708	0.08596	2.44382e-08	0.0203746	0.00365318	1	RP4-660H19.1	0	ncRNA_intronic	3.276	7	8
1	7	rs77159347	rs12128497	C	T	73378037	0.08316	6.12854e-07	0.0184111	0.00369172	0.971195	RP4-660H19.1	13213	intergenic	1.111	7	5
1	7	rs77159347	1:73435977:C_G	G	C	73435977	0.08463	NA	NA	NA	0.943342	RP4-660H19.1	71153	intergenic	0.153	6	5
1	7	rs77159347	1:73523903:C_G	C	G	73523903	0.08379	NA	NA	NA	0.931822	KRT8P21	46571	intergenic	0.666	7	9
1	7	rs77159347	1:73526792:C_T	C	T	73526792	0.08412	NA	NA	NA	0.937365	KRT8P21	43682	intergenic	3.353	6	9
1	7	rs77159347	1:73760230:C_G	G	C	73760230	0.08808	NA	NA	NA	0.845514	RP4-598G3.1	11622	intergenic	0.275	7	9
1	7	rs77159347	rs113671307	G	A	73764266	0.1212	9.04944e-07	0.0154978	0.00315556	0.615098	RP4-598G3.1	7586	intergenic	0.131	6	9
1	7	rs77159347	rs4300176	T	G	73765103	0.1213	2.0849e-06	-0.0147314	0.00310461	0.614893	RP4-598G3.1	6749	intergenic	5.067	6	9
1	7	rs77159347	rs4278322	A	G	73766599	0.1217	2.25094e-06	-0.0146806	0.00310406	0.608932	RP4-598G3.1	5253	intergenic	0.949	5	9
1	7	rs77159347	rs2180947	A	G	73776196	0.1218	1.02148e-06	0.0154163	0.00315426	0.608047	RP4-598G3.1	0	ncRNA_intronic	1.051	6	9
1	7	rs77159347	rs7528347	C	A	73776727	0.1219	1.02059e-06	0.0154174	0.00315438	0.608133	RP4-598G3.1	0	ncRNA_intronic	1.954	5	7
1	7	rs77159347	rs186360618	G	T	73779380	0.0777	7.45579e-06	0.0282492	0.00630529	0.623859	RP4-598G3.1	0	ncRNA_intronic	0.213	7	9
1	7	rs77159347	rs115382148	G	T	73779382	0.0778	4.20492e-06	0.0298236	0.006482	0.621878	RP4-598G3.1	0	ncRNA_intronic	0.212	6	9
1	7	rs77159347	rs11804753	A	G	73780251	0.1219	1.02504e-06	0.0153969	0.00315072	0.607706	RP4-598G3.1	0	ncRNA_intronic	2.905	6	9
1	7	rs77159347	rs11801571	G	T	73780412	0.1184	2.22122e-06	0.014922	0.00315331	0.600785	RP4-598G3.1	0	ncRNA_intronic	0.77	6	9
1	7	rs77159347	rs12133960	A	G	73790017	0.1223	1.04301e-06	0.0153964	0.00315284	0.604027	RP4-598G3.1	0	ncRNA_intronic	1.295	7	9
1	7	rs77159347	1:73794869:A_AT	AT	A	73794869	0.1223	NA	NA	NA	0.603609	RP4-598G3.1	0	ncRNA_intronic	0.98	NA	5
1	7	rs77159347	rs12135781	T	C	73795320	0.1223	1.0199e-06	0.0154155	0.0031539	0.603602	RP4-598G3.1	0	ncRNA_intronic	0.59	6	9
1	7	rs77159347	rs34332107	A	G	73796100	0.1223	1.00842e-06	0.0154237	0.00315414	0.603609	RP4-598G3.1	0	ncRNA_intronic	0.914	6	9
1	7	rs77159347	rs12144343	C	T	73798439	0.1224	9.61109e-07	0.0154339	0.00315013	0.602989	RP4-598G3.1	0	ncRNA_intronic	0.277	7	9
1	7	rs77159347	rs112033502	C	T	73798684	0.1219	1.01275e-06	0.0154698	0.00316412	0.602913	RP4-598G3.1	0	ncRNA_intronic	4.756	6	9
1	7	rs77159347	rs79357828	G	A	73804570	0.1223	1.00363e-06	0.0154232	0.00315343	0.603184	RP4-598G3.1	0	ncRNA_intronic	0.047	7	9
1	7	rs77159347	rs9650980	T	C	73805596	0.1225	2.38875e-06	0.0148788	0.00315402	0.602653	RP4-598G3.1	0	ncRNA_intronic	1.105	6	9
1	7	rs77159347	rs112996954	G	T	73815285	0.08862	3.33285e-07	0.0184712	0.00361926	0.833545	RP4-598G3.1	0	ncRNA_intronic	0.278	6	9
1	7	rs77159347	1:73816828:A_T	T	A	73816828	0.1222	NA	NA	NA	0.602962	RP4-598G3.1	0	ncRNA_intronic	6.477	6	9
1	7	rs77159347	rs12138222	G	A	73817060	0.1223	1.04814e-06	0.0154043	0.00315508	0.603306	RP4-598G3.1	0	ncRNA_intronic	13.53	6	9
1	7	rs77159347	rs17568589	C	T	73824555	0.122	1.04724e-06	0.0153991	0.0031539	0.604503	RP4-598G3.1	3620	intergenic	7.383	6	9
1	7	rs77159347	rs56206806	A	G	73829739	0.1224	1.03619e-06	0.0154086	0.00315449	0.603829	RP4-598G3.1	8804	intergenic	1.212	6	9
1	7	rs77159347	rs11210213	G	A	73833694	0.1219	1.00944e-06	0.0154179	0.00315308	0.605952	RP4-598G3.1	12759	intergenic	12.99	7	9
1	7	rs77159347	rs11802950	T	C	73834554	0.1223	1.01261e-06	0.0154159	0.00315308	0.603306	RP4-598G3.1	13619	intergenic	0.838	6	9
1	7	rs77159347	1:73835861:A_ACT	ACT	A	73835861	0.1223	NA	NA	NA	0.603198	RP4-598G3.1	14926	intergenic	2.359	NA	9
1	7	rs77159347	1:73836914:A_G	A	G	73836914	0.1223	NA	NA	NA	0.603306	RP4-598G3.1	15979	intergenic	3.394	7	9
1	7	rs77159347	rs12118287	T	C	73838390	0.1222	9.95829e-07	0.0154838	0.00316483	0.60382	RP4-598G3.1	17455	intergenic	3.964	6	9
1	7	rs77159347	rs12132546	C	T	73841900	0.1223	1.07426e-06	0.0153062	0.00313812	0.603306	RP4-598G3.1	20965	intergenic	0.093	7	9
1	7	rs77159347	rs12134426	C	A	73843140	0.1223	1.02703e-06	0.0154158	0.00315485	0.603306	RP4-598G3.1	22205	intergenic	5.498	5	9
1	7	rs77159347	rs7516923	A	G	73843761	0.1223	9.37359e-07	0.0155144	0.0031634	0.603912	RP4-598G3.1	22826	intergenic	5.665	7	9
1	7	rs77159347	1:73847888:C_G	C	G	73847888	0.1224	NA	NA	NA	0.603399	RP4-598G3.1	26953	intergenic	0.402	6	7
1	7	rs77159347	rs7546663	C	A	73848129	0.1225	9.69317e-07	0.0153505	0.00313419	0.603331	RP4-598G3.1	27194	intergenic	1.172	7	7
1	7	rs77159347	1:73859293:A_G	G	A	73859293	0.1225	NA	NA	NA	0.6017	RP4-598G3.1	38358	intergenic	1.123	7	9
1	7	rs77159347	rs11210230	T	C	73860239	0.1223	3.00329e-06	0.0146069	0.00312741	0.601026	RP4-598G3.1	39304	intergenic	1.253	6	9
1	7	rs77159347	rs10518420	A	C	73860543	0.1221	2.89112e-06	0.0147228	0.00314697	0.600825	RP4-598G3.1	39608	intergenic	0.882	7	9
1	7	rs77159347	rs10518421	G	A	73861144	0.1225	2.89112e-06	0.0147228	0.00314697	0.6017	RP4-598G3.1	40209	intergenic	4.455	7	9
1	7	rs77159347	rs12135844	A	G	73862469	0.1225	2.91527e-06	0.0146399	0.00313039	0.6017	RP4-598G3.1	41534	intergenic	1.487	7	9
1	7	rs77159347	rs12134418	T	G	73864126	0.1224	3.05886e-06	0.0146084	0.00313027	0.601872	RP4-598G3.1	43191	intergenic	2.028	6	9
1	7	rs77159347	rs11804341	G	A	73867073	0.1224	2.77305e-06	0.014742	0.00314533	0.601872	RP4-598G3.1	46138	intergenic	1.066	7	9
1	7	rs77159347	rs55933742	T	G	73875353	0.1228	3.24752e-06	0.0146383	0.00314498	0.600124	RP4-598G3.1	54418	intergenic	1.684	7	9
1	7	rs77159347	1:73880289:C_G	G	C	73880289	0.1228	NA	NA	NA	0.600124	RP4-598G3.1	59354	intergenic	0.41	6	9
1	7	rs77159347	rs12116741	A	G	73888363	0.1228	3.24116e-06	0.0146374	0.00314451	0.600116	RP4-598G3.1	67428	intergenic	3.701	5	9
1	7	rs77159347	rs112028101	G	A	73891752	0.1227	3.06915e-06	0.01467	0.00314393	0.600018	RP4-598G3.1	70817	intergenic	6.244	7	9
1	7	rs77159347	rs12119572	T	G	73894382	0.1228	3.05332e-06	0.0146772	0.00314475	0.600116	RP4-598G3.1	73447	intergenic	3.907	6	14
1	7	rs77159347	1:73894758:A_C	C	A	73894758	0.1228	NA	NA	NA	0.600116	RP4-598G3.1	73823	intergenic	1.25	NA	14
1	7	rs77159347	1:73895448:C_T	T	C	73895448	0.1228	NA	NA	NA	0.600116	RP4-598G3.1	74513	intergenic	3.555	6	14
1	7	rs77159347	rs12117619	G	T	73901834	0.1228	3.03148e-06	0.0146785	0.00314405	0.600116	RP4-598G3.1	80899	intergenic	0.989	6	9
1	7	rs77159347	1:73902262:A_AG	AG	A	73902262	0.1228	NA	NA	NA	0.600116	RP4-598G3.1	81327	intergenic	0.48	NA	9
1	7	rs77159347	rs75027734	C	A	73905868	0.1228	2.96589e-06	0.0146921	0.00314393	0.600116	RP4-598G3.1	84933	intergenic	8.427	7	9
1	7	rs77159347	rs12134297	C	T	73908869	0.1228	2.96527e-06	0.0146922	0.00314393	0.600116	RP4-598G3.1	87934	intergenic	19.45	6	9
1	7	rs77159347	1:73910431:G_T	G	T	73910431	0.1185	NA	NA	NA	0.629722	RP4-598G3.1	89496	intergenic	0.006	NA	9
1	7	rs77159347	rs12125415	T	G	73910768	0.1228	2.98515e-06	0.0146912	0.00314463	0.600101	RP4-598G3.1	89833	intergenic	4.664	7	9
1	7	rs77159347	rs11210249	T	C	73912025	0.1228	2.96477e-06	0.0146924	0.00314393	0.600108	RP4-598G3.1	91090	intergenic	5.101	6	9
1	7	rs77159347	rs12128321	T	C	73913075	0.1228	2.96923e-06	0.0146914	0.00314393	0.600116	RP4-598G3.1	92140	intergenic	1.174	7	9
1	7	rs77159347	rs61660524	A	G	73918723	0.1225	2.94982e-06	0.0146891	0.00314253	0.601922	RP4-598G3.1	97788	intergenic	1.003	6	9
1	7	rs77159347	rs12131367	T	G	73921658	0.1225	2.95785e-06	0.0146944	0.00314405	0.601952	RP4-598G3.1	100723	intergenic	2.054	6	9
1	7	rs77159347	1:73923708:C_G	G	C	73923708	0.1228	NA	NA	NA	0.600116	RP4-598G3.1	102773	intergenic	0.244	6	7
1	7	rs77159347	rs11210253	G	T	73924028	0.1227	2.91466e-06	0.0147023	0.0031437	0.600416	RP4-598G3.1	103093	intergenic	0.614	7	7
1	7	rs77159347	1:73924076:C_G	C	G	73924076	0.1228	NA	NA	NA	0.600101	RP4-598G3.1	103141	intergenic	2.349	6	7
1	7	rs77159347	1:73926058:A_T	T	A	73926058	0.1228	NA	NA	NA	0.600116	RP4-598G3.1	105123	intergenic	4.248	7	9
1	7	rs77159347	rs79859797	G	A	73928118	0.09174	8.75212e-07	0.0175859	0.00357596	0.816879	RP4-598G3.1	107183	intergenic	0.888	6	9
1	7	rs77159347	rs74091613	T	C	73928193	0.1217	2.92295e-06	0.0146988	0.00314335	0.604697	RP4-598G3.1	107258	intergenic	1.61	7	9
1	7	rs77159347	rs10157353	T	C	73928917	0.1228	2.92198e-06	0.0146996	0.00314346	0.600116	RP4-598G3.1	107982	intergenic	0.762	7	9
1	7	rs77159347	1:73930624:A_T	A	T	73930624	0.1227	NA	NA	NA	0.600815	RP4-598G3.1	109689	intergenic	0.159	6	9
1	7	rs77159347	1:73956747:G_GT	GT	G	73956747	0.09298	NA	NA	NA	0.817565	RP4-598G3.1	135812	intergenic	NA	NA	9
1	7	rs77159347	1:73962827:C_G	C	G	73962827	0.08125	NA	NA	NA	0.662175	RP4-788P17.1	138071	intergenic	8.559	7	9
1	7	rs77159347	rs55915525	A	G	73978458	0.1209	1.16502e-06	0.0152848	0.00314405	0.60831	RP4-788P17.1	122440	intergenic	2.722	6	9
1	7	rs77159347	rs17571458	C	T	73981063	0.1206	1.16396e-06	0.0152853	0.00314405	0.605522	RP4-788P17.1	119835	intergenic	1.888	7	9
1	7	rs77159347	rs12125989	T	C	73981190	0.1217	1.16396e-06	0.0152853	0.00314405	0.602501	RP4-788P17.1	119708	intergenic	0.811	6	9
1	7	rs77159347	rs12129496	A	G	73981219	0.1213	2.65717e-06	0.0147602	0.00314335	0.601678	RP4-788P17.1	119679	intergenic	0.039	6	7
1	7	rs77159347	1:73981246:C_CT	C	CT	73981246	0.1214	NA	NA	NA	0.601904	RP4-788P17.1	119652	intergenic	2.818	NA	7
1	7	rs77159347	rs12126028	T	C	73981318	0.1198	1.16496e-06	0.0152848	0.00314405	0.603281	RP4-788P17.1	119580	intergenic	6.825	6	7
1	7	rs77159347	rs12126048	T	C	73981336	0.12	1.16695e-06	0.0152883	0.00314498	0.603487	RP4-788P17.1	119562	intergenic	1.174	7	7
1	7	rs77159347	rs139169559	C	T	73981714	0.1165	1.16523e-06	0.0152847	0.00314405	0.610038	RP4-788P17.1	119184	intergenic	2.43	7	7
1	7	rs77159347	1:73981724:A_G	A	G	73981724	0.1157	NA	NA	NA	0.612546	RP4-788P17.1	119174	intergenic	2.114	6	7
1	7	rs77159347	1:73981725:T_TA	T	TA	73981725	0.1136	NA	NA	NA	0.603523	RP4-788P17.1	119173	intergenic	1.505	NA	7
1	7	rs77159347	rs17512311	C	A	73982357	0.1188	1.08729e-06	0.0153419	0.00314697	0.610369	RP4-788P17.1	118541	intergenic	5.535	4	2
1	7	rs77159347	rs74093923	C	T	73982371	0.1188	1.09819e-06	0.0153374	0.00314732	0.610369	RP4-788P17.1	118527	intergenic	4.843	2c	2
1	7	rs77159347	1:73982431:A_T	T	A	73982431	0.1223	NA	NA	NA	0.60056	RP4-788P17.1	118467	intergenic	6.976	5	5
1	7	rs77159347	1:73983127:T_TG	TG	T	73983127	0.1196	NA	NA	NA	0.619749	RP4-788P17.1	117771	intergenic	0.35	NA	5
1	7	rs77159347	1:73983152:G_GA	G	GA	73983152	0.1193	NA	NA	NA	0.61547	RP4-788P17.1	117746	intergenic	8.686	NA	5
1	7	rs77159347	rs12140130	C	A	73984659	0.1181	1.19575e-06	0.0152691	0.00314416	0.603634	RP4-788P17.1	116239	intergenic	1.715	7	5
1	7	rs77159347	rs12140132	C	T	73984661	0.1183	1.19575e-06	0.0152691	0.00314416	0.602371	RP4-788P17.1	116237	intergenic	0.763	7	5
1	7	rs77159347	rs57674266	A	G	73990487	0.118	1.05428e-06	0.0153514	0.00314498	0.60266	RP4-788P17.1	110411	intergenic	0.64	7	9
1	7	rs77159347	rs60912480	G	A	73990489	0.118	1.03946e-06	0.015334	0.00313962	0.60266	RP4-788P17.1	110409	intergenic	1.758	6	9
1	7	rs77159347	rs12140966	C	T	73990925	0.1179	1.04152e-06	0.0153583	0.00314486	0.601827	RP4-788P17.1	109973	intergenic	0.453	7	9
1	7	rs77159347	rs12130111	T	G	73990927	0.1179	1.20114e-06	0.0152658	0.00314405	0.601827	RP4-788P17.1	109971	intergenic	3.31	7	9
1	7	rs77159347	rs7531768	G	A	73991700	0.1163	1.25022e-06	0.0153473	0.00316603	0.603975	RP4-788P17.1	109198	intergenic	1.738	6	9
1	7	rs77159347	1:74010677:A_T	T	A	74010677	0.1214	NA	NA	NA	0.603536	RP4-788P17.1	90221	intergenic	9.62	6	7
1	7	rs77159347	rs12122285	G	T	74036249	0.119	1.31517e-06	0.0152987	0.00316256	0.616348	RP4-788P17.1	64649	intergenic	0.055	6	9
1	7	rs77159347	rs79709841	C	T	74093171	0.09263	6.421e-07	0.0178231	0.0035803	0.804854	RP4-788P17.1	7727	intergenic	0.308	7	9
1	7	rs77159347	rs11210323	A	G	74127161	0.1199	3.98217e-06	0.0145116	0.00314627	0.600037	RP4-788P17.1	0	ncRNA_intronic	1.739	6	9
1	7	rs77159347	rs7551061	G	T	74132829	0.1161	7.10324e-06	0.0144688	0.00322203	0.615255	RP4-788P17.1	0	ncRNA_intronic	1.062	6	9
1	7	rs77159347	1:74132958:A_T	A	T	74132958	0.116	NA	NA	NA	0.615471	RP4-788P17.1	0	ncRNA_intronic	1.224	6	9
1	7	rs77159347	rs11808889	T	G	74134176	0.116	6.58518e-06	0.0145351	0.00322523	0.615387	RP4-788P17.1	0	ncRNA_intronic	4.17	7	9
1	7	rs77159347	rs11809325	T	C	74135123	0.1161	6.64414e-06	0.0145341	0.00322638	0.615456	RP4-788P17.1	0	ncRNA_intronic	0.925	7	9
1	7	rs77159347	rs11807634	G	T	74135199	0.1161	7.71779e-06	0.0144295	0.003226	0.615456	RP4-788P17.1	0	ncRNA_intronic	0.276	7	9
1	7	rs77159347	rs55664950	T	C	74135301	0.1161	6.73498e-06	0.014526	0.00322664	0.615456	RP4-788P17.1	0	ncRNA_intronic	1.164	6	9
1	7	rs77159347	rs1497852	A	G	74135910	0.1161	6.71769e-06	0.014522	0.00322536	0.615456	RP4-788P17.1	0	ncRNA_intronic	1.993	7	9
1	7	rs77159347	rs10158002	C	T	74136513	0.116	7.67697e-06	0.0144308	0.00322549	0.61556	RP4-788P17.1	0	ncRNA_intronic	0.299	6	15
1	7	rs77159347	rs4364823	C	T	74164100	0.11	1.6034e-06	0.0156143	0.0032544	0.617272	RP4-788P17.1	0	ncRNA_intronic	4.469	5	5
1	7	rs77159347	rs9425020	T	C	74167281	0.1102	6.89471e-07	0.0160622	0.00323554	0.616157	RP4-788P17.1	0	ncRNA_intronic	1.938	6	5
1	7	rs77159347	rs9425021	G	A	74172169	0.1104	5.60821e-07	0.0160128	0.00319984	0.605993	RP4-788P17.1	0	ncRNA_intronic	0.639	7	7
1	7	rs77159347	rs2132998	G	A	74173148	0.1088	6.0241e-07	0.0160825	0.00322267	0.617324	RP4-788P17.1	0	ncRNA_intronic	0.145	NA	9
1	8	rs12754946	rs12754946	T	C	77989923	0.4456	4.72654e-08	-0.0111527	0.00204213	1	AK5	0	intronic	1.931	5	4
1	8	rs12754946	rs12751064	C	T	78006124	0.3293	0.000699066	-0.00738173	0.00217754	0.61791	AK5	0	intronic	4.438	4	2
1	8	rs12754946	rs4949660	T	C	78025459	0.4263	0.00028405	-0.00745056	0.00205282	0.874257	AK5	0	UTR3	1.063	6	4
1	8	rs12754946	rs17381664	T	C	78048331	0.4126	0.00189532	-0.00641848	0.00206637	0.766277	ZZZ3	0	intronic	0.033	7	4
1	8	rs12754946	rs12402928	C	T	78053228	0.4126	0.000926426	-0.00684449	0.0020666	0.766277	ZZZ3	0	intronic	0.907	5	4
1	8	rs12754946	rs4949662	A	G	78080275	0.4229	0.000792921	-0.0068958	0.00205522	0.739464	ZZZ3	0	intronic	5.968	7	5
1	8	rs12754946	rs6678622	C	T	78092479	0.413	0.000943999	-0.00683534	0.00206712	0.7482	ZZZ3	0	intronic	1.866	7	4
1	8	rs12754946	1:78152792:C_G	C	G	78152792	0.4127	NA	NA	NA	0.751185	ZZZ3	3687	intergenic	2.581	4	1
1	8	rs12754946	1:78179032:A_AT	AT	A	78179032	0.4123	NA	NA	NA	0.749211	USP33	0	intronic	NA	NA	4
1	8	rs12754946	rs1539738	A	G	78305492	0.3693	2.65358e-05	-0.00888128	0.00211392	0.626944	FAM73A	0	intronic	0.133	6	4
1	8	rs12754946	rs12409958	A	G	78314478	0.3746	3.24633e-05	-0.00874316	0.00210402	0.611573	FAM73A:NSRP1P1	00:00:00	ncRNA_exonic	3.833	5	5
1	8	rs12754946	1:78339481:A_T	A	T	78339481	0.3707	NA	NA	NA	0.60812	FAM73A	0	intronic	0.047	6	4
1	8	rs12754946	rs9729667	C	T	78349214	0.3706	0.000100045	-0.0082153	0.00211164	0.608051	NEXN-AS1	0	ncRNA_intronic	1.744	7	5
1	9	rs12089815	rs1008078	C	T	91189731	0.3923	9.99982e-13	-0.0147694	0.0020713	0.805447	BARHL2	6936	intergenic	3.014	4	7
1	9	rs12089815	rs12089815	G	A	91189933	0.4498	2.38835e-15	0.0160912	0.00203189	1	BARHL2	7138	intergenic	8.495	2b	5
1	9	rs4146669	1:91192297:C_G	C	G	91192297	0.4458	NA	NA	NA	0.708331	BARHL2	9502	intergenic	13.26	2b	1
1	9	rs4146669	rs12046000	G	T	91192396	0.4431	3.61436e-11	0.0134547	0.00203271	0.715027	BARHL2	9601	intergenic	5.811	2b	1
1	9	rs12089815	1:91193049:A_T	T	A	91193049	0.4497	NA	NA	NA	0.997742	BARHL2	10254	intergenic	2.478	3a	5
1	9	rs4146669	rs12568187	T	C	91193691	0.444	3.42048e-11	0.0134709	0.00203266	0.715956	BARHL2	10896	intergenic	8.699	3a	5
1	9	rs12089815	1:91196099:A_G	G	A	91196099	0.4561	NA	NA	NA	0.982596	BARHL2	13304	intergenic	11.47	4	1
1	9	rs12089815	rs12042107	T	C	91196176	0.4489	3.35377e-15	0.0160086	0.00203233	0.996298	BARHL2	13381	intergenic	6.049	2b	1
1	9	rs4146669	rs1342780	A	C	91198676	0.4685	9.38072e-11	0.0131089	0.00202404	0.793003	BARHL2	15881	intergenic	2.909	NA	13
1	9	rs4146669	rs4146669	T	C	91200191	0.4708	3.42359e-12	-0.0140809	0.00202337	1	BARHL2	17396	intergenic	3.544	6	13
1	9	rs12122664	1:91200757:G_GT	G	GT	91200757	0.3657	NA	NA	NA	0.719465	BARHL2	17962	intergenic	14.73	NA	13
1	9	rs12122664	1:91202111:C_CA	C	CA	91202111	0.2887	NA	NA	NA	0.600339	BARHL2	19316	intergenic	NA	NA	13
1	9	rs12122664	rs10922911	C	T	91205831	0.3676	1.81541e-13	-0.0153867	0.0020901	0.726283	BARHL2	23036	intergenic	0.724	7	13
1	9	rs12122664	rs10801825	C	A	91206170	0.367	1.85077e-13	-0.0153977	0.00209232	0.725631	BARHL2	23375	intergenic	1.028	5	13
1	9	rs12122664	rs10801826	C	T	91206578	0.3675	1.73809e-13	-0.0154149	0.00209227	0.726848	BARHL2	23783	intergenic	3.684	5	13
1	9	rs12122664	rs10922912	A	G	91207367	0.3675	1.8658e-13	-0.015399	0.0020928	0.726488	BARHL2	24572	intergenic	22.2	6	13
1	9	rs12122664	1:91207757:C_G	G	C	91207757	0.3698	NA	NA	NA	0.733421	BARHL2	24962	intergenic	0.432	6	13
1	9	rs12122664	rs2166171	T	C	91208451	0.3675	2.09589e-13	-0.0153585	0.00209172	0.726057	BARHL2	25656	intergenic	0.469	6	13
1	9	rs12122664	rs2166172	A	C	91208514	0.3667	1.85634e-13	-0.0154252	0.00209617	0.725951	BARHL2	25719	intergenic	1.309	6	13
1	9	rs12122664	rs1526480	T	C	91209986	0.3706	2.27458e-13	-0.0152943	0.00208609	0.734734	BARHL2	27191	intergenic	1.524	NA	13
1	9	rs12122664	1:91211018:A_ATTT	A	ATTT	91211018	0.3483	NA	NA	NA	0.693647	BARHL2	28223	intergenic	0.24	NA	13
1	9	rs12122664	rs6699397	A	G	91212216	0.3672	1.41216e-13	-0.0154855	0.002094	0.727834	BARHL2	29421	intergenic	4.618	5	7
1	9	rs4146669	rs6657656	A	G	91214234	0.4432	4.80502e-11	-0.0133546	0.00203055	0.89351	BARHL2	31439	intergenic	5.961	5	5
1	9	rs12122664	rs12133063	C	A	91214714	0.3406	2.38157e-12	-0.0148798	0.00212263	0.818691	BARHL2	31919	intergenic	0.478	5	7
1	9	rs12122664	rs6656775	A	G	91219359	0.306	3.03035e-10	-0.013769	0.00218652	0.978894	RP4-665J23.1	29183	intergenic	19.61	6	7
1	9	rs12122664	rs12122664	A	C	91220615	0.311	2.56785e-10	-0.0137507	0.00217476	1	RP4-665J23.1	27927	intergenic	0.474	7	14
1	9	rs12122664	rs12133859	C	T	91220788	0.3073	2.71479e-10	-0.0137676	0.0021804	0.998572	RP4-665J23.1	27754	intergenic	5.503	7	14
1	9	rs12122664	rs12122743	A	G	91220791	0.3048	1.15389e-09	-0.0133109	0.00218695	0.990961	RP4-665J23.1	27751	intergenic	1.177	7	14
1	9	rs12122664	rs72722308	G	A	91221596	0.3088	1.85851e-09	-0.0131252	0.002184	0.969723	RP4-665J23.1	26946	intergenic	1.526	7	14
1	9	rs12122664	rs3856224	T	C	91223871	0.3182	1.99344e-08	-0.0121314	0.00216147	0.792357	RP4-665J23.1	24671	intergenic	4.291	NA	13
1	9	rs12122664	rs10801827	G	A	91224244	0.2902	3.90059e-09	-0.0130933	0.0022236	0.864832	RP4-665J23.1	24298	intergenic	0.123	7	13
1	9	rs12122664	rs4658171	G	A	91225566	0.2888	1.16024e-09	-0.01353	0.00222326	0.862923	RP4-665J23.1	22976	intergenic	15.83	7	13
1	9	rs12122664	rs4658172	T	C	91225594	0.2884	3.72836e-09	-0.0131328	0.00222747	0.862542	RP4-665J23.1	22948	intergenic	15.64	6	13
1	9	rs12122664	rs3934406	C	T	91226161	0.2903	1.02171e-09	-0.0136026	0.00222775	0.864814	RP4-665J23.1	22381	intergenic	0.558	7	13
1	9	rs12122664	rs3934407	G	A	91226571	0.2909	3.85176e-09	-0.0130952	0.00222313	0.864746	RP4-665J23.1	21971	intergenic	1.65	7	13
1	9	rs12122664	rs17131160	T	C	91227063	0.2926	3.63153e-09	-0.0131146	0.00222275	0.85679	RP4-665J23.1	21479	intergenic	1.568	7	7
1	9	rs12122664	rs12064799	G	A	91227215	0.2908	3.91352e-09	-0.0130907	0.00222335	0.864897	RP4-665J23.1	21327	intergenic	1.239	7	7
1	9	rs12122664	rs12060129	A	C	91227398	0.29	1.09335e-09	-0.013554	0.00222374	0.862438	RP4-665J23.1	21144	intergenic	12.29	4	7
1	9	rs12122664	rs17131162	C	A	91227926	0.2908	1.08769e-09	-0.0135601	0.00222443	0.864397	RP4-665J23.1	20616	intergenic	2.278	4	2
1	9	rs12122664	rs17131164	C	T	91228032	0.2909	1.08907e-09	-0.0135597	0.00222443	0.864328	RP4-665J23.1	20510	intergenic	2.161	5	5
1	9	rs12122664	rs12061544	A	C	91228235	0.2911	1.2103e-09	-0.0135208	0.00222423	0.864153	RP4-665J23.1	20307	intergenic	1.308	5	5
1	9	rs12122664	rs10922916	T	C	91228298	0.2913	1.14211e-09	-0.0135419	0.0022243	0.86406	RP4-665J23.1	20244	intergenic	1.915	6	5
1	9	rs12122664	rs10922917	T	C	91228680	0.2921	1.0853e-09	-0.0135385	0.00222076	0.860549	RP4-665J23.1	19862	intergenic	1.297	3a	7
1	9	rs12122664	1:91228925:C_G	G	C	91228925	0.2889	NA	NA	NA	0.860197	RP4-665J23.1	19617	intergenic	1.44	5	7
1	9	rs12122664	rs6691718	C	A	91228955	0.2883	9.88201e-10	-0.0135965	0.00222482	0.860095	RP4-665J23.1	19587	intergenic	0.483	5	7
1	9	rs12122664	rs6704223	A	G	91228965	0.2881	1.01845e-09	-0.0135839	0.0022245	0.860297	RP4-665J23.1	19577	intergenic	2.102	5	7
1	9	rs12122664	rs12563928	G	A	91229968	0.2907	1.04387e-09	-0.0135949	0.00222775	0.863993	RP4-665J23.1	18574	intergenic	5.935	5	7
1	9	rs12122664	rs56353619	A	G	91230655	0.2905	1.09774e-09	-0.0135747	0.00222736	0.865168	RP4-665J23.1	17887	intergenic	6.899	6	14
1	9	rs12122664	rs12080926	C	A	91230770	0.2891	1.0461e-09	-0.0135687	0.00222358	0.859834	RP4-665J23.1	17772	intergenic	4.944	5	14
1	9	rs12122664	rs6662366	A	G	91230809	0.2886	1.03769e-09	-0.0135922	0.00222695	0.859472	RP4-665J23.1	17733	intergenic	2.402	5	14
1	9	rs12122664	rs6428602	C	A	91231155	0.2912	1.07552e-09	-0.0135603	0.0022238	0.863796	RP4-665J23.1	17387	intergenic	1.076	7	14
1	9	rs4146669	rs4593803	A	G	91231232	0.3863	1.55505e-05	-0.00896612	0.00207513	0.670455	RP4-665J23.1	17310	intergenic	1.007	7	14
1	9	rs12122664	1:91231772:C_T	T	C	91231772	0.3046	NA	NA	NA	0.794973	RP4-665J23.1	16770	intergenic	10.52	7	14
1	9	rs12122664	rs10922919	G	A	91232054	0.2738	1.84291e-09	-0.013417	0.00223205	0.846789	RP4-665J23.1	16488	intergenic	1.234	6	14
1	9	rs12122664	rs10922920	C	T	91232067	0.2766	1.74228e-09	-0.0133986	0.00222561	0.855913	RP4-665J23.1	16475	intergenic	1.31	7	14
1	9	rs12122664	1:91232449:C_G	G	C	91232449	0.2714	NA	NA	NA	0.842129	RP4-665J23.1	16093	intergenic	10.49	7	14
1	9	rs12122664	rs4658173	A	G	91233137	0.27	1.1522e-09	-0.0136005	0.00223444	0.8411	RP4-665J23.1	15405	intergenic	6.645	7	14
1	9	rs12122664	1:91233520:G_T	G	T	91233520	0.2683	NA	NA	NA	0.839745	RP4-665J23.1	15022	intergenic	1.643	6	14
1	9	rs12122664	1:91233690:G_GTT	GTT	G	91233690	0.2866	NA	NA	NA	0.750248	RP4-665J23.1	14852	intergenic	0.663	NA	14
1	9	rs12122664	1:91234126:A_T	A	T	91234126	0.266	NA	NA	NA	0.835389	RP4-665J23.1	14416	intergenic	3.06	6	7
1	10	rs11165468	rs2391706	C	T	96153236	0.4544	6.67523e-08	0.0109623	0.00203016	0.887799	RP11-286B14.1	0	ncRNA_intronic	1.03	7	14
1	10	rs11165468	rs11576188	G	A	96154463	0.3642	0.000224427	-0.00773752	0.002097	0.81844	RP11-286B14.1	0	ncRNA_intronic	0.198	6	14
1	10	rs11165468	rs12728822	G	T	96155247	0.4221	3.49114e-08	-0.0113106	0.00205094	0.995212	RP11-286B14.1	0	ncRNA_intronic	7.721	7	7
1	10	rs11165468	rs35492631	C	T	96157091	0.3682	0.000258349	-0.00765892	0.00209613	0.823991	RP11-286B14.1	0	ncRNA_intronic	3.136	7	5
1	10	rs11165468	rs34692933	G	A	96157499	0.3685	0.000239953	-0.00769782	0.00209593	0.823892	RP11-286B14.1	0	ncRNA_intronic	2.919	7	5
1	10	rs11165468	rs12751587	G	A	96159819	0.3671	0.000222364	-0.00773636	0.00209535	0.825268	RP11-286B14.1	0	ncRNA_intronic	4.346	6	9
1	10	rs11165468	rs11165468	T	C	96160850	0.4222	1.77762e-08	-0.0115484	0.00205036	1	RP11-286B14.1	0	ncRNA_intronic	4.231	7	9
1	10	rs11165468	rs11583527	C	T	96161092	0.4215	3.0408e-08	-0.0113713	0.00205292	0.99877	RP11-286B14.1	0	ncRNA_intronic	0.376	7	9
1	10	rs11165468	rs12744991	C	T	96163412	0.4224	2.50749e-08	-0.011429	0.00205087	0.998569	RP11-286B14.1	0	ncRNA_intronic	9.286	7	7
1	10	rs11165468	rs12130585	C	T	96166118	0.4209	2.72071e-08	-0.0114036	0.00205155	0.99489	RP11-286B14.1	0	ncRNA_intronic	3.224	7	5
1	10	rs11165468	rs1931247	C	A	96167510	0.4216	2.86383e-08	-0.0113841	0.00205134	0.998768	RP11-286B14.1	0	ncRNA_intronic	1.503	6	5
1	10	rs11165468	rs7516779	C	T	96168030	0.4231	1.49433e-07	-0.010774	0.00205092	0.992183	RP11-286B14.1	0	ncRNA_intronic	0.933	7	5
1	10	rs11165468	rs6593680	G	A	96169760	0.4835	2.92407e-08	-0.0112194	0.002023	0.782373	RP11-286B14.1	0	ncRNA_intronic	2.999	7	9
1	10	rs11165468	1:96170727:C_G	G	C	96170727	0.483	NA	NA	NA	0.78107	RP11-286B14.1	0	ncRNA_intronic	4.614	6	9
1	10	rs11165468	rs34496282	T	C	96171104	0.4836	2.37741e-08	-0.0112921	0.00202294	0.782094	RP11-286B14.1	0	ncRNA_intronic	1.065	7	9
1	10	rs6690195	rs1931262	T	C	96174912	0.4909	2.64647e-12	-0.0141463	0.00202226	0.980218	RP11-286B14.1	0	ncRNA_intronic	1.963	6	9
1	10	rs6690195	rs1931263	G	T	96175101	0.4915	3.48887e-12	-0.0140688	0.0020224	0.97663	RP11-286B14.1	0	ncRNA_intronic	0.655	7	9
1	10	rs6690195	1:96175936:A_T	A	T	96175936	0.4896	NA	NA	NA	0.981519	RP11-286B14.1	0	ncRNA_intronic	1.626	5	9
1	10	rs6690195	rs6678734	A	G	96176563	0.4921	3.17713e-12	-0.0140929	0.00202203	0.982809	RP11-286B14.1	0	ncRNA_intronic	1.577	6	7
1	10	rs6690195	rs12128772	G	A	96176709	0.4922	3.71015e-12	-0.0140489	0.00202206	0.983004	RP11-286B14.1	0	ncRNA_intronic	2.388	6	7
1	10	rs6690195	1:96177014:C_G	G	C	96177014	0.492	NA	NA	NA	0.983245	RP11-286B14.1	0	ncRNA_intronic	0.631	7	5
1	10	rs6690195	rs34701878	A	G	96177073	0.4915	3.69687e-12	-0.0140498	0.00202205	0.981398	RP11-286B14.1	0	ncRNA_intronic	5.783	7	5
1	10	rs6690195	rs1931245	A	G	96178537	0.4912	2.10692e-12	-0.0142134	0.00202262	0.985298	RP11-286B14.1	0	ncRNA_intronic	3.917	6	15
1	10	rs6690195	1:96180192:A_T	T	A	96180192	0.4896	NA	NA	NA	0.984461	RP11-286B14.1	0	ncRNA_intronic	4.613	7	15
1	10	rs6690195	1:96180485:C_CAA	CAA	C	96180485	0.4896	NA	NA	NA	0.984458	RP11-286B14.1	0	ncRNA_intronic	4.057	NA	15
1	10	rs6690195	1:96181087:C_CTCTT	C	CTCTT	96181087	0.4949	NA	NA	NA	0.979294	RP11-286B14.1	0	ncRNA_intronic	3.971	NA	15
1	10	rs6690195	rs1931252	C	A	96182043	0.4914	2.76633e-12	-0.0141336	0.00202223	0.9861	RP11-286B14.1	0	ncRNA_intronic	8.243	4	7
1	10	rs6690195	rs1931253	G	A	96182063	0.4902	1.82485e-12	-0.0142555	0.00202285	0.989168	RP11-286B14.1	0	ncRNA_intronic	6.494	2c	7
1	10	rs6690195	rs713456	C	A	96184729	0.4902	3.41482e-12	-0.0140754	0.00202248	0.983243	RP11-286B14.1	0	ncRNA_intronic	0.855	NA	5
1	10	rs6690195	rs11165471	G	A	96184838	0.491	2.90331e-12	-0.0141204	0.00202231	0.987933	RP11-286B14.1	0	ncRNA_intronic	2.711	7	5
1	10	rs6690195	rs953401	G	A	96186671	0.4887	2.55119e-12	-0.0141629	0.00202314	0.987333	RP11-286B14.1	0	ncRNA_intronic	1.714	NA	5
1	10	rs6690195	rs59172799	G	A	96187116	0.49	4.03016e-12	-0.0140279	0.00202245	0.984263	RP11-286B14.1	0	ncRNA_intronic	3.207	6	5
1	10	rs6690195	rs11583841	A	C	96187876	0.4917	3.40715e-12	-0.0140737	0.00202213	0.984062	RP11-286B14.1	0	ncRNA_intronic	0.463	7	5
1	10	rs6690195	1:96189879:A_G	G	A	96189879	0.4881	NA	NA	NA	0.989592	RP11-286B14.1	0	ncRNA_intronic	1.354	7	5
1	10	rs6690195	rs12134520	A	G	96190605	0.4889	1.81912e-12	-0.0142577	0.00202303	0.993245	RP11-286B14.1	0	ncRNA_intronic	0.167	7	5
1	10	rs6690195	1:96191837:C_G	C	G	96191837	0.4886	NA	NA	NA	0.986721	RP11-286B14.1	0	ncRNA_intronic	1.013	6	5
1	10	rs6690195	rs6662729	G	A	96195563	0.4892	3.15829e-12	-0.0140978	0.00202249	0.986515	RP11-286B14.1	0	ncRNA_intronic	1.35	6	5
1	10	rs6690195	1:96196096:C_G	C	G	96196096	0.4888	NA	NA	NA	0.986932	RP11-286B14.1	0	ncRNA_intronic	3.897	7	5
1	10	rs6690195	1:96196477:G_GA	GA	G	96196477	0.4957	NA	NA	NA	0.977855	RP11-286B14.1	0	ncRNA_intronic	NA	NA	5
1	10	rs6690195	rs11586170	T	C	96196776	0.488	2.01956e-12	-0.0142288	0.00202311	0.989195	RP11-286B14.1	0	ncRNA_intronic	0.592	4	5
1	10	rs6690195	1:96198400:C_CATCT	C	CATCT	96198400	0.4452	NA	NA	NA	0.938846	RP11-286B14.1	0	ncRNA_intronic	1.464	NA	5
1	10	rs6690195	1:96199038:C_G	G	C	96199038	0.4903	NA	NA	NA	0.989985	RP11-286B14.1	0	ncRNA_intronic	0.727	7	5
1	10	rs6690195	rs6668048	C	T	96199657	0.4886	1.56264e-12	-0.0142996	0.00202292	0.990972	RP11-286B14.1	0	ncRNA_intronic	4.821	6	7
1	10	rs6690195	rs6668127	C	T	96199696	0.4905	2.43256e-12	-0.0141702	0.00202225	0.987062	RP11-286B14.1	0	ncRNA_intronic	3.043	7	7
1	10	rs6690195	1:96200401:A_T	A	T	96200401	0.4891	NA	NA	NA	0.992827	RP11-286B14.1	0	ncRNA_intronic	3.006	5	9
1	10	rs6690195	1:96202443:C_G	G	C	96202443	0.4971	NA	NA	NA	0.965461	RP11-286B14.1	0	ncRNA_intronic	0.428	6	9
1	10	rs6690195	rs35305395	A	G	96207656	0.4761	6.70392e-12	-0.0139144	0.0020272	0.94802	RP11-286B14.1	0	ncRNA_intronic	1.845	6	5
1	10	rs6690195	rs7534501	G	A	96221514	0.4766	3.64981e-12	-0.0140882	0.00202704	0.955787	RP11-286B14.1:RP11-286B14.2	00:00:00	ncRNA_intronic	1.394	6	5
1	10	rs6690195	rs6690195	C	T	96221653	0.4891	4.13566e-14	-0.0152865	0.00202292	1	RP11-286B14.1:RP11-286B14.2	00:00:00	ncRNA_intronic	7.832	7	9
1	11	rs76586805	rs77018612	C	A	98305424	0.07363	7.02285e-05	-0.0156192	0.00392884	0.602753	DPYD	0	intronic	3.768	6	5
1	11	rs76586805	rs75800281	T	G	98306368	0.07363	6.41749e-05	-0.015699	0.00392777	0.602753	DPYD	0	intronic	5.239	5	5
1	11	rs76586805	rs74525187	G	A	98312525	0.07367	0.000107123	-0.0152149	0.00392757	0.602885	DPYD	0	intronic	1.848	7	5
1	11	rs76586805	rs77039014	C	T	98313546	0.07367	3.99052e-05	-0.0161332	0.00392724	0.602885	DPYD	0	intronic	2.037	7	1
1	11	rs76586805	rs45522136	T	G	98320923	0.07327	5.85707e-05	-0.0157852	0.00392813	0.602204	DPYD	0	intronic	11.69	7	4
1	11	rs76586805	rs78411707	G	A	98321389	0.07342	5.85961e-05	-0.0157847	0.0039281	0.602753	DPYD:RP11-272L13.4	00:00:00	ncRNA_exonic	0.342	6	4
1	11	rs76586805	1:98323898:C_CACA	CACA	C	98323898	0.07357	NA	NA	NA	0.602486	DPYD	0	intronic	12.82	NA	5
1	11	rs4506495	rs75641275	A	C	98327133	0.1467	6.89896e-09	-0.0168507	0.00290861	0.829166	DPYD	0	intronic	0.276	6	5
1	11	rs76586805	rs76586805	T	C	98330439	0.1067	5.54393e-09	-0.0197522	0.00338804	1	DPYD	0	intronic	3.092	4	1
1	11	rs76586805	rs61787783	A	G	98330948	0.1067	5.54734e-09	-0.0197516	0.003388	1	DPYD	0	intronic	7.438	6	5
1	11	rs76586805	rs61787784	A	G	98331051	0.1067	5.95483e-09	-0.0196782	0.00338228	1	DPYD	0	intronic	2.933	7	5
1	11	rs4506495	1:98332523:C_G	G	C	98332523	0.1488	NA	NA	NA	0.833439	DPYD	0	intronic	0.076	7	4
1	11	rs4506495	1:98340139:A_T	A	T	98340139	0.1489	NA	NA	NA	0.833613	DPYD	0	intronic	0.448	6	4
1	11	rs76586805	rs75570956	A	G	98377149	0.1123	2.25291e-08	-0.0185198	0.00331221	0.937905	DPYD	0	intronic	1.546	5	2
1	11	rs76586805	rs61787824	T	C	98378559	0.1183	3.52192e-09	-0.0190472	0.00322549	0.886079	DPYD	0	intronic	0.251	6	5
1	11	rs76586805	1:98385673:A_T	T	A	98385673	0.1182	NA	NA	NA	0.886177	DPYD	0	intronic	7.905	4	1
1	11	rs76586805	rs75451404	T	C	98385830	0.1173	3.96049e-09	-0.01899	0.00322638	0.881238	DPYD	0	intronic	13.98	3a	1
1	11	rs76586805	rs61787828	A	C	98386955	0.1282	8.29318e-10	-0.0191176	0.00311402	0.809097	DPYD	349	upstream	3.146	3a	1
1	11	rs4506495	1:98390072:A_T	A	T	98390072	0.2248	NA	NA	NA	0.712053	DPYD	3466	intergenic	3.652	7	5
1	11	rs76586805	1:98390477:A_T	A	T	98390477	0.1283	NA	NA	NA	0.791907	DPYD	3871	intergenic	0.51	6	5
1	11	rs4506495	rs9729897	C	A	98391864	0.2252	4.23022e-07	0.0122699	0.0024257	0.712527	DPYD	5258	intergenic	2.543	5	5
1	11	rs76586805	rs61787830	C	T	98393523	0.1285	1.26624e-09	-0.0189387	0.00311921	0.78871	RP11-272L13.3	5506	intergenic	6.038	7	5
1	11	rs4506495	rs4970725	A	G	98394864	0.225	4.60371e-07	0.0122325	0.00242605	0.711851	RP11-272L13.3	4165	intergenic	4.384	7	5
1	11	rs4506495	1:98395714:A_T	A	T	98395714	0.2253	NA	NA	NA	0.712213	RP11-272L13.3	3315	intergenic	1.032	2b	5
1	11	rs4506495	rs4378243	G	T	98395881	0.1713	6.41953e-10	0.0167641	0.00271274	0.995087	RP11-272L13.3	3148	intergenic	6.144	5	2
1	11	rs4506495	rs4478846	C	T	98396847	0.1706	5.78934e-10	0.0169294	0.00273229	0.998944	RP11-272L13.3	2182	intergenic	1.934	7	5
1	11	rs4506495	1:98397765:C_T	T	C	98397765	0.225	NA	NA	NA	0.713652	RP11-272L13.3	1264	intergenic	3.517	6	5
1	11	rs4506495	rs10875120	G	T	98399903	0.225	4.57103e-07	0.0122338	0.00242566	0.711677	RP11-272L13.3	0	ncRNA_intronic	0.923	6	5
1	11	rs4506495	1:98400439:A_T	A	T	98400439	0.2252	NA	NA	NA	0.712953	RP11-272L13.3	0	ncRNA_intronic	10.5	6	5
1	11	rs4506495	1:98400957:C_CGATAT	CGATAT	C	98400957	0.1691	NA	NA	NA	0.99893	RP11-272L13.3	0	ncRNA_intronic	3.116	NA	5
1	11	rs4506495	1:98403226:T_TTTGTTG	T	TTTGTTG	98403226	0.2276	NA	NA	NA	0.672214	RP11-272L13.3	0	ncRNA_intronic	NA	NA	2
1	11	rs4506495	rs4506495	T	C	98404234	0.1705	4.17463e-10	-0.0171812	0.00275016	1	RP11-272L13.3	0	ncRNA_intronic	1.869	5	1
1	11	rs4506495	1:98405032:C_G	G	C	98405032	0.2251	NA	NA	NA	0.71323	RP11-272L13.3	0	ncRNA_intronic	1.194	6	5
1	11	rs4506495	rs4322261	G	A	98405856	0.17	5.91173e-10	0.0169691	0.00274014	0.997174	RP11-272L13.3	0	ncRNA_intronic	1.641	7	5
1	11	rs4506495	rs4423049	C	A	98409303	0.2254	5.13523e-07	0.0121799	0.0024257	0.712163	RP11-272L13.3	2000	intergenic	6.174	4	1
1	11	rs4506495	rs4495746	A	G	98409901	0.2248	4.72648e-07	0.0122771	0.00243734	0.713909	RP11-272L13.3	2598	intergenic	4.171	6	5
1	11	rs4506495	rs4598523	C	T	98410616	0.2245	4.74233e-07	0.0122749	0.00243722	0.713202	RP11-272L13.3	3313	intergenic	4.401	6	5
1	11	rs4506495	1:98411869:A_G	A	G	98411869	0.2249	NA	NA	NA	0.713206	RP11-272L13.3	4566	intergenic	1.226	6	5
1	11	rs76586805	rs61789075	A	G	98414977	0.1243	1.80183e-09	-0.0189934	0.00315781	0.760082	RP11-272L13.3	7674	intergenic	0.784	6	5
1	11	rs4506495	rs4274102	A	G	98416157	0.2238	6.1106e-07	0.012125	0.00243099	0.701344	RP11-272L13.3	8854	intergenic	2.612	6	5
1	11	rs4506495	rs9324378	T	C	98416940	0.2238	6.1553e-07	0.0121183	0.00243033	0.701295	RP11-272L13.3	9637	intergenic	3.352	7	5
1	11	rs4506495	1:98417446:C_G	C	G	98417446	0.1689	NA	NA	NA	0.987681	RP11-272L13.3	10143	intergenic	0.367	5	5
1	11	rs4506495	rs11165934	C	A	98417967	0.224	5.94739e-07	0.0121327	0.00242998	0.701576	RP11-272L13.3	10664	intergenic	1.233	5	5
1	11	rs4506495	rs6664489	G	A	98418687	0.2235	5.73204e-07	0.0121504	0.00243005	0.701306	RP11-272L13.3	11384	intergenic	1.913	7	5
1	11	rs4506495	rs9729190	C	T	98419702	0.2233	5.45063e-07	0.012232	0.00244164	0.70317	RP11-272L13.3	12399	intergenic	14.54	7	5
1	11	rs4506495	1:98420453:C_G	C	G	98420453	0.1697	NA	NA	NA	0.984525	RP11-490G2.2	12107	intergenic	0.168	7	5
1	11	rs4506495	rs9285628	A	G	98421934	0.1691	4.88933e-10	0.0170314	0.00273702	0.988047	RP11-490G2.2	10626	intergenic	6.341	7	5
1	11	rs4506495	rs9324379	C	A	98421965	0.1691	5.17425e-10	0.0170054	0.00273675	0.988047	RP11-490G2.2	10595	intergenic	1.077	7	5
1	11	rs4506495	rs11165935	A	G	98422612	0.1691	4.82954e-10	0.0170655	0.00274164	0.988047	RP11-490G2.2	9948	intergenic	1.87	6	5
1	11	rs4506495	rs9659380	G	A	98423149	0.1691	4.81612e-10	0.01704	0.00273736	0.988033	RP11-490G2.2	9411	intergenic	0.074	7	5
1	11	rs4506495	rs56732321	G	A	98424252	0.2236	1.68479e-06	-0.0116388	0.00243084	0.701958	RP11-490G2.2	8308	intergenic	3.209	6	5
1	11	rs4506495	rs28641479	A	G	98425888	0.1691	5.20327e-10	-0.0170393	0.0027426	0.988047	RP11-490G2.2	6672	intergenic	6.48	7	5
1	11	rs4506495	rs28582591	G	A	98426476	0.1681	1.88916e-09	-0.0164762	0.0027428	0.987962	RP11-490G2.2	6084	intergenic	0.677	7	5
1	11	rs4506495	1:98427843:C_CT	CT	C	98427843	0.1165	NA	NA	NA	0.885344	RP11-490G2.2	4717	intergenic	NA	NA	5
1	11	rs4506495	rs61789077	C	T	98428260	0.169	4.86521e-10	-0.0171651	0.00275816	0.988755	RP11-490G2.2	4300	intergenic	0.898	6	5
1	11	rs4506495	rs75513088	C	A	98430950	0.1693	5.50078e-10	-0.0170946	0.00275537	0.986637	RP11-490G2.2	1610	intergenic	4.622	6	5
1	11	rs4506495	rs61789078	A	G	98431165	0.1676	5.52231e-10	-0.0170929	0.00275537	0.985055	RP11-490G2.2	1395	intergenic	0.71	6	5
1	11	rs4506495	rs9887831	G	A	98431639	0.2221	6.47321e-07	-0.012088	0.002429	0.709555	RP11-490G2.2	921	downstream	1.024	7	5
1	11	rs4506495	1:98432507:A_T	T	A	98432507	0.1691	NA	NA	NA	0.986607	RP11-490G2.2	53	downstream	4.906	7	4
1	11	rs4506495	rs9887848	G	A	98432826	0.2242	6.12653e-07	-0.0121096	0.00242814	0.69988	RP11-490G2.2	0	ncRNA_exonic	0.324	5	4
1	11	rs4506495	rs9887792	A	G	98432916	0.2229	6.19065e-07	-0.0121051	0.00242822	0.706196	RP11-490G2.2	0	ncRNA_exonic	1.38	7	4
1	11	rs4506495	1:98433535:A_T	T	A	98433535	0.1699	NA	NA	NA	0.982771	RP11-490G2.2	0	ncRNA_exonic	10.29	7	5
1	11	rs4506495	rs6703588	G	A	98435544	0.2243	6.66998e-07	-0.0120708	0.00242838	0.699796	RP11-490G2.2	1173	intergenic	2.492	7	5
1	11	rs4506495	rs12067700	T	G	98436232	0.2238	6.65106e-07	-0.0121116	0.00243631	0.698237	RP11-490G2.2	1861	intergenic	3.244	7	5
1	11	rs76586805	1:98437528:C_CA	CA	C	98437528	0.1283	NA	NA	NA	0.78138	RP11-490G2.2	3157	intergenic	7.193	NA	5
1	11	rs4506495	rs61789082	T	G	98437556	0.1693	5.45439e-10	-0.0170866	0.00275349	0.985218	RP11-490G2.2	3185	intergenic	3.26	7	5
1	11	rs4506495	rs12069474	A	C	98438135	0.224	1.86724e-06	-0.0116271	0.00243893	0.701006	RP11-490G2.2	3764	intergenic	0.921	6	5
1	11	rs76586805	1:98438700:A_G	A	G	98438700	0.1302	NA	NA	NA	0.776414	RP11-490G2.2	4329	intergenic	0.011	6	5
1	11	rs4506495	rs57468345	C	T	98440529	0.2246	2.06157e-06	-0.0115282	0.00242838	0.699131	RP11-490G2.2	6158	intergenic	2.119	7	5
1	11	rs4506495	rs12071067	G	A	98441830	0.2246	2.00467e-06	-0.0115383	0.0024276	0.699093	RP11-490G2.2	7459	intergenic	15.91	6	1
1	11	rs4506495	rs12067567	T	C	98441888	0.2247	6.29246e-07	-0.0121332	0.0024354	0.699471	RP11-490G2.2	7517	intergenic	0.884	6	1
1	11	rs4506495	rs12068763	T	G	98442308	0.2238	6.36386e-07	-0.0121455	0.00243893	0.702407	RP11-490G2.2	7937	intergenic	2.732	7	5
1	11	rs4506495	1:98443440:A_T	T	A	98443440	0.2245	NA	NA	NA	0.699636	RP11-490G2.2	9069	intergenic	12.55	7	5
1	11	rs4506495	rs11165939	C	T	98443509	0.2245	1.90035e-06	-0.0115622	0.00242713	0.699682	RP11-490G2.2	9138	intergenic	2.328	7	5
1	11	rs4506495	rs11165940	A	G	98443858	0.2246	1.77489e-06	-0.011598	0.00242764	0.699056	RP11-490G2.2	9487	intergenic	1.931	7	5
1	11	rs4506495	1:98445830:C_G	C	G	98445830	0.1695	NA	NA	NA	0.984876	MIR137HG	7725	intergenic	1.115	7	5
1	11	rs4506495	1:98446194:C_G	G	C	98446194	0.2246	NA	NA	NA	0.699056	MIR137HG	7361	intergenic	0.945	5	5
1	11	rs4506495	rs61785881	A	C	98447298	0.1695	5.93803e-10	-0.017064	0.00275579	0.984875	MIR137HG	6257	intergenic	0.327	6	5
1	11	rs4506495	rs61785882	A	G	98448341	0.1695	5.93632e-10	-0.0170637	0.00275572	0.985229	MIR137HG	5214	intergenic	8.919	6	5
1	11	rs76586805	rs61785883	C	T	98449380	0.1299	4.9067e-10	-0.0193081	0.00310317	0.774672	MIR137HG	4175	intergenic	2.1	5	5
1	11	rs4506495	1:98449825:A_ACTGT	ACTGT	A	98449825	0.1696	NA	NA	NA	0.984518	MIR137HG	3730	intergenic	2.56	NA	5
1	11	rs4506495	rs72963738	C	T	98452069	0.1701	9.71031e-10	-0.0167141	0.0027337	0.980662	MIR137HG	1486	intergenic	2.9	4	5
1	11	rs76586805	1:98452385:T_TGC	T	TGC	98452385	0.1254	NA	NA	NA	0.807304	MIR137HG	1170	intergenic	0.5	NA	5
1	11	rs4506495	rs41285694	G	T	98454469	0.1699	1.10009e-09	-0.0167921	0.00275544	0.980318	MIR137HG	0	ncRNA_exonic	5.305	6	5
1	11	rs4506495	rs61785886	G	A	98455957	0.1699	9.21778e-10	-0.0168699	0.00275544	0.977486	MIR137HG	0	ncRNA_intronic	1.916	5	5
1	11	rs76586805	1:98456643:A_G	G	A	98456643	0.13	NA	NA	NA	0.770796	MIR137HG	0	ncRNA_intronic	1.847	7	5
1	11	rs4506495	rs61785888	C	T	98456731	0.1701	1.13214e-09	-0.0167507	0.00275071	0.977844	MIR137HG	0	ncRNA_intronic	5.743	7	5
1	11	rs4506495	rs4573558	C	A	98456907	0.1694	1.41564e-09	-0.0166194	0.00274534	0.975336	MIR137HG	0	ncRNA_intronic	1.773	7	5
1	11	rs4506495	1:98457303:C_G	C	G	98457303	0.1709	NA	NA	NA	0.974395	MIR137HG	0	ncRNA_intronic	2.431	7	5
1	11	rs4506495	1:98457523:A_T	A	T	98457523	0.1705	NA	NA	NA	0.974344	MIR137HG	0	ncRNA_intronic	17.96	6	5
1	11	rs4506495	rs9440288	G	A	98460106	0.1709	9.36086e-10	0.0166699	0.00272387	0.9744	MIR137HG	0	ncRNA_intronic	0.542	7	5
1	11	rs76586805	1:98461132:C_G	C	G	98461132	0.1301	NA	NA	NA	0.770752	MIR137HG	0	ncRNA_intronic	0.012	7	5
1	11	rs4506495	1:98461257:G_GTTGT	GTTGT	G	98461257	0.1703	NA	NA	NA	0.977524	MIR137HG	0	ncRNA_intronic	0.667	NA	5
1	11	rs4506495	rs1938570	T	C	98461954	0.1703	9.57065e-10	0.0167929	0.00274554	0.977524	MIR137HG	0	ncRNA_intronic	2.032	NA	5
1	11	rs4506495	rs2154403	G	A	98465528	0.1703	9.65065e-10	0.0168175	0.00275016	0.977525	MIR137HG	0	ncRNA_intronic	4.926	NA	5
1	11	rs4506495	1:98468538:C_CTA	C	CTA	98468538	0.1698	NA	NA	NA	0.971409	MIR137HG	0	ncRNA_intronic	NA	NA	5
1	11	rs4506495	1:98470051:C_CAT	CAT	C	98470051	0.1687	NA	NA	NA	0.971586	MIR137HG	0	ncRNA_intronic	1.234	NA	5
1	11	rs4506495	rs10747495	A	G	98470605	0.1706	5.09605e-09	0.0160619	0.00274843	0.972285	MIR137HG	0	ncRNA_intronic	6.124	5	5
1	11	rs4506495	rs1938564	C	T	98472879	0.1711	5.55487e-09	0.0157644	0.00270418	0.968131	MIR137HG	0	ncRNA_intronic	5.838	NA	5
1	11	rs4506495	1:98472958:A_T	A	T	98472958	0.1704	NA	NA	NA	0.972271	MIR137HG	0	ncRNA_intronic	8.652	5	5
1	11	rs4506495	1:98473716:A_T	A	T	98473716	0.1704	NA	NA	NA	0.972267	MIR137HG	0	ncRNA_intronic	4.87	7	5
1	11	rs4506495	rs2391902	C	T	98474767	0.1711	5.28778e-09	0.0158036	0.00270709	0.968131	MIR137HG	0	ncRNA_intronic	6.647	5	1
1	11	rs76586805	rs2154402	T	C	98475522	0.1295	4.60652e-10	0.0193119	0.00309884	0.769698	MIR137HG	0	ncRNA_intronic	0.316	NA	1
1	11	rs4506495	rs9324381	G	A	98475913	0.1709	1.47462e-09	0.0164731	0.00272413	0.969471	MIR137HG	0	ncRNA_intronic	4.675	6	5
1	11	rs4506495	rs1938561	G	A	98476718	0.1701	1.45113e-09	0.0166251	0.00274809	0.97218	MIR137HG	0	ncRNA_intronic	3.541	NA	5
1	11	rs4506495	rs9440293	T	C	98476950	0.1696	5.55894e-09	0.0160313	0.00275002	0.971776	MIR137HG	0	ncRNA_intronic	2.248	7	5
1	11	rs4506495	rs9727941	C	T	98476958	0.1701	5.67362e-09	0.0158804	0.00272573	0.968989	MIR137HG	0	ncRNA_intronic	6.446	6	5
1	11	rs4506495	1:98476966:C_G	C	G	98476966	0.1701	NA	NA	NA	0.968989	MIR137HG	0	ncRNA_intronic	0.991	6	5
1	11	rs4506495	1:98478159:A_AAC	AAC	A	98478159	0.2405	NA	NA	NA	0.727686	MIR137HG	0	ncRNA_intronic	0.561	NA	5
1	11	rs4506495	1:98478544:A_T	T	A	98478544	0.1698	NA	NA	NA	0.971413	MIR137HG	0	ncRNA_intronic	7.876	6	5
1	11	rs4506495	rs1938566	C	T	98478981	0.1692	5.21977e-09	0.0158102	0.00270722	0.96838	MIR137HG	0	ncRNA_intronic	0.543	7	5
1	11	rs4506495	rs1938567	T	C	98480128	0.1703	6.22553e-09	0.0159092	0.00273797	0.971543	MIR137HG	0	ncRNA_intronic	7.114	6	5
1	11	rs76586805	rs2391903	G	A	98482580	0.1302	1.96619e-09	0.0186041	0.00310039	0.768269	MIR137HG	0	ncRNA_intronic	4.029	6	5
1	11	rs4506495	rs1892549	A	G	98482693	0.1704	7.66661e-09	0.0157951	0.00273478	0.970849	MIR137HG	0	ncRNA_intronic	1.51	7	5
1	11	rs4506495	rs1892550	A	G	98482828	0.1713	7.66661e-09	0.0157951	0.00273478	0.965712	MIR137HG	0	ncRNA_intronic	1.464	5	5
1	11	rs4506495	rs1892551	C	T	98482961	0.17	7.66661e-09	0.0157951	0.00273478	0.966939	MIR137HG	0	ncRNA_intronic	1.847	5	5
1	11	rs4506495	rs1892552	G	A	98483035	0.1705	7.71789e-09	0.0157924	0.00273485	0.970849	MIR137HG	0	ncRNA_intronic	2.415	5	5
1	11	rs4506495	rs2391904	A	G	98483150	0.1705	7.66506e-09	0.0157952	0.00273478	0.970849	MIR137HG	0	ncRNA_intronic	1.718	6	5
1	11	rs4506495	rs9324382	T	C	98483322	0.171	7.91267e-09	0.0157495	0.0027294	0.968078	MIR137HG	0	ncRNA_intronic	9.344	6	5
1	11	rs4506495	rs1938571	T	C	98484152	0.171	8.6246e-09	0.0155661	0.00270444	0.967388	MIR137HG	0	ncRNA_intronic	1.907	7	5
1	11	rs4506495	rs4447033	G	A	98484291	0.1705	2.20849e-09	0.0163578	0.00273465	0.970849	MIR137HG	0	ncRNA_intronic	2.832	7	5
1	11	rs4506495	rs1938572	T	C	98484474	0.1708	7.65577e-09	0.0157946	0.00273458	0.970468	MIR137HG	0	ncRNA_intronic	0.334	6	5
1	11	rs4506495	rs1938573	C	T	98484617	0.1705	7.59874e-09	0.0157984	0.00273465	0.970849	MIR137HG	0	ncRNA_intronic	1.82	6	5
1	11	rs4506495	rs1938558	G	T	98484954	0.1705	7.5972e-09	0.0157985	0.00273465	0.970849	MIR137HG	0	ncRNA_intronic	6.231	7	5
1	11	rs4506495	rs1938559	G	A	98485102	0.1705	7.62181e-09	0.0157966	0.00273458	0.970849	MIR137HG	0	ncRNA_intronic	5.315	7	5
1	11	rs4506495	rs1938560	C	T	98485192	0.1709	7.62181e-09	0.0157966	0.00273458	0.970822	MIR137HG	0	ncRNA_intronic	3.981	6	5
1	11	rs4506495	rs9324383	C	T	98485573	0.1702	7.62335e-09	0.0157969	0.00273465	0.970075	MIR137HG	0	ncRNA_intronic	4.031	2b	5
1	11	rs4506495	1:98485698:C_CTTT	CTTT	C	98485698	0.1706	NA	NA	NA	0.970161	MIR137HG	0	ncRNA_intronic	4.385	NA	5
1	11	rs4506495	rs9725319	T	C	98485927	0.1706	7.62335e-09	0.0157969	0.00273465	0.970161	MIR137HG	0	ncRNA_intronic	2.172	7	5
1	11	rs4506495	rs4477335	T	C	98486162	0.1704	2.21496e-09	0.0163565	0.00273465	0.970113	MIR137HG	0	ncRNA_intronic	1.493	7	5
1	11	rs4506495	1:98486242:C_CA	CA	C	98486242	0.1704	NA	NA	NA	0.969752	MIR137HG	0	ncRNA_intronic	NA	NA	5
1	11	rs4506495	rs4480407	G	A	98486370	0.1704	8.28347e-09	0.0158163	0.00274465	0.970113	MIR137HG	0	ncRNA_intronic	2.18	6	5
1	11	rs4506495	rs9659624	A	G	98487333	0.1706	7.94356e-09	0.015776	0.00273431	0.970161	MIR137HG	0	ncRNA_intronic	16.27	7	4
1	11	rs4506495	rs5005705	C	A	98487510	0.171	8.35695e-09	0.0157209	0.0027288	0.967394	MIR137HG	0	ncRNA_intronic	3.095	6	5
1	11	rs4506495	rs9324384	C	T	98487566	0.1706	7.79108e-09	0.015785	0.00273431	0.970161	MIR137HG	0	ncRNA_intronic	5.401	7	5
1	11	rs4506495	rs4634961	G	A	98487763	0.1706	7.94356e-09	0.015776	0.00273431	0.970161	MIR137HG	0	ncRNA_intronic	2.159	7	5
1	11	rs4506495	rs9324385	C	A	98487899	0.1706	7.94196e-09	0.0157761	0.00273431	0.970159	MIR137HG	0	ncRNA_intronic	4.081	6	5
1	11	rs4506495	rs9324386	G	A	98487959	0.1706	7.94356e-09	0.015776	0.00273431	0.970161	MIR137HG	0	ncRNA_intronic	3.598	7	5
1	11	rs4506495	rs9324387	G	A	98488030	0.1704	7.93876e-09	0.0157763	0.00273431	0.970133	MIR137HG	0	ncRNA_intronic	4.289	5	5
1	11	rs4506495	rs9324388	G	A	98488155	0.1704	7.54781e-09	0.0158003	0.00273445	0.970113	MIR137HG	0	ncRNA_intronic	3.201	5	5
1	11	rs4506495	rs9659996	A	G	98488863	0.1706	7.93876e-09	0.0157763	0.00273431	0.970155	MIR137HG	0	ncRNA_intronic	2.511	6	5
1	11	rs4506495	rs9658841	C	T	98488895	0.1701	7.93876e-09	0.0157763	0.00273431	0.970071	MIR137HG	0	ncRNA_intronic	1.241	6	5
1	11	rs4506495	rs9661157	G	A	98489080	0.1702	7.72583e-09	0.0157877	0.00273411	0.970091	MIR137HG	0	ncRNA_intronic	4.18	6	5
1	11	rs4506495	1:98489277:A_ATACTT	ATACTT	A	98489277	0.1685	NA	NA	NA	0.967464	MIR137HG	0	ncRNA_intronic	2.626	NA	5
1	11	rs4506495	rs10747496	C	T	98489330	0.1705	8.0128e-09	0.0157693	0.00273384	0.970119	MIR137HG	0	ncRNA_intronic	2.821	6	5
1	11	rs4506495	rs4584446	A	G	98489478	0.1693	2.2434e-09	0.0163476	0.00273411	0.969905	MIR137HG	0	ncRNA_intronic	1.284	6	5
1	11	rs4506495	rs2391905	T	C	98489735	0.1706	2.2434e-09	0.0163476	0.00273411	0.970157	MIR137HG	0	ncRNA_intronic	1.932	6	5
1	11	rs4506495	1:98490011:C_CTT	C	CTT	98490011	0.1303	NA	NA	NA	0.921787	MIR137HG	0	ncRNA_intronic	2.581	NA	5
1	11	rs4506495	rs4950117	C	T	98490165	0.1706	8.43387e-09	0.0158048	0.0027441	0.970156	MIR137HG	0	ncRNA_intronic	2.167	7	5
1	11	rs4506495	rs4950118	G	T	98490358	0.1706	7.38794e-09	0.0158039	0.00273337	0.97014	MIR137HG	0	ncRNA_intronic	16.71	7	5
1	11	rs4506495	rs10783082	T	C	98490636	0.1702	7.71803e-09	0.0157881	0.00273411	0.970095	MIR137HG	0	ncRNA_intronic	14.85	5	5
1	11	rs4506495	1:98490770:C_CTTAAGTAT	CTTAAGTAT	C	98490770	0.1707	NA	NA	NA	0.970127	MIR137HG	0	ncRNA_intronic	0.798	NA	5
1	11	rs4506495	rs4950119	A	C	98491248	0.1928	2.61795e-05	0.0109296	0.00259957	0.835094	MIR137HG	0	ncRNA_intronic	0.885	6	5
1	11	rs4506495	rs4950120	G	A	98491382	0.1709	1.14434e-08	0.0155935	0.00273195	0.968445	MIR137HG	0	ncRNA_intronic	8.086	7	5
1	11	rs4506495	rs4245673	A	C	98491473	0.1703	7.71803e-09	0.0157881	0.00273411	0.970079	MIR137HG	0	ncRNA_intronic	1.475	7	5
1	11	rs4506495	rs1938568	T	C	98491732	0.1706	7.85008e-09	0.0157799	0.00273404	0.970161	MIR137HG	0	ncRNA_intronic	5.943	5	1
1	11	rs4506495	rs9440393	C	T	98492462	0.1706	7.84849e-09	0.01578	0.00273404	0.970161	MIR137HG	0	ncRNA_intronic	1.123	6	2
1	11	rs4506495	rs9324389	T	C	98492854	0.1707	8.28455e-09	0.0157535	0.00273377	0.96774	MIR137HG	0	ncRNA_intronic	8.855	4	1
1	11	rs4506495	rs1938569	A	G	98493263	0.1708	8.28789e-09	0.0157522	0.00273357	0.967741	MIR137HG	0	ncRNA_intronic	4.108	3a	1
1	11	rs4506495	1:98493785:A_G	A	G	98493785	0.165	NA	NA	NA	0.963333	MIR137HG	0	ncRNA_intronic	2.584	7	1
1	11	rs4506495	1:98493789:A_G	G	A	98493789	0.1647	NA	NA	NA	0.962212	MIR137HG	0	ncRNA_intronic	5.024	6	1
1	11	rs4506495	rs10875124	G	A	98494185	0.1679	8.3348e-09	0.0157507	0.00273377	0.96552	MIR137HG	0	ncRNA_intronic	3.112	5	1
1	11	rs4506495	rs10875125	A	C	98494200	0.1673	8.3348e-09	0.0157507	0.00273377	0.964979	MIR137HG	0	ncRNA_intronic	2.481	5	1
1	11	rs4506495	1:98494388:T_TA	TA	T	98494388	0.1708	NA	NA	NA	0.967411	MIR137HG	0	ncRNA_intronic	2.361	NA	1
1	11	rs4506495	rs1198574	A	G	98494606	0.1709	8.3348e-09	0.0157507	0.00273377	0.967052	MIR137HG	0	ncRNA_intronic	15.69	3a	1
1	11	rs4506495	rs1198573	T	C	98495513	0.1708	8.07016e-09	0.0157668	0.00273397	0.967745	MIR137HG	0	ncRNA_intronic	8.229	5	1
1	11	rs4506495	rs1198572	A	C	98497176	0.1931	7.40645e-06	0.0116023	0.00258884	0.832733	MIR137HG	0	ncRNA_intronic	12.87	NA	1
1	11	rs4506495	rs1198571	A	G	98497672	0.1704	8.15534e-09	0.0157612	0.00273384	0.967652	MIR137HG	0	ncRNA_intronic	1.938	NA	5
1	11	rs4506495	rs1782815	C	A	98498898	0.1715	1.38223e-08	0.015472	0.00272606	0.963284	MIR137HG	0	ncRNA_intronic	2.929	NA	5
1	11	rs4506495	rs1782813	T	C	98499843	0.1708	1.83387e-08	0.0154084	0.00273831	0.967743	MIR137HG	0	ncRNA_intronic	2.534	NA	2
1	11	rs4506495	rs1702294	T	C	98501984	0.1933	8.06663e-06	0.0115458	0.00258677	0.825623	MIR137HG	0	ncRNA_intronic	0.176	NA	5
1	11	rs76586805	1:98502159:C_G	C	G	98502159	0.1301	NA	NA	NA	0.757653	MIR137HG	0	ncRNA_intronic	0.034	6	5
1	11	rs4506495	rs1782810	G	A	98502340	0.1934	8.5323e-06	0.0114449	0.0025711	0.82509	MIR137HG	0	ncRNA_intronic	1.019	5	5
1	11	rs4506495	rs1782811	A	C	98502410	0.171	1.00436e-08	0.0157485	0.00274843	0.959896	MIR137HG	0	ncRNA_intronic	0.403	5	5
1	11	rs76586805	rs1628294	A	C	98502594	0.1301	1.86069e-09	0.0186306	0.00310017	0.757712	MIR137HG	0	ncRNA_intronic	3.102	NA	5
1	11	rs4506495	rs1625579	G	T	98502934	0.1943	4.88289e-06	0.0117233	0.00256541	0.81026	MIR137HG	0	ncRNA_intronic	0.195	NA	5
1	11	rs4506495	rs4292998	A	G	98507696	0.1916	7.79579e-06	0.0115124	0.00257508	0.82302	MIR137HG	0	ncRNA_intronic	13.03	6	1
1	11	rs4506495	rs4411173	C	A	98507718	0.1697	1.77404e-08	0.0154237	0.00273824	0.954726	MIR137HG	0	ncRNA_intronic	5.811	7	1
1	11	rs4506495	rs2802535	C	T	98508258	0.1938	1.11149e-05	0.0113074	0.00257321	0.822643	MIR137HG	0	ncRNA_intronic	2.785	NA	1
1	11	rs4506495	rs2660304	G	T	98512127	0.1938	3.18434e-05	0.0107597	0.00258656	0.823218	MIR137HG	0	ncRNA_exonic	10.09	NA	1
1	11	rs76586805	1:98513144:A_T	A	T	98513144	0.131	NA	NA	NA	0.753887	MIR137HG	0	ncRNA_intronic	0.005	6	1
1	11	rs4506495	1:98513675:G_GGC	GGC	G	98513675	0.2041	NA	NA	NA	0.780434	MIR137HG	0	ncRNA_intronic	0.01	NA	1
1	11	rs76586805	rs61786696	G	A	98513845	0.131	4.25133e-09	0.0181783	0.00309465	0.753887	MIR137HG	0	ncRNA_intronic	7.023	4	1
1	11	rs76586805	rs61786697	A	G	98513959	0.131	4.16344e-09	0.0181877	0.00309443	0.753887	MIR137HG	0	ncRNA_intronic	10.12	4	1
1	11	rs4506495	1:98520219:A_T	A	T	98520219	0.19	NA	NA	NA	0.843178	MIR137HG	4799	intergenic	2.123	5	1
1	11	rs4506495	rs2660301	A	G	98521585	0.1795	1.18954e-07	0.0142294	0.00268728	0.895499	MIR137HG	6165	intergenic	2.632	NA	5
1	11	rs4506495	rs1702292	A	G	98524960	0.2018	3.62721e-05	0.0105313	0.00254993	0.775034	MIR137HG	9540	intergenic	2.854	NA	5
1	11	rs4506495	rs1782818	A	G	98525221	0.2019	3.44086e-05	0.0105012	0.00253521	0.775015	MIR137HG	9801	intergenic	9.155	NA	5
1	11	rs4506495	rs1702291	T	C	98526167	0.2019	3.30981e-05	0.0105404	0.00253923	0.775024	MIR137HG	10747	intergenic	15.96	NA	5
1	11	rs4506495	rs2802533	C	T	98527259	0.2018	3.62293e-05	0.010532	0.00254993	0.775034	MIR137HG	11839	intergenic	2.166	NA	5
1	11	rs4506495	rs2660300	A	C	98528211	0.2017	3.66161e-05	0.0105259	0.00254998	0.774358	MIR137HG	12791	intergenic	6.966	NA	5
1	11	rs4506495	rs2660299	C	T	98528452	0.202	3.56014e-05	0.0104818	0.00253531	0.773255	MIR137HG	13032	intergenic	0.606	NA	5
1	11	rs76586805	rs2802532	C	T	98528830	0.1301	7.36776e-09	0.0179179	0.00309873	0.743272	MIR137HG	13410	intergenic	1.975	NA	5
1	11	rs4506495	rs1198583	A	G	98529378	0.1794	1.1434e-07	0.0142515	0.00268778	0.892212	NFU1P2	13177	intergenic	4.403	7	5
1	11	rs4506495	rs1198582	A	G	98530398	0.202	3.62443e-05	0.0104711	0.00253526	0.773255	NFU1P2	12157	intergenic	1.592	NA	5
1	11	rs4506495	rs1198581	T	C	98530559	0.202	3.71105e-05	0.0105181	0.00254998	0.773274	NFU1P2	11996	intergenic	2.745	7	5
1	11	rs4506495	rs1198580	A	G	98531022	0.2019	3.7242e-05	0.010516	0.00254998	0.7732	NFU1P2	11533	intergenic	3.453	7	5
1	11	rs4506495	rs1198579	T	C	98532403	0.1796	1.10779e-07	0.0143018	0.00269434	0.892733	NFU1P2	10152	intergenic	2.454	7	5
1	11	rs76586805	rs1211661	A	G	98532848	0.1306	7.45686e-09	0.0179129	0.00309895	0.744574	NFU1P2	9707	intergenic	2.292	NA	5
1	11	rs4506495	rs1198600	G	A	98533392	0.1794	1.18312e-07	0.0142347	0.00268778	0.892606	NFU1P2	9163	intergenic	4.282	6	5
1	11	rs4506495	rs1198598	A	C	98535375	0.202	3.50845e-05	0.0105237	0.00254338	0.773265	NFU1P2	7180	intergenic	4.017	6	5
1	11	rs76586805	1:98536322:C_T	T	C	98536322	0.1349	NA	NA	NA	0.724313	NFU1P2	6233	intergenic	2.305	NA	5
1	11	rs4506495	1:98536724:C_T	T	C	98536724	0.1735	NA	NA	NA	0.88715	NFU1P2	5831	intergenic	7.955	6	5
1	11	rs4506495	1:98536725:A_T	A	T	98536725	0.1771	NA	NA	NA	0.872883	NFU1P2	5830	intergenic	9.258	6	5
1	11	rs4506495	rs1198596	T	G	98537363	0.1797	1.1323e-07	0.0142911	0.00269434	0.892463	NFU1P2	5192	intergenic	4.727	NA	5
1	11	rs4506495	1:98537817:T_TC	T	TC	98537817	0.1793	NA	NA	NA	0.891901	NFU1P2	4738	intergenic	0.433	NA	5
1	11	rs4506495	1:98537932:A_T	T	A	98537932	0.1801	NA	NA	NA	0.890309	NFU1P2	4623	intergenic	0.748	6	5
1	11	rs4506495	1:98540744:A_T	T	A	98540744	0.1795	NA	NA	NA	0.890106	NFU1P2	1811	intergenic	1.976	7	5
1	11	rs4506495	1:98541287:C_CT	CT	C	98541287	0.2144	NA	NA	NA	0.747475	NFU1P2	1268	intergenic	NA	NA	5
1	11	rs4506495	rs1198593	G	A	98541309	0.1804	1.14145e-07	0.0142854	0.00269402	0.886471	NFU1P2	1246	intergenic	1.722	NA	5
1	11	rs4506495	rs1198592	A	G	98541359	0.1794	1.14273e-07	0.0142869	0.0026944	0.892533	NFU1P2	1196	intergenic	3.499	NA	5
1	11	rs4506495	1:98541836:C_G	G	C	98541836	0.2021	NA	NA	NA	0.770595	NFU1P2	719	upstream	1.356	7	5
1	11	rs76586805	rs2802531	C	T	98545954	0.1305	8.30894e-09	0.0178564	0.00309895	0.744447	NFU1P2	2929	intergenic	7.851	NA	5
1	11	rs76586805	rs2802530	G	A	98546134	0.1306	8.14847e-09	0.0178691	0.0030994	0.744447	NFU1P2	3109	intergenic	0.189	NA	5
1	11	rs4506495	rs2802529	G	A	98546821	0.1817	1.09277e-07	0.0142048	0.0026748	0.876402	NFU1P2	3796	intergenic	2.448	NA	5
1	11	rs4506495	rs1782812	A	G	98547502	0.2042	3.6488e-05	0.0104658	0.00253492	0.760226	NFU1P2	4477	intergenic	2.494	5	5
1	11	rs4506495	rs2802525	A	G	98549810	0.1893	7.66931e-08	0.0140534	0.00261471	0.836448	NFU1P2	6785	intergenic	1.545	NA	5
1	11	rs4506495	rs1198590	G	A	98550374	0.1825	2.12374e-08	0.0148675	0.00265414	0.851211	NFU1P2	7349	intergenic	1.382	NA	1
1	11	rs4506495	rs1198589	T	C	98550411	0.1839	2.1342e-08	0.0148652	0.00265414	0.853546	NFU1P2	7386	intergenic	3.84	5	5
1	11	rs4506495	1:98552832:A_T	T	A	98552832	0.2085	NA	NA	NA	0.729706	NFU1P2	9807	intergenic	1.177	3a	2
1	11	rs4506495	rs1622611	C	T	98555553	0.1853	2.48318e-08	0.0147523	0.00264641	0.847216	NFU1P2	12528	intergenic	0.238	NA	2
1	11	rs4506495	1:98555752:T_TA	T	TA	98555752	0.1587	NA	NA	NA	0.802374	NFU1P2	12727	intergenic	3.486	NA	5
1	11	rs4506495	rs2802536	T	C	98556115	0.1849	8.36383e-08	0.014259	0.00266071	0.847954	NFU1P2	13090	intergenic	0.565	NA	5
1	11	rs4506495	1:98556159:A_T	T	A	98556159	0.1854	NA	NA	NA	0.847201	NFU1P2	13134	intergenic	5.248	4	5
1	11	rs4506495	rs1198578	T	C	98557010	0.1847	8.64435e-08	0.0142201	0.0026564	0.84847	NFU1P2	13985	intergenic	2.224	NA	5
1	11	rs4506495	rs1198577	T	C	98559024	0.185	2.4717e-08	0.0148331	0.00266053	0.848511	NFU1P2	15999	intergenic	1.993	NA	5
1	11	rs4506495	1:98559093:A_T	A	T	98559093	0.1846	NA	NA	NA	0.850004	NFU1P2	16068	intergenic	3.879	7	5
1	11	rs4506495	rs1198575	T	C	98562260	0.1973	8.11934e-08	0.0138483	0.0025815	0.667936	NFU1P2	19235	intergenic	0.435	NA	5
1	11	rs17381294	rs1198585	A	C	98565234	0.3099	2.53212e-07	0.0114057	0.00221242	0.786625	NFU1P2	22209	intergenic	1.157	5	5
1	11	rs17381294	1:98565471:T_TA	T	TA	98565471	0.3129	NA	NA	NA	0.795805	NFU1P2	22446	intergenic	1.405	NA	5
1	11	rs17381294	1:98570387:T_TC	TC	T	98570387	0.3111	NA	NA	NA	0.806542	NFU1P2	27362	intergenic	8.287	NA	2
1	11	rs17381294	rs17372140	G	A	98572382	0.3107	1.14008e-08	-0.0126312	0.00221272	0.80746	NFU1P2	29357	intergenic	0.57	6	5
1	11	rs17381294	1:98572907:A_T	T	A	98572907	0.3112	NA	NA	NA	0.806401	NFU1P2	29882	intergenic	5.737	7	5
1	11	rs17381294	1:98581337:A_T	A	T	98581337	0.3111	NA	NA	NA	0.806161	NFU1P2	38312	intergenic	17.39	7	14
1	11	rs17381294	rs17385037	T	C	98585180	0.3112	4.17266e-08	-0.012141	0.00221415	0.806156	NFU1P2	42155	intergenic	5.197	6	7
1	11	rs17381294	1:98603628:A_T	A	T	98603628	0.2802	NA	NA	NA	0.999751	NFU1P2	60603	intergenic	1.138	6	15
1	11	rs17381294	rs17381287	G	T	98604137	0.3308	2.35068e-05	-0.00914731	0.00216316	0.785928	NFU1P2	61112	intergenic	1.066	7	15
1	11	rs17381294	rs17381294	G	A	98604201	0.2798	8.18423e-10	-0.0140486	0.00228756	1	NFU1P2	61176	intergenic	2.815	6	15
1	11	rs17381294	rs72737838	G	T	98604958	0.2807	2.8466e-09	-0.0135888	0.00228759	0.999251	NFU1P2	61933	intergenic	0.394	7	15
1	11	rs17381294	1:98611061:A_T	T	A	98611061	0.2804	NA	NA	NA	1	RP5-1070A16.1	65241	intergenic	4.667	6	5
1	11	rs17381294	1:98615441:A_AT	AT	A	98615441	0.2629	NA	NA	NA	0.983755	RP5-1070A16.1	60861	intergenic	0.779	NA	8
1	11	rs17381294	1:98615444:A_T	T	A	98615444	0.2806	NA	NA	NA	0.998755	RP5-1070A16.1	60858	intergenic	6.247	6	8
1	11	rs17381294	1:98618714:C_T	T	C	98618714	0.2804	NA	NA	NA	1	RP5-1070A16.1	57588	intergenic	1.744	7	5
1	11	rs17381294	rs2391907	G	T	98620447	0.28	2.8746e-09	-0.0135844	0.00228748	0.999251	RP5-1070A16.1	55855	intergenic	3.508	6	5
1	11	rs17381294	rs17385603	T	C	98622590	0.2807	2.50601e-09	-0.0136294	0.00228641	0.999003	RP5-1070A16.1	53712	intergenic	3.454	7	5
1	11	rs17381294	rs17381509	A	G	98622667	0.2799	2.90286e-09	-0.0135801	0.00228737	0.99975	RP5-1070A16.1	53635	intergenic	1.241	6	5
1	11	rs17381294	1:98626651:A_C	A	C	98626651	0.2797	NA	NA	NA	1	RP5-1070A16.1	49651	intergenic	0.117	7	5
1	11	rs17381294	rs147613212	A	G	98627205	0.2795	3.35151e-09	-0.0135711	0.00229498	1	RP5-1070A16.1	49097	intergenic	1.202	6	5
1	11	rs17381294	1:98627270:A_C	A	C	98627270	0.2797	NA	NA	NA	1	RP5-1070A16.1	49032	intergenic	0.405	7	5
1	11	rs17381294	1:98629277:C_G	C	G	98629277	0.2798	NA	NA	NA	0.999497	RP5-1070A16.1	47025	intergenic	5.074	7	5
1	11	rs17381294	rs61787320	G	A	98630474	0.2796	3.48594e-09	-0.0134946	0.00228455	1	RP5-1070A16.1	45828	intergenic	2.862	6	5
1	11	rs17381294	rs112797689	C	T	98632344	0.2785	3.46004e-09	-0.0134976	0.00228458	0.999242	RP5-1070A16.1	43958	intergenic	0.124	7	5
1	11	rs17381294	1:98632436:C_T	T	C	98632436	0.2797	NA	NA	NA	1	RP5-1070A16.1	43866	intergenic	0.112	7	5
1	11	rs17381294	1:98632466:A_T	T	A	98632466	0.2797	NA	NA	NA	1	RP5-1070A16.1	43836	intergenic	7.027	7	5
1	11	rs17381294	rs61787323	C	T	98639741	0.2793	4.02531e-09	-0.0134523	0.00228657	0.999747	RP5-1070A16.1	36561	intergenic	1.488	6	5
1	11	rs17381294	1:98644483:C_G	C	G	98644483	0.2801	NA	NA	NA	0.995956	RP5-1070A16.1	31819	intergenic	0.015	6	5
1	11	rs17381294	rs12567432	C	A	98646871	0.2766	2.57827e-09	-0.0136339	0.00228894	0.923569	RP5-1070A16.1	29431	intergenic	7.162	4	7
1	11	rs17381294	1:98647381:G_GT	G	GT	98647381	0.2734	NA	NA	NA	0.924062	RP5-1070A16.1	28921	intergenic	NA	NA	5
1	11	rs17381294	rs9804043	A	G	98651299	0.2723	1.58254e-08	-0.0129434	0.00228991	0.915526	RP5-1070A16.1	25003	intergenic	1.38	6	5
1	11	rs17381294	rs9804044	A	C	98651301	0.2723	4.56566e-09	-0.0134242	0.00228994	0.915526	RP5-1070A16.1	25001	intergenic	1.061	6	5
1	11	rs17381294	rs1487288	A	G	98654619	0.2706	2.96766e-07	-0.0118208	0.00230629	0.844982	RP5-1070A16.1	21683	intergenic	1.211	NA	5
1	11	rs17381294	rs17385947	C	A	98655574	0.24	1.00421e-06	-0.0117316	0.00239869	0.723142	RP5-1070A16.1	20728	intergenic	2.017	6	5
1	11	rs17381294	1:98655786:A_T	A	T	98655786	0.2704	NA	NA	NA	0.844461	RP5-1070A16.1	20516	intergenic	0.214	7	5
1	11	rs17381294	rs12567765	G	A	98660622	0.2414	9.01441e-07	-0.0117819	0.00239858	0.720316	RP5-1070A16.1	15680	intergenic	1.233	7	5
1	11	rs17381294	rs17266983	C	T	98663926	0.2399	1.01124e-06	-0.0117375	0.00240059	0.721132	RP5-1070A16.1	12376	intergenic	5.188	7	5
1	11	rs17381294	1:98664277:C_G	C	G	98664277	0.2688	NA	NA	NA	0.841711	RP5-1070A16.1	12025	intergenic	2.468	7	5
1	11	rs17381294	1:98664952:A_AT	A	AT	98664952	0.2645	NA	NA	NA	0.841093	RP5-1070A16.1	11350	intergenic	NA	NA	5
1	12	rs11548200	rs75854315	G	A	156223056	0.07005	2.08693e-09	-0.0249751	0.00416884	0.988477	SMG5	0	intronic	3.011	6	4
1	12	rs11548200	rs11548200	T	C	156290656	0.07098	6.97331e-10	-0.025499	0.00413496	1	CCT3	0	exonic	23.9	NA	4
1	12	rs11548200	rs147633738	C	T	156320524	0.07069	9.33566e-10	-0.0254022	0.00415044	0.995426	CCT3	0	intronic	1.657	6	5
1	13	rs6678546	rs13306732	A	G	179320665	0.3945	0.00237889	0.00629169	0.00207077	0.627336	SOAT1	0	intronic	6.348	5	4
1	13	rs6678546	1:179321226:A_T	A	T	179321226	0.3872	NA	NA	NA	0.620224	SOAT1	0	intronic	0.593	6	4
1	13	rs6678546	1:179325657:G_GT	GT	G	179325657	0.3945	NA	NA	NA	0.62702	SOAT1	0	UTR3	NA	NA	4
1	13	rs6678546	rs7529227	C	T	179329126	0.3944	0.00245603	0.0062746	0.00207171	0.627094	SOAT1	1310	intergenic	1.152	6	5
1	13	rs6678546	rs12121919	T	C	179340485	0.4622	1.32288e-06	0.00979154	0.0020246	0.851994	AXDND1	0	intronic	0.553	7	13
1	13	rs6678546	rs56275144	C	T	179341229	0.3766	0.00330868	0.0061397	0.00209011	0.604373	AXDND1	0	intronic	10.52	7	13
1	13	rs6678546	1:179342776:A_G	G	A	179342776	0.3775	NA	NA	NA	0.605045	AXDND1	0	intronic	1.632	7	14
1	13	rs6678546	rs12122945	G	A	179343777	0.4623	1.31191e-06	0.00979566	0.00202476	0.851888	AXDND1	0	intronic	1.568	5	14
1	13	rs6678546	1:179344638:C_T	T	C	179344638	0.3775	NA	NA	NA	0.605045	AXDND1	0	intronic	0.257	7	14
1	13	rs6678546	rs4072451	G	A	179345287	0.3776	0.00317231	0.00616383	0.00208906	0.60495	AXDND1	0	intronic	1.188	7	7
1	13	rs6678546	rs4072452	C	A	179345581	0.3775	0.00316156	0.00616602	0.00208906	0.605045	AXDND1	0	intronic	4.231	5	7
1	13	rs6678546	rs10798674	T	C	179347832	0.4624	1.18576e-06	0.00983667	0.00202484	0.851548	AXDND1	0	exonic	0.207	6	14
1	13	rs6678546	rs7413415	T	C	179348170	0.3774	0.00312163	0.00617428	0.00208908	0.607305	AXDND1	0	intronic	1.162	6	14
1	13	rs6678546	1:179348931:C_CAAA	CAAA	C	179348931	0.492	NA	NA	NA	0.79873	AXDND1	0	intronic	3.789	NA	14
1	13	rs6678546	1:179349442:A_AG	AG	A	179349442	0.3772	NA	NA	NA	0.605949	AXDND1	0	intronic	0.298	NA	14
1	13	rs6678546	rs16854042	T	G	179349843	0.3774	0.00310421	0.00617788	0.00208908	0.607104	AXDND1	0	intronic	4.558	4	7
1	13	rs6678546	rs6425538	A	G	179350583	0.3775	0.00317154	0.00616684	0.00209003	0.607382	AXDND1	0	intronic	8.002	7	14
1	13	rs6678546	rs6665787	C	T	179351292	0.3777	0.00342465	0.00610902	0.00208727	0.607681	AXDND1	0	intronic	2.373	7	14
1	13	rs6678546	1:179355159:C_T	C	T	179355159	0.3775	NA	NA	NA	0.607017	AXDND1	0	intronic	7.824	7	14
1	13	rs6678546	1:179355311:C_G	C	G	179355311	0.3774	NA	NA	NA	0.607104	AXDND1	0	intronic	0.014	6	14
1	13	rs6678546	rs56232973	G	T	179359355	0.3777	0.00346407	0.00610181	0.00208734	0.607681	AXDND1	0	intronic	0.182	7	7
1	13	rs6678546	rs55673841	A	G	179362501	0.3774	0.00311962	0.00617496	0.00208917	0.607104	AXDND1	0	intronic	6.432	7	9
1	13	rs6678546	rs61173288	A	G	179364391	0.3773	0.00314988	0.00616864	0.00208914	0.607948	AXDND1	0	intronic	2.859	5	14
1	13	rs6678546	rs4652373	G	A	179365684	0.3771	0.00314981	0.00617291	0.00209058	0.607633	AXDND1	0	intronic	9.166	7	14
1	13	rs6678546	rs72717569	C	T	179371501	0.3743	0.000219663	0.00773795	0.00209402	0.602914	AXDND1	0	intronic	10.31	7	14
1	13	rs6678546	rs60289663	A	G	179372282	0.3737	0.000211269	0.00775874	0.00209404	0.602609	AXDND1	0	intronic	8.288	6	14
1	13	rs6678546	rs58135462	A	G	179372539	0.3742	0.000206095	0.00776826	0.00209307	0.601561	AXDND1	0	intronic	2.628	7	14
1	13	rs6678546	1:179373555:C_CTG	CTG	C	179373555	0.3757	NA	NA	NA	0.604973	AXDND1	0	intronic	NA	NA	14
1	13	rs6678546	1:179373626:G_GA	GA	G	179373626	0.3758	NA	NA	NA	0.603626	AXDND1	0	intronic	0.389	NA	14
1	13	rs6678546	1:179374052:A_T	T	A	179374052	0.4738	NA	NA	NA	0.901591	AXDND1	0	intronic	2.333	6	14
1	13	rs6678546	rs112817946	C	T	179374215	0.3749	0.000186276	0.00782201	0.00209316	0.603704	AXDND1	0	intronic	1.001	6	9
1	13	rs6678546	1:179374845:T_TTTTG	TTTTG	T	179374845	0.3757	NA	NA	NA	0.603968	AXDND1	0	intronic	NA	NA	9
1	13	rs6678546	rs57993776	C	T	179375667	0.3774	0.000208437	0.00775609	0.0020914	0.601884	AXDND1	0	intronic	1.517	7	9
1	13	rs6678546	rs6662500	C	T	179380640	0.3752	0.000181258	0.00783633	0.00209315	0.604143	AXDND1	0	intronic	0.021	5	9
1	13	rs6678546	rs6684145	T	G	179382168	0.3752	0.000205878	0.00776838	0.00209295	0.604143	AXDND1	0	intronic	8.937	7	9
1	13	rs6678546	1:179382324:A_ACAAT	ACAAT	A	179382324	0.3754	NA	NA	NA	0.603367	AXDND1	0	intronic	12.3	NA	9
1	13	rs6678546	rs4652378	G	A	179382622	0.3747	0.000202871	0.00777639	0.00209301	0.603748	AXDND1	0	intronic	5.989	6	9
1	13	rs6678546	rs6684859	T	C	179382959	0.3743	0.000202871	0.00777639	0.00209301	0.603406	AXDND1	0	intronic	0.764	6	9
1	13	rs6678546	rs6695751	G	A	179383030	0.3755	0.000226357	0.00771136	0.00209114	0.604717	AXDND1	0	intronic	0.221	6	9
1	13	rs6678546	1:179383330:A_AC	AC	A	179383330	0.3754	NA	NA	NA	0.600302	AXDND1	0	intronic	NA	NA	9
1	13	rs6678546	rs11811695	C	T	179383781	0.3687	0.000223248	0.00771897	0.00209121	0.600497	AXDND1	0	intronic	1.241	7	9
1	13	rs6678546	rs72717594	G	A	179384901	0.3756	0.000218484	0.00773013	0.00209113	0.603933	AXDND1	0	intronic	0.403	6	9
1	13	rs6678546	1:179387140:A_T	T	A	179387140	0.3754	NA	NA	NA	0.604629	AXDND1	0	intronic	3.847	6	5
1	13	rs6678546	1:179387277:C_T	C	T	179387277	0.3752	NA	NA	NA	0.604143	AXDND1	0	intronic	4.92	7	5
1	13	rs6678546	1:179387726:C_T	C	T	179387726	0.3754	NA	NA	NA	0.604714	AXDND1	0	intronic	3.612	6	5
1	13	rs6678546	1:179387824:C_T	C	T	179387824	0.3754	NA	NA	NA	0.60477	AXDND1	0	intronic	3.859	7	5
1	13	rs6678546	1:179387871:C_T	C	T	179387871	0.3754	NA	NA	NA	0.604629	AXDND1	0	intronic	3.398	7	5
1	13	rs6678546	1:179388117:C_T	C	T	179388117	0.3752	NA	NA	NA	0.604143	AXDND1	0	intronic	4.337	6	5
1	13	rs6678546	1:179388131:C_T	C	T	179388131	0.3754	NA	NA	NA	0.604714	AXDND1	0	intronic	4.469	6	5
1	13	rs6678546	1:179388619:C_T	T	C	179388619	0.4735	NA	NA	NA	0.901914	AXDND1	0	intronic	3.805	7	5
1	13	rs6678546	rs6698526	G	A	179389439	0.3754	0.000227261	0.00770945	0.0020912	0.604714	AXDND1	0	intronic	1.942	7	8
1	13	rs6678546	rs56164208	G	A	179391042	0.3752	0.000218062	0.00774193	0.00209404	0.604149	AXDND1	0	intronic	8.512	7	9
1	13	rs6678546	1:179394372:A_T	A	T	179394372	0.3738	NA	NA	NA	0.600886	AXDND1	0	intronic	9.691	7	5
1	13	rs6678546	rs9726734	C	T	179394786	0.3756	0.000239046	0.00768283	0.00209129	0.604873	AXDND1	0	intronic	11.65	6	7
1	13	rs6678546	1:179395331:A_T	A	T	179395331	0.3759	NA	NA	NA	0.604132	AXDND1	0	intronic	9.332	6	9
1	13	rs6678546	1:179396067:C_T	C	T	179396067	0.3749	NA	NA	NA	0.604039	AXDND1	0	intronic	0.391	7	9
1	13	rs6678546	rs4652380	G	T	179396444	0.3761	0.000219596	0.00772663	0.00209091	0.601337	AXDND1	0	intronic	9.014	7	14
1	13	rs6678546	rs6700149	A	G	179398356	0.3753	0.000233161	0.00769587	0.00209123	0.604726	AXDND1	0	intronic	4.918	6	14
1	13	rs6678546	rs11581470	C	T	179399904	0.3754	0.000205654	0.00776939	0.00209307	0.604383	AXDND1	0	intronic	12.48	6	9
1	13	rs6678546	rs6694534	C	T	179400337	0.3757	0.000231988	0.00769861	0.00209124	0.604998	AXDND1	0	intronic	1.088	6	9
1	13	rs6678546	1:179400599:T_TTTTG	TTTTG	T	179400599	0.4763	NA	NA	NA	0.896541	AXDND1	0	intronic	NA	NA	9
1	13	rs6678546	rs6661436	T	G	179400700	0.3754	0.000215926	0.00774367	0.0020931	0.604383	AXDND1	0	intronic	0.443	6	9
1	13	rs6678546	1:179402459:A_T	T	A	179402459	0.3756	NA	NA	NA	0.604953	AXDND1	0	intronic	5.168	5	9
1	13	rs6678546	rs6669040	A	G	179403553	0.3755	0.000203111	0.00777585	0.00209303	0.60411	AXDND1	0	intronic	6.693	7	9
1	13	rs6678546	rs7529183	T	C	179404366	0.3756	0.000229873	0.00770345	0.00209123	0.605145	AXDND1	0	intronic	0.952	7	9
1	13	rs6678546	rs12562125	G	A	179404385	0.3754	0.000210649	0.00776021	0.00209402	0.604346	AXDND1	0	intronic	5.967	6	9
1	13	rs6678546	rs12564310	C	T	179404540	0.3747	0.000206933	0.0077715	0.00209452	0.603665	AXDND1	0	intronic	6.643	6	9
1	13	rs6678546	1:179408716:A_G	A	G	179408716	0.3825	NA	NA	NA	0.640588	AXDND1	0	intronic	2.004	7	8
1	13	rs6678546	rs4651029	G	A	179409120	0.3754	0.000212681	0.00775481	0.00209394	0.604383	AXDND1	0	intronic	0.819	6	7
1	13	rs6678546	rs72719243	A	G	179409616	0.3757	0.000238135	0.00768292	0.00209076	0.604704	AXDND1	0	intronic	1.461	5	7
1	13	rs6678546	rs9660976	G	T	179409742	0.3757	0.00023782	0.00768362	0.00209076	0.604704	AXDND1	0	intronic	0.342	5	7
1	13	rs6678546	rs12078410	C	T	179409877	0.474	1.42832e-06	0.00974902	0.00202219	0.902212	AXDND1	0	intronic	0.878	7	7
1	13	rs6678546	rs6693527	C	T	179410162	0.3745	0.000206674	0.00776703	0.00209314	0.60363	AXDND1	0	intronic	3.785	5	7
1	13	rs6678546	rs4652388	C	A	179410288	0.3733	0.000236776	0.00768801	0.00209132	0.604089	AXDND1	0	intronic	3.703	4	7
1	13	rs6678546	rs4651030	A	G	179410289	0.3732	0.000241313	0.00767617	0.00209086	0.603832	AXDND1	0	intronic	1.548	4	7
1	13	rs6678546	rs6425557	A	G	179412462	0.3741	0.00025068	0.00765631	0.00209099	0.610751	AXDND1	0	intronic	1.423	7	7
1	13	rs6678546	rs7520806	C	T	179416378	0.4742	2.93057e-07	0.010371	0.00202248	0.912748	AXDND1	0	intronic	0.183	7	14
1	13	rs6678546	rs7521291	C	T	179416878	0.3741	0.000206076	0.00777511	0.0020949	0.612283	AXDND1:MEF2AP1:HNRNPA1P54	00:00:00	ncRNA_exonic	7.417	4	7
1	13	rs6678546	rs59559400	C	T	179419949	0.3743	0.000201759	0.00778386	0.00209423	0.61617	AXDND1:HNRNPA1P54	00:00:00	ncRNA_exonic	7.125	7	9
1	13	rs6678546	1:179421581:C_T	T	C	179421581	0.4735	NA	NA	NA	0.92396	AXDND1:HNRNPA1P54	00:00:00	ncRNA_exonic	2.327	6	9
1	13	rs6678546	1:179421594:C_T	C	T	179421594	0.3745	NA	NA	NA	0.617023	AXDND1:HNRNPA1P54	00:00:00	ncRNA_exonic	7.524	6	9
1	13	rs6678546	1:179421824:C_T	C	T	179421824	0.4747	NA	NA	NA	0.924192	AXDND1:HNRNPA1P54	00:00:00	ncRNA_exonic	6.821	7	9
1	13	rs6678546	rs4393115	C	A	179421990	0.3743	0.000216393	0.00774654	0.00209419	0.61671	AXDND1:HNRNPA1P54	00:00:00	ncRNA_exonic	3.767	7	9
1	13	rs6678546	rs4290019	C	T	179422518	0.3739	0.00020661	0.00777211	0.00209446	0.616254	AXDND1:HNRNPA1P54	00:00:00	ncRNA_exonic	5.391	7	9
1	13	rs6678546	rs10913774	G	A	179422702	0.4731	2.33386e-07	0.0104575	0.00202251	0.922803	AXDND1:HNRNPA1P54	00:00:00	ncRNA_exonic	1.429	7	9
1	13	rs6678546	1:179423194:C_G	G	C	179423194	0.3725	NA	NA	NA	0.612823	AXDND1:HNRNPA1P54	00:00:00	ncRNA_exonic	7.637	6	9
1	13	rs6678546	1:179424389:C_G	G	C	179424389	0.3722	NA	NA	NA	0.624985	AXDND1:HNRNPA1P54	00:00:00	ncRNA_exonic	0.419	7	14
1	13	rs6678546	rs2031892	A	G	179427971	0.3714	3.7322e-05	0.0086504	0.00209785	0.635001	AXDND1	0	intronic	7.66	7	14
1	13	rs6678546	1:179428944:G_T	T	G	179428944	0.3717	NA	NA	NA	0.637649	AXDND1	0	intronic	9.517	6	14
1	13	rs6678546	1:179431613:G_T	G	T	179431613	0.3727	NA	NA	NA	0.643296	AXDND1	0	intronic	3.091	6	9
1	13	rs6678546	rs34377475	A	G	179431911	0.3714	4.48564e-05	0.00856506	0.0020988	0.635348	AXDND1	0	intronic	3.858	6	9
1	13	rs6678546	rs1576225	A	G	179439781	0.4819	6.74671e-08	0.0109103	0.00202125	0.999199	AXDND1	0	intronic	1.285	6	9
1	13	rs6678546	rs4372213	G	T	179440019	0.4481	3.77997e-05	0.00838094	0.00203395	0.757875	AXDND1	0	intronic	1.135	7	9
1	13	rs6678546	rs4652394	C	T	179440341	0.4819	6.65352e-08	0.0109153	0.00202124	0.9992	AXDND1	0	intronic	0.197	6	9
1	13	rs6678546	rs36075564	G	A	179440484	0.3722	9.40574e-05	0.00819234	0.00209768	0.635186	AXDND1	0	intronic	5.899	7	14
1	13	rs6678546	rs4598457	A	G	179440912	0.3724	9.33812e-05	0.008196	0.00209768	0.635151	AXDND1	0	intronic	7.246	7	14
1	13	rs6678546	rs7417915	C	T	179441186	0.4819	6.6899e-08	0.0109133	0.00202125	0.9992	AXDND1	0	intronic	0.822	7	9
1	13	rs6678546	rs12140035	G	A	179441326	0.4819	6.8065e-08	0.010907	0.00202124	0.9992	AXDND1	0	intronic	0.076	7	9
1	13	rs6678546	rs12137518	T	G	179441449	0.4819	6.80011e-08	0.0109074	0.00202125	0.9992	AXDND1	0	intronic	2.046	6	9
1	13	rs6678546	rs12730132	T	G	179441609	0.4822	6.77461e-08	0.0109088	0.00202125	0.998998	AXDND1	0	intronic	3.071	6	9
1	13	rs6678546	rs58740446	T	G	179441687	0.3721	9.4723e-05	0.00818886	0.0020977	0.634803	AXDND1	0	intronic	3.599	7	9
1	13	rs6678546	1:179441908:A_T	A	T	179441908	0.4818	NA	NA	NA	0.9992	AXDND1	0	intronic	12.35	6	9
1	13	rs6678546	rs6666783	T	G	179441980	0.4819	6.80395e-08	0.0109072	0.00202125	0.9992	AXDND1	0	intronic	3.356	6	9
1	13	rs6678546	rs12133017	T	C	179442337	0.4485	3.88357e-05	0.00836832	0.00203396	0.757734	AXDND1	0	intronic	0.707	7	9
1	13	rs6678546	rs12133023	T	G	179442401	0.4817	6.83983e-08	0.0109053	0.00202125	0.998998	AXDND1	0	intronic	1.67	7	9
1	13	rs6678546	rs12133049	T	C	179442478	0.4819	1.74138e-06	0.00966425	0.00202125	0.9992	AXDND1	0	intronic	0.391	6	9
1	13	rs6678546	1:179442751:A_T	A	T	179442751	0.3721	NA	NA	NA	0.635151	AXDND1	0	intronic	0.312	6	9
1	13	rs6678546	1:179442883:A_T	T	A	179442883	0.482	NA	NA	NA	0.999199	AXDND1	0	intronic	3.467	7	9
1	13	rs6678546	rs72721223	G	A	179442917	0.3698	9.51876e-05	0.00818642	0.00209772	0.632141	AXDND1	0	intronic	1.212	7	9
1	13	rs6678546	rs12736462	T	C	179443108	0.4749	3.88922e-07	0.0102567	0.00202131	0.989078	AXDND1	0	intronic	0.636	7	9
1	13	rs6678546	rs12732253	A	G	179443110	0.4549	4.15067e-05	0.00833605	0.00203371	0.7449	AXDND1	0	intronic	1.204	7	9
1	13	rs6678546	rs12750991	C	A	179443152	0.4814	7.16311e-08	0.0108888	0.00202129	0.998598	AXDND1	0	intronic	1.813	7	9
1	13	rs6678546	rs12751019	C	T	179443188	0.48	7.1523e-08	0.0108895	0.00202132	0.998589	AXDND1	0	intronic	1.491	7	9
1	13	rs6678546	1:179443215:C_T	C	T	179443215	0.4521	NA	NA	NA	0.753061	AXDND1	0	intronic	0.751	7	9
1	13	rs6678546	rs12736602	T	C	179443228	0.4782	7.06561e-08	0.0108938	0.0020213	0.995756	AXDND1	0	intronic	0.838	7	9
1	13	rs6678546	1:179443390:C_T	C	T	179443390	0.4508	NA	NA	NA	0.754591	AXDND1	0	intronic	0.298	6	9
1	13	rs6678546	rs61826030	A	C	179443722	0.4817	6.47815e-08	0.010925	0.00202125	0.999198	AXDND1:AL160286.1	00:00:00	exonic	0.309	6	9
1	13	rs6678546	rs34929015	G	A	179443937	0.4485	3.78137e-05	0.00838082	0.00203396	0.757728	AXDND1:AL160286.1	00:00:00	intronic	1.528	7	9
1	13	rs6678546	rs10913784	G	A	179444325	0.4819	6.53199e-08	0.010922	0.00202125	0.9992	AXDND1:AL160286.1	00:00:00	intronic	0.536	7	9
1	13	rs6678546	rs6671451	A	G	179444549	0.4475	3.79971e-05	0.00837856	0.00203396	0.756628	AXDND1:AL160286.1	00:00:00	intronic	1.816	6	9
1	13	rs6678546	rs4631646	A	G	179444626	0.482	6.4818e-08	0.0109248	0.00202125	0.998999	AXDND1:AL160286.1	00:00:00	intronic	4.581	6	9
1	13	rs6678546	rs4631647	A	G	179444660	0.4818	6.55168e-08	0.0109209	0.00202125	0.999	AXDND1:AL160286.1	00:00:00	intronic	3.479	6	9
1	13	rs6678546	1:179444964:A_T	T	A	179444964	0.3715	NA	NA	NA	0.634475	AXDND1:AL160286.1	00:00:00	intronic	6.879	7	9
1	13	rs6678546	rs4617364	C	A	179445025	0.4819	6.51723e-08	0.0109228	0.00202125	0.9992	AXDND1:AL160286.1	00:00:00	intronic	5.594	7	9
1	13	rs6678546	rs12138700	G	A	179445467	0.4486	3.78248e-05	0.00838069	0.00203396	0.757531	AXDND1:AL160286.1	00:00:00	intronic	0.233	5	9
1	13	rs6678546	rs12139469	G	A	179445515	0.479	6.54675e-08	0.0109212	0.00202125	0.99478	AXDND1:AL160286.1	00:00:00	intronic	1.095	5	9
1	13	rs6678546	1:179445654:A_T	T	A	179445654	0.4819	NA	NA	NA	0.9992	AXDND1:AL160286.1	00:00:00	intronic	9.447	5	9
1	13	rs6678546	1:179445701:A_T	T	A	179445701	0.3725	NA	NA	NA	0.637073	AXDND1:AL160286.1	00:00:00	intronic	1.956	3a	9
1	13	rs6678546	1:179445820:A_T	T	A	179445820	0.4809	NA	NA	NA	0.997396	AXDND1:AL160286.1	00:00:00	intronic	2.742	3a	9
1	13	rs6678546	rs72721232	C	A	179445903	0.3679	9.24633e-05	0.00820125	0.00209774	0.62854	AXDND1:AL160286.1	00:00:00	intronic	1.904	4	9
1	13	rs6678546	1:179445922:C_G	G	C	179445922	0.4819	NA	NA	NA	0.9992	AXDND1:AL160286.1	00:00:00	intronic	0.206	4	9
1	13	rs6678546	rs11808270	T	C	179446396	0.4473	3.81031e-05	0.00837725	0.00203396	0.754903	AXDND1:AL160286.1	00:00:00	intronic	4.491	5	9
1	13	rs6678546	1:179446440:C_CAT	CAT	C	179446440	0.4828	NA	NA	NA	0.998596	AXDND1:AL160286.1	00:00:00	intronic	10.08	NA	9
1	13	rs6678546	rs11808267	A	G	179446515	0.4814	6.66971e-08	0.0109144	0.00202124	0.997197	AXDND1:AL160286.1	00:00:00	intronic	1.988	7	9
1	13	rs6678546	rs11800184	C	A	179446579	0.482	6.7251e-08	0.0109114	0.00202125	0.998799	AXDND1:AL160286.1	00:00:00	intronic	2.521	7	9
1	13	rs6678546	1:179446755:A_T	A	T	179446755	0.4478	NA	NA	NA	0.757425	AXDND1:AL160286.1	00:00:00	intronic	2.597	7	9
1	13	rs6678546	rs11809757	G	A	179446883	0.4819	6.67101e-08	0.0109144	0.00202125	0.9992	AXDND1:AL160286.1	00:00:00	intronic	0.211	7	9
1	13	rs6678546	rs12732770	G	A	179446964	0.4492	3.80808e-05	0.00837752	0.00203396	0.75756	AXDND1:AL160286.1	00:00:00	intronic	2.655	7	9
1	13	rs6678546	rs36014011	A	G	179446987	0.4813	6.71378e-08	0.0109121	0.00202125	0.998998	AXDND1:AL160286.1	00:00:00	intronic	3.41	7	9
1	13	rs6678546	1:179447015:C_G	C	G	179447015	0.4812	NA	NA	NA	0.998797	AXDND1:AL160286.1	00:00:00	intronic	1.009	7	8
1	13	rs6678546	rs34878773	T	C	179447246	0.4818	6.69866e-08	0.0109129	0.00202125	0.999199	AXDND1:AL160286.1	00:00:00	intronic	0.361	7	8
1	13	rs6678546	rs12734672	C	T	179447347	0.4486	3.68335e-05	0.00838842	0.00203282	0.758341	AXDND1:AL160286.1	00:00:00	intronic	7.041	5	8
1	13	rs6678546	rs12737743	G	A	179447669	0.4818	6.53814e-08	0.0109217	0.00202125	0.9992	AXDND1:AL160286.1	00:00:00	intronic	12.77	5	8
1	13	rs6678546	rs10913786	T	C	179447956	0.4485	3.80529e-05	0.00837787	0.00203396	0.757728	AXDND1:AL160286.1	00:00:00	intronic	0.836	5	8
1	13	rs6678546	rs11589032	G	A	179448150	0.4819	6.39575e-08	0.0109297	0.00202126	0.9992	AXDND1:AL160286.1	00:00:00	intronic	0.257	7	8
1	13	rs6678546	1:179448490:A_T	A	T	179448490	0.4818	NA	NA	NA	0.999	AXDND1:AL160286.1	00:00:00	intronic	5.562	6	8
1	13	rs6678546	1:179448683:C_T	T	C	179448683	0.4819	NA	NA	NA	0.9992	AXDND1:AL160286.1	00:00:00	intronic	0.227	6	5
1	13	rs6678546	rs6678546	G	A	179448853	0.4821	1.13054e-08	0.0115411	0.00202125	1	AXDND1:AL160286.1	00:00:00	intronic	0.125	7	5
1	13	rs6678546	rs6681136	G	A	179449058	0.482	6.54429e-08	0.0109213	0.00202125	0.998999	AXDND1:AL160286.1	00:00:00	intronic	0.461	7	5
1	13	rs6678546	rs6657452	C	A	179449079	0.3718	9.21402e-05	0.00820292	0.00209772	0.63417	AXDND1:AL160286.1	00:00:00	intronic	1.057	6	5
1	13	rs6678546	rs6670182	A	G	179449173	0.4819	6.55534e-08	0.0109207	0.00202125	0.9992	AXDND1:AL160286.1	00:00:00	intronic	7.809	6	5
1	13	rs6678546	rs6672804	T	C	179449271	0.4824	6.57385e-08	0.0109197	0.00202125	0.997398	AXDND1:AL160286.1	00:00:00	intronic	5.285	5	5
1	13	rs6678546	1:179449389:C_G	C	G	179449389	0.4476	NA	NA	NA	0.75691	AXDND1:AL160286.1	00:00:00	intronic	0.241	6	5
1	13	rs6678546	rs6672930	T	C	179449416	0.4827	6.55041e-08	0.010921	0.00202125	0.998796	AXDND1:AL160286.1	00:00:00	intronic	4.264	7	9
1	13	rs6678546	1:179449882:A_T	A	T	179449882	0.4815	NA	NA	NA	0.99699	AXDND1:AL160286.1	00:00:00	intronic	2.188	7	9
1	13	rs6678546	1:179450053:G_T	T	G	179450053	0.4817	NA	NA	NA	0.998999	AXDND1:AL160286.1	00:00:00	intronic	9.351	6	9
1	13	rs6678546	1:179450130:T_TA	TA	T	179450130	0.4768	NA	NA	NA	0.99313	AXDND1:AL160286.1	00:00:00	intronic	NA	NA	9
1	13	rs6678546	1:179450374:G_T	T	G	179450374	0.3722	NA	NA	NA	0.635211	AXDND1:AL160286.1	00:00:00	intronic	3.847	7	9
1	13	rs6678546	1:179450461:C_T	C	T	179450461	0.4819	NA	NA	NA	0.9992	AXDND1:AL160286.1	00:00:00	intronic	2.556	6	9
1	13	rs6678546	rs4652400	G	A	179450591	0.3722	9.20241e-05	0.00820356	0.00209772	0.635211	AXDND1:AL160286.1	00:00:00	intronic	1.946	7	9
1	13	rs6678546	rs10913793	T	G	179450913	0.4485	3.73233e-05	0.00838682	0.00203393	0.757521	AXDND1:AL160286.1	00:00:00	intronic	4.773	5	9
1	13	rs6678546	rs12141674	A	G	179451316	0.4482	3.72034e-05	0.00838469	0.00203305	0.757571	AXDND1:AL160286.1	00:00:00	intronic	0.133	7	9
1	13	rs6678546	rs12141677	A	C	179451366	0.4818	6.5949e-08	0.0109186	0.00202126	0.998999	AXDND1:AL160286.1	00:00:00	intronic	0.064	7	9
1	13	rs6678546	1:179451439:C_G	C	G	179451439	0.4819	NA	NA	NA	0.9992	AXDND1:AL160286.1	00:00:00	intronic	0.489	7	9
1	13	rs6678546	rs6677867	A	G	179451944	0.4819	6.39698e-08	0.0109296	0.00202125	0.9992	AXDND1:AL160286.1	00:00:00	intronic	3.887	7	9
1	13	rs6678546	rs6668035	C	T	179452194	0.4817	8.15829e-08	0.0108412	0.00202125	0.9984	AXDND1:AL160286.1	00:00:00	intronic	6.537	7	9
1	13	rs6678546	1:179452522:C_G	G	C	179452522	0.4822	NA	NA	NA	0.998399	AXDND1:AL160286.1	00:00:00	intronic	3.767	7	9
1	13	rs6678546	rs962429	A	G	179452695	0.4819	6.40662e-08	0.010929	0.00202125	0.9992	AXDND1:AL160286.1	00:00:00	intronic	2.966	NA	9
1	13	rs6678546	1:179452758:A_T	A	T	179452758	0.3722	NA	NA	NA	0.63518	AXDND1:AL160286.1	00:00:00	intronic	0.766	6	9
1	13	rs6678546	rs962427	G	A	179452799	0.4819	6.43199e-08	0.0109276	0.00202125	0.9992	AXDND1:AL160286.1	00:00:00	intronic	3.307	NA	9
1	13	rs6678546	rs9786993	T	C	179453230	0.4808	5.37614e-08	0.0109918	0.00202114	0.998393	AXDND1:AL160286.1	00:00:00	intronic	1.601	5	9
1	13	rs6678546	rs9787089	G	A	179453272	0.4817	5.64834e-08	0.0109748	0.00202129	0.9988	AXDND1:AL160286.1	00:00:00	intronic	1.478	5	9
1	13	rs6678546	rs11585043	T	G	179453321	0.4498	3.54393e-05	0.00841063	0.00203383	0.761014	AXDND1:AL160286.1	00:00:00	intronic	0.808	5	9
1	13	rs6678546	rs11584680	A	G	179453424	0.3733	2.96226e-05	0.00874388	0.00209367	0.635989	AXDND1:AL160286.1	00:00:00	intronic	2.114	5	9
1	13	rs6678546	rs10913795	C	T	179453667	0.4817	5.62278e-08	0.0109763	0.00202128	0.9988	AXDND1:AL160286.1	00:00:00	intronic	9.442	5	7
1	13	rs6678546	rs34890906	G	A	179453965	0.4818	5.60475e-08	0.0109775	0.00202128	0.9988	AXDND1:AL160286.1	00:00:00	intronic	3.65	7	7
1	13	rs6678546	rs36027796	A	C	179453992	0.4485	3.53277e-05	0.0084125	0.00203393	0.757512	AXDND1:AL160286.1	00:00:00	intronic	1.195	7	7
1	13	rs6678546	rs36070349	G	A	179454227	0.4817	5.59523e-08	0.0109781	0.00202128	0.9988	AXDND1:AL160286.1	00:00:00	intronic	5.749	7	7
1	13	rs6678546	rs12137397	G	A	179454326	0.4817	5.57201e-08	0.0109796	0.00202128	0.9988	AXDND1:AL160286.1	00:00:00	intronic	6.921	7	7
1	13	rs6678546	rs12138189	G	A	179454544	0.4817	5.41925e-08	0.0109897	0.00202129	0.9988	AXDND1:AL160286.1	00:00:00	intronic	2.198	7	9
1	13	rs6678546	rs12138249	G	A	179454751	0.4816	5.41823e-08	0.0109897	0.00202128	0.998799	AXDND1:AL160286.1	00:00:00	intronic	7.142	7	9
1	13	rs6678546	1:179454859:A_T	A	T	179454859	0.3704	NA	NA	NA	0.633218	AXDND1:AL160286.1	00:00:00	intronic	4.34	6	9
1	13	rs6678546	1:179454878:A_G	G	A	179454878	0.4783	NA	NA	NA	0.995756	AXDND1:AL160286.1	00:00:00	intronic	3.355	7	9
1	13	rs6678546	1:179454882:A_AAG	AAG	A	179454882	0.4514	NA	NA	NA	0.753865	AXDND1:AL160286.1	00:00:00	intronic	0.403	NA	9
1	13	rs6678546	rs6693261	T	C	179455110	0.4487	3.42368e-05	0.00842713	0.00203393	0.757003	AXDND1:AL160286.1	00:00:00	intronic	0.393	7	9
1	13	rs6678546	rs7546457	T	C	179455364	0.4826	5.36518e-08	0.0109933	0.00202129	0.996592	AXDND1:AL160286.1	00:00:00	intronic	10.46	7	9
1	13	rs6678546	1:179455413:T_TAAAG	T	TAAAG	179455413	0.4819	NA	NA	NA	0.998199	AXDND1:AL160286.1	00:00:00	intronic	8.294	NA	9
1	13	rs6678546	rs7544340	A	C	179455645	0.4895	1.34758e-06	0.00977357	0.00202242	0.965393	AXDND1:AL160286.1	00:00:00	intronic	1.205	7	9
1	13	rs6678546	rs7544494	A	G	179455769	0.4895	1.33233e-06	0.00977824	0.00202244	0.965393	AXDND1:AL160286.1	00:00:00	intronic	12.05	6	9
1	13	rs6678546	rs7535800	C	T	179456462	0.4895	1.35032e-06	0.00977274	0.00202242	0.965386	AXDND1:AL160286.1	00:00:00	intronic	2.411	5	9
1	13	rs6678546	rs11809606	G	A	179456531	0.4895	1.30571e-06	0.00978639	0.00202245	0.965393	AXDND1:AL160286.1	00:00:00	intronic	1.358	7	9
1	13	rs6678546	1:179456634:A_AC	AC	A	179456634	0.4895	NA	NA	NA	0.965393	AXDND1:AL160286.1	00:00:00	intronic	0.294	NA	9
1	13	rs6678546	1:179456653:T_TAATTGCAGGTTTA	T	TAATTGCAGGTTTA	179456653	0.4962	NA	NA	NA	0.97413	AXDND1:AL160286.1	00:00:00	intronic	NA	NA	9
1	13	rs6678546	1:179456812:C_T	C	T	179456812	0.4895	NA	NA	NA	0.965393	AXDND1:AL160286.1	00:00:00	intronic	8.19	5	9
1	13	rs6678546	1:179456987:C_T	T	C	179456987	0.4895	NA	NA	NA	0.965393	AXDND1:AL160286.1	00:00:00	intronic	2.734	5	9
1	13	rs6678546	1:179457195:A_T	T	A	179457195	0.4856	NA	NA	NA	0.944049	AXDND1:AL160286.1	00:00:00	intronic	0.039	5	9
1	13	rs6678546	rs9787118	A	G	179457276	0.4897	1.324e-06	0.00978073	0.00202243	0.967557	AXDND1:AL160286.1	00:00:00	intronic	7.737	7	9
1	13	rs6678546	rs9787120	A	G	179457465	0.4895	1.37453e-06	0.00976572	0.00202245	0.965393	AXDND1:AL160286.1	00:00:00	intronic	2.792	6	9
1	13	rs6678546	1:179457551:G_T	G	T	179457551	0.4895	NA	NA	NA	0.965393	AXDND1:AL160286.1	00:00:00	intronic	1.151	6	9
1	13	rs6678546	1:179457965:A_G	G	A	179457965	0.4893	NA	NA	NA	0.964761	AXDND1	0	intronic	0.612	7	9
1	13	rs6678546	1:179458034:C_T	T	C	179458034	0.4893	NA	NA	NA	0.964761	AXDND1	0	intronic	2.765	7	9
1	13	rs6678546	1:179458119:C_T	T	C	179458119	0.4893	NA	NA	NA	0.964761	AXDND1	0	intronic	0.705	6	9
1	13	rs6678546	rs12724074	T	C	179458163	0.4893	1.37383e-06	0.00976584	0.00202243	0.964761	AXDND1	0	intronic	0.246	7	9
1	13	rs6678546	rs12119573	C	T	179458334	0.4533	9.97539e-06	0.00894944	0.00202581	0.783376	AXDND1	0	intronic	3.435	6	9
1	13	rs6678546	rs10913797	A	G	179458648	0.4486	3.39604e-05	0.00843091	0.00203393	0.757233	AXDND1	0	intronic	2.44	7	9
1	13	rs6678546	rs2225213	T	C	179458821	0.4487	3.37707e-05	0.00843352	0.00203393	0.757899	AXDND1	0	intronic	2.637	7	9
1	13	rs6678546	rs6425566	A	G	179459122	0.4489	3.44697e-05	0.00842397	0.00203393	0.757395	AXDND1	0	intronic	4.656	6	9
1	13	rs6678546	rs6674086	C	T	179459554	0.372	7.79111e-05	0.00829303	0.00209911	0.634867	AXDND1	0	intronic	3.075	5	9
1	13	rs6678546	rs6674274	C	T	179459676	0.4804	5.25556e-08	0.0110007	0.00202128	0.996377	AXDND1	0	intronic	1.586	7	9
1	13	rs6678546	rs6697862	G	A	179459720	0.4764	5.3348e-08	0.0109956	0.00202133	0.994261	AXDND1	0	intronic	3.674	6	9
1	13	rs6678546	rs12568706	G	T	179459725	0.474	5.33783e-08	0.0109954	0.00202133	0.993849	AXDND1	0	intronic	0.334	6	9
1	13	rs6678546	rs6425567	A	G	179460125	0.4816	5.27665e-08	0.0109993	0.0020213	0.997402	AXDND1	0	intronic	3.677	7	9
1	13	rs6678546	rs6425568	G	A	179460219	0.482	5.04007e-08	0.0110158	0.00202129	0.9966	AXDND1	0	intronic	0.538	6	9
1	13	rs6678546	rs4652401	T	C	179461027	0.3728	3.05364e-05	0.00874491	0.00209739	0.629498	AXDND1	0	intronic	0.627	7	14
1	13	rs6678546	rs4652402	A	G	179461158	0.4487	3.13984e-05	0.00846738	0.00203392	0.756416	AXDND1	0	intronic	3.38	6	14
1	13	rs6678546	rs4652403	C	T	179461212	0.4486	3.13799e-05	0.00846765	0.00203392	0.756374	AXDND1	0	intronic	4.532	7	14
1	13	rs6678546	1:179461584:A_ACAAC	A	ACAAC	179461584	0.4496	NA	NA	NA	0.75623	AXDND1	0	intronic	NA	NA	14
1	13	rs6678546	rs11808139	A	C	179462349	0.3671	7.71862e-05	0.00829395	0.00209815	0.629221	AXDND1	0	intronic	1.341	6	14
1	13	rs6678546	rs6700472	A	G	179463635	0.3718	3.51074e-05	0.00868532	0.00209916	0.633771	AXDND1	0	intronic	10.05	7	14
1	13	rs6678546	rs4443849	A	G	179464557	0.3717	3.51621e-05	0.00868046	0.00209817	0.633939	AXDND1	0	intronic	4.455	6	9
1	13	rs6678546	rs7550765	C	T	179466624	0.3724	7.02772e-05	0.00833987	0.0020979	0.630573	AXDND1	0	intronic	10.83	7	14
1	13	rs6678546	rs72704442	T	C	179471183	0.3708	6.85848e-05	0.00835872	0.00209958	0.632277	AXDND1	0	intronic	7.834	7	14
1	13	rs6678546	rs11579431	C	T	179471533	0.3714	6.77156e-05	0.00835907	0.00209807	0.633048	AXDND1	0	intronic	3.201	7	14
1	13	rs6678546	rs6668120	A	G	179473563	0.3709	6.69339e-05	0.00836832	0.00209894	0.632711	AXDND1	0	intronic	5.01	7	14
1	13	rs6678546	rs6679542	G	A	179473918	0.3717	6.72351e-05	0.00836228	0.00209798	0.633022	AXDND1	0	intronic	0.583	6	14
1	13	rs6678546	1:179474248:C_CT	CT	C	179474248	0.3717	NA	NA	NA	0.632883	AXDND1	0	intronic	18.89	NA	14
1	13	rs6678546	rs4111171	A	G	179476746	0.3715	6.64256e-05	0.00836826	0.00209797	0.63291	AXDND1	0	intronic	3.806	NA	7
1	13	rs6678546	1:179478968:C_CA	CA	C	179478968	0.3712	NA	NA	NA	0.632474	AXDND1	0	intronic	9.462	NA	7
1	13	rs6678546	1:179480473:T_TAC	T	TAC	179480473	0.3675	NA	NA	NA	0.629307	AXDND1	0	intronic	NA	NA	14
1	13	rs6678546	rs4414009	A	G	179484334	0.3715	3.25021e-05	0.00872138	0.00209891	0.632211	AXDND1	0	intronic	8.43	7	14
1	13	rs6678546	rs7512638	G	A	179486685	0.3682	2.8066e-05	0.00880502	0.00210213	0.62187	AXDND1	0	intronic	3.21	5	1
1	13	rs6678546	1:179487527:C_T	T	C	179487527	0.3704	NA	NA	NA	0.624707	AXDND1	0	intronic	8.387	6	5
1	13	rs6678546	rs4651041	C	T	179488965	0.3701	6.4123e-05	0.00839376	0.00209996	0.6244	AXDND1	0	intronic	2.23	6	5
1	13	rs6678546	rs1410585	G	A	179489402	0.3524	6.15459e-05	0.00841008	0.00209895	0.605817	AXDND1	0	intronic	4.95	NA	5
1	13	rs6678546	rs7548654	T	C	179491438	0.3704	6.21528e-05	0.00840526	0.00209896	0.624707	AXDND1	0	intronic	9.793	6	5
1	13	rs6678546	1:179491847:G_T	T	G	179491847	0.371	NA	NA	NA	0.62439	AXDND1	0	intronic	8.763	7	5
1	13	rs6678546	1:179492372:A_G	G	A	179492372	0.3704	NA	NA	NA	0.624707	AXDND1	0	intronic	0.049	6	5
1	13	rs6678546	1:179497019:C_G	G	C	179497019	0.3703	NA	NA	NA	0.62433	AXDND1	0	intronic	0.669	6	5
1	13	rs6678546	rs964984	T	G	179497064	0.3704	2.37108e-05	0.00887207	0.00209904	0.624242	AXDND1	0	intronic	4.741	6	5
1	13	rs6678546	1:179498132:A_T	T	A	179498132	0.3691	NA	NA	NA	0.622867	AXDND1	0	intronic	6.259	7	5
1	13	rs6678546	rs55908143	C	T	179498149	0.3687	5.63865e-05	0.0084537	0.00209902	0.622642	AXDND1	0	intronic	2.226	6	5
1	13	rs6678546	1:179499780:A_ATGT	ATGT	A	179499780	0.3656	NA	NA	NA	0.61775	AXDND1	0	intronic	5.193	NA	5
1	13	rs6678546	1:179499785:C_CAAAAG	CAAAAG	C	179499785	0.3666	NA	NA	NA	0.619481	AXDND1	0	intronic	2.903	NA	5
1	13	rs6678546	rs10494518	A	G	179499868	0.3697	5.66955e-05	0.00845066	0.00209894	0.623626	AXDND1	0	intronic	0.501	NA	5
1	13	rs6678546	rs4651042	G	T	179501583	0.3703	5.87011e-05	0.00843372	0.002099	0.62433	AXDND1	0	intronic	0.681	6	5
1	13	rs6678546	rs4652406	C	T	179501654	0.3704	2.32603e-05	0.00888076	0.00209895	0.625586	AXDND1	0	intronic	3.615	7	5
1	13	rs6678546	rs4652407	G	A	179501737	0.3703	5.63459e-05	0.00845366	0.00209893	0.624084	AXDND1	0	intronic	0.957	7	5
1	13	rs6678546	rs4652408	C	T	179501871	0.3705	6.05662e-05	0.00840673	0.00209613	0.623781	AXDND1	0	intronic	1.681	6	5
1	13	rs6678546	rs41267596	C	T	179502258	0.3715	2.45786e-05	0.00883993	0.00209545	0.628242	AXDND1	0	intronic	2.327	7	5
1	13	rs6678546	rs16854244	A	G	179502599	0.371	2.52622e-05	0.00884135	0.00209886	0.6241	AXDND1	0	intronic	8.819	6	5
1	13	rs6678546	rs6425571	G	A	179503698	0.3703	6.05225e-05	0.00842245	0.00209996	0.624342	AXDND1	0	intronic	1.098	7	5
1	13	rs6678546	rs6425572	G	A	179503806	0.3703	5.8777e-05	0.00843279	0.00209893	0.624336	AXDND1	0	intronic	2.325	7	5
1	13	rs6678546	1:179504025:A_AAAG	AAAG	A	179504025	0.362	NA	NA	NA	0.608832	AXDND1	0	exonic	NA	NA	5
1	13	rs6678546	1:179504043:C_G	C	G	179504043	0.3617	NA	NA	NA	0.611515	AXDND1	0	exonic	0.001	6	5
1	13	rs6678546	rs6425574	G	A	179504130	0.3703	5.80558e-05	0.00843889	0.00209893	0.624336	AXDND1	0	intronic	7.246	7	5
1	13	rs6678546	rs10494517	A	C	179504310	0.3705	5.8659e-05	0.00843373	0.00209891	0.623811	AXDND1	0	intronic	0.38	NA	5
1	13	rs6678546	1:179504641:G_T	T	G	179504641	0.3705	NA	NA	NA	0.623861	AXDND1	0	intronic	0.424	7	5
1	13	rs6678546	1:179507013:C_T	T	C	179507013	0.3704	NA	NA	NA	0.624543	AXDND1	0	intronic	1.542	6	5
1	13	rs6678546	1:179507632:C_T	T	C	179507632	0.3707	NA	NA	NA	0.62429	AXDND1	0	intronic	0.086	6	5
1	13	rs6678546	1:179507633:A_G	G	A	179507633	0.3705	NA	NA	NA	0.624771	AXDND1	0	intronic	0.122	6	5
1	13	rs6678546	rs4652411	G	A	179507925	0.3696	6.04221e-05	0.00842606	0.00210066	0.624593	AXDND1	0	intronic	4.53	6	5
1	13	rs6678546	1:179508421:A_G	G	A	179508421	0.3702	NA	NA	NA	0.625074	AXDND1	0	intronic	2.145	7	5
1	13	rs6678546	1:179510620:G_T	T	G	179510620	0.3535	NA	NA	NA	0.603516	AXDND1	0	intronic	1.737	6	5
1	13	rs6678546	1:179510627:C_T	T	C	179510627	0.3616	NA	NA	NA	0.613288	AXDND1	0	intronic	1.268	6	5
1	13	rs6678546	1:179510812:T_TA	TA	T	179510812	0.3693	NA	NA	NA	0.624319	AXDND1	0	intronic	NA	NA	5
1	13	rs6678546	1:179510816:A_AT	AT	A	179510816	0.3693	NA	NA	NA	0.624319	AXDND1	0	intronic	NA	NA	5
1	13	rs6678546	rs11808258	T	C	179511237	0.3701	5.91273e-05	0.00843034	0.00209905	0.624834	AXDND1	0	intronic	1.855	7	5
1	13	rs6678546	rs4652412	C	T	179511654	0.3704	6.09543e-05	0.00840415	0.00209628	0.623606	AXDND1	0	intronic	5.177	7	5
1	13	rs6678546	rs7551610	C	T	179512039	0.3693	5.74453e-05	0.00844441	0.002099	0.622395	AXDND1	0	intronic	7.006	5	5
1	13	rs6678546	rs11585517	T	C	179514115	0.3699	2.5414e-05	0.00884287	0.0020999	0.622719	AXDND1:RP11-545A16.1	00:00:00	ncRNA_exonic	1.425	7	5
1	13	rs6678546	rs2296960	G	T	179514777	0.3698	2.12706e-05	0.0089265	0.0020998	0.621142	AXDND1:RP11-545A16.1	00:00:00	ncRNA_exonic	6.499	7	5
1	13	rs6678546	rs12027616	C	T	179531594	0.4501	1.5671e-05	-0.00877503	0.00203171	0.722078	NPHS2	0	intronic	1.768	6	14
1	13	rs6678546	rs4652414	G	A	179532751	0.4498	1.46488e-05	-0.00880587	0.00203186	0.720943	NPHS2	0	intronic	0.576	7	9
1	13	rs6678546	rs10913818	T	C	179534952	0.4496	1.47014e-05	-0.0088035	0.00203168	0.721998	NPHS2	0	intronic	1.072	6	14
1	13	rs6678546	1:179540386:A_G	A	G	179540386	0.4358	NA	NA	NA	0.681667	NPHS2	0	intronic	0.119	7	5
1	13	rs6678546	rs6662341	T	C	179541175	0.4494	1.49767e-05	-0.00879503	0.00203164	0.722053	NPHS2	0	intronic	0.041	7	5
1	13	rs6678546	1:179555947:C_G	G	C	179555947	0.4721	NA	NA	NA	0.778832	RP11-545A16.3	0	ncRNA_exonic	3.907	5	1
1	13	rs6678546	rs10753199	T	C	179559632	0.4711	2.37041e-05	0.00854676	0.00202204	0.769295	RP11-545A16.4	0	ncRNA_exonic	0.049	5	5
1	13	rs6678546	rs6691184	T	G	179560154	0.4706	2.37365e-05	0.00854952	0.00202284	0.770926	RP11-545A16.4	0	ncRNA_exonic	1.562	4	5
1	14	rs1008833	rs9660554	G	A	204400034	0.1613	5.52018e-05	0.0106757	0.00264746	0.683506	RP11-739N20.2:PIK3C2B	00:00:00	ncRNA_intronic	1.001	6	4
1	14	rs1008833	rs9661807	A	G	204400066	0.1612	8.47658e-05	0.0103955	0.00264483	0.683579	RP11-739N20.2:PIK3C2B	00:00:00	ncRNA_intronic	0.514	7	4
1	14	rs1008833	rs2271424	T	C	204403311	0.1444	1.00616e-07	0.0150251	0.00282128	0.939324	RP11-739N20.2:PIK3C2B	00:00:00	ncRNA_intronic	5.899	5	4
1	14	rs1008833	rs3747636	A	G	204403659	0.2069	0.000509557	0.0084276	0.00242473	0.613067	RP11-739N20.2:PIK3C2B	00:00:00	exonic	7.274	NA	4
1	14	rs1008833	rs16853666	T	C	204403856	0.2066	0.00106014	0.00794468	0.00242655	0.613875	RP11-739N20.2:PIK3C2B	00:00:00	ncRNA_intronic	3.185	5	4
1	14	rs1008833	1:204404333:G_GA	G	GA	204404333	0.144	NA	NA	NA	0.94246	RP11-739N20.2:PIK3C2B	00:00:00	ncRNA_intronic	16.32	NA	4
1	14	rs1008833	1:204405098:A_T	T	A	204405098	0.1438	NA	NA	NA	0.941944	PIK3C2B	0	intronic	8.249	4	2
1	14	rs1008833	rs3014629	C	T	204406034	0.1796	1.16992e-05	-0.0111747	0.00254948	0.731033	PIK3C2B	0	intronic	0.865	7	4
1	14	rs1008833	rs6668749	G	T	204406421	0.1435	1.10584e-07	0.014874	0.00280197	0.93937	PIK3C2B	0	intronic	0.114	6	4
1	14	rs1008833	rs4626956	T	C	204407298	0.1423	1.0463e-07	0.0150684	0.00283321	0.947087	PIK3C2B	0	intronic	1.997	5	4
1	14	rs1008833	rs3747634	T	C	204411063	0.1423	9.14758e-08	0.0151442	0.00283446	0.947087	PIK3C2B	0	intronic	3.213	NA	4
1	14	rs1008833	rs4553256	C	T	204411144	0.1418	9.47518e-08	0.0151517	0.00283925	0.945723	PIK3C2B	0	intronic	3.504	4	4
1	14	rs1008833	rs1107339	C	T	204411942	0.142	9.72495e-08	0.0151153	0.00283493	0.946545	PIK3C2B	0	intronic	1.516	NA	2
1	14	rs1008833	rs2292459	C	T	204413297	0.1749	1.33081e-05	-0.0111438	0.00255887	0.745486	PIK3C2B	0	intronic	11.79	NA	2
1	14	rs1008833	rs2292460	G	A	204413299	0.177	1.43384e-05	-0.0110056	0.00253666	0.737071	PIK3C2B	0	intronic	12.92	4	2
1	14	rs1008833	rs3014633	C	T	204413748	0.1765	1.41109e-05	-0.0110109	0.00253584	0.736687	PIK3C2B	0	intronic	8.941	7	4
1	14	rs1008833	rs12077886	T	C	204413986	0.1733	1.27967e-05	0.0114085	0.00261449	0.752606	PIK3C2B	0	intronic	10.54	6	4
1	14	rs1008833	rs6594012	T	C	204414769	0.1734	1.26049e-05	0.0114457	0.00262103	0.753086	PIK3C2B	0	intronic	1.371	7	4
1	14	rs1008833	rs3747633	T	G	204415513	0.1745	1.42795e-05	0.0113295	0.00261078	0.749156	PIK3C2B	0	intronic	3.097	NA	3
1	14	rs1008833	rs3122288	G	A	204416014	0.1771	1.28832e-05	-0.0110575	0.00253492	0.737816	PIK3C2B	0	intronic	5.075	NA	2
1	14	rs1008833	rs3827534	C	T	204416501	0.1734	1.25234e-05	0.0114208	0.00261449	0.75304	PIK3C2B	0	intronic	6.905	NA	3
1	14	rs1008833	rs2999494	G	A	204417024	0.1769	1.35153e-05	-0.0110324	0.00253526	0.737587	PIK3C2B	0	intronic	1.914	NA	4
1	14	rs1008833	rs3106366	G	A	204417972	0.177	1.32266e-05	-0.0110476	0.00253598	0.738336	PIK3C2B	0	intronic	3.975	2b	3
1	14	rs1008833	rs2271426	C	T	204418145	0.1733	1.19934e-05	0.0114803	0.00262244	0.75388	PIK3C2B	0	intronic	6.312	4	2
1	14	rs1008833	rs2271427	T	C	204418198	0.1739	1.19829e-05	-0.011299	0.00258092	0.749654	PIK3C2B	0	intronic	5.433	4	2
1	14	rs1008833	rs6660789	T	G	204418671	0.1733	1.20795e-05	0.0114764	0.00262249	0.75388	PIK3C2B	0	intronic	3.418	4	2
1	14	rs1008833	rs2999492	C	T	204418889	0.174	1.21539e-05	-0.0112132	0.00256312	0.751707	PIK3C2B	0	intronic	4.394	NA	2
1	14	rs1008833	rs3014637	C	T	204418939	0.1767	1.44093e-05	-0.0110018	0.00253642	0.740212	PIK3C2B	0	intronic	6.693	5	2
1	14	rs1008833	rs61762613	C	T	204419615	0.1629	1.83313e-05	0.0114856	0.00268086	0.813994	PIK3C2B	0	intronic	14.41	NA	1
1	14	rs1008833	rs2942127	G	A	204420067	0.168	1.41852e-05	-0.0111969	0.00257935	0.806974	PIK3C2B	0	intronic	16.31	4	1
1	14	rs1008833	1:204420774:T_TCA	TCA	T	204420774	0.1636	NA	NA	NA	0.830649	PIK3C2B	0	intronic	8.74	NA	2
1	14	rs1008833	rs16853712	C	T	204420903	0.1642	1.16025e-05	0.0117304	0.00267517	0.825677	PIK3C2B	0	intronic	1.644	5	2
1	14	rs1008833	rs16853715	C	T	204421144	0.1644	1.15795e-05	0.0117305	0.00267493	0.825551	PIK3C2B	0	intronic	3.105	5	2
1	14	rs1008833	rs2942130	G	A	204421752	0.1612	1.15485e-05	-0.0113131	0.0025794	0.786606	PIK3C2B	0	intronic	15.52	7	4
1	14	rs1008833	1:204421773:C_T	C	T	204421773	0.1572	NA	NA	NA	0.807202	PIK3C2B	0	intronic	1.928	7	4
1	14	rs1008833	rs57367068	A	G	204422373	0.164	1.34267e-05	0.0116435	0.0026748	0.82656	PIK3C2B	0	intronic	5.189	2a	2
1	14	rs1008833	rs58689605	T	C	204422692	0.1641	1.40929e-05	0.0116156	0.00267493	0.825718	PIK3C2B	0	intronic	4.172	3a	2
1	14	rs1008833	rs58805378	G	T	204422876	0.1635	5.5735e-06	0.0121497	0.00267499	0.824094	PIK3C2B	0	intronic	7.753	6	4
1	14	rs1008833	rs74849463	C	T	204423167	0.1575	1.36745e-05	0.011583	0.00266336	0.802228	PIK3C2B	0	intronic	2.071	7	4
1	14	rs1008833	rs11240746	G	A	204423183	0.1592	1.16738e-05	-0.0114057	0.0026019	0.795633	PIK3C2B	0	intronic	1.103	7	4
1	14	rs1008833	rs3014598	T	G	204423452	0.165	1.15578e-05	-0.0114175	0.00260332	0.814942	PIK3C2B	0	intronic	0.512	6	4
1	14	rs1008833	1:204424232:A_G	A	G	204424232	0.168	NA	NA	NA	0.805099	PIK3C2B	0	intronic	7.077	3a	2
1	14	rs1008833	rs61817902	G	A	204424473	0.164	1.58791e-05	0.0115408	0.00267388	0.825417	PIK3C2B	0	intronic	0.635	3a	4
1	14	rs1008833	rs3765156	G	A	204425028	0.1642	1.5437e-05	0.0115615	0.0026748	0.825718	PIK3C2B	0	exonic	10.05	7	4
1	14	rs1008833	rs2942143	C	T	204425431	0.1691	1.26859e-05	-0.0112135	0.00256868	0.801789	PIK3C2B	0	intronic	4.885	6	4
1	14	rs1008833	rs3014599	T	C	204425461	0.1691	1.2714e-05	-0.0112122	0.00256868	0.801789	PIK3C2B	0	intronic	2.038	6	4
1	14	rs1008833	1:204426049:C_CA	C	CA	204426049	0.1729	NA	NA	NA	0.785759	PIK3C2B	0	intronic	6.322	NA	4
1	14	rs1008833	1:204426051:C_CA	C	CA	204426051	0.1729	NA	NA	NA	0.785751	PIK3C2B	0	intronic	3.22	NA	4
1	14	rs1008833	rs2999490	A	C	204426052	0.1761	2.92691e-05	-0.0101943	0.00243937	0.786	PIK3C2B	0	intronic	0.202	NA	4
1	14	rs1008833	rs1008833	A	G	204426295	0.1385	4.34471e-08	0.0157182	0.00287026	1	PIK3C2B	0	intronic	12.23	5	4
1	14	rs1008833	rs2137255	C	T	204426373	0.1641	1.64594e-05	0.0115286	0.00267597	0.825688	PIK3C2B	0	intronic	8.692	5	4
1	14	rs1008833	rs16853742	T	C	204427361	0.1645	6.87151e-06	0.0119331	0.00265319	0.818641	PIK3C2B	0	intronic	1.312	5	4
1	14	rs1008833	rs2999484	G	T	204430462	0.175	1.95077e-05	-0.0107792	0.00252414	0.775698	PIK3C2B	0	intronic	3.265	4	2
1	14	rs1008833	rs56006999	C	T	204430834	0.1708	5.64671e-05	0.0105963	0.00263123	0.795837	PIK3C2B	0	intronic	5.182	4	2
1	14	rs1008833	1:204431485:C_CTGG	CTGG	C	204431485	0.1637	NA	NA	NA	0.815662	PIK3C2B	0	intronic	3.409	NA	2
1	14	rs1008833	1:204432051:C_T	T	C	204432051	0.1653	NA	NA	NA	0.821854	PIK3C2B	0	intronic	0.588	5	4
1	14	rs1008833	rs3014602	T	C	204432073	0.1687	1.4699e-05	-0.0111316	0.00256894	0.804217	PIK3C2B	0	intronic	6.123	5	4
1	14	rs1008833	rs16853770	A	C	204432236	0.1649	2.17974e-05	0.0113033	0.00266233	0.822916	PIK3C2B	0	intronic	2.505	4	4
1	14	rs1008833	rs1318046	G	A	204432410	0.1644	1.95596e-05	0.0114379	0.00267875	0.825066	PIK3C2B	0	intronic	1.583	4	3
1	14	rs1008833	1:204432497:C_CCT	CCT	C	204432497	0.1651	NA	NA	NA	0.82154	PIK3C2B	0	intronic	5.6	NA	3
1	14	rs1008833	rs2271415	A	C	204433093	0.1723	5.65266e-06	-0.0115761	0.00255037	0.78394	PIK3C2B	0	intronic	0.911	5	2
1	14	rs1008833	1:204434325:C_CCT	C	CCT	204434325	0.1708	NA	NA	NA	0.788261	PIK3C2B	0	intronic	14.38	NA	4
1	14	rs1008833	1:204434326:A_G	A	G	204434326	0.1711	NA	NA	NA	0.789914	PIK3C2B	0	intronic	15.88	NA	4
1	14	rs1008833	1:204434771:C_CGGAA	C	CGGAA	204434771	0.1699	NA	NA	NA	0.803344	PIK3C2B	0	intronic	7.812	NA	2
1	14	rs1008833	rs12092943	T	G	204434927	0.1722	9.80227e-06	0.0115509	0.00261244	0.791001	PIK3C2B	0	intronic	7.236	1f	2
1	14	rs1008833	rs16853773	G	A	204436066	0.1665	9.81208e-06	0.0118547	0.00268129	0.821113	PIK3C2B	0	exonic	7.482	5	2
1	14	rs1008833	rs16853781	A	G	204437680	0.1671	1.61841e-05	0.011541	0.00267653	0.816214	PIK3C2B	0	intronic	12.46	5	2
1	14	rs11808748	rs72752071	G	A	204440097	0.09225	1.3127e-07	0.0182151	0.00345175	0.684453	PIK3C2B	0	intronic	4.195	5	4
1	14	rs11808748	rs34093643	G	A	204445659	0.102	1.36008e-06	0.0157689	0.00326425	0.647732	PIK3C2B	0	intronic	0.855	5	4
1	14	rs11240748	1:204448441:C_CCTCT	CCTCT	C	204448441	0.192	NA	NA	NA	0.717065	PIK3C2B	0	intronic	6.171	NA	4
1	14	rs11240748	1:204450341:C_G	C	G	204450341	0.1853	NA	NA	NA	0.825645	PIK3C2B	0	intronic	1.913	4	2
1	14	rs11240748	rs6668637	A	G	204452295	0.1852	9.31166e-10	0.015707	0.00256618	0.828348	PIK3C2B	0	intronic	3.849	6	4
1	14	rs11240748	rs11240748	C	T	204453320	0.2164	1.55958e-08	0.0136883	0.00242062	1	PIK3C2B	0	intronic	1.157	5	2
1	14	rs11240748	1:204454570:C_CT	CT	C	204454570	0.1846	NA	NA	NA	0.827235	PIK3C2B	0	intronic	5.883	NA	4
1	14	rs11240748	1:204462612:A_G	G	A	204462612	0.1807	NA	NA	NA	0.80017	PIK3C2B	0	intronic	8.696	4	1
1	14	rs11240748	1:204462619:G_T	G	T	204462619	0.1808	NA	NA	NA	0.800682	PIK3C2B	0	intronic	4.242	4	1
1	14	rs11588857	rs12036042	T	C	204469314	0.185	1.39453e-11	0.0173774	0.0025712	0.779285	PIK3C2B	5461	intergenic	9.086	4	5
1	14	rs11240748	1:204474581:C_CAAAAAAAA	CAAAAAAAA	C	204474581	0.2357	NA	NA	NA	0.757566	PIK3C2B	10728	intergenic	2.019	NA	1
1	14	rs11240748	rs12031912	A	G	204476113	0.1812	6.32331e-11	0.0169521	0.00259369	0.776935	MDM4	9397	intergenic	2.678	4	1
1	14	rs11240748	rs12028476	G	A	204476361	0.1817	6.32904e-11	0.0169517	0.00259369	0.774692	MDM4	9149	intergenic	5.235	4	1
1	14	rs11808748	rs146151642	A	G	204481396	0.0843	3.93629e-05	0.0148826	0.00362001	0.634501	MDM4	4114	intergenic	0.197	5	5
1	14	rs11588857	rs12039365	A	G	204488687	0.1854	1.37372e-11	0.0173833	0.00257125	0.782106	MDM4	0	intronic	9.322	1f	3
1	14	rs11588857	rs12041243	A	G	204490470	0.1851	1.75187e-11	0.0173036	0.0025729	0.78417	MDM4	0	intronic	5.778	1b	1
1	14	rs11588857	rs12039968	C	T	204490674	0.1849	1.51947e-11	0.017373	0.00257529	0.785179	MDM4	0	intronic	1.782	4	2
1	14	rs11240748	1:204492522:A_G	G	A	204492522	0.18	NA	NA	NA	0.774282	MDM4	0	intronic	0.141	6	4
1	14	rs11240748	rs898388	G	A	204500257	0.1804	7.68712e-11	0.016894	0.00259643	0.775405	MDM4	0	intronic	3.807	4	3
1	14	rs11588857	rs4252697	C	T	204501383	0.1835	1.98842e-11	0.0172791	0.00257633	0.786341	MDM4	0	intronic	14.89	5	1
1	14	rs11240748	1:204506174:C_CT	CT	C	204506174	0.1801	NA	NA	NA	0.775369	MDM4	0	intronic	9.175	NA	4
1	14	rs11240748	rs4252707	G	A	204508147	0.181	8.27197e-11	0.0167967	0.00258587	0.778017	MDM4	0	intronic	0.927	7	4
1	14	rs11240748	rs4252733	C	T	204516918	0.1802	7.90478e-11	0.016881	0.00259611	0.77393	MDM4	0	intronic	4.297	7	4
1	14	rs11588857	rs11801299	G	A	204529084	0.184	1.58533e-11	0.0173543	0.00257487	0.800113	MDM4	0	intronic	0.337	6	4
1	14	rs11588857	rs12029692	G	A	204532323	0.184	1.55886e-11	0.0173606	0.00257487	0.800113	MDM4	0	intronic	1.381	5	4
1	14	rs11588857	rs6689629	A	G	204539291	0.184	1.49648e-11	0.0173787	0.00257529	0.801717	MDM4	0	intronic	6.435	2b	4
1	14	rs11588857	rs61817460	G	A	204543579	0.1839	1.71551e-11	0.0173289	0.00257549	0.802835	MDM4	707	downstream	11.55	5	2
1	14	rs11588857	rs16854023	T	C	204551830	0.1804	5.15499e-13	0.0187225	0.00259273	0.833549	MDM4	8958	intergenic	3.71	7	4
1	14	rs11588857	1:204560004:C_G	C	G	204560004	0.2135	NA	NA	NA	0.84102	RP11-430C7.4	12158	intergenic	3.314	7	5
1	14	rs11588857	1:204560440:C_T	C	T	204560440	0.2138	NA	NA	NA	0.841317	RP11-430C7.4	11722	intergenic	0.237	6	5
1	14	rs11808748	rs11808748	C	T	204563346	0.1127	3.16451e-10	0.0198821	0.00316066	1	RP11-430C7.4	8816	intergenic	1.791	5	5
1	14	rs11588857	rs12040459	G	A	204564558	0.1967	4.28595e-14	0.0189668	0.00251149	0.933553	RP11-430C7.4	7604	intergenic	8.992	6	4
1	14	rs11588857	rs12044599	A	G	204564714	0.2034	1.65804e-13	0.0183106	0.00248319	0.896721	RP11-430C7.4	7448	intergenic	2.691	6	4
1	14	rs11588857	rs12040520	G	A	204564762	0.2029	1.63032e-13	0.0183294	0.00248499	0.896439	RP11-430C7.4	7400	intergenic	1.266	6	4
1	14	rs11588857	rs55979051	A	G	204567041	0.1967	6.46205e-14	0.0188269	0.0025108	0.933553	RP11-430C7.4	5121	intergenic	4.281	5	4
1	14	rs11588857	rs61817482	G	A	204570347	0.1969	6.65336e-15	0.0195571	0.00251025	0.933372	RP11-430C7.4	1815	intergenic	1.13	4	4
1	14	rs11588857	rs55678522	G	A	204573481	0.2031	9.78275e-16	0.0200007	0.00249089	0.966469	RP11-430C7.4	0	ncRNA_intronic	5.486	5	5
1	14	rs11588857	1:204576170:T_TA	TA	T	204576170	0.203	NA	NA	NA	0.966762	RP11-430C7.4	0	ncRNA_intronic	4.568	NA	5
1	14	rs11588857	rs11240229	C	T	204576522	0.202	9.80984e-16	0.0200002	0.00249093	0.965091	RP11-430C7.4	0	ncRNA_intronic	0.59	7	5
1	14	rs11588857	rs11584700	A	G	204576983	0.2029	9.82467e-16	0.019998	0.00249071	0.966733	RP11-430C7.4	0	ncRNA_intronic	14.23	6	5
1	14	rs11588857	1:204580832:A_T	A	T	204580832	0.205	NA	NA	NA	0.960411	RP11-430C7.4	0	ncRNA_intronic	0.019	6	5
1	14	rs11588857	rs3789045	C	T	204586812	0.2029	2.27151e-16	0.0204444	0.00249115	1	LRRN2	0	UTR3	3.66	NA	4
1	14	rs11588857	rs11588857	G	A	204587047	0.2029	3.91236e-17	0.0209632	0.00249102	1	LRRN2	0	exonic	16.9	5	4
1	14	rs11588857	1:204587569:C_G	G	C	204587569	0.2046	NA	NA	NA	0.993571	LRRN2	0	exonic	0.132	4	4
1	14	rs11588857	rs3747630	G	A	204588140	0.2346	1.89806e-12	0.0166536	0.00236498	0.849523	LRRN2	0	exonic	0.123	NA	4
1	14	rs11588857	rs3789044	G	A	204589101	0.2116	9.99133e-16	0.0197215	0.0024569	0.939812	LRRN2	0	exonic	0.133	NA	4
1	14	rs11588857	rs12046747	G	A	204593696	0.2106	6.00836e-15	0.0191561	0.00245472	0.945027	LRRN2	0	intronic	0.55	5	5
1	14	rs11588857	1:204594628:T_TA	T	TA	204594628	0.2109	NA	NA	NA	0.945105	LRRN2	0	intronic	1.182	NA	5
1	14	rs11588857	rs61817485	G	A	204595592	0.228	6.77928e-14	0.0176227	0.00235217	0.857921	LRRN2	0	intronic	1.446	5	5
1	14	rs11588857	1:204596083:C_CT	CT	C	204596083	0.2268	NA	NA	NA	0.859327	LRRN2:RP11-430C7.5	00:00:00	ncRNA_exonic	NA	NA	5
1	14	rs11588857	rs45501495	C	T	204596454	0.2275	8.69279e-14	0.0175428	0.00235178	0.860147	LRRN2:RP11-430C7.5	00:00:00	ncRNA_exonic	7.413	5	5
1	14	rs11588857	1:204600236:C_CCTAGT	C	CCTAGT	204600236	0.2148	NA	NA	NA	0.913443	LRRN2	0	intronic	NA	NA	5
1	14	rs11588857	rs9729959	C	T	204601875	0.2172	3.99869e-14	0.0182615	0.00241522	0.903514	LRRN2	0	intronic	1.283	7	5
1	14	rs11588857	1:204603861:A_T	T	A	204603861	0.2159	NA	NA	NA	0.905887	LRRN2	0	intronic	0.77	6	5
1	14	rs61817490	rs61817490	G	A	204608194	0.1363	6.34904e-09	0.0165866	0.00285616	1	LRRN2	0	intronic	6.875	5	5
1	14	rs61817490	1:204610052:C_G	G	C	204610052	0.133	NA	NA	NA	0.973689	LRRN2	0	intronic	0.15	4	5
1	14	rs61817490	rs55735119	T	C	204610656	0.1371	1.71147e-08	0.0161042	0.00285592	0.99872	LRRN2	0	intronic	1.735	7	5
1	14	rs61817490	rs11801229	A	G	204614475	0.1412	1.2203e-07	0.0148031	0.0027981	0.702181	LRRN2	0	intronic	4.047	6	5
1	14	rs61817490	rs61817513	G	A	204615232	0.09523	1.16931e-08	0.0190693	0.00334306	0.611261	LRRN2	0	intronic	0.239	5	5
1	15	rs3738200	rs1890326	C	A	211376211	0.1489	2.80139e-06	-0.0132376	0.0028256	0.752658	RP11-543B16.2	4177	intergenic	4.296	NA	5
1	15	rs3738200	rs60096533	G	A	211377218	0.149	2.06381e-06	-0.0133877	0.00282021	0.767847	RP11-543B16.2	3170	intergenic	12.46	7	7
1	15	rs3738200	rs12731366	G	A	211378802	0.149	1.97081e-06	-0.0134071	0.00281876	0.768871	RP11-543B16.2	1586	intergenic	4.695	1f	9
1	15	rs3738200	1:211379129:C_G	G	C	211379129	0.1486	NA	NA	NA	0.767806	RP11-543B16.2	1259	intergenic	7.288	6	9
1	15	rs3738200	rs7532911	G	T	211380444	0.1341	1.65882e-06	-0.0136552	0.00285013	0.734484	RP11-543B16.2	0	ncRNA_exonic	3.668	5	9
1	15	rs3738200	rs7556054	C	T	211380445	0.1349	1.37748e-06	-0.0137669	0.00285133	0.735157	RP11-543B16.2	0	ncRNA_exonic	8.235	5	9
1	15	rs3738200	rs67437198	T	C	211383453	0.1485	1.0867e-06	-0.0137653	0.00282352	0.784033	AC092017.1	877	downstream	13.75	5	7
1	15	rs3738200	1:211388281:C_G	C	G	211388281	0.1468	NA	NA	NA	0.783219	AC092017.1	3856	intergenic	6.331	6	14
1	15	rs3738200	rs6686281	T	C	211396073	0.1488	3.6011e-07	-0.0143316	0.00281623	0.795007	AC092017.1	11648	intergenic	1.826	4	5
1	15	rs3738200	1:211402503:C_G	G	C	211402503	0.1488	NA	NA	NA	0.795371	AC092017.1	18078	intergenic	0.024	5	1
1	15	rs3738200	1:211404452:A_T	A	T	211404452	0.1464	NA	NA	NA	0.826279	AC092017.1	20027	intergenic	3.075	6	5
1	15	rs3738200	rs10159455	C	T	211407118	0.1447	3.5551e-07	-0.0142601	0.00280085	0.82155	AC092017.1	22693	intergenic	1.565	6	14
1	15	rs3738200	rs35995968	G	A	211410223	0.1441	6.33124e-08	-0.0153923	0.00284559	0.828391	RCOR3	21495	intergenic	0.15	5	7
1	15	rs3738200	rs12756590	G	A	211411305	0.1447	2.38372e-08	-0.0158713	0.00284352	0.82907	RCOR3	20413	intergenic	0.122	7	7
1	15	rs3738200	1:211411974:T_TA	T	TA	211411974	0.1451	NA	NA	NA	0.828011	RCOR3	19744	intergenic	NA	NA	14
1	15	rs3738200	rs66526219	C	T	211415948	0.142	2.72211e-06	-0.0135449	0.00288758	0.820964	RCOR3	15770	intergenic	1.729	7	5
1	15	rs3738200	1:211417709:C_G	G	C	211417709	0.1453	NA	NA	NA	0.829689	RCOR3	14009	intergenic	0.759	7	5
1	15	rs3738200	rs35228985	C	T	211418760	0.1444	1.95454e-08	-0.0159714	0.00284392	0.834542	RCOR3	12958	intergenic	0.802	7	5
1	15	rs3738200	rs11119713	G	A	211421514	0.1443	1.92879e-08	-0.0159801	0.00284431	0.833298	RCOR3	10204	intergenic	1.555	3a	2
1	15	rs3738200	rs34813082	G	A	211424681	0.1451	1.75481e-08	-0.0160283	0.00284463	0.835633	RCOR3	7037	intergenic	2.231	5	5
1	15	rs3738200	rs11803005	C	T	211425492	0.1451	1.63273e-08	-0.0160641	0.00284471	0.835633	RCOR3	6226	intergenic	3.223	5	5
1	15	rs3738200	rs6679980	C	T	211433672	0.1402	4.6806e-08	-0.0154891	0.00283525	0.818918	RCOR3	0	intronic	12.31	3a	1
1	15	rs3738200	1:211435487:C_G	G	C	211435487	0.1455	NA	NA	NA	0.839366	RCOR3	0	intronic	0.078	7	1
1	15	rs3738200	rs34256746	G	A	211445464	0.1472	4.26531e-08	-0.0155772	0.00284281	0.832902	RCOR3	0	intronic	4.232	5	4
1	15	rs3738200	1:211446206:A_G	G	A	211446206	0.1464	NA	NA	NA	0.839882	RCOR3	0	intronic	1.999	7	4
1	15	rs3738200	rs34027321	T	C	211448871	0.1426	4.33852e-08	-0.0157935	0.00288388	0.831337	RCOR3	0	intronic	2.981	6	3
1	15	rs3738200	rs34140425	G	T	211450355	0.1464	7.63182e-08	-0.0153032	0.00284678	0.839882	RCOR3	0	intronic	1.101	6	4
1	15	rs3738200	1:211454342:A_AAG	AAG	A	211454342	0.07399	NA	NA	NA	0.645971	RCOR3	0	intronic	NA	NA	4
1	15	rs3738200	rs34251608	G	A	211457718	0.1464	7.53221e-08	-0.0153005	0.00284503	0.839508	RCOR3	0	intronic	5.156	7	4
1	15	rs3738200	1:211457821:C_G	G	C	211457821	0.1464	NA	NA	NA	0.839508	RCOR3	0	intronic	2.983	6	4
1	15	rs3738200	rs17267491	C	T	211463815	0.1463	8.36442e-08	-0.0152583	0.00284718	0.839857	RCOR3	0	intronic	3.16	7	4
1	15	rs3738200	rs67764962	G	A	211465579	0.1463	7.66623e-08	-0.0152988	0.00284638	0.839851	RCOR3	0	intronic	1.54	5	4
1	15	rs3738200	rs12729996	A	C	211469497	0.1463	7.49663e-08	-0.0153102	0.00284638	0.839851	RCOR3	0	intronic	2.006	5	4
1	15	rs3738200	1:211470727:C_G	C	G	211470727	0.1466	NA	NA	NA	0.83837	RCOR3	0	intronic	3.461	7	4
1	15	rs3738200	rs12754747	C	T	211470827	0.1632	8.48346e-07	-0.0134242	0.00272633	0.728344	RCOR3	0	intronic	14.26	7	4
1	15	rs3738200	1:211472979:C_CG	CG	C	211472979	0.1463	NA	NA	NA	0.839882	RCOR3	0	intronic	7.986	NA	4
1	15	rs3738200	rs41275358	G	A	211475042	0.1466	9.20591e-08	-0.0152038	0.00284622	0.838013	RCOR3	0	intronic	1.968	7	4
1	15	rs3738200	rs17188937	A	C	211475333	0.1463	8.11563e-08	-0.0152682	0.00284614	0.840251	RCOR3	0	intronic	15.62	6	4
1	15	rs3738200	1:211481357:A_AAGAT	AAGAT	A	211481357	0.1458	NA	NA	NA	0.852192	RCOR3	0	intronic	2.206	NA	4
1	15	rs3738200	rs12743458	A	G	211482619	0.1462	7.04522e-08	-0.0153416	0.0028463	0.850121	RCOR3	0	intronic	3.406	6	4
1	15	rs3738200	rs12743163	G	A	211491963	0.1219	6.86446e-06	-0.0138819	0.00308634	0.705245	RCOR3	2235	intergenic	6.735	4	5
1	15	rs3738200	rs6540681	A	G	211493573	0.166	3.90328e-07	0.0136444	0.00268929	0.722697	RCOR3	3845	intergenic	5.7	6	5
1	15	rs3738200	1:211495403:C_CA	CA	C	211495403	0.1661	NA	NA	NA	0.72239	TRAF5	4553	intergenic	3.483	NA	5
1	15	rs3738200	rs12723208	A	G	211510894	0.1453	4.50457e-08	-0.0155049	0.00283462	0.854484	TRAF5	0	intronic	12.65	4	4
1	15	rs3738200	rs2280079	G	A	211517202	0.1452	1.29681e-08	-0.0161841	0.00284606	0.85421	TRAF5	0	intronic	0.621	1f	2
1	15	rs3738200	1:211520914:C_G	G	C	211520914	0.1452	NA	NA	NA	0.854542	TRAF5	0	intronic	1.765	5	5
1	15	rs3738200	rs35711226	T	C	211523564	0.1435	1.7053e-08	-0.0160432	0.00284479	0.85105	TRAF5	0	intronic	0.066	6	4
1	15	rs3738200	rs12752670	G	A	211530480	0.1452	1.77874e-08	-0.0159763	0.00283658	0.854495	TRAF5	0	intronic	1.159	4	4
1	15	rs3738200	rs67772854	A	G	211533990	0.1452	1.51011e-08	-0.0160425	0.00283415	0.854856	TRAF5	0	intronic	7.048	7	4
1	15	rs3738200	rs17267554	C	T	211540144	0.1448	1.64816e-08	-0.016034	0.0028402	0.853802	TRAF5	0	intronic	0.769	6	4
1	15	rs3738200	rs17267561	G	A	211540941	0.1453	4.7643e-08	-0.0155335	0.00284503	0.855004	TRAF5	0	intronic	8.634	7	4
1	15	rs3738200	1:211546501:A_T	T	A	211546501	0.1652	NA	NA	NA	0.997073	TRAF5	0	UTR3	12.43	5	2
1	15	rs3738200	rs3738200	T	G	211548387	0.1663	2.13105e-10	-0.0172021	0.00270832	1	TRAF5	98	downstream	16.71	7	4
1	15	rs3738200	rs17189000	G	A	211549432	0.1657	2.40101e-10	-0.0171978	0.00271549	0.995301	TRAF5	1143	intergenic	0.169	5	4
1	15	rs3738200	rs34440485	C	T	211549553	0.1657	2.77181e-10	-0.0171487	0.00271726	0.996386	TRAF5	1264	intergenic	2.286	7	4
1	15	rs3738200	rs61848984	A	G	211550620	0.1657	2.87631e-10	-0.0170964	0.00271144	0.996745	TRAF5	2331	intergenic	8.038	3a	2
1	15	rs3738200	rs11579228	C	T	211551878	0.2191	2.46354e-08	-0.013647	0.00244753	0.710412	TRAF5	3589	intergenic	2.89	7	4
1	15	rs3738200	1:211553064:C_G	G	C	211553064	0.2199	NA	NA	NA	0.706615	LINC00467	3080	intergenic	9.755	7	4
1	15	rs3738200	rs72743233	C	T	211556996	0.22	2.26863e-08	-0.0136941	0.00244968	0.70672	LINC00467	0	ncRNA_intronic	1.105	5	1
1	15	rs3738200	rs4320839	G	T	211557771	0.2194	2.56862e-08	-0.0136247	0.00244672	0.706329	LINC00467	0	ncRNA_intronic	1.39	7	5
1	15	rs3738200	rs35332498	A	C	211559243	0.2221	3.01222e-08	-0.0135123	0.00243873	0.699681	LINC00467	0	ncRNA_intronic	0.233	7	5
1	15	rs3738200	1:211564307:C_G	C	G	211564307	0.2204	NA	NA	NA	0.702843	LINC00467	0	ncRNA_intronic	0.639	5	5
1	15	rs3738200	1:211567066:G_GCTA	G	GCTA	211567066	0.1982	NA	NA	NA	0.71391	LINC00467	0	ncRNA_intronic	4.841	NA	4
1	15	rs3738200	1:211567083:T_TTTTA	TTTTA	T	211567083	0.2203	NA	NA	NA	0.702343	LINC00467	0	ncRNA_intronic	NA	NA	4
1	15	rs3738200	1:211567105:A_T	A	T	211567105	0.2179	NA	NA	NA	0.700814	LINC00467	0	ncRNA_intronic	1.326	6	4
1	15	rs3738200	rs55961005	C	T	211567891	0.2201	2.80662e-08	-0.0135868	0.00244672	0.701823	LINC00467	0	ncRNA_intronic	2.424	7	4
1	15	rs3738200	rs34418448	A	G	211570581	0.2203	3.12036e-08	-0.0135232	0.00244341	0.703047	LINC00467	0	ncRNA_intronic	0.342	6	4
1	15	rs3738200	1:211578480:C_T	T	C	211578480	0.2198	NA	NA	NA	0.704786	LINC00467	0	ncRNA_intronic	2.46	6	5
1	15	rs3738200	1:211580372:C_T	C	T	211580372	0.2195	NA	NA	NA	0.705445	LINC00467	0	ncRNA_intronic	1.388	6	5
1	15	rs3738200	1:211583299:C_G	G	C	211583299	0.2203	NA	NA	NA	0.70796	LINC00467	0	ncRNA_intronic	0.218	7	5
1	15	rs3738200	1:211583300:C_CA	C	CA	211583300	0.2209	NA	NA	NA	0.704217	LINC00467	0	ncRNA_intronic	NA	NA	5
1	15	rs3738200	1:211584314:A_AT	AT	A	211584314	0.2199	NA	NA	NA	0.707152	LINC00467	0	ncRNA_intronic	0.941	NA	5
1	15	rs3738200	rs35014256	A	G	211587701	0.2208	2.34975e-08	-0.0136363	0.002442	0.70401	LINC00467	0	ncRNA_intronic	0.383	6	5
1	15	rs3738200	rs12567023	G	A	211588509	0.2203	7.23157e-08	-0.013164	0.00244442	0.70796	LINC00467	0	ncRNA_intronic	0.701	6	5
1	15	rs3738200	rs12758491	C	T	211589572	0.2196	2.76088e-08	-0.0136112	0.00244984	0.70551	LINC00467	0	ncRNA_intronic	2.422	4	1
1	15	rs3738200	1:211589798:C_G	G	C	211589798	0.2172	NA	NA	NA	0.703616	LINC00467	0	ncRNA_intronic	3.681	4	1
1	15	rs3738200	rs60555365	G	T	211590328	0.2196	2.7307e-08	-0.0136157	0.0024498	0.705486	LINC00467	0	ncRNA_intronic	5.818	2a	1
1	15	rs3738200	1:211591669:C_G	C	G	211591669	0.2191	NA	NA	NA	0.704504	LINC00467	0	ncRNA_intronic	2.163	6	5
1	15	rs3738200	rs12739630	G	A	211591687	0.2191	2.79e-08	-0.013607	0.00244989	0.704504	LINC00467	0	ncRNA_intronic	8.831	6	5
1	15	rs3738200	1:211592087:C_G	G	C	211592087	0.2218	NA	NA	NA	0.702108	LINC00467	0	ncRNA_intronic	7.113	7	5
1	15	rs3738200	1:211594287:C_G	G	C	211594287	0.2204	NA	NA	NA	0.702314	LINC00467	0	ncRNA_intronic	4.559	5	5
1	15	rs3738200	rs34221813	C	T	211595896	0.2203	3.35217e-08	-0.0135118	0.00244692	0.70291	LINC00467	0	ncRNA_intronic	5.038	6	5
1	15	rs3738200	rs11576833	C	T	211597077	0.2197	2.86499e-08	-0.0135819	0.00244741	0.704741	LINC00467	0	ncRNA_intronic	0.208	6	5
1	15	rs3738200	1:211600595:C_CA	C	CA	211600595	0.2208	NA	NA	NA	0.706102	LINC00467	0	ncRNA_intronic	NA	NA	4
1	15	rs3738200	rs11577134	C	T	211602624	0.2191	2.61098e-08	-0.0136306	0.00244903	0.704732	LINC00467	0	ncRNA_intronic	5.322	7	5
1	15	rs3738200	1:211602739:A_AATTAT	A	AATTAT	211602739	0.2188	NA	NA	NA	0.702504	LINC00467	0	ncRNA_intronic	3.503	NA	5
1	15	rs3738200	rs12733930	C	A	211603026	0.2195	2.81129e-08	-0.0136051	0.00245013	0.705448	LINC00467	0	ncRNA_intronic	7.26	6	5
1	15	rs3738200	rs35771425	T	C	211609768	0.2195	2.82844e-08	-0.0136	0.00244968	0.705961	RP11-318L16.6	1092	intergenic	11.94	6	5
1	15	rs3738200	rs11119741	C	T	211610310	0.2196	1.01983e-07	-0.0130348	0.00244871	0.706173	RP11-318L16.6	1634	intergenic	1.005	7	5
1	15	rs3738200	rs11580728	C	T	211614280	0.2205	4.03368e-08	-0.0133599	0.00243378	0.697102	ARPC3P2	1335	intergenic	6.873	6	5
1	15	rs3738200	rs35513231	T	C	211619503	0.2209	2.37622e-08	-0.0136313	0.00244196	0.704379	ARPC3P2	3354	intergenic	0.955	7	9
1	15	rs3738200	rs11579557	G	A	211619703	0.2202	2.05537e-08	-0.0137131	0.00244559	0.707574	ARPC3P2	3554	intergenic	13.87	6	9
1	15	rs3738200	rs11582350	C	T	211623014	0.2156	2.4524e-08	-0.0137137	0.00245914	0.714377	ARPC3P2	6865	intergenic	0.172	7	9
1	15	rs3738200	1:211624504:A_T	A	T	211624504	0.2203	NA	NA	NA	0.702163	ARPC3P2	8355	intergenic	2.406	6	9
1	15	rs3738200	1:211628199:G_T	G	T	211628199	0.22	NA	NA	NA	0.707207	ARPC3P2	12050	intergenic	0.366	7	5
1	15	rs3738200	1:211628593:A_G	A	G	211628593	0.2208	NA	NA	NA	0.704548	ARPC3P2	12444	intergenic	1.142	6	5
1	15	rs3738200	1:211629426:G_T	T	G	211629426	0.2201	NA	NA	NA	0.705231	ARPC3P2	13277	intergenic	5.076	7	5
1	15	rs3738200	1:211632836:T_TATA	T	TATA	211632836	0.2196	NA	NA	NA	0.705434	ARPC3P2	16687	intergenic	NA	NA	5
1	15	rs3738200	1:211634253:G_T	G	T	211634253	0.2184	NA	NA	NA	0.705325	RD3	15610	intergenic	2.438	6	9
1	15	rs3738200	1:211634382:G_GA	GA	G	211634382	0.2131	NA	NA	NA	0.69582	RD3	15481	intergenic	NA	NA	9
1	15	rs3738200	1:211635564:C_CA	C	CA	211635564	0.2183	NA	NA	NA	0.705273	RD3	14299	intergenic	1.211	NA	9
1	15	rs3738200	1:211635669:C_T	C	T	211635669	0.2183	NA	NA	NA	0.706151	RD3	14194	intergenic	0.534	7	9
1	15	rs3738200	1:211636009:A_AC	AC	A	211636009	0.218	NA	NA	NA	0.70692	RD3	13854	intergenic	0.399	NA	9
1	16	rs6429082	1:235534053:G_T	G	T	235534053	0.4833	NA	NA	NA	0.744372	TBCE	0	intronic	0.244	6	4
1	16	rs6429082	1:235536945:A_ATTTATT	ATTTATT	A	235536945	0.4777	NA	NA	NA	0.827387	TBCE	0	intronic	3.554	NA	4
1	16	rs6429082	1:235538316:A_G	A	G	235538316	0.4915	NA	NA	NA	0.870553	TBCE	0	intronic	2.697	6	4
1	16	rs6429082	rs10925560	C	T	235541156	0.4915	8.10484e-07	0.00996627	0.0020204	0.870553	TBCE	0	intronic	1.823	7	4
1	16	rs6429082	1:235545669:C_G	C	G	235545669	0.4819	NA	NA	NA	0.800339	TBCE	0	intronic	0.109	7	5
1	16	rs6429082	1:235549601:A_C	C	A	235549601	0.4935	NA	NA	NA	0.874579	TBCE	0	intronic	1.739	7	5
1	16	rs6429082	1:235550602:A_T	T	A	235550602	0.4809	NA	NA	NA	0.799274	TBCE	0	intronic	0.116	7	5
1	16	rs6429082	rs12131823	G	A	235554749	0.4808	1.46045e-05	0.00876987	0.00202324	0.813455	TBCE	0	intronic	0.133	5	5
1	16	rs6429082	1:235554915:C_CTTTTTT	CTTTTTT	C	235554915	0.4872	NA	NA	NA	0.804941	TBCE	0	intronic	1.986	NA	5
1	16	rs6429082	1:235556923:G_GT	G	GT	235556923	0.4812	NA	NA	NA	0.812914	TBCE	0	intronic	NA	NA	5
1	16	rs6429082	rs7547849	G	A	235564254	0.4038	3.96194e-05	0.00847456	0.00206209	0.621312	TBCE	0	intronic	3.44	5	5
1	16	rs6429082	1:235567604:A_AAATT	AAATT	A	235567604	0.4776	NA	NA	NA	0.837423	TBCE	0	intronic	NA	NA	4
1	16	rs6429082	1:235569991:C_T	C	T	235569991	0.4953	NA	NA	NA	0.889413	TBCE	0	intronic	1.665	7	5
1	16	rs6429082	1:235570144:C_CT	CT	C	235570144	0.49	NA	NA	NA	0.654018	TBCE	0	intronic	2.54	NA	5
1	16	rs6429082	rs2382570	G	A	235570523	0.4941	2.39306e-06	0.00953025	0.00202039	0.889663	TBCE	0	intronic	0.956	7	5
1	16	rs6429082	rs6675944	T	C	235572669	0.4792	9.86291e-06	0.00893481	0.00202138	0.838231	TBCE	0	intronic	1.225	1f	2
1	16	rs6429082	rs4659520	C	T	235575321	0.4841	1.6687e-05	0.00870942	0.00202302	0.827431	TBCE	0	intronic	2.968	1b	2
1	16	rs6429082	rs9662392	G	T	235576949	0.4919	5.613e-09	0.0117747	0.00202041	0.907063	TBCE	0	intronic	1.334	7	5
1	16	rs6429082	1:235581075:C_CT	C	CT	235581075	0.4921	NA	NA	NA	0.907103	TBCE	0	intronic	NA	NA	4
1	16	rs6429082	rs4659859	A	G	235582272	0.4775	1.39843e-07	0.0106437	0.00202143	0.85512	TBCE	0	intronic	4.365	6	4
1	16	rs6429082	rs4659524	C	T	235583354	0.4775	1.34714e-07	0.0106579	0.00202148	0.855093	TBCE:TBCE-AS1	00:00:00	ncRNA_intronic	0.1	7	4
1	16	rs6429082	rs4999349	C	T	235583690	0.4775	2.41798e-08	0.0112776	0.00202141	0.855121	TBCE:TBCE-AS1	00:00:00	ncRNA_intronic	0.52	7	4
1	16	rs6429082	1:235583934:A_G	A	G	235583934	0.4977	NA	NA	NA	0.779316	TBCE:TBCE-AS1	00:00:00	ncRNA_intronic	1.188	7	4
1	16	rs6429082	1:235593037:A_AT	A	AT	235593037	0.4627	NA	NA	NA	0.819537	TBCE	0	intronic	NA	NA	4
1	16	rs6429082	rs2055126	C	T	235593118	0.478	2.64473e-08	0.0112464	0.00202148	0.855299	TBCE	0	intronic	0.174	7	4
1	16	rs6429082	1:235593373:A_ATGTGAG	ATGTGAG	A	235593373	0.478	NA	NA	NA	0.855299	TBCE	0	intronic	5.492	NA	4
1	16	rs6429082	rs2291688	A	G	235594250	0.4779	2.60842e-08	0.0112511	0.00202145	0.855245	TBCE	0	intronic	5.63	6	4
1	16	rs6429082	rs10802710	G	A	235596681	0.4781	2.90242e-08	0.0112131	0.00202138	0.855299	TBCE	0	intronic	0.019	7	4
1	16	rs6429082	rs12405889	T	G	235597252	0.4949	2.61906e-09	0.012029	0.00202037	0.916908	TBCE	0	intronic	1.232	1f	4
1	16	rs6429082	rs2055127	C	T	235598973	0.4986	5.66008e-08	0.0109691	0.00202038	0.929305	TBCE	0	intronic	4.239	7	4
1	16	rs6429082	rs6429082	T	C	235600129	0.4849	8.37906e-10	0.0124107	0.00202208	1	TBCE	0	intronic	0.007	6	4
1	16	rs6429082	1:235600208:C_T	C	T	235600208	0.4994	NA	NA	NA	0.93068	TBCE	0	intronic	4.88	6	4
1	16	rs6429082	rs2270538	G	A	235602404	0.3767	1.06239e-05	0.00920822	0.00209084	0.647636	TBCE	0	intronic	3.153	6	4
1	16	rs6429082	1:235602650:C_CAA	CAA	C	235602650	0.496	NA	NA	NA	0.910789	TBCE	0	intronic	6.252	NA	4
1	16	rs6429082	1:235602931:T_TAG	T	TAG	235602931	0.462	NA	NA	NA	0.912696	TBCE	0	intronic	NA	NA	4
1	16	rs6429082	rs6429089	A	G	235603341	0.4764	2.80351e-08	0.0112363	0.00202335	0.858654	TBCE	0	intronic	2.723	6	4
1	16	rs6429082	1:235603717:A_T	A	T	235603717	0.4927	NA	NA	NA	0.761996	TBCE	0	intronic	0.529	6	4
1	16	rs6429082	rs4659878	C	T	235605461	0.4978	3.59712e-08	0.0111314	0.00202038	0.925352	TBCE	0	intronic	1.287	7	4
1	16	rs6429082	1:235611285:C_G	C	G	235611285	0.4512	NA	NA	NA	0.729684	TBCE	0	intronic	1.02	6	4
1	16	rs6429082	rs704707	C	T	235616954	0.475	1.05793e-06	-0.00987846	0.00202405	0.848629	B3GALNT2	0	intronic	2.625	NA	4
1	16	rs6429082	rs704708	T	C	235620134	0.477	1.2288e-06	-0.00981703	0.00202374	0.843177	B3GALNT2	0	intronic	0.166	NA	4
1	16	rs6429082	1:235620423:A_AAAAT	A	AAAAT	235620423	0.463	NA	NA	NA	0.901066	B3GALNT2	0	intronic	NA	NA	4
1	16	rs6429082	rs704709	G	A	235620964	0.499	4.72659e-09	-0.0118326	0.00202042	0.927108	B3GALNT2	0	intronic	0.323	7	4
1	16	rs6429082	rs704710	A	G	235621026	0.4995	3.15761e-08	-0.0111778	0.0020204	0.927386	B3GALNT2	0	intronic	1.224	NA	4
1	16	rs6429082	rs834143	C	T	235626406	0.4977	6.32673e-09	-0.0117345	0.00202045	0.933339	B3GALNT2	0	intronic	0.343	7	4
1	16	rs6429082	rs1305557	C	T	235627837	0.4978	4.54343e-09	-0.011846	0.00202044	0.932301	B3GALNT2	0	UTR3	0.983	NA	4
1	16	rs6429082	1:235632040:C_CA	CA	C	235632040	0.4	NA	NA	NA	0.626123	B3GALNT2	0	intronic	0.553	NA	4
1	16	rs6429082	rs425017	C	A	235644192	0.401	5.00803e-05	-0.00839652	0.00207053	0.62568	B3GALNT2	0	intronic	0.4	6	4
1	16	rs6429082	rs291395	C	A	235652049	0.4015	5.24165e-05	-0.00837513	0.0020707	0.619716	B3GALNT2	0	intronic	1.86	6	4
1	16	rs6429082	1:235668993:G_GTTT	GTTT	G	235668993	0.367	NA	NA	NA	0.612044	B3GALNT2	1211	intergenic	2.083	NA	1
1	16	rs6429082	1:235672326:A_T	A	T	235672326	0.4616	NA	NA	NA	0.731485	B3GALNT2	4544	intergenic	0.03	6	5
2	17	rs77966298	rs76076331	C	T	10977585	0.1204	3.55834e-08	0.0170543	0.00309432	0.909208	PDIA6	0	intronic	14.73	5	1
2	17	rs77966298	rs6704744	G	A	10980215	0.1491	1.65188e-08	0.0155091	0.0027474	0.890237	PDIA6	2111	intergenic	0.187	2b	5
2	17	rs77966298	rs6737620	C	T	10980539	0.1487	1.79819e-08	0.0154735	0.00274823	0.892416	PDIA6	2435	intergenic	0.911	6	5
2	17	rs77966298	2:10980735:C_CCG	C	CCG	10980735	0.1487	NA	NA	NA	0.892416	PDIA6	2631	intergenic	0.162	NA	5
2	17	rs77966298	rs55748262	G	A	10982635	0.149	5.14739e-09	0.0160827	0.00275279	0.890673	PDIA6	4531	intergenic	0.678	5	5
2	17	rs77966298	rs77966298	A	G	10984514	0.1325	2.52683e-10	0.018735	0.0029619	1	AC092687.4	3188	intergenic	2.615	4	1
2	17	rs77966298	rs78113234	C	T	10985810	0.1401	3.31972e-09	0.0171195	0.00289427	0.942418	AC092687.4	1892	intergenic	5.076	5	1
2	17	rs77966298	rs13387062	C	T	10987115	0.136	5.89224e-09	0.0166961	0.00286886	0.942317	AC092687.4	587	upstream	2.496	5	1
2	17	rs77966298	rs10184911	A	G	10988517	0.136	5.76733e-09	0.0166978	0.00286738	0.942317	AC092687.4	0	intronic	1.238	5	5
2	17	rs77966298	rs9287724	C	A	10988588	0.1346	5.74874e-09	0.0167018	0.00286779	0.937572	AC092687.4	0	intronic	1.586	5	5
2	17	rs77966298	2:10988762:G_GCAAA	GCAAA	G	10988762	0.136	NA	NA	NA	0.942317	AC092687.4	0	intronic	5.848	NA	5
2	18	rs12466227	2:60115069:C_G	G	C	60115069	0.4366	NA	NA	NA	0.812592	RP11-444A22.1	0	ncRNA_intronic	4.383	3a	2
2	18	rs12466227	rs6719345	C	T	60115422	0.4084	2.18879e-06	-0.00968434	0.0020452	0.711408	RP11-444A22.1	0	ncRNA_intronic	9.024	4	2
2	18	rs12466227	rs10865313	A	G	60117297	0.4131	0.000181246	-0.00764571	0.00204222	0.775738	RP11-444A22.1	0	ncRNA_intronic	0.032	7	5
2	18	rs12466227	rs12373763	G	A	60118138	0.3598	2.23396e-05	-0.00889026	0.0020967	0.605402	RP11-444A22.1	0	ncRNA_intronic	2.596	5	5
2	18	rs12466227	rs6545765	T	C	60119744	0.4013	1.75175e-05	-0.00882396	0.00205476	0.733911	RP11-444A22.1	0	ncRNA_intronic	9.671	4	5
2	18	rs12466227	2:60120822:A_T	T	A	60120822	0.373	NA	NA	NA	0.646618	RP11-444A22.1	0	ncRNA_intronic	9.866	6	5
2	18	rs12466227	rs11693885	G	A	60122046	0.4444	1.36e-05	-0.00885357	0.0020352	0.667267	RP11-444A22.1	0	ncRNA_intronic	7.266	6	5
2	18	rs12466227	rs10865314	C	T	60122310	0.4022	1.53009e-06	-0.00988637	0.00205655	0.735666	RP11-444A22.1	0	ncRNA_intronic	1.302	7	5
2	18	rs12466227	2:60122574:A_T	A	T	60122574	0.4611	NA	NA	NA	0.946141	RP11-444A22.1	0	ncRNA_intronic	10.78	6	5
2	18	rs12466227	rs2042559	C	T	60122951	0.3978	1.19989e-06	-0.0100059	0.00206066	0.723509	RP11-444A22.1	0	ncRNA_intronic	2.561	NA	5
2	18	rs12466227	rs1863158	C	T	60123187	0.4568	5.36877e-08	-0.0110102	0.00202444	0.933427	RP11-444A22.1	0	ncRNA_intronic	1.231	NA	5
2	18	rs12466227	2:60123935:C_G	G	C	60123935	0.3737	NA	NA	NA	0.652327	RP11-444A22.1	0	ncRNA_intronic	3.444	5	5
2	18	rs12466227	rs6752231	C	T	60124003	0.3734	1.34853e-05	-0.00906945	0.00208394	0.650227	RP11-444A22.1	0	ncRNA_intronic	2.708	5	5
2	18	rs12466227	rs12713412	A	G	60124536	0.3733	1.40368e-05	-0.00905792	0.0020855	0.64919	RP11-444A22.1	0	ncRNA_intronic	3.383	6	7
2	18	rs12466227	rs1559624	T	C	60125868	0.3865	5.07654e-07	-0.0104075	0.0020718	0.688618	RP11-444A22.1	0	ncRNA_intronic	2.023	NA	5
2	18	rs12466227	2:60125960:C_G	C	G	60125960	0.3867	NA	NA	NA	0.6885	RP11-444A22.1	0	ncRNA_intronic	0.361	7	5
2	18	rs12466227	2:60128622:T_TA	T	TA	60128622	0.4193	NA	NA	NA	0.629848	RP11-444A22.1	0	ncRNA_intronic	NA	NA	5
2	18	rs12466227	rs1981912	C	T	60129430	0.3742	1.07472e-05	-0.00916536	0.0020823	0.651332	RP11-444A22.1	0	ncRNA_intronic	3.966	NA	5
2	18	rs12466227	rs2161990	T	C	60130220	0.3698	8.5971e-06	-0.00929725	0.00208939	0.63788	RP11-444A22.1	0	ncRNA_intronic	0.772	NA	5
2	18	rs12466227	rs1559622	C	T	60130648	0.3704	9.06688e-06	-0.00925399	0.00208503	0.640326	RP11-444A22.1	0	ncRNA_intronic	0.367	NA	5
2	18	rs12466227	rs1019615	A	G	60131050	0.3702	9.35104e-06	-0.00924901	0.00208703	0.638462	RP11-444A22.1	0	ncRNA_intronic	7.648	NA	5
2	18	rs12466227	rs1019614	A	G	60131157	0.3717	4.8751e-06	-0.00953614	0.00208664	0.646288	RP11-444A22.1	0	ncRNA_intronic	2.36	NA	5
2	18	rs12466227	2:60131533:C_G	G	C	60131533	0.3768	NA	NA	NA	0.652807	RP11-444A22.1	0	ncRNA_intronic	14.05	5	1
2	18	rs12466227	rs11888341	C	T	60131753	0.3761	5.36395e-06	-0.00946208	0.00207957	0.655084	RP11-444A22.1	0	ncRNA_intronic	11.81	7	1
2	18	rs12466227	rs4671357	T	C	60136176	0.4811	6.12886e-05	-0.00810611	0.00202259	0.651635	RP11-444A22.1	0	ncRNA_intronic	0.841	7	5
2	18	rs12466227	rs2194701	C	T	60137193	0.4338	5.58695e-08	-0.0110437	0.00203326	0.843066	RP11-444A22.1	0	ncRNA_intronic	2.249	7	7
2	18	rs12466227	rs966971	C	T	60138262	0.4096	2.25835e-05	-0.00868139	0.00204861	0.759611	RP11-444A22.1	0	ncRNA_intronic	12.13	7	5
2	18	rs12466227	rs1863161	G	A	60139524	0.438	1.12533e-06	-0.00988257	0.00202996	0.853357	RP11-444A22.1	0	ncRNA_intronic	10.78	NA	5
2	18	rs12466227	2:60140192:G_GA	GA	G	60140192	0.432	NA	NA	NA	0.846664	RP11-444A22.1	0	ncRNA_intronic	0.919	NA	5
2	18	rs12466227	rs6545768	G	T	60145876	0.3752	6.70777e-06	-0.00936468	0.00207977	0.666288	RP11-444A22.1	0	ncRNA_intronic	10.25	7	5
2	18	rs12466227	rs1477503	C	T	60146915	0.458	6.10156e-08	-0.0109611	0.00202392	0.948806	RP11-444A22.1	0	ncRNA_intronic	2.136	NA	5
2	18	rs12466227	rs2113798	C	T	60147167	0.399	4.17917e-07	-0.0104015	0.00205538	0.741896	RP11-444A22.1	0	ncRNA_intronic	2.129	NA	5
2	18	rs12466227	2:60148865:A_AT	A	AT	60148865	0.4412	NA	NA	NA	0.885593	RP11-444A22.1	0	ncRNA_intronic	NA	NA	5
2	18	rs12466227	rs12466227	A	G	60148940	0.4457	6.62711e-09	-0.0117569	0.00202702	1	RP11-444A22.1	0	ncRNA_intronic	15.09	6	5
2	18	rs12466227	rs2419405	T	C	60151182	0.4859	3.31467e-06	-0.00940297	0.00202202	0.726121	RP11-444A22.1	0	ncRNA_intronic	21.4	5	5
2	18	rs12466227	2:60151851:G_GA	G	GA	60151851	0.3869	NA	NA	NA	0.790289	RP11-444A22.1	0	ncRNA_intronic	9.764	NA	5
2	18	rs12466227	2:60153321:C_G	G	C	60153321	0.3607	NA	NA	NA	0.699016	RP11-444A22.1	0	ncRNA_intronic	0.009	7	5
2	18	rs12466227	rs6734579	C	A	60154807	0.4315	3.04145e-08	-0.0112581	0.0020325	0.937194	RP11-444A22.1	0	ncRNA_intronic	4.882	7	5
2	18	rs12466227	2:60155320:A_T	T	A	60155320	0.3331	NA	NA	NA	0.620807	RP11-444A22.1	0	ncRNA_intronic	1.448	6	5
2	18	rs12466227	rs12615147	A	C	60155664	0.4142	4.42134e-05	-0.0083384	0.00204158	0.877818	RP11-444A22.1	0	ncRNA_intronic	10.93	7	5
2	18	rs12466227	rs17050497	C	T	60155693	0.3311	9.79522e-06	-0.00944212	0.00213543	0.61846	RP11-444A22.1	0	ncRNA_intronic	3.462	7	5
2	18	rs12466227	2:60155791:T_TCCA	TCCA	T	60155791	0.3332	NA	NA	NA	0.621236	RP11-444A22.1	0	ncRNA_intronic	4.429	NA	5
2	18	rs12466227	rs13005495	T	G	60157097	0.4102	4.04643e-05	-0.00838418	0.00204252	0.874346	RP11-444A22.1	0	ncRNA_intronic	1.516	7	5
2	18	rs12466227	2:60158121:C_G	G	C	60158121	0.4195	NA	NA	NA	0.890541	RP11-444A22.1	0	ncRNA_intronic	4.8	7	5
2	18	rs12466227	2:60159388:C_G	C	G	60159388	0.3559	NA	NA	NA	0.685602	RP11-444A22.1	0	ncRNA_intronic	0.836	7	5
2	18	rs12466227	rs7563504	T	C	60159417	0.3556	2.99261e-06	-0.0098244	0.00210313	0.684465	RP11-444A22.1	0	ncRNA_intronic	0.73	6	5
2	18	rs12466227	rs7576017	A	G	60159532	0.3536	3.60145e-06	-0.00975528	0.00210554	0.679422	RP11-444A22.1	0	ncRNA_intronic	2.228	4	5
2	18	rs12466227	rs12468914	T	C	60159756	0.3558	2.65476e-06	-0.00987583	0.00210309	0.685406	RP11-444A22.1	0	ncRNA_intronic	4.793	2b	5
2	18	rs12466227	rs12713413	T	C	60160790	0.4032	3.5041e-06	-0.00952956	0.00205431	0.830579	RP11-444A22.1	0	ncRNA_intronic	3.075	6	5
2	18	rs12466227	rs11125820	C	T	60161091	0.4113	3.84448e-06	-0.00946394	0.00204864	0.858843	RP11-444A22.1	0	ncRNA_intronic	5.744	6	5
2	18	rs12466227	rs17328524	C	T	60161157	0.44	2.63658e-08	-0.0112933	0.00202971	0.967304	RP11-444A22.1	0	ncRNA_intronic	2.31	7	5
2	18	rs12466227	2:60162444:C_G	G	C	60162444	0.4852	NA	NA	NA	0.721878	RP11-444A22.1	0	ncRNA_intronic	4.761	3a	5
2	18	rs12466227	rs10490064	A	G	60163127	0.3876	1.70012e-05	-0.00889197	0.00206741	0.78153	RP11-444A22.1	0	ncRNA_intronic	1.628	6	1
2	18	rs12466227	2:60164634:A_T	A	T	60164634	0.4033	NA	NA	NA	0.725056	RP11-444A22.1	0	ncRNA_intronic	4.961	7	5
2	18	rs12466227	rs35149938	G	A	60166378	0.371	5.27776e-06	-0.00949699	0.00208568	0.625234	RP11-444A22.1	0	ncRNA_intronic	4.096	7	5
2	18	rs12466227	rs6719762	T	C	60166832	0.4711	4.10886e-06	-0.00932649	0.00202495	0.674549	RP11-444A22.1	0	ncRNA_intronic	4.866	7	5
2	18	rs12466227	rs1544850	C	T	60167206	0.47	5.22741e-06	-0.00922697	0.00202548	0.677172	RP11-444A22.1	0	ncRNA_intronic	2.089	NA	5
2	18	rs12466227	rs3856519	T	C	60167497	0.3685	6.54541e-06	-0.00941878	0.00208937	0.619171	RP11-444A22.1	0	ncRNA_intronic	3.831	NA	5
2	18	rs12466227	rs12621229	A	C	60167527	0.3677	5.49321e-06	-0.00950166	0.00209057	0.618963	RP11-444A22.1	0	ncRNA_intronic	2.125	7	5
2	18	rs12466227	2:60168509:A_T	T	A	60168509	0.3836	NA	NA	NA	0.659217	RP11-444A22.1	0	ncRNA_intronic	4.263	5	5
2	18	rs12466227	2:60170649:C_CTG	C	CTG	60170649	0.4212	NA	NA	NA	0.811842	RP11-444A22.1	0	ncRNA_intronic	NA	NA	5
2	18	rs12466227	rs2419407	C	T	60170875	0.4277	2.62522e-06	-0.00957179	0.00203735	0.804025	RP11-444A22.1	0	ncRNA_intronic	1.238	7	5
2	18	rs12466227	rs12624161	A	G	60170973	0.4276	1.92133e-06	-0.00969224	0.00203553	0.804708	RP11-444A22.1	0	ncRNA_intronic	14.67	7	5
2	18	rs12466227	rs10203072	T	C	60171653	0.3954	1.1645e-06	-0.0100337	0.00206388	0.698443	RP11-444A22.1	0	ncRNA_intronic	0.928	7	5
2	18	rs12466227	rs4672331	A	G	60172622	0.4164	1.11489e-06	-0.00995146	0.00204334	0.762492	RP11-444A22.1	0	ncRNA_intronic	1.248	7	5
2	18	rs12466227	rs4672332	C	T	60173540	0.466	1.04981e-06	-0.00989785	0.00202739	0.691298	RP11-444A22.1	0	ncRNA_intronic	1.269	7	5
2	18	rs12466227	rs1559625	A	G	60173866	0.3916	4.11531e-07	-0.0104517	0.0020641	0.685536	RP11-444A22.1	0	ncRNA_intronic	2.09	NA	5
2	18	rs12466227	2:60175475:C_G	C	G	60175475	0.4308	NA	NA	NA	0.787619	RP11-444A22.1	0	ncRNA_intronic	15.86	3a	7
2	18	rs12466227	rs2419410	C	A	60185360	0.366	6.04702e-06	-0.00946476	0.00209178	0.603458	RP11-444A22.1	0	ncRNA_intronic	7.294	6	5
2	18	rs12466227	rs11684496	A	G	60186210	0.3784	5.70561e-06	-0.00942798	0.00207801	0.683899	RP11-444A22.1	0	ncRNA_intronic	2.008	7	5
2	18	rs12466227	2:60186264:A_T	T	A	60186264	0.3786	NA	NA	NA	0.684324	RP11-444A22.1	0	ncRNA_intronic	0.073	7	5
2	18	rs12466227	rs12713414	G	A	60190000	0.4167	2.13478e-05	-0.00869736	0.00204629	0.674038	RP11-444A22.1	0	ncRNA_intronic	7.579	7	5
2	18	rs12466227	rs13391899	C	T	60194755	0.4097	6.1864e-05	-0.00821754	0.00205152	0.68058	RP11-444A22.1	0	ncRNA_intronic	2.107	5	5
2	18	rs12466227	2:60195491:C_G	C	G	60195491	0.3934	NA	NA	NA	0.632295	RP11-444A22.1	0	ncRNA_intronic	0.901	7	5
2	18	rs12466227	rs6736566	A	C	60195954	0.4265	5.97401e-07	-0.0101708	0.0020374	0.739154	RP11-444A22.1	0	ncRNA_intronic	18.73	7	5
2	18	rs12466227	2:60198173:C_T	C	T	60198173	0.391	NA	NA	NA	0.62548	RP11-444A22.1	0	ncRNA_intronic	2.852	7	5
2	18	rs12466227	rs2113797	G	A	60199414	0.4199	1.67827e-05	-0.00879539	0.00204359	0.710937	RP11-444A22.1	0	ncRNA_intronic	5.552	NA	5
2	18	rs12466227	rs10206338	G	A	60209981	0.4188	1.60155e-05	-0.00881935	0.00204424	0.729639	RP11-444A22.1	0	ncRNA_intronic	0.686	5	5
2	18	rs12466227	rs2042557	C	T	60222017	0.4212	0.000178018	-0.00766164	0.00204401	0.685087	RP11-444A22.1	0	ncRNA_intronic	4.774	NA	5
2	18	rs12466227	rs4141842	A	G	60223212	0.4463	3.61903e-06	-0.00940451	0.00203027	0.766679	RP11-444A22.1	0	ncRNA_intronic	1.133	NA	5
2	18	rs12466227	rs1465487	G	A	60224058	0.4612	2.05204e-06	-0.00961484	0.00202493	0.774859	RP11-444A22.1	0	ncRNA_intronic	6.154	NA	5
2	18	rs12466227	2:60224292:C_G	G	C	60224292	0.4543	NA	NA	NA	0.79621	RP11-444A22.1	0	ncRNA_intronic	5.046	7	5
2	18	rs12466227	2:60224329:A_T	T	A	60224329	0.454	NA	NA	NA	0.796154	RP11-444A22.1	0	ncRNA_intronic	3.883	7	5
2	18	rs12466227	rs11682720	C	T	60227958	0.4232	0.000453072	-0.00715918	0.00204136	0.683964	RP11-444A22.1	0	ncRNA_intronic	2.421	4	5
2	18	rs12466227	rs12373776	C	T	60237213	0.4232	0.000454832	-0.00715649	0.00204119	0.678662	RP11-444A22.1	0	ncRNA_intronic	2.301	6	5
2	18	rs12466227	rs4672341	C	A	60241822	0.4142	0.000199044	-0.00761215	0.00204615	0.65299	RP11-444A22.1	0	ncRNA_intronic	3.846	6	5
2	19	rs45474996	2:60607636:C_G	G	C	60607636	0.1106	NA	NA	NA	0.711408	AC007381.2	0	ncRNA_intronic	7.247	5	5
2	19	rs243077	rs2540914	A	C	60610411	0.3699	0.000118203	0.00807057	0.00209635	0.826286	AC007381.2	0	ncRNA_intronic	18.58	NA	1
2	19	rs243077	2:60616335:C_G	G	C	60616335	0.3956	NA	NA	NA	0.927708	AC007381.2	0	ncRNA_intronic	0.698	6	5
2	19	rs243077	2:60616589:C_CTTT	C	CTTT	60616589	0.451	NA	NA	NA	0.834737	AC007381.2	0	ncRNA_intronic	3.344	NA	5
2	19	rs243077	rs243077	A	G	60616682	0.4163	2.34592e-09	0.0122113	0.00204481	1	AC007381.2	0	ncRNA_intronic	0.369	NA	5
2	19	rs243077	rs243075	T	C	60617571	0.4143	2.16826e-08	0.011454	0.00204609	0.993761	AC007381.2	0	ncRNA_intronic	1.59	NA	5
2	19	rs243077	rs243074	G	A	60617761	0.4159	1.34549e-08	0.0116201	0.00204573	0.997252	AC007381.2	0	ncRNA_intronic	4.13	NA	5
2	19	rs243077	rs243073	T	C	60618690	0.3442	0.000793452	0.00715966	0.00213398	0.734743	AC007381.2	179	upstream	13.37	NA	5
2	19	rs243077	2:60618796:C_G	C	G	60618796	0.416	NA	NA	NA	0.996831	AC007381.2	285	upstream	3.12	5	5
2	19	rs243077	rs243071	A	G	60619028	0.416	2.10096e-08	0.0114653	0.0020461	0.996831	AC007381.2	517	upstream	0.259	NA	5
2	19	rs243077	2:60620834:A_C	C	A	60620834	0.3461	NA	NA	NA	0.73979	AC007381.2	2323	intergenic	0.652	NA	5
2	19	rs243077	rs243064	C	A	60622273	0.3459	0.000734925	0.00718552	0.00212828	0.738151	AC007381.2	3762	intergenic	6.045	NA	5
2	19	rs243077	rs243060	T	C	60623710	0.3463	0.000655265	0.0072544	0.00212886	0.73235	AC007381.2	5199	intergenic	2.502	NA	5
[truncated: 20,625 more rows]
