# Supplementary material for: Genome-wide analysis identifies molecular systems and 149 genetic loci associated with income
Source: Nat Commun. 2019 Dec 16;10:5741. doi: 10.1038/s41467-019-13585-5 (PMC6915786; doi:10.1038/s41467-019-13585-5)
Supplement: Supplementary file 17 — Supplementary Data 14 [file 41467_2019_13585_MOESM17_ESM.xlsx]

## Sheet: Sheet1
Supplementary Data 14. Overview of all independent genomic loci identified for the MTAG analysis of household income, and the analysis conducted on household income without the use of MTAG. Columns A-G refer to data from the MTAG analysis of income, whereas columns H-J are derived from the income analysis conducted without the use of MTAG. Genomic locus is the independent genetic locus identified…
Income analysis with MTAG							Income analysis with no MTAG
Locus				Lead SNP
Genomic locus	CHR	Start	End	rsID	BP	Located in analysis without MTAG	CHR	Start	End	Overlap	Novel using MTAG
1	1	8886422	8962079	rs1325920	8939842	0				0	1
2	1	20800758	20997748	rs17414302	20976535	0				0	1
3	1	32168381	32247780	rs10798888	32199099	0				0	1
4	1	43788172	44465419	rs2842176	44022534	0	1	44080412	44319373	1	0
5	1	57669814	57683417	rs264038	57669814	0				0	1
6	1	67018791	67211323	rs72669450	67094288	0				0	1
7	1	72511514	74173148	rs34305371	72733610	0				0	1
8	1	77989923	78349214	rs12754946	77989923	0				0	1
9	1	91189731	91234126	rs12089815	91189933	1	1	91189731	91234126	1	0
10	1	96153236	96221653	rs6690195	96221653	0				0	1
11	1	98305424	98664952	rs4506495	98404234	0				0	1
12	1	156223056	156320524	rs11548200	156290656	0				0	1
13	1	179320665	179560154	rs6678546	179448853	0				0	1
14	1	204400034	204615232	rs11588857	204587047	1	1	204448441	204603861	1	0
15	1	211376211	211636009	rs3738200	211548387	0				0	1
16	1	235534053	235672326	rs6429082	235600129	0				0	1
17	2	10977585	10988762	rs77966298	10984514	0				0	1
18	2	60115069	60241822	rs12466227	60148940	0				0	1
19	2	60607636	60726427	rs7599488	60718347	0				0	1
20	2	100165648	101328728	rs9653442	100825367	0	2	100296525	101207261	1	0
21	2	105915711	105994827	rs3087523	105977776	0				0	1
22	2	125892224	126330881	rs4386322	125892224	0				0	1
23	2	142218613	142460116	rs62166490	142353439	0				0	1
24	2	144146675	144272138	rs6430030	144166523	0				0	1
25	2	155442480	155535967	rs10165653	155507711	0				0	1
26	2	161914528	162101261	rs3769983	161994383	0				0	1
27	2	173943763	174009207	rs72905046	173948571	0				0	1
28	2	193742529	194007719	rs1112629	193801888	0				0	1
29	2	199374231	199606360	rs1455349	199497285	1	2	199375335	199563355	1	0
30	2	201071942	201206706	rs1729412	201083598	0				0	1
31	2	212590505	212733823	rs13006489	212691559	1	2	212578978	212733823	0	0
32	2	215247022	215406125	rs7558283	215289285	0				0	1
33	2	237044509	237081962	rs56221553	237056787	0				0	1
34	3	47587905	48309270	rs62262084	47653822	0				0	1
35	3	48568866	50450304	rs952594	49908023	0	3	48994943	50209053	1	0
36	3	68876440	68951580	rs923512	68912531	0				0	1
37	3	71498561	71611630	rs11714337	71582521	0				0	1
38	3	84974953	86149109	rs3911063	85906928	0				0	1
39	3	123696930	123828857	rs2332719	123712966	1	3	123696930	123828857	1	0
40	4	2845274	3280106	rs3095075	3253183	0	4	2845274	3020584	1	0
41	4	67801134	67906728	rs1594996	67817416	0				0	1
42	4	106061534	106446209	rs2466920	106220558	0				0	1
43	4	122971176	123550698	rs78689878	123096690	0				0	1
44	4	140725423	140809710	rs17367750	140782542	0				0	1
45	4	159651875	159874588	rs34615736	159787659	0				0	1
46	4	160468611	160524079	rs7693485	160473546	0				0	1
47	4	176584995	176648332	rs12640626	176626272	0				0	1
48	5	57502676	57601225	rs2910583	57525295	0				0	1
49	5	59797702	60855070	rs4583848	60601434	1	5	59842971	60847272	1	0
50	5	62991802	63040773	rs6449674	62995938	0				0	1
51	5	66278913	66355801	rs40087	66295155	0				0	1
52	5	67763676	67824690	rs56194430	67824690	0				0	1
53	5	87440497	88177543	rs254781	88000636	0				0	1
54	5	92134273	92171562	rs12188937	92171562	0				0	1
55	5	103714957	103774656	rs6596572	103725070	0				0	1
56	5	106767346	106790327	rs152599	106779305	0				0	1
57	5	133831478	133870739	rs329120	133861756	0				0	1
58	6	3416922	3468878	rs9503598	3446263	0				0	1
59	6	14711961	14734463	rs1314114	14719243	0				0	1
60	6	16630148	16674292	rs6459480	16663463	0				0	1
61	6	88183217	88415508	rs9342115	88265819	0				0	1
62	6	98214814	98797708	rs9401593	98549801	1	6	98214814	98751680	1	0
63	6	114184248	114218608	rs28558559	114184248	1	6	114184248	114218608	1	0
64	6	119068833	119430226	rs10456918	119233480	0				0	1
65	6	126659043	127080700	rs9388490	126704795	0				0	1
66	6	155886259	156009420	rs62427469	155907483	0				0	1
67	7	8001001	8134294	rs4725065	8109522	1	7	8006998	8117636	1	0
68	7	11478577	11505293	rs118134876	11500372	0				0	1
69	7	44784697	44932538	rs13224222	44812338	0				0	1
70	7	71681396	71849677	rs1978102	71750298	0				0	1
71	7	92646881	92681443	rs4729068	92678902	0				0	1
72	7	104594253	105040962	rs4727618	104662862	1	7	104594253	105040962	1	0
73	7	113772805	114352394	rs11771168	113904061	0				0	1
74	7	117502574	117593308	rs17488728	117544180	0				0	1
75	7	132953698	133702097	rs1362739	133430934	0				0	1
76	7	135046159	135278791	rs12670901	135051254	0				0	1
77	8	30818239	30879207	rs1421334	30865733	0				0	1
78	8	57329458	57436577	rs1866823	57436577	0				0	1
79	8	118853829	118853829	rs10103003	118853829	0				0	1
80	8	142611220	142656636	rs1566085	142624527	0				0	1
81	8	145674469	145907866	rs2721173	145744429	0				0	1
82	9	1714054	1792147	rs3847223	1790488	0				0	1
83	9	3100566	3183137	rs7029475	3139596	0				0	1
84	9	14503104	14527686	rs873553	14518829	0				0	1
85	9	23341715	23419885	rs10429582	23346850	1	9	23341715	23419885	1	0
86	9	82430418	82448275	rs7025335	82433798	0				0	1
87	9	83461673	83504730	rs10780467	83503893	0				0	1
88	9	87997869	88013139	rs17425572	88006338	0				0	1
89	9	99084471	99282269	rs1057687	99252464	1	9	99084471	99282269	1	0
90	9	121970419	122005762	rs10984445	121980586	0				0	1
91	9	124586710	124645830	rs4388516	124631301	0				0	1
92	10	12646102	12726784	rs7072694	12692577	0				0	1
93	10	63557425	63591413	rs1470375	63579214	0				0	1
94	10	64874754	65394450	rs7924036	65191645	0				0	1
95	10	67846929	67968270	rs1462813	67951369	0				0	1
96	10	68627995	68689083	rs7908463	68658986	0				0	1
97	10	103379885	104188778	rs7077446	103501765	0				0	1
98	10	133729181	133815530	rs12761761	133775375	0				0	1
99	11	12719794	12894758	rs3915398	12794946	0				0	1
100	11	24932312	25106557	rs4567409	25071432	0				0	1
101	11	57359462	57735431	rs12274865	57557668	0				0	1
102	11	72347988	72483880	rs58249351	72463462	0				0	1
103	11	90394540	90539430	rs10830568	90485297	0				0	1
104	11	111586950	111586950	rs17565975	111586950	0				0	1
105	11	121982643	122023523	rs10892807	121998254	0				0	1
106	12	13414139	13417617	rs4539421	13416267	0				0	1
107	12	14483194	14659441	rs35309068	14535908	0				0	1
108	12	16743217	16757497	rs2160514	16756508	0				0	1
109	12	56368708	56494991	rs10876864	56401085	0				0	1
110	12	83859443	84134849	rs324769	83969240	0				0	1
111	12	97649317	97682317	rs4140762	97669259	0				0	1
112	12	123447928	123913433	rs7306755	123767929	0				0	1
113	13	58252801	58717996	rs7325960	58314196	0				0	1
114	13	71235567	71269455	rs337940	71257994	0				0	1
115	13	99090040	99245713	rs9556958	99100046	1	13	99090040	99245713	1	0
116	14	23369994	23475953	rs4982712	23403728	0				0	1
117	14	26918777	27179859	rs61989671	27126790	0				0	1
118	14	29549249	29681294	rs10483349	29629456	0				0	1
119	14	30189985	30190316	rs2068012	30190316	0				0	1
120	14	71615636	71649796	rs7144329	71647573	0				0	1
121	14	94286525	94296998	rs2402341	94287048	0				0	1
122	15	43541939	43805988	rs11853991	43557549	0				0	1
123	15	47488977	47698975	rs12442330	47504742	0				0	1
124	15	50714679	51000899	rs2414073	50850558	0				0	1
125	15	77995949	78059069	rs3935685	78034268	0				0	1
126	16	24730230	24862414	rs17771137	24792242	0				0	1
127	16	28338039	29001460	rs240702	28531353	0				0	1
128	17	2253087	2294048	rs725348	2274337	0				0	1
129	17	38278787	38536176	rs118101047	38407864	1	17	38278787	38536176	1	0
130	17	43483551	44865603	rs16940672	43908152	1	17	43483551	44865603	1	0
131	17	46957696	47047868	rs4794003	47029904	1	17	46957696	47047868	1	0
132	18	21075441	21165409	rs4800490	21126081	0				0	1
133	18	25562831	25673533	rs1148375	25650841	0				0	1
134	18	35086406	35413260	rs12967855	35138245	1	18	35086406	35204858	1	0
135	18	50555931	51055069	rs62100765	50735418	0				0	1
136	18	52721767	53413423	rs4257287	52743831	1	18	52721767	52744406	1	0
137	18	75886319	75914266	rs28491529	75889301	0				0	1
138	19	13132215	13269976	rs12151248	13212025	1	19	13132215	13219265	1	0
139	20	3087033	3140304	rs306755	3099752	1	20	3087033	3140304	1	0
140	20	41224602	41272694	rs7272983	41231468	0				0	1
141	20	59794157	59873576	rs6028090	59856465	0				0	1
142	22	34280249	34328332	rs5754738	34280249	0				0	1
143	22	39975653	40019773	rs5995757	40002570	0				0	1
144	22	44888063	44926599	rs131155	44891247	0				0	1
