# Supplementary material for: Genome-wide analysis identifies molecular systems and 149 genetic loci associated with income
Source: Nat Commun. 2019 Dec 16;10:5741. doi: 10.1038/s41467-019-13585-5 (PMC6915786; doi:10.1038/s41467-019-13585-5)
Supplement: Supplementary file 18 — Supplementary Data 15 [file 41467_2019_13585_MOESM18_ESM.xlsx]

## Sheet: Sheet1
Supplementary Data 15. Lead SNPs and tagged SNPs for MTAG analysis of household income that have previously been identified at P < 9 × 10-6 in GWAS of diseases and traits listed in the GWAS catalog 2018-02-06 (www.ebi.ac.uk/gwas/).
GenomicLocus	IndSigSNP	CHR	bp	SNP	DateAddedToCatalog	PMID	FirstAuth	Date	Journal	Link	Study	Trait	InitialN	ReplicationN	Region	ReportedGene	MappedGene	UpGene	DownGene	SNP_Gene_ID	UpGeneDist	DownGeneDist	Strongest	SNPs	marged	SNP_ID_cur	Context	intergenic	RiskAF	P	Pmlog	Ptext	OrBeta	95CI	Platform	CNV
16	rs6429082	1	235600129	rs6429082	2009-07-01	19557161	Lindgren CM	2009-06-26	PLoS Genet	www.ncbi.nlm.nih.gov/pubmed/19557161	Genome-wide association scan meta-analysis identifies three Loci influencing adiposity and fat distribution.	Adiposity	38,580 European ancestry individuals	Up to 102,064 European ancestry individuals	1q42.3	TBCE	TBCE			6905			rs6429082-C	rs6429082	0	6429082	intron_variant	0	0.46	3e-07	6.52288	(WC)			Affymetrix, Illumina [2573738] (imputed)	N
62	rs7773141	6	98495952	rs2505059	2013-11-14	23648065	Low SK	2013-05-04	Cancer Sci	www.ncbi.nlm.nih.gov/pubmed/23648065	Genome-wide association study of chemotherapeutic agent-induced severe neutropenia/leucopenia for patients in Biobank Japan.	Adverse response to chemotherapy (neutropenia/leucopenia) (all anthracycline-based drugs)	184 Japanese ancestry cases, 459 Japanese ancestry controls	NA	6q16.1	MIR2113	MIR2113 - EIF4EBP2P3	100302164	100190924		23455	130584	rs2505059-G	rs2505059	0	2505059	intron_variant	1	0.398	5e-06	5.30103	(Allelic model)	1.765	[1.383-2.252]	Illumina [733202]	N
20	rs9653442	2	100832218	rs1160544	2017-03-22	27798627	Barban N	2016-10-31	Nat Genet	www.ncbi.nlm.nih.gov/pubmed/27798627	Genome-wide analysis identifies 12 loci influencing human reproductive behavior.	Age at first birth	189,656 European ancestry women, 48,408 European ancestry men		2q11.2	AFF3, LINC01104	LINC01104			150577			rs1160544-A	rs1160544	0	1160544	intron_variant	0	0.395	5e-09	8.30103	(women)	0.092	NR unit decrease	Illumina [2400000] (imputed)	N
20	rs9653442	2	100832218	rs1160544	2017-03-22	27798627	Barban N	2016-10-31	Nat Genet	www.ncbi.nlm.nih.gov/pubmed/27798627	Genome-wide analysis identifies 12 loci influencing human reproductive behavior.	Age at first birth	189,656 European ancestry women, 48,408 European ancestry men		2q11.2	LINC01104, AFF3	LINC01104			150577			rs1160544-A	rs1160544	0	1160544	intron_variant	0	0.395	3e-09	8.52288		0.082	NR unit decrease	Illumina [2400000] (imputed)	N
35	rs952594	3	49898000	rs2777888	2017-03-22	27798627	Barban N	2016-10-31	Nat Genet	www.ncbi.nlm.nih.gov/pubmed/27798627	Genome-wide analysis identifies 12 loci influencing human reproductive behavior.	Age at first birth	189,656 European ancestry women, 48,408 European ancestry men		3p21.31	CAMKV, HYAL3, RBM6, RNF123, RBM5, MON1A, U73166.2, MST1R	CAMKV			79012			rs2777888-A	rs2777888	0	2777888	intron_variant	0	0.507	2e-06	5.69897	(men)	0.155	NR unit increase	Illumina [2400000] (imputed)	N
35	rs952594	3	49898000	rs2777888	2017-03-22	27798627	Barban N	2016-10-31	Nat Genet	www.ncbi.nlm.nih.gov/pubmed/27798627	Genome-wide analysis identifies 12 loci influencing human reproductive behavior.	Age at first birth	189,656 European ancestry women, 48,408 European ancestry men		3p21.31	CAMKV, HYAL3, RBM6, RNF123, RBM5, MON1A, U73166.2, MST1R	CAMKV			79012			rs2777888-A	rs2777888	0	2777888	intron_variant	0	0.507	5e-15	14.301		0.106	NR unit increase	Illumina [2400000] (imputed)	N
35	rs952594	3	49898000	rs2777888	2017-03-22	27798627	Barban N	2016-10-31	Nat Genet	www.ncbi.nlm.nih.gov/pubmed/27798627	Genome-wide analysis identifies 12 loci influencing human reproductive behavior.	Age at first birth	189,656 European ancestry women, 48,408 European ancestry men		3p21.31	CAMKV, HYAL3, RBM6, RNF123, RBM5, MON1A, U73166.2, MST1R	CAMKV			79012			rs2777888-A	rs2777888	0	2777888	intron_variant	0	0.507	6e-10	9.22185	(women)	0.095	NR unit increase	Illumina [2400000] (imputed)	N
73	rs10953765	7	114313218	rs10953766	2017-03-22	27798627	Barban N	2016-10-31	Nat Genet	www.ncbi.nlm.nih.gov/pubmed/27798627	Genome-wide analysis identifies 12 loci influencing human reproductive behavior.	Age at first birth	189,656 European ancestry women, 48,408 European ancestry men		7q31.1	FOXP2	FOXP2			93986			rs10953766-A	rs10953766	0	10953766	intron_variant	0	0.429	2e-10	9.69897		0.087	NR unit increase	Illumina [2400000] (imputed)	N
73	rs10953765	7	114313218	rs10953766	2017-03-22	27798627	Barban N	2016-10-31	Nat Genet	www.ncbi.nlm.nih.gov/pubmed/27798627	Genome-wide analysis identifies 12 loci influencing human reproductive behavior.	Age at first birth	189,656 European ancestry women, 48,408 European ancestry men		7q31.1	FOXP2	FOXP2			93986			rs10953766-A	rs10953766	0	10953766	intron_variant	0	0.429	8e-09	8.09691	(women)	0.089	NR unit increase	Illumina [2400000] (imputed)	N
81	rs2721173	8	145677011	rs2721195	2017-03-22	27798627	Barban N	2016-10-31	Nat Genet	www.ncbi.nlm.nih.gov/pubmed/27798627	Genome-wide analysis identifies 12 loci influencing human reproductive behavior.	Age at first birth	189,656 European ancestry women, 48,408 European ancestry men		8q24.3	CYHR1, GPT, RECQL4, PPP1R16A	CYHR1			50626			rs2721195-T	rs2721195	0	2721195	non_coding_transcript_exon_variant	0	0.469	6e-07	6.22185		0.073	NR unit decrease	Illumina [2400000] (imputed)	N
81	rs2721173	8	145677011	rs2721195	2017-03-22	27798627	Barban N	2016-10-31	Nat Genet	www.ncbi.nlm.nih.gov/pubmed/27798627	Genome-wide analysis identifies 12 loci influencing human reproductive behavior.	Age at first birth	189,656 European ancestry women, 48,408 European ancestry men		8q24.3	CYHR1, GPT, RECQL4, PPP1R16A	CYHR1			50626			rs2721195-T	rs2721195	0	2721195	non_coding_transcript_exon_variant	0	0.469	6e-09	8.22185	(women)	0.099	NR unit decrease	Illumina [2400000] (imputed)	N
109	rs10876864	12	56401085	rs10876864	2017-12-05	29083406	Ferreira MA	2017-10-30	Nat Genet	www.ncbi.nlm.nih.gov/pubmed/29083406	Shared genetic origin of asthma, hay fever and eczema elucidates allergic disease biology.	Allergic disease (asthma, hay fever or eczema)	180,129 European ancestry cases, 180,709 European ancestry controls	NA	12q13.2	SUOX, IKZF4	SUOX - IKZF4	6821	64375		1776	346	rs10876864-G	rs10876864	0	10876864	upstream_gene_variant	1	0.39	1e-19	19		1.047	[1.04-1.06]	Affymetrix, Illumina [8307659] (imputed)	N
112	rs7306755	12	123771032	rs9739070	2017-05-11	27182965	Pickrell JK	2016-05-16	Nat Genet	www.ncbi.nlm.nih.gov/pubmed/27182965	Detection and interpretation of shared genetic influences on 42 human traits.	Allergy	66,973 European ancestry cases, 113,768 European ancestry controls	NA	12q24.31	CDK2AP1, SBNO1	RNA5SP375 - SBNO1	100873633	55206		3451	2624	rs9739070-?	rs9739070	0	9739070	upstream_gene_variant	1	NR	1e-11	11		1.067	[1.047-1.087]	Illumina [12845910] (imputed)	N
109	rs10876864	12	56412487	rs1701704	2010-08-12	20596022	Petukhova L	2010-07-01	Nature	www.ncbi.nlm.nih.gov/pubmed/20596022	Genome-wide association study in alopecia areata implicates both innate and adaptive immunity.	Alopecia areata	Up to 1,054 European ancestry cases, 3,278 European ancestry controls	NA	12q13.2	IKZF4	IKZF4, LOC105369781			64375, 105369781			rs1701704-C	rs1701704	0	1701704	intron_variant	0	0.33	3e-08	7.52288		1.34	[1.21-1.48]	Illumina [463301]	N
109	rs10876864	12	56482180	rs2292239	2017-10-09	25608926	Betz RC	2015-01-22	Nat Commun	www.ncbi.nlm.nih.gov/pubmed/25608926	Genome-wide meta-analysis in alopecia areata resolves HLA associations and reveals two new susceptibility loci.	Alopecia areata	2,332 European ancestry cases and 5,233 European ancestry controls	764 European ancestry cases and 2,256 European ancestry controls	12q13.2	ERBB3, IKZF4, Eos	ERBB3			2065			rs2292239-T	rs2292239	0	2292239	intron_variant	0	NR	4e-09	8.39794		1.25		Illumina [1233578] (imputed)	N
130	rs16940672	17	43824360	rs7207400	2016-02-03	25778476	Jun G	2015-03-17	Mol Psychiatry	www.ncbi.nlm.nih.gov/pubmed/25778476	A novel Alzheimer disease locus located near the gene encoding tau protein.	Alzheimer's disease in APOE e4- carriers	7,184 cases, 26,968 controls	718 European ancestry cases, 1,699 European ancestry controls	17q21.31	CRHR1	MGC57346-CRHR1			104909134			rs7207400-T	rs7207400	0	7207400	intron_variant	0	0.75	5e-06	5.30103		1.13636	[1.08-1.2]	NR [NR]	N
130	rs16940672	17	44865498	rs199499	2016-02-03	25778476	Jun G	2015-03-17	Mol Psychiatry	www.ncbi.nlm.nih.gov/pubmed/25778476	A novel Alzheimer disease locus located near the gene encoding tau protein.	Alzheimer's disease in APOE e4- carriers	7,184 cases, 26,968 controls	718 European ancestry cases, 1,699 European ancestry controls	17q21.31	WNT3	WNT3			7473			rs199499-C	rs199499	0	199499	intron_variant	0	0.81	6e-06	5.22185		1.16279	[1.09-1.23]	NR [NR]	N
4	rs2842192	1	44005280	rs2819332	2012-11-20	22959728	Ahmeti KB	2012-09-05	Neurobiol Aging	www.ncbi.nlm.nih.gov/pubmed/22959728	Age of onset of amyotrophic lateral sclerosis is modulated by a locus on 1p34.1.	Amyotrophic lateral sclerosis (age of onset)	4,243 European ancestry cases	NA	1p34.2	PTPRF	PTPRF			5792			rs2819332-A	rs2819332	0	2819332	intron_variant	0	0.23	5e-06	5.30103	(Meta)			Illumina [254145]	N
4	rs656131	1	44129779	rs669446	2012-11-20	22959728	Ahmeti KB	2012-09-05	Neurobiol Aging	www.ncbi.nlm.nih.gov/pubmed/22959728	Age of onset of amyotrophic lateral sclerosis is modulated by a locus on 1p34.1.	Amyotrophic lateral sclerosis (age of onset)	4,243 European ancestry cases	NA	1p34.2	JMJD2A	KDM4A			9682			rs669446-T	rs669446	0	669446	intron_variant	0	0.31	5e-06	5.30103	(Meta)			Illumina [254145]	N
4	rs11210935	1	44319373	rs3011225	2012-11-20	22959728	Ahmeti KB	2012-09-05	Neurobiol Aging	www.ncbi.nlm.nih.gov/pubmed/22959728	Age of onset of amyotrophic lateral sclerosis is modulated by a locus on 1p34.1.	Amyotrophic lateral sclerosis (age of onset)	4,243 European ancestry cases	NA	1p34.1	ST3GAL3	ST3GAL3			6487			rs3011225-G	rs3011225	0	3011225	intron_variant	0	0.22	7e-08	7.1549	(Joint)			Illumina [254145]	N
94	rs7924036	10	65337153	rs10822184	2012-10-28	22936694	Jin G	2012-08-30	Hum Mol Genet	www.ncbi.nlm.nih.gov/pubmed/22936694	Genome-wide association study identifies a new locus JMJD1C at 10q21 that may influence serum androgen levels in men.	Androgen levels	3,225 European ancestry male individuals	NA	10q21.3	JMJD1C	REEP3			221035			rs10822184-T	rs10822184	0	10822184	intron_variant	0	0.49	1e-08	8	(serum testosterone)	0.058	[0.038-0.078] unit decrease	Illumina [642461]	N
109	rs10876864	12	56469185	rs4622308	2017-07-19	28494655	Duncan L	2017-05-12	Am J Psychiatry	www.ncbi.nlm.nih.gov/pubmed/28494655	Significant Locus and Metabolic Genetic Correlations Revealed in Genome-Wide Association Study of Anorexia Nervosa.	Anorexia nervosa	3,495 European ancestry cases, 10,982 European ancestry controls	NA	12q13.2	IKZF4, RPS26, ERBB3, PA2G4, RPL41, ZC3H10, ESYT1, SUOX, RAB5B, CDK2, PMEL, DGKA	RPS26 - ERBB3	6231	2065		31178	4624	rs4622308-T	rs4622308	0	4622308	upstream_gene_variant	1	0.44	4e-09	8.39794		1.2	[1.14-1.26]	Illumina [10641224] (imputed)	N
94	rs4745729	10	65006456	rs6479891	2012-03-30	22354554	Thompson SD	2012-02-21	Arthritis Rheum	www.ncbi.nlm.nih.gov/pubmed/22354554	Genome-wide association analysis of juvenile idiopathic arthritis identifies a new susceptibility locus at chromosomal region 3q13.	Arthritis (juvenile idiopathic)	814 European ancestry cases, 658 European ancestry controls, 2,400 controls	1,744 European ancestry cases, 7,010 European ancestry controls	10q21.3	JMJD1C	JMJD1C			221037			rs6479891-T	rs6479891	0	6479891	intron_variant	0	0.14	2e-07	6.69897		1.19	[1.07-1.32]	Affymetrix [561137]	N
94	rs4745729	10	65315397	rs12411988	2012-03-30	22354554	Thompson SD	2012-02-21	Arthritis Rheum	www.ncbi.nlm.nih.gov/pubmed/22354554	Genome-wide association analysis of juvenile idiopathic arthritis identifies a new susceptibility locus at chromosomal region 3q13.	Arthritis (juvenile idiopathic)	814 European ancestry cases, 658 European ancestry controls, 2,400 controls	1,744 European ancestry cases, 7,010 European ancestry controls	10q21.3	REEP3	REEP3			221035			rs12411988-C	rs12411988	0	12411988	intron_variant	0	0.13	3e-07	6.52288		1.18	[1.06-1.31]	Affymetrix [561137]	N
109	rs10876864	12	56412487	rs1701704	2011-08-27	21804548	Hirota T	2011-07-31	Nat Genet	www.ncbi.nlm.nih.gov/pubmed/21804548	Genome-wide association study identifies three new susceptibility loci for adult asthma in the Japanese population.	Asthma	1,532 Japanese ancestry cases, 3,304 Japanese ancestry controls	5,639 Japanese ancestry cases, 24,608 Japanese ancestry controls	12q13.2	IKZF4	IKZF4, LOC105369781			64375, 105369781			rs1701704-G	rs1701704	0	1701704	intron_variant	0	0.18	2e-13	12.699		1.19	[1.14-1.25]	Illumina [458847]	N
128	rs725348	17	2278064	rs2447097	2016-09-07	26398136	Kuo PH	2015-09-23	PLoS One	www.ncbi.nlm.nih.gov/pubmed/26398136	Genome-Wide Association Study for Autism Spectrum Disorder in Taiwanese Han Population.	Autism spectrum disorder	315 Han Chinese ancestry cases, 1,115 Han Chinese ancestry controls	282 Han Chinese ancestry cases, 480 Han Chinese ancestry controls	17p13.3	MNT	SGSM2			9905			rs2447097-A	rs2447097	0	2447097	intron_variant	0	0.261	9e-06	5.04576		1.53	[1.27-1.85]	Affymetrix [546171]	N
4	rs549845	1	44100084	rs11210892	2017-08-16	28540026	Anney RJL	2017-05-22	Mol Autism	www.ncbi.nlm.nih.gov/pubmed/28540026	Meta-analysis of GWAS of over 16,000 individuals with autism spectrum disorder highlights a novel locus at 10q24.32 and a significant overlap with schizophrenia.	Autism spectrum disorder or schizophrenia	schizophrenia cases and controls (see Ripke, 2014), up to 6,197 European ancestry ASD cases, up to 7,377 European ancestry controls, up to 1,190 ASD cases, up to 1,190 controls	NA	1p34.2	ARTN, ATP6V0B, B4GALT2, CCDC24, DPH2, IPO13, KDM4A, KDM4A-AS1, LOC101929592, MIR6079, PTPRF, SLC6A9, ST3GAL3	PTPRF - KDM4A	5792	9682		10741	15705	rs11210892-?	rs11210892	0	11210892	intergenic_variant	1		4e-10	9.39794		1.06383	[1.04-1.09]	Affymetrix, Illumina [NR]	N
11	rs4506495	1	98502340	rs1782810	2017-08-16	28540026	Anney RJL	2017-05-22	Mol Autism	www.ncbi.nlm.nih.gov/pubmed/28540026	Meta-analysis of GWAS of over 16,000 individuals with autism spectrum disorder highlights a novel locus at 10q24.32 and a significant overlap with schizophrenia.	Autism spectrum disorder or schizophrenia	schizophrenia cases and controls (see Ripke, 2014), up to 6,197 European ancestry ASD cases, up to 7,377 European ancestry controls, up to 1,190 ASD cases, up to 1,190 controls	NA	1p21.3	DPYD-AS2, DPYD, MIR137, MIR137HG, MIR2682	MIR137HG			400765			rs1782810-A	rs1782810	0	1782810	intron_variant	0		1e-19	19		1.12	[1.09-1.15]	Affymetrix, Illumina [NR]	N
37	rs11714337	3	71571345	rs6803008	2017-08-16	28540026	Anney RJL	2017-05-22	Mol Autism	www.ncbi.nlm.nih.gov/pubmed/28540026	Meta-analysis of GWAS of over 16,000 individuals with autism spectrum disorder highlights a novel locus at 10q24.32 and a significant overlap with schizophrenia.	Autism spectrum disorder or schizophrenia	schizophrenia cases and controls (see Ripke, 2014), up to 6,197 European ancestry ASD cases, up to 7,377 European ancestry controls, up to 1,190 ASD cases, up to 1,190 controls	NA	3p13	FOXP1, MIR1284	FOXP1			27086			rs6803008-?	rs6803008	0	6803008	intron_variant	0		1e-08	8		1.06383	[1.04-1.08]	Affymetrix, Illumina [NR]	N
49	rs150534	5	60499131	rs171748	2017-08-16	28540026	Anney RJL	2017-05-22	Mol Autism	www.ncbi.nlm.nih.gov/pubmed/28540026	Meta-analysis of GWAS of over 16,000 individuals with autism spectrum disorder highlights a novel locus at 10q24.32 and a significant overlap with schizophrenia.	Autism spectrum disorder or schizophrenia	schizophrenia cases and controls (see Ripke, 2014), up to 6,197 European ancestry ASD cases, up to 7,377 European ancestry controls, up to 1,190 ASD cases, up to 1,190 controls	NA	5q12.1	CTC-436P18.1, ELOVL7, ERCC8, NDUFAF2, SMIM15	LOC105378992, CTC-436P18.1			105378992, 101928630			rs171748-A	rs171748	0	171748	intron_variant	0		6e-09	8.22185		1.06	[1.04-1.08]	Affymetrix, Illumina [NR]	N
49	rs4583848	5	60598543	rs4391122	2017-08-16	28540026	Anney RJL	2017-05-22	Mol Autism	www.ncbi.nlm.nih.gov/pubmed/28540026	Meta-analysis of GWAS of over 16,000 individuals with autism spectrum disorder highlights a novel locus at 10q24.32 and a significant overlap with schizophrenia.	Autism spectrum disorder or schizophrenia	schizophrenia cases and controls (see Ripke, 2014), up to 6,197 European ancestry ASD cases, up to 7,377 European ancestry controls, up to 1,190 ASD cases, up to 1,190 controls	NA	5q12.1	CTC-436P18.1, DEPDC1B, ELOVL7, ERCC8, NDUFAF2, SMIM15, ZSWIM6	LOC105378992			105378992			rs4391122-?	rs4391122	0	4391122	regulatory_region_variant	0		2e-09	8.69897		1.06383	[1.04-1.08]	Affymetrix, Illumina [NR]	N
49	rs10223052	5	60696323	rs72761442	2017-08-16	28540026	Anney RJL	2017-05-22	Mol Autism	www.ncbi.nlm.nih.gov/pubmed/28540026	Meta-analysis of GWAS of over 16,000 individuals with autism spectrum disorder highlights a novel locus at 10q24.32 and a significant overlap with schizophrenia.	Autism spectrum disorder or schizophrenia	schizophrenia cases and controls (see Ripke, 2014), up to 6,197 European ancestry ASD cases, up to 7,377 European ancestry controls, up to 1,190 ASD cases, up to 1,190 controls	NA	5q12.1	CTC-436P18.1, DEPDC1B, ELOVL7, ERCC8, NDUFAF2, SMIM15, ZSWIM6	ZSWIM6			57688			rs72761442-A	rs72761442	0	72761442	intron_variant	0		1e-09	9		1.08	[1.05-1.10]	Affymetrix, Illumina [NR]	N
72	rs4727618	7	104903659	rs4580973	2017-08-16	28540026	Anney RJL	2017-05-22	Mol Autism	www.ncbi.nlm.nih.gov/pubmed/28540026	Meta-analysis of GWAS of over 16,000 individuals with autism spectrum disorder highlights a novel locus at 10q24.32 and a significant overlap with schizophrenia.	Autism spectrum disorder or schizophrenia	schizophrenia cases and controls (see Ripke, 2014), up to 6,197 European ancestry ASD cases, up to 7,377 European ancestry controls, up to 1,190 ASD cases, up to 1,190 controls	NA	7q22.3	KMT2E, KMT2E-AS1, LHFPL3, LHFPL3-AS2, LINC01004, SRPK2	SRPK2			6733			rs4580973-A	rs4580973	0	4580973	intron_variant	0		3e-10	9.52288		1.06	[1.04-1.09]	Affymetrix, Illumina [NR]	N
112	rs4148863	12	123665113	rs2851447	2017-08-16	28540026	Anney RJL	2017-05-22	Mol Autism	www.ncbi.nlm.nih.gov/pubmed/28540026	Meta-analysis of GWAS of over 16,000 individuals with autism spectrum disorder highlights a novel locus at 10q24.32 and a significant overlap with schizophrenia.	Autism spectrum disorder or schizophrenia	schizophrenia cases and controls (see Ripke, 2014), up to 6,197 European ancestry ASD cases, up to 7,377 European ancestry controls, up to 1,190 ASD cases, up to 1,190 controls	NA	12q24.31	ABCB9, ARL6IP4, C12orf65, CDK2AP1, KMT5A, LOC100507091, MIR4304, MIR8072, MPHOSPH9, OGFOD2, PITPNM2, RILPL2, SBNO1	MPHOSPH9			10198			rs2851447-?	rs2851447	0	2851447	intron_variant	0		8e-12	11.0969		1.07527	[1.05-1.1]	Affymetrix, Illumina [NR]	N
143	rs5995757	22	40000313	rs5995756	2017-08-16	28540026	Anney RJL	2017-05-22	Mol Autism	www.ncbi.nlm.nih.gov/pubmed/28540026	Meta-analysis of GWAS of over 16,000 individuals with autism spectrum disorder highlights a novel locus at 10q24.32 and a significant overlap with schizophrenia.	Autism spectrum disorder or schizophrenia	schizophrenia cases and controls (see Ripke, 2014), up to 6,197 European ancestry ASD cases, up to 7,377 European ancestry controls, up to 1,190 ASD cases, up to 1,190 controls	NA	22q13.1	CACNA1I	CACNA1I			8911			rs5995756-T	rs5995756	0	5995756	intron_variant	0		4e-09	8.39794		1.06	[1.04-1.08]	Affymetrix, Illumina [NR]	N
11	rs4506495	1	98502934	rs1625579	2013-06-06	23453885	Smoller JW	2013-02-27	Lancet	www.ncbi.nlm.nih.gov/pubmed/23453885	Identification of risk loci with shared effects on five major psychiatric disorders: a genome-wide analysis.	Autism spectrum disorder, attention deficit-hyperactivity disorder, bipolar disorder, major depressive disorder, and schizophrenia (combined)	6,990 European ancestry Bipolar disorder cases, 9,227 European ancestry Major depressive disorder cases, 9,379 European ancestry Schizophrenia cases, 161 European ancestry Autism spectrum disorder cases, 4,788 European ancestry Autism spectrum disorder trio cases, 840 European ancestry Attention deficit-hyperactivity disorder cases, 1,947 European ancestry Attention defcit-hyperactivity disorder …	NA	1p21.3	DPYD, MIR137	MIR137HG			400765			rs1625579-?	rs1625579	0	1625579	intron_variant	0	0.801	2e-11	10.699	(Modelling analysis)			NR [1252901] (imputed)	N
62	rs9401593	6	98553894	rs1487441	2017-03-10	27329760	Hou L	2016-06-21	Hum Mol Genet	www.ncbi.nlm.nih.gov/pubmed/27329760	Genome-wide association study of 40,000 individuals identifies two novel loci associated with bipolar disorder.	Bipolar disorder	7,647 European ancestry cases, 27,303 European ancestry controls	2,137 European ancestry cases, 3,168 European ancestry controls	6q16.1	POU3F2, MIR2113	MIR2113 - EIF4EBP2P3	100302164	100190924		81397	72642	rs1487441-G	rs1487441	0	1487441	intron_variant	1	0.51	3e-08	7.52288		1.12	[1.08-1.15]	Affymetrix, Illumina [9692718] (imputed)	N
62	rs9401593	6	98576223	rs12202969	2014-10-22	24618891	MÃ¼hleisen	2014-03-11	Nat Commun	www.ncbi.nlm.nih.gov/pubmed/24618891	Genome-wide association study reveals two new risk loci for bipolar disorder.	Bipolar disorder	9,747 European ancestry cases, 14,278 European ancestry controls	NA	6q16.1	POU3F2, MIR2113	MIR2113 - EIF4EBP2P3	100302164	100190924		103726	50313	rs12202969-A	rs12202969	0	12202969	intron_variant	1	NR	1e-08	8		1.12	[NR]	Illumina [2267487] (imputed)	N
85	rs10429582	9	23347865	rs12553324	2017-03-10	27329760	Hou L	2016-06-21	Hum Mol Genet	www.ncbi.nlm.nih.gov/pubmed/27329760	Genome-wide association study of 40,000 individuals identifies two novel loci associated with bipolar disorder.	Bipolar disorder	7,647 European ancestry cases, 27,303 European ancestry controls	2,137 European ancestry cases, 3,168 European ancestry controls	9p21.3	intergenic	LOC107987055 - LOC105369298	107987055	105369298		242692	134873	rs12553324-C	rs12553324	0	12553324	intron_variant	1	0.59	6e-09	8.22185		1.12	[1.07-1.16]	Affymetrix, Illumina [9692718] (imputed)	N
34	rs62262084	3	47927484	rs319690	2011-10-11	21909110	Wain LV	2011-09-11	Nat Genet	www.ncbi.nlm.nih.gov/pubmed/21909110	Genome-wide association study identifies six new loci influencing pulse pressure and mean arterial pressure.	Blood pressure	74,064 European ancestry individuals	48,607 European ancestry individuals	3p21.31	MAP4	MAP4			4134			rs319690-T	rs319690	0	319690	intron_variant	0	0.51	3e-08	7.52288	(Mean Arterial Pressure)	0.297	[0.20-0.40] mmHg increase	Affymetrix, Illumina, Perlegen [NR] (imputed)	N
35	rs13090388	3	49701983	rs9858542	2017-07-18	28240269	Suhre K	2017-02-27	Nat Commun	www.ncbi.nlm.nih.gov/pubmed/28240269	Connecting genetic risk to disease end points through the human blood plasma proteome.	Blood protein levels	997 European ancestry individuals	338 Arab, South Asian and Filipino ancestry individuals	3p21.31	MST1, AMT, APEH, BSN, GPX1, NICN1, DAG1, RNF123, RHOA, RHOA-IT1, TCTA, RNA5SP130, BSN-AS2, BSN-AS1, AC099668.1, AC099668.5	BSN			8927			rs9858542-A	rs9858542	0	9858542	synonymous_variant	0	0.278169	1e-242	242	(Hepatocyte growth factor-like protein)	1.299	[1.24-1.36] unit decrease	Affymetrix [509946]	N
127	rs240702	16	28889486	rs3888190	2017-08-10	28443625	Justice AE	2017-04-26	Nat Commun	www.ncbi.nlm.nih.gov/pubmed/28443625	Genome-wide meta-analysis of 241,258 adults accounting for smoking behaviour identifies novel loci for obesity traits.	BMI (adjusted for smoking behaviour)	98,173 European ancestry women, 64,373 European ancestry men, 5,829 European ancestry individuals, 10,500 African American/Afro-Caribbean ancestry women, 2,706 African American/Afro-Caribbean ancestry men, 1,030 Indian Asian ancestry women, 7,648 Indian Asian ancestry men, 1,793 Filipino ancestry women, 2,944 Hispanic/Latino ancestry women, 1,764 Hispanic/Latino ancestry men	21,496 European ancestry women, 24,385 European ancestry men, 118,364 European ancestry individuals, 2,326 African American/Afro-Caribbean ancestry women, 855 African American/Afro-Caribbean ancestry men	16p11.2	ATP2A1	SH2B1 - ATP2A1	25970	487		3952	323	rs3888190-A	rs3888190	0	3888190	upstream_gene_variant	1	0.3835	2e-18	17.699		0.029	[0.023-0.035] kg/m2 increase	Affymetrix, Illumina, Perlegen [up to 2800000] (imputed)	N
127	rs240702	16	28889486	rs3888190	2017-08-10	28443625	Justice AE	2017-04-26	Nat Commun	www.ncbi.nlm.nih.gov/pubmed/28443625	Genome-wide meta-analysis of 241,258 adults accounting for smoking behaviour identifies novel loci for obesity traits.	BMI (adjusted for smoking behaviour)	98,173 European ancestry women, 64,373 European ancestry men, 5,829 European ancestry individuals, 10,500 African American/Afro-Caribbean ancestry women, 2,706 African American/Afro-Caribbean ancestry men, 1,030 Indian Asian ancestry women, 7,648 Indian Asian ancestry men, 1,793 Filipino ancestry women, 2,944 Hispanic/Latino ancestry women, 1,764 Hispanic/Latino ancestry men	21,496 European ancestry women, 24,385 European ancestry men, 118,364 European ancestry individuals, 2,326 African American/Afro-Caribbean ancestry women, 855 African American/Afro-Caribbean ancestry men	16p11.2	ATP2A1	SH2B1 - ATP2A1	25970	487		3952	323	rs3888190-A	rs3888190	0	3888190	upstream_gene_variant	1	0.3835	6e-10	9.22185	(women)	0.0262	[0.018-0.034] kg/m2 increase	Affymetrix, Illumina, Perlegen [up to 2800000] (imputed)	N
127	rs240702	16	28889486	rs3888190	2017-08-10	28443625	Justice AE	2017-04-26	Nat Commun	www.ncbi.nlm.nih.gov/pubmed/28443625	Genome-wide meta-analysis of 241,258 adults accounting for smoking behaviour identifies novel loci for obesity traits.	BMI (adjusted for smoking behaviour)	98,173 European ancestry women, 64,373 European ancestry men, 5,829 European ancestry individuals, 10,500 African American/Afro-Caribbean ancestry women, 2,706 African American/Afro-Caribbean ancestry men, 1,030 Indian Asian ancestry women, 7,648 Indian Asian ancestry men, 1,793 Filipino ancestry women, 2,944 Hispanic/Latino ancestry women, 1,764 Hispanic/Latino ancestry men	21,496 European ancestry women, 24,385 European ancestry men, 118,364 European ancestry individuals, 2,326 African American/Afro-Caribbean ancestry women, 855 African American/Afro-Caribbean ancestry men	16p11.2	ATP2A1	SH2B1 - ATP2A1	25970	487		3952	323	rs3888190-A	rs3888190	0	3888190	upstream_gene_variant	1	0.3835	6e-11	10.2218	(men)	0.0319	[0.022-0.042] kg/m2 increase	Affymetrix, Illumina, Perlegen [up to 2800000] (imputed)	N
132	rs4800490	18	21104888	rs1808579	2017-08-10	28443625	Justice AE	2017-04-26	Nat Commun	www.ncbi.nlm.nih.gov/pubmed/28443625	Genome-wide meta-analysis of 241,258 adults accounting for smoking behaviour identifies novel loci for obesity traits.	BMI (adjusted for smoking behaviour)	98,173 European ancestry women, 64,373 European ancestry men, 5,829 European ancestry individuals, 10,500 African American/Afro-Caribbean ancestry women, 2,706 African American/Afro-Caribbean ancestry men, 1,030 Indian Asian ancestry women, 7,648 Indian Asian ancestry men, 1,793 Filipino ancestry women, 2,944 Hispanic/Latino ancestry women, 1,764 Hispanic/Latino ancestry men	21,496 European ancestry women, 24,385 European ancestry men, 118,364 European ancestry individuals, 2,326 African American/Afro-Caribbean ancestry women, 855 African American/Afro-Caribbean ancestry men	18q11.2	C18orf8	NPC1, C18orf8			4864, 29919			rs1808579-T	rs1808579	0	1808579	intron_variant	0	0.4656	1e-06	6	(women)	0.0216	[0.013-0.03] kg/m2 decrease	Affymetrix, Illumina, Perlegen [up to 2800000] (imputed)	N
132	rs4800490	18	21104888	rs1808579	2017-08-10	28443625	Justice AE	2017-04-26	Nat Commun	www.ncbi.nlm.nih.gov/pubmed/28443625	Genome-wide meta-analysis of 241,258 adults accounting for smoking behaviour identifies novel loci for obesity traits.	BMI (adjusted for smoking behaviour)	98,173 European ancestry women, 64,373 European ancestry men, 5,829 European ancestry individuals, 10,500 African American/Afro-Caribbean ancestry women, 2,706 African American/Afro-Caribbean ancestry men, 1,030 Indian Asian ancestry women, 7,648 Indian Asian ancestry men, 1,793 Filipino ancestry women, 2,944 Hispanic/Latino ancestry women, 1,764 Hispanic/Latino ancestry men	21,496 European ancestry women, 24,385 European ancestry men, 118,364 European ancestry individuals, 2,326 African American/Afro-Caribbean ancestry women, 855 African American/Afro-Caribbean ancestry men	18q11.2	C18orf8	NPC1, C18orf8			4864, 29919			rs1808579-T	rs1808579	0	1808579	intron_variant	0	0.4656	8e-06	5.09691		0.0152	[0.0085-0.0219] kg/m2 decrease	Affymetrix, Illumina, Perlegen [up to 2800000] (imputed)	N
127	rs240702	16	28889486	rs3888190	2017-08-10	28443625	Justice AE	2017-04-26	Nat Commun	www.ncbi.nlm.nih.gov/pubmed/28443625	Genome-wide meta-analysis of 241,258 adults accounting for smoking behaviour identifies novel loci for obesity traits.	BMI in non-smokers	77,279 European ancestry women, 47,280 European ancestry men, 4,856 European ancestry individuals, 8,799 African American/Afro-Caribbean ancestry women, 1,803 African American/Afro-Caribbean ancestry men, 1,020 Indian Asian ancestry women, 6,691 Indian Asian ancestry men, 1,526 Filipino ancestry women, 2,469 Hispanic/Latino ancestry women, 1,318 Hispanic/Latino ancestry men	16,011 European ancestry women, 17,912 European ancestry men, 105,218 European ancestry individuals, 2,073 African American/Afro-Caribbean ancestry women, 647 African American/Afro-Caribbean ancestry men	16p11.2	ATP2A1	SH2B1 - ATP2A1	25970	487		3952	323	rs3888190-A	rs3888190	0	3888190	upstream_gene_variant	1	0.3835	1e-10	10	(men)	0.0355	[0.025-0.046] kg/m2 increase	Affymetrix, Illumina, Perlegen [up to 2800000] (imputed)	N
127	rs240702	16	28889486	rs3888190	2017-08-10	28443625	Justice AE	2017-04-26	Nat Commun	www.ncbi.nlm.nih.gov/pubmed/28443625	Genome-wide meta-analysis of 241,258 adults accounting for smoking behaviour identifies novel loci for obesity traits.	BMI in non-smokers	77,279 European ancestry women, 47,280 European ancestry men, 4,856 European ancestry individuals, 8,799 African American/Afro-Caribbean ancestry women, 1,803 African American/Afro-Caribbean ancestry men, 1,020 Indian Asian ancestry women, 6,691 Indian Asian ancestry men, 1,526 Filipino ancestry women, 2,469 Hispanic/Latino ancestry women, 1,318 Hispanic/Latino ancestry men	16,011 European ancestry women, 17,912 European ancestry men, 105,218 European ancestry individuals, 2,073 African American/Afro-Caribbean ancestry women, 647 African American/Afro-Caribbean ancestry men	16p11.2	ATP2A1	SH2B1 - ATP2A1	25970	487		3952	323	rs3888190-A	rs3888190	0	3888190	upstream_gene_variant	1	0.3835	2e-07	6.69897	(women)	0.0247	[0.015-0.034] kg/m2 increase	Affymetrix, Illumina, Perlegen [up to 2800000] (imputed)	N
127	rs240702	16	28889486	rs3888190	2017-08-10	28443625	Justice AE	2017-04-26	Nat Commun	www.ncbi.nlm.nih.gov/pubmed/28443625	Genome-wide meta-analysis of 241,258 adults accounting for smoking behaviour identifies novel loci for obesity traits.	BMI in non-smokers	77,279 European ancestry women, 47,280 European ancestry men, 4,856 European ancestry individuals, 8,799 African American/Afro-Caribbean ancestry women, 1,803 African American/Afro-Caribbean ancestry men, 1,020 Indian Asian ancestry women, 6,691 Indian Asian ancestry men, 1,526 Filipino ancestry women, 2,469 Hispanic/Latino ancestry women, 1,318 Hispanic/Latino ancestry men	16,011 European ancestry women, 17,912 European ancestry men, 105,218 European ancestry individuals, 2,073 African American/Afro-Caribbean ancestry women, 647 African American/Afro-Caribbean ancestry men	16p11.2	ATP2A1	SH2B1 - ATP2A1	25970	487		3952	323	rs3888190-A	rs3888190	0	3888190	upstream_gene_variant	1	0.3835	4e-15	14.3979		0.0294	[0.022-0.037] kg/m2 increase	Affymetrix, Illumina, Perlegen [up to 2800000] (imputed)	N
127	rs240702	16	28855727	rs4788099	2016-12-08	26833246	Lu Y	2016-02-01	Nat Commun	www.ncbi.nlm.nih.gov/pubmed/26833246	New loci for body fat percentage reveal link between adiposity and cardiometabolic disease risk.	Body fat percentage	Up to 31,457 European ancestry men, up to 35,030 European ancestry women, up to 8,259 Indian Asian ancestry men, up to 1,030 Indian Asian ancestry women, 973 Korean ancestry men, 1,360 Korean ancestry women, 154 African American men, 262 African American women	Up to 12,480 European ancestry men, up to 10,055 European ancestry women, 315 Jamaican ancestry men, 774 Jamaican ancestry women	16p11.2	TUFM, ATXN2L, SBK1, SULT1A2	TUFM			7284			rs4788099-G	rs4788099	0	4788099	intron_variant	0	0.38	1e-08	8		0.027	[0.017-0.037] body fat % increase	Affymetrix, Illumina, Perlegen [at least 1958375] (imputed)	N
127	rs240702	16	28855727	rs4788099	2016-12-08	26833246	Lu Y	2016-02-01	Nat Commun	www.ncbi.nlm.nih.gov/pubmed/26833246	New loci for body fat percentage reveal link between adiposity and cardiometabolic disease risk.	Body fat percentage	Up to 31,457 European ancestry men, up to 35,030 European ancestry women, up to 8,259 Indian Asian ancestry men, up to 1,030 Indian Asian ancestry women, 973 Korean ancestry men, 1,360 Korean ancestry women, 154 African American men, 262 African American women	Up to 12,480 European ancestry men, up to 10,055 European ancestry women, 315 Jamaican ancestry men, 774 Jamaican ancestry women	16p11.2	TUFM, ATXN2L, SBK1, SULT1A2	TUFM			7284			rs4788099-G	rs4788099	0	4788099	intron_variant	0	0.38	7e-07	6.1549	(men)	0.032	[0.019-0.045] body fat % increase	Affymetrix, Illumina, Perlegen [at least 1958375] (imputed)	N
127	rs240702	16	28855727	rs4788099	2016-12-08	26833246	Lu Y	2016-02-01	Nat Commun	www.ncbi.nlm.nih.gov/pubmed/26833246	New loci for body fat percentage reveal link between adiposity and cardiometabolic disease risk.	Body fat percentage	Up to 31,457 European ancestry men, up to 35,030 European ancestry women, up to 8,259 Indian Asian ancestry men, up to 1,030 Indian Asian ancestry women, 973 Korean ancestry men, 1,360 Korean ancestry women, 154 African American men, 262 African American women	Up to 12,480 European ancestry men, up to 10,055 European ancestry women, 315 Jamaican ancestry men, 774 Jamaican ancestry women	16p11.2	TUFM, SH2B1	TUFM			7284			rs4788099-G	rs4788099	0	4788099	intron_variant	0	0.4	5e-06	5.30103	(European men)	0.031	[0.017-0.045] body fat % increase	Affymetrix, Illumina, Perlegen [at least 1958375] (imputed)	N
127	rs240702	16	28855727	rs4788099	2016-12-08	26833246	Lu Y	2016-02-01	Nat Commun	www.ncbi.nlm.nih.gov/pubmed/26833246	New loci for body fat percentage reveal link between adiposity and cardiometabolic disease risk.	Body fat percentage	Up to 31,457 European ancestry men, up to 35,030 European ancestry women, up to 8,259 Indian Asian ancestry men, up to 1,030 Indian Asian ancestry women, 973 Korean ancestry men, 1,360 Korean ancestry women, 154 African American men, 262 African American women	Up to 12,480 European ancestry men, up to 10,055 European ancestry women, 315 Jamaican ancestry men, 774 Jamaican ancestry women	16p11.2	TUFM, SH2B1	TUFM			7284			rs4788099-G	rs4788099	0	4788099	intron_variant	0	0.4	8e-08	7.09691	(European)	0.026	[0.016-0.036] body fat % increase	Affymetrix, Illumina, Perlegen [at least 1958375] (imputed)	N
8	rs12754946	1	78048331	rs17381664	2017-08-18	28448500	Graff M	2017-04-27	PLoS Genet	www.ncbi.nlm.nih.gov/pubmed/28448500	Genome-wide physical activity interactions in adiposity - A meta-analysis of 200,452 adults.	Body mass index	2,518 African American women, 86,278 European ancestry women, 1,773 Filipino ancestry women, 1,030 Indian ancestry women, 1,457 African American men, 55,137 European ancestry men, 7,648 Indian ancestry men, 5,527 European ancestry individuals	6,244 African American women, 17,531 European ancestry women, 329 African American men, 19,956 European ancestry men	1p31.1	ZZZ3	ZZZ3			26009			rs17381664-C	rs17381664	0	17381664	intron_variant	0	0.3793	1e-08	8		0.0211	[0.014-0.028] kg/m2 increase	Affymetrix, Illumina, Perlegen [~ 2500000] (imputed)	N
8	rs12754946	1	78048331	rs17381664	2017-08-18	28448500	Graff M	2017-04-27	PLoS Genet	www.ncbi.nlm.nih.gov/pubmed/28448500	Genome-wide physical activity interactions in adiposity - A meta-analysis of 200,452 adults.	Body mass index	2,518 African American women, 86,278 European ancestry women, 1,773 Filipino ancestry women, 1,030 Indian ancestry women, 1,457 African American men, 55,137 European ancestry men, 7,648 Indian ancestry men, 5,527 European ancestry individuals	6,244 African American women, 17,531 European ancestry women, 329 African American men, 19,956 European ancestry men	1p31.1	ZZZ3	ZZZ3			26009			rs17381664-C	rs17381664	0	17381664	intron_variant	0	0.3793	3e-08	7.52288	(women)	0.0263	[0.017-0.036] kg/m2 increase	Affymetrix, Illumina, Perlegen [~ 2500000] (imputed)	N
8	rs12754946	1	78048331	rs17381664	2017-08-18	28448500	Graff M	2017-04-27	PLoS Genet	www.ncbi.nlm.nih.gov/pubmed/28448500	Genome-wide physical activity interactions in adiposity - A meta-analysis of 200,452 adults.	Body mass index	2,518 African American women, 86,278 European ancestry women, 1,773 Filipino ancestry women, 1,030 Indian ancestry women, 1,457 African American men, 55,137 European ancestry men, 7,648 Indian ancestry men, 5,527 European ancestry individuals	6,244 African American women, 17,531 European ancestry women, 329 African American men, 19,956 European ancestry men	1p31.1	ZZZ3	ZZZ3			26009			rs17381664-C	rs17381664	0	17381664	intron_variant	0	0.3883	3e-08	7.52288	(EA, women)	0.027	[0.017-0.037] kg/m2 increase	Affymetrix, Illumina, Perlegen [~ 2500000] (imputed)	N
8	rs12754946	1	78048331	rs17381664	2017-08-18	28448500	Graff M	2017-04-27	PLoS Genet	www.ncbi.nlm.nih.gov/pubmed/28448500	Genome-wide physical activity interactions in adiposity - A meta-analysis of 200,452 adults.	Body mass index	2,518 African American women, 86,278 European ancestry women, 1,773 Filipino ancestry women, 1,030 Indian ancestry women, 1,457 African American men, 55,137 European ancestry men, 7,648 Indian ancestry men, 5,527 European ancestry individuals	6,244 African American women, 17,531 European ancestry women, 329 African American men, 19,956 European ancestry men	1p31.1	ZZZ3	ZZZ3			26009			rs17381664-C	rs17381664	0	17381664	intron_variant	0	0.3883	4e-09	8.39794	(EA)	0.0228	[0.015-0.03] kg/m2 increase	Affymetrix, Illumina, Perlegen [~ 2500000] (imputed)	N
35	rs3774745	3	49971514	rs7613875	2016-01-27	25673413	Locke AE	2015-02-12	Nature	www.ncbi.nlm.nih.gov/pubmed/25673413	Genetic studies of body mass index yield new insights for obesity biology.	Body mass index	up to 104,666 European ancestry male individuals, up to 132,115 European ancestry female individuals, 370 African American male individuals, 517 African American female individuals, 512 Hispanic male individuals, 764 Hispanic female individuals	up to 48,274 European ancestry male individuals, up to 39,864 European ancestry female individuals, 2,441 African American or Afro-Caribbean male individuals, 6,314 African American or Afro-Caribbean female individuals, 919 Filipino male individuals, 828 Filipino female individuals, 205 Seychelles male individuals, 287 Seychelles female individuals, 2,964 South Asian ancestry male individuals, 65…	3p21.31	MON1A	MON1A - RBM6	84315	10180		4069	5957	rs7613875-A	rs7613875	0	7613875	upstream_gene_variant	1	0.53	1e-06	6	(EA, men)	0.021	[0.012-0.029] kg/m2 increase	Affymetrix, Illumina [2550021]	N
35	rs3774745	3	49971514	rs7613875	2016-01-27	25673413	Locke AE	2015-02-12	Nature	www.ncbi.nlm.nih.gov/pubmed/25673413	Genetic studies of body mass index yield new insights for obesity biology.	Body mass index	up to 104,666 European ancestry male individuals, up to 132,115 European ancestry female individuals, 370 African American male individuals, 517 African American female individuals, 512 Hispanic male individuals, 764 Hispanic female individuals	up to 48,274 European ancestry male individuals, up to 39,864 European ancestry female individuals, 2,441 African American or Afro-Caribbean male individuals, 6,314 African American or Afro-Caribbean female individuals, 919 Filipino male individuals, 828 Filipino female individuals, 205 Seychelles male individuals, 287 Seychelles female individuals, 2,964 South Asian ancestry male individuals, 65…	3p21.31	MON1A	MON1A - RBM6	84315	10180		4069	5957	rs7613875-A	rs7613875	0	7613875	upstream_gene_variant	1	0.53	7e-07	6.1549	(EA)	0.016	[0.0095-0.0221] kg/m2 increase	Affymetrix, Illumina [2550021]	N
35	rs3774745	3	49971514	rs7613875	2016-01-27	25673413	Locke AE	2015-02-12	Nature	www.ncbi.nlm.nih.gov/pubmed/25673413	Genetic studies of body mass index yield new insights for obesity biology.	Body mass index	up to 104,666 European ancestry male individuals, up to 132,115 European ancestry female individuals, 370 African American male individuals, 517 African American female individuals, 512 Hispanic male individuals, 764 Hispanic female individuals	up to 48,274 European ancestry male individuals, up to 39,864 European ancestry female individuals, 2,441 African American or Afro-Caribbean male individuals, 6,314 African American or Afro-Caribbean female individuals, 919 Filipino male individuals, 828 Filipino female individuals, 205 Seychelles male individuals, 287 Seychelles female individuals, 2,964 South Asian ancestry male individuals, 65…	3p21.31	MON1A	MON1A - RBM6	84315	10180		4069	5957	rs7613875-A	rs7613875	0	7613875	upstream_gene_variant	1	0.531	5e-07	6.30103		0.016	[0.0095-0.0217] kg/m2 increase	Affymetrix, Illumina [2550021]	N
35	rs3774745	3	49971514	rs7613875	2017-10-27	28892062	Akiyama M	2017-09-11	Nat Genet	www.ncbi.nlm.nih.gov/pubmed/28892062	Genome-wide association study identifies 112 new loci for body mass index in the Japanese population.	Body mass index	up to 72,390 Japanese ancestry women, up to 85,894 Japanese ancestry men	up to 10,048 Japanese ancestry women, up to 5,098 Japanese ancestry men, up to 181,999 European ancestry women, up to 140,155 European ancestry controls	3p21.31	MON1A, RBM6	MON1A - RBM6	84315	10180		4069	5957	rs7613875-A	rs7613875	0	7613875	upstream_gene_variant	1	0.52	4e-09	8.39794		0.016	[0.01-0.022] kg/m2 increase	Illumina [6108953] (imputed)	N
38	rs3911063	3	85886077	rs12495178	2017-10-27	28892062	Akiyama M	2017-09-11	Nat Genet	www.ncbi.nlm.nih.gov/pubmed/28892062	Genome-wide association study identifies 112 new loci for body mass index in the Japanese population.	Body mass index	up to 72,390 Japanese ancestry women, up to 85,894 Japanese ancestry men	up to 10,048 Japanese ancestry women, up to 5,098 Japanese ancestry men, up to 181,999 European ancestry women, up to 140,155 European ancestry controls	3p12.1	CADM2	CADM2			253559			rs12495178-C	rs12495178	0	12495178	intron_variant	0	0.37	3e-09	8.52288		0.014	[0.01-0.018] kg/m2 decrease	Illumina [6108953] (imputed)	N
49	rs4583848	5	60733933	rs7720894	2017-10-27	28892062	Akiyama M	2017-09-11	Nat Genet	www.ncbi.nlm.nih.gov/pubmed/28892062	Genome-wide association study identifies 112 new loci for body mass index in the Japanese population.	Body mass index	up to 72,390 Japanese ancestry women, up to 85,894 Japanese ancestry men	up to 10,048 Japanese ancestry women, up to 5,098 Japanese ancestry men, up to 181,999 European ancestry women, up to 140,155 European ancestry controls	5q12.1	ZSWIM6	ZSWIM6			57688			rs7720894-C	rs7720894	0	7720894	intron_variant	0	0.48	3e-08	7.52288		0.015	[0.0091-0.0209] kg/m2 decrease	Illumina [6108953] (imputed)	N
53	rs6452793	5	87697533	rs6870983	2016-01-27	25673413	Locke AE	2015-02-12	Nature	www.ncbi.nlm.nih.gov/pubmed/25673413	Genetic studies of body mass index yield new insights for obesity biology.	Body mass index	up to 104,666 European ancestry male individuals, up to 132,115 European ancestry female individuals, 370 African American male individuals, 517 African American female individuals, 512 Hispanic male individuals, 764 Hispanic female individuals	up to 48,274 European ancestry male individuals, up to 39,864 European ancestry female individuals, 2,441 African American or Afro-Caribbean male individuals, 6,314 African American or Afro-Caribbean female individuals, 919 Filipino male individuals, 828 Filipino female individuals, 205 Seychelles male individuals, 287 Seychelles female individuals, 2,964 South Asian ancestry male individuals, 65…	5q14.3	LOC100505894	TMEM161B-AS1			100505894			rs6870983-C	rs6870983	0	6870983	intron_variant	0	0.768	8e-07	6.09691		0.017	[0.01-0.024] kg/m2 increase	Affymetrix, Illumina [2550021]	N
53	rs6452793	5	87697533	rs6870983	2016-01-27	25673413	Locke AE	2015-02-12	Nature	www.ncbi.nlm.nih.gov/pubmed/25673413	Genetic studies of body mass index yield new insights for obesity biology.	Body mass index	up to 104,666 European ancestry male individuals, up to 132,115 European ancestry female individuals, 370 African American male individuals, 517 African American female individuals, 512 Hispanic male individuals, 764 Hispanic female individuals	up to 48,274 European ancestry male individuals, up to 39,864 European ancestry female individuals, 2,441 African American or Afro-Caribbean male individuals, 6,314 African American or Afro-Caribbean female individuals, 919 Filipino male individuals, 828 Filipino female individuals, 205 Seychelles male individuals, 287 Seychelles female individuals, 2,964 South Asian ancestry male individuals, 65…	5q14.3	LOC100505894	TMEM161B-AS1			100505894			rs6870983-C	rs6870983	0	6870983	intron_variant	0	0.782	4e-07	6.39794	(EA)	0.018	[0.011-0.025] kg/m2 increase	Affymetrix, Illumina [2550021]	N
53	rs6452793	5	87697533	rs6870983	2017-08-18	28448500	Graff M	2017-04-27	PLoS Genet	www.ncbi.nlm.nih.gov/pubmed/28448500	Genome-wide physical activity interactions in adiposity - A meta-analysis of 200,452 adults.	Body mass index	2,518 African American women, 86,278 European ancestry women, 1,773 Filipino ancestry women, 1,030 Indian ancestry women, 1,457 African American men, 55,137 European ancestry men, 7,648 Indian ancestry men, 5,527 European ancestry individuals	6,244 African American women, 17,531 European ancestry women, 329 African American men, 19,956 European ancestry men	5q14.3	LOC645323	TMEM161B-AS1			100505894			rs6870983-C	rs6870983	0	6870983	intron_variant	0	0.7591	4e-08	7.39794		0.0227	[0.015-0.031] kg/m2 increase	Affymetrix, Illumina, Perlegen [~ 2500000] (imputed)	N
53	rs6452793	5	87697533	rs6870983	2017-08-18	28448500	Graff M	2017-04-27	PLoS Genet	www.ncbi.nlm.nih.gov/pubmed/28448500	Genome-wide physical activity interactions in adiposity - A meta-analysis of 200,452 adults.	Body mass index	2,518 African American women, 86,278 European ancestry women, 1,773 Filipino ancestry women, 1,030 Indian ancestry women, 1,457 African American men, 55,137 European ancestry men, 7,648 Indian ancestry men, 5,527 European ancestry individuals	6,244 African American women, 17,531 European ancestry women, 329 African American men, 19,956 European ancestry men	5q14.3	LOC645323	TMEM161B-AS1			100505894			rs6870983-C	rs6870983	0	6870983	intron_variant	0	0.7798	3e-08	7.52288	(EA)	0.0248	[0.016-0.034] kg/m2 increase	Affymetrix, Illumina, Perlegen [~ 2500000] (imputed)	N
57	rs329120	5	133861756	rs329120	2017-10-27	28892062	Akiyama M	2017-09-11	Nat Genet	www.ncbi.nlm.nih.gov/pubmed/28892062	Genome-wide association study identifies 112 new loci for body mass index in the Japanese population.	Body mass index	up to 72,390 Japanese ancestry women, up to 85,894 Japanese ancestry men	up to 10,048 Japanese ancestry women, up to 5,098 Japanese ancestry men, up to 181,999 European ancestry women, up to 140,155 European ancestry controls	5q31.1	JADE2	JADE2			23338			rs329120-T	rs329120	0	329120	intron_variant	0	0.372	4e-08	7.39794	(Japanese)	0.019	[0.011-0.027] kg/m2 decrease	Illumina [6108953] (imputed)	N
57	rs329120	5	133864599	rs329122	2017-10-27	28892062	Akiyama M	2017-09-11	Nat Genet	www.ncbi.nlm.nih.gov/pubmed/28892062	Genome-wide association study identifies 112 new loci for body mass index in the Japanese population.	Body mass index	up to 72,390 Japanese ancestry women, up to 85,894 Japanese ancestry men	up to 10,048 Japanese ancestry women, up to 5,098 Japanese ancestry men, up to 181,999 European ancestry women, up to 140,155 European ancestry controls	5q31.1	JADE2	JADE2			23338			rs329122-A	rs329122	0	329122	intron_variant	0	0.43	6e-08	7.22185		0.013	[0.0091-0.0169] kg/m2 decrease	Illumina [6108953] (imputed)	N
73	rs10953765	7	114334957	rs12705981	2016-01-27	25673413	Locke AE	2015-02-12	Nature	www.ncbi.nlm.nih.gov/pubmed/25673413	Genetic studies of body mass index yield new insights for obesity biology.	Body mass index	up to 104,666 European ancestry male individuals, up to 132,115 European ancestry female individuals, 370 African American male individuals, 517 African American female individuals, 512 Hispanic male individuals, 764 Hispanic female individuals	up to 48,274 European ancestry male individuals, up to 39,864 European ancestry female individuals, 2,441 African American or Afro-Caribbean male individuals, 6,314 African American or Afro-Caribbean female individuals, 919 Filipino male individuals, 828 Filipino female individuals, 205 Seychelles male individuals, 287 Seychelles female individuals, 2,964 South Asian ancestry male individuals, 65…	7q31.1	FOXP2	FOXP2 - MDFIC	93986	29969		1130	227252	rs12705981-C	rs12705981	0	12705981	downstream_gene_variant	1	0.458	5e-06	5.30103	(EA, women)	0.021	[0.012-0.03] kg/m2 increase	Affymetrix, Illumina [2550021]	N
85	rs4557790	9	23356935	rs10811901	2017-10-27	28892062	Akiyama M	2017-09-11	Nat Genet	www.ncbi.nlm.nih.gov/pubmed/28892062	Genome-wide association study identifies 112 new loci for body mass index in the Japanese population.	Body mass index	up to 72,390 Japanese ancestry women, up to 85,894 Japanese ancestry men	up to 10,048 Japanese ancestry women, up to 5,098 Japanese ancestry men, up to 181,999 European ancestry women, up to 140,155 European ancestry controls	9p21.3	LINC01239, LOC101929563	LOC107987055 - LOC105369298	107987055	105369298		251762	125803	rs10811901-A	rs10811901	0	10811901	intron_variant	1	0.62	1e-08	8		0.015	[0.0091-0.0209] kg/m2 increase	Illumina [6108953] (imputed)	N
94	rs7924036	10	65314711	rs2163188	2017-10-27	28892062	Akiyama M	2017-09-11	Nat Genet	www.ncbi.nlm.nih.gov/pubmed/28892062	Genome-wide association study identifies 112 new loci for body mass index in the Japanese population.	Body mass index	up to 72,390 Japanese ancestry women, up to 85,894 Japanese ancestry men	up to 10,048 Japanese ancestry women, up to 5,098 Japanese ancestry men, up to 181,999 European ancestry women, up to 140,155 European ancestry controls	10q21.3	REEP3	REEP3			221035			rs2163188-C	rs2163188	0	2163188	intron_variant	0	0.5	2e-08	7.69897		0.015	[0.0091-0.0209] kg/m2 increase	Illumina [6108953] (imputed)	N
94	rs7924036	10	65318766	rs10761785	2016-01-27	25673413	Locke AE	2015-02-12	Nature	www.ncbi.nlm.nih.gov/pubmed/25673413	Genetic studies of body mass index yield new insights for obesity biology.	Body mass index	up to 104,666 European ancestry male individuals, up to 132,115 European ancestry female individuals, 370 African American male individuals, 517 African American female individuals, 512 Hispanic male individuals, 764 Hispanic female individuals	up to 48,274 European ancestry male individuals, up to 39,864 European ancestry female individuals, 2,441 African American or Afro-Caribbean male individuals, 6,314 African American or Afro-Caribbean female individuals, 919 Filipino male individuals, 828 Filipino female individuals, 205 Seychelles male individuals, 287 Seychelles female individuals, 2,964 South Asian ancestry male individuals, 65…	10q21.3	REEP3	REEP3			221035			rs10761785-G	rs10761785	0	10761785	intron_variant	0	0.486	3e-06	5.52288	(EA, women)	0.019	[0.011-0.026] kg/m2 increase	Affymetrix, Illumina [2550021]	N
102	rs58249351	11	72444583	rs7123876	2017-10-27	28892062	Akiyama M	2017-09-11	Nat Genet	www.ncbi.nlm.nih.gov/pubmed/28892062	Genome-wide association study identifies 112 new loci for body mass index in the Japanese population.	Body mass index	up to 72,390 Japanese ancestry women, up to 85,894 Japanese ancestry men	up to 10,048 Japanese ancestry women, up to 5,098 Japanese ancestry men, up to 181,999 European ancestry women, up to 140,155 European ancestry controls	11q13.4	ARAP1	ARAP1			116985			rs7123876-T	rs7123876	0	7123876	intron_variant	0	0.28	1e-08	8	(Male)	0.02	[0.012-0.028] kg/m2 increase	Illumina [6108953] (imputed)	N
127	rs240702	16	28538640	rs62034325	2017-10-27	28892062	Akiyama M	2017-09-11	Nat Genet	www.ncbi.nlm.nih.gov/pubmed/28892062	Genome-wide association study identifies 112 new loci for body mass index in the Japanese population.	Body mass index	up to 72,390 Japanese ancestry women, up to 85,894 Japanese ancestry men	up to 10,048 Japanese ancestry women, up to 5,098 Japanese ancestry men, up to 181,999 European ancestry women, up to 140,155 European ancestry controls	16p11.2	IL27, NUPR1	IL27 - NUPR1	246778	26471		589	10022	rs62034325-G	rs62034325	0	62034325	intergenic_variant	1	0.127	4e-10	9.39794	(Japanese)	0.032	[0.022-0.042] kg/m2 increase	Illumina [6108953] (imputed)	N
127	rs240702	16	28825605	rs2008514	2017-08-18	28448500	Graff M	2017-04-27	PLoS Genet	www.ncbi.nlm.nih.gov/pubmed/28448500	Genome-wide physical activity interactions in adiposity - A meta-analysis of 200,452 adults.	Body mass index	2,518 African American women, 86,278 European ancestry women, 1,773 Filipino ancestry women, 1,030 Indian ancestry women, 1,457 African American men, 55,137 European ancestry men, 7,648 Indian ancestry men, 5,527 European ancestry individuals	6,244 African American women, 17,531 European ancestry women, 329 African American men, 19,956 European ancestry men	16p11.2	ATXN2L	RPS15AP33			100271654			rs2008514-A	rs2008514	0	2008514	non_coding_transcript_exon_variant	0	0.3886	1e-10	10	(men)	0.0339	[0.024-0.044] kg/m2 increase	Affymetrix, Illumina, Perlegen [~ 2500000] (imputed)	N
127	rs240702	16	28825605	rs2008514	2017-08-18	28448500	Graff M	2017-04-27	PLoS Genet	www.ncbi.nlm.nih.gov/pubmed/28448500	Genome-wide physical activity interactions in adiposity - A meta-analysis of 200,452 adults.	Body mass index	2,518 African American women, 86,278 European ancestry women, 1,773 Filipino ancestry women, 1,030 Indian ancestry women, 1,457 African American men, 55,137 European ancestry men, 7,648 Indian ancestry men, 5,527 European ancestry individuals	6,244 African American women, 17,531 European ancestry women, 329 African American men, 19,956 European ancestry men	16p11.2	ATXN2L	RPS15AP33			100271654			rs2008514-A	rs2008514	0	2008514	non_coding_transcript_exon_variant	0	0.3886	2e-17	16.699		0.0307	[0.024-0.038] kg/m2 increase	Affymetrix, Illumina, Perlegen [~ 2500000] (imputed)	N
127	rs240702	16	28825605	rs2008514	2017-08-18	28448500	Graff M	2017-04-27	PLoS Genet	www.ncbi.nlm.nih.gov/pubmed/28448500	Genome-wide physical activity interactions in adiposity - A meta-analysis of 200,452 adults.	Body mass index	2,518 African American women, 86,278 European ancestry women, 1,773 Filipino ancestry women, 1,030 Indian ancestry women, 1,457 African American men, 55,137 European ancestry men, 7,648 Indian ancestry men, 5,527 European ancestry individuals	6,244 African American women, 17,531 European ancestry women, 329 African American men, 19,956 European ancestry men	16p11.2	ATXN2L	RPS15AP33			100271654			rs2008514-A	rs2008514	0	2008514	non_coding_transcript_exon_variant	0	0.3983	2e-09	8.69897	(EA, men)	0.0333	[0.023-0.044] kg/m2 increase	Affymetrix, Illumina, Perlegen [~ 2500000] (imputed)	N
127	rs240702	16	28848668	rs12325113	2017-08-18	28448500	Graff M	2017-04-27	PLoS Genet	www.ncbi.nlm.nih.gov/pubmed/28448500	Genome-wide physical activity interactions in adiposity - A meta-analysis of 200,452 adults.	Body mass index	2,518 African American women, 86,278 European ancestry women, 1,773 Filipino ancestry women, 1,030 Indian ancestry women, 1,457 African American men, 55,137 European ancestry men, 7,648 Indian ancestry men, 5,527 European ancestry individuals	6,244 African American women, 17,531 European ancestry women, 329 African American men, 19,956 European ancestry men	16p11.2	SH2B1, ATXN2L	ATXN2L - TUFM	11273	7284		110	5064	rs12325113-C	rs12325113	0	12325113	upstream_gene_variant	1	0.3965	2e-15	14.699	(EA)	0.0301	[0.023-0.038] kg/m2 increase	Affymetrix, Illumina, Perlegen [~ 2500000] (imputed)	N
127	rs240702	16	28848668	rs12325113	2017-08-18	28448500	Graff M	2017-04-27	PLoS Genet	www.ncbi.nlm.nih.gov/pubmed/28448500	Genome-wide physical activity interactions in adiposity - A meta-analysis of 200,452 adults.	Body mass index	2,518 African American women, 86,278 European ancestry women, 1,773 Filipino ancestry women, 1,030 Indian ancestry women, 1,457 African American men, 55,137 European ancestry men, 7,648 Indian ancestry men, 5,527 European ancestry individuals	6,244 African American women, 17,531 European ancestry women, 329 African American men, 19,956 European ancestry men	16p11.2	SH2B1, ATXN2L	ATXN2L - TUFM	11273	7284		110	5064	rs12325113-C	rs12325113	0	12325113	upstream_gene_variant	1	0.3965	3e-08	7.52288	(EA, women)	0.027	[0.017-0.037] kg/m2 increase	Affymetrix, Illumina, Perlegen [~ 2500000] (imputed)	N
127	rs240702	16	28873398	rs4788102	2017-08-18	28448500	Graff M	2017-04-27	PLoS Genet	www.ncbi.nlm.nih.gov/pubmed/28448500	Genome-wide physical activity interactions in adiposity - A meta-analysis of 200,452 adults.	Body mass index	2,518 African American women, 86,278 European ancestry women, 1,773 Filipino ancestry women, 1,030 Indian ancestry women, 1,457 African American men, 55,137 European ancestry men, 7,648 Indian ancestry men, 5,527 European ancestry individuals	6,244 African American women, 17,531 European ancestry women, 329 African American men, 19,956 European ancestry men	16p11.2	SH2B1	SH2B1			25970			rs4788102-A	rs4788102	0	4788102	intron_variant	0	0.3865	9e-10	9.04576	(women)	0.0283	[0.019-0.037] kg/m2 increase	Affymetrix, Illumina, Perlegen [~ 2500000] (imputed)	N
127	rs240702	16	28883241	rs7498665	2009-01-12	19079261	Willer CJ	2008-12-14	Nat Genet	www.ncbi.nlm.nih.gov/pubmed/19079261	Six new loci associated with body mass index highlight a neuronal influence on body weight regulation.	Body mass index	32,387 European ancestry individuals	59,082 European ancestry individuals	16p11.2	SH2B1	SH2B1			25970			rs7498665-G	rs7498665	0	7498665	missense_variant	0	0.41	5e-11	10.301		0.15	[0.08-0.21] kg/m2 increase	Affymetrix, Illumina [2399588] (imputed)	N
127	rs240702	16	28883241	rs7498665	2009-01-15	19079260	Thorleifsson G	2008-12-14	Nat Genet	www.ncbi.nlm.nih.gov/pubmed/19079260	Genome-wide association yields new sequence variants at seven loci that associate with measures of obesity.	Body mass index	72,598 European ancestry individuals, 1,160 African American individuals	Up to 11,036 European ancestry individuals, 32,615 individuals	16p11.2	ATP2A1, SH2B1	SH2B1			25970			rs7498665-G	rs7498665	0	7498665	missense_variant	0	0.44	3e-10	9.52288		3.63	[2.49-4.77] % SD increase	Illumina [305846]	N
127	rs240702	16	28885659	rs7359397	2010-11-17	20935630	Speliotes EK	2010-10-10	Nat Genet	www.ncbi.nlm.nih.gov/pubmed/20935630	Association analyses of 249,796 individuals reveal 18 new loci associated with body mass index.	Body mass index	Up to 123,865 European ancestry individuals	Up to 125,931 European ancestry individuals	16p11.2	APOB48R, SULT1A2, AC138894.2, ATXN2L, TUFM, SH2B1	SH2B1 - ATP2A1	25970	487		125	4150	rs7359397-T	rs7359397	0	7359397	upstream_gene_variant	1	0.4	2e-20	19.699		0.15	[0.11-0.19] kg/m2 increase	Affymetrix, Illumina, Perlegen [~ 2800000] (imputed)	N
127	rs240702	16	28889486	rs3888190	2016-01-27	25673413	Locke AE	2015-02-12	Nature	www.ncbi.nlm.nih.gov/pubmed/25673413	Genetic studies of body mass index yield new insights for obesity biology.	Body mass index	up to 104,666 European ancestry male individuals, up to 132,115 European ancestry female individuals, 370 African American male individuals, 517 African American female individuals, 512 Hispanic male individuals, 764 Hispanic female individuals	up to 48,274 European ancestry male individuals, up to 39,864 European ancestry female individuals, 2,441 African American or Afro-Caribbean male individuals, 6,314 African American or Afro-Caribbean female individuals, 919 Filipino male individuals, 828 Filipino female individuals, 205 Seychelles male individuals, 287 Seychelles female individuals, 2,964 South Asian ancestry male individuals, 65…	16p11.2	ATP2A1	SH2B1 - ATP2A1	25970	487		3952	323	rs3888190-A	rs3888190	0	3888190	upstream_gene_variant	1	0.397	3e-25	24.5229		0.031	[0.025-0.037] kg/m2 increase	Affymetrix, Illumina [2550021]	N
127	rs240702	16	28889486	rs3888190	2016-01-27	25673413	Locke AE	2015-02-12	Nature	www.ncbi.nlm.nih.gov/pubmed/25673413	Genetic studies of body mass index yield new insights for obesity biology.	Body mass index	up to 104,666 European ancestry male individuals, up to 132,115 European ancestry female individuals, 370 African American male individuals, 517 African American female individuals, 512 Hispanic male individuals, 764 Hispanic female individuals	up to 48,274 European ancestry male individuals, up to 39,864 European ancestry female individuals, 2,441 African American or Afro-Caribbean male individuals, 6,314 African American or Afro-Caribbean female individuals, 919 Filipino male individuals, 828 Filipino female individuals, 205 Seychelles male individuals, 287 Seychelles female individuals, 2,964 South Asian ancestry male individuals, 65…	16p11.2	ATP2A1	SH2B1 - ATP2A1	25970	487		3952	323	rs3888190-A	rs3888190	0	3888190	upstream_gene_variant	1	0.402	1e-17	17	(EA, men)	0.035	[0.027-0.043] kg/m2 increase	Affymetrix, Illumina [2550021]	N
127	rs240702	16	28889486	rs3888190	2016-01-27	25673413	Locke AE	2015-02-12	Nature	www.ncbi.nlm.nih.gov/pubmed/25673413	Genetic studies of body mass index yield new insights for obesity biology.	Body mass index	up to 104,666 European ancestry male individuals, up to 132,115 European ancestry female individuals, 370 African American male individuals, 517 African American female individuals, 512 Hispanic male individuals, 764 Hispanic female individuals	up to 48,274 European ancestry male individuals, up to 39,864 European ancestry female individuals, 2,441 African American or Afro-Caribbean male individuals, 6,314 African American or Afro-Caribbean female individuals, 919 Filipino male individuals, 828 Filipino female individuals, 205 Seychelles male individuals, 287 Seychelles female individuals, 2,964 South Asian ancestry male individuals, 65…	16p11.2	ATP2A1	SH2B1 - ATP2A1	25970	487		3952	323	rs3888190-A	rs3888190	0	3888190	upstream_gene_variant	1	0.403	3e-23	22.5229	(EA)	0.031	[0.025-0.037] kg/m2 increase	Affymetrix, Illumina [2550021]	N
127	rs240702	16	28889486	rs3888190	2016-01-27	25673413	Locke AE	2015-02-12	Nature	www.ncbi.nlm.nih.gov/pubmed/25673413	Genetic studies of body mass index yield new insights for obesity biology.	Body mass index	up to 104,666 European ancestry male individuals, up to 132,115 European ancestry female individuals, 370 African American male individuals, 517 African American female individuals, 512 Hispanic male individuals, 764 Hispanic female individuals	up to 48,274 European ancestry male individuals, up to 39,864 European ancestry female individuals, 2,441 African American or Afro-Caribbean male individuals, 6,314 African American or Afro-Caribbean female individuals, 919 Filipino male individuals, 828 Filipino female individuals, 205 Seychelles male individuals, 287 Seychelles female individuals, 2,964 South Asian ancestry male individuals, 65…	16p11.2	ATP2A1	SH2B1 - ATP2A1	25970	487		3952	323	rs3888190-A	rs3888190	0	3888190	upstream_gene_variant	1	0.403	4e-12	11.3979	(EA, women)	0.028	[0.02-0.035] kg/m2 increase	Affymetrix, Illumina [2550021]	N
127	rs240702	16	28889486	rs3888190	2017-10-27	28892062	Akiyama M	2017-09-11	Nat Genet	www.ncbi.nlm.nih.gov/pubmed/28892062	Genome-wide association study identifies 112 new loci for body mass index in the Japanese population.	Body mass index	up to 72,390 Japanese ancestry women, up to 85,894 Japanese ancestry men	up to 10,048 Japanese ancestry women, up to 5,098 Japanese ancestry men, up to 181,999 European ancestry women, up to 140,155 European ancestry controls	16p11.2	ATP2A1, ATP2A1-AS1	SH2B1 - ATP2A1	25970	487		3952	323	rs3888190-A	rs3888190	0	3888190	upstream_gene_variant	1	0.34	2e-31	30.699		0.031	[0.025-0.037] kg/m2 increase	Illumina [6108953] (imputed)	N
132	rs4800490	18	21104888	rs1808579	2016-01-27	25673413	Locke AE	2015-02-12	Nature	www.ncbi.nlm.nih.gov/pubmed/25673413	Genetic studies of body mass index yield new insights for obesity biology.	Body mass index	up to 104,666 European ancestry male individuals, up to 132,115 European ancestry female individuals, 370 African American male individuals, 517 African American female individuals, 512 Hispanic male individuals, 764 Hispanic female individuals	up to 48,274 European ancestry male individuals, up to 39,864 European ancestry female individuals, 2,441 African American or Afro-Caribbean male individuals, 6,314 African American or Afro-Caribbean female individuals, 919 Filipino male individuals, 828 Filipino female individuals, 205 Seychelles male individuals, 287 Seychelles female individuals, 2,964 South Asian ancestry male individuals, 65…	18q11.2	C18orf8	NPC1, C18orf8			4864, 29919			rs1808579-C	rs1808579	0	1808579	intron_variant	0	0.534	1e-08	8	(EA, women)	0.022	[0.015-0.03] kg/m2 increase	Affymetrix, Illumina [2550021]	N
132	rs4800490	18	21104888	rs1808579	2016-01-27	25673413	Locke AE	2015-02-12	Nature	www.ncbi.nlm.nih.gov/pubmed/25673413	Genetic studies of body mass index yield new insights for obesity biology.	Body mass index	up to 104,666 European ancestry male individuals, up to 132,115 European ancestry female individuals, 370 African American male individuals, 517 African American female individuals, 512 Hispanic male individuals, 764 Hispanic female individuals	up to 48,274 European ancestry male individuals, up to 39,864 European ancestry female individuals, 2,441 African American or Afro-Caribbean male individuals, 6,314 African American or Afro-Caribbean female individuals, 919 Filipino male individuals, 828 Filipino female individuals, 205 Seychelles male individuals, 287 Seychelles female individuals, 2,964 South Asian ancestry male individuals, 65…	18q11.2	C18orf8	NPC1, C18orf8			4864, 29919			rs1808579-C	rs1808579	0	1808579	intron_variant	0	0.534	4e-08	7.39794		0.016	[0.01-0.022] kg/m2 increase	Affymetrix, Illumina [2550021]	N
132	rs4800490	18	21104888	rs1808579	2016-01-27	25673413	Locke AE	2015-02-12	Nature	www.ncbi.nlm.nih.gov/pubmed/25673413	Genetic studies of body mass index yield new insights for obesity biology.	Body mass index	up to 104,666 European ancestry male individuals, up to 132,115 European ancestry female individuals, 370 African American male individuals, 517 African American female individuals, 512 Hispanic male individuals, 764 Hispanic female individuals	up to 48,274 European ancestry male individuals, up to 39,864 European ancestry female individuals, 2,441 African American or Afro-Caribbean male individuals, 6,314 African American or Afro-Caribbean female individuals, 919 Filipino male individuals, 828 Filipino female individuals, 205 Seychelles male individuals, 287 Seychelles female individuals, 2,964 South Asian ancestry male individuals, 65…	18q11.2	C18orf8	NPC1, C18orf8			4864, 29919			rs1808579-C	rs1808579	0	1808579	intron_variant	0	0.534	4e-08	7.39794	(EA)	0.017	[0.011-0.023] kg/m2 increase	Affymetrix, Illumina [2550021]	N
135	rs60658082	18	50906031	rs11876941	2017-08-24	23192594	Velez Edwards DR	2012-11-29	Hum Genet	www.ncbi.nlm.nih.gov/pubmed/23192594	Gene-environment interactions and obesity traits among postmenopausal African-American and Hispanic women in the Women's Health Initiative SHARe Study.	Body mass index (ever vs never smoking interaction)	8,203 African American females, 3,484 Hispanic females	NA	18q21.2	DCC	DCC			1630			rs11876941-A	rs11876941	0	11876941	intron_variant	0	NR	5e-06	5.30103	(ever vs never smoking)	0.003	[NR] unit decrease	Affymetrix [706791]	N
8	rs12754946	1	78048331	rs17381664	2017-08-18	28448500	Graff M	2017-04-27	PLoS Genet	www.ncbi.nlm.nih.gov/pubmed/28448500	Genome-wide physical activity interactions in adiposity - A meta-analysis of 200,452 adults.	Body mass index (joint analysis main effects and physical activity interaction)	2,518 African American women, 86,278 European ancestry women, 1,773 Filipino ancestry women, 1,030 Indian ancestry women, 1,457 African American men, 55,137 European ancestry men, 7,648 Indian ancestry men, 5,527 European ancestry individuals	6,244 African American women, 17,531 European ancestry women, 329 African American men, 19,956 European ancestry men	1p31.1	ZZZ3	ZZZ3			26009			rs17381664-?	rs17381664	0	17381664	intron_variant	0	NR	1e-08	8	(EA)			Affymetrix, Illumina, Perlegen [~ 2500000] (imputed)	N
8	rs12754946	1	78048331	rs17381664	2017-08-18	28448500	Graff M	2017-04-27	PLoS Genet	www.ncbi.nlm.nih.gov/pubmed/28448500	Genome-wide physical activity interactions in adiposity - A meta-analysis of 200,452 adults.	Body mass index (joint analysis main effects and physical activity interaction)	2,518 African American women, 86,278 European ancestry women, 1,773 Filipino ancestry women, 1,030 Indian ancestry women, 1,457 African American men, 55,137 European ancestry men, 7,648 Indian ancestry men, 5,527 European ancestry individuals	6,244 African American women, 17,531 European ancestry women, 329 African American men, 19,956 European ancestry men	1p31.1	ZZZ3	ZZZ3			26009			rs17381664-?	rs17381664	0	17381664	intron_variant	0	NR	2e-07	6.69897				Affymetrix, Illumina, Perlegen [~ 2500000] (imputed)	N
8	rs12754946	1	78048331	rs17381664	2017-08-18	28448500	Graff M	2017-04-27	PLoS Genet	www.ncbi.nlm.nih.gov/pubmed/28448500	Genome-wide physical activity interactions in adiposity - A meta-analysis of 200,452 adults.	Body mass index (joint analysis main effects and physical activity interaction)	2,518 African American women, 86,278 European ancestry women, 1,773 Filipino ancestry women, 1,030 Indian ancestry women, 1,457 African American men, 55,137 European ancestry men, 7,648 Indian ancestry men, 5,527 European ancestry individuals	6,244 African American women, 17,531 European ancestry women, 329 African American men, 19,956 European ancestry men	1p31.1	ZZZ3	ZZZ3			26009			rs17381664-?	rs17381664	0	17381664	intron_variant	0	NR	2e-07	6.69897	(EA, women)			Affymetrix, Illumina, Perlegen [~ 2500000] (imputed)	N
8	rs12754946	1	78048331	rs17381664	2017-08-18	28448500	Graff M	2017-04-27	PLoS Genet	www.ncbi.nlm.nih.gov/pubmed/28448500	Genome-wide physical activity interactions in adiposity - A meta-analysis of 200,452 adults.	Body mass index (joint analysis main effects and physical activity interaction)	2,518 African American women, 86,278 European ancestry women, 1,773 Filipino ancestry women, 1,030 Indian ancestry women, 1,457 African American men, 55,137 European ancestry men, 7,648 Indian ancestry men, 5,527 European ancestry individuals	6,244 African American women, 17,531 European ancestry women, 329 African American men, 19,956 European ancestry men	1p31.1	ZZZ3	ZZZ3			26009			rs17381664-?	rs17381664	0	17381664	intron_variant	0	NR	4e-07	6.39794	(women)			Affymetrix, Illumina, Perlegen [~ 2500000] (imputed)	N
53	rs6452793	5	87697533	rs6870983	2017-08-18	28448500	Graff M	2017-04-27	PLoS Genet	www.ncbi.nlm.nih.gov/pubmed/28448500	Genome-wide physical activity interactions in adiposity - A meta-analysis of 200,452 adults.	Body mass index (joint analysis main effects and physical activity interaction)	2,518 African American women, 86,278 European ancestry women, 1,773 Filipino ancestry women, 1,030 Indian ancestry women, 1,457 African American men, 55,137 European ancestry men, 7,648 Indian ancestry men, 5,527 European ancestry individuals	6,244 African American women, 17,531 European ancestry women, 329 African American men, 19,956 European ancestry men	5q14.3	LOC645323	TMEM161B-AS1			100505894			rs6870983-?	rs6870983	0	6870983	intron_variant	0	NR	1e-07	7	(EA)			Affymetrix, Illumina, Perlegen [~ 2500000] (imputed)	N
53	rs6452793	5	87697533	rs6870983	2017-08-18	28448500	Graff M	2017-04-27	PLoS Genet	www.ncbi.nlm.nih.gov/pubmed/28448500	Genome-wide physical activity interactions in adiposity - A meta-analysis of 200,452 adults.	Body mass index (joint analysis main effects and physical activity interaction)	2,518 African American women, 86,278 European ancestry women, 1,773 Filipino ancestry women, 1,030 Indian ancestry women, 1,457 African American men, 55,137 European ancestry men, 7,648 Indian ancestry men, 5,527 European ancestry individuals	6,244 African American women, 17,531 European ancestry women, 329 African American men, 19,956 European ancestry men	5q14.3	LOC645323	TMEM161B-AS1			100505894			rs6870983-?	rs6870983	0	6870983	intron_variant	0	NR	8e-07	6.09691				Affymetrix, Illumina, Perlegen [~ 2500000] (imputed)	N
127	rs240702	16	28825605	rs2008514	2017-08-18	28448500	Graff M	2017-04-27	PLoS Genet	www.ncbi.nlm.nih.gov/pubmed/28448500	Genome-wide physical activity interactions in adiposity - A meta-analysis of 200,452 adults.	Body mass index (joint analysis main effects and physical activity interaction)	2,518 African American women, 86,278 European ancestry women, 1,773 Filipino ancestry women, 1,030 Indian ancestry women, 1,457 African American men, 55,137 European ancestry men, 7,648 Indian ancestry men, 5,527 European ancestry individuals	6,244 African American women, 17,531 European ancestry women, 329 African American men, 19,956 European ancestry men	16p11.2	ATXN2L	RPS15AP33			100271654			rs2008514-?	rs2008514	0	2008514	non_coding_transcript_exon_variant	0	NR	8e-10	9.09691	(men)			Affymetrix, Illumina, Perlegen [~ 2500000] (imputed)	N
127	rs240702	16	28848668	rs12325113	2017-08-18	28448500	Graff M	2017-04-27	PLoS Genet	www.ncbi.nlm.nih.gov/pubmed/28448500	Genome-wide physical activity interactions in adiposity - A meta-analysis of 200,452 adults.	Body mass index (joint analysis main effects and physical activity interaction)	2,518 African American women, 86,278 European ancestry women, 1,773 Filipino ancestry women, 1,030 Indian ancestry women, 1,457 African American men, 55,137 European ancestry men, 7,648 Indian ancestry men, 5,527 European ancestry individuals	6,244 African American women, 17,531 European ancestry women, 329 African American men, 19,956 European ancestry men	16p11.2	SH2B1, ATXN2L	ATXN2L - TUFM	11273	7284		110	5064	rs12325113-?	rs12325113	0	12325113	upstream_gene_variant	1	NR	2e-07	6.69897	(EA, women)			Affymetrix, Illumina, Perlegen [~ 2500000] (imputed)	N
127	rs240702	16	28848668	rs12325113	2017-08-18	28448500	Graff M	2017-04-27	PLoS Genet	www.ncbi.nlm.nih.gov/pubmed/28448500	Genome-wide physical activity interactions in adiposity - A meta-analysis of 200,452 adults.	Body mass index (joint analysis main effects and physical activity interaction)	2,518 African American women, 86,278 European ancestry women, 1,773 Filipino ancestry women, 1,030 Indian ancestry women, 1,457 African American men, 55,137 European ancestry men, 7,648 Indian ancestry men, 5,527 European ancestry individuals	6,244 African American women, 17,531 European ancestry women, 329 African American men, 19,956 European ancestry men	16p11.2	SH2B1, ATXN2L	ATXN2L - TUFM	11273	7284		110	5064	rs12325113-?	rs12325113	0	12325113	upstream_gene_variant	1	NR	9e-15	14.0458	(EA)			Affymetrix, Illumina, Perlegen [~ 2500000] (imputed)	N
127	rs240702	16	28873398	rs4788102	2017-08-18	28448500	Graff M	2017-04-27	PLoS Genet	www.ncbi.nlm.nih.gov/pubmed/28448500	Genome-wide physical activity interactions in adiposity - A meta-analysis of 200,452 adults.	Body mass index (joint analysis main effects and physical activity interaction)	2,518 African American women, 86,278 European ancestry women, 1,773 Filipino ancestry women, 1,030 Indian ancestry women, 1,457 African American men, 55,137 European ancestry men, 7,648 Indian ancestry men, 5,527 European ancestry individuals	6,244 African American women, 17,531 European ancestry women, 329 African American men, 19,956 European ancestry men	16p11.2	SH2B1	SH2B1			25970			rs4788102-?	rs4788102	0	4788102	intron_variant	0	NR	1e-16	16				Affymetrix, Illumina, Perlegen [~ 2500000] (imputed)	N
127	rs240702	16	28873398	rs4788102	2017-08-18	28448500	Graff M	2017-04-27	PLoS Genet	www.ncbi.nlm.nih.gov/pubmed/28448500	Genome-wide physical activity interactions in adiposity - A meta-analysis of 200,452 adults.	Body mass index (joint analysis main effects and physical activity interaction)	2,518 African American women, 86,278 European ancestry women, 1,773 Filipino ancestry women, 1,030 Indian ancestry women, 1,457 African American men, 55,137 European ancestry men, 7,648 Indian ancestry men, 5,527 European ancestry individuals	6,244 African American women, 17,531 European ancestry women, 329 African American men, 19,956 European ancestry men	16p11.2	SH2B1	SH2B1			25970			rs4788102-?	rs4788102	0	4788102	intron_variant	0	NR	2e-09	8.69897	(women)			Affymetrix, Illumina, Perlegen [~ 2500000] (imputed)	N
127	rs240702	16	28889486	rs3888190	2017-08-10	28443625	Justice AE	2017-04-26	Nat Commun	www.ncbi.nlm.nih.gov/pubmed/28443625	Genome-wide meta-analysis of 241,258 adults accounting for smoking behaviour identifies novel loci for obesity traits.	Body mass index (joint analysis main effects and smoking interaction)	98,173 European ancestry women, 64,373 European ancestry men, 5,829 European ancestry individuals, 10,500 African American/Afro-Caribbean ancestry women, 2,706 African American/Afro-Caribbean ancestry men, 1,030 Indian Asian ancestry women, 7,648 Indian Asian ancestry men, 1,793 Filipino ancestry women, 2,944 Hispanic/Latino ancestry women, 1,764 Hispanic/Latino ancestry men	21,496 European ancestry women, 24,385 European ancestry men, 118,364 European ancestry individuals, 2,326 African American/Afro-Caribbean ancestry women, 855 African American/Afro-Caribbean ancestry men	16p11.2	ATP2A1	SH2B1 - ATP2A1	25970	487		3952	323	rs3888190-A	rs3888190	0	3888190	upstream_gene_variant	1	0.3835	2e-11	10.699	(men)			Affymetrix, Illumina, Perlegen [up to 2800000] (imputed)	N
127	rs240702	16	28889486	rs3888190	2017-08-10	28443625	Justice AE	2017-04-26	Nat Commun	www.ncbi.nlm.nih.gov/pubmed/28443625	Genome-wide meta-analysis of 241,258 adults accounting for smoking behaviour identifies novel loci for obesity traits.	Body mass index (joint analysis main effects and smoking interaction)	98,173 European ancestry women, 64,373 European ancestry men, 5,829 European ancestry individuals, 10,500 African American/Afro-Caribbean ancestry women, 2,706 African American/Afro-Caribbean ancestry men, 1,030 Indian Asian ancestry women, 7,648 Indian Asian ancestry men, 1,793 Filipino ancestry women, 2,944 Hispanic/Latino ancestry women, 1,764 Hispanic/Latino ancestry men	21,496 European ancestry women, 24,385 European ancestry men, 118,364 European ancestry individuals, 2,326 African American/Afro-Caribbean ancestry women, 855 African American/Afro-Caribbean ancestry men	16p11.2	ATP2A1	SH2B1 - ATP2A1	25970	487		3952	323	rs3888190-A	rs3888190	0	3888190	upstream_gene_variant	1	0.3835	3e-08	7.52288	(women)			Affymetrix, Illumina, Perlegen [up to 2800000] (imputed)	N
127	rs240702	16	28889486	rs3888190	2017-08-10	28443625	Justice AE	2017-04-26	Nat Commun	www.ncbi.nlm.nih.gov/pubmed/28443625	Genome-wide meta-analysis of 241,258 adults accounting for smoking behaviour identifies novel loci for obesity traits.	Body mass index (joint analysis main effects and smoking interaction)	98,173 European ancestry women, 64,373 European ancestry men, 5,829 European ancestry individuals, 10,500 African American/Afro-Caribbean ancestry women, 2,706 African American/Afro-Caribbean ancestry men, 1,030 Indian Asian ancestry women, 7,648 Indian Asian ancestry men, 1,793 Filipino ancestry women, 2,944 Hispanic/Latino ancestry women, 1,764 Hispanic/Latino ancestry men	21,496 European ancestry women, 24,385 European ancestry men, 118,364 European ancestry individuals, 2,326 African American/Afro-Caribbean ancestry women, 855 African American/Afro-Caribbean ancestry men	16p11.2	ATP2A1	SH2B1 - ATP2A1	25970	487		3952	323	rs3888190-A	rs3888190	0	3888190	upstream_gene_variant	1	0.3835	6e-18	17.2218				Affymetrix, Illumina, Perlegen [up to 2800000] (imputed)	N
8	rs12754946	1	78048331	rs17381664	2017-08-18	28448500	Graff M	2017-04-27	PLoS Genet	www.ncbi.nlm.nih.gov/pubmed/28448500	Genome-wide physical activity interactions in adiposity - A meta-analysis of 200,452 adults.	Body mass index in physically active individuals	1,957 African American women, 1,773 Filipino ancestry women, 305 Indian ancestry women, 67,609 European ancestry women, 1,206 African American men, 2,029 Indian ancestry men, 43,399 European ancestry men, at least 4,819 European ancestry individuals	4,807 African American women, 12,347 European ancestry women, 265 African American men, 14,540 European ancestry men	1p31.1	ZZZ3	ZZZ3			26009			rs17381664-C	rs17381664	0	17381664	intron_variant	0	0.3793	2e-07	6.69897		0.0218	[0.014-0.03] kg/m2 increase	Affymetrix, Illumina, Perlegen [~ 2500000] (imputed)	N
8	rs12754946	1	78048331	rs17381664	2017-08-18	28448500	Graff M	2017-04-27	PLoS Genet	www.ncbi.nlm.nih.gov/pubmed/28448500	Genome-wide physical activity interactions in adiposity - A meta-analysis of 200,452 adults.	Body mass index in physically active individuals	1,957 African American women, 1,773 Filipino ancestry women, 305 Indian ancestry women, 67,609 European ancestry women, 1,206 African American men, 2,029 Indian ancestry men, 43,399 European ancestry men, at least 4,819 European ancestry individuals	4,807 African American women, 12,347 European ancestry women, 265 African American men, 14,540 European ancestry men	1p31.1	ZZZ3	ZZZ3			26009			rs17381664-C	rs17381664	0	17381664	intron_variant	0	0.3883	2e-07	6.69897	(EA)	0.0223	[0.014-0.031] kg/m2 increase	Affymetrix, Illumina, Perlegen [~ 2500000] (imputed)	N
53	rs6452793	5	87697533	rs6870983	2017-08-18	28448500	Graff M	2017-04-27	PLoS Genet	www.ncbi.nlm.nih.gov/pubmed/28448500	Genome-wide physical activity interactions in adiposity - A meta-analysis of 200,452 adults.	Body mass index in physically active individuals	1,957 African American women, 1,773 Filipino ancestry women, 305 Indian ancestry women, 67,609 European ancestry women, 1,206 African American men, 2,029 Indian ancestry men, 43,399 European ancestry men, at least 4,819 European ancestry individuals	4,807 African American women, 12,347 European ancestry women, 265 African American men, 14,540 European ancestry men	5q14.3	LOC645323	TMEM161B-AS1			100505894			rs6870983-C	rs6870983	0	6870983	intron_variant	0	0.7591	5e-06	5.30103		0.0215	[0.012-0.031] kg/m2 increase	Affymetrix, Illumina, Perlegen [~ 2500000] (imputed)	N
53	rs6452793	5	87697533	rs6870983	2017-08-18	28448500	Graff M	2017-04-27	PLoS Genet	www.ncbi.nlm.nih.gov/pubmed/28448500	Genome-wide physical activity interactions in adiposity - A meta-analysis of 200,452 adults.	Body mass index in physically active individuals	1,957 African American women, 1,773 Filipino ancestry women, 305 Indian ancestry women, 67,609 European ancestry women, 1,206 African American men, 2,029 Indian ancestry men, 43,399 European ancestry men, at least 4,819 European ancestry individuals	4,807 African American women, 12,347 European ancestry women, 265 African American men, 14,540 European ancestry men	5q14.3	LOC645323	TMEM161B-AS1			100505894			rs6870983-C	rs6870983	0	6870983	intron_variant	0	0.7798	7e-07	6.1549	(EA)	0.0246	[0.015-0.034] kg/m2 increase	Affymetrix, Illumina, Perlegen [~ 2500000] (imputed)	N
127	rs240702	16	28825605	rs2008514	2017-08-18	28448500	Graff M	2017-04-27	PLoS Genet	www.ncbi.nlm.nih.gov/pubmed/28448500	Genome-wide physical activity interactions in adiposity - A meta-analysis of 200,452 adults.	Body mass index in physically active individuals	1,957 African American women, 1,773 Filipino ancestry women, 305 Indian ancestry women, 67,609 European ancestry women, 1,206 African American men, 2,029 Indian ancestry men, 43,399 European ancestry men, at least 4,819 European ancestry individuals	4,807 African American women, 12,347 European ancestry women, 265 African American men, 14,540 European ancestry men	16p11.2	ATXN2L	RPS15AP33			100271654			rs2008514-A	rs2008514	0	2008514	non_coding_transcript_exon_variant	0	0.3937	1e-08	8	(men)	0.0346	[0.023-0.047] kg/m2 increase	Affymetrix, Illumina, Perlegen [~ 2500000] (imputed)	N
127	rs240702	16	28848668	rs12325113	2017-08-18	28448500	Graff M	2017-04-27	PLoS Genet	www.ncbi.nlm.nih.gov/pubmed/28448500	Genome-wide physical activity interactions in adiposity - A meta-analysis of 200,452 adults.	Body mass index in physically active individuals	1,957 African American women, 1,773 Filipino ancestry women, 305 Indian ancestry women, 67,609 European ancestry women, 1,206 African American men, 2,029 Indian ancestry men, 43,399 European ancestry men, at least 4,819 European ancestry individuals	4,807 African American women, 12,347 European ancestry women, 265 African American men, 14,540 European ancestry men	16p11.2	SH2B1, ATXN2L	ATXN2L - TUFM	11273	7284		110	5064	rs12325113-C	rs12325113	0	12325113	upstream_gene_variant	1	0.3945	2e-07	6.69897	(EA,women)	0.0282	[0.018-0.039] kg/m2 increase	Affymetrix, Illumina, Perlegen [~ 2500000] (imputed)	N
127	rs240702	16	28848668	rs12325113	2017-08-18	28448500	Graff M	2017-04-27	PLoS Genet	www.ncbi.nlm.nih.gov/pubmed/28448500	Genome-wide physical activity interactions in adiposity - A meta-analysis of 200,452 adults.	Body mass index in physically active individuals	1,957 African American women, 1,773 Filipino ancestry women, 305 Indian ancestry women, 67,609 European ancestry women, 1,206 African American men, 2,029 Indian ancestry men, 43,399 European ancestry men, at least 4,819 European ancestry individuals	4,807 African American women, 12,347 European ancestry women, 265 African American men, 14,540 European ancestry men	16p11.2	SH2B1, ATXN2L	ATXN2L - TUFM	11273	7284		110	5064	rs12325113-C	rs12325113	0	12325113	upstream_gene_variant	1	0.3965	2e-13	12.699	(EA)	0.0311	[0.023-0.039] kg/m2 increase	Affymetrix, Illumina, Perlegen [~ 2500000] (imputed)	N
127	rs240702	16	28873398	rs4788102	2017-08-18	28448500	Graff M	2017-04-27	PLoS Genet	www.ncbi.nlm.nih.gov/pubmed/28448500	Genome-wide physical activity interactions in adiposity - A meta-analysis of 200,452 adults.	Body mass index in physically active individuals	1,957 African American women, 1,773 Filipino ancestry women, 305 Indian ancestry women, 67,609 European ancestry women, 1,206 African American men, 2,029 Indian ancestry men, 43,399 European ancestry men, at least 4,819 European ancestry individuals	4,807 African American women, 12,347 European ancestry women, 265 African American men, 14,540 European ancestry men	16p11.2	SH2B1	SH2B1			25970			rs4788102-A	rs4788102	0	4788102	intron_variant	0	0.3817	1e-09	9	(women)	0.031	[0.021-0.041] kg/m2 increase	Affymetrix, Illumina, Perlegen [~ 2500000] (imputed)	N
127	rs240702	16	28873398	rs4788102	2017-08-18	28448500	Graff M	2017-04-27	PLoS Genet	www.ncbi.nlm.nih.gov/pubmed/28448500	Genome-wide physical activity interactions in adiposity - A meta-analysis of 200,452 adults.	Body mass index in physically active individuals	1,957 African American women, 1,773 Filipino ancestry women, 305 Indian ancestry women, 67,609 European ancestry women, 1,206 African American men, 2,029 Indian ancestry men, 43,399 European ancestry men, at least 4,819 European ancestry individuals	4,807 African American women, 12,347 European ancestry women, 265 African American men, 14,540 European ancestry men	16p11.2	SH2B1	SH2B1			25970			rs4788102-A	rs4788102	0	4788102	intron_variant	0	0.3865	8e-15	14.0969		0.0318	[0.024-0.04] kg/m2 increase	Affymetrix, Illumina, Perlegen [~ 2500000] (imputed)	N
130	rs16940672	17	43977827	rs1864325	2013-04-11	22504420	Estrada K	2012-04-15	Nat Genet	www.ncbi.nlm.nih.gov/pubmed/22504420	Genome-wide meta-analysis identifies 56 bone mineral density loci and reveals 14 loci associated with risk of fracture.	Bone mineral density	Up to 32,961 European and East Asian ancestry individuals	Up to 50,933 European and East Asian ancestry individuals	17q21.31	MAPT	MAPT			4137			rs1864325-T	rs1864325	0	1864325	intron_variant	0	0.22	5e-11	10.301	(LSBMD)	0.04	[NR] unit decrease	Affymetrix, Illumina [~ 2500000] (imputed)	N
65	rs9388490	6	126819699	rs4418209	2014-12-18	24945404	Kemp JP	2014-06-19	PLoS Genet	www.ncbi.nlm.nih.gov/pubmed/24945404	Phenotypic dissection of bone mineral density reveals skeletal site specificity and facilitates the identification of novel loci in the genetic regulation of bone mass attainment.	Bone mineral density (paediatric, skull)	7,976 European ancestry children, 289 Surinamese ancestry children, 300 Turkish ancestry children, 232 Moroccan ancestry children, 588 children	NA	6q22.32	CENPW, RSPO3	MIR588 - RNU6-200P	693173	106479655		13840	91734	rs4418209-T	rs4418209	0	4418209	intergenic_variant	1	0.53	1e-06	6		0.07	[0.031-0.109] unit increase	Illumina [~ 2500000] (imputed)	N
29	rs1878668	2	199601925	rs11893063	2013-10-18	20308991	Kim S	2010-03-23	Mol Psychiatry	www.ncbi.nlm.nih.gov/pubmed/20308991	Integrative genome-wide association analysis of cytoarchitectural abnormalities in the prefrontal cortex of psychiatric disorders.	Brain cytoarchitecture	14 European ancestry bipolar cases, 15 European ancestry depression cases, 13 European ancestry schizophrenia cases, 14 European ancestry controls	NA	2q33.1	SATB2, PLCL1	LOC105373831			105373831			rs11893063-?	rs11893063	0	11893063	intron_variant	0	0.46	2e-06	5.69897				Affymetrix [309531]	N
37	rs11714337	3	71532113	rs6805189	2017-11-30	29059683	Michailidou K	2017-10-23	Nature	www.ncbi.nlm.nih.gov/pubmed/29059683	Association analysis identifies 65 new breast cancer risk loci.	Breast cancer	76,192 European ancestry cases, 63,082 European ancestry controls	46,785 European ancestry cases, 42,892 European ancestry controls, 14,068 East Asian ancestry cases, 13,104 East Asian ancestry controls	3p13	FOXP1	FOXP1			27086			rs6805189-C	rs6805189	0	6805189	intron_variant	0	0.52	5e-08	7.30103	(EA)	1.03093	[1.01-1.05] (Oncoarray)	Illumina [~ 11800000] (imputed)	N
130	rs16940672	17	44018488	rs62061734	2017-11-30	29059683	Michailidou K	2017-10-23	Nature	www.ncbi.nlm.nih.gov/pubmed/29059683	Association analysis identifies 65 new breast cancer risk loci.	Breast cancer	76,192 European ancestry cases, 63,082 European ancestry controls	46,785 European ancestry cases, 42,892 European ancestry controls, 14,068 East Asian ancestry cases, 13,104 East Asian ancestry controls	17q21.31	NR	MAPT			4137			rs62061734-C	rs62061734	0	62061734	intron_variant	0	0.2103	8e-12	11.0969	(EA)	0.0526	[0.038-0.068] unit decrease	Illumina [~ 11800000] (imputed)	N
130	rs16940672	17	44865603	rs199498	2017-11-30	29059683	Michailidou K	2017-10-23	Nature	www.ncbi.nlm.nih.gov/pubmed/29059683	Association analysis identifies 65 new breast cancer risk loci.	Breast cancer	76,192 European ancestry cases, 63,082 European ancestry controls	46,785 European ancestry cases, 42,892 European ancestry controls, 14,068 East Asian ancestry cases, 13,104 East Asian ancestry controls	17q21.31	NR	WNT3			7473			rs199498-C	rs199498	0	199498	intron_variant	0	0.2094	2e-08	7.69897	(EA)	0.0433	[0.028-0.058] unit decrease	Illumina [~ 11800000] (imputed)	N
138	rs116712274	19	13268826	rs111730030	2017-11-30	29059683	Michailidou K	2017-10-23	Nature	www.ncbi.nlm.nih.gov/pubmed/29059683	Association analysis identifies 65 new breast cancer risk loci.	Breast cancer	76,192 European ancestry cases, 63,082 European ancestry controls	46,785 European ancestry cases, 42,892 European ancestry controls, 14,068 East Asian ancestry cases, 13,104 East Asian ancestry controls	19p13.13	NR	RPL12P42			100129394			rs111730030-T	rs111730030	0	111730030	intron_variant	0	0.0484	2e-08	7.69897	(EA)	0.0837	[0.054-0.113] unit increase	Illumina [~ 11800000] (imputed)	N
42	rs1391441	4	106061534	rs7679673	2017-02-03	27197191	Fehringer G	2016-04-20	Cancer Res	www.ncbi.nlm.nih.gov/pubmed/27197191	Cross-cancer genome-wide analysis of lung, ovary, breast, prostate and colorectal cancer reveals novel pleiotropic associations.	Cancer (pleiotropy)	5,020 European ancestry lung cancer cases, 3,718 European ancestry lung adenocarcinoma cases, 3,422 European ancestry lung squamous cell carcinoma cases, 15,414 European ancestry colorectal cancer cases, 10,809 European ancestry breast cancer cases, 4,939 European ancestry estrogen receptor negative breast cancer cases, 1,098 European ancestry ovarian cancer cases, 2,556 European ancestry serous …	NA	4q24	Intergenic	LOC100288146 - TET2	100288146	54790		36383	5498	rs7679673-A	rs7679673	0	7679673	intron_variant	1	NR	1e-10	10	(subset analysis)			Affymetrix, Illumina [9916564] (imputed)	N
130	rs16940672	17	44865439	rs2074404	2010-03-29	20190752	Dubois PC	2010-02-28	Nat Genet	www.ncbi.nlm.nih.gov/pubmed/20190752	Multiple common variants for celiac disease influencing immune gene expression.	Celiac disease	4,533 European ancestry cases, 10,750 European ancestry controls	4,918 European ancestry cases, 5,684 European ancestry controls	17q21.31	intergenic	WNT3			7473			rs2074404-?	rs2074404	0	2074404	intron_variant	0	0.75	1e-06	6		1.11	[1.06-1.16]	Illumina [292387]	N
42	rs1391441	4	106137033	rs2047409	2017-06-08	28166215	Hobbs BD	2017-02-06	Nat Genet	www.ncbi.nlm.nih.gov/pubmed/28166215	Genetic loci associated with chronic obstructive pulmonary disease overlap with loci for lung function and pulmonary fibrosis.	Chronic obstructive pulmonary disease	11,157 European ancestry cases, 36,699 European ancestry controls, 1,142 African American cases, 2,380 African American controls, 199 Korean ancestry cases, 6,741 Korean ancestry controls, 52 Hispanic cases, 548 Hispanic controls.	12,051 European ancestry cases, 11,111 European ancestry controls, 153 Korean ancestry cases, 205 Korean ancestry controls.	4q24	TET2	TET2-AS1, TET2			104384744, 54790			rs2047409-A	rs2047409	0	2047409	intron_variant	0	0.62	2e-13	12.699		1.12	[1.08-1.15]	Affymetrix, Illumina [NR] (imputed)	N
127	rs240702	16	28593347	rs17707300	2017-06-08	28166215	Hobbs BD	2017-02-06	Nat Genet	www.ncbi.nlm.nih.gov/pubmed/28166215	Genetic loci associated with chronic obstructive pulmonary disease overlap with loci for lung function and pulmonary fibrosis.	Chronic obstructive pulmonary disease	11,157 European ancestry cases, 36,699 European ancestry controls, 1,142 African American cases, 2,380 African American controls, 199 Korean ancestry cases, 6,741 Korean ancestry controls, 52 Hispanic cases, 548 Hispanic controls.	12,051 European ancestry cases, 11,111 European ancestry controls, 153 Korean ancestry cases, 205 Korean ancestry controls.	16p11.2	CCDC101, IL27	CCDC101			112869			rs17707300-C	rs17707300	0	17707300	intron_variant	0	0.37	7e-10	9.1549		1.1	[1.06-1.13]	Affymetrix, Illumina [NR] (imputed)	N
4	rs11210935	1	44379957	rs6674176	2018-01-12	29186694	Lam M	2017-11-28	Cell Rep	www.ncbi.nlm.nih.gov/pubmed/29186694	Large-Scale Cognitive GWAS Meta-Analysis Reveals Tissue-Specific Neural Expression and Potential Nootropic Drug Targets.	Cognitive ability	107,207 European ancestry individuals	NA	1p34.1	ST3GAL3	ST3GAL3			6487			rs6674176-?	rs6674176	0	6674176	intron_variant	0	NR	8e-06	5.09691		4.457	z score increase	Affymetrix, Illumina [7357080] (imputed)	N
7	rs34305371	1	72733610	rs34305371	2018-01-12	29186694	Lam M	2017-11-28	Cell Rep	www.ncbi.nlm.nih.gov/pubmed/29186694	Large-Scale Cognitive GWAS Meta-Analysis Reveals Tissue-Specific Neural Expression and Potential Nootropic Drug Targets.	Cognitive ability	107,207 European ancestry individuals	NA	1p31.1	NEGR1	NEGR1			257194			rs34305371-?	rs34305371	0	34305371	intron_variant	0	NR	2e-06	5.69897		4.715	z score increase	Affymetrix, Illumina [7357080] (imputed)	N
11	rs17381294	1	98581337	rs72737821	2018-01-12	29186694	Lam M	2017-11-28	Cell Rep	www.ncbi.nlm.nih.gov/pubmed/29186694	Large-Scale Cognitive GWAS Meta-Analysis Reveals Tissue-Specific Neural Expression and Potential Nootropic Drug Targets.	Cognitive ability	107,207 European ancestry individuals	NA	1p21.3	NFU1P2	NFU1P2 - LOC729987	100132699	729987		38281	94930	rs72737821-?	rs72737821	0	72737821	intergenic_variant	1	NR	4e-06	5.39794		4.595	z score increase	Affymetrix, Illumina [7357080] (imputed)	N
19	rs7599488	2	60704484	rs7581162	2018-01-12	29186694	Lam M	2017-11-28	Cell Rep	www.ncbi.nlm.nih.gov/pubmed/29186694	Large-Scale Cognitive GWAS Meta-Analysis Reveals Tissue-Specific Neural Expression and Potential Nootropic Drug Targets.	Cognitive ability	107,207 European ancestry individuals	NA	2p16.1	BCL11A	BCL11A, LOC107985887			53335, 107985887			rs7581162-?	rs7581162	0	7581162	intron_variant	0	NR	2e-07	6.69897		5.239	z score decrease	Affymetrix, Illumina [7357080] (imputed)	N
20	rs71413877	2	100608840	rs34795510	2018-01-12	29186694	Lam M	2017-11-28	Cell Rep	www.ncbi.nlm.nih.gov/pubmed/29186694	Large-Scale Cognitive GWAS Meta-Analysis Reveals Tissue-Specific Neural Expression and Potential Nootropic Drug Targets.	Cognitive ability	107,207 European ancestry individuals	NA	2q11.2	AFF3	AFF3			3899			rs34795510-?	rs34795510	0	34795510	intron_variant	0	NR	6e-07	6.22185		4.978	z score increase	Affymetrix, Illumina [7357080] (imputed)	N
20	rs11685491	2	100821545	rs13018640	2018-01-12	29186694	Lam M	2017-11-28	Cell Rep	www.ncbi.nlm.nih.gov/pubmed/29186694	Large-Scale Cognitive GWAS Meta-Analysis Reveals Tissue-Specific Neural Expression and Potential Nootropic Drug Targets.	Cognitive ability	107,207 European ancestry individuals	NA	2q11.2	LINC01104	AFF3 - LINC01104	3899	150577		62500	3171	rs13018640-?	rs13018640	0	13018640	upstream_gene_variant	1	NR	7e-06	5.1549		4.499	z score decrease	Affymetrix, Illumina [7357080] (imputed)	N
20	rs11685491	2	100852734	rs13010010	2018-01-12	29186694	Lam M	2017-11-28	Cell Rep	www.ncbi.nlm.nih.gov/pubmed/29186694	Large-Scale Cognitive GWAS Meta-Analysis Reveals Tissue-Specific Neural Expression and Potential Nootropic Drug Targets.	Cognitive ability	107,207 European ancestry individuals	NA	2q11.2	LINC01104	LINC01104			150577			rs13010010-?	rs13010010	0	13010010	intron_variant	0	NR	4e-09	8.39794		5.891	z score increase	Affymetrix, Illumina [7357080] (imputed)	N
42	rs2647234	4	106120756	rs11726786	2018-01-12	29186694	Lam M	2017-11-28	Cell Rep	www.ncbi.nlm.nih.gov/pubmed/29186694	Large-Scale Cognitive GWAS Meta-Analysis Reveals Tissue-Specific Neural Expression and Potential Nootropic Drug Targets.	Cognitive ability	107,207 European ancestry individuals	NA	4q24	TET2	TET2, TET2-AS1			54790, 104384744			rs11726786-?	rs11726786	0	11726786	intron_variant	0	NR	1e-08	8		5.684	z score increase	Affymetrix, Illumina [7357080] (imputed)	N
53	rs254781	5	88019629	rs254779	2018-01-12	29186694	Lam M	2017-11-28	Cell Rep	www.ncbi.nlm.nih.gov/pubmed/29186694	Large-Scale Cognitive GWAS Meta-Analysis Reveals Tissue-Specific Neural Expression and Potential Nootropic Drug Targets.	Cognitive ability	107,207 European ancestry individuals	NA	5q14.3	MEF2C	MEF2C			4208			rs254779-?	rs254779	0	254779	intron_variant	0	NR	2e-06	5.69897		4.809	z score increase	Affymetrix, Illumina [7357080] (imputed)	N
58	rs9503598	6	3446263	rs9503598	2018-01-12	29186694	Lam M	2017-11-28	Cell Rep	www.ncbi.nlm.nih.gov/pubmed/29186694	Large-Scale Cognitive GWAS Meta-Analysis Reveals Tissue-Specific Neural Expression and Potential Nootropic Drug Targets.	Cognitive ability	107,207 European ancestry individuals	NA	6p25.2	SLC22A23	SLC22A23			63027			rs9503598-?	rs9503598	0	9503598	intron_variant	0	NR	3e-06	5.52288		4.7	z score increase	Affymetrix, Illumina [7357080] (imputed)	N
62	rs4524616	6	98313223	rs1933721	2018-01-12	29186694	Lam M	2017-11-28	Cell Rep	www.ncbi.nlm.nih.gov/pubmed/29186694	Large-Scale Cognitive GWAS Meta-Analysis Reveals Tissue-Specific Neural Expression and Potential Nootropic Drug Targets.	Cognitive ability	107,207 European ancestry individuals	NA	6q16.1	RP11-436D23.1	LOC101927314 - MIR2113	101927314	100302164		156430	159184	rs1933721-?	rs1933721	0	1933721	intron_variant	1	NR	1e-06	6		4.893	z score decrease	Affymetrix, Illumina [7357080] (imputed)	N
62	rs9401593	6	98582900	rs12206087	2018-01-12	29186694	Lam M	2017-11-28	Cell Rep	www.ncbi.nlm.nih.gov/pubmed/29186694	Large-Scale Cognitive GWAS Meta-Analysis Reveals Tissue-Specific Neural Expression and Potential Nootropic Drug Targets.	Cognitive ability	107,207 European ancestry individuals	NA	6q16.1	RP11-436D23.1	MIR2113 - EIF4EBP2P3	100302164	100190924		110403	43636	rs12206087-?	rs12206087	0	12206087	intron_variant	1	NR	2e-11	10.699		6.695	z score increase	Affymetrix, Illumina [7357080] (imputed)	N
62	rs62422687	6	98585502	rs17814604	2018-01-12	29186694	Lam M	2017-11-28	Cell Rep	www.ncbi.nlm.nih.gov/pubmed/29186694	Large-Scale Cognitive GWAS Meta-Analysis Reveals Tissue-Specific Neural Expression and Potential Nootropic Drug Targets.	Cognitive ability	107,207 European ancestry individuals	NA	6q16.1	RP11-436D23.1	MIR2113 - EIF4EBP2P3	100302164	100190924		113005	41034	rs17814604-?	rs17814604	0	17814604	intron_variant	1	NR	7e-08	7.1549		5.399	z score decrease	Affymetrix, Illumina [7357080] (imputed)	N
75	rs1362739	7	133424909	rs12707116	2018-01-12	29186694	Lam M	2017-11-28	Cell Rep	www.ncbi.nlm.nih.gov/pubmed/29186694	Large-Scale Cognitive GWAS Meta-Analysis Reveals Tissue-Specific Neural Expression and Potential Nootropic Drug Targets.	Cognitive ability	107,207 European ancestry individuals	NA	7q33	EXOC4	EXOC4			60412			rs12707116-?	rs12707116	0	12707116	intron_variant	0	NR	5e-10	9.30103		6.227	z score decrease	Affymetrix, Illumina [7357080] (imputed)	N
75	rs1362739	7	133430934	rs1362739	2018-01-12	29186694	Lam M	2017-11-28	Cell Rep	www.ncbi.nlm.nih.gov/pubmed/29186694	Large-Scale Cognitive GWAS Meta-Analysis Reveals Tissue-Specific Neural Expression and Potential Nootropic Drug Targets.	Cognitive ability	107,207 European ancestry individuals	NA	7q33	EXOC4	EXOC4			60412			rs1362739-?	rs1362739	0	1362739	intron_variant	0	NR	4e-10	9.39794		6.239	z score increase	Affymetrix, Illumina [7357080] (imputed)	N
85	rs10429582	9	23345347	rs11794152	2018-01-12	29186694	Lam M	2017-11-28	Cell Rep	www.ncbi.nlm.nih.gov/pubmed/29186694	Large-Scale Cognitive GWAS Meta-Analysis Reveals Tissue-Specific Neural Expression and Potential Nootropic Drug Targets.	Cognitive ability	107,207 European ancestry individuals	NA	9p21.3	SUMO2P2	LOC107987055 - LOC105369298	107987055	105369298		240174	137391	rs11794152-?	rs11794152	0	11794152	intron_variant	1	NR	3e-08	7.52288		5.518	z score decrease	Affymetrix, Illumina [7357080] (imputed)	N
85	rs2094889	9	23388155	rs1330158	2018-01-12	29186694	Lam M	2017-11-28	Cell Rep	www.ncbi.nlm.nih.gov/pubmed/29186694	Large-Scale Cognitive GWAS Meta-Analysis Reveals Tissue-Specific Neural Expression and Potential Nootropic Drug Targets.	Cognitive ability	107,207 European ancestry individuals	NA	9p21.3	SUMO2P2	LOC107987055 - LOC105369298	107987055	105369298		282982	94583	rs1330158-?	rs1330158	0	1330158	intron_variant	1	NR	7e-07	6.1549		4.95	z score increase	Affymetrix, Illumina [7357080] (imputed)	N
89	rs1057687	9	99253082	rs6477493	2018-01-12	29186694	Lam M	2017-11-28	Cell Rep	www.ncbi.nlm.nih.gov/pubmed/29186694	Large-Scale Cognitive GWAS Meta-Analysis Reveals Tissue-Specific Neural Expression and Potential Nootropic Drug Targets.	Cognitive ability	107,207 European ancestry individuals	NA	9q22.32	CDC14B	HABP4			22927			rs6477493-?	rs6477493	0	6477493	3_prime_UTR_variant	0	NR	2e-06	5.69897		4.712	z score increase	Affymetrix, Illumina [7357080] (imputed)	N
94	rs7924036	10	65104500	rs7896518	2018-01-12	29186694	Lam M	2017-11-28	Cell Rep	www.ncbi.nlm.nih.gov/pubmed/29186694	Large-Scale Cognitive GWAS Meta-Analysis Reveals Tissue-Specific Neural Expression and Potential Nootropic Drug Targets.	Cognitive ability	107,207 European ancestry individuals	NA	10q21.3	JMJD1C	JMJD1C			221037			rs7896518-?	rs7896518	0	7896518	intron_variant	0	NR	8e-07	6.09691		4.926	z score decrease	Affymetrix, Illumina [7357080] (imputed)	N
97	rs2479548	10	103989812	rs10786662	2018-01-12	29186694	Lam M	2017-11-28	Cell Rep	www.ncbi.nlm.nih.gov/pubmed/29186694	Large-Scale Cognitive GWAS Meta-Analysis Reveals Tissue-Specific Neural Expression and Potential Nootropic Drug Targets.	Cognitive ability	107,207 European ancestry individuals	NA	10q24.32	PITX3, ELOVL3	ELOVL3 - PITX3	83401	5309		466	134	rs10786662-?	rs10786662	0	10786662	downstream_gene_variant	1	NR	3e-06	5.52288		4.678	z score decrease	Affymetrix, Illumina [7357080] (imputed)	N
127	rs240702	16	28837906	rs8062405	2018-01-12	29186694	Lam M	2017-11-28	Cell Rep	www.ncbi.nlm.nih.gov/pubmed/29186694	Large-Scale Cognitive GWAS Meta-Analysis Reveals Tissue-Specific Neural Expression and Potential Nootropic Drug Targets.	Cognitive ability	107,207 European ancestry individuals	NA	16p11.2	ATXN2L	ATXN2L			11273			rs8062405-?	rs8062405	0	8062405	non_coding_transcript_exon_variant	0	NR	2e-09	8.69897		6.035	z score increase	Affymetrix, Illumina [7357080] (imputed)	N
127	rs240702	16	28881202	rs8055982	2018-01-12	29186694	Lam M	2017-11-28	Cell Rep	www.ncbi.nlm.nih.gov/pubmed/29186694	Large-Scale Cognitive GWAS Meta-Analysis Reveals Tissue-Specific Neural Expression and Potential Nootropic Drug Targets.	Cognitive ability	107,207 European ancestry individuals	NA	16p11.2	SH2B1	SH2B1			25970			rs8055982-?	rs8055982	0	8055982	intron_variant	0	NR	1e-09	9		6.063	z score increase	Affymetrix, Illumina [7357080] (imputed)	N
130	rs16940672	17	43991272	rs17563986	2018-01-12	29186694	Lam M	2017-11-28	Cell Rep	www.ncbi.nlm.nih.gov/pubmed/29186694	Large-Scale Cognitive GWAS Meta-Analysis Reveals Tissue-Specific Neural Expression and Potential Nootropic Drug Targets.	Cognitive ability	107,207 European ancestry individuals	NA	17q21.31	MAPT	MAPT			4137			rs17563986-?	rs17563986	0	17563986	intron_variant	0	NR	8e-08	7.09691		5.368	z score increase	Affymetrix, Illumina [7357080] (imputed)	N
130	rs16940672	17	44162597	rs8080583	2018-01-12	29186694	Lam M	2017-11-28	Cell Rep	www.ncbi.nlm.nih.gov/pubmed/29186694	Large-Scale Cognitive GWAS Meta-Analysis Reveals Tissue-Specific Neural Expression and Potential Nootropic Drug Targets.	Cognitive ability	107,207 European ancestry individuals	NA	17q21.31	KANSL1	KANSL1			284058			rs8080583-?	rs8080583	0	8080583	intron_variant	0	NR	1e-08	8		5.717	z score decrease	Affymetrix, Illumina [7357080] (imputed)	N
135	rs62100765	18	50832102	rs1431196	2018-01-12	29186694	Lam M	2017-11-28	Cell Rep	www.ncbi.nlm.nih.gov/pubmed/29186694	Large-Scale Cognitive GWAS Meta-Analysis Reveals Tissue-Specific Neural Expression and Potential Nootropic Drug Targets.	Cognitive ability	107,207 European ancestry individuals	NA	18q21.2	DCC	DCC			1630			rs1431196-?	rs1431196	0	1431196	intron_variant	0	NR	4e-07	6.39794		5.073	z score increase	Affymetrix, Illumina [7357080] (imputed)	N
4	rs673253	1	44014280	rs2842188	2018-01-12	29186694	Lam M	2017-11-28	Cell Rep	www.ncbi.nlm.nih.gov/pubmed/29186694	Large-Scale Cognitive GWAS Meta-Analysis Reveals Tissue-Specific Neural Expression and Potential Nootropic Drug Targets.	Cognitive ability (multi-trait analysis)	436,124 European ancestry individuals	NA	1p34.2	PTPRF	PTPRF			5792			rs2842188-?	rs2842188	0	2842188	intron_variant	0	NR	5e-11	10.301		6.566	z score increase	Affymetrix, Illumina, Perlegen [7333576] (imputed)	N
4	rs11210935	1	44379957	rs6674176	2018-01-12	29186694	Lam M	2017-11-28	Cell Rep	www.ncbi.nlm.nih.gov/pubmed/29186694	Large-Scale Cognitive GWAS Meta-Analysis Reveals Tissue-Specific Neural Expression and Potential Nootropic Drug Targets.	Cognitive ability (multi-trait analysis)	436,124 European ancestry individuals	NA	1p34.1	ST3GAL3	ST3GAL3			6487			rs6674176-?	rs6674176	0	6674176	intron_variant	0	NR	2e-09	8.69897		6.039	z score increase	Affymetrix, Illumina, Perlegen [7333576] (imputed)	N
7	rs34305371	1	72733610	rs34305371	2018-01-12	29186694	Lam M	2017-11-28	Cell Rep	www.ncbi.nlm.nih.gov/pubmed/29186694	Large-Scale Cognitive GWAS Meta-Analysis Reveals Tissue-Specific Neural Expression and Potential Nootropic Drug Targets.	Cognitive ability (multi-trait analysis)	436,124 European ancestry individuals	NA	1p31.1	NEGR1	NEGR1			257194			rs34305371-?	rs34305371	0	34305371	intron_variant	0	NR	4e-16	15.3979		8.103	z score increase	Affymetrix, Illumina, Perlegen [7333576] (imputed)	N
10	rs6690195	1	96175936	rs10874938	2018-01-12	29186694	Lam M	2017-11-28	Cell Rep	www.ncbi.nlm.nih.gov/pubmed/29186694	Large-Scale Cognitive GWAS Meta-Analysis Reveals Tissue-Specific Neural Expression and Potential Nootropic Drug Targets.	Cognitive ability (multi-trait analysis)	436,124 European ancestry individuals	NA	1p21.3	RP11-286B14.1	LOC101928219			101928219			rs10874938-?	rs10874938	0	10874938	intron_variant	0	NR	3e-09	8.52288		5.924	z score increase	Affymetrix, Illumina, Perlegen [7333576] (imputed)	N
11	rs17381294	1	98581337	rs72737821	2018-01-12	29186694	Lam M	2017-11-28	Cell Rep	www.ncbi.nlm.nih.gov/pubmed/29186694	Large-Scale Cognitive GWAS Meta-Analysis Reveals Tissue-Specific Neural Expression and Potential Nootropic Drug Targets.	Cognitive ability (multi-trait analysis)	436,124 European ancestry individuals	NA	1p21.3	NFU1P2	NFU1P2 - LOC729987	100132699	729987		38281	94930	rs72737821-?	rs72737821	0	72737821	intergenic_variant	1	NR	3e-10	9.52288		6.292	z score increase	Affymetrix, Illumina, Perlegen [7333576] (imputed)	N
14	rs11588857	1	204587047	rs11588857	2018-01-12	29186694	Lam M	2017-11-28	Cell Rep	www.ncbi.nlm.nih.gov/pubmed/29186694	Large-Scale Cognitive GWAS Meta-Analysis Reveals Tissue-Specific Neural Expression and Potential Nootropic Drug Targets.	Cognitive ability (multi-trait analysis)	436,124 European ancestry individuals	NA	1q32.1	LRRN2	LOC105371692, LRRN2			105371692, 10446			rs11588857-?	rs11588857	0	11588857	missense_variant	0	NR	2e-09	8.69897		5.967	z score increase	Affymetrix, Illumina, Perlegen [7333576] (imputed)	N
15	rs3738200	1	211553064	rs12569232	2018-01-12	29186694	Lam M	2017-11-28	Cell Rep	www.ncbi.nlm.nih.gov/pubmed/29186694	Large-Scale Cognitive GWAS Meta-Analysis Reveals Tissue-Specific Neural Expression and Potential Nootropic Drug Targets.	Cognitive ability (multi-trait analysis)	436,124 European ancestry individuals	NA	1q32.3	LINC00467	LOC107985258			107985258			rs12569232-?	rs12569232	0	12569232	upstream_gene_variant	0	NR	2e-08	7.69897		5.621	z score decrease	Affymetrix, Illumina, Perlegen [7333576] (imputed)	N
19	rs7599488	2	60704484	rs7581162	2018-01-12	29186694	Lam M	2017-11-28	Cell Rep	www.ncbi.nlm.nih.gov/pubmed/29186694	Large-Scale Cognitive GWAS Meta-Analysis Reveals Tissue-Specific Neural Expression and Potential Nootropic Drug Targets.	Cognitive ability (multi-trait analysis)	436,124 European ancestry individuals	NA	2p16.1	BCL11A	BCL11A, LOC107985887			53335, 107985887			rs7581162-?	rs7581162	0	7581162	intron_variant	0	NR	3e-13	12.5229		7.285	z score decrease	Affymetrix, Illumina, Perlegen [7333576] (imputed)	N
20	rs71413877	2	100608840	rs34795510	2018-01-12	29186694	Lam M	2017-11-28	Cell Rep	www.ncbi.nlm.nih.gov/pubmed/29186694	Large-Scale Cognitive GWAS Meta-Analysis Reveals Tissue-Specific Neural Expression and Potential Nootropic Drug Targets.	Cognitive ability (multi-trait analysis)	436,124 European ancestry individuals	NA	2q11.2	AFF3	AFF3			3899			rs34795510-?	rs34795510	0	34795510	intron_variant	0	NR	2e-11	10.699		6.685	z score increase	Affymetrix, Illumina, Perlegen [7333576] (imputed)	N
20	rs11685491	2	100821545	rs13018640	2018-01-12	29186694	Lam M	2017-11-28	Cell Rep	www.ncbi.nlm.nih.gov/pubmed/29186694	Large-Scale Cognitive GWAS Meta-Analysis Reveals Tissue-Specific Neural Expression and Potential Nootropic Drug Targets.	Cognitive ability (multi-trait analysis)	436,124 European ancestry individuals	NA	2q11.2	LINC01104	AFF3 - LINC01104	3899	150577		62500	3171	rs13018640-?	rs13018640	0	13018640	upstream_gene_variant	1	NR	2e-16	15.699		8.234	z score decrease	Affymetrix, Illumina, Perlegen [7333576] (imputed)	N
25	rs10165653	2	155463709	rs10185725	2018-01-12	29186694	Lam M	2017-11-28	Cell Rep	www.ncbi.nlm.nih.gov/pubmed/29186694	Large-Scale Cognitive GWAS Meta-Analysis Reveals Tissue-Specific Neural Expression and Potential Nootropic Drug Targets.	Cognitive ability (multi-trait analysis)	436,124 European ancestry individuals	NA	2q24.1	RNA5SP107	LOC105373693 - KCNJ3	105373693	3760		13818	91384	rs10185725-?	rs10185725	0	10185725	intergenic_variant	1	NR	9e-09	8.04576		5.756	z score decrease	Affymetrix, Illumina, Perlegen [7333576] (imputed)	N
26	rs3769983	2	162092640	rs7309	2018-01-12	29186694	Lam M	2017-11-28	Cell Rep	www.ncbi.nlm.nih.gov/pubmed/29186694	Large-Scale Cognitive GWAS Meta-Analysis Reveals Tissue-Specific Neural Expression and Potential Nootropic Drug Targets.	Cognitive ability (multi-trait analysis)	436,124 European ancestry individuals	NA	2q24.2	ENSG00000235724	LOC101929512, TANK			101929512, 10010			rs7309-?	rs7309	0	7309	3_prime_UTR_variant	0	NR	9e-11	10.0458		6.491	z score decrease	Affymetrix, Illumina, Perlegen [7333576] (imputed)	N
29	rs1455349	2	199504765	rs992005	2018-01-12	29186694	Lam M	2017-11-28	Cell Rep	www.ncbi.nlm.nih.gov/pubmed/29186694	Large-Scale Cognitive GWAS Meta-Analysis Reveals Tissue-Specific Neural Expression and Potential Nootropic Drug Targets.	Cognitive ability (multi-trait analysis)	436,124 European ancestry individuals	NA	2q33.1	ENSG00000225421	LOC105373831			105373831			rs992005-?	rs992005	0	992005	intron_variant	0	NR	1e-08	8		5.727	z score increase	Affymetrix, Illumina, Perlegen [7333576] (imputed)	N
35	rs13090388	3	49678307	rs2172252	2018-01-12	29186694	Lam M	2017-11-28	Cell Rep	www.ncbi.nlm.nih.gov/pubmed/29186694	Large-Scale Cognitive GWAS Meta-Analysis Reveals Tissue-Specific Neural Expression and Potential Nootropic Drug Targets.	Cognitive ability (multi-trait analysis)	436,124 European ancestry individuals	NA	3p21.31	BSN-AS1	BSN			8927			rs2172252-?	rs2172252	0	2172252	intron_variant	0	NR	2e-16	15.699		8.22	z score decrease	Affymetrix, Illumina, Perlegen [7333576] (imputed)	N
35	rs35849525	3	50175940	rs2014004	2018-01-12	29186694	Lam M	2017-11-28	Cell Rep	www.ncbi.nlm.nih.gov/pubmed/29186694	Large-Scale Cognitive GWAS Meta-Analysis Reveals Tissue-Specific Neural Expression and Potential Nootropic Drug Targets.	Cognitive ability (multi-trait analysis)	436,124 European ancestry individuals	NA	3p21.31	RP11-493K19.3	SEMA3F-AS1			100129060			rs2014004-?	rs2014004	0	2014004	intron_variant	0	NR	4e-13	12.3979		7.241	z score decrease	Affymetrix, Illumina, Perlegen [7333576] (imputed)	N
37	rs11714337	3	71586293	rs55736314	2018-01-12	29186694	Lam M	2017-11-28	Cell Rep	www.ncbi.nlm.nih.gov/pubmed/29186694	Large-Scale Cognitive GWAS Meta-Analysis Reveals Tissue-Specific Neural Expression and Potential Nootropic Drug Targets.	Cognitive ability (multi-trait analysis)	436,124 European ancestry individuals	NA	3p13	FOXP1	FOXP1			27086			rs55736314-?	rs55736314	0	55736314	intron_variant	0	NR	4e-09	8.39794		5.906	z score decrease	Affymetrix, Illumina, Perlegen [7333576] (imputed)	N
42	rs2647234	4	106120756	rs11726786	2018-01-12	29186694	Lam M	2017-11-28	Cell Rep	www.ncbi.nlm.nih.gov/pubmed/29186694	Large-Scale Cognitive GWAS Meta-Analysis Reveals Tissue-Specific Neural Expression and Potential Nootropic Drug Targets.	Cognitive ability (multi-trait analysis)	436,124 European ancestry individuals	NA	4q24	TET2	TET2, TET2-AS1			54790, 104384744			rs11726786-?	rs11726786	0	11726786	intron_variant	0	NR	5e-12	11.301		6.898	z score increase	Affymetrix, Illumina, Perlegen [7333576] (imputed)	N
45	rs34615736	4	159862820	rs2081651	2018-01-12	29186694	Lam M	2017-11-28	Cell Rep	www.ncbi.nlm.nih.gov/pubmed/29186694	Large-Scale Cognitive GWAS Meta-Analysis Reveals Tissue-Specific Neural Expression and Potential Nootropic Drug Targets.	Cognitive ability (multi-trait analysis)	436,124 European ancestry individuals	NA	4q32.1	C4orf45	C4orf45			152940			rs2081651-?	rs2081651	0	2081651	intron_variant	0	NR	3e-08	7.52288		5.527	z score decrease	Affymetrix, Illumina, Perlegen [7333576] (imputed)	N
53	rs254781	5	88019629	rs254779	2018-01-12	29186694	Lam M	2017-11-28	Cell Rep	www.ncbi.nlm.nih.gov/pubmed/29186694	Large-Scale Cognitive GWAS Meta-Analysis Reveals Tissue-Specific Neural Expression and Potential Nootropic Drug Targets.	Cognitive ability (multi-trait analysis)	436,124 European ancestry individuals	NA	5q14.3	MEF2C	MEF2C			4208			rs254779-?	rs254779	0	254779	intron_variant	0	NR	1e-12	12		7.114	z score increase	Affymetrix, Illumina, Perlegen [7333576] (imputed)	N
58	rs9503598	6	3446263	rs9503598	2018-01-12	29186694	Lam M	2017-11-28	Cell Rep	www.ncbi.nlm.nih.gov/pubmed/29186694	Large-Scale Cognitive GWAS Meta-Analysis Reveals Tissue-Specific Neural Expression and Potential Nootropic Drug Targets.	Cognitive ability (multi-trait analysis)	436,124 European ancestry individuals	NA	6p25.2	SLC22A23	SLC22A23			63027			rs9503598-?	rs9503598	0	9503598	intron_variant	0	NR	2e-09	8.69897		6.026	z score increase	Affymetrix, Illumina, Perlegen [7333576] (imputed)	N
62	rs4524616	6	98313223	rs1933721	2018-01-12	29186694	Lam M	2017-11-28	Cell Rep	www.ncbi.nlm.nih.gov/pubmed/29186694	Large-Scale Cognitive GWAS Meta-Analysis Reveals Tissue-Specific Neural Expression and Potential Nootropic Drug Targets.	Cognitive ability (multi-trait analysis)	436,124 European ancestry individuals	NA	6q16.1	RP11-436D23.1	LOC101927314 - MIR2113	101927314	100302164		156430	159184	rs1933721-?	rs1933721	0	1933721	intron_variant	1	NR	4e-16	15.3979		8.141	z score decrease	Affymetrix, Illumina, Perlegen [7333576] (imputed)	N
62	rs62422687	6	98585502	rs17814604	2018-01-12	29186694	Lam M	2017-11-28	Cell Rep	www.ncbi.nlm.nih.gov/pubmed/29186694	Large-Scale Cognitive GWAS Meta-Analysis Reveals Tissue-Specific Neural Expression and Potential Nootropic Drug Targets.	Cognitive ability (multi-trait analysis)	436,124 European ancestry individuals	NA	6q16.1	RP11-436D23.1	MIR2113 - EIF4EBP2P3	100302164	100190924		113005	41034	rs17814604-?	rs17814604	0	17814604	intron_variant	1	NR	2e-11	10.699		6.722	z score decrease	Affymetrix, Illumina, Perlegen [7333576] (imputed)	N
71	rs12671937	7	92654365	rs12671937	2018-01-12	29186694	Lam M	2017-11-28	Cell Rep	www.ncbi.nlm.nih.gov/pubmed/29186694	Large-Scale Cognitive GWAS Meta-Analysis Reveals Tissue-Specific Neural Expression and Potential Nootropic Drug Targets.	Cognitive ability (multi-trait analysis)	436,124 European ancestry individuals	NA	7q21.2	RN7SL7P	RN7SL7P - SAMD9	6033	54809		53725	74462	rs12671937-?	rs12671937	0	12671937	intergenic_variant	1	NR	2e-08	7.69897		5.651	z score increase	Affymetrix, Illumina, Perlegen [7333576] (imputed)	N
75	rs1362739	7	133424909	rs12707116	2018-01-12	29186694	Lam M	2017-11-28	Cell Rep	www.ncbi.nlm.nih.gov/pubmed/29186694	Large-Scale Cognitive GWAS Meta-Analysis Reveals Tissue-Specific Neural Expression and Potential Nootropic Drug Targets.	Cognitive ability (multi-trait analysis)	436,124 European ancestry individuals	NA	7q33	EXOC4	EXOC4			60412			rs12707116-?	rs12707116	0	12707116	intron_variant	0	NR	1e-12	12		7.12	z score decrease	Affymetrix, Illumina, Perlegen [7333576] (imputed)	N
81	rs2721173	8	145744429	rs2721173	2018-01-12	29186694	Lam M	2017-11-28	Cell Rep	www.ncbi.nlm.nih.gov/pubmed/29186694	Large-Scale Cognitive GWAS Meta-Analysis Reveals Tissue-Specific Neural Expression and Potential Nootropic Drug Targets.	Cognitive ability (multi-trait analysis)	436,124 European ancestry individuals	NA	8q24.3	LRRC14	LRRC14			9684			rs2721173-?	rs2721173	0	2721173	intron_variant	0	NR	4e-09	8.39794		5.899	z score decrease	Affymetrix, Illumina, Perlegen [7333576] (imputed)	N
85	rs2094889	9	23388155	rs1330158	2018-01-12	29186694	Lam M	2017-11-28	Cell Rep	www.ncbi.nlm.nih.gov/pubmed/29186694	Large-Scale Cognitive GWAS Meta-Analysis Reveals Tissue-Specific Neural Expression and Potential Nootropic Drug Targets.	Cognitive ability (multi-trait analysis)	436,124 European ancestry individuals	NA	9p21.3	SUMO2P2	LOC107987055 - LOC105369298	107987055	105369298		282982	94583	rs1330158-?	rs1330158	0	1330158	intron_variant	1	NR	7e-13	12.1549		7.176	z score increase	Affymetrix, Illumina, Perlegen [7333576] (imputed)	N
89	rs1057687	9	99253082	rs6477493	2018-01-12	29186694	Lam M	2017-11-28	Cell Rep	www.ncbi.nlm.nih.gov/pubmed/29186694	Large-Scale Cognitive GWAS Meta-Analysis Reveals Tissue-Specific Neural Expression and Potential Nootropic Drug Targets.	Cognitive ability (multi-trait analysis)	436,124 European ancestry individuals	NA	9q22.32	CDC14B	HABP4			22927			rs6477493-?	rs6477493	0	6477493	3_prime_UTR_variant	0	NR	4e-09	8.39794		5.88	z score increase	Affymetrix, Illumina, Perlegen [7333576] (imputed)	N
91	rs7032484	9	124618386	rs10818606	2018-01-12	29186694	Lam M	2017-11-28	Cell Rep	www.ncbi.nlm.nih.gov/pubmed/29186694	Large-Scale Cognitive GWAS Meta-Analysis Reveals Tissue-Specific Neural Expression and Potential Nootropic Drug Targets.	Cognitive ability (multi-trait analysis)	436,124 European ancestry individuals	NA	9q33.2	TTLL11	TTLL11			158135			rs10818606-?	rs10818606	0	10818606	intron_variant	0	NR	7e-09	8.1549		5.8	z score decrease	Affymetrix, Illumina, Perlegen [7333576] (imputed)	N
94	rs7924036	10	65104500	rs7896518	2018-01-12	29186694	Lam M	2017-11-28	Cell Rep	www.ncbi.nlm.nih.gov/pubmed/29186694	Large-Scale Cognitive GWAS Meta-Analysis Reveals Tissue-Specific Neural Expression and Potential Nootropic Drug Targets.	Cognitive ability (multi-trait analysis)	436,124 European ancestry individuals	NA	10q21.3	JMJD1C	JMJD1C			221037			rs7896518-?	rs7896518	0	7896518	intron_variant	0	NR	4e-11	10.3979		6.619	z score decrease	Affymetrix, Illumina, Perlegen [7333576] (imputed)	N
97	rs7077446	10	103816828	rs73344830	2018-01-12	29186694	Lam M	2017-11-28	Cell Rep	www.ncbi.nlm.nih.gov/pubmed/29186694	Large-Scale Cognitive GWAS Meta-Analysis Reveals Tissue-Specific Neural Expression and Potential Nootropic Drug Targets.	Cognitive ability (multi-trait analysis)	436,124 European ancestry individuals	NA	10q24.32	C10orf76	C10orf76 - HPS6	79591	79803		834	8296	rs73344830-?	rs73344830	0	73344830	upstream_gene_variant	1	NR	3e-09	8.52288		5.926	z score increase	Affymetrix, Illumina, Perlegen [7333576] (imputed)	N
97	rs2479548	10	103989812	rs10786662	2018-01-12	29186694	Lam M	2017-11-28	Cell Rep	www.ncbi.nlm.nih.gov/pubmed/29186694	Large-Scale Cognitive GWAS Meta-Analysis Reveals Tissue-Specific Neural Expression and Potential Nootropic Drug Targets.	Cognitive ability (multi-trait analysis)	436,124 European ancestry individuals	NA	10q24.32	PITX3, ELOVL3	ELOVL3 - PITX3	83401	5309		466	134	rs10786662-?	rs10786662	0	10786662	downstream_gene_variant	1	NR	3e-13	12.5229		7.3	z score decrease	Affymetrix, Illumina, Perlegen [7333576] (imputed)	N
103	rs10830568	11	90452370	rs1783803	2018-01-12	29186694	Lam M	2017-11-28	Cell Rep	www.ncbi.nlm.nih.gov/pubmed/29186694	Large-Scale Cognitive GWAS Meta-Analysis Reveals Tissue-Specific Neural Expression and Potential Nootropic Drug Targets.	Cognitive ability (multi-trait analysis)	436,124 European ancestry individuals	NA	11q14.3	DISC1FP1	DISC1FP1			101929222			rs1783803-?	rs1783803	0	1783803	intron_variant	0	NR	1e-09	9		6.071	z score increase	Affymetrix, Illumina, Perlegen [7333576] (imputed)	N
107	rs35309068	12	14628773	rs7313259	2018-01-12	29186694	Lam M	2017-11-28	Cell Rep	www.ncbi.nlm.nih.gov/pubmed/29186694	Large-Scale Cognitive GWAS Meta-Analysis Reveals Tissue-Specific Neural Expression and Potential Nootropic Drug Targets.	Cognitive ability (multi-trait analysis)	436,124 European ancestry individuals	NA	12p13.1	ATF7IP	ATF7IP			55729			rs7313259-?	rs7313259	0	7313259	intron_variant	0	NR	4e-09	8.39794		5.878	z score increase	Affymetrix, Illumina, Perlegen [7333576] (imputed)	N
109	rs10876864	12	56416928	rs2456973	2018-01-12	29186694	Lam M	2017-11-28	Cell Rep	www.ncbi.nlm.nih.gov/pubmed/29186694	Large-Scale Cognitive GWAS Meta-Analysis Reveals Tissue-Specific Neural Expression and Potential Nootropic Drug Targets.	Cognitive ability (multi-trait analysis)	436,124 European ancestry individuals	NA	12q13.2	IKZF4	LOC105369780, IKZF4, LOC105369781			105369780, 64375, 105369781			rs2456973-?	rs2456973	0	2456973	intron_variant	0	NR	1e-08	8		5.734	z score decrease	Affymetrix, Illumina, Perlegen [7333576] (imputed)	N
112	rs7306755	12	123743883	rs10732573	2018-01-12	29186694	Lam M	2017-11-28	Cell Rep	www.ncbi.nlm.nih.gov/pubmed/29186694	Large-Scale Cognitive GWAS Meta-Analysis Reveals Tissue-Specific Neural Expression and Potential Nootropic Drug Targets.	Cognitive ability (multi-trait analysis)	436,124 European ancestry individuals	NA	12q24.31	ENSG00000235423	C12orf65 - CDK2AP1	91574	8099		1377	1634	rs10732573-?	rs10732573	0	10732573	intron_variant	1	NR	1e-11	11		6.748	z score decrease	Affymetrix, Illumina, Perlegen [7333576] (imputed)	N
113	rs7325960	13	58358159	rs8002014	2018-01-12	29186694	Lam M	2017-11-28	Cell Rep	www.ncbi.nlm.nih.gov/pubmed/29186694	Large-Scale Cognitive GWAS Meta-Analysis Reveals Tissue-Specific Neural Expression and Potential Nootropic Drug Targets.	Cognitive ability (multi-trait analysis)	436,124 European ancestry individuals	NA	13q21.1	PCDH17	PCDH17 - TRE-CTC4-1	27253	100189506		55094	100391	rs8002014-?	rs8002014	0	8002014	intergenic_variant	1	NR	2e-11	10.699		6.68	z score decrease	Affymetrix, Illumina, Perlegen [7333576] (imputed)	N
116	rs4982712	14	23376678	rs8005677	2018-01-12	29186694	Lam M	2017-11-28	Cell Rep	www.ncbi.nlm.nih.gov/pubmed/29186694	Large-Scale Cognitive GWAS Meta-Analysis Reveals Tissue-Specific Neural Expression and Potential Nootropic Drug Targets.	Cognitive ability (multi-trait analysis)	436,124 European ancestry individuals	NA	14q11.2	RBM23	RBM23			55147			rs8005677-?	rs8005677	0	8005677	intron_variant	0	NR	9e-09	8.04576		5.747	z score decrease	Affymetrix, Illumina, Perlegen [7333576] (imputed)	N
127	rs240702	16	28837906	rs8062405	2018-01-12	29186694	Lam M	2017-11-28	Cell Rep	www.ncbi.nlm.nih.gov/pubmed/29186694	Large-Scale Cognitive GWAS Meta-Analysis Reveals Tissue-Specific Neural Expression and Potential Nootropic Drug Targets.	Cognitive ability (multi-trait analysis)	436,124 European ancestry individuals	NA	16p11.2	ATXN2L	ATXN2L			11273			rs8062405-?	rs8062405	0	8062405	non_coding_transcript_exon_variant	0	NR	4e-14	13.3979		7.557	z score increase	Affymetrix, Illumina, Perlegen [7333576] (imputed)	N
130	rs16940672	17	43991272	rs17563986	2018-01-12	29186694	Lam M	2017-11-28	Cell Rep	www.ncbi.nlm.nih.gov/pubmed/29186694	Large-Scale Cognitive GWAS Meta-Analysis Reveals Tissue-Specific Neural Expression and Potential Nootropic Drug Targets.	Cognitive ability (multi-trait analysis)	436,124 European ancestry individuals	NA	17q21.31	MAPT	MAPT			4137			rs17563986-?	rs17563986	0	17563986	intron_variant	0	NR	5e-12	11.301		6.905	z score increase	Affymetrix, Illumina, Perlegen [7333576] (imputed)	N
135	rs62100765	18	50832102	rs1431196	2018-01-12	29186694	Lam M	2017-11-28	Cell Rep	www.ncbi.nlm.nih.gov/pubmed/29186694	Large-Scale Cognitive GWAS Meta-Analysis Reveals Tissue-Specific Neural Expression and Potential Nootropic Drug Targets.	Cognitive ability (multi-trait analysis)	436,124 European ancestry individuals	NA	18q21.2	DCC	DCC			1630			rs1431196-?	rs1431196	0	1431196	intron_variant	0	NR	6e-11	10.2218		6.546	z score increase	Affymetrix, Illumina, Perlegen [7333576] (imputed)	N
138	rs12151248	19	13212025	rs12151248	2018-01-12	29186694	Lam M	2017-11-28	Cell Rep	www.ncbi.nlm.nih.gov/pubmed/29186694	Large-Scale Cognitive GWAS Meta-Analysis Reveals Tissue-Specific Neural Expression and Potential Nootropic Drug Targets.	Cognitive ability (multi-trait analysis)	436,124 European ancestry individuals	NA	19p13.13	LYL1	LYL1			4066			rs12151248-?	rs12151248	0	12151248	non_coding_transcript_exon_variant	0	NR	3e-09	8.52288		5.919	z score decrease	Affymetrix, Illumina, Perlegen [7333576] (imputed)	N
143	rs5995757	22	39982721	rs132575	2018-01-12	29186694	Lam M	2017-11-28	Cell Rep	www.ncbi.nlm.nih.gov/pubmed/29186694	Large-Scale Cognitive GWAS Meta-Analysis Reveals Tissue-Specific Neural Expression and Potential Nootropic Drug Targets.	Cognitive ability (multi-trait analysis)	436,124 European ancestry individuals	NA	22q13.1	CACNA1I	CACNA1I			8911			rs132575-?	rs132575	0	132575	intron_variant	0	NR	2e-08	7.69897		5.625	z score decrease	Affymetrix, Illumina, Perlegen [7333576] (imputed)	N
35	rs13090388	3	49453834	rs6997	2015-11-08	25644384	Davies G	2015-02-03	Mol Psychiatry	www.ncbi.nlm.nih.gov/pubmed/25644384	Genetic contributions to variation in general cognitive function: a meta-analysis of genome-wide association studies in the CHARGE consortium (N=53â€‰949).	Cognitive function	51,719 European ancestry individuals 1,473 Erasmus Rupchen (founder/genetic isolate) individuals, 327 Korculan (founder/genetic isolate) individuals, 430 Orcadian (founder/genetic isolate) individuals	NA	3p21.31	TCTA, AMT, RHOA, NICN1	TCTA			6988			rs6997-?	rs6997	0	6997	3_prime_UTR_variant	0	NR	8e-06	5.09691		0.0267	[0.015-0.038] unit increase	Affymetrix, Illumina [2478500] (imputed)	N
35	rs13090388	3	49678651	rs4283605	2015-11-08	25644384	Davies G	2015-02-03	Mol Psychiatry	www.ncbi.nlm.nih.gov/pubmed/25644384	Genetic contributions to variation in general cognitive function: a meta-analysis of genome-wide association studies in the CHARGE consortium (N=53â€‰949).	Cognitive function	51,719 European ancestry individuals 1,473 Erasmus Rupchen (founder/genetic isolate) individuals, 327 Korculan (founder/genetic isolate) individuals, 430 Orcadian (founder/genetic isolate) individuals	NA	3p21.31	BSN	BSN			8927			rs4283605-?	rs4283605	0	4283605	intron_variant	0	NR	5e-06	5.30103		0.0296	[0.017-0.042] unit decrease	Affymetrix, Illumina [2478500] (imputed)	N
53	rs6452793	5	87756708	rs6452790	2015-11-08	25644384	Davies G	2015-02-03	Mol Psychiatry	www.ncbi.nlm.nih.gov/pubmed/25644384	Genetic contributions to variation in general cognitive function: a meta-analysis of genome-wide association studies in the CHARGE consortium (N=53â€‰949).	Cognitive function	51,719 European ancestry individuals 1,473 Erasmus Rupchen (founder/genetic isolate) individuals, 327 Korculan (founder/genetic isolate) individuals, 430 Orcadian (founder/genetic isolate) individuals	NA	5q14.3	TMEM161B_AS1	LOC102546226 - LINC00461	102546226	645323		21801	79888	rs6452790-?	rs6452790	0	6452790	intron_variant	1	NR	1e-06	6		0.0314	[0.019-0.044] unit increase	Affymetrix, Illumina [2478500] (imputed)	N
62	rs9401593	6	98572120	rs10457441	2015-11-08	25644384	Davies G	2015-02-03	Mol Psychiatry	www.ncbi.nlm.nih.gov/pubmed/25644384	Genetic contributions to variation in general cognitive function: a meta-analysis of genome-wide association studies in the CHARGE consortium (N=53â€‰949).	Cognitive function	51,719 European ancestry individuals 1,473 Erasmus Rupchen (founder/genetic isolate) individuals, 327 Korculan (founder/genetic isolate) individuals, 430 Orcadian (founder/genetic isolate) individuals	NA	6q16.1	intergenic	MIR2113 - EIF4EBP2P3	100302164	100190924		99623	54416	rs10457441-?	rs10457441	0	10457441	intron_variant	1	NR	4e-09	8.39794		0.0324	[0.022-0.043] unit decrease	Affymetrix, Illumina [2478500] (imputed)	N
109	rs10876864	12	56480583	rs877636	2015-11-08	25644384	Davies G	2015-02-03	Mol Psychiatry	www.ncbi.nlm.nih.gov/pubmed/25644384	Genetic contributions to variation in general cognitive function: a meta-analysis of genome-wide association studies in the CHARGE consortium (N=53â€‰949).	Cognitive function	51,719 European ancestry individuals 1,473 Erasmus Rupchen (founder/genetic isolate) individuals, 327 Korculan (founder/genetic isolate) individuals, 430 Orcadian (founder/genetic isolate) individuals	NA	12q13.2	SUOX, ERBB3, RAB5B, IKZF4, RPS26	ERBB3			2065			rs877636-?	rs877636	0	877636	intron_variant	0	NR	3e-07	6.52288		0.0313	[0.019-0.043] unit decrease	Affymetrix, Illumina [2478500] (imputed)	N
130	rs16940672	17	44863133	rs916888	2017-05-24	28093568	Trampush JW	2017-01-17	Mol Psychiatry	www.ncbi.nlm.nih.gov/pubmed/28093568	GWAS meta-analysis reveals novel loci and genetic correlates for general cognitive function: a report from the COGENT consortium.	Cognitive function	up to 35,298 European ancestry individuals	NA	17q21.31	WNT3	WNT3			7473			rs916888-?	rs916888	0	916888	intron_variant	0	NR	8e-08	7.09691		0.05	[0.032-0.068] unit increase	Affymetrix, Illumina [8037763] (imputed)	N
44	rs12508981	4	140795327	rs1531070	2013-11-15	23708190	Hu Z	2013-05-26	Nat Genet	www.ncbi.nlm.nih.gov/pubmed/23708190	A genome-wide association study identifies two risk loci for congenital heart malformations in Han Chinese populations.	Congenital heart malformation	945 Han Chinese ancestry cases, 1,246 Han Chinese ancestry controls	2,160 Han Chinese ancestry cases, 3,866 Han Chinese ancestry controls	4q31.1	MAML3	MAML3			55534			rs1531070-A	rs1531070	0	1531070	intron_variant	0	0.11	5e-12	11.301		1.4	[1.27-1.54]	Illumina [708275]	N
35	rs62262097	3	50250747	rs74461473	2017-09-14	28468790	Agopian AJ	2017-06-01	Circ Cardiovasc Genet	www.ncbi.nlm.nih.gov/pubmed/28468790	Genome-Wide Association Studies and Meta-Analyses for Congenital Heart Defects.	Conotruncal heart defects (maternal effects)	up to 838 European ancestry trios	NA	3p21.31	SLC38A3	SLC38A3			10991			rs74461473-?	rs74461473	0	74461473	intron_variant	0	NR	4e-07	6.39794		1.25477	[1.15-1.37]	Illumina [at least 4756722] (imputed)	N
97	rs79550344	10	103698705	rs34014631	2015-06-23	23870195	Wojczynski MK	2013-07-19	BMC Med Genet	www.ncbi.nlm.nih.gov/pubmed/23870195	Genetics of coronary artery calcification among African Americans, a meta-analysis.	Coronary artery calcification	5,823 African American individuals	9,992 European ancestry individuals	10q24.32	C10orf76	C10orf76			79591			rs34014631-A	rs34014631	0	34014631	intron_variant	0	0.06	4e-06	5.39794	(AA)	0.47	[0.27-0.67] unit decrease	Affymetrix, Illumina [up to 2727966] (imputed)	N
19	rs243077	2	60626305	rs12713421	2018-01-29	29212778	van der Harst P	2017-12-06	Circ Res	www.ncbi.nlm.nih.gov/pubmed/29212778	The Identification of 64 Novel Genetic Loci Provides an Expanded View on the Genetic Architecture of Coronary Artery Disease.	Coronary artery disease	34,541 cases, 261,984 controls	88,192 cases, 162,544 controls	2p16.1	intergenic	LOC102724142			102724142			rs12713421-A	rs12713421	0	12713421	intergenic_variant	0	0.352	7e-06	5.1549		0.031	[0.017-0.045] unit increase	Affymetrix [7947838] (imputed)	N
35	rs3172494	3	49130378	rs73082363	2018-01-29	29212778	van der Harst P	2017-12-06	Circ Res	www.ncbi.nlm.nih.gov/pubmed/29212778	The Identification of 64 Novel Genetic Loci Provides an Expanded View on the Genetic Architecture of Coronary Artery Disease.	Coronary artery disease	34,541 cases, 261,984 controls	88,192 cases, 162,544 controls	3p21.31	MIR6890, QARS, QRICH1	QRICH1			54870			rs73082363-T	rs73082363	0	73082363	intron_variant	0	0.89	6e-09	8.22185		0.061	[0.039-0.083] unit increase	Affymetrix [7947838] (imputed)	N
35	rs73077157	3	49448566	rs7623687	2018-01-29	29212778	van der Harst P	2017-12-06	Circ Res	www.ncbi.nlm.nih.gov/pubmed/29212778	The Identification of 64 Novel Genetic Loci Provides an Expanded View on the Genetic Architecture of Coronary Artery Disease.	Coronary artery disease	88,192 cases, 162,544 controls	34,541 cases, 261,984 controls	3p21.31	AMT, RHOA, TCTA	RHOA			387			rs7623687-A	rs7623687	0	7623687	intron_variant	0	0.8581	1e-08	8		0.0529	[0.035-0.071] unit increase	NR [8041861] (imputed)	N
65	rs9388490	6	126717064	rs1591805	2018-01-29	29212778	van der Harst P	2017-12-06	Circ Res	www.ncbi.nlm.nih.gov/pubmed/29212778	The Identification of 64 Novel Genetic Loci Provides an Expanded View on the Genetic Architecture of Coronary Artery Disease.	Coronary artery disease	34,541 cases, 261,984 controls	88,192 cases, 162,544 controls	6q22.32	CENPW	CENPW			387103			rs1591805-A	rs1591805	0	1591805	intergenic_variant	0	0.491	2e-10	9.69897		0.041	[0.027-0.055] unit increase	Affymetrix [7947838] (imputed)	N
65	rs9388490	6	126717064	rs1591805	2018-01-29	29212778	van der Harst P	2017-12-06	Circ Res	www.ncbi.nlm.nih.gov/pubmed/29212778	The Identification of 64 Novel Genetic Loci Provides an Expanded View on the Genetic Architecture of Coronary Artery Disease.	Coronary artery disease	88,192 cases, 162,544 controls	34,541 cases, 261,984 controls	6q22.32	CENPW	CENPW			387103			rs1591805-A	rs1591805	0	1591805	intergenic_variant	0	0.4908	2e-10	9.69897		0.0412	[0.028-0.054] unit increase	NR [8041861] (imputed)	N
65	rs9388490	6	126717064	rs1591805	2018-01-29	29212778	van der Harst P	2017-12-06	Circ Res	www.ncbi.nlm.nih.gov/pubmed/29212778	The Identification of 64 Novel Genetic Loci Provides an Expanded View on the Genetic Architecture of Coronary Artery Disease.	Coronary artery disease	up to 122,733 cases, up to 424,528 controls	NA	6q22.32	CENPW	CENPW			387103			rs1591805-A	rs1591805	0	1591805	intergenic_variant	0	0.4927	1e-10	10		0.037	[0.026-0.048] unit increase	Affymetrix [at least 7947838] (imputed)	N
131	rs4794003	17	47047868	rs3895874	2018-01-29	29212778	van der Harst P	2017-12-06	Circ Res	www.ncbi.nlm.nih.gov/pubmed/29212778	The Identification of 64 Novel Genetic Loci Provides an Expanded View on the Genetic Architecture of Coronary Artery Disease.	Coronary artery disease	88,192 cases, 162,544 controls	34,541 cases, 261,984 controls	17q21.32	GIP	GIP - IGF2BP1	2695	10642		1913	26906	rs3895874-A	rs3895874	0	3895874	upstream_gene_variant	1	0.5552	1e-09	9		0.0414	[0.028-0.055] unit increase	NR [8041861] (imputed)	N
35	rs73077157	3	49448566	rs7623687	2017-09-28	28714975	Nelson CP	2017-07-17	Nat Genet	www.ncbi.nlm.nih.gov/pubmed/28714975	Association analyses based on false discovery rate implicate new loci for coronary artery disease.	Coronary artery disease (myocardial infartum, percutaneous transluminal coronary angioplasty, coronary artery bypass grafting, angina or chromic ischemic heart disease)	18,467 European and unknown ancestry cases, 45,264 European and unknown ancestry controls	57,347 European and unknown ancestry cases, 219,521 European and unknown ancestry controls	3p21.31	RHOA	RHOA			387			rs7623687-A	rs7623687	0	7623687	intron_variant	0	0.859	4e-10	9.39794		1.076	[1.052-1.101]	Affymetrix [9149595] (imputed)	N
131	rs4794003	17	46988597	rs46522	2011-04-11	21378990	Schunkert H	2011-03-06	Nat Genet	www.ncbi.nlm.nih.gov/pubmed/21378990	Large-scale association analysis identifies 13 new susceptibility loci for coronary artery disease.	Coronary heart disease	22,233 European ancestry cases, 64,762 European ancestry controls	56,682 European ancestry cases and controls	17q21.32	SNF8, GIP, UBE2Z, ATP5G1	UBE2Z			65264			rs46522-T	rs46522	0	46522	non_coding_transcript_exon_variant	0	0.53	2e-08	7.69897		1.06	[1.04-1.08]	Affymetrix, Illumina [~ 2300000] (imputed)	N
130	rs16940672	17	43719143	rs393152	2016-07-08	26077951	Kouri N	2015-06-16	Nat Commun	www.ncbi.nlm.nih.gov/pubmed/26077951	Genome-wide association study of corticobasal degeneration identifies risk variants shared with progressive supranuclear palsy.	Corticobasal degeneration	152 cases, 3,111 controls	67 cases, 457 controls	17q21.31	MAPT	CRHR1-IT1, MGC57346-CRHR1			147081, 104909134			rs393152-?	rs393152	0	393152	non_coding_transcript_exon_variant	0	NR	1e-12	12		3.7	[NR]	Illumina [533898] (imputed)	N
130	rs16940672	17	43923683	rs12185268	2016-07-08	26077951	Kouri N	2015-06-16	Nat Commun	www.ncbi.nlm.nih.gov/pubmed/26077951	Genome-wide association study of corticobasal degeneration identifies risk variants shared with progressive supranuclear palsy.	Corticobasal degeneration	152 cases, 1,986 controls	NA	17q21.31	MAPT	MAPT-AS1, SPPL2C			100128977, 162540			rs12185268-?	rs12185268	0	12185268	missense_variant	0	NR	1e-09	9		3.46	[2.27-5.28]	Illumina [533898] (imputed)	N
94	rs7924036	10	65027610	rs10761731	2017-02-25	27286809	Ligthart S	2016-06-10	BMC Genomics	www.ncbi.nlm.nih.gov/pubmed/27286809	Bivariate genome-wide association study identifies novel pleiotropic loci for lipids and inflammation.	C-reactive protein levels or HDL-cholesterol levels (pleiotropy)	65,000 individuals (C-reactive protein), 99,900 individuals (HDL-cholesterol)	NA	10q21.3	JMJD1C	JMJD1C			221037			rs10761731-A	rs10761731	0	10761731	intron_variant	0	NR	2e-08	7.69897				NR [2501543] (imputed)	N
35	rs13090388	3	49701983	rs9858542	2008-06-16	17554261	Parkes M	2007-06-06	Nat Genet	www.ncbi.nlm.nih.gov/pubmed/17554261	Sequence variants in the autophagy gene IRGM and multiple other replicating loci contribute to Crohn's disease susceptibility.	Crohn's disease	1,748 cases, 2,938 controls	1,182 European ancestry cases, 2,024 European ancestry controls	3p21.31	MST1	BSN			8927			rs9858542-?	rs9858542	0	9858542	synonymous_variant	0	0.29	5e-08	7.30103		1.17	[1.14-1.31]	Affymetrix [see WTCCC]	N
35	rs13090388	3	49701983	rs9858542	2008-06-16	17554300	WTCCC	2007-06-07	Nature	www.ncbi.nlm.nih.gov/pubmed/17554300	Genome-wide association study of 14,000 cases of seven common diseases and 3,000 shared controls.	Crohn's disease	1,748 European ancestry cases, 2,938 European ancestry controls	(see Parkes 2007)	3p21.31	MST1, BSN	BSN			8927			rs9858542-A	rs9858542	0	9858542	synonymous_variant	0	0.28	4e-08	7.39794		1.09	[0.96-1.24]	Affymetrix [469557]	N
35	rs13090388	3	49721532	rs3197999	2008-07-11	18587394	Barrett JC	2008-06-29	Nat Genet	www.ncbi.nlm.nih.gov/pubmed/18587394	Genome-wide association defines more than 30 distinct susceptibility loci for Crohn's disease.	Crohn's disease	3,230 European ancestry cases, 4,829 European ancestry controls	1,339 European ancestry trios, 2,325 European ancestry cases, 1,809 European ancestry controls	3p21.31	MST1	MST1			4485			rs3197999-A	rs3197999	0	3197999	missense_variant	0	0.27	1e-12	12		1.2	[NR]	Affymetrix, Illumina [635547] (imputed)	N
35	rs13090388	3	49721532	rs3197999	2012-10-19	21102463	Franke A	2010-11-21	Nat Genet	www.ncbi.nlm.nih.gov/pubmed/21102463	Genome-wide meta-analysis increases to 71 the number of confirmed Crohn's disease susceptibility loci.	Crohn's disease	6,333 European ancestry cases, 15,056 European ancestry controls	15,694 European ancestry cases, 14,026 European ancestry controls, 414 European ancestry trios	3p21.31	MST1, GPX1, BSN	MST1			4485			rs3197999-A	rs3197999	0	3197999	missense_variant	0	0.297	6e-17	16.2218		1.22	[1.16-1.27]	Affymetrix, Illumina [953241] (imputed)	N
35	rs13090388	3	49721532	rs3197999	2016-07-24	26192919	Liu JZ	2015-07-20	Nat Genet	www.ncbi.nlm.nih.gov/pubmed/26192919	Association analyses identify 38 susceptibility loci for inflammatory bowel disease and highlight shared genetic risk across populations.	Crohn's disease	5,956 European ancestry cases, 14,927 European ancestry controls	14,594 European ancestry cases, 26,715 European ancestry controls, 151 Iranian ancestry cases, 342 Iranian ancestry controls, 184 Indian ancestry cases, 990 Indian ancestry controls, 1,690 East Asian ancestry cases, 3,719 East Asian ancestry controls	3p21.31	NR	MST1			4485			rs3197999-A	rs3197999	0	3197999	missense_variant	0	0.2812	2e-33	32.699	(EA)	1.16779	[1.14-1.19]	Affymetrix, Illumina [~ 9000000] (imputed)	N
35	rs13090388	3	49721532	rs3197999	2017-06-02	28067908	de Lange KM	2017-01-09	Nat Genet	www.ncbi.nlm.nih.gov/pubmed/28067908	Genome-wide association study implicates immune activation of multiple integrin genes in inflammatory bowel disease.	Crohn's disease	12,194 European and unknown ancestry cases, 28,072 European and unknown ancestry controls	NA	3p21.31	TMA7, TREX1, UCN2, TMEM89, SLC26A6, WDR6, NDUFAF3, IMPDH2, KLHDC8B, RP11-3B7.1, C3orf62, GPX1, TCTA, AMT, APEH, PLXNB1, CCDC51, SHISA5, PFKFB4, UQCRC1, CELSR3, NCKIPSD, PRKAR2A, SLC25A20, ARIH2OS, P4HTM, DALRD3, QRICH1, QARS, LAMB2, CCDC71, C3orf84, USP4, NICN1, MST1, RNF123, ATRIP, COL7A1, IP6K2, ARIH2, USP19, RHOA, DAG1, BSN, CCDC36	MST1			4485			rs3197999-?	rs3197999	0	3197999	missense_variant	0		3e-23	22.5229				Illumina [9560910] (imputed)	N
58	rs733354	6	3433318	rs17309827	2012-10-19	21102463	Franke A	2010-11-21	Nat Genet	www.ncbi.nlm.nih.gov/pubmed/21102463	Genome-wide meta-analysis increases to 71 the number of confirmed Crohn's disease susceptibility loci.	Crohn's disease	6,333 European ancestry cases, 15,056 European ancestry controls	15,694 European ancestry cases, 14,026 European ancestry controls, 414 European ancestry trios	6p25.2	intergenic	SLC22A23			63027			rs17309827-T	rs17309827	0	17309827	intron_variant	0	0.639	7e-09	8.1549		1.1	[1.05-1.16]	Affymetrix, Illumina [953241] (imputed)	N
59	rs1314114	6	14719496	rs17119	2016-07-24	26192919	Liu JZ	2015-07-20	Nat Genet	www.ncbi.nlm.nih.gov/pubmed/26192919	Association analyses identify 38 susceptibility loci for inflammatory bowel disease and highlight shared genetic risk across populations.	Crohn's disease	5,956 European ancestry cases, 14,927 European ancestry controls	14,594 European ancestry cases, 26,715 European ancestry controls, 151 Iranian ancestry cases, 342 Iranian ancestry controls, 184 Indian ancestry cases, 990 Indian ancestry controls, 1,690 East Asian ancestry cases, 3,719 East Asian ancestry controls	6p23	NR	LOC101928354 - LOC107986572	101928354	107986572		1520	38210	rs17119-G	rs17119	0	17119	intron_variant	1	0.81	2e-08	7.69897	(EA)	1.08852		Affymetrix, Illumina [~ 9000000] (imputed)	N
59	rs1314114	6	14719496	rs17119	2017-06-02	28067908	de Lange KM	2017-01-09	Nat Genet	www.ncbi.nlm.nih.gov/pubmed/28067908	Genome-wide association study implicates immune activation of multiple integrin genes in inflammatory bowel disease.	Crohn's disease	12,194 European and unknown ancestry cases, 28,072 European and unknown ancestry controls	NA	6p23	Intergenic	LOC101928354 - LOC107986572	101928354	107986572		1520	38210	rs17119-?	rs17119	0	17119	intron_variant	1		2e-07	6.69897				Illumina [9560910] (imputed)	N
127	rs240702	16	28490517	rs151181	2012-10-19	21102463	Franke A	2010-11-21	Nat Genet	www.ncbi.nlm.nih.gov/pubmed/21102463	Genome-wide meta-analysis increases to 71 the number of confirmed Crohn's disease susceptibility loci.	Crohn's disease	6,333 European ancestry cases, 15,056 European ancestry controls	15,694 European ancestry cases, 14,026 European ancestry controls, 414 European ancestry trios	16p12.1	IL27, SH2B1, EIF3C, LAT, CD19	CLN3			1201			rs151181-G	rs151181	0	151181	intron_variant	0	0.386	2e-11	10.699		1.07	[1.03-1.12]	Affymetrix, Illumina [953241] (imputed)	N
127	rs240702	16	28517709	rs26528	2016-07-24	26192919	Liu JZ	2015-07-20	Nat Genet	www.ncbi.nlm.nih.gov/pubmed/26192919	Association analyses identify 38 susceptibility loci for inflammatory bowel disease and highlight shared genetic risk across populations.	Crohn's disease	5,956 European ancestry cases, 14,927 European ancestry controls	14,594 European ancestry cases, 26,715 European ancestry controls, 151 Iranian ancestry cases, 342 Iranian ancestry controls, 184 Indian ancestry cases, 990 Indian ancestry controls, 1,690 East Asian ancestry cases, 3,719 East Asian ancestry controls	16p11.2	NR	IL27			246778			rs26528-G	rs26528	0	26528	intron_variant	0	0.4576	1e-22	22	(EA)	1.12732	[1.1-1.15]	Affymetrix, Illumina [~ 9000000] (imputed)	N
127	rs240702	16	28528781	rs28449958	2017-06-02	28067908	de Lange KM	2017-01-09	Nat Genet	www.ncbi.nlm.nih.gov/pubmed/28067908	Genome-wide association study implicates immune activation of multiple integrin genes in inflammatory bowel disease.	Crohn's disease	12,194 European and unknown ancestry cases, 28,072 European and unknown ancestry controls	NA	16p11.2	IL27, NUPR1, TUFM, NPIPB6, EIF3CL, NPIPB7, CLN3, APOBR, SULT1A2, SULT1A1, NPIPB8, NPIPB9, SH2B1, ATP2A1, RABEP2, CD19, CCDC101, EIF3C, ATXN2L	IL27			246778			rs28449958-?	rs28449958	0	28449958	intergenic_variant	0		3e-10	9.52288				Illumina [9560910] (imputed)	N
74	rs17488728	7	117523709	rs10233018	2017-03-17	27089181	Okbay A	2016-04-18	Nat Genet	www.ncbi.nlm.nih.gov/pubmed/27089181	Genetic variants associated with subjective well-being, depressive symptoms, and neuroticism identified through genome-wide analyses.	Depression	105,739 European ancestry individuals, 16,471 European ancestry major depressive disorder cases, 58,835 European ancestry controls	368,890 European ancestry individuals	7q31.31	NR	CTTNBP2 - LOC105375470	83992	105375470		10148	267694	rs10233018-A	rs10233018	0	10233018	non_coding_transcript_exon_variant	1	NR	9e-08	7.04576		5.34634	[NR] z score decrease	Affymetrix [up to 6544862] (imputed)	N
135	rs62100765	18	50754633	rs62100776	2017-03-17	27089181	Okbay A	2016-04-18	Nat Genet	www.ncbi.nlm.nih.gov/pubmed/27089181	Genetic variants associated with subjective well-being, depressive symptoms, and neuroticism identified through genome-wide analyses.	Depression	105,739 European ancestry individuals, 16,471 European ancestry major depressive disorder cases, 58,835 European ancestry controls	368,890 European ancestry individuals	18q21.2	DCC	DCC			1630			rs62100776-A	rs62100776	0	62100776	intron_variant	0	NR	1e-08	8		5.66409	[NR] z score decrease	Affymetrix [up to 6544862] (imputed)	N
34	rs62262084	3	47927484	rs319690	2017-09-22	28739976	Wain LV	2017-07-24	Hypertension	www.ncbi.nlm.nih.gov/pubmed/28739976	Novel Blood Pressure Locus and Gene Discovery Using Genome-Wide Association Study and Expression Data Sets From Blood and the Kidney.	Diastolic blood pressure	150,134 European ancestry individuals	87,359 European ancestry individuals, 140,886 European and unknown ancestry individuals	3p21.31	MAP4	MAP4			4134			rs319690-C	rs319690	0	319690	intron_variant	0	0.297	9e-07	6.04576	(EA, initial)	0.233	[0.14-0.33] unit decrease	Affymetrix, Illumina, Perlegen [7994604] (imputed)	N
35	rs36022378	3	49913705	rs36022378	2017-07-01	28135244	Warren HR	2017-01-30	Nat Genet	www.ncbi.nlm.nih.gov/pubmed/28135244	Genome-wide association analysis identifies novel blood pressure loci and offers biological insights into cardiovascular risk.	Diastolic blood pressure	140,886 European ancestry individuals	190,318 European ancestry individuals	3p21.31	CAMKV, ACTBP13	ACTBP13			389120			rs36022378-T	rs36022378	0	36022378	non_coding_transcript_exon_variant	0	0.8	5e-09	8.30103		0.202	[0.14-0.26] unit decrease	Affymetrix [~ 9800000] (imputed)	N
4	rs549845	1	44076019	rs11210887	2016-12-21	27046643	Davies G	2016-04-05	Mol Psychiatry	www.ncbi.nlm.nih.gov/pubmed/27046643	Genome-wide association study of cognitive functions and educational attainment in UK Biobank (N=112â€‰151).	Educational attainment	111,114 European ancestry individuals	NA	1p34.2	PTPRF	PTPRF			5792			rs11210887-?	rs11210887	0	11210887	intron_variant	0	NR	1e-08	8		0.0261903	[NR] unit increase	Affymetrix [~ 17300000] (imputed)	N
7	rs34305371	1	72635996	rs12134600	2015-05-08	25201988	Rietveld CA	2014-09-08	Proc Natl Acad Sci U S A	www.ncbi.nlm.nih.gov/pubmed/25201988	Common genetic variants associated with cognitive performance identified using the proxy-phenotype method.	Educational attainment	106,736 European ancestry individuals	NA	1p31.1	intergenic	NEGR1			257194			rs12134600-A	rs12134600	0	12134600	intron_variant	0	0.116	6e-08	7.22185		0.038	[NR] unit increase	Affymetrix, Illumina [NR] (imputed)	N
9	rs12089815	1	91196176	rs12042107	2016-12-21	27046643	Davies G	2016-04-05	Mol Psychiatry	www.ncbi.nlm.nih.gov/pubmed/27046643	Genome-wide association study of cognitive functions and educational attainment in UK Biobank (N=112â€‰151).	Educational attainment	111,114 European ancestry individuals	NA	1p22.2	Intergenic	BARHL2 - LOC105378853	343472	105378853		13382	52365	rs12042107-?	rs12042107	0	12042107	intergenic_variant	1	NR	7e-09	8.1549		0.0247903	[NR] unit increase	Affymetrix [~ 17300000] (imputed)	N
11	rs4506495	1	98562260	rs1198575	2015-05-08	25201988	Rietveld CA	2014-09-08	Proc Natl Acad Sci U S A	www.ncbi.nlm.nih.gov/pubmed/25201988	Common genetic variants associated with cognitive performance identified using the proxy-phenotype method.	Educational attainment	106,736 European ancestry individuals	NA	1p21.3	intergenic	NFU1P2 - LOC729987	100132699	729987		19204	114007	rs1198575-T	rs1198575	0	1198575	intergenic_variant	1	0.189	2e-06	5.69897		0.026	[NR] unit decrease	Affymetrix, Illumina [NR] (imputed)	N
14	rs11588857	1	204576983	rs11584700	2013-11-29	23722424	Rietveld CA	2013-05-30	Science	www.ncbi.nlm.nih.gov/pubmed/23722424	GWAS of 126,559 individuals identifies genetic variants associated with educational attainment.	Educational attainment	up to 101,069 European ancestry individuals	25,490 European ancestry individuals	1q32.1	LRRN2	LOC105371692			105371692			rs11584700-?	rs11584700	0	11584700	intron_variant	0	0.22	8e-12	11.0969	(College)	1.09	[NR]	Affymetrix, Illumina, Perlegen [up to 2309290] (imputed)	N
14	rs11588857	1	204589101	rs3789044	2015-05-08	25201988	Rietveld CA	2014-09-08	Proc Natl Acad Sci U S A	www.ncbi.nlm.nih.gov/pubmed/25201988	Common genetic variants associated with cognitive performance identified using the proxy-phenotype method.	Educational attainment	106,736 European ancestry individuals	NA	1q32.1	intergenic	LOC105371692, LRRN2			105371692, 10446			rs3789044-A	rs3789044	0	3789044	missense_variant	0	0.219	5e-08	7.30103		0.028	[NR] unit increase	Affymetrix, Illumina [NR] (imputed)	N
20	rs9653442	2	100806514	rs6712515	2015-05-08	25201988	Rietveld CA	2014-09-08	Proc Natl Acad Sci U S A	www.ncbi.nlm.nih.gov/pubmed/25201988	Common genetic variants associated with cognitive performance identified using the proxy-phenotype method.	Educational attainment	106,736 European ancestry individuals	NA	2q11.2	intergenic	AFF3 - LINC01104	3899	150577		47469	18202	rs6712515-T	rs6712515	0	6712515	intergenic_variant	1	0.471	2e-09	8.69897		0.026	[NR] unit decrease	Affymetrix, Illumina [NR] (imputed)	N
20	rs11685491	2	100818479	rs4851266	2013-11-29	23722424	Rietveld CA	2013-05-30	Science	www.ncbi.nlm.nih.gov/pubmed/23722424	GWAS of 126,559 individuals identifies genetic variants associated with educational attainment.	Educational attainment	up to 101,069 European ancestry individuals	25,490 European ancestry individuals	2q11.2	LOC150577	AFF3 - LINC01104	3899	150577		59434	6237	rs4851266-T	rs4851266	0	4851266	intergenic_variant	1	0.396	5e-11	10.301	(College)	1.05	[NR]	Affymetrix, Illumina, Perlegen [up to 2309290] (imputed)	N
26	rs3769983	2	162092640	rs7309	2013-12-01	23722424	Rietveld CA	2013-05-30	Science	www.ncbi.nlm.nih.gov/pubmed/23722424	GWAS of 126,559 individuals identifies genetic variants associated with educational attainment.	Educational attainment	up to 126,559 European ancestry individuals	NA	2q24.2	TANK	LOC101929512, TANK			101929512, 10010			rs7309-A	rs7309	0	7309	3_prime_UTR_variant	0	0.476	4e-08	7.39794	(Edu Years)	0.088	[NR] unit decrease	Affymetrix, Illumina, Perlegen [up to 23218963] (imputed)	N
26	rs3769983	2	162092640	rs7309	2015-05-08	25201988	Rietveld CA	2014-09-08	Proc Natl Acad Sci U S A	www.ncbi.nlm.nih.gov/pubmed/25201988	Common genetic variants associated with cognitive performance identified using the proxy-phenotype method.	Educational attainment	106,736 European ancestry individuals	NA	2q24.2	TANK, PSMD14, TBR1	LOC101929512, TANK			101929512, 10010			rs7309-A	rs7309	0	7309	3_prime_UTR_variant	0	0.491	2e-07	6.69897		0.022	[NR] unit decrease	Affymetrix, Illumina [NR] (imputed)	N
29	rs13008687	2	199451092	rs7594192	2015-05-08	25201988	Rietveld CA	2014-09-08	Proc Natl Acad Sci U S A	www.ncbi.nlm.nih.gov/pubmed/25201988	Common genetic variants associated with cognitive performance identified using the proxy-phenotype method.	Educational attainment	106,736 European ancestry individuals	NA	2q33.1	intergenic	LOC105373831			105373831			rs7594192-A	rs7594192	0	7594192	intron_variant	0	0.25	1e-07	7		0.026	[NR] unit increase	Affymetrix, Illumina [NR] (imputed)	N
35	rs13090388	3	49385417	rs13086611	2016-12-21	27046643	Davies G	2016-04-05	Mol Psychiatry	www.ncbi.nlm.nih.gov/pubmed/27046643	Genome-wide association study of cognitive functions and educational attainment in UK Biobank (N=112â€‰151).	Educational attainment	111,114 European ancestry individuals	NA	3p21.31	Intergenic	USP4 - GPX1	7375	2876		7881	9192	rs13086611-?	rs13086611	0	13086611	intergenic_variant	1	NR	2e-14	13.699		0.0354476	[NR] unit increase	Affymetrix [~ 17300000] (imputed)	N
35	rs13090388	3	49731861	rs9858213	2015-05-08	25201988	Rietveld CA	2014-09-08	Proc Natl Acad Sci U S A	www.ncbi.nlm.nih.gov/pubmed/25201988	Common genetic variants associated with cognitive performance identified using the proxy-phenotype method.	Educational attainment	106,736 European ancestry individuals	NA	3p21.31	intergenic	RNF123			63891			rs9858213-T	rs9858213	0	9858213	intron_variant	0	0.288	5e-09	8.30103		0.028	[NR] unit increase	Affymetrix, Illumina [NR] (imputed)	N
35	rs952594	3	49901060	rs11130222	2016-12-21	27046643	Davies G	2016-04-05	Mol Psychiatry	www.ncbi.nlm.nih.gov/pubmed/27046643	Genome-wide association study of cognitive functions and educational attainment in UK Biobank (N=112â€‰151).	Educational attainment	111,114 European ancestry individuals	NA	3p21.31	CAMKV	RN7SL217P, CAMKV			106479301, 79012			rs11130222-?	rs11130222	0	11130222	non_coding_transcript_exon_variant	0	NR	4e-14	13.3979		0.0324711	[NR] unit decrease	Affymetrix [~ 17300000] (imputed)	N
38	rs62263923	3	85671676	rs55686445	2016-12-21	27046643	Davies G	2016-04-05	Mol Psychiatry	www.ncbi.nlm.nih.gov/pubmed/27046643	Genome-wide association study of cognitive functions and educational attainment in UK Biobank (N=112â€‰151).	Educational attainment	111,114 European ancestry individuals	NA	3p12.1	CADM2	CADM2			253559			rs55686445-?	rs55686445	0	55686445	intron_variant	0	NR	5e-12	11.301		0.0307938	[NR] unit increase	Affymetrix [~ 17300000] (imputed)	N
38	rs3911063	3	85946506	rs112374913	2016-12-21	27046643	Davies G	2016-04-05	Mol Psychiatry	www.ncbi.nlm.nih.gov/pubmed/27046643	Genome-wide association study of cognitive functions and educational attainment in UK Biobank (N=112â€‰151).	Educational attainment	111,114 European ancestry individuals	NA	3p12.1	CADM2	CADM2			253559			rs112374913-?	rs112374913	0	112374913	intron_variant	0	NR	3e-09	8.52288		0.0257989	[NR] unit increase	Affymetrix [~ 17300000] (imputed)	N
45	rs34615736	4	159732703	rs4318611	2016-12-21	27046643	Davies G	2016-04-05	Mol Psychiatry	www.ncbi.nlm.nih.gov/pubmed/27046643	Genome-wide association study of cognitive functions and educational attainment in UK Biobank (N=112â€‰151).	Educational attainment	111,114 European ancestry individuals	NA	4q32.1	FNIP2	FNIP2			57600			rs4318611-?	rs4318611	0	4318611	intron_variant	0	NR	2e-09	8.69897		0.0287954	[NR] unit increase	Affymetrix [~ 17300000] (imputed)	N
47	rs12640626	4	176626272	rs12640626	2013-11-29	23722424	Rietveld CA	2013-05-30	Science	www.ncbi.nlm.nih.gov/pubmed/23722424	GWAS of 126,559 individuals identifies genetic variants associated with educational attainment.	Educational attainment	up to 101,069 European ancestry individuals	25,490 European ancestry individuals	4q34.2	GPM6A	GPM6A			2823			rs12640626-A	rs12640626	0	12640626	intron_variant	0	0.58	7e-06	5.1549	(College)	1.034	[NR]	Affymetrix, Illumina, Perlegen [up to 2309290] (imputed)	N
47	rs12640626	4	176626272	rs12640626	2015-05-08	25201988	Rietveld CA	2014-09-08	Proc Natl Acad Sci U S A	www.ncbi.nlm.nih.gov/pubmed/25201988	Common genetic variants associated with cognitive performance identified using the proxy-phenotype method.	Educational attainment	106,736 European ancestry individuals	NA	4q34.2	intergenic	GPM6A			2823			rs12640626-A	rs12640626	0	12640626	intron_variant	0	0.57	8e-07	6.09691		0.022	[NR] unit increase	Affymetrix, Illumina [NR] (imputed)	N
49	rs4583848	5	60620980	rs7701440	2016-12-21	27046643	Davies G	2016-04-05	Mol Psychiatry	www.ncbi.nlm.nih.gov/pubmed/27046643	Genome-wide association study of cognitive functions and educational attainment in UK Biobank (N=112â€‰151).	Educational attainment	111,114 European ancestry individuals	NA	5q12.1	Intergenic	LOC105378994			105378994			rs7701440-?	rs7701440	0	7701440	intergenic_variant	0	NR	4e-08	7.39794		0.0233502	[NR] unit decrease	Affymetrix [~ 17300000] (imputed)	N
53	rs6882046	5	87968864	rs6882046	2015-05-08	25201988	Rietveld CA	2014-09-08	Proc Natl Acad Sci U S A	www.ncbi.nlm.nih.gov/pubmed/25201988	Common genetic variants associated with cognitive performance identified using the proxy-phenotype method.	Educational attainment	106,736 European ancestry individuals	NA	5q14.3	intergenic	LINC00461			645323			rs6882046-A	rs6882046	0	6882046	non_coding_transcript_exon_variant	0	0.727	9e-07	6.04576		0.024	[NR] unit decrease	Affymetrix, Illumina [NR] (imputed)	N
62	rs9401593	6	98550289	rs1906252	2016-12-21	27046643	Davies G	2016-04-05	Mol Psychiatry	www.ncbi.nlm.nih.gov/pubmed/27046643	Genome-wide association study of cognitive functions and educational attainment in UK Biobank (N=112â€‰151).	Educational attainment	111,114 European ancestry individuals	NA	6q16.1	Intergenic	MIR2113 - EIF4EBP2P3	100302164	100190924		77792	76247	rs1906252-?	rs1906252	0	1906252	intron_variant	1	NR	1e-09	9		0.0261309	[NR] unit increase	Affymetrix [~ 17300000] (imputed)	N
62	rs9401593	6	98553894	rs1487441	2015-05-08	25201988	Rietveld CA	2014-09-08	Proc Natl Acad Sci U S A	www.ncbi.nlm.nih.gov/pubmed/25201988	Common genetic variants associated with cognitive performance identified using the proxy-phenotype method.	Educational attainment	106,736 European ancestry individuals	NA	6q16.1	POU3F2	MIR2113 - EIF4EBP2P3	100302164	100190924		81397	72642	rs1487441-A	rs1487441	0	1487441	intron_variant	1	0.473	2e-09	8.69897		0.026	[NR] unit increase	Affymetrix, Illumina [NR] (imputed)	N
62	rs9401593	6	98584733	rs9320913	2013-11-29	23722424	Rietveld CA	2013-05-30	Science	www.ncbi.nlm.nih.gov/pubmed/23722424	GWAS of 126,559 individuals identifies genetic variants associated with educational attainment.	Educational attainment	up to 101,069 European ancestry individuals	25,490 European ancestry individuals	6q16.1	LOC100129158	MIR2113 - EIF4EBP2P3	100302164	100190924		112236	41803	rs9320913-A	rs9320913	0	9320913	intron_variant	1	0.483	4e-10	9.39794	(Edu Years)	0.101	[NR] unit increase	Affymetrix, Illumina, Perlegen [up to 2309290] (imputed)	N
81	rs2721173	8	145744429	rs2721173	2015-05-08	25201988	Rietveld CA	2014-09-08	Proc Natl Acad Sci U S A	www.ncbi.nlm.nih.gov/pubmed/25201988	Common genetic variants associated with cognitive performance identified using the proxy-phenotype method.	Educational attainment	106,736 European ancestry individuals	NA	8q24.3	GPT, PPP1R16A, VPS28, MFSD3, RECQL4, LRRC14, ARHGAP39, FOXH1, KIFC2, CYHR1, CPSF1, SCRT1, LRRC24	LRRC14			9684			rs2721173-T	rs2721173	0	2721173	intron_variant	0	0.473	9e-06	5.04576		0.02	[NR] unit decrease	Affymetrix, Illumina [NR] (imputed)	N
82	rs3847223	9	1721478	rs1478110	2015-05-08	25201988	Rietveld CA	2014-09-08	Proc Natl Acad Sci U S A	www.ncbi.nlm.nih.gov/pubmed/25201988	Common genetic variants associated with cognitive performance identified using the proxy-phenotype method.	Educational attainment	106,736 European ancestry individuals	NA	9p24.3	intergenic	LOC105375951			105375951			rs1478110-T	rs1478110	0	1478110	intergenic_variant	0	0.48	4e-07	6.39794		0.023	[NR] unit decrease	Affymetrix, Illumina [NR] (imputed)	N
82	rs3847225	9	1790685	rs3847225	2016-12-21	27046643	Davies G	2016-04-05	Mol Psychiatry	www.ncbi.nlm.nih.gov/pubmed/27046643	Genome-wide association study of cognitive functions and educational attainment in UK Biobank (N=112â€‰151).	Educational attainment	111,114 European ancestry individuals	NA	9p24.3	Intergenic	LOC105375951			105375951			rs3847225-?	rs3847225	0	3847225	intergenic_variant	0	NR	4e-10	9.39794		0.0273355	[NR] unit increase	Affymetrix [~ 17300000] (imputed)	N
85	rs10429582	9	23347865	rs12553324	2016-12-21	27046643	Davies G	2016-04-05	Mol Psychiatry	www.ncbi.nlm.nih.gov/pubmed/27046643	Genome-wide association study of cognitive functions and educational attainment in UK Biobank (N=112â€‰151).	Educational attainment	111,114 European ancestry individuals	NA	9p21.3	Intergenic	LOC107987055 - LOC105369298	107987055	105369298		242692	134873	rs12553324-?	rs12553324	0	12553324	intron_variant	1	NR	1e-13	13		0.0319647	[NR] unit increase	Affymetrix [~ 17300000] (imputed)	N
85	rs2094889	9	23379719	rs1360382	2015-05-08	25201988	Rietveld CA	2014-09-08	Proc Natl Acad Sci U S A	www.ncbi.nlm.nih.gov/pubmed/25201988	Common genetic variants associated with cognitive performance identified using the proxy-phenotype method.	Educational attainment	106,736 European ancestry individuals	NA	9p21.3	intergenic	LOC107987055 - LOC105369298	107987055	105369298		274546	103019	rs1360382-A	rs1360382	0	1360382	intron_variant	1	0.042	3e-07	6.52288		0.024	[NR] unit decrease	Affymetrix, Illumina [NR] (imputed)	N
91	rs7032484	9	124594339	rs4468007	2015-05-08	25201988	Rietveld CA	2014-09-08	Proc Natl Acad Sci U S A	www.ncbi.nlm.nih.gov/pubmed/25201988	Common genetic variants associated with cognitive performance identified using the proxy-phenotype method.	Educational attainment	106,736 European ancestry individuals	NA	9q33.2	intergenic	TTLL11			158135			rs4468007-T	rs4468007	0	4468007	intron_variant	0	0.554	3e-06	5.52288		0.021	[NR] unit increase	Affymetrix, Illumina [NR] (imputed)	N
94	rs7924036	10	65133822	rs7923609	2015-05-08	25201988	Rietveld CA	2014-09-08	Proc Natl Acad Sci U S A	www.ncbi.nlm.nih.gov/pubmed/25201988	Common genetic variants associated with cognitive performance identified using the proxy-phenotype method.	Educational attainment	106,736 European ancestry individuals	NA	10q21.3	JMJD1C, REEP3	JMJD1C			221037			rs7923609-A	rs7923609	0	7923609	intron_variant	0	0.521	1e-06	6		0.021	[NR] unit decrease	Affymetrix, Illumina [NR] (imputed)	N
97	rs11191193	10	103802408	rs11191193	2015-05-08	25201988	Rietveld CA	2014-09-08	Proc Natl Acad Sci U S A	www.ncbi.nlm.nih.gov/pubmed/25201988	Common genetic variants associated with cognitive performance identified using the proxy-phenotype method.	Educational attainment	106,736 European ancestry individuals	NA	10q24.32	intergenic	C10orf76			79591			rs11191193-A	rs11191193	0	11191193	intron_variant	0	0.653	6e-07	6.22185		0.023	[NR] unit increase	Affymetrix, Illumina [NR] (imputed)	N
109	rs798829	12	56491880	rs10783779	2015-05-08	25201988	Rietveld CA	2014-09-08	Proc Natl Acad Sci U S A	www.ncbi.nlm.nih.gov/pubmed/25201988	Common genetic variants associated with cognitive performance identified using the proxy-phenotype method.	Educational attainment	106,736 European ancestry individuals	NA	12q13.2	intergenic	ERBB3			2065			rs10783779-T	rs10783779	0	10783779	intron_variant	0	0.607	6e-06	5.22185		0.021	[NR] unit decrease	Affymetrix, Illumina [NR] (imputed)	N
112	rs7306755	12	123822711	rs7980687	2015-05-08	25201988	Rietveld CA	2014-09-08	Proc Natl Acad Sci U S A	www.ncbi.nlm.nih.gov/pubmed/25201988	Common genetic variants associated with cognitive performance identified using the proxy-phenotype method.	Educational attainment	106,736 European ancestry individuals	NA	12q24.31	SBNO1, SETD8, RILPL2, C12orf65, MPHOSPH9, SNRNP35, RILPL1, PITPNM2, TMED2	SBNO1			55206			rs7980687-A	rs7980687	0	7980687	intron_variant	0	0.2	7e-08	7.1549		0.029	[NR] unit increase	Affymetrix, Illumina [NR] (imputed)	N
113	rs7325960	13	58653695	rs9537938	2015-05-08	25201988	Rietveld CA	2014-09-08	Proc Natl Acad Sci U S A	www.ncbi.nlm.nih.gov/pubmed/25201988	Common genetic variants associated with cognitive performance identified using the proxy-phenotype method.	Educational attainment	106,736 European ancestry individuals	NA	13q21.1	intergenic	RNA5SP30 - LOC101926897	100873362	101926897		88097	86266	rs9537938-A	rs9537938	0	9537938	intergenic_variant	1	0.672	5e-07	6.30103		0.023	[NR] unit increase	Affymetrix, Illumina [NR] (imputed)	N
115	rs35368417	13	99111209	rs3783006	2013-11-29	23722424	Rietveld CA	2013-05-30	Science	www.ncbi.nlm.nih.gov/pubmed/23722424	GWAS of 126,559 individuals identifies genetic variants associated with educational attainment.	Educational attainment	up to 101,069 European ancestry individuals	25,490 European ancestry individuals	13q32.2	STK24	STK24			8428			rs3783006-C	rs3783006	0	3783006	intron_variant	0	0.454	8e-08	7.09691	(Edu Years)	0.088	[NR] unit increase	Affymetrix, Illumina, Perlegen [up to 2309290] (imputed)	N
115	rs35368417	13	99111209	rs3783006	2015-05-08	25201988	Rietveld CA	2014-09-08	Proc Natl Acad Sci U S A	www.ncbi.nlm.nih.gov/pubmed/25201988	Common genetic variants associated with cognitive performance identified using the proxy-phenotype method.	Educational attainment	106,736 European ancestry individuals	NA	13q32.2	STK24, FARP1, SLC15A1	STK24			8428			rs3783006-C	rs3783006	0	3783006	intron_variant	0	0.457	3e-07	6.52288		0.023	[NR] unit increase	Affymetrix, Illumina [NR] (imputed)	N
127	rs240702	16	28837515	rs8049439	2013-11-29	23722424	Rietveld CA	2013-05-30	Science	www.ncbi.nlm.nih.gov/pubmed/23722424	GWAS of 126,559 individuals identifies genetic variants associated with educational attainment.	Educational attainment	up to 101,069 European ancestry individuals	25,490 European ancestry individuals	16p11.2	ATXN2L	ATXN2L			11273			rs8049439-T	rs8049439	0	8049439	intron_variant	0	0.581	1e-07	7	(Edu Years)	0.086	[NR] unit increase	Affymetrix, Illumina, Perlegen [up to 2309290] (imputed)	N
127	rs240702	16	28837515	rs8049439	2015-05-08	25201988	Rietveld CA	2014-09-08	Proc Natl Acad Sci U S A	www.ncbi.nlm.nih.gov/pubmed/25201988	Common genetic variants associated with cognitive performance identified using the proxy-phenotype method.	Educational attainment	106,736 European ancestry individuals	NA	16p11.2	ATXN2L, TUFM, SH2B1, EIF3CL, NFATC2IP, NUPR1, SPNS1, LAT, SULT1A1, SULT1A2, CCDC101	ATXN2L			11273			rs8049439-T	rs8049439	0	8049439	intron_variant	0	0.595	1e-06	6		0.021	[NR] unit increase	Affymetrix, Illumina [NR] (imputed)	N
134	rs12967855	18	35170045	rs4799950	2016-12-21	27046643	Davies G	2016-04-05	Mol Psychiatry	www.ncbi.nlm.nih.gov/pubmed/27046643	Genome-wide association study of cognitive functions and educational attainment in UK Biobank (N=112â€‰151).	Educational attainment	111,114 European ancestry individuals	NA	18q12.2	Intergenic	CELF4 - LOC107985118	56853	107985118		24030	47122	rs4799950-?	rs4799950	0	4799950	intergenic_variant	1	NR	2e-09	8.69897		0.0269745	[NR] unit increase	Affymetrix [~ 17300000] (imputed)	N
7	rs34305371	1	72733610	rs34305371	2017-02-25	27225129	Okbay A	2016-05-26	Nature	www.ncbi.nlm.nih.gov/pubmed/27225129	Genome-wide association study identifies 74 loci associated with educational attainment.	Educational attainment (college completion)	280,007 European ancestry individuals	NA	1p31.1	NR	NEGR1			257194			rs34305371-A	rs34305371	0	34305371	intron_variant	0	0.0945	4e-12	11.3979		1.07589	[NR]	Affymetrix, Illumina, Perlegen [~ 9300000] (imputed)	N
9	rs12089815	1	91189731	rs1008078	2017-02-25	27225129	Okbay A	2016-05-26	Nature	www.ncbi.nlm.nih.gov/pubmed/27225129	Genome-wide association study identifies 74 loci associated with educational attainment.	Educational attainment (college completion)	280,007 European ancestry individuals	NA	1p22.2	NR	BARHL2 - LOC105378853	343472	105378853		6937	58810	rs1008078-?	rs1008078	0	1008078	intergenic_variant	1	0.59	5e-09	8.30103		1.03571	[NR]	Affymetrix, Illumina, Perlegen [~ 9300000] (imputed)	N
14	rs11588857	1	204586812	rs3789045	2017-02-25	27225129	Okbay A	2016-05-26	Nature	www.ncbi.nlm.nih.gov/pubmed/27225129	Genome-wide association study identifies 74 loci associated with educational attainment.	Educational attainment (college completion)	280,007 European ancestry individuals	NA	1q32.1	NR	LOC105371692, LRRN2			105371692, 10446			rs3789045-T	rs3789045	0	3789045	3_prime_UTR_variant	0	0.2111	3e-09	8.52288		1.04338	[NR]	Affymetrix, Illumina, Perlegen [~ 9300000] (imputed)	N
17	rs77966298	2	10977585	rs76076331	2017-02-25	27225129	Okbay A	2016-05-26	Nature	www.ncbi.nlm.nih.gov/pubmed/27225129	Genome-wide association study identifies 74 loci associated with educational attainment.	Educational attainment (college completion)	280,007 European ancestry individuals	NA	2p25.1	NR	PDIA6			10130			rs76076331-T	rs76076331	0	76076331	intron_variant	0	0.1467	4e-08	7.39794		1.04688	[NR]	Affymetrix, Illumina, Perlegen [~ 9300000] (imputed)	N
20	rs11685491	2	100807725	rs2309757	2017-02-25	27225129	Okbay A	2016-05-26	Nature	www.ncbi.nlm.nih.gov/pubmed/27225129	Genome-wide association study identifies 74 loci associated with educational attainment.	Educational attainment (college completion)	280,007 European ancestry individuals	NA	2q11.2	NR	AFF3 - LINC01104	3899	150577		48680	16991	rs2309757-?	rs2309757	0	2309757	intergenic_variant	1	0.3869	4e-19	18.3979		1.05561	[NR]	Affymetrix, Illumina, Perlegen [~ 9300000] (imputed)	N
35	rs13090388	3	49406708	rs148734725	2017-02-25	27225129	Okbay A	2016-05-26	Nature	www.ncbi.nlm.nih.gov/pubmed/27225129	Genome-wide association study identifies 74 loci associated with educational attainment.	Educational attainment (college completion)	280,007 European ancestry individuals	NA	3p21.31	NR	RHOA			387			rs148734725-A	rs148734725	0	148734725	intron_variant	0	0.3236	5e-12	11.301		1.04501	[NR]	Affymetrix, Illumina, Perlegen [~ 9300000] (imputed)	N
35	rs952594	3	49914397	rs11712056	2017-02-25	27225129	Okbay A	2016-05-26	Nature	www.ncbi.nlm.nih.gov/pubmed/27225129	Genome-wide association study identifies 74 loci associated with educational attainment.	Educational attainment (college completion)	280,007 European ancestry individuals	NA	3p21.31	NR	ACTBP13			389120			rs11712056-T	rs11712056	0	11712056	non_coding_transcript_exon_variant	0	0.5717	2e-16	15.699		1.05001	[NR]	Affymetrix, Illumina, Perlegen [~ 9300000] (imputed)	N
49	rs6449503	5	60111579	rs61160187	2017-02-25	27225129	Okbay A	2016-05-26	Nature	www.ncbi.nlm.nih.gov/pubmed/27225129	Genome-wide association study identifies 74 loci associated with educational attainment.	Educational attainment (college completion)	280,007 European ancestry individuals	NA	5q12.1	NR	ELOVL7			79993			rs61160187-?	rs61160187	0	61160187	intron_variant	0	0.3928	6e-11	10.2218		1.04006	[NR]	Affymetrix, Illumina, Perlegen [~ 9300000] (imputed)	N
49	rs10223052	5	60800336	rs10223052	2017-02-25	27225129	Okbay A	2016-05-26	Nature	www.ncbi.nlm.nih.gov/pubmed/27225129	Genome-wide association study identifies 74 loci associated with educational attainment.	Educational attainment (college completion)	280,007 European ancestry individuals	NA	5q12.1	NR	ZSWIM6			57688			rs10223052-A	rs10223052	0	10223052	intron_variant	0	0.3627	1e-08	8		1.03527	[NR]	Affymetrix, Illumina, Perlegen [~ 9300000] (imputed)	N
53	rs6882046	5	87968864	rs6882046	2017-02-25	27225129	Okbay A	2016-05-26	Nature	www.ncbi.nlm.nih.gov/pubmed/27225129	Genome-wide association study identifies 74 loci associated with educational attainment.	Educational attainment (college completion)	280,007 European ancestry individuals	NA	5q14.3	NR	LINC00461			645323			rs6882046-?	rs6882046	0	6882046	non_coding_transcript_exon_variant	0	0.2594	2e-10	9.69897		1.04386	[NR]	Affymetrix, Illumina, Perlegen [~ 9300000] (imputed)	N
59	rs1314114	6	14723608	rs7776010	2017-02-25	27225129	Okbay A	2016-05-26	Nature	www.ncbi.nlm.nih.gov/pubmed/27225129	Genome-wide association study identifies 74 loci associated with educational attainment.	Educational attainment (college completion)	280,007 European ancestry individuals	NA	6p23	NR	LOC101928354 - LOC107986572	101928354	107986572		5632	34098	rs7776010-?	rs7776010	0	7776010	intron_variant	1	0.1791	9e-09	8.04576		1.04768	[NR]	Affymetrix, Illumina, Perlegen [~ 9300000] (imputed)	N
62	rs4524616	6	98508087	rs28792186	2017-02-25	27225129	Okbay A	2016-05-26	Nature	www.ncbi.nlm.nih.gov/pubmed/27225129	Genome-wide association study identifies 74 loci associated with educational attainment.	Educational attainment (college completion)	280,007 European ancestry individuals	NA	6q16.1	NR	MIR2113 - EIF4EBP2P3	100302164	100190924		35590	118449	rs28792186-?	rs28792186	0	28792186	intron_variant	1	0.3905	1e-11	11		1.04199	[NR]	Affymetrix, Illumina, Perlegen [~ 9300000] (imputed)	N
70	rs1978102	7	71751316	rs12699131	2017-02-25	27225129	Okbay A	2016-05-26	Nature	www.ncbi.nlm.nih.gov/pubmed/27225129	Genome-wide association study identifies 74 loci associated with educational attainment.	Educational attainment (college completion)	280,007 European ancestry individuals	NA	7q11.22	NR	CALN1			83698			rs12699131-A	rs12699131	0	12699131	intron_variant	0	0.4801	3e-08	7.52288		1.03319	[NR]	Affymetrix, Illumina, Perlegen [~ 9300000] (imputed)	N
71	rs12671937	7	92654365	rs12671937	2017-02-25	27225129	Okbay A	2016-05-26	Nature	www.ncbi.nlm.nih.gov/pubmed/27225129	Genome-wide association study identifies 74 loci associated with educational attainment.	Educational attainment (college completion)	280,007 European ancestry individuals	NA	7q21.2	NR	RN7SL7P - SAMD9	6033	54809		53725	74462	rs12671937-A	rs12671937	0	12671937	intergenic_variant	1	0.531	1e-10	10		1.03939	[NR]	Affymetrix, Illumina, Perlegen [~ 9300000] (imputed)	N
75	rs1038630	7	133505101	rs7781266	2017-02-25	27225129	Okbay A	2016-05-26	Nature	www.ncbi.nlm.nih.gov/pubmed/27225129	Genome-wide association study identifies 74 loci associated with educational attainment.	Educational attainment (college completion)	280,007 European ancestry individuals	NA	7q33	NR	EXOC4, LOC101928861			60412, 101928861			rs7781266-?	rs7781266	0	7781266	intron_variant	0	0.7803	3e-09	8.52288		1.04292	[NR]	Affymetrix, Illumina, Perlegen [~ 9300000] (imputed)	N
85	rs10429582	9	23358875	rs13294439	2017-02-25	27225129	Okbay A	2016-05-26	Nature	www.ncbi.nlm.nih.gov/pubmed/27225129	Genome-wide association study identifies 74 loci associated with educational attainment.	Educational attainment (college completion)	280,007 European ancestry individuals	NA	9p21.3	NR	LOC107987055 - LOC105369298	107987055	105369298		253702	123863	rs13294439-?	rs13294439	0	13294439	intron_variant	1	0.4092	1e-14	14		1.04832	[NR]	Affymetrix, Illumina, Perlegen [~ 9300000] (imputed)	N
97	rs11191270	10	104124055	rs12354486	2017-02-25	27225129	Okbay A	2016-05-26	Nature	www.ncbi.nlm.nih.gov/pubmed/27225129	Genome-wide association study identifies 74 loci associated with educational attainment.	Educational attainment (college completion)	280,007 European ancestry individuals	NA	10q24.32	NR	GBF1			8729			rs12354486-C	rs12354486	0	12354486	intron_variant	0	0.8114	2e-08	7.69897		1.04275	[NR]	Affymetrix, Illumina, Perlegen [~ 9300000] (imputed)	N
99	rs11022505	11	12841771	rs12797960	2017-02-25	27225129	Okbay A	2016-05-26	Nature	www.ncbi.nlm.nih.gov/pubmed/27225129	Genome-wide association study identifies 74 loci associated with educational attainment.	Educational attainment (college completion)	280,007 European ancestry individuals	NA	11p15.3	NR	TEAD1			7003			rs12797960-?	rs12797960	0	12797960	intron_variant	0	0.608	1e-08	8		1.03499	[NR]	Affymetrix, Illumina, Perlegen [~ 9300000] (imputed)	N
109	rs10876864	12	56416928	rs2456973	2017-02-25	27225129	Okbay A	2016-05-26	Nature	www.ncbi.nlm.nih.gov/pubmed/27225129	Genome-wide association study identifies 74 loci associated with educational attainment.	Educational attainment (college completion)	280,007 European ancestry individuals	NA	12q13.2	NR	LOC105369780, IKZF4, LOC105369781			105369780, 64375, 105369781			rs2456973-?	rs2456973	0	2456973	intron_variant	0	0.3306	2e-09	8.69897		1.03801	[NR]	Affymetrix, Illumina, Perlegen [~ 9300000] (imputed)	N
112	rs7306755	12	123767929	rs7306755	2017-02-25	27225129	Okbay A	2016-05-26	Nature	www.ncbi.nlm.nih.gov/pubmed/27225129	Genome-wide association study identifies 74 loci associated with educational attainment.	Educational attainment (college completion)	280,007 European ancestry individuals	NA	12q24.31	NR	RNA5SP375 - SBNO1	100873633	55206		348	5727	rs7306755-A	rs7306755	0	7306755	upstream_gene_variant	1	0.2153	1e-10	10		1.04682	[NR]	Affymetrix, Illumina, Perlegen [~ 9300000] (imputed)	N
113	rs7325960	13	58358159	rs8002014	2017-02-25	27225129	Okbay A	2016-05-26	Nature	www.ncbi.nlm.nih.gov/pubmed/27225129	Genome-wide association study identifies 74 loci associated with educational attainment.	Educational attainment (college completion)	280,007 European ancestry individuals	NA	13q21.1	NR	PCDH17 - TRE-CTC4-1	27253	100189506		55094	100391	rs8002014-?	rs8002014	0	8002014	intergenic_variant	1	0.7298	1e-13	13		1.05012	[NR]	Affymetrix, Illumina, Perlegen [~ 9300000] (imputed)	N
117	rs61989671	14	27048465	rs77092939	2017-02-25	27225129	Okbay A	2016-05-26	Nature	www.ncbi.nlm.nih.gov/pubmed/27225129	Genome-wide association study identifies 74 loci associated with educational attainment.	Educational attainment (college completion)	280,007 European ancestry individuals	NA	14q12	NR	NOVA1			4857			rs77092939-?	rs77092939	0	77092939	intron_variant	0	0.1169	4e-08	7.39794		1.05269	[NR]	Affymetrix, Illumina, Perlegen [~ 9300000] (imputed)	N
130	rs16940672	17	43991515	rs192818565	2017-02-25	27225129	Okbay A	2016-05-26	Nature	www.ncbi.nlm.nih.gov/pubmed/27225129	Genome-wide association study identifies 74 loci associated with educational attainment.	Educational attainment (college completion)	280,007 European ancestry individuals	NA	17q21.31	NR	MAPT			4137			rs192818565-T	rs192818565	1	62056842	intron_variant	0	0.8097	5e-11	10.301		1.05349	[NR]	Affymetrix, Illumina, Perlegen [~ 9300000] (imputed)	N
134	rs12957516	18	35215517	rs12957516	2017-02-25	27225129	Okbay A	2016-05-26	Nature	www.ncbi.nlm.nih.gov/pubmed/27225129	Genome-wide association study identifies 74 loci associated with educational attainment.	Educational attainment (college completion)	280,007 European ancestry individuals	NA	18q12.2	NR	CELF4 - LOC107985118	56853	107985118		69502	1650	rs12957516-T	rs12957516	0	12957516	intergenic_variant	1	0.7195	2e-08	7.69897		1.03737	[NR]	Affymetrix, Illumina, Perlegen [~ 9300000] (imputed)	N
4	rs2842176	1	44026656	rs12076635	2017-02-24	27225129	Okbay A	2016-05-26	Nature	www.ncbi.nlm.nih.gov/pubmed/27225129	Genome-wide association study identifies 74 loci associated with educational attainment.	Educational attainment (years of education)	405,072 European ancestry individuals	NA	1p34.2	NR	PTPRF			5792			rs12076635-C	rs12076635	0	12076635	intron_variant	0	0.7871	3e-11	10.5229		0.0180239	NR unit increase	Affymetrix, Illumina, Perlegen [~ 9300000] (imputed)	N
4	rs12410444	1	44188719	rs12410444	2017-02-24	27225129	Okbay A	2016-05-26	Nature	www.ncbi.nlm.nih.gov/pubmed/27225129	Genome-wide association study identifies 74 loci associated with educational attainment.	Educational attainment (years of education)	405,072 European ancestry individuals	NA	1p34.1	NR	LOC101929592, ST3GAL3			101929592, 6487			rs12410444-A	rs12410444	0	12410444	intron_variant	0	0.7	6e-13	12.2218		0.0174559	NR unit decrease	Affymetrix, Illumina, Perlegen [~ 9300000] (imputed)	N
4	rs783301	1	44371441	rs142328051	2017-02-24	27225129	Okbay A	2016-05-26	Nature	www.ncbi.nlm.nih.gov/pubmed/27225129	Genome-wide association study identifies 74 loci associated with educational attainment.	Educational attainment (years of education)	405,072 European ancestry individuals	NA	1p34.1	NR	ST3GAL3			6487			rs142328051-T	rs142328051	0	142328051	intron_variant	0	0.9082	4e-08	7.39794		0.0216351	NR unit increase	Affymetrix, Illumina, Perlegen [~ 9300000] (imputed)	N
7	rs34305371	1	72733610	rs34305371	2017-02-24	27225129	Okbay A	2016-05-26	Nature	www.ncbi.nlm.nih.gov/pubmed/27225129	Genome-wide association study identifies 74 loci associated with educational attainment.	Educational attainment (years of education)	405,072 European ancestry individuals	NA	1p31.1	NR	NEGR1			257194			rs34305371-A	rs34305371	0	34305371	intron_variant	0	0.096	2e-20	19.699		0.03623	NR unit increase	Affymetrix, Illumina, Perlegen [~ 9300000] (imputed)	N
8	rs12754946	1	77989923	rs12754946	2017-02-24	27225129	Okbay A	2016-05-26	Nature	www.ncbi.nlm.nih.gov/pubmed/27225129	Genome-wide association study identifies 74 loci associated with educational attainment.	Educational attainment (years of education)	405,072 European ancestry individuals	NA	1p31.1	NR	AK5			26289			rs12754946-T	rs12754946	0	12754946	intron_variant	0	0.5731	1e-08	8		0.0127578	NR unit increase	Affymetrix, Illumina, Perlegen [~ 9300000] (imputed)	N
9	rs12089815	1	91189731	rs1008078	2017-02-24	27225129	Okbay A	2016-05-26	Nature	www.ncbi.nlm.nih.gov/pubmed/27225129	Genome-wide association study identifies 74 loci associated with educational attainment.	Educational attainment (years of education)	405,072 European ancestry individuals	NA	1p22.2	NR	BARHL2 - LOC105378853	343472	105378853		6937	58810	rs1008078-T	rs1008078	0	1008078	intergenic_variant	1	0.4029	3e-14	13.5229		0.017238	NR unit decrease	Affymetrix, Illumina, Perlegen [~ 9300000] (imputed)	N
10	rs6690195	1	96202443	rs12134151	2017-02-24	27225129	Okbay A	2016-05-26	Nature	www.ncbi.nlm.nih.gov/pubmed/27225129	Genome-wide association study identifies 74 loci associated with educational attainment.	Educational attainment (years of education)	405,072 European ancestry individuals	NA	1p21.3	NR	LOC101928219			101928219			rs12134151-C	rs12134151	0	12134151	intron_variant	0	0.4982	1e-08	8		0.0126919	NR unit decrease	Affymetrix, Illumina, Perlegen [~ 9300000] (imputed)	N
11	rs4506495	1	98395881	rs4378243	2017-02-24	27225129	Okbay A	2016-05-26	Nature	www.ncbi.nlm.nih.gov/pubmed/27225129	Genome-wide association study identifies 74 loci associated with educational attainment.	Educational attainment (years of education)	405,072 European ancestry individuals	NA	1p21.3	NR	DPYD - MIR137HG	1806	400765		9266	57675	rs4378243-T	rs4378243	0	4378243	downstream_gene_variant	1	0.8271	1e-09	9		0.0179302	NR unit increase	Affymetrix, Illumina, Perlegen [~ 9300000] (imputed)	N
11	rs17381294	1	98572382	rs17372140	2017-02-24	27225129	Okbay A	2016-05-26	Nature	www.ncbi.nlm.nih.gov/pubmed/27225129	Genome-wide association study identifies 74 loci associated with educational attainment.	Educational attainment (years of education)	405,072 European ancestry individuals	NA	1p21.3	NR	NFU1P2 - LOC729987	100132699	729987		29326	103885	rs17372140-A	rs17372140	0	17372140	intergenic_variant	1	0.2965	9e-09	8.04576		0.0139754	NR unit decrease	Affymetrix, Illumina, Perlegen [~ 9300000] (imputed)	N
14	rs11588857	1	204587047	rs11588857	2017-02-24	27225129	Okbay A	2016-05-26	Nature	www.ncbi.nlm.nih.gov/pubmed/27225129	Genome-wide association study identifies 74 loci associated with educational attainment.	Educational attainment (years of education)	405,072 European ancestry individuals	NA	1q32.1	NR	LOC105371692, LRRN2			105371692, 10446			rs11588857-A	rs11588857	0	11588857	missense_variant	0	0.2106	3e-13	12.5229		0.019845	NR unit increase	Affymetrix, Illumina, Perlegen [~ 9300000] (imputed)	N
15	rs3738200	1	211609768	rs35771425	2017-02-24	27225129	Okbay A	2016-05-26	Nature	www.ncbi.nlm.nih.gov/pubmed/27225129	Genome-wide association study identifies 74 loci associated with educational attainment.	Educational attainment (years of education)	405,072 European ancestry individuals	NA	1q32.3	NR	LINC00467 - ARPC3P2	84791	391160		3891	5828	rs35771425-T	rs35771425	0	35771425	downstream_gene_variant	1	0.786	3e-11	10.5229		0.018047	NR unit increase	Affymetrix, Illumina, Perlegen [~ 9300000] (imputed)	N
17	rs77966298	2	10977585	rs76076331	2017-02-24	27225129	Okbay A	2016-05-26	Nature	www.ncbi.nlm.nih.gov/pubmed/27225129	Genome-wide association study identifies 74 loci associated with educational attainment.	Educational attainment (years of education)	405,072 European ancestry individuals	NA	2p25.1	NR	PDIA6			10130			rs76076331-T	rs76076331	0	76076331	intron_variant	0	0.1398	2e-10	9.69897		0.0204017	NR unit increase	Affymetrix, Illumina, Perlegen [~ 9300000] (imputed)	N
19	rs7599488	2	60704933	rs7593947	2017-02-24	27225129	Okbay A	2016-05-26	Nature	www.ncbi.nlm.nih.gov/pubmed/27225129	Genome-wide association study identifies 74 loci associated with educational attainment.	Educational attainment (years of education)	405,072 European ancestry individuals	NA	2p16.1	NR	LOC107985887, BCL11A			107985887, 53335			rs7593947-A	rs7593947	0	7593947	intron_variant	0	0.5126	2e-11	10.699		0.0149448	NR unit increase	Affymetrix, Illumina, Perlegen [~ 9300000] (imputed)	N
20	rs13402908	2	100306378	rs6715849	2017-02-24	27225129	Okbay A	2016-05-26	Nature	www.ncbi.nlm.nih.gov/pubmed/27225129	Genome-wide association study identifies 74 loci associated with educational attainment.	Educational attainment (years of education)	405,072 European ancestry individuals	NA	2q11.2	NR	AFF3			3899			rs6715849-A	rs6715849	0	6715849	intron_variant	0	0.438	2e-11	10.699		0.01515	NR unit decrease	Affymetrix, Illumina, Perlegen [~ 9300000] (imputed)	N
20	rs72819191	2	100753490	rs4851251	2017-02-24	27225129	Okbay A	2016-05-26	Nature	www.ncbi.nlm.nih.gov/pubmed/27225129	Genome-wide association study identifies 74 loci associated with educational attainment.	Educational attainment (years of education)	405,072 European ancestry individuals	NA	2q11.2	NR	AFF3			3899			rs4851251-T	rs4851251	0	4851251	intron_variant	0	0.2718	1e-09	9		0.0152205	NR unit decrease	Affymetrix, Illumina, Perlegen [~ 9300000] (imputed)	N
20	rs11685491	2	100821548	rs12987662	2017-02-24	27225129	Okbay A	2016-05-26	Nature	www.ncbi.nlm.nih.gov/pubmed/27225129	Genome-wide association study identifies 74 loci associated with educational attainment.	Educational attainment (years of education)	405,072 European ancestry individuals	NA	2q11.2	NR	AFF3 - LINC01104	3899	150577		62503	3168	rs12987662-A	rs12987662	0	12987662	upstream_gene_variant	1	0.3934	9e-28	27.0458		0.0249144	NR unit increase	Affymetrix, Illumina, Perlegen [~ 9300000] (imputed)	N
20	rs71413877	2	100924822	rs71413877	2017-02-24	27225129	Okbay A	2016-05-26	Nature	www.ncbi.nlm.nih.gov/pubmed/27225129	Genome-wide association study identifies 74 loci associated with educational attainment.	Educational attainment (years of education)	405,072 European ancestry individuals	NA	2q11.2	NR	LONRF2			164832			rs71413877-A	rs71413877	0	71413877	intron_variant	0	0.0438	2e-09	8.69897		0.0347082	NR unit increase	Affymetrix, Illumina, Perlegen [~ 9300000] (imputed)	N
20	rs77702819	2	101328728	rs77702819	2017-02-24	27225129	Okbay A	2016-05-26	Nature	www.ncbi.nlm.nih.gov/pubmed/27225129	Genome-wide association study identifies 74 loci associated with educational attainment.	Educational attainment (years of education)	405,072 European ancestry individuals	NA	2q11.2	NR	LOC107985924 - LOC105375310	107985924	105375310		32303	5029	rs77702819-T	rs77702819	0	77702819	intergenic_variant	1	0.0909	3e-08	7.52288		0.022185	NR unit increase	Affymetrix, Illumina, Perlegen [~ 9300000] (imputed)	N
25	rs10165653	2	155451738	rs10178115	2017-02-24	27225129	Okbay A	2016-05-26	Nature	www.ncbi.nlm.nih.gov/pubmed/27225129	Genome-wide association study identifies 74 loci associated with educational attainment.	Educational attainment (years of education)	405,072 European ancestry individuals	NA	2q24.1	NR	LOC105373693 - KCNJ3	105373693	3760		1847	103355	rs10178115-T	rs10178115	0	10178115	downstream_gene_variant	1	0.5422	6e-10	9.22185		0.013844	NR unit increase	Affymetrix, Illumina, Perlegen [~ 9300000] (imputed)	N
28	rs1112629	2	193802478	rs1596747	2017-02-24	27225129	Okbay A	2016-05-26	Nature	www.ncbi.nlm.nih.gov/pubmed/27225129	Genome-wide association study identifies 74 loci associated with educational attainment.	Educational attainment (years of education)	405,072 European ancestry individuals	NA	2q32.3	NR	PCGEM1 - LOC107985969	64002	107985969		160853	112631	rs1596747-A	rs1596747	0	1596747	intergenic_variant	1	0.5077	1e-09	9		0.0135293	NR unit increase	Affymetrix, Illumina, Perlegen [~ 9300000] (imputed)	N
34	rs62262084	3	47901803	rs7429990	2017-02-24	27225129	Okbay A	2016-05-26	Nature	www.ncbi.nlm.nih.gov/pubmed/27225129	Genome-wide association study identifies 74 loci associated with educational attainment.	Educational attainment (years of education)	405,072 European ancestry individuals	NA	3p21.31	NR	MAP4			4134			rs7429990-A	rs7429990	0	7429990	intron_variant	0	0.2693	8e-09	8.09691		0.0146932	NR unit decrease	Affymetrix, Illumina, Perlegen [~ 9300000] (imputed)	N
35	rs3172494	3	48731487	rs3172494	2017-02-24	27225129	Okbay A	2016-05-26	Nature	www.ncbi.nlm.nih.gov/pubmed/27225129	Genome-wide association study identifies 74 loci associated with educational attainment.	Educational attainment (years of education)	405,072 European ancestry individuals	NA	3p21.31	NR	IP6K2			51447			rs3172494-T	rs3172494	0	3172494	3_prime_UTR_variant	0	0.1168	9e-11	10.0458		0.0231412	NR unit increase	Affymetrix, Illumina, Perlegen [~ 9300000] (imputed)	N
35	rs13090388	3	49391082	rs13090388	2017-02-24	27225129	Okbay A	2016-05-26	Nature	www.ncbi.nlm.nih.gov/pubmed/27225129	Genome-wide association study identifies 74 loci associated with educational attainment.	Educational attainment (years of education)	405,072 European ancestry individuals	NA	3p21.31	NR	USP4 - GPX1	7375	2876		13546	3527	rs13090388-T	rs13090388	0	13090388	downstream_gene_variant	1	0.3104	3e-26	25.5229		0.0255528	NR unit increase	Affymetrix, Illumina, Perlegen [~ 9300000] (imputed)	N
35	rs952594	3	49901060	rs11130222	2017-02-24	27225129	Okbay A	2016-05-26	Nature	www.ncbi.nlm.nih.gov/pubmed/27225129	Genome-wide association study identifies 74 loci associated with educational attainment.	Educational attainment (years of education)	405,072 European ancestry individuals	NA	3p21.31	NR	RN7SL217P, CAMKV			106479301, 79012			rs11130222-A	rs11130222	0	11130222	non_coding_transcript_exon_variant	0	0.5853	4e-28	27.3979		0.0248127	NR unit increase	Affymetrix, Illumina, Perlegen [~ 9300000] (imputed)	N
35	rs112634398	3	50075494	rs112634398	2017-02-24	27225129	Okbay A	2016-05-26	Nature	www.ncbi.nlm.nih.gov/pubmed/27225129	Genome-wide association study identifies 74 loci associated with educational attainment.	Educational attainment (years of education)	405,072 European ancestry individuals	NA	3p21.31	NR	RBM6			10180			rs112634398-A	rs112634398	0	112634398	intron_variant	0	0.9491	3e-12	11.5229		0.0383807	NR unit increase	Affymetrix, Illumina, Perlegen [~ 9300000] (imputed)	N
35	rs71326918	3	50174844	rs71326918	2017-02-24	27225129	Okbay A	2016-05-26	Nature	www.ncbi.nlm.nih.gov/pubmed/27225129	Genome-wide association study identifies 74 loci associated with educational attainment.	Educational attainment (years of education)	405,072 European ancestry individuals	NA	3p21.31	NR	SEMA3F-AS1			100129060			rs71326918-A	rs71326918	0	71326918	intron_variant	0	0.1033	1e-08	8		0.0220925	NR unit increase	Affymetrix, Illumina, Perlegen [~ 9300000] (imputed)	N
37	rs11714337	3	71579022	rs7610856	2017-02-24	27225129	Okbay A	2016-05-26	Nature	www.ncbi.nlm.nih.gov/pubmed/27225129	Genome-wide association study identifies 74 loci associated with educational attainment.	Educational attainment (years of education)	405,072 European ancestry individuals	NA	3p13	NR	FOXP1			27086			rs7610856-A	rs7610856	0	7610856	intron_variant	0	0.4267	3e-08	7.52288		0.0124793	NR unit increase	Affymetrix, Illumina, Perlegen [~ 9300000] (imputed)	N
38	rs62263923	3	85674790	rs62263923	2017-02-24	27225129	Okbay A	2016-05-26	Nature	www.ncbi.nlm.nih.gov/pubmed/27225129	Genome-wide association study identifies 74 loci associated with educational attainment.	Educational attainment (years of education)	405,072 European ancestry individuals	NA	3p12.1	NR	CADM2			253559			rs62263923-A	rs62263923	0	62263923	intron_variant	0	0.639	1e-13	13		0.0172261	NR unit decrease	Affymetrix, Illumina, Perlegen [~ 9300000] (imputed)	N
41	rs1594996	4	67821874	rs4308415	2017-02-24	27225129	Okbay A	2016-05-26	Nature	www.ncbi.nlm.nih.gov/pubmed/27225129	Genome-wide association study identifies 74 loci associated with educational attainment.	Educational attainment (years of education)	405,072 European ancestry individuals	NA	4q13.2	NR	LOC105377262			105377262			rs4308415-C	rs4308415	0	4308415	intergenic_variant	0	0.4419	3e-09	8.52288		0.0133336	NR unit decrease	Affymetrix, Illumina, Perlegen [~ 9300000] (imputed)	N
42	rs1391441	4	106144735	rs6839705	2017-02-24	27225129	Okbay A	2016-05-26	Nature	www.ncbi.nlm.nih.gov/pubmed/27225129	Genome-wide association study identifies 74 loci associated with educational attainment.	Educational attainment (years of education)	405,072 European ancestry individuals	NA	4q24	NR	TET2-AS1, TET2			104384744, 54790			rs6839705-A	rs6839705	0	6839705	intron_variant	0	0.3565	1e-10	10		0.0149383	NR unit increase	Affymetrix, Illumina, Perlegen [~ 9300000] (imputed)	N
44	rs17367750	4	140764124	rs4863692	2017-02-24	27225129	Okbay A	2016-05-26	Nature	www.ncbi.nlm.nih.gov/pubmed/27225129	Genome-wide association study identifies 74 loci associated with educational attainment.	Educational attainment (years of education)	405,072 European ancestry individuals	NA	4q31.1	NR	MAML3			55534			rs4863692-T	rs4863692	0	4863692	intron_variant	0	0.3179	5e-12	11.301		0.0165032	NR unit increase	Affymetrix, Illumina, Perlegen [~ 9300000] (imputed)	N
47	rs12640626	4	176626272	rs12640626	2017-02-24	27225129	Okbay A	2016-05-26	Nature	www.ncbi.nlm.nih.gov/pubmed/27225129	Genome-wide association study identifies 74 loci associated with educational attainment.	Educational attainment (years of education)	405,072 European ancestry individuals	NA	4q34.2	NR	GPM6A			2823			rs12640626-A	rs12640626	0	12640626	intron_variant	0	0.5802	2e-08	7.69897		0.0127056	NR unit increase	Affymetrix, Illumina, Perlegen [~ 9300000] (imputed)	N
48	rs2910583	5	57566494	rs1562242	2017-02-24	27225129	Okbay A	2016-05-26	Nature	www.ncbi.nlm.nih.gov/pubmed/27225129	Genome-wide association study identifies 74 loci associated with educational attainment.	Educational attainment (years of education)	405,072 European ancestry individuals	NA	5q11.2	NR	LOC105378983 - LOC105378984	105378983	105378984		51767	119601	rs1562242-T	rs1562242	0	1562242	intergenic_variant	1	0.4809	6e-09	8.22185		0.0129586	NR unit decrease	Affymetrix, Illumina, Perlegen [~ 9300000] (imputed)	N
49	rs6449503	5	60111579	rs61160187	2017-02-24	27225129	Okbay A	2016-05-26	Nature	www.ncbi.nlm.nih.gov/pubmed/27225129	Genome-wide association study identifies 74 loci associated with educational attainment.	Educational attainment (years of education)	405,072 European ancestry individuals	NA	5q12.1	NR	ELOVL7			79993			rs61160187-A	rs61160187	0	61160187	intron_variant	0	0.6071	3e-14	13.5229		0.0173447	NR unit decrease	Affymetrix, Illumina, Perlegen [~ 9300000] (imputed)	N
49	rs75556712	5	60554934	rs113474297	2017-02-24	27225129	Okbay A	2016-05-26	Nature	www.ncbi.nlm.nih.gov/pubmed/27225129	Genome-wide association study identifies 74 loci associated with educational attainment.	Educational attainment (years of education)	405,072 European ancestry individuals	NA	5q12.1	NR	LOC105378992			105378992			rs113474297-T	rs113474297	0	113474297	intron_variant	0	0.1264	8e-10	9.09691		0.0208682	NR unit decrease	Affymetrix, Illumina, Perlegen [~ 9300000] (imputed)	N
49	rs10223052	5	60800336	rs10223052	2017-02-24	27225129	Okbay A	2016-05-26	Nature	www.ncbi.nlm.nih.gov/pubmed/27225129	Genome-wide association study identifies 74 loci associated with educational attainment.	Educational attainment (years of education)	405,072 European ancestry individuals	NA	5q12.1	NR	ZSWIM6			57688			rs10223052-A	rs10223052	0	10223052	intron_variant	0	0.3599	4e-12	11.3979		0.0161235	NR unit increase	Affymetrix, Illumina, Perlegen [~ 9300000] (imputed)	N
53	rs6882046	5	87968864	rs6882046	2017-02-24	27225129	Okbay A	2016-05-26	Nature	www.ncbi.nlm.nih.gov/pubmed/27225129	Genome-wide association study identifies 74 loci associated with educational attainment.	Educational attainment (years of education)	405,072 European ancestry individuals	NA	5q14.3	NR	LINC00461			645323			rs6882046-A	rs6882046	0	6882046	non_coding_transcript_exon_variant	0	0.7381	8e-14	13.0969		0.0188897	NR unit decrease	Affymetrix, Illumina, Perlegen [~ 9300000] (imputed)	N
56	rs152599	5	106774922	rs152603	2017-02-24	27225129	Okbay A	2016-05-26	Nature	www.ncbi.nlm.nih.gov/pubmed/27225129	Genome-wide association study identifies 74 loci associated with educational attainment.	Educational attainment (years of education)	405,072 European ancestry individuals	NA	5q21.3	NR	EFNA5			1946			rs152603-A	rs152603	0	152603	intron_variant	0	0.6452	2e-08	7.69897		0.0130421	NR unit decrease	Affymetrix, Illumina, Perlegen [~ 9300000] (imputed)	N
59	rs1314114	6	14723608	rs7776010	2017-02-24	27225129	Okbay A	2016-05-26	Nature	www.ncbi.nlm.nih.gov/pubmed/27225129	Genome-wide association study identifies 74 loci associated with educational attainment.	Educational attainment (years of education)	405,072 European ancestry individuals	NA	6p23	NR	LOC101928354 - LOC107986572	101928354	107986572		5632	34098	rs7776010-T	rs7776010	0	7776010	intron_variant	1	0.8167	3e-12	11.5229		0.0210223	NR unit decrease	Affymetrix, Illumina, Perlegen [~ 9300000] (imputed)	N
60	rs6459480	6	16662928	rs7772172	2017-02-24	27225129	Okbay A	2016-05-26	Nature	www.ncbi.nlm.nih.gov/pubmed/27225129	Genome-wide association study identifies 74 loci associated with educational attainment.	Educational attainment (years of education)	405,072 European ancestry individuals	NA	6p22.3	NR	ATXN1			6310			rs7772172-A	rs7772172	0	7772172	intron_variant	0	0.4014	1e-08	8		0.013005	NR unit increase	Affymetrix, Illumina, Perlegen [~ 9300000] (imputed)	N
62	rs7773141	6	98346801	rs1338554	2017-02-24	27225129	Okbay A	2016-05-26	Nature	www.ncbi.nlm.nih.gov/pubmed/27225129	Genome-wide association study identifies 74 loci associated with educational attainment.	Educational attainment (years of education)	405,072 European ancestry individuals	NA	6q16.1	NR	LOC101927314 - MIR2113	101927314	100302164		190008	125606	rs1338554-A	rs1338554	0	1338554	intron_variant	1	0.4975	2e-11	10.699		0.0150217	NR unit increase	Affymetrix, Illumina, Perlegen [~ 9300000] (imputed)	N
62	rs9401593	6	98549801	rs9401593	2017-02-24	27225129	Okbay A	2016-05-26	Nature	www.ncbi.nlm.nih.gov/pubmed/27225129	Genome-wide association study identifies 74 loci associated with educational attainment.	Educational attainment (years of education)	405,072 European ancestry individuals	NA	6q16.1	NR	MIR2113 - EIF4EBP2P3	100302164	100190924		77304	76735	rs9401593-A	rs9401593	0	9401593	intron_variant	1	0.5157	4e-28	27.3979		0.0244707	NR unit decrease	Affymetrix, Illumina, Perlegen [~ 9300000] (imputed)	N
62	rs56081191	6	98557732	rs56081191	2017-02-24	27225129	Okbay A	2016-05-26	Nature	www.ncbi.nlm.nih.gov/pubmed/27225129	Genome-wide association study identifies 74 loci associated with educational attainment.	Educational attainment (years of education)	405,072 European ancestry individuals	NA	6q16.1	NR	MIR2113 - EIF4EBP2P3	100302164	100190924		85235	68804	rs56081191-A	rs56081191	0	56081191	intron_variant	1	0.0727	4e-09	8.39794		0.0275451	NR unit increase	Affymetrix, Illumina, Perlegen [~ 9300000] (imputed)	N
69	rs13224222	7	44812607	rs12702087	2017-02-24	27225129	Okbay A	2016-05-26	Nature	www.ncbi.nlm.nih.gov/pubmed/27225129	Genome-wide association study identifies 74 loci associated with educational attainment.	Educational attainment (years of education)	405,072 European ancestry individuals	NA	7p13	NR	ZMIZ2 - LOC105375259	83637	105375259		3127	22578	rs12702087-A	rs12702087	0	12702087	downstream_gene_variant	1	0.4594	2e-09	8.69897		0.0134321	NR unit increase	Affymetrix, Illumina, Perlegen [~ 9300000] (imputed)	N
70	rs1978102	7	71741797	rs756912	2017-02-24	27225129	Okbay A	2016-05-26	Nature	www.ncbi.nlm.nih.gov/pubmed/27225129	Genome-wide association study identifies 74 loci associated with educational attainment.	Educational attainment (years of education)	405,072 European ancestry individuals	NA	7q11.22	NR	CALN1			83698			rs756912-T	rs756912	0	756912	intron_variant	0	0.5217	1e-09	9		0.0135404	NR unit decrease	Affymetrix, Illumina, Perlegen [~ 9300000] (imputed)	N
71	rs12671937	7	92662327	rs12534506	2017-02-24	27225129	Okbay A	2016-05-26	Nature	www.ncbi.nlm.nih.gov/pubmed/27225129	Genome-wide association study identifies 74 loci associated with educational attainment.	Educational attainment (years of education)	405,072 European ancestry individuals	NA	7q21.2	NR	RN7SL7P - SAMD9	6033	54809		61687	66500	rs12534506-A	rs12534506	0	12534506	intergenic_variant	1	0.4739	3e-10	9.52288		0.0143132	NR unit decrease	Affymetrix, Illumina, Perlegen [~ 9300000] (imputed)	N
73	rs11771168	7	113904061	rs11771168	2017-02-24	27225129	Okbay A	2016-05-26	Nature	www.ncbi.nlm.nih.gov/pubmed/27225129	Genome-wide association study identifies 74 loci associated with educational attainment.	Educational attainment (years of education)	405,072 European ancestry individuals	NA	7q31.1	NR	FOXP2			93986			rs11771168-T	rs11771168	0	11771168	intron_variant	0	0.2356	3e-08	7.52288		0.0148882	NR unit decrease	Affymetrix, Illumina, Perlegen [~ 9300000] (imputed)	N
75	rs1038630	7	133302345	rs17167170	2017-02-24	27225129	Okbay A	2016-05-26	Nature	www.ncbi.nlm.nih.gov/pubmed/27225129	Genome-wide association study identifies 74 loci associated with educational attainment.	Educational attainment (years of education)	405,072 European ancestry individuals	NA	7q33	NR	EXOC4			60412			rs17167170-A	rs17167170	0	17167170	intron_variant	0	0.7972	2e-12	11.699		0.01948	NR unit increase	Affymetrix, Illumina, Perlegen [~ 9300000] (imputed)	N
80	rs1566085	8	142619234	rs1106761	2017-02-24	27225129	Okbay A	2016-05-26	Nature	www.ncbi.nlm.nih.gov/pubmed/27225129	Genome-wide association study identifies 74 loci associated with educational attainment.	Educational attainment (years of education)	405,072 European ancestry individuals	NA	8q24.3	NR	LOC105375791 - MIR1302-7	105375791	100302147		94919	177108	rs1106761-A	rs1106761	0	1106761	intergenic_variant	1	0.3819	1e-11	11		0.0155486	NR unit decrease	Affymetrix, Illumina, Perlegen [~ 9300000] (imputed)	N
81	rs2721173	8	145686505	rs11774212	2017-02-24	27225129	Okbay A	2016-05-26	Nature	www.ncbi.nlm.nih.gov/pubmed/27225129	Genome-wide association study identifies 74 loci associated with educational attainment.	Educational attainment (years of education)	405,072 European ancestry individuals	NA	8q24.3	NR	CYHR1			50626			rs11774212-T	rs11774212	0	11774212	intron_variant	0	0.5182	2e-12	11.699		0.0159358	NR unit increase	Affymetrix, Illumina, Perlegen [~ 9300000] (imputed)	N
82	rs3847223	9	1787687	rs11998763	2017-02-24	27225129	Okbay A	2016-05-26	Nature	www.ncbi.nlm.nih.gov/pubmed/27225129	Genome-wide association study identifies 74 loci associated with educational attainment.	Educational attainment (years of education)	405,072 European ancestry individuals	NA	9p24.3	NR	LOC105375951			105375951			rs11998763-A	rs11998763	0	11998763	intergenic_variant	0	0.5378	5e-14	13.301		0.0168066	NR unit increase	Affymetrix, Illumina, Perlegen [~ 9300000] (imputed)	N
85	rs10429582	9	23358081	rs7029201	2017-02-24	27225129	Okbay A	2016-05-26	Nature	www.ncbi.nlm.nih.gov/pubmed/27225129	Genome-wide association study identifies 74 loci associated with educational attainment.	Educational attainment (years of education)	405,072 European ancestry individuals	NA	9p21.3	NR	LOC107987055 - LOC105369298	107987055	105369298		252908	124657	rs7029201-A	rs7029201	0	7029201	intron_variant	1	0.4113	7e-27	26.1549		0.0246964	NR unit increase	Affymetrix, Illumina, Perlegen [~ 9300000] (imputed)	N
88	rs17425572	9	88006338	rs17425572	2017-02-24	27225129	Okbay A	2016-05-26	Nature	www.ncbi.nlm.nih.gov/pubmed/27225129	Genome-wide association study identifies 74 loci associated with educational attainment.	Educational attainment (years of education)	405,072 European ancestry individuals	NA	9q21.33	NR	LOC107987089 - LOC105376121	107987089	105376121		17015	9143	rs17425572-A	rs17425572	0	17425572	intergenic_variant	1	0.4601	1e-09	9		0.0135174	NR unit increase	Affymetrix, Illumina, Perlegen [~ 9300000] (imputed)	N
91	rs7032484	9	124618386	rs10818606	2017-02-24	27225129	Okbay A	2016-05-26	Nature	www.ncbi.nlm.nih.gov/pubmed/27225129	Genome-wide association study identifies 74 loci associated with educational attainment.	Educational attainment (years of education)	405,072 European ancestry individuals	NA	9q33.2	NR	TTLL11			158135			rs10818606-T	rs10818606	0	10818606	intron_variant	0	0.4026	6e-10	9.22185		0.0140871	NR unit decrease	Affymetrix, Illumina, Perlegen [~ 9300000] (imputed)	N
94	rs7924036	10	65066186	rs10761741	2017-02-24	27225129	Okbay A	2016-05-26	Nature	www.ncbi.nlm.nih.gov/pubmed/27225129	Genome-wide association study identifies 74 loci associated with educational attainment.	Educational attainment (years of education)	405,072 European ancestry individuals	NA	10q21.3	NR	JMJD1C			221037			rs10761741-T	rs10761741	0	10761741	intron_variant	0	0.4237	7e-09	8.1549		0.0130623	NR unit increase	Affymetrix, Illumina, Perlegen [~ 9300000] (imputed)	N
96	rs7908463	10	68689083	rs1925576	2017-02-24	27225129	Okbay A	2016-05-26	Nature	www.ncbi.nlm.nih.gov/pubmed/27225129	Genome-wide association study identifies 74 loci associated with educational attainment.	Educational attainment (years of education)	405,072 European ancestry individuals	NA	10q21.3	NR	LOC101928961, CTNNA3, LRRTM3			101928961, 29119, 347731			rs1925576-A	rs1925576	0	1925576	intron_variant	0	0.5369	2e-08	7.69897		0.012474	NR unit decrease	Affymetrix, Illumina, Perlegen [~ 9300000] (imputed)	N
97	rs79550344	10	103550281	rs149613931	2017-02-24	27225129	Okbay A	2016-05-26	Nature	www.ncbi.nlm.nih.gov/pubmed/27225129	Genome-wide association study identifies 74 loci associated with educational attainment.	Educational attainment (years of education)	405,072 European ancestry individuals	NA	10q24.32	NR	MGEA5			10724			rs149613931-T	rs149613931	0	149613931	intron_variant	0	0.0566	6e-09	8.22185		0.0280581	NR unit decrease	Affymetrix, Illumina, Perlegen [~ 9300000] (imputed)	N
97	rs7077446	10	103816828	rs73344830	2017-02-24	27225129	Okbay A	2016-05-26	Nature	www.ncbi.nlm.nih.gov/pubmed/27225129	Genome-wide association study identifies 74 loci associated with educational attainment.	Educational attainment (years of education)	405,072 European ancestry individuals	NA	10q24.32	NR	C10orf76 - HPS6	79591	79803		834	8296	rs73344830-A	rs73344830	0	73344830	upstream_gene_variant	1	0.4215	1e-11	11		0.0153789	NR unit increase	Affymetrix, Illumina, Perlegen [~ 9300000] (imputed)	N
97	rs2479548	10	103989812	rs10786662	2017-02-24	27225129	Okbay A	2016-05-26	Nature	www.ncbi.nlm.nih.gov/pubmed/27225129	Genome-wide association study identifies 74 loci associated with educational attainment.	Educational attainment (years of education)	405,072 European ancestry individuals	NA	10q24.32	NR	ELOVL3 - PITX3	83401	5309		466	134	rs10786662-C	rs10786662	0	10786662	downstream_gene_variant	1	0.5533	5e-14	13.301		0.0168711	NR unit decrease	Affymetrix, Illumina, Perlegen [~ 9300000] (imputed)	N
98	rs12761761	10	133775375	rs12761761	2017-02-24	27225129	Okbay A	2016-05-26	Nature	www.ncbi.nlm.nih.gov/pubmed/27225129	Genome-wide association study identifies 74 loci associated with educational attainment.	Educational attainment (years of education)	405,072 European ancestry individuals	NA	10q26.3	NR	PPP2R2D			55844			rs12761761-T	rs12761761	0	12761761	downstream_gene_variant	0	0.2369	1e-08	8		0.0157095	NR unit increase	Affymetrix, Illumina, Perlegen [~ 9300000] (imputed)	N
99	rs11022505	11	12748819	rs7945718	2017-02-24	27225129	Okbay A	2016-05-26	Nature	www.ncbi.nlm.nih.gov/pubmed/27225129	Genome-wide association study identifies 74 loci associated with educational attainment.	Educational attainment (years of education)	405,072 European ancestry individuals	NA	11p15.3	NR	TEAD1			7003			rs7945718-A	rs7945718	0	7945718	intron_variant	0	0.615	1e-09	9		0.0138932	NR unit increase	Affymetrix, Illumina, Perlegen [~ 9300000] (imputed)	N
105	rs10892807	11	121998253	rs79925071	2017-02-24	27225129	Okbay A	2016-05-26	Nature	www.ncbi.nlm.nih.gov/pubmed/27225129	Genome-wide association study identifies 74 loci associated with educational attainment.	Educational attainment (years of education)	405,072 European ancestry individuals	NA	11q24.1	NR	MIR100HG			399959			rs79925071-T	rs79925071	1	10892806	intron_variant	0	0.5597	2e-08	7.69897		0.0126919	NR unit increase	Affymetrix, Illumina, Perlegen [~ 9300000] (imputed)	N
106	rs4539421	12	13417617	rs10772644	2017-02-24	27225129	Okbay A	2016-05-26	Nature	www.ncbi.nlm.nih.gov/pubmed/27225129	Genome-wide association study identifies 74 loci associated with educational attainment.	Educational attainment (years of education)	405,072 European ancestry individuals	NA	12p13.1	NR	EMP1 - LINC01559	2012	283422		47909	105988	rs10772644-C	rs10772644	0	10772644	intergenic_variant	1	0.8835	2e-08	7.69897		0.0195486	NR unit increase	Affymetrix, Illumina, Perlegen [~ 9300000] (imputed)	N
107	rs35309068	12	14595756	rs7964899	2017-02-24	27225129	Okbay A	2016-05-26	Nature	www.ncbi.nlm.nih.gov/pubmed/27225129	Genome-wide association study identifies 74 loci associated with educational attainment.	Educational attainment (years of education)	405,072 European ancestry individuals	NA	12p13.1	NR	ATF7IP			55729			rs7964899-A	rs7964899	0	7964899	intron_variant	0	0.4446	4e-13	12.3979		0.0161938	NR unit increase	Affymetrix, Illumina, Perlegen [~ 9300000] (imputed)	N
109	rs10876864	12	56416928	rs2456973	2017-02-24	27225129	Okbay A	2016-05-26	Nature	www.ncbi.nlm.nih.gov/pubmed/27225129	Genome-wide association study identifies 74 loci associated with educational attainment.	Educational attainment (years of education)	405,072 European ancestry individuals	NA	12q13.2	NR	LOC105369780, IKZF4, LOC105369781			105369780, 64375, 105369781			rs2456973-A	rs2456973	0	2456973	intron_variant	0	0.6663	6e-16	15.2218		0.0190684	NR unit decrease	Affymetrix, Illumina, Perlegen [~ 9300000] (imputed)	N
112	rs7306755	12	123746961	rs10773002	2017-02-24	27225129	Okbay A	2016-05-26	Nature	www.ncbi.nlm.nih.gov/pubmed/27225129	Genome-wide association study identifies 74 loci associated with educational attainment.	Educational attainment (years of education)	405,072 European ancestry individuals	NA	12q24.31	NR	CDK2AP1			8099			rs10773002-A	rs10773002	0	10773002	intron_variant	0	0.2534	8e-18	17.0969		0.0219746	NR unit increase	Affymetrix, Illumina, Perlegen [~ 9300000] (imputed)	N
113	rs7325960	13	58358159	rs8002014	2017-02-24	27225129	Okbay A	2016-05-26	Nature	www.ncbi.nlm.nih.gov/pubmed/27225129	Genome-wide association study identifies 74 loci associated with educational attainment.	Educational attainment (years of education)	405,072 European ancestry individuals	NA	13q21.1	NR	PCDH17 - TRE-CTC4-1	27253	100189506		55094	100391	rs8002014-A	rs8002014	0	8002014	intergenic_variant	1	0.2685	4e-21	20.3979		0.0236835	NR unit decrease	Affymetrix, Illumina, Perlegen [~ 9300000] (imputed)	N
115	rs9556958	13	99100046	rs9556958	2017-02-24	27225129	Okbay A	2016-05-26	Nature	www.ncbi.nlm.nih.gov/pubmed/27225129	Genome-wide association study identifies 74 loci associated with educational attainment.	Educational attainment (years of education)	405,072 European ancestry individuals	NA	13q32.2	NR	FARP1			10160			rs9556958-T	rs9556958	0	9556958	3_prime_UTR_variant	0	0.5275	1e-11	11		0.0151373	NR unit decrease	Affymetrix, Illumina, Perlegen [~ 9300000] (imputed)	N
116	rs4982712	14	23387585	rs34344888	2017-02-24	27225129	Okbay A	2016-05-26	Nature	www.ncbi.nlm.nih.gov/pubmed/27225129	Genome-wide association study identifies 74 loci associated with educational attainment.	Educational attainment (years of education)	405,072 European ancestry individuals	NA	14q11.2	NR	RBM23			55147			rs34344888-A	rs34344888	0	34344888	intron_variant	0	0.3926	9e-13	12.0458		0.0162603	NR unit decrease	Affymetrix, Illumina, Perlegen [~ 9300000] (imputed)	N
118	rs10483349	14	29629456	rs10483349	2017-02-24	27225129	Okbay A	2016-05-26	Nature	www.ncbi.nlm.nih.gov/pubmed/27225129	Genome-wide association study identifies 74 loci associated with educational attainment.	Educational attainment (years of education)	405,072 European ancestry individuals	NA	14q12	NR	LOC107984685			107984685			rs10483349-A	rs10483349	0	10483349	intergenic_variant	0	0.809	7e-10	9.1549		0.0174217	NR unit decrease	Affymetrix, Illumina, Perlegen [~ 9300000] (imputed)	N
125	rs4076457	15	78007213	rs4076457	2017-02-24	27225129	Okbay A	2016-05-26	Nature	www.ncbi.nlm.nih.gov/pubmed/27225129	Genome-wide association study identifies 74 loci associated with educational attainment.	Educational attainment (years of education)	405,072 European ancestry individuals	NA	15q24.3	NR	LINGO1			84894			rs4076457-T	rs4076457	0	4076457	intron_variant	0	0.2538	9e-09	8.04576		0.0148086	NR unit increase	Affymetrix, Illumina, Perlegen [~ 9300000] (imputed)	N
127	rs240702	16	28837515	rs8049439	2017-02-24	27225129	Okbay A	2016-05-26	Nature	www.ncbi.nlm.nih.gov/pubmed/27225129	Genome-wide association study identifies 74 loci associated with educational attainment.	Educational attainment (years of education)	405,072 European ancestry individuals	NA	16p11.2	NR	ATXN2L			11273			rs8049439-T	rs8049439	0	8049439	intron_variant	0	0.5914	7e-11	10.1549		0.0147527	NR unit increase	Affymetrix, Illumina, Perlegen [~ 9300000] (imputed)	N
130	rs16940672	17	43991515	rs192818565	2017-02-24	27225129	Okbay A	2016-05-26	Nature	www.ncbi.nlm.nih.gov/pubmed/27225129	Genome-wide association study identifies 74 loci associated with educational attainment.	Educational attainment (years of education)	405,072 European ancestry individuals	NA	17q21.31	NR	MAPT			4137			rs192818565-T	rs192818565	1	62056842	intron_variant	0	0.7988	2e-12	11.699		0.0204575	NR unit increase	Affymetrix, Illumina, Perlegen [~ 9300000] (imputed)	N
134	rs12967855	18	35159124	rs9964724	2017-02-24	27225129	Okbay A	2016-05-26	Nature	www.ncbi.nlm.nih.gov/pubmed/27225129	Genome-wide association study identifies 74 loci associated with educational attainment.	Educational attainment (years of education)	405,072 European ancestry individuals	NA	18q12.2	NR	CELF4 - LOC107985118	56853	107985118		13109	58043	rs9964724-T	rs9964724	0	9964724	regulatory_region_variant	1	0.6832	2e-14	13.699		0.0182164	NR unit increase	Affymetrix, Illumina, Perlegen [~ 9300000] (imputed)	N
135	rs62100765	18	50735418	rs62100765	2017-02-24	27225129	Okbay A	2016-05-26	Nature	www.ncbi.nlm.nih.gov/pubmed/27225129	Genome-wide association study identifies 74 loci associated with educational attainment.	Educational attainment (years of education)	405,072 European ancestry individuals	NA	18q21.2	NR	DCC			1630			rs62100765-T	rs62100765	0	62100765	intron_variant	0	0.4155	1e-10	10		0.0145547	NR unit decrease	Affymetrix, Illumina, Perlegen [~ 9300000] (imputed)	N
137	rs28491529	18	75907992	rs7241530	2017-02-24	27225129	Okbay A	2016-05-26	Nature	www.ncbi.nlm.nih.gov/pubmed/27225129	Genome-wide association study identifies 74 loci associated with educational attainment.	Educational attainment (years of education)	405,072 European ancestry individuals	NA	18q23	NR	RNU6-655P - LOC105372219	106479856	105372219		111147	370583	rs7241530-T	rs7241530	0	7241530	intergenic_variant	1	0.3591	2e-08	7.69897		0.0130102	NR unit decrease	Affymetrix, Illumina, Perlegen [~ 9300000] (imputed)	N
138	rs12151248	19	13171424	rs1382358	2017-02-24	27225129	Okbay A	2016-05-26	Nature	www.ncbi.nlm.nih.gov/pubmed/27225129	Genome-wide association study identifies 74 loci associated with educational attainment.	Educational attainment (years of education)	405,072 European ancestry individuals	NA	19p13.13	NR	NFIX			4784			rs1382358-T	rs1382358	0	1382358	intron_variant	0	0.8701	2e-08	7.69897		0.0195137	NR unit increase	Affymetrix, Illumina, Perlegen [~ 9300000] (imputed)	N
138	rs116712274	19	13268826	rs111730030	2017-02-24	27225129	Okbay A	2016-05-26	Nature	www.ncbi.nlm.nih.gov/pubmed/27225129	Genome-wide association study identifies 74 loci associated with educational attainment.	Educational attainment (years of education)	405,072 European ancestry individuals	NA	19p13.13	NR	RPL12P42			100129394			rs111730030-T	rs111730030	0	111730030	intron_variant	0	0.0575	8e-09	8.09691		0.0290398	NR unit decrease	Affymetrix, Illumina, Perlegen [~ 9300000] (imputed)	N
141	rs6028085	20	59832791	rs6065080	2017-02-24	27225129	Okbay A	2016-05-26	Nature	www.ncbi.nlm.nih.gov/pubmed/27225129	Genome-wide association study identifies 74 loci associated with educational attainment.	Educational attainment (years of education)	405,072 European ancestry individuals	NA	20q13.33	NR	CDH4			1002			rs6065080-T	rs6065080	0	6065080	intron_variant	0	0.3599	1e-08	8		0.0132079	NR unit decrease	Affymetrix, Illumina, Perlegen [~ 9300000] (imputed)	N
109	rs10876864	12	56449435	rs7302200	2017-08-30	27863252	Astle WJ	2016-11-17	Cell	www.ncbi.nlm.nih.gov/pubmed/27863252	The Allelic Landscape of Human Blood Cell Trait Variation and Links to Common Complex Disease.	Eosinophil counts	172,275 European ancestry individuals	NA	12q13.2	intergenic	RPS26 - ERBB3	6231	2065		11428	24374	rs7302200-A	rs7302200	0	7302200	intergenic_variant	1	0.3411	3e-13	12.5229		0.027462	[0.02-0.035] unit increase	Affymetrix [~ 2500000] (imputed)	N
109	rs10876864	12	56401085	rs10876864	2017-08-30	27863252	Astle WJ	2016-11-17	Cell	www.ncbi.nlm.nih.gov/pubmed/27863252	The Allelic Landscape of Human Blood Cell Trait Variation and Links to Common Complex Disease.	Eosinophil percentage of granulocytes	170,536 European ancestry individuals	NA	12q13.2	IKZF4	SUOX - IKZF4	6821	64375		1776	346	rs10876864-A	rs10876864	0	10876864	upstream_gene_variant	1	0.5741	1e-11	11		0.0243894	[0.017-0.031] unit decrease	Affymetrix [~ 2500000] (imputed)	N
109	rs10876864	12	56401085	rs10876864	2017-08-30	27863252	Astle WJ	2016-11-17	Cell	www.ncbi.nlm.nih.gov/pubmed/27863252	The Allelic Landscape of Human Blood Cell Trait Variation and Links to Common Complex Disease.	Eosinophil percentage of white cells	172,378 European ancestry individuals	NA	12q13.2	IKZF4	SUOX - IKZF4	6821	64375		1776	346	rs10876864-A	rs10876864	0	10876864	upstream_gene_variant	1	0.5742	4e-14	13.3979		0.0271765	[0.02-0.034] unit decrease	Affymetrix [~ 2500000] (imputed)	N
130	rs16940672	17	43567337	rs1879586	2017-08-04	28346442	Phelan CM	2017-03-27	Nat Genet	www.ncbi.nlm.nih.gov/pubmed/28346442	Identification of 12 new susceptibility loci for different histotypes of epithelial ovarian cancer.	Epithelial ovarian cancer	16,924 European ancestry cases,Â 68,502 European ancestry controls	NA	17q21.31	NR	PLEKHM1			9842			rs1879586-G	rs1879586	0	1879586	intron_variant	0	0.181254	2e-19	18.699		1.16114	[1.12396655984348-1.19953742102822]	Illumina [11595112] (imputed)	N
130	rs16940672	17	44788310	rs183211	2015-12-18	25581431	Kuchenbaecker KB	2015-01-12	Nat Genet	www.ncbi.nlm.nih.gov/pubmed/25581431	Identification of six new susceptibility loci for invasive epithelial ovarian cancer.	Epithelial ovarian cancer	4,368 European ancestry cases, 9,123 European ancestry controls,	2,462 European ancestry BRCA1 mutation carrier cases, 12,790 European ancestry BRCA1 mutation carrier controls, up to 631 European ancestry BRCA2 mutation carrier cases, 7,580 European ancestry BRCA2 mutation carrier controls, 9,627 European ancestry serous cases, 1,442 European ancestry non-serous cases, 21,722 European ancestry controls	17q21.31	PLEKHM1	NSF			4905			rs183211-A	rs183211	0	183211	intron_variant	0	0.24	2e-13	12.699		1.11	[1.07-1.16]	Illumina [up to 10962898] (imputed)	N
94	rs7924036	10	65162153	rs7896783	2014-03-14	23969696	Sabater-Lleal M	2013-08-22	Circulation	www.ncbi.nlm.nih.gov/pubmed/23969696	Multiethnic meta-analysis of genome-wide association studies in &gt;100 000 subjects identifies 23 fibrinogen-associated Loci but no strong evidence of a causal association between circulating fibrinogen and cardiovascular disease.	Fibrinogen	91,323 European ancestry individuals	8,423 African American individuals, 1,447 Hispanic individuals	10q21.3	JMJD1C	JMJD1C			221037			rs7896783-A	rs7896783	0	7896783	intron_variant	0	0.48	9e-22	21.0458	(EA)	0.01	[0.008-0.012] unit decrease	Affymetrix, Illumina [2515567] (imputed)	N
94	rs7924036	10	64988931	rs7916868	2016-10-05	26561523	de Vries PS	2015-11-10	Hum Mol Genet	www.ncbi.nlm.nih.gov/pubmed/26561523	A meta-analysis of 120,246 individuals identifies 18 new loci for fibrinogen concentration.	Fibrinogen levels	120,246 European ancestry individuals	NA	10q21.3	JMJD1C	JMJD1C			221037			rs7916868-A	rs7916868	0	7916868	intron_variant	0	0.49	2e-22	21.699		0.0089	NR unit increase	Affymetrix, Illumina [~ 10700000] (imputed)	N
94	rs7924036	10	64988931	rs7916868	2017-06-01	28107422	de Vries PS	2017-01-20	PLoS One	www.ncbi.nlm.nih.gov/pubmed/28107422	Comparison of HapMap and 1000 Genomes Reference Panels in a Large-Scale Genome-Wide Association Study.	Fibrinogen levels	91,953 European ancestry individuals (imputed to 1000 Genomes)		10q21.3	JMJD1C	JMJD1C			221037			rs7916868-?	rs7916868	0	7916868	intron_variant	0	NR	1e-21	21		0.0097	unit increase	Affymetrix, Illumina [10883314] (imputed)	N
94	rs7924036	10	65172328	rs10761756	2017-06-01	28107422	de Vries PS	2017-01-20	PLoS One	www.ncbi.nlm.nih.gov/pubmed/28107422	Comparison of HapMap and 1000 Genomes Reference Panels in a Large-Scale Genome-Wide Association Study.	Fibrinogen levels	91,953 European ancestry individuals (imputed to HapMap)		10q21.3	JMJD1C	JMJD1C			221037			rs10761756-?	rs10761756	0	10761756	intron_variant	0	NR	5e-20	19.301		0.0093	unit increase	Affymetrix, Illumina [2749429] (imputed)	N
136	rs613872	18	53210302	rs613872	2010-10-05	20825314	Baratz KH	2010-09-09	N Engl J Med	www.ncbi.nlm.nih.gov/pubmed/20825314	E2-2 protein and Fuchs's corneal dystrophy.	Fuchs's corneal dystrophy	130 European ancestry cases, 260 European ancestry controls	150 cases, 150 controls	18q21.2	TCF4	TCF4			6925			rs613872-G	rs613872	0	613872	intron_variant	0	0.15	1e-18	18		5.47	[3.75-7.99]	Illumina [~ 370000]	N
136	rs613872	18	53397199	rs784257	2017-06-21	28358029	Afshari NA	2017-03-30	Nat Commun	www.ncbi.nlm.nih.gov/pubmed/28358029	Genome-wide association study identifies three novel loci in Fuchs endothelial corneal dystrophy.	Fuchs's corneal dystrophy	1,404 European ancestry cases, 2,564 European ancestry controls	671 European ancestry cases, 778 European ancestry controls	18q21.2	TCF4	LOC105372130			105372130			rs784257-?	rs784257	0	784257	intron_variant	0	NR	3e-200	199.523		4.94	[4.45-5.48]	Illumina [8680745] (imputed)	N
14	rs11240748	1	204508147	rs4252707	2017-07-13	28346443	Melin BS	2017-03-27	Nat Genet	www.ncbi.nlm.nih.gov/pubmed/28346443	Genome-wide association study of glioma subtypes identifies specific differences in genetic susceptibility to glioblastoma and non-glioblastoma tumors.	Glioma	12,469 European ancestry cases, 18,190 European ancestry controls.	NA	1q32.1	MDM4	MDM4			4194			rs4252707-A	rs4252707	0	4252707	intron_variant	0	0.22	3e-07	6.52288		1.12	1.07â€“1.17	Illumina [at least 6887412] (imputed)	N
35	rs56116382	3	49382925	rs9818758	2017-10-24	28898252	Wheeler E	2017-09-12	PLoS Med	www.ncbi.nlm.nih.gov/pubmed/28898252	Impact of common genetic determinants of Hemoglobin A1c on type 2 diabetes risk and diagnosis in ancestrally diverse populations: A transethnic genome-wide meta-analysis.	Glycated hemoglobin levels	88,355 European ancestry individuals,18,472 East Asian ancestry individuals, 7,572 South Asian ancestry individuals, 7,564 African American individuals	33,238 European ancestry individuals, 2,366 East Asian ancestry individuals, 1,302 South Asian ancestry individuals	3p21.31	USP4	USP4 - GPX1	7375	2876		5389	11684	rs9818758-A	rs9818758	0	9818758	upstream_gene_variant	1	0.2028	8e-10	9.09691	(European)	0.0121	[0.0082-0.016] unit increase	Affymetrix, Illumina, Perlegen [~ 2500000] (imputed)	N
42	rs1391441	4	106061534	rs7679673	2017-08-30	27863252	Astle WJ	2016-11-17	Cell	www.ncbi.nlm.nih.gov/pubmed/27863252	The Allelic Landscape of Human Blood Cell Trait Variation and Links to Common Complex Disease.	Granulocyte count	169,822 European ancestry individuals	NA	4q24	AC004069.2	LOC100288146 - TET2	100288146	54790		36383	5498	rs7679673-A	rs7679673	0	7679673	intron_variant	1	0.3746	1e-10	10		0.023694	[0.016-0.031] unit decrease	Affymetrix [~ 2500000] (imputed)	N
94	rs7924036	10	65010672	rs10995477	2017-08-30	27863252	Astle WJ	2016-11-17	Cell	www.ncbi.nlm.nih.gov/pubmed/27863252	The Allelic Landscape of Human Blood Cell Trait Variation and Links to Common Complex Disease.	Granulocyte count	169,822 European ancestry individuals	NA	10q21.3	JMJD1C	JMJD1C			221037			rs10995477-C	rs10995477	0	10995477	intron_variant	0	0.4722	5e-22	21.301		0.0347266	[0.028-0.042] unit decrease	Affymetrix [~ 2500000] (imputed)	N
130	rs16940672	17	43696159	rs675600	2017-08-30	27863252	Astle WJ	2016-11-17	Cell	www.ncbi.nlm.nih.gov/pubmed/27863252	The Allelic Landscape of Human Blood Cell Trait Variation and Links to Common Complex Disease.	Granulocyte count	169,822 European ancestry individuals	NA	17q21.31	CRHR1-IT1, CRHR1, RP11-105N13.4	RPS26P8 - MGC57346	644191	401884		9790	1536	rs675600-T	rs675600	0	675600	upstream_gene_variant	1	0.2046	5e-09	8.30103		0.0267392	[0.018-0.036] unit increase	Affymetrix [~ 2500000] (imputed)	N
62	rs4524616	6	98399521	rs4548017	2017-03-31	27694959	Bonder MJ	2016-10-03	Nat Genet	www.ncbi.nlm.nih.gov/pubmed/27694959	The effect of host genetics on the gut microbiome.	Gut microbiota (bacterial taxa)	984 European ancestry individuals	530 European ancestry individuals	6q16.1	MMS22L	LOC101927314 - MIR2113	101927314	100302164		242728	72886	rs4548017-A	rs4548017	0	4548017	intron_variant	1	NR	2e-08	7.69897	(k__Archaea|p__Euryarchaeota|c__Methanobacteria)	5.65652	NR Z-score increase	Illumina [8100000] (imputed)	N
62	rs4524616	6	98399521	rs4548017	2017-03-31	27694959	Bonder MJ	2016-10-03	Nat Genet	www.ncbi.nlm.nih.gov/pubmed/27694959	The effect of host genetics on the gut microbiome.	Gut microbiota (bacterial taxa)	984 European ancestry individuals	530 European ancestry individuals	6q16.1	MMS22L	LOC101927314 - MIR2113	101927314	100302164		242728	72886	rs4548017-A	rs4548017	0	4548017	intron_variant	1	NR	2e-08	7.69897	(k__Archaea|p__Euryarchaeota|c__Methanobacteria|o__Methanobacteriales)	5.65652	NR Z-score increase	Illumina [8100000] (imputed)	N
62	rs4524616	6	98399521	rs4548017	2017-03-31	27694959	Bonder MJ	2016-10-03	Nat Genet	www.ncbi.nlm.nih.gov/pubmed/27694959	The effect of host genetics on the gut microbiome.	Gut microbiota (bacterial taxa)	984 European ancestry individuals	530 European ancestry individuals	6q16.1	MMS22L	LOC101927314 - MIR2113	101927314	100302164		242728	72886	rs4548017-A	rs4548017	0	4548017	intron_variant	1	NR	2e-08	7.69897	(k__Archaea|p__Euryarchaeota|c__Methanobacteria|o__Methanobacteriales|f__Methanobacteriaceae)	5.65652	NR Z-score increase	Illumina [8100000] (imputed)	N
62	rs4524616	6	98399521	rs4548017	2017-03-31	27694959	Bonder MJ	2016-10-03	Nat Genet	www.ncbi.nlm.nih.gov/pubmed/27694959	The effect of host genetics on the gut microbiome.	Gut microbiota (bacterial taxa)	984 European ancestry individuals	530 European ancestry individuals	6q16.1	MMS22L	LOC101927314 - MIR2113	101927314	100302164		242728	72886	rs4548017-A	rs4548017	0	4548017	intron_variant	1	NR	4e-08	7.39794	(k__Archaea)	5.48599	NR Z-score increase	Illumina [8100000] (imputed)	N
62	rs4524616	6	98399521	rs4548017	2017-03-31	27694959	Bonder MJ	2016-10-03	Nat Genet	www.ncbi.nlm.nih.gov/pubmed/27694959	The effect of host genetics on the gut microbiome.	Gut microbiota (bacterial taxa)	984 European ancestry individuals	530 European ancestry individuals	6q16.1	MMS22L	LOC101927314 - MIR2113	101927314	100302164		242728	72886	rs4548017-A	rs4548017	0	4548017	intron_variant	1	NR	4e-08	7.39794	(k__Archaea|p__Euryarchaeota)	5.48599	NR Z-score increase	Illumina [8100000] (imputed)	N
35	rs13090388	3	49455330	rs11715915	2017-03-31	27694959	Bonder MJ	2016-10-03	Nat Genet	www.ncbi.nlm.nih.gov/pubmed/27694959	The effect of host genetics on the gut microbiome.	Gut microbiota (functional units)	984 European ancestry individuals	530 European ancestry individuals	3p21.31	AMT, RHOA, DAG1, BSN	AMT			275			rs11715915-T	rs11715915	0	11715915	synonymous_variant	0	NR	4e-06	5.39794	(GO:0009253|BP|07|peptidoglycan catabolic process)	4.63358	Z-score decrease	Illumina [8100000] (imputed)	N
97	rs2479548	10	104127171	rs2273555	2018-02-02	29313844	Willems SM	2017-07-12	Nat Commun	www.ncbi.nlm.nih.gov/pubmed/29313844	Large-scale GWAS identifies multiple loci for hand grip strength providing biological insights into muscular fitness.	Hand grip strength	142,035 European ancestry individuals	53,145 European ancestry individuals	10q24.32	GBF1	GBF1			8729			rs2273555-A	rs2273555	0	2273555	intron_variant	0	0.608	1e-09	9		0.1361	[0.092-0.18] kg increase	Affymetrix [at least 17000000] (imputed)	N
130	rs16940672	17	44224940	rs80103986	2018-02-02	29313844	Willems SM	2017-07-12	Nat Commun	www.ncbi.nlm.nih.gov/pubmed/29313844	Large-scale GWAS identifies multiple loci for hand grip strength providing biological insights into muscular fitness.	Hand grip strength	142,035 European ancestry individuals	53,145 European ancestry individuals	17q21.31	KANSL1	KANSL1			284058			rs80103986-A	rs80103986	0	80103986	intron_variant	0	0.805	1e-09	9		0.171	[0.12-0.23] kg increase	Affymetrix [at least 17000000] (imputed)	N
136	rs784219	18	53244414	rs2924322	2018-02-02	29313844	Willems SM	2017-07-12	Nat Commun	www.ncbi.nlm.nih.gov/pubmed/29313844	Large-scale GWAS identifies multiple loci for hand grip strength providing biological insights into muscular fitness.	Hand grip strength	142,035 European ancestry individuals	53,145 European ancestry individuals	18q21.2	TCF4	TCF4			6925			rs2924322-A	rs2924322	0	2924322	intron_variant	0	0.119	6e-08	7.22185		0.1859	[0.12-0.25] kg increase	Affymetrix [at least 17000000] (imputed)	N
35	rs3774745	3	50129399	rs2013208	2014-05-12	24097068	Willer CJ	2013-10-06	Nat Genet	www.ncbi.nlm.nih.gov/pubmed/24097068	Discovery and refinement of loci associated with lipid levels.	HDL cholesterol	94,595 European ancestry individuals	93,982 European ancestry individuals	3p21.31	RBM5	RBM5			10181			rs2013208-T	rs2013208	0	2013208	intron_variant	0	0.5	9e-12	11.0458		0.025	[NR] unit increase	NR [NR] (imputed)	N
35	rs3774745	3	50129399	rs2013208	2017-06-26	28334899	Spracklen CN	2017-02-21	Hum Mol Genet	www.ncbi.nlm.nih.gov/pubmed/28334899	Association analyses of East Asian individuals and trans-ancestry analyses with European individuals reveal new loci associated with cholesterol and triglyceride levels.	HDL cholesterol levels	34,930 East Asian ancestry individuals, 187,167 European ancestry individuals	8,741 Chinese ancestry individuals	3p21.31	RBM5	RBM5			10181			rs2013208-T	rs2013208	0	2013208	intron_variant	0	0.505	1e-12	12	(Trans-ethnic initial)	0.0254	[0.018-0.032] unit increase (EA Beta values)	Affymetrix, Illumina [~ 1900000] (imputed)	N
112	rs7306755	12	123822711	rs7980687	2012-05-25	22504419	Taal HR	2012-04-15	Nat Genet	www.ncbi.nlm.nih.gov/pubmed/22504419	Common variants at 12q15 and 12q24 are associated with infant head circumference.	Head circumference (infant)	10,768 European ancestry infants	8,321 European ancestry infants	12q24.31	SBNO1	SBNO1			55206			rs7980687-A	rs7980687	0	7980687	intron_variant	0	0.2	8e-09	8.09691		0.074	[0.049-0.099] SD increase	Affymetrix, Illumina [~ 2400000] (imputed)	N
42	rs2647234	4	106134316	rs6855629	2013-09-12	23563607	Berndt SI	2013-04-07	Nat Genet	www.ncbi.nlm.nih.gov/pubmed/23563607	Genome-wide meta-analysis identifies 11 new loci for anthropometric traits and provides insights into genetic architecture.	Height	8,097 European ancestry tall individuals, 8,099 European ancestry short individuals	4,872 European ancestry tall individuals, 4,831 European ancestry short individuals	4q24	KIAA1546	TET2, TET2-AS1			54790, 104384744			rs6855629-G	rs6855629	0	6855629	intron_variant	0	0.63	2e-08	7.69897		1.14	[NR]	Affymetrix, Illumina [~ 2800000] (imputed)	N
42	rs2647234	4	106196951	rs2454206	2015-07-15	25429064	He M	2014-11-26	Hum Mol Genet	www.ncbi.nlm.nih.gov/pubmed/25429064	Meta-analysis of genome-wide association studies of adult height in East Asians identifies 17 novel loci.	Height	36,227 East Asian ancestry individuals	57,699 East Asian ancestry individuals	4q24	TET2	TET2-AS1, TET2			104384744, 54790			rs2454206-A	rs2454206	0	2454206	missense_variant	0	0.79	6e-09	8.22185		0.027	[0.013-0.041] unit increase	Affymetrix, Illumina [2704730] (imputed)	N
65	rs9388490	6	126712247	rs1578060	2017-06-21	28270201	Nagy R	2017-03-07	Genome Med	www.ncbi.nlm.nih.gov/pubmed/28270201	Exploration of haplotype research consortium imputation for genome-wide association studies in 20,032 Generation Scotland participants.	Height	19,965 British ancestry individuals from 6863 families.	NA	6q22.32	NR	CENPW			387103			rs1578060-C	rs1578060	0	1578060	intergenic_variant	0	0.445145	8e-10	9.09691		0.00416269	[0.0028-0.0055] m increase	Illumina [24111857] (imputed)	N
65	rs9388490	6	126767600	rs1361108	2011-11-08	21998595	N'Diaye A	2011-10-06	PLoS Genet	www.ncbi.nlm.nih.gov/pubmed/21998595	Identification, replication, and fine-mapping of Loci associated with adult height in individuals of african ancestry.	Height	20,427 African ancestry individuals	Up to 16,436 African American individuals	6q22.32	intergenic	CENPW			387103			rs1361108-T	rs1361108	0	1361108	intergenic_variant	0	0.3	9e-06	5.04576		0.038	[0.020-0.056] unit increase	Affymetrix, Illumina [3310998] (imputed)	N
65	rs9388490	6	126835655	rs1490388	2008-07-01	18391951	Gudbjartsson DF	2008-04-06	Nat Genet	www.ncbi.nlm.nih.gov/pubmed/18391951	Many sequence variants affecting diversity of adult human height.	Height	30,968 European ancestry individuals	8,541 European ancestry individuals	6q22.32	C6orf173	MIR588 - RNU6-200P	693173	106479655		29796	75778	rs1490388-T	rs1490388	0	1490388	intergenic_variant	1	0.42	6e-07	6.22185		4.8	[2.84-6.76] % s.d. increase	Affymetrix, Illumina [up to 304226]	N
65	rs9388490	6	126851160	rs1490384	2012-10-24	20881960	Lango Allen H	2010-09-29	Nature	www.ncbi.nlm.nih.gov/pubmed/20881960	Hundreds of variants clustered in genomic loci and biological pathways affect human height.	Height	133,653 European ancestry individuals	50,074 European ancestry individuals	6q22.32	C6orf173	MIR588 - RNU6-200P	693173	106479655		45301	60273	rs1490384-T	rs1490384	0	1490384	intergenic_variant	1	0.5	4e-21	20.3979		0.034	[NR] unit increase	Affymetrix, Illumina [2834208] (imputed)	N
65	rs9388490	6	126851160	rs1490384	2013-09-12	23563607	Berndt SI	2013-04-07	Nat Genet	www.ncbi.nlm.nih.gov/pubmed/23563607	Genome-wide meta-analysis identifies 11 new loci for anthropometric traits and provides insights into genetic architecture.	Height	8,097 European ancestry tall individuals, 8,099 European ancestry short individuals	4,872 European ancestry tall individuals, 4,831 European ancestry short individuals	6q22.32	C6orf173	MIR588 - RNU6-200P	693173	106479655		45301	60273	rs1490384-T	rs1490384	0	1490384	intergenic_variant	1	0.49	1e-16	16		1.18	[NR]	Affymetrix, Illumina [~ 2800000] (imputed)	N
65	rs9388490	6	126851160	rs1490384	2017-06-21	28270201	Nagy R	2017-03-07	Genome Med	www.ncbi.nlm.nih.gov/pubmed/28270201	Exploration of haplotype research consortium imputation for genome-wide association studies in 20,032 Generation Scotland participants.	Height	19,965 British ancestry individuals from 6863 families.	NA	6q22.32	intergenic	MIR588 - RNU6-200P	693173	106479655		45301	60273	rs1490384-T	rs1490384	0	1490384	intergenic_variant	1	0.4851	7e-10	9.1549		0.00416269	[0.0028-0.0055] m increase	Illumina [24111857] (imputed)	N
65	rs9388490	6	126866133	rs1155939	2015-09-24	25282103	Wood AR	2014-10-05	Nat Genet	www.ncbi.nlm.nih.gov/pubmed/25282103	Defining the role of common variation in the genomic and biological architecture of adult human height.	Height	253,288 European ancestry individuals	80,067 European ancestry individuals	6q22.32	C6orf173	MIR588 - RNU6-200P	693173	106479655		60274	45300	rs1155939-A	rs1155939	0	1155939	intergenic_variant	1	0.499	1e-45	45		0.042	[0.036-0.048] unit increase	Affymetrix, Illumina, Perlegen [2550858] (imputed)	N
65	rs9388490	6	126966308	rs4549631	2008-09-17	18391952	Weedon MN	2008-04-06	Nat Genet	www.ncbi.nlm.nih.gov/pubmed/18391952	Genome-wide association analysis identifies 20 loci that influence adult height.	Height	13,665 European ancestry individuals	16,482 European ancestry individuals	6q22.32	LOC387103	PRELID1P1 - LOC105377992	728666	105377992		764	10532	rs4549631-C	rs4549631	0	4549631	downstream_gene_variant	1	0.5	5e-13	12.301		0.06	[0.03-0.08] s.d. increase (males)	Affymetrix [402951]	N
65	rs9388490	6	126990392	rs6918725	2017-06-21	28270201	Nagy R	2017-03-07	Genome Med	www.ncbi.nlm.nih.gov/pubmed/28270201	Exploration of haplotype research consortium imputation for genome-wide association studies in 20,032 Generation Scotland participants.	Height	19,965 British ancestry individuals from 6863 families.	NA	6q22.32	NR	LOC105377992			105377992			rs6918725-G	rs6918725	0	6918725	intergenic_variant	0	0.485225	7e-10	9.1549		0.00418718	[0.0029-0.0055] m increase	Illumina [24111857] (imputed)	N
89	rs1057687	9	99161512	rs2025151	2013-09-12	23563607	Berndt SI	2013-04-07	Nat Genet	www.ncbi.nlm.nih.gov/pubmed/23563607	Genome-wide meta-analysis identifies 11 new loci for anthropometric traits and provides insights into genetic architecture.	Height	8,097 European ancestry tall individuals, 8,099 European ancestry short individuals	4,872 European ancestry tall individuals, 4,831 European ancestry short individuals	9q22.32	ZNF367	ZNF367			195828			rs2025151-G	rs2025151	0	2025151	intron_variant	0	0.18	2e-12	11.699		1.22	[NR]	Affymetrix, Illumina [~ 2800000] (imputed)	N
89	rs1057687	9	99201585	rs7870753	2015-09-24	25282103	Wood AR	2014-10-05	Nat Genet	www.ncbi.nlm.nih.gov/pubmed/25282103	Defining the role of common variation in the genomic and biological architecture of adult human height.	Height	253,288 European ancestry individuals	80,067 European ancestry individuals	9q22.32	HABP4	ZNF367 - HABP4	195828	22927		20660	10852	rs7870753-A	rs7870753	0	7870753	intergenic_variant	1	0.777	4e-33	32.3979		0.043	[0.035-0.051] unit decrease	Affymetrix, Illumina, Perlegen [2550858] (imputed)	N
112	rs7306755	12	123822711	rs7980687	2015-09-24	25282103	Wood AR	2014-10-05	Nat Genet	www.ncbi.nlm.nih.gov/pubmed/25282103	Defining the role of common variation in the genomic and biological architecture of adult human height.	Height	253,288 European ancestry individuals	80,067 European ancestry individuals	12q24.31	SBNO1	SBNO1			55206			rs7980687-A	rs7980687	0	7980687	intron_variant	0	0.205	1e-26	26		0.039	[0.031-0.047] unit increase	Affymetrix, Illumina, Perlegen [2550858] (imputed)	N
112	rs7306755	12	123823546	rs11830103	2012-10-24	20881960	Lango Allen H	2010-09-29	Nature	www.ncbi.nlm.nih.gov/pubmed/20881960	Hundreds of variants clustered in genomic loci and biological pathways affect human height.	Height	133,653 European ancestry individuals	50,074 European ancestry individuals	12q24.31	SBNO1	SBNO1			55206			rs11830103-A	rs11830103	0	11830103	intron_variant	0	0.78	4e-15	14.3979		0.035	[NR] unit decrease	Affymetrix, Illumina [2834208] (imputed)	N
131	rs4794003	17	46974734	rs318095	2015-09-24	25282103	Wood AR	2014-10-05	Nat Genet	www.ncbi.nlm.nih.gov/pubmed/25282103	Defining the role of common variation in the genomic and biological architecture of adult human height.	Height	253,288 European ancestry individuals	80,067 European ancestry individuals	17q21.32	ATP5G1	LOC105371814			105371814			rs318095-T	rs318095	0	318095	intron_variant	0	0.463	2e-16	15.699		0.024	[0.018-0.03] unit increase	Affymetrix, Illumina, Perlegen [2550858] (imputed)	N
65	rs9388490	6	126811928	rs2326451	2017-08-30	27863252	Astle WJ	2016-11-17	Cell	www.ncbi.nlm.nih.gov/pubmed/27863252	The Allelic Landscape of Human Blood Cell Trait Variation and Links to Common Complex Disease.	Hematocrit	173,039 European ancestry individuals	NA	6q22.32	intergenic	MIR588 - RNU6-200P	693173	106479655		6069	99505	rs2326451-T	rs2326451	0	2326451	intergenic_variant	1	0.4528	1e-13	13		0.0263519	[0.019-0.033] unit decrease	Affymetrix [~ 2500000] (imputed)	N
130	rs16940672	17	43811072	rs17563683	2017-08-30	27863252	Astle WJ	2016-11-17	Cell	www.ncbi.nlm.nih.gov/pubmed/27863252	The Allelic Landscape of Human Blood Cell Trait Variation and Links to Common Complex Disease.	Hematocrit	173,039 European ancestry individuals	NA	17q21.31	CRHR1, RP11-105N13.4, RP11-293E1.1	LOC107985028, MGC57346-CRHR1			107985028, 104909134			rs17563683-G	rs17563683	0	17563683	intron_variant	0	0.2333	2e-28	27.699		0.0451564	[0.037-0.053] unit increase	Affymetrix [~ 2500000] (imputed)	N
130	rs16940672	17	43811072	rs17563683	2017-08-30	27863252	Astle WJ	2016-11-17	Cell	www.ncbi.nlm.nih.gov/pubmed/27863252	The Allelic Landscape of Human Blood Cell Trait Variation and Links to Common Complex Disease.	Hemoglobin concentration	172,925 European ancestry individuals	NA	17q21.31	CRHR1, RP11-105N13.4, RP11-293E1.1	LOC107985028, MGC57346-CRHR1			107985028, 104909134			rs17563683-G	rs17563683	0	17563683	intron_variant	0	0.2333	3e-26	25.5229		0.0434418	[0.035-0.051] unit increase	Affymetrix [~ 2500000] (imputed)	N
60	rs6459480	6	16668266	rs6902174	2017-08-04	27989323	Ahola-Olli AV	2016-12-13	Am J Hum Genet	www.ncbi.nlm.nih.gov/pubmed/27989323	Genome-wide Association Study Identifies 27 Loci Influencing Concentrations of Circulating Cytokines and Growth Factors.	Hepatocyte growth factor levels	8,292 Finnish ancestry individuals	NA	6p22.3	NR	ATXN1			6310			rs6902174-G	rs6902174	0	6902174	intron_variant	0		8e-06	5.09691		0.0693	[0.039-0.1] SD units decrease	NR [10700000] (imputed)	N
35	rs56116382	3	49606188	rs56116382	2017-08-30	27863252	Astle WJ	2016-11-17	Cell	www.ncbi.nlm.nih.gov/pubmed/27863252	The Allelic Landscape of Human Blood Cell Trait Variation and Links to Common Complex Disease.	High light scatter reticulocyte count	170,761 European ancestry individuals	NA	3p21.31	BSN	BSN			8927			rs56116382-C	rs56116382	0	56116382	intron_variant	0	0.1783	5e-50	49.301		0.0694503	[0.06-0.079] unit decrease	Affymetrix [~ 2500000] (imputed)	N
130	rs16940672	17	44192618	rs4606752	2017-08-30	27863252	Astle WJ	2016-11-17	Cell	www.ncbi.nlm.nih.gov/pubmed/27863252	The Allelic Landscape of Human Blood Cell Trait Variation and Links to Common Complex Disease.	High light scatter reticulocyte count	170,761 European ancestry individuals	NA	17q21.31	KANSL1	KANSL1			284058			rs4606752-G	rs4606752	0	4606752	intron_variant	0	0.2267	2e-16	15.699		0.0347053	[0.026-0.043] unit increase	Affymetrix [~ 2500000] (imputed)	N
35	rs56116382	3	49382925	rs9818758	2017-08-30	27863252	Astle WJ	2016-11-17	Cell	www.ncbi.nlm.nih.gov/pubmed/27863252	The Allelic Landscape of Human Blood Cell Trait Variation and Links to Common Complex Disease.	High light scatter reticulocyte percentage of red cells	170,763 European ancestry individuals	NA	3p21.31	USP4	USP4 - GPX1	7375	2876		5389	11684	rs9818758-A	rs9818758	0	9818758	upstream_gene_variant	1	0.1712	6e-46	45.2218		0.0675744	[0.058-0.077] unit decrease	Affymetrix [~ 2500000] (imputed)	N
130	rs16940672	17	43567337	rs1879586	2017-08-07	28346442	Phelan CM	2017-03-27	Nat Genet	www.ncbi.nlm.nih.gov/pubmed/28346442	Identification of 12 new susceptibility loci for different histotypes of epithelial ovarian cancer.	High-grade serous ovarian cancer	13,037 European ancestry cases,Â 40,941 European ancestry controls	NA	17q21.31	NR	PLEKHM1			9842			rs1879586-G	rs1879586	0	1879586	intron_variant	0	0.181254	3e-13	12.5229		1.15856	[1.11378456264581-1.20513099189349]	Illumina [11595112] (imputed)	N
8	rs12754946	1	78092479	rs6678622	2017-05-23	25673412	Shungin D	2015-02-12	Nature	www.ncbi.nlm.nih.gov/pubmed/25673412	New genetic loci link adipose and insulin biology to body fat distribution.	Hip circumference	up to 56,910 European ancestry men, up to 86,570 European ancestry women	up to 36,570 European ancestry men, 30,172 European ancestry women, 915 Filipino ancestry men, 735 Filipino ancestry women, 2,351 African American/Afro-Caribbean ancestry men, 6,258 African American/Afro-Caribbean ancestry women, 2,285 South Asian ancestry men, 506 South Asian ancestry women, 195 Seychellois ancestry men, 266 Seychellois ancestry women	1p31.1	ZZZ3	ZZZ3			26009			rs6678622-T	rs6678622	0	6678622	intron_variant	0	0.3874	1e-09	9	(EA)	0.0225	[0.015-0.03] unit increase	Affymetrix, Illumina, Perlegen [up to 2542447] (imputed)	N
8	rs12754946	1	78092479	rs6678622	2017-05-23	25673412	Shungin D	2015-02-12	Nature	www.ncbi.nlm.nih.gov/pubmed/25673412	New genetic loci link adipose and insulin biology to body fat distribution.	Hip circumference	up to 56,910 European ancestry men, up to 86,570 European ancestry women	up to 36,570 European ancestry men, 30,172 European ancestry women, 915 Filipino ancestry men, 735 Filipino ancestry women, 2,351 African American/Afro-Caribbean ancestry men, 6,258 African American/Afro-Caribbean ancestry women, 2,285 South Asian ancestry men, 506 South Asian ancestry women, 195 Seychellois ancestry men, 266 Seychellois ancestry women	1p31.1	ZZZ3	ZZZ3			26009			rs6678622-T	rs6678622	0	6678622	intron_variant	0	0.3874	6e-08	7.22185	(EA,women)	0.0262	[0.017-0.036] unit increase	Affymetrix, Illumina, Perlegen [up to 2542447] (imputed)	N
127	rs240702	16	28889486	rs3888190	2017-05-23	25673412	Shungin D	2015-02-12	Nature	www.ncbi.nlm.nih.gov/pubmed/25673412	New genetic loci link adipose and insulin biology to body fat distribution.	Hip circumference	up to 56,910 European ancestry men, up to 86,570 European ancestry women	up to 36,570 European ancestry men, 30,172 European ancestry women, 915 Filipino ancestry men, 735 Filipino ancestry women, 2,351 African American/Afro-Caribbean ancestry men, 6,258 African American/Afro-Caribbean ancestry women, 2,285 South Asian ancestry men, 506 South Asian ancestry women, 195 Seychellois ancestry men, 266 Seychellois ancestry women	16p11.2	ATP2A1	SH2B1 - ATP2A1	25970	487		3952	323	rs3888190-A	rs3888190	0	3888190	upstream_gene_variant	1	0.4034	1e-11	11	(EA, men)	0.0336	[0.024-0.043] unit increase	Affymetrix, Illumina, Perlegen [up to 2542447] (imputed)	N
127	rs240702	16	28889486	rs3888190	2017-05-23	25673412	Shungin D	2015-02-12	Nature	www.ncbi.nlm.nih.gov/pubmed/25673412	New genetic loci link adipose and insulin biology to body fat distribution.	Hip circumference	up to 56,910 European ancestry men, up to 86,570 European ancestry women	up to 36,570 European ancestry men, 30,172 European ancestry women, 915 Filipino ancestry men, 735 Filipino ancestry women, 2,351 African American/Afro-Caribbean ancestry men, 6,258 African American/Afro-Caribbean ancestry women, 2,285 South Asian ancestry men, 506 South Asian ancestry women, 195 Seychellois ancestry men, 266 Seychellois ancestry women	16p11.2	ATP2A1	SH2B1 - ATP2A1	25970	487		3952	323	rs3888190-A	rs3888190	0	3888190	upstream_gene_variant	1	0.4034	3e-14	13.5229	(EA,women)	0.0355	[0.026-0.045] unit increase	Affymetrix, Illumina, Perlegen [up to 2542447] (imputed)	N
127	rs240702	16	28889486	rs3888190	2017-05-23	25673412	Shungin D	2015-02-12	Nature	www.ncbi.nlm.nih.gov/pubmed/25673412	New genetic loci link adipose and insulin biology to body fat distribution.	Hip circumference	up to 56,910 European ancestry men, up to 86,570 European ancestry women	up to 36,570 European ancestry men, 30,172 European ancestry women, 915 Filipino ancestry men, 735 Filipino ancestry women, 2,351 African American/Afro-Caribbean ancestry men, 6,258 African American/Afro-Caribbean ancestry women, 2,285 South Asian ancestry men, 506 South Asian ancestry women, 195 Seychellois ancestry men, 266 Seychellois ancestry women	16p11.2	ATP2A1	SH2B1 - ATP2A1	25970	487		3952	323	rs3888190-A	rs3888190	0	3888190	upstream_gene_variant	1	0.4034	9e-22	21.0458	(EA)	0.0345	[0.027-0.042] unit increase	Affymetrix, Illumina, Perlegen [up to 2542447] (imputed)	N
132	rs4800490	18	21104888	rs1808579	2017-05-23	25673412	Shungin D	2015-02-12	Nature	www.ncbi.nlm.nih.gov/pubmed/25673412	New genetic loci link adipose and insulin biology to body fat distribution.	Hip circumference	up to 56,910 European ancestry men, up to 86,570 European ancestry women	up to 36,570 European ancestry men, 30,172 European ancestry women, 915 Filipino ancestry men, 735 Filipino ancestry women, 2,351 African American/Afro-Caribbean ancestry men, 6,258 African American/Afro-Caribbean ancestry women, 2,285 South Asian ancestry men, 506 South Asian ancestry women, 195 Seychellois ancestry men, 266 Seychellois ancestry women	18q11.2	C18orf8	NPC1, C18orf8			4864, 29919			rs1808579-T	rs1808579	0	1808579	intron_variant	0	0.4675	1e-10	10	(EA,women)	0.0295	[0.02-0.039] unit decrease	Affymetrix, Illumina, Perlegen [up to 2542447] (imputed)	N
132	rs4800490	18	21104888	rs1808579	2017-05-23	25673412	Shungin D	2015-02-12	Nature	www.ncbi.nlm.nih.gov/pubmed/25673412	New genetic loci link adipose and insulin biology to body fat distribution.	Hip circumference	up to 56,910 European ancestry men, up to 86,570 European ancestry women	up to 36,570 European ancestry men, 30,172 European ancestry women, 915 Filipino ancestry men, 735 Filipino ancestry women, 2,351 African American/Afro-Caribbean ancestry men, 6,258 African American/Afro-Caribbean ancestry women, 2,285 South Asian ancestry men, 506 South Asian ancestry women, 195 Seychellois ancestry men, 266 Seychellois ancestry women	18q11.2	C18orf8	NPC1, C18orf8			4864, 29919			rs1808579-T	rs1808579	0	1808579	intron_variant	0	0.4675	2e-10	9.69897	(EA)	0.0226	[0.016-0.029] unit decrease	Affymetrix, Illumina, Perlegen [up to 2542447] (imputed)	N
65	rs9388490	6	126752874	rs1538170	2017-05-23	25673412	Shungin D	2015-02-12	Nature	www.ncbi.nlm.nih.gov/pubmed/25673412	New genetic loci link adipose and insulin biology to body fat distribution.	Hip circumference adjusted for BMI	up to 56,910 European ancestry men, up to 86,570 European ancestry women	up to 36,570 European ancestry men, 30,172 European ancestry women, 915 Filipino ancestry men, 735 Filipino ancestry women, 2,351 African American/Afro-Caribbean ancestry men, 6,258 African American/Afro-Caribbean ancestry women, 2,285 South Asian ancestry men, 506 South Asian ancestry women, 195 Seychellois ancestry men, 266 Seychellois ancestry women	6q22.32	CENPW	CENPW			387103			rs1538170-T	rs1538170	0	1538170	intergenic_variant	0	0.4475	2e-10	9.69897	(EA,men)	0.0338	[0.023-0.044] unit increase	Affymetrix, Illumina, Perlegen [up to 2542447] (imputed)	N
65	rs9388490	6	126752874	rs1538170	2017-05-23	25673412	Shungin D	2015-02-12	Nature	www.ncbi.nlm.nih.gov/pubmed/25673412	New genetic loci link adipose and insulin biology to body fat distribution.	Hip circumference adjusted for BMI	up to 56,910 European ancestry men, up to 86,570 European ancestry women	up to 36,570 European ancestry men, 30,172 European ancestry women, 915 Filipino ancestry men, 735 Filipino ancestry women, 2,351 African American/Afro-Caribbean ancestry men, 6,258 African American/Afro-Caribbean ancestry women, 2,285 South Asian ancestry men, 506 South Asian ancestry women, 195 Seychellois ancestry men, 266 Seychellois ancestry women	6q22.32	CENPW	CENPW			387103			rs1538170-T	rs1538170	0	1538170	intergenic_variant	0	0.4475	2e-12	11.699	(EA)	0.0263	[0.019-0.034] unit increase	Affymetrix, Illumina, Perlegen [up to 2542447] (imputed)	N
89	rs1057687	9	99111384	rs10123368	2017-05-23	25673412	Shungin D	2015-02-12	Nature	www.ncbi.nlm.nih.gov/pubmed/25673412	New genetic loci link adipose and insulin biology to body fat distribution.	Hip circumference adjusted for BMI	up to 56,910 European ancestry men, up to 86,570 European ancestry women	up to 36,570 European ancestry men, 30,172 European ancestry women, 915 Filipino ancestry men, 735 Filipino ancestry women, 2,351 African American/Afro-Caribbean ancestry men, 6,258 African American/Afro-Caribbean ancestry women, 2,285 South Asian ancestry men, 506 South Asian ancestry women, 195 Seychellois ancestry men, 266 Seychellois ancestry women	9q22.32	SLC35D2	SLC35D2			11046			rs10123368-T	rs10123368	0	10123368	intron_variant	0	0.8045	2e-08	7.69897	(EA,men)	0.036	[0.023-0.049] unit decrease	Affymetrix, Illumina, Perlegen [up to 2542447] (imputed)	N
89	rs1057687	9	99111384	rs10123368	2017-05-23	25673412	Shungin D	2015-02-12	Nature	www.ncbi.nlm.nih.gov/pubmed/25673412	New genetic loci link adipose and insulin biology to body fat distribution.	Hip circumference adjusted for BMI	up to 56,910 European ancestry men, up to 86,570 European ancestry women	up to 36,570 European ancestry men, 30,172 European ancestry women, 915 Filipino ancestry men, 735 Filipino ancestry women, 2,351 African American/Afro-Caribbean ancestry men, 6,258 African American/Afro-Caribbean ancestry women, 2,285 South Asian ancestry men, 506 South Asian ancestry women, 195 Seychellois ancestry men, 266 Seychellois ancestry women	9q22.32	SLC35D2	SLC35D2			11046			rs10123368-T	rs10123368	0	10123368	intron_variant	0	0.8045	5e-09	8.30103	(EA)	0.026	[0.017-0.035] unit decrease	Affymetrix, Illumina, Perlegen [up to 2542447] (imputed)	N
112	rs7306755	12	123616514	rs1727294	2017-05-23	25673412	Shungin D	2015-02-12	Nature	www.ncbi.nlm.nih.gov/pubmed/25673412	New genetic loci link adipose and insulin biology to body fat distribution.	Hip circumference adjusted for BMI	up to 56,910 European ancestry men, up to 86,570 European ancestry women	up to 36,570 European ancestry men, 30,172 European ancestry women, 915 Filipino ancestry men, 735 Filipino ancestry women, 2,351 African American/Afro-Caribbean ancestry men, 6,258 African American/Afro-Caribbean ancestry women, 2,285 South Asian ancestry men, 506 South Asian ancestry women, 195 Seychellois ancestry men, 266 Seychellois ancestry women	12q24.31	PITPNM2	PITPNM2 - MPHOSPH9	57605	10198		21478	20357	rs1727294-A	rs1727294	0	1727294	intron_variant	1	0.2147	6e-14	13.2218	(EA, women)	0.0414	[0.031-0.052] unit increase	Affymetrix, Illumina, Perlegen [up to 2542447] (imputed)	N
112	rs7306755	12	123616514	rs1727294	2017-05-23	25673412	Shungin D	2015-02-12	Nature	www.ncbi.nlm.nih.gov/pubmed/25673412	New genetic loci link adipose and insulin biology to body fat distribution.	Hip circumference adjusted for BMI	up to 56,910 European ancestry men, up to 86,570 European ancestry women	up to 36,570 European ancestry men, 30,172 European ancestry women, 915 Filipino ancestry men, 735 Filipino ancestry women, 2,351 African American/Afro-Caribbean ancestry men, 6,258 African American/Afro-Caribbean ancestry women, 2,285 South Asian ancestry men, 506 South Asian ancestry women, 195 Seychellois ancestry men, 266 Seychellois ancestry women	12q24.31	PITPNM2	PITPNM2 - MPHOSPH9	57605	10198		21478	20357	rs1727294-A	rs1727294	0	1727294	intron_variant	1	0.2147	8e-14	13.0969	(EA)	0.0323	[0.024-0.041] unit increase	Affymetrix, Illumina, Perlegen [up to 2542447] (imputed)	N
127	rs240702	16	28857645	rs7187776	2017-05-23	25673412	Shungin D	2015-02-12	Nature	www.ncbi.nlm.nih.gov/pubmed/25673412	New genetic loci link adipose and insulin biology to body fat distribution.	Hip circumference adjusted for BMI	up to 56,910 European ancestry men, up to 86,570 European ancestry women	up to 36,570 European ancestry men, 30,172 European ancestry women, 915 Filipino ancestry men, 735 Filipino ancestry women, 2,351 African American/Afro-Caribbean ancestry men, 6,258 African American/Afro-Caribbean ancestry women, 2,285 South Asian ancestry men, 506 South Asian ancestry women, 195 Seychellois ancestry men, 266 Seychellois ancestry women	16p11.2	TUFM	TUFM			7284			rs7187776-A	rs7187776	0	7187776	5_prime_UTR_variant	0	0.5907	4e-08	7.39794	(EA)	0.0197	[0.013-0.027] unit decrease	Affymetrix, Illumina, Perlegen [up to 2542447] (imputed)	N
127	rs240702	16	28857645	rs7187776	2017-05-23	25673412	Shungin D	2015-02-12	Nature	www.ncbi.nlm.nih.gov/pubmed/25673412	New genetic loci link adipose and insulin biology to body fat distribution.	Hip circumference adjusted for BMI	up to 56,910 European ancestry men, up to 86,570 European ancestry women	up to 36,570 European ancestry men, 30,172 European ancestry women, 915 Filipino ancestry men, 735 Filipino ancestry women, 2,351 African American/Afro-Caribbean ancestry men, 6,258 African American/Afro-Caribbean ancestry women, 2,285 South Asian ancestry men, 506 South Asian ancestry women, 195 Seychellois ancestry men, 266 Seychellois ancestry women	16p11.2	TUFM	TUFM			7284			rs7187776-A	rs7187776	0	7187776	5_prime_UTR_variant	0	0.5907	7e-08	7.1549	(EA, women)	0.0247	[0.016-0.034] unit decrease	Affymetrix, Illumina, Perlegen [up to 2542447] (imputed)	N
4	rs12410444	1	44117006	rs660899	2012-03-03	22322875	Kim SJ	2012-02-09	Circ J	www.ncbi.nlm.nih.gov/pubmed/22322875	Genetic association of short sleep duration with hypertension incidence--a 6-year follow-up in the Korean genome and epidemiology study.	Hypertension risk in short sleep duration	4,965 Korean ancestry individuals	NA	1p34.2	JMJD2A	KDM4A			9682			rs660899-?	rs660899	0	660899	intron_variant	0	NR	4e-06	5.39794	SNP+sleep	7.22	[3.12-16.70]	Affymetrix [334750]	N
109	rs10876864	12	56467587	rs7312770	2017-05-11	27182965	Pickrell JK	2016-05-16	Nat Genet	www.ncbi.nlm.nih.gov/pubmed/27182965	Detection and interpretation of shared genetic influences on 42 human traits.	Hypothyroidism	17,558 European ancestry cases, 117,083 European ancestry controls	NA	12q13.2	RPS26, ERBB3	RPS26 - ERBB3	6231	2065		29580	6222	rs7312770-?	rs7312770	0	7312770	intergenic_variant	1	NR	8e-08	7.09691		1.07296	[1.05-1.10]	Illumina [13676411] (imputed)	N
130	rs16940672	17	43925297	rs17690703	2014-08-06	24429156	Noth I	2013-04-17	Lancet Respir Med	www.ncbi.nlm.nih.gov/pubmed/24429156	Genetic variants associated with idiopathic pulmonary fibrosis susceptibility and mortality: a genome-wide association study.	Idiopathic pulmonary fibrosis	542 European ancestry cases, 542 European ancestry controls	868 European ancestry cases, 1,389 European ancestry controls	17q21.31	SPPL2C, KANSL1, MAPT, CRHR1, STH	MAPT-AS1			100128977			rs17690703-C	rs17690703	0	17690703	intron_variant	0	0.76	6e-09	8.22185		1.43	[1.27-1.61]	Affymetrix [10601812] (imputed)	N
47	rs12640626	4	176648332	rs9284954	2013-06-14	23382691	Lauc G	2013-01-31	PLoS Genet	www.ncbi.nlm.nih.gov/pubmed/23382691	Loci associated with N-glycosylation of human immunoglobulin G show pleiotropy with autoimmune diseases and haematological cancers.	IgG glycosylation	2,247 European ancestry individuals	NA	4q34.2	NR	GPM6A			2823			rs9284954-C	rs9284954	0	9284954	intron_variant	0	0.444965	5e-06	5.30103	(IGP77)	0.1418	[0.081-0.203] unit decrease	Illumina [~ 2500000] (imputed)	N
35	rs13090388	3	49631221	rs7632342	2017-08-30	27863252	Astle WJ	2016-11-17	Cell	www.ncbi.nlm.nih.gov/pubmed/27863252	The Allelic Landscape of Human Blood Cell Trait Variation and Links to Common Complex Disease.	Immature fraction of reticulocytes	170,548 European ancestry individuals	NA	3p21.31	BSN	BSN			8927			rs7632342-T	rs7632342	0	7632342	intron_variant	0	0.2752	1e-20	20		0.0382007	[0.03-0.046] unit decrease	Affymetrix [~ 2500000] (imputed)	N
65	rs9388490	6	126759033	rs9385399	2015-07-07	25281659	van der Valk RJ	2014-10-03	Hum Mol Genet	www.ncbi.nlm.nih.gov/pubmed/25281659	A novel common variant in DCST2 is associated with length in early life and height in adulthood.	Infant length	28,238 European ancestry individuals	NA	6q22.32	C6orf173	CENPW			387103			rs9385399-T	rs9385399	0	9385399	intergenic_variant	0	0.46	2e-10	9.69897		0.055	[0.037-0.073] unit increase	Affymetrix, Illumina [2193675] (imputed)	N
29	rs1455349	2	199523122	rs17229285	2016-07-24	26192919	Liu JZ	2015-07-20	Nat Genet	www.ncbi.nlm.nih.gov/pubmed/26192919	Association analyses identify 38 susceptibility loci for inflammatory bowel disease and highlight shared genetic risk across populations.	Inflammatory bowel disease	12,882 European ancestry cases, 21,770 European ancestry controls	25,273 European ancestry cases, 26,715 European ancestry controls, 548 Iranian ancestry cases, 342 Iranian ancestry control, 1,423 Indian ancestry cases, 990 Indian ancestry controls, 2,824 East Asian ancestry cases, 3,719 East Asian ancestry controls	2q33.1	NR	LOC105373831			105373831			rs17229285-G	rs17229285	0	17229285	intron_variant	0	0.4966	8e-07	6.09691	(EA)	1.05058	[1.03-1.07]	Affymetrix, Illumina [~ 9000000] (imputed)	N
35	rs13090388	3	49697459	rs9836291	2016-07-24	26192919	Liu JZ	2015-07-20	Nat Genet	www.ncbi.nlm.nih.gov/pubmed/26192919	Association analyses identify 38 susceptibility loci for inflammatory bowel disease and highlight shared genetic risk across populations.	Inflammatory bowel disease	12,882 European ancestry cases, 21,770 European ancestry controls	25,273 European ancestry cases, 26,715 European ancestry controls, 548 Iranian ancestry cases, 342 Iranian ancestry control, 1,423 Indian ancestry cases, 990 Indian ancestry controls, 2,824 East Asian ancestry cases, 3,719 East Asian ancestry controls	3p21.31	NR	BSN			8927			rs9836291-?	rs9836291	0	9836291	intron_variant	0	NR	1e-52	52	(EA)			Affymetrix, Illumina [~ 9000000] (imputed)	N
35	rs13090388	3	49721532	rs3197999	2013-02-12	23128233	Jostins L	2012-11-01	Nature	www.ncbi.nlm.nih.gov/pubmed/23128233	Host-microbe interactions have shaped the genetic architecture of inflammatory bowel disease.	Inflammatory bowel disease	12,924 European ancestry cases, 21,442 European ancestry controls	25,683 European ancestry cases, 17,015 European ancestry controls	3p21.31	PFKFB4, MST1R, UCN2, IP6K2, MST1, IP6K1, GPX1, USP4, BSN	MST1			4485			rs3197999-A	rs3197999	0	3197999	missense_variant	0	0.296	1e-47	47		1.18	[1.144-1.216]	Affymetrix, Illumina [1230000] (imputed)	N
35	rs13090388	3	49721532	rs3197999	2017-06-02	28067908	de Lange KM	2017-01-09	Nat Genet	www.ncbi.nlm.nih.gov/pubmed/28067908	Genome-wide association study implicates immune activation of multiple integrin genes in inflammatory bowel disease.	Inflammatory bowel disease	25,042 European and unknown ancestry cases, 34,915 European and unknown ancestry controls	NA	3p21.31	TMA7, TREX1, UCN2, TMEM89, SLC26A6, WDR6, NDUFAF3, IMPDH2, KLHDC8B, RP11-3B7.1, C3orf62, GPX1, TCTA, AMT, APEH, PLXNB1, CCDC51, SHISA5, PFKFB4, UQCRC1, CELSR3, NCKIPSD, PRKAR2A, SLC25A20, ARIH2OS, P4HTM, DALRD3, QRICH1, QARS, LAMB2, CCDC71, C3orf84, USP4, NICN1, MST1, RNF123, ATRIP, COL7A1, IP6K2, ARIH2, USP19, RHOA, DAG1, BSN, CCDC36	MST1			4485			rs3197999-?	rs3197999	0	3197999	missense_variant	0		1e-33	33				Illumina [9725440] (imputed)	N
59	rs1314114	6	14719496	rs17119	2013-02-12	23128233	Jostins L	2012-11-01	Nature	www.ncbi.nlm.nih.gov/pubmed/23128233	Host-microbe interactions have shaped the genetic architecture of inflammatory bowel disease.	Inflammatory bowel disease	12,924 European ancestry cases, 21,442 European ancestry controls	25,683 European ancestry cases, 17,015 European ancestry controls	6p23	intergenic	LOC101928354 - LOC107986572	101928354	107986572		1520	38210	rs17119-A	rs17119	0	17119	intron_variant	1	0.786	3e-11	10.5229		1.071	[1.032-1.11]	Affymetrix, Illumina [1230000] (imputed)	N
59	rs1314114	6	14719496	rs17119	2016-07-24	26192919	Liu JZ	2015-07-20	Nat Genet	www.ncbi.nlm.nih.gov/pubmed/26192919	Association analyses identify 38 susceptibility loci for inflammatory bowel disease and highlight shared genetic risk across populations.	Inflammatory bowel disease	12,882 European ancestry cases, 21,770 European ancestry controls	25,273 European ancestry cases, 26,715 European ancestry controls, 548 Iranian ancestry cases, 342 Iranian ancestry control, 1,423 Indian ancestry cases, 990 Indian ancestry controls, 2,824 East Asian ancestry cases, 3,719 East Asian ancestry controls	6p23	NR	LOC101928354 - LOC107986572	101928354	107986572		1520	38210	rs17119-A	rs17119	0	17119	intron_variant	1	0.81	2e-11	10.699	(EA)	1.08687		Affymetrix, Illumina [~ 9000000] (imputed)	N
59	rs1314114	6	14719496	rs17119	2017-06-02	28067908	de Lange KM	2017-01-09	Nat Genet	www.ncbi.nlm.nih.gov/pubmed/28067908	Genome-wide association study implicates immune activation of multiple integrin genes in inflammatory bowel disease.	Inflammatory bowel disease	25,042 European and unknown ancestry cases, 34,915 European and unknown ancestry controls	NA	6p23	Intergenic	LOC101928354 - LOC107986572	101928354	107986572		1520	38210	rs17119-?	rs17119	0	17119	intron_variant	1		9e-11	10.0458				Illumina [9725440] (imputed)	N
127	rs240702	16	28517709	rs26528	2013-02-12	23128233	Jostins L	2012-11-01	Nature	www.ncbi.nlm.nih.gov/pubmed/23128233	Host-microbe interactions have shaped the genetic architecture of inflammatory bowel disease.	Inflammatory bowel disease	12,924 European ancestry cases, 21,442 European ancestry controls	25,683 European ancestry cases, 17,015 European ancestry controls	16p11.2	RABEP2, SULT1A1, SULT1A2, NUPR1, IL27, EIF3C	IL27			246778			rs26528-C	rs26528	0	26528	intron_variant	0	0.451	1e-21	21		1.099	[1.067-1.13]	Affymetrix, Illumina [1230000] (imputed)	N
127	rs240702	16	28517709	rs26528	2016-07-24	26192919	Liu JZ	2015-07-20	Nat Genet	www.ncbi.nlm.nih.gov/pubmed/26192919	Association analyses identify 38 susceptibility loci for inflammatory bowel disease and highlight shared genetic risk across populations.	Inflammatory bowel disease	12,882 European ancestry cases, 21,770 European ancestry controls	25,273 European ancestry cases, 26,715 European ancestry controls, 548 Iranian ancestry cases, 342 Iranian ancestry control, 1,423 Indian ancestry cases, 990 Indian ancestry controls, 2,824 East Asian ancestry cases, 3,719 East Asian ancestry controls	16p11.2	NR	IL27			246778			rs26528-G	rs26528	0	26528	intron_variant	0	0.4576	1e-21	21	(EA)	1.10178	[1.08-1.12]	Affymetrix, Illumina [~ 9000000] (imputed)	N
127	rs240702	16	28528781	rs28449958	2017-06-02	28067908	de Lange KM	2017-01-09	Nat Genet	www.ncbi.nlm.nih.gov/pubmed/28067908	Genome-wide association study implicates immune activation of multiple integrin genes in inflammatory bowel disease.	Inflammatory bowel disease	25,042 European and unknown ancestry cases, 34,915 European and unknown ancestry controls	NA	16p11.2	IL27, NUPR1, TUFM, NPIPB6, EIF3CL, NPIPB7, CLN3, APOBR, SULT1A2, SULT1A1, NPIPB8, NPIPB9, SH2B1, ATP2A1, RABEP2, CD19, CCDC101, EIF3C, ATXN2L	IL27			246778			rs28449958-?	rs28449958	0	28449958	intergenic_variant	0		2e-12	11.699				Illumina [9725440] (imputed)	N
127	rs240702	16	28865042	rs62037363	2016-07-24	26192919	Liu JZ	2015-07-20	Nat Genet	www.ncbi.nlm.nih.gov/pubmed/26192919	Association analyses identify 38 susceptibility loci for inflammatory bowel disease and highlight shared genetic risk across populations.	Inflammatory bowel disease	12,882 European ancestry cases, 21,770 European ancestry controls	25,273 European ancestry cases, 26,715 European ancestry controls, 548 Iranian ancestry cases, 342 Iranian ancestry control, 1,423 Indian ancestry cases, 990 Indian ancestry controls, 2,824 East Asian ancestry cases, 3,719 East Asian ancestry controls	16p11.2	NR	TUFM, SH2B1			7284, 25970			rs62037363-?	rs62037363	0	62037363	intron_variant	0	NR	6e-22	21.2218	(EA)			Affymetrix, Illumina [~ 9000000] (imputed)	N
127	rs240702	16	28837515	rs8049439	2009-12-10	19915574	Imielinski M	2009-11-15	Nat Genet	www.ncbi.nlm.nih.gov/pubmed/19915574	Common variants at five new loci associated with early-onset inflammatory bowel disease.	Inflammatory bowel disease (early onset)	2,413 European ancestry cases, 6,158 European ancestry controls	1,013 European ancestry cases, 5,805 European ancestry controls	16p11.2	CCDC101, CLN3, SULT1A1, SULT1A2, NUPR1, IL27, EIF3C	ATXN2L			11273			rs8049439-G	rs8049439	0	8049439	intron_variant	0	0.37	2e-09	8.69897		1.14	[1.00-1.30]	Illumina [~ 500000]	N
109	rs10876864	12	56435929	rs1131017	2015-12-18	25574825	Baurecht H	2015-01-08	Am J Hum Genet	www.ncbi.nlm.nih.gov/pubmed/25574825	Genome-wide Comparative Analysis of Atopic Dermatitis and Psoriasis Gives Insight into Opposing Genetic Mechanisms.	Inflammatory skin disease	2,079 European ancestry atopic dermatitis cases, 4,212 European ancestry psoriasis cases, 11,899 European ancestry controls	NA	12q13.2	RPS26	RPS26			6231			rs1131017-?	rs1131017	0	1131017	5_prime_UTR_variant	0	NR	4e-08	7.39794	(Psoriasis)			Affymetrix, Illumina [~ 5200000]	N
30	rs1729412	2	201171191	rs10931898	2016-12-21	27046643	Davies G	2016-04-05	Mol Psychiatry	www.ncbi.nlm.nih.gov/pubmed/27046643	Genome-wide association study of cognitive functions and educational attainment in UK Biobank (N=112â€‰151).	Information processing speed	111,483 European ancestry individuals	NA	2q33.1	SPATS2L	SPATS2L			26010			rs10931898-?	rs10931898	0	10931898	5_prime_UTR_variant	0	NR	3e-08	7.52288		0.0241142	[NR] unit increase	Affymetrix [~ 17300000] (imputed)	N
20	rs11685491	2	100852734	rs13010010	2017-07-18	28530673	Sniekers S	2017-05-22	Nat Genet	www.ncbi.nlm.nih.gov/pubmed/28530673	Genome-wide association meta-analysis of 78,308 individuals identifies new loci and genes influencing human intelligence.	Intelligence	up to 58,799 European ancestry adults, up to 19,509 European ancestry children	NA	2q11.2	LINC01104, AFF	LINC01104			150577			rs13010010-T	rs13010010	0	13010010	intron_variant	0	0.3782	2e-08	7.69897		5.654	z score increase	Affymetrix, Illumina [12104294] (imputed)	N
20	rs11685491	2	100852734	rs13010010	2017-07-18	28530673	Sniekers S	2017-05-22	Nat Genet	www.ncbi.nlm.nih.gov/pubmed/28530673	Genome-wide association meta-analysis of 78,308 individuals identifies new loci and genes influencing human intelligence.	Intelligence	up to 58,799 European ancestry adults, up to 19,509 European ancestry children	NA	2q11.2	LINC01104, AFF3	LINC01104			150577			rs13010010-T	rs13010010	0	13010010	intron_variant	0	0.3782	8e-07	6.09691	(Adults)	4.948	z score increase	Affymetrix, Illumina [12104294] (imputed)	N
62	rs9401593	6	98584733	rs9320913	2017-07-18	28530673	Sniekers S	2017-05-22	Nat Genet	www.ncbi.nlm.nih.gov/pubmed/28530673	Genome-wide association meta-analysis of 78,308 individuals identifies new loci and genes influencing human intelligence.	Intelligence	up to 58,799 European ancestry adults, up to 19,509 European ancestry children	NA	6q16.1	MIR2113, POU3F2	MIR2113 - EIF4EBP2P3	100302164	100190924		112236	41803	rs9320913-A	rs9320913	0	9320913	intron_variant	1	0.4836	4e-11	10.3979		6.612	z score increase	Affymetrix, Illumina [12104294] (imputed)	N
62	rs9401593	6	98584733	rs9320913	2017-07-18	28530673	Sniekers S	2017-05-22	Nat Genet	www.ncbi.nlm.nih.gov/pubmed/28530673	Genome-wide association meta-analysis of 78,308 individuals identifies new loci and genes influencing human intelligence.	Intelligence	up to 58,799 European ancestry adults, up to 19,509 European ancestry children	NA	6q16.1	MIR2113, POU3F2	MIR2113 - EIF4EBP2P3	100302164	100190924		112236	41803	rs9320913-A	rs9320913	0	9320913	intron_variant	1	0.4836	9e-09	8.04576	(Adults)	5.751	z score increase	Affymetrix, Illumina [12104294] (imputed)	N
75	rs1362739	7	133630463	rs4728302	2017-07-18	28530673	Sniekers S	2017-05-22	Nat Genet	www.ncbi.nlm.nih.gov/pubmed/28530673	Genome-wide association meta-analysis of 78,308 individuals identifies new loci and genes influencing human intelligence.	Intelligence	up to 58,799 European ancestry adults, up to 19,509 European ancestry children	NA	7q33	EXOC4, LOC101928861	EXOC4			60412			rs4728302-T	rs4728302	0	4728302	intron_variant	0	0.5973	2e-09	8.69897		5.967	z score decrease	Affymetrix, Illumina [12104294] (imputed)	N
75	rs1362739	7	133630463	rs4728302	2017-07-18	28530673	Sniekers S	2017-05-22	Nat Genet	www.ncbi.nlm.nih.gov/pubmed/28530673	Genome-wide association meta-analysis of 78,308 individuals identifies new loci and genes influencing human intelligence.	Intelligence	up to 58,799 European ancestry adults, up to 19,509 European ancestry children	NA	7q33	EXOC4, LOC101928861	EXOC4			60412			rs4728302-T	rs4728302	0	4728302	intron_variant	0	0.5973	4e-07	6.39794	(Adults)	5.08	z score decrease	Affymetrix, Illumina [12104294] (imputed)	N
127	rs240702	16	28847246	rs12928404	2017-07-18	28530673	Sniekers S	2017-05-22	Nat Genet	www.ncbi.nlm.nih.gov/pubmed/28530673	Genome-wide association meta-analysis of 78,308 individuals identifies new loci and genes influencing human intelligence.	Intelligence	up to 58,799 European ancestry adults, up to 19,509 European ancestry children	NA	16p11.2	ATXN2L, NPIPB9, TUFM, SH2B1, ATP2A1	ATXN2L			11273			rs12928404-T	rs12928404	0	12928404	splice_region_variant	0	0.5885	1e-08	8		5.706	z score increase	Affymetrix, Illumina [12104294] (imputed)	N
127	rs240702	16	28847246	rs12928404	2017-07-18	28530673	Sniekers S	2017-05-22	Nat Genet	www.ncbi.nlm.nih.gov/pubmed/28530673	Genome-wide association meta-analysis of 78,308 individuals identifies new loci and genes influencing human intelligence.	Intelligence	up to 58,799 European ancestry adults, up to 19,509 European ancestry children	NA	16p11.2	ATXN2L, NPIPB9, TUFM, SH2B1, ATP2A1	ATXN2L			11273			rs12928404-T	rs12928404	0	12928404	splice_region_variant	0	0.5885	4e-08	7.39794	(Adults)	5.478	z score increase	Affymetrix, Illumina [12104294] (imputed)	N
94	rs7924036	10	65271488	rs10740131	2017-08-04	27989323	Ahola-Olli AV	2016-12-13	Am J Hum Genet	www.ncbi.nlm.nih.gov/pubmed/27989323	Genome-wide Association Study Identifies 27 Loci Influencing Concentrations of Circulating Cytokines and Growth Factors.	Interferon gamma levels	7,701 Finnish ancestry individuals	NA	10q21.3	NR	JMJD1C			221037			rs10740131-T	rs10740131	0	10740131	intron_variant	0		8e-06	5.09691		0.0727	[0.041-0.104] SD units increase	NR [10700000] (imputed)	N
94	rs7924036	10	65016174	rs7088799	2017-08-04	27989323	Ahola-Olli AV	2016-12-13	Am J Hum Genet	www.ncbi.nlm.nih.gov/pubmed/27989323	Genome-wide Association Study Identifies 27 Loci Influencing Concentrations of Circulating Cytokines and Growth Factors.	Interleukin-10 levels	7,681 Finnish ancestry individuals	NA	10q21.3	NR	JMJD1C			221037			rs7088799-G	rs7088799	0	7088799	intron_variant	0		3e-07	6.52288		0.0852	[0.052-0.118] SD units increase	NR [10700000] (imputed)	N
94	rs7924036	10	65027610	rs10761731	2017-08-04	27989323	Ahola-Olli AV	2016-12-13	Am J Hum Genet	www.ncbi.nlm.nih.gov/pubmed/27989323	Genome-wide Association Study Identifies 27 Loci Influencing Concentrations of Circulating Cytokines and Growth Factors.	Interleukin-12p70 levels	8,270 Finnish ancestry individuals	NA	10q21.3	NR	JMJD1C			221037			rs10761731-T	rs10761731	0	10761731	intron_variant	0		6e-10	9.22185		0.1001	[0.068-0.132] SD units increase	NR [10700000] (imputed)	N
130	rs16940672	17	44056767	rs1981997	2013-11-01	23583980	Fingerlin TE	2013-04-14	Nat Genet	www.ncbi.nlm.nih.gov/pubmed/23583980	Genome-wide association study identifies multiple susceptibility loci for pulmonary fibrosis.	Interstitial lung disease	1,161 European ancestry cases, 4,683 European ancestry controls	876 European ancestry cases, 1,890 European ancestry controls	17q21.31	MAPT	MAPT			4137			rs1981997-G	rs1981997	0	1981997	non_coding_transcript_exon_variant	0	0.77	9e-14	13.0458		1.41	[1.28-1.56]	Illumina [439828]	N
130	rs16940672	17	43567337	rs1879586	2017-08-03	28346442	Phelan CM	2017-03-27	Nat Genet	www.ncbi.nlm.nih.gov/pubmed/28346442	Identification of 12 new susceptibility loci for different histotypes of epithelial ovarian cancer.	Invasive epithelial ovarian cancer	22,406 European ancestry cases, 40,941 European ancestry controls	NA	17q21.31	NR	PLEKHM1			9842			rs1879586-G	rs1879586	0	1879586	intron_variant	0	0.181254	2e-13	12.699		1.1339	[1.09660984313914-1.1724605092959]	Illumina [11595112] (imputed)	N
88	rs17425572	9	88007711	rs13291799	2017-10-09	28199695	Jones AV	2017-04-01	Hum Mol Genet	www.ncbi.nlm.nih.gov/pubmed/28199695	GWAS of self-reported mosquito bite size, itch intensity and attractiveness to mosquitoes implicates immune-related predisposition loci.	Itch intensity from mosquito bite adjusted by bite size	41,355 European ancestry men and 43,369 European ancestry women	NA	9q21.33	Intergenic	LOC107987089 - LOC105376121	107987089	105376121		18388	7770	rs13291799-G	rs13291799	0	13291799	intergenic_variant	1	NR	1e-06	6	(men)	0.0214165	[0.013-0.03] unit increase	Illumina [13520550] (imputed)	N
130	rs16940672	17	43850932	rs113518470	2017-05-11	27182965	Pickrell JK	2016-05-16	Nat Genet	www.ncbi.nlm.nih.gov/pubmed/27182965	Detection and interpretation of shared genetic influences on 42 human traits.	Joint mobility (Beighton score)	64,143 European ancestry individuals	NA	17q21.31	LRRC37A3, CRHR1	MGC57346-CRHR1			104909134			rs113518470-?	rs113518470	0	113518470	intron_variant	0	NR	6e-11	10.2218		0.09	[0.116-0.063] unit decrease	Illumina [12039492] (imputed)	N
65	rs9388490	6	126990392	rs6918725	2017-03-17	27089181	Okbay A	2016-04-18	Nat Genet	www.ncbi.nlm.nih.gov/pubmed/27089181	Genetic variants associated with subjective well-being, depressive symptoms, and neuroticism identified through genome-wide analyses.	Life satisfaction	166,205 European ancestry individuals	NA	6q22.32	NR	LOC105377992			105377992			rs6918725-T	rs6918725	0	6918725	intergenic_variant	0	0.477	2e-07	6.69897		0.018	[0.011-0.025] unit decrease	Affymetrix, Illumina, Perlegen [at least 5170349] (imputed)	N
94	rs7924036	10	65121565	rs12355784	2008-12-01	18940312	Yuan X	2008-10-10	Am J Hum Genet	www.ncbi.nlm.nih.gov/pubmed/18940312	Population-based genome-wide association studies reveal six loci influencing plasma levels of liver enzymes.	Liver enzyme levels	7,751 European ancestry individuals	1,005 European ancestry individuals, 3,669 Asian Indian ancestry individuals	10q21.3	JMJD1C	JMJD1C			221037			rs12355784-A	rs12355784	0	12355784	intron_variant	0	0.48	5e-10	9.30103	(ALP)	0.03	[0.017-0.033] U/L increase	Affymetrix, Illumina [up to 496032]	N
94	rs7924036	10	65274927	rs10761779	2008-12-01	18940312	Yuan X	2008-10-10	Am J Hum Genet	www.ncbi.nlm.nih.gov/pubmed/18940312	Population-based genome-wide association studies reveal six loci influencing plasma levels of liver enzymes.	Liver enzyme levels	7,751 European ancestry individuals	1,005 European ancestry individuals, 3,669 Asian Indian ancestry individuals	10q21.3	REEP3	JMJD1C			221037			rs10761779-G	rs10761779	0	10761779	intron_variant	0	0.49	7e-10	9.1549	(ALP)	0.03	[0.017-0.033] U/L increase	Affymetrix, Illumina [up to 496032]	N
94	rs7924036	10	65133822	rs7923609	2011-11-18	22001757	Chambers JC	2011-10-16	Nat Genet	www.ncbi.nlm.nih.gov/pubmed/22001757	Genome-wide association study identifies loci influencing concentrations of liver enzymes in plasma.	Liver enzyme levels (alkaline phosphatase)	Up to 52,350 European ancestry individuals, up to 8,739 Indian Asian ancestry individuals	NA	10q21.3	JMJD1C, NRBF2	JMJD1C			221037			rs7923609-G	rs7923609	0	7923609	intron_variant	0	0.5	6e-23	22.2218		2.2	[1.70-2.70] % increase	Affymetrix, Illumina, Perlegen [~ 2600000] (imputed)	N
41	rs1594996	4	67833774	rs185666783	2017-09-18	28604730	McKay JD	2017-06-12	Nat Genet	www.ncbi.nlm.nih.gov/pubmed/28604730	Large-scale association analysis identifies new lung cancer susceptibility loci and heterogeneity in genetic susceptibility across histological subtypes.	Lung cancer	29,266 European ancestry cases, 56,450 European ancestry controls	NA	4q13.2	MIR1269A, LOC101927237	LOC105377262			105377262			rs185666783-C	rs185666783	1	75675343	intergenic_variant	0	0.707883	9e-08	7.04576		1.08133	[1.05-1.11]	Illumina [10439017] (imputed)	N
130	rs16940672	17	44192590	rs35524223	2017-06-16	28166213	Wain LV	2017-02-06	Nat Genet	www.ncbi.nlm.nih.gov/pubmed/28166213	Genome-wide association analyses for lung function and chronic obstructive pulmonary disease identify new loci and potential druggable targets.	Lung function (FEV1)	48,943 European ancestry individuals.	57,176 European ancestry individuals, 38,199 individuals.	17q21.31	KANSL1	KANSL1			284058			rs35524223-A	rs35524223	0	35524223	intron_variant	0	0.22	1e-13	13		0.061	[0.045-0.077] unit decrease	Affymetrix [up to 27624732] (imputed)	N
130	rs16940672	17	44192590	rs35524223	2017-06-16	28166213	Wain LV	2017-02-06	Nat Genet	www.ncbi.nlm.nih.gov/pubmed/28166213	Genome-wide association analyses for lung function and chronic obstructive pulmonary disease identify new loci and potential druggable targets.	Lung function (FVC)	48,943 European ancestry individuals.	57,176 European ancestry individuals, 38,199 individuals.	17q21.31	KANSL1	KANSL1			284058			rs35524223-A	rs35524223	0	35524223	intron_variant	0	0.2166	7e-13	12.1549		0.059	[0.043-0.075] unit decrease	Affymetrix [27624732] (imputed)	N
112	rs4148863	12	123895906	rs28577594	2017-08-30	27863252	Astle WJ	2016-11-17	Cell	www.ncbi.nlm.nih.gov/pubmed/27863252	The Allelic Landscape of Human Blood Cell Trait Variation and Links to Common Complex Disease.	Lymphocyte counts	171,643 European ancestry individuals	NA	12q24.31	SETD8, RILPL2	RILPL2			196383			rs28577594-C	rs28577594	0	28577594	3_prime_UTR_variant	0	0.7236	6e-13	12.2218		0.0290413	[0.021-0.037] unit decrease	Affymetrix [~ 2500000] (imputed)	N
112	rs7306755	12	123771015	rs71444571	2017-08-30	27863252	Astle WJ	2016-11-17	Cell	www.ncbi.nlm.nih.gov/pubmed/27863252	The Allelic Landscape of Human Blood Cell Trait Variation and Links to Common Complex Disease.	Lymphocyte percentage of white cells	171,748 European ancestry individuals	NA	12q24.31	RNA5SP375	RNA5SP375 - SBNO1	100873633	55206		3434	2641	rs71444571-A	rs71444571	0	71444571	upstream_gene_variant	1	0.2014	2e-14	13.699		0.0338873	[0.025-0.043] unit increase	Affymetrix [~ 2500000] (imputed)	N
130	rs16940672	17	44189858	rs76640332	2017-08-30	27863252	Astle WJ	2016-11-17	Cell	www.ncbi.nlm.nih.gov/pubmed/27863252	The Allelic Landscape of Human Blood Cell Trait Variation and Links to Common Complex Disease.	Lymphocyte percentage of white cells	171,748 European ancestry individuals	NA	17q21.31	KANSL1	KANSL1			284058			rs76640332-A	rs76640332	0	76640332	intron_variant	0	0.222	5e-13	12.301		0.0306755	[0.022-0.039] unit decrease	Affymetrix [~ 2500000] (imputed)	N
65	rs9388490	6	126683594	rs9398803	2018-01-12	29146897	Pirastu N	2017-11-17	Nat Commun	www.ncbi.nlm.nih.gov/pubmed/29146897	GWAS for male-pattern baldness identifies 71 susceptibility loci explaining 38% of the risk.	Male-pattern baldness	25,662 British ancestry cases, 17,928 British ancestry controls	13,367 European ancestry cases, 11,851 European ancestry controls, 3,436 cases, 2,435 controls	6q22.32	CENPW	CENPW			387103			rs9398803-A	rs9398803	0	9398803	intergenic_variant	0	NR	2e-17	16.699		0.119565	[0.092-0.147] unit decrease	Affymetrix [27512692] (imputed)	N
65	rs9388490	6	127054588	rs1262557	2017-05-11	27182965	Pickrell JK	2016-05-16	Nat Genet	www.ncbi.nlm.nih.gov/pubmed/27182965	Detection and interpretation of shared genetic influences on 42 human traits.	Male-pattern baldness	9,009 European ancestry cases, 8,491 European ancestry controls	NA	6q22.32	CENPW, RSPO3	LOC105377992 - LOC105377989	105377992	105377989		11246	131824	rs1262557-?	rs1262557	0	1262557	intergenic_variant	1	NR	5e-10	9.30103		1.15	[1.100-1.202]	Illumina [13436641] (imputed)	N
130	rs16940672	17	43924219	rs12373124	2012-08-15	22693459	Li R	2012-05-31	PLoS Genet	www.ncbi.nlm.nih.gov/pubmed/22693459	Six novel susceptibility Loci for early-onset androgenetic alopecia and their unexpected association with common diseases.	Male-pattern baldness	3,891 European ancestry cases, 8,915 European ancestry controls	NA	17q21.31	intergenic	SPPL2C, MAPT-AS1			162540, 100128977			rs12373124-T	rs12373124	0	12373124	synonymous_variant	0	0.438	5e-10	9.30103		1.33	[1.21-1.45]	Affymetrix, Illumina [2391230] (imputed)	N
130	rs16940672	17	44065740	rs919462	2018-01-12	29146897	Pirastu N	2017-11-17	Nat Commun	www.ncbi.nlm.nih.gov/pubmed/29146897	GWAS for male-pattern baldness identifies 71 susceptibility loci explaining 38% of the risk.	Male-pattern baldness	25,662 British ancestry cases, 17,928 British ancestry controls	13,367 European ancestry cases, 11,851 European ancestry controls, 3,436 cases, 2,435 controls	17q21.31	WNT3, MAPT, PLEKHM1	MAPT			4137			rs919462-C	rs919462	0	919462	intron_variant	0	NR	1e-26	26		0.168393	[0.14-0.2] unit decrease	Affymetrix [27512692] (imputed)	N
19	rs7599488	2	60723672	rs6729815	2017-08-30	27863252	Astle WJ	2016-11-17	Cell	www.ncbi.nlm.nih.gov/pubmed/27863252	The Allelic Landscape of Human Blood Cell Trait Variation and Links to Common Complex Disease.	Mean corpuscular hemoglobin	172,332 European ancestry individuals	NA	2p16.1	BCL11A, AC009970.1	BCL11A			53335			rs6729815-C	rs6729815	0	6729815	intron_variant	0	0.5358	5e-27	26.301		0.0380619	[0.031-0.045] unit decrease	Affymetrix [~ 2500000] (imputed)	N
69	rs13224222	7	44814172	rs13231886	2017-08-30	27863252	Astle WJ	2016-11-17	Cell	www.ncbi.nlm.nih.gov/pubmed/27863252	The Allelic Landscape of Human Blood Cell Trait Variation and Links to Common Complex Disease.	Mean corpuscular hemoglobin	172,332 European ancestry individuals	NA	7p13	ZMIZ2	ZMIZ2 - LOC105375259	83637	105375259		4692	21013	rs13231886-A	rs13231886	0	13231886	downstream_gene_variant	1	0.4026	1e-26	26		0.0386198	[0.032-0.046] unit increase	Affymetrix [~ 2500000] (imputed)	N
19	rs7599488	2	60723672	rs6729815	2017-08-30	27863252	Astle WJ	2016-11-17	Cell	www.ncbi.nlm.nih.gov/pubmed/27863252	The Allelic Landscape of Human Blood Cell Trait Variation and Links to Common Complex Disease.	Mean corpuscular volume	172,433 European ancestry individuals	NA	2p16.1	BCL11A, AC009970.1	BCL11A			53335			rs6729815-C	rs6729815	0	6729815	intron_variant	0	0.5359	9e-30	29.0458		0.0399225	[0.033-0.047] unit decrease	Affymetrix [~ 2500000] (imputed)	N
69	rs13224222	7	44870933	rs10267576	2017-08-30	27863252	Astle WJ	2016-11-17	Cell	www.ncbi.nlm.nih.gov/pubmed/27863252	The Allelic Landscape of Human Blood Cell Trait Variation and Links to Common Complex Disease.	Mean corpuscular volume	172,433 European ancestry individuals	NA	7p13	H2AFV	H2AFV			94239			rs10267576-C	rs10267576	0	10267576	intron_variant	0	0.4338	6e-20	19.2218		0.0324567	[0.025-0.039] unit increase	Affymetrix [~ 2500000] (imputed)	N
127	rs240702	16	28864471	rs56163509	2017-08-30	27863252	Astle WJ	2016-11-17	Cell	www.ncbi.nlm.nih.gov/pubmed/27863252	The Allelic Landscape of Human Blood Cell Trait Variation and Links to Common Complex Disease.	Mean corpuscular volume	172,433 European ancestry individuals	NA	16p11.2	SH2B1	TUFM, SH2B1			7284, 25970			rs56163509-G	rs56163509	0	56163509	intron_variant	0	0.4101	6e-11	10.2218		0.0238384	[0.017-0.031] unit increase	Affymetrix [~ 2500000] (imputed)	N
69	rs13224222	7	44873125	rs12155039	2017-08-30	27863252	Astle WJ	2016-11-17	Cell	www.ncbi.nlm.nih.gov/pubmed/27863252	The Allelic Landscape of Human Blood Cell Trait Variation and Links to Common Complex Disease.	Mean platelet volume	164,454 European ancestry individuals	NA	7p13	H2AFV	H2AFV			94239			rs12155039-A	rs12155039	0	12155039	intron_variant	0	0.4365	3e-11	10.5229		0.0241506	[0.017-0.031] unit decrease	Affymetrix [~ 2500000] (imputed)	N
94	rs7924036	10	65050659	rs7075195	2014-03-25	24026423	Shameer K	2013-09-12	Hum Genet	www.ncbi.nlm.nih.gov/pubmed/24026423	A genome- and phenome-wide association study to identify genetic variants influencing platelet count and volume and their pleiotropic effects.	Mean platelet volume	6,291 European ancestry individuals	NA	10q21.3	JMJD1C, NRBF2, REEP3	JMJD1C			221037			rs7075195-A	rs7075195	0	7075195	intron_variant	0	NR	3e-18	17.5229		0.13	[NR] unit increase	Illumina [476395]	N
94	rs7924036	10	65050659	rs7075195	2015-05-05	22139419	Gieger C	2011-11-30	Nature	www.ncbi.nlm.nih.gov/pubmed/22139419	New gene functions in megakaryopoiesis and platelet formation.	Mean platelet volume	13,106 European ancestry individuals, 1,652 Val Borbera (founder/genetic isolate) individuals, 593 Carlantino (founder/genetic isolate) individuals, 1,146 Friuli Venezia Giulia (founder/genetic isolate) individuals, 1,213 South Tyrolean (founder/genetic isolate) individuals, 890 Sorbian (founder/genetic isolate) individuals	Up to 16,960 European ancestry individuals, 855 Cliento (founder/genetic isolate) individuals, 1,023 Talana (founder/genetic isolate) individuals	10q21.3	JMJD1C	JMJD1C			221037			rs7075195-A	rs7075195	0	7075195	intron_variant	0	NR	2e-44	43.699		0.014	[0.012-0.016] ln(fl) increase	Affymetrix, Illumina [~ 2500000] (imputed)	N
94	rs7924036	10	65066186	rs10761741	2017-08-30	27863252	Astle WJ	2016-11-17	Cell	www.ncbi.nlm.nih.gov/pubmed/27863252	The Allelic Landscape of Human Blood Cell Trait Variation and Links to Common Complex Disease.	Mean platelet volume	164,454 European ancestry individuals	NA	10q21.3	JMJD1C	JMJD1C			221037			rs10761741-T	rs10761741	0	10761741	intron_variant	0	0.4182	5e-287	286.301		0.132605	[0.13-0.14] unit decrease	Affymetrix [~ 2500000] (imputed)	N
94	rs7924036	10	65104500	rs7896518	2012-04-03	22423221	Qayyum R	2012-03-08	PLoS Genet	www.ncbi.nlm.nih.gov/pubmed/22423221	A meta-analysis and genome-wide association study of platelet count and mean platelet volume in african americans.	Mean platelet volume	16,388 African American individuals	NA	10q21.3	JMJD1C	JMJD1C			221037			rs7896518-A	rs7896518	0	7896518	intron_variant	0	0.324	2e-12	11.699	(Platelet Count)	5.18	[3.73-6.63] 10^9 L increase	Affymetrix, Illumina [~ 2200000] (imputed)	N
112	rs7306755	12	123493123	rs12820906	2017-08-30	27863252	Astle WJ	2016-11-17	Cell	www.ncbi.nlm.nih.gov/pubmed/27863252	The Allelic Landscape of Human Blood Cell Trait Variation and Links to Common Complex Disease.	Mean platelet volume	164,454 European ancestry individuals	NA	12q24.31	PITPNM2	PITPNM2			57605			rs12820906-G	rs12820906	0	12820906	intron_variant	0	0.2452	7e-11	10.1549		0.0273692	[0.019-0.036] unit increase	Affymetrix [~ 2500000] (imputed)	N
4	rs12410444	1	44121557	rs2274465	2015-04-23	25231870	Perry JR	2014-07-23	Nature	www.ncbi.nlm.nih.gov/pubmed/25231870	Parent-of-origin-specific allelic associations among 106 genomic loci for age at menarche.	Menarche (age at onset)	Up to 182,413 European ancestry females	NA	1p34.2	KDM4A, PTPRP	KDM4A			9682			rs2274465-C	rs2274465	0	2274465	intron_variant	0	0.66	2e-09	8.69897		0.03	[0.02-0.04] unit increase	Affymetrix, Illumina [2441815] (imputed)	N
35	rs952594	3	50093209	rs6762477	2014-07-01	21102462	Elks CE	2010-11-21	Nat Genet	www.ncbi.nlm.nih.gov/pubmed/21102462	Thirty new loci for age at menarche identified by a meta-analysis of genome-wide association studies.	Menarche (age at onset)	86,142 European ancestry female individuals, 557 Old Order Amish (founder/genetic isolate) female individuals, 1,103 Erasmus Rucphen (founder/genetic isolate) female individuals	Up to 12,813 European ancestry female individuals, 910 Val Borbera (founder/genetic isolate) female individuals, 348 Orcadian (founder/genetic isolate) female individuals, 338 Friuli Venezia Giulia (founder/genetic isolate) female individuals, 322 Carlantino (founder/genetic/isolate) female individuals	3p21.31	RBM6	RBM6			10180			rs6762477-G	rs6762477	0	6762477	intron_variant	0	0.44	2e-08	7.69897		2.5	[1.72-3.28] week increase	Affymetrix, Illumina [~ 2500000] (imputed)	N
35	rs952594	3	50093209	rs6762477	2015-04-23	25231870	Perry JR	2014-07-23	Nature	www.ncbi.nlm.nih.gov/pubmed/25231870	Parent-of-origin-specific allelic associations among 106 genomic loci for age at menarche.	Menarche (age at onset)	Up to 182,413 European ancestry females	NA	3p21.31	WDR6, UBA7	RBM6			10180			rs6762477-G	rs6762477	0	6762477	intron_variant	0	0.44	8e-12	11.0969		0.04	[0.028-0.052] unit increase	Affymetrix, Illumina [2441815] (imputed)	N
65	rs9388490	6	126767600	rs1361108	2014-07-01	21102462	Elks CE	2010-11-21	Nat Genet	www.ncbi.nlm.nih.gov/pubmed/21102462	Thirty new loci for age at menarche identified by a meta-analysis of genome-wide association studies.	Menarche (age at onset)	86,142 European ancestry female individuals, 557 Old Order Amish (founder/genetic isolate) female individuals, 1,103 Erasmus Rucphen (founder/genetic isolate) female individuals	Up to 12,813 European ancestry female individuals, 910 Val Borbera (founder/genetic isolate) female individuals, 348 Orcadian (founder/genetic isolate) female individuals, 338 Friuli Venezia Giulia (founder/genetic isolate) female individuals, 322 Carlantino (founder/genetic/isolate) female individuals	6q22.32	C6orf173, TRMT11	CENPW			387103			rs1361108-T	rs1361108	0	1361108	intergenic_variant	0	0.46	2e-08	7.69897		2.1	[1.32-2.88] week decrease	Affymetrix, Illumina [~ 2500000] (imputed)	N
65	rs9388490	6	126781434	rs4895808	2015-04-23	25231870	Perry JR	2014-07-23	Nature	www.ncbi.nlm.nih.gov/pubmed/25231870	Parent-of-origin-specific allelic associations among 106 genomic loci for age at menarche.	Menarche (age at onset)	Up to 182,413 European ancestry females	NA	6q22.32	CENPW, NCOA7	CENPW			387103			rs4895808-C	rs4895808	0	4895808	intergenic_variant	0	0.54	5e-13	12.301		0.03	[0.02-0.04] unit increase	Affymetrix, Illumina [2441815] (imputed)	N
65	rs9388490	6	126851160	rs1490384	2017-05-11	27182965	Pickrell JK	2016-05-16	Nat Genet	www.ncbi.nlm.nih.gov/pubmed/27182965	Detection and interpretation of shared genetic influences on 42 human traits.	Menarche (age at onset)	76,831 European ancestry individuals	NA	6q22.32	CENPW, RSPO3	MIR588 - RNU6-200P	693173	106479655		45301	60273	rs1490384-?	rs1490384	0	1490384	intergenic_variant	1	NR	1e-10	10		0.028	[0.036-0.019] unit decrease	Illumina [12039492]	N
89	rs1057687	9	99132044	rs10820447	2014-01-08	23793025	Anttila V	2013-06-23	Nat Genet	www.ncbi.nlm.nih.gov/pubmed/23793025	Genome-wide meta-analysis identifies new susceptibility loci for migraine.	Migraine with aura	5,118 European ancestry cases, 74,239 European ancestry controls	NA	9q22.32	intergenic	SLC35D2			11046			rs10820447-T	rs10820447	0	10820447	intron_variant	0	0.16	6e-06	5.22185		1.16	[1.09-1.23]	Affymetrix, Illumina [~ 2300000] (imputed)	N
83	rs7029475	9	3157137	rs12236890	2016-12-16	26926045	Adhikari K	2016-03-01	Nat Commun	www.ncbi.nlm.nih.gov/pubmed/26926045	A genome-wide association scan in admixed Latin Americans identifies loci influencing facial and scalp hair features.	Monobrow thickness	6,357 Latin American individuals	NA	9p24.2	RFX3	CARM1P1 - LINC01231	100130873	101929247		103733	24452	rs12236890-?	rs12236890	0	12236890	intergenic_variant	1	NR	2e-06	5.69897				Illumina [9143600] (imputed)	N
35	rs3172494	3	48570686	rs11710798	2017-08-04	27989323	Ahola-Olli AV	2016-12-13	Am J Hum Genet	www.ncbi.nlm.nih.gov/pubmed/27989323	Genome-wide Association Study Identifies 27 Loci Influencing Concentrations of Circulating Cytokines and Growth Factors.	Monocyte chemoattractant protein-1 levels	8,293 Finnish ancestry individuals	NA	3p21.31	NR	PFKFB4			5210			rs11710798-C	rs11710798	0	11710798	intron_variant	0		3e-06	5.52288		0.0924	[0.054-0.131] SD units decrease	NR [10700000] (imputed)	N
35	rs3172494	3	48708347	rs73078367	2017-08-04	27989323	Ahola-Olli AV	2016-12-13	Am J Hum Genet	www.ncbi.nlm.nih.gov/pubmed/27989323	Genome-wide Association Study Identifies 27 Loci Influencing Concentrations of Circulating Cytokines and Growth Factors.	Monocyte chemoattractant protein-1 levels	8,293 Finnish ancestry individuals	NA	3p21.31	NR	NCKIPSD			51517			rs73078367-C	rs73078367	0	73078367	upstream_gene_variant	0		8e-06	5.09691		0.0833	[0.047-0.12] SD units increase	NR [10700000] (imputed)	N
135	rs12969597	18	50726749	rs8084280	2018-02-02	29187730	Ward J	2017-11-30	Transl Psychiatry	www.ncbi.nlm.nih.gov/pubmed/29187730	Genome-wide analysis in UK Biobank identifies four loci associated with mood instability and genetic correlation with major depressive disorder, anxiety disorder and schizophrenia.	Mood instability	43,660 European ancestry cases without a psychiatric disorder diagnosis, 60,443 European ancestry controls	NA	18q21.2	DCC	DCC			1630			rs8084280-T	rs8084280	0	8084280	intron_variant	0	0.514	1e-07	7		0.047	[0.031-0.063] unit increase	Affymetrix [8797848] (imputed)	N
135	rs12969597	18	50726749	rs8084280	2018-02-02	29187730	Ward J	2017-11-30	Transl Psychiatry	www.ncbi.nlm.nih.gov/pubmed/29187730	Genome-wide analysis in UK Biobank identifies four loci associated with mood instability and genetic correlation with major depressive disorder, anxiety disorder and schizophrenia.	Mood instability	53,525 European ancestry cases, 60,443 European ancestry controls	NA	18q21.2	DCC	DCC			1630			rs8084280-T	rs8084280	0	8084280	intron_variant	0	0.508	3e-09	8.52288		0.05	[0.033-0.067] unit increase	Affymetrix [8797848] (imputed)	N
127	rs240702	16	28347140	rs2726036	2017-10-09	28199695	Jones AV	2017-04-01	Hum Mol Genet	www.ncbi.nlm.nih.gov/pubmed/28199695	GWAS of self-reported mosquito bite size, itch intensity and attractiveness to mosquitoes implicates immune-related predisposition loci.	Mosquito bite size	84,724 European ancestry individuals	NA	16p12.1	Intergenic	SBK1 - LOC105369182	388228	105369182		11970	5505	rs2726036-C	rs2726036	0	2726036	intergenic_variant	1	NR	8e-07	6.09691		0.0285992	[0.017-0.04] unit decrease	Illumina [13520550] (imputed)	N
112	rs7306755	12	123656725	rs1790100	2009-06-29	19525953	De Jager PL	2009-06-14	Nat Genet	www.ncbi.nlm.nih.gov/pubmed/19525953	Meta-analysis of genome scans and replication identify CD6, IRF8 and TNFRSF1A as new multiple sclerosis susceptibility loci.	Multiple sclerosis	2,624 European ancestry cases, 7,220 European ancestry controls	2,215 European ancestry cases, 2,116 European ancestry controls	12q24.31	MPHOSPH9	MPHOSPH9			10198			rs1790100-G	rs1790100	0	1790100	intron_variant	0	0.24	7e-07	6.1549		1.11	[1.00-1.22]	Affymetrix, Illumina [~ 2560000] (imputed)	N
49	rs7715147	5	60053220	rs7715147	2017-03-20	27629089	Sailer A	2016-09-14	Neurology	www.ncbi.nlm.nih.gov/pubmed/27629089	A genome-wide association study in multiple system atrophy.	Multiple system atrophy	918 European ancestry cases, 3,864 European ancestry controls	NA	5q12.1	ELOVL7	ELOVL7			79993			rs7715147-C	rs7715147	0	7715147	intron_variant	0	0.74	3e-07	6.52288		1.47		Illumina [4903804] (imputed)	N
130	rs16940672	17	44863133	rs916888	2017-03-20	27629089	Sailer A	2016-09-14	Neurology	www.ncbi.nlm.nih.gov/pubmed/27629089	A genome-wide association study in multiple system atrophy.	Multiple system atrophy	918 European ancestry cases, 3,864 European ancestry controls	NA	17q21.31	WNT3	WNT3			7473			rs916888-T	rs916888	0	916888	intron_variant	0	0.75	4e-06	5.39794		1.35		Illumina [4903804] (imputed)	N
42	rs1391441	4	106061534	rs7679673	2017-08-30	27863252	Astle WJ	2016-11-17	Cell	www.ncbi.nlm.nih.gov/pubmed/27863252	The Allelic Landscape of Human Blood Cell Trait Variation and Links to Common Complex Disease.	Myeloid white cell count	169,219 European ancestry individuals	NA	4q24	AC004069.2	LOC100288146 - TET2	100288146	54790		36383	5498	rs7679673-A	rs7679673	0	7679673	intron_variant	1	0.3747	3e-10	9.52288		0.0233218	[0.016-0.031] unit decrease	Affymetrix [~ 2500000] (imputed)	N
94	rs7924036	10	65104500	rs7896518	2017-08-30	27863252	Astle WJ	2016-11-17	Cell	www.ncbi.nlm.nih.gov/pubmed/27863252	The Allelic Landscape of Human Blood Cell Trait Variation and Links to Common Complex Disease.	Myeloid white cell count	169,219 European ancestry individuals	NA	10q21.3	JMJD1C	JMJD1C			221037			rs7896518-G	rs7896518	0	7896518	intron_variant	0	0.4276	6e-21	20.2218		0.0345936	[0.027-0.042] unit decrease	Affymetrix [~ 2500000] (imputed)	N
130	rs16940672	17	43696159	rs675600	2017-08-30	27863252	Astle WJ	2016-11-17	Cell	www.ncbi.nlm.nih.gov/pubmed/27863252	The Allelic Landscape of Human Blood Cell Trait Variation and Links to Common Complex Disease.	Myeloid white cell count	169,219 European ancestry individuals	NA	17q21.31	CRHR1-IT1, CRHR1, RP11-105N13.4	RPS26P8 - MGC57346	644191	401884		9790	1536	rs675600-T	rs675600	0	675600	upstream_gene_variant	1	0.2046	3e-09	8.52288		0.0273315	[0.018-0.036] unit increase	Affymetrix [~ 2500000] (imputed)	N
28	rs1112629	2	194005007	rs2085496	2017-03-17	27089181	Okbay A	2016-04-18	Nat Genet	www.ncbi.nlm.nih.gov/pubmed/27089181	Genetic variants associated with subjective well-being, depressive symptoms, and neuroticism identified through genome-wide analyses.	Neuroticism	170,911 European ancestry individuals	NA	2q32.3	NR	LOC107985969			107985969			rs2085496-A	rs2085496	0	2085496	intergenic_variant	0	0.528	6e-06	5.22185		0.0155046	[0.0088-0.0222] unit increase	Affymetrix [up to 6544775] (imputed)	N
53	rs6882046	5	87968864	rs6882046	2017-03-17	27089181	Okbay A	2016-04-18	Nat Genet	www.ncbi.nlm.nih.gov/pubmed/27089181	Genetic variants associated with subjective well-being, depressive symptoms, and neuroticism identified through genome-wide analyses.	Neuroticism	170,911 European ancestry individuals	NA	5q14.3	NR	LINC00461			645323			rs6882046-A	rs6882046	0	6882046	non_coding_transcript_exon_variant	0	0.708	2e-07	6.69897		0.0197481	[0.012-0.027] unit decrease	Affymetrix [up to 6544775] (imputed)	N
53	rs6882046	5	87968864	rs6882046	2018-02-01	29255261	Luciano M	2017-12-18	Nat Genet	www.ncbi.nlm.nih.gov/pubmed/29255261	Association analysis in over 329,000 individuals identifies 116 independent variants influencing neuroticism.	Neuroticism	329,821 European ancestry individuals	122,867 European ancestry individuals	5q14.3	intergenic	LINC00461			645323			rs6882046-A	rs6882046	0	6882046	non_coding_transcript_exon_variant	0	0.72511	3e-15	14.5229		7.886	z score decrease	Illumina [18485882] (imputed)	N
85	rs10733389	9	23378220	rs10733389	2017-03-17	27089181	Okbay A	2016-04-18	Nat Genet	www.ncbi.nlm.nih.gov/pubmed/27089181	Genetic variants associated with subjective well-being, depressive symptoms, and neuroticism identified through genome-wide analyses.	Neuroticism	170,911 European ancestry individuals	NA	9p21.3	NR	LOC107987055 - LOC105369298	107987055	105369298		273047	104518	rs10733389-A	rs10733389	0	10733389	intron_variant	1	0.384	8e-08	7.09691		0.0188852	[0.012-0.026] unit increase	Affymetrix [up to 6544775] (imputed)	N
115	rs12463	13	99101426	rs9584850	2017-03-17	27089181	Okbay A	2016-04-18	Nat Genet	www.ncbi.nlm.nih.gov/pubmed/27089181	Genetic variants associated with subjective well-being, depressive symptoms, and neuroticism identified through genome-wide analyses.	Neuroticism	170,911 European ancestry individuals	NA	13q32.2	NR	FARP1			10160			rs9584850-C	rs9584850	0	9584850	3_prime_UTR_variant	0	0.272	7e-08	7.1549		0.0212799	[0.014-0.029] unit decrease	Affymetrix [up to 6544775] (imputed)	N
123	rs12442330	15	47518807	rs1563245	2018-02-01	29255261	Luciano M	2017-12-18	Nat Genet	www.ncbi.nlm.nih.gov/pubmed/29255261	Association analysis in over 329,000 individuals identifies 116 independent variants influencing neuroticism.	Neuroticism	329,821 European ancestry individuals	122,867 European ancestry individuals	15q21.1	SEMA6D	SEMA6D			80031			rs1563245-T	rs1563245	0	1563245	intron_variant	0	0.59725	5e-11	10.301		6.567	z score decrease	Illumina [18485882] (imputed)	N
125	rs12915704	15	77999436	rs11072662	2018-02-01	29255261	Luciano M	2017-12-18	Nat Genet	www.ncbi.nlm.nih.gov/pubmed/29255261	Association analysis in over 329,000 individuals identifies 116 independent variants influencing neuroticism.	Neuroticism	329,821 European ancestry individuals	122,867 European ancestry individuals	15q24.3	intergenic	LINGO1			84894			rs11072662-A	rs11072662	0	11072662	intron_variant	0	0.4802	9e-13	12.0458		7.141	z score increase	Illumina [18485882] (imputed)	N
125	rs12915704	15	78033735	rs12903563	2017-03-17	27089181	Okbay A	2016-04-18	Nat Genet	www.ncbi.nlm.nih.gov/pubmed/27089181	Genetic variants associated with subjective well-being, depressive symptoms, and neuroticism identified through genome-wide analyses.	Neuroticism	170,911 European ancestry individuals	NA	15q24.3	LINGO1	LINGO1			84894			rs12903563-T	rs12903563	0	12903563	intron_variant	0	0.497	3e-08	7.52288		0.0197738	[0.013-0.027] unit increase	Affymetrix [up to 6544775] (imputed)	N
125	rs12915704	15	78033735	rs12903563	2018-02-01	29255261	Luciano M	2017-12-18	Nat Genet	www.ncbi.nlm.nih.gov/pubmed/29255261	Association analysis in over 329,000 individuals identifies 116 independent variants influencing neuroticism.	Neuroticism	329,821 European ancestry individuals	122,867 European ancestry individuals	15q24.3	NR	LINGO1			84894			rs12903563-C	rs12903563	0	12903563	intron_variant	0	0.51759	5e-09	8.30103		0.032663	[0.022-0.044] unit decrease	Illumina [18485882] (imputed)	N
130	rs16940672	17	43573419	rs62065453	2018-02-01	29255261	Luciano M	2017-12-18	Nat Genet	www.ncbi.nlm.nih.gov/pubmed/29255261	Association analysis in over 329,000 individuals identifies 116 independent variants influencing neuroticism.	Neuroticism	329,821 European ancestry individuals	122,867 European ancestry individuals	17q21.31	intergenic	PLEKHM1 - LOC105369225	9842	105369225		5273	6839	rs62065453-T	rs62065453	0	62065453	intergenic_variant	1	0.21717	2e-24	23.699		10.227	z score increase	Illumina [18485882] (imputed)	N
130	rs16940672	17	43688317	rs28768976	2018-02-01	29255261	Luciano M	2017-12-18	Nat Genet	www.ncbi.nlm.nih.gov/pubmed/29255261	Association analysis in over 329,000 individuals identifies 116 independent variants influencing neuroticism.	Neuroticism	329,821 European ancestry individuals	122,867 European ancestry individuals	17q21.31	intergenic	RPS26P8 - MGC57346	644191	401884		1948	9378	rs28768976-A	rs28768976	0	28768976	downstream_gene_variant	1	0.77211	1e-25	25		10.453	z score decrease	Illumina [18485882] (imputed)	N
130	rs16940672	17	43810896	rs77804065	2018-02-01	29255261	Luciano M	2017-12-18	Nat Genet	www.ncbi.nlm.nih.gov/pubmed/29255261	Association analysis in over 329,000 individuals identifies 116 independent variants influencing neuroticism.	Neuroticism	329,821 European ancestry individuals	122,867 European ancestry individuals	17q21.31	ARHGAP27, CRHR1, KANSL1, MAPT, PLEKHM1, SPPL2C, STH	MGC57346-CRHR1, LOC107985028			104909134, 107985028			rs77804065-T	rs77804065	0	77804065	splice_region_variant	0	0.21716	8e-26	25.0969		10.503	z score increase	Illumina [18485882] (imputed)	N
130	rs16940672	17	43857989	rs111433752	2016-12-13	27067015	Smith DJ	2016-04-12	Mol Psychiatry	www.ncbi.nlm.nih.gov/pubmed/27067015	Genome-wide analysis of over 106â€‰000 individuals identifies 9 neuroticism-associated loci.	Neuroticism	91,370 European ancestry individuals, 15,346 individuals	NA	17q21.31	Intergenic	MGC57346-CRHR1			104909134			rs111433752-T	rs111433752	0	111433752	intron_variant	0	0.79	9e-12	11.0458		0.12	[0.085-0.155] unit decrease	Affymetrix [7207648] (imputed)	N
130	rs16940672	17	43953719	rs2214258	2018-02-01	29255261	Luciano M	2017-12-18	Nat Genet	www.ncbi.nlm.nih.gov/pubmed/29255261	Association analysis in over 329,000 individuals identifies 116 independent variants influencing neuroticism.	Neuroticism	329,821 European ancestry individuals	122,867 European ancestry individuals	17q21.31	intergenic	MAPT-AS1			100128977			rs2214258-C	rs2214258	0	2214258	intron_variant	0	0.21533	2e-25	24.699		10.415	z score increase	Illumina [18485882] (imputed)	N
130	rs16940672	17	44098967	rs17652520	2018-02-01	29255261	Luciano M	2017-12-18	Nat Genet	www.ncbi.nlm.nih.gov/pubmed/29255261	Association analysis in over 329,000 individuals identifies 116 independent variants influencing neuroticism.	Neuroticism	329,821 European ancestry individuals	122,867 European ancestry individuals	17q21.31	intergenic	MAPT			4137			rs17652520-A	rs17652520	0	17652520	intron_variant	0	0.2216	1e-25	25		10.472	z score increase	Illumina [18485882] (imputed)	N
130	rs16940672	17	44142332	rs193236081	2017-03-17	27089181	Okbay A	2016-04-18	Nat Genet	www.ncbi.nlm.nih.gov/pubmed/27089181	Genetic variants associated with subjective well-being, depressive symptoms, and neuroticism identified through genome-wide analyses.	Neuroticism	170,911 European ancestry individuals	NA	17q21.31	NR	KANSL1			284058			rs193236081-T	rs193236081	1	77184207	intron_variant	0	0.774	6e-11	10.2218		0.0284134	[0.02-0.037] unit decrease	Affymetrix [up to 6544775] (imputed)	N
130	rs16940672	17	44221836	rs2696589	2018-02-01	29255261	Luciano M	2017-12-18	Nat Genet	www.ncbi.nlm.nih.gov/pubmed/29255261	Association analysis in over 329,000 individuals identifies 116 independent variants influencing neuroticism.	Neuroticism	329,821 European ancestry individuals	122,867 European ancestry individuals	17q21.31	intergenic	KANSL1			284058			rs2696589-T	rs2696589	0	2696589	intron_variant	0	0.19528	3e-25	24.5229		10.371	z score increase	Illumina [18485882] (imputed)	N
130	rs16940672	17	44773783	rs199441	2018-02-01	29255261	Luciano M	2017-12-18	Nat Genet	www.ncbi.nlm.nih.gov/pubmed/29255261	Association analysis in over 329,000 individuals identifies 116 independent variants influencing neuroticism.	Neuroticism	329,821 European ancestry individuals	122,867 European ancestry individuals	17q21.31	intergenic	NSF			4905			rs199441-A	rs199441	0	199441	intron_variant	0	0.2175	3e-20	19.5229		9.219	z score increase	Illumina [18485882] (imputed)	N
134	rs12967855	18	35127427	rs1557341	2017-03-17	27089181	Okbay A	2016-04-18	Nat Genet	www.ncbi.nlm.nih.gov/pubmed/27089181	Genetic variants associated with subjective well-being, depressive symptoms, and neuroticism identified through genome-wide analyses.	Neuroticism	170,911 European ancestry individuals	NA	18q12.2	CELF4	CELF4			56853			rs1557341-A	rs1557341	0	1557341	intron_variant	0	0.343	6e-09	8.22185		0.0213377	[0.014-0.029] unit increase	Affymetrix [up to 6544775] (imputed)	N
134	rs12967855	18	35127427	rs1557341	2018-02-01	29255261	Luciano M	2017-12-18	Nat Genet	www.ncbi.nlm.nih.gov/pubmed/29255261	Association analysis in over 329,000 individuals identifies 116 independent variants influencing neuroticism.	Neuroticism	329,821 European ancestry individuals	122,867 European ancestry individuals	18q12.2	NR	CELF4			56853			rs1557341-C	rs1557341	0	1557341	intron_variant	0	0.6545	4e-16	15.3979		0.046273	[0.035-0.057] unit decrease	Illumina [18485882] (imputed)	N
134	rs62081465	18	35185858	rs4799461	2018-02-01	29255261	Luciano M	2017-12-18	Nat Genet	www.ncbi.nlm.nih.gov/pubmed/29255261	Association analysis in over 329,000 individuals identifies 116 independent variants influencing neuroticism.	Neuroticism	329,821 European ancestry individuals	122,867 European ancestry individuals	18q12.2	intergenic	CELF4 - LOC107985118	56853	107985118		39843	31309	rs4799461-A	rs4799461	0	4799461	intergenic_variant	1	0.24281	1e-21	21		9.563	z score increase	Illumina [18485882] (imputed)	N
134	rs1787087	18	35289647	rs1187264	2016-12-13	27067015	Smith DJ	2016-04-12	Mol Psychiatry	www.ncbi.nlm.nih.gov/pubmed/27067015	Genome-wide analysis of over 106â€‰000 individuals identifies 9 neuroticism-associated loci.	Neuroticism	91,370 European ancestry individuals, 15,346 individuals	NA	18q12.2	CELF4	RPL12P40 - LOC102724417	646898	102724417		36511	13322	rs1187264-C	rs1187264	0	1187264	intergenic_variant	1	0.136	1e-08	8		0.118	[0.077-0.159] unit increase	Affymetrix [7207648] (imputed)	N
134	rs1787087	18	35289647	rs1187264	2018-02-01	29255261	Luciano M	2017-12-18	Nat Genet	www.ncbi.nlm.nih.gov/pubmed/29255261	Association analysis in over 329,000 individuals identifies 116 independent variants influencing neuroticism.	Neuroticism	329,821 European ancestry individuals	122,867 European ancestry individuals	18q12.2	NR	RPL12P40 - LOC102724417	646898	102724417		36511	13322	rs1187264-C	rs1187264	0	1187264	intergenic_variant	1	0.1377	1e-06	6		0.027163	[0.016-0.038] unit increase	Illumina [18485882] (imputed)	N
134	rs1787087	18	35295330	rs1187256	2016-12-13	27067015	Smith DJ	2016-04-12	Mol Psychiatry	www.ncbi.nlm.nih.gov/pubmed/27067015	Genome-wide analysis of over 106â€‰000 individuals identifies 9 neuroticism-associated loci.	Neuroticism	91,370 European ancestry individuals, 15,346 individuals	NA	18q12.2	Intergenic	RPL12P40 - LOC102724417	646898	102724417		42194	7639	rs1187256-T	rs1187256	0	1187256	intergenic_variant	1		2e-08	7.69897		0.12	[0.079-0.161] unit increase	Affymetrix [7207648] (imputed)	N
134	rs1787087	18	35364098	rs12961969	2017-03-17	27089181	Okbay A	2016-04-18	Nat Genet	www.ncbi.nlm.nih.gov/pubmed/27089181	Genetic variants associated with subjective well-being, depressive symptoms, and neuroticism identified through genome-wide analyses.	Neuroticism	170,911 European ancestry individuals	NA	18q12.2	CELF4	LOC105372072 - LOC107987257	105372072	107987257		6678	347954	rs12961969-A	rs12961969	0	12961969	intergenic_variant	1	0.2	2e-08	7.69897		0.0249989	[0.016-0.034] unit increase	Affymetrix [up to 6544775] (imputed)	N
134	rs1787087	18	35364098	rs12961969	2018-02-01	29255261	Luciano M	2017-12-18	Nat Genet	www.ncbi.nlm.nih.gov/pubmed/29255261	Association analysis in over 329,000 individuals identifies 116 independent variants influencing neuroticism.	Neuroticism	329,821 European ancestry individuals	122,867 European ancestry individuals	18q12.2	NR	LOC105372072 - LOC107987257	105372072	107987257		6678	347954	rs12961969-C	rs12961969	0	12961969	intergenic_variant	1	0.80839	9e-07	6.04576		0.027433	[0.016-0.038] unit decrease	Illumina [18485882] (imputed)	N
135	rs12969597	18	50746748	rs4632195	2017-03-17	27089181	Okbay A	2016-04-18	Nat Genet	www.ncbi.nlm.nih.gov/pubmed/27089181	Genetic variants associated with subjective well-being, depressive symptoms, and neuroticism identified through genome-wide analyses.	Neuroticism	170,911 European ancestry individuals	NA	18q21.2	NR	DCC			1630			rs4632195-T	rs4632195	0	4632195	intron_variant	0	0.516	5e-07	6.30103		0.0175357	[0.011-0.024] unit increase	Affymetrix [up to 6544775] (imputed)	N
42	rs1391441	4	106061534	rs7679673	2017-08-30	27863252	Astle WJ	2016-11-17	Cell	www.ncbi.nlm.nih.gov/pubmed/27863252	The Allelic Landscape of Human Blood Cell Trait Variation and Links to Common Complex Disease.	Neutrophil count	170,702 European ancestry individuals	NA	4q24	AC004069.2	LOC100288146 - TET2	100288146	54790		36383	5498	rs7679673-A	rs7679673	0	7679673	intron_variant	1	0.3746	2e-10	9.69897		0.0234556	[0.016-0.031] unit decrease	Affymetrix [~ 2500000] (imputed)	N
94	rs7924036	10	65010672	rs10995477	2017-08-30	27863252	Astle WJ	2016-11-17	Cell	www.ncbi.nlm.nih.gov/pubmed/27863252	The Allelic Landscape of Human Blood Cell Trait Variation and Links to Common Complex Disease.	Neutrophil count	170,702 European ancestry individuals	NA	10q21.3	JMJD1C	JMJD1C			221037			rs10995477-C	rs10995477	0	10995477	intron_variant	0	0.4723	2e-23	22.699		0.0357659	[0.029-0.043] unit decrease	Affymetrix [~ 2500000] (imputed)	N
130	rs16940672	17	43696159	rs675600	2017-08-30	27863252	Astle WJ	2016-11-17	Cell	www.ncbi.nlm.nih.gov/pubmed/27863252	The Allelic Landscape of Human Blood Cell Trait Variation and Links to Common Complex Disease.	Neutrophil count	170,702 European ancestry individuals	NA	17q21.31	CRHR1-IT1, CRHR1, RP11-105N13.4	RPS26P8 - MGC57346	644191	401884		9790	1536	rs675600-T	rs675600	0	675600	upstream_gene_variant	1	0.2045	3e-11	10.5229		0.0303579	[0.021-0.039] unit increase	Affymetrix [~ 2500000] (imputed)	N
109	rs10876864	12	56401085	rs10876864	2017-08-30	27863252	Astle WJ	2016-11-17	Cell	www.ncbi.nlm.nih.gov/pubmed/27863252	The Allelic Landscape of Human Blood Cell Trait Variation and Links to Common Complex Disease.	Neutrophil percentage of granulocytes	170,672 European ancestry individuals	NA	12q13.2	IKZF4	SUOX - IKZF4	6821	64375		1776	346	rs10876864-A	rs10876864	0	10876864	upstream_gene_variant	1	0.5741	7e-11	10.1549		0.0235038	[0.016-0.031] unit increase	Affymetrix [~ 2500000] (imputed)	N
94	rs7924036	10	65027610	rs10761731	2017-08-30	27863252	Astle WJ	2016-11-17	Cell	www.ncbi.nlm.nih.gov/pubmed/27863252	The Allelic Landscape of Human Blood Cell Trait Variation and Links to Common Complex Disease.	Neutrophil percentage of white cells	171,542 European ancestry individuals	NA	10q21.3	JMJD1C	JMJD1C			221037			rs10761731-T	rs10761731	0	10761731	intron_variant	0	0.4177	3e-11	10.5229		0.0240605	[0.017-0.031] unit decrease	Affymetrix [~ 2500000] (imputed)	N
112	rs7306755	12	123833521	rs9300255	2017-08-30	27863252	Astle WJ	2016-11-17	Cell	www.ncbi.nlm.nih.gov/pubmed/27863252	The Allelic Landscape of Human Blood Cell Trait Variation and Links to Common Complex Disease.	Neutrophil percentage of white cells	171,542 European ancestry individuals	NA	12q24.31	SBNO1	SBNO1			55206			rs9300255-C	rs9300255	0	9300255	intron_variant	0	0.1993	3e-09	8.52288		0.0268348	[0.018-0.036] unit decrease	Affymetrix [~ 2500000] (imputed)	N
14	rs11240748	1	204508147	rs4252707	2017-07-13	28346443	Melin BS	2017-03-27	Nat Genet	www.ncbi.nlm.nih.gov/pubmed/28346443	Genome-wide association study of glioma subtypes identifies specific differences in genetic susceptibility to glioblastoma and non-glioblastoma tumors.	Non-glioblastoma glioma	5,819 European ancestry cases, 18,190 European ancestry controls.	NA	1q32.1	MDM4	MDM4			4194			rs4252707-A	rs4252707	0	4252707	intron_variant	0	0.22	3e-09	8.52288		1.19	1.12-1.26	Illumina [at least 6769856] (imputed)	N
109	rs10876864	12	56435412	rs705704	2017-06-13	28232668	Yu Y	2017-02-24	Nat Commun	www.ncbi.nlm.nih.gov/pubmed/28232668	Genome-wide analyses of non-syndromic cleft lip with palate identify 14 novel loci and genetic heterogeneity.	Nonsyndromic cleft lip with cleft palate	2,033 Han Chinese ancestry cases, 4,051 Han Chinese ancestry controls	1,346 Han Chinese ancestry cases, 4,542 Han Chinese ancestry controls	12q13.2	RPS26	LOC105369780			105369780			rs705704-A	rs705704	0	705704	non_coding_transcript_exon_variant	0	0.23	1e-09	9		1.22		Illumina [803202]	N
8	rs12754946	1	78048331	rs17381664	2013-09-12	23563607	Berndt SI	2013-04-07	Nat Genet	www.ncbi.nlm.nih.gov/pubmed/23563607	Genome-wide meta-analysis identifies 11 new loci for anthropometric traits and provides insights into genetic architecture.	Obesity	93,015 European ancestry overweight individuals, 32,858 European ancestry class I obese individuals, 9,889 European ancestry class II obese individuals, 2,896 European ancestry class III obese individuals, up to 65,840 European ancestry controls	65,332 European ancestry overweight individuals, 22,373 European ancestry class I obese individuals, 5,476 European ancestry class II obese individuals, 1,162 European ancestry class III obese individuals, up to 39,294 European ancestry controls	1p31.1	ZZZ3	ZZZ3			26009			rs17381664-C	rs17381664	0	17381664	intron_variant	0	0.39	3e-08	7.52288	(Obesity class II)	1.09	[NR]	Affymetrix, Illumina [~ 2800000] (imputed)	N
127	rs240702	16	28883241	rs7498665	2013-09-12	23563607	Berndt SI	2013-04-07	Nat Genet	www.ncbi.nlm.nih.gov/pubmed/23563607	Genome-wide meta-analysis identifies 11 new loci for anthropometric traits and provides insights into genetic architecture.	Obesity	93,015 European ancestry overweight individuals, 32,858 European ancestry class I obese individuals, 9,889 European ancestry class II obese individuals, 2,896 European ancestry class III obese individuals, up to 65,840 European ancestry controls	65,332 European ancestry overweight individuals, 22,373 European ancestry class I obese individuals, 5,476 European ancestry class II obese individuals, 1,162 European ancestry class III obese individuals, up to 39,294 European ancestry controls	16p11.2	SH2B1	SH2B1			25970			rs7498665-G	rs7498665	0	7498665	missense_variant	0	0.4	3e-13	12.5229	(Obesity class I)	1.07	[NR]	Affymetrix, Illumina [~ 2800000] (imputed)	N
127	rs240702	16	28883241	rs7498665	2013-09-12	23563607	Berndt SI	2013-04-07	Nat Genet	www.ncbi.nlm.nih.gov/pubmed/23563607	Genome-wide meta-analysis identifies 11 new loci for anthropometric traits and provides insights into genetic architecture.	Obesity	93,015 European ancestry overweight individuals, 32,858 European ancestry class I obese individuals, 9,889 European ancestry class II obese individuals, 2,896 European ancestry class III obese individuals, up to 65,840 European ancestry controls	65,332 European ancestry overweight individuals, 22,373 European ancestry class I obese individuals, 5,476 European ancestry class II obese individuals, 1,162 European ancestry class III obese individuals, up to 39,294 European ancestry controls	16p11.2	SH2B1	SH2B1			25970			rs7498665-G	rs7498665	0	7498665	missense_variant	0	0.4	5e-12	11.301	(Overweight)	1.05	[NR]	Affymetrix, Illumina [~ 2800000] (imputed)	N
127	rs12919058	16	28921809	rs7184597	2013-09-12	23563607	Berndt SI	2013-04-07	Nat Genet	www.ncbi.nlm.nih.gov/pubmed/23563607	Genome-wide meta-analysis identifies 11 new loci for anthropometric traits and provides insights into genetic architecture.	Obesity	93,015 European ancestry overweight individuals, 32,858 European ancestry class I obese individuals, 9,889 European ancestry class II obese individuals, 2,896 European ancestry class III obese individuals, up to 65,840 European ancestry controls	65,332 European ancestry overweight individuals, 22,373 European ancestry class I obese individuals, 5,476 European ancestry class II obese individuals, 1,162 European ancestry class III obese individuals, up to 39,294 European ancestry controls	16p11.2	RABEP2, SH2B1	RABEP2			79874			rs7184597-T	rs7184597	0	7184597	non_coding_transcript_exon_variant	0	0.33	7e-09	8.1549	(Obesity class II)	1.1	[NR]	Affymetrix, Illumina [~ 2800000] (imputed)	N
132	rs4800490	18	21140432	rs1805081	2009-03-03	19151714	Meyre D	2009-01-18	Nat Genet	www.ncbi.nlm.nih.gov/pubmed/19151714	Genome-wide association study for early-onset and morbid adult obesity identifies three new risk loci in European populations.	Obesity	695 European ancestry adult cases, 731 European ancestry adult controls, 685 European ancestry child cases, 685 European ancestry child controls	1,171 European ancestry adult cases, 1,114 European ancestry adult controls, 4,417 European ancestry adults, 896 European ancestry child cases, 1,297 European ancestry child and young adult controls, 5,291 European ancestry children	18q11.2	NPC1	NPC1			4864			rs1805081-A	rs1805081	0	1805081	missense_variant	0	0.56	3e-07	6.52288				Illumina [308846]	N
132	rs4800490	18	21140432	rs1805081	2009-03-03	19151714	Meyre D	2009-01-18	Nat Genet	www.ncbi.nlm.nih.gov/pubmed/19151714	Genome-wide association study for early-onset and morbid adult obesity identifies three new risk loci in European populations.	Obesity	695 European ancestry adult cases, 731 European ancestry adult controls, 685 European ancestry child cases, 685 European ancestry child controls	1,171 European ancestry adult cases, 1,114 European ancestry adult controls, 4,417 European ancestry adults, 896 European ancestry child cases, 1,297 European ancestry child and young adult controls, 5,291 European ancestry children	18q11.2	NPC1	NPC1			4864			rs1805081-A	rs1805081	0	1805081	missense_variant	0	0.6	8e-08	7.09691	(adults)	1.41	[1.19-1.61]	Illumina [308846]	N
54	rs12188937	5	92154579	rs17668565	2013-04-09	23251661	Comuzzie AG	2012-12-04	PLoS One	www.ncbi.nlm.nih.gov/pubmed/23251661	Novel genetic loci identified for the pathophysiology of childhood obesity in the Hispanic population.	Obesity-related traits	815 Hispanic children from 263 families	NA	5q14.3	intergenic	LOC105379082 - LDHBP3	105379082	100129283		130569	21965	rs17668565-G	rs17668565	0	17668565	intergenic_variant	1	0.403	2e-06	5.69897	(Fat mass )	0.03	[NR] % increase	Illumina [899892]	N
54	rs12188937	5	92154579	rs17668565	2013-04-09	23251661	Comuzzie AG	2012-12-04	PLoS One	www.ncbi.nlm.nih.gov/pubmed/23251661	Novel genetic loci identified for the pathophysiology of childhood obesity in the Hispanic population.	Obesity-related traits	815 Hispanic children from 263 families	NA	5q14.3	intergenic	LOC105379082 - LDHBP3	105379082	100129283		130569	21965	rs17668565-G	rs17668565	0	17668565	intergenic_variant	1	0.403	5e-07	6.30103	(Weight z-score )	0.03	[NR] SD increase	Illumina [899892]	N
54	rs12188937	5	92154579	rs17668565	2013-04-09	23251661	Comuzzie AG	2012-12-04	PLoS One	www.ncbi.nlm.nih.gov/pubmed/23251661	Novel genetic loci identified for the pathophysiology of childhood obesity in the Hispanic population.	Obesity-related traits	815 Hispanic children from 263 families	NA	5q14.3	intergenic	LOC105379082 - LDHBP3	105379082	100129283		130569	21965	rs17668565-G	rs17668565	0	17668565	intergenic_variant	1	0.403	7e-06	5.1549	(Hip circumference )	0.02	[NR] cm increase	Illumina [899892]	N
54	rs12188937	5	92154579	rs17668565	2013-04-09	23251661	Comuzzie AG	2012-12-04	PLoS One	www.ncbi.nlm.nih.gov/pubmed/23251661	Novel genetic loci identified for the pathophysiology of childhood obesity in the Hispanic population.	Obesity-related traits	815 Hispanic children from 263 families	NA	5q14.3	intergenic	LOC105379082 - LDHBP3	105379082	100129283		130569	21965	rs17668565-G	rs17668565	0	17668565	intergenic_variant	1	0.403	9e-06	5.04576	(BMI z-score )	0.03	[NR] SD increase	Illumina [899892]	N
130	rs16940672	17	43516402	rs17631303	2013-08-02	23544013	Couch FJ	2013-03-27	PLoS Genet	www.ncbi.nlm.nih.gov/pubmed/23544013	Genome-wide association study in BRCA1 mutation carriers identifies novel loci associated with breast and ovarian cancer risk.	Ovarian cancer in BRCA1 mutation carriers	683 European ancestry cases, 2,044 European ancestry controls	1,706 European ancestry cases, 10,258 European ancestry controls	17q21.31	NR	PLEKHM1			9842			rs17631303-?	rs17631303	0	17631303	intron_variant	0	NR	1e-08	8				Illumina [2568349] (imputed)	N
130	rs16940672	17	43516402	rs17631303	2013-08-02	23544013	Couch FJ	2013-03-27	PLoS Genet	www.ncbi.nlm.nih.gov/pubmed/23544013	Genome-wide association study in BRCA1 mutation carriers identifies novel loci associated with breast and ovarian cancer risk.	Ovarian cancer in BRCA1 mutation carriers	683 European ancestry cases, 2,044 European ancestry controls	1,706 European ancestry cases, 10,258 European ancestry controls	17q21.31	intergenic	PLEKHM1			9842			rs17631303-G	rs17631303	0	17631303	intron_variant	0	0.19	1e-08	8		1.27	[1.17-1.38]	Illumina [2568349] (imputed)	N
130	rs16940672	17	43567337	rs1879586	2017-08-03	28346442	Phelan CM	2017-03-27	Nat Genet	www.ncbi.nlm.nih.gov/pubmed/28346442	Identification of 12 new susceptibility loci for different histotypes of epithelial ovarian cancer.	Ovarian cancer in BRCA1 mutation carriers	2,933 European ancestry carrier cases, 16,103 European ancestry carrier controls	NA	17q21.31	NR	PLEKHM1			9842			rs1879586-G	rs1879586	0	1879586	intron_variant	0	0.181254	7e-06	5.1549		1.18046	[1.0983093028467-1.26874471717965]	Illumina [11595112] (imputed)	N
130	rs16940672	17	44788310	rs183211	2013-08-02	23544013	Couch FJ	2013-03-27	PLoS Genet	www.ncbi.nlm.nih.gov/pubmed/23544013	Genome-wide association study in BRCA1 mutation carriers identifies novel loci associated with breast and ovarian cancer risk.	Ovarian cancer in BRCA1 mutation carriers	683 European ancestry cases, 2,044 European ancestry controls	1,706 European ancestry cases, 10,258 European ancestry controls	17q21.31	NR	NSF			4905			rs183211-?	rs183211	0	183211	intron_variant	0	NR	3e-08	7.52288				Illumina [2568349] (imputed)	N
130	rs16940672	17	44788310	rs183211	2013-08-02	23544013	Couch FJ	2013-03-27	PLoS Genet	www.ncbi.nlm.nih.gov/pubmed/23544013	Genome-wide association study in BRCA1 mutation carriers identifies novel loci associated with breast and ovarian cancer risk.	Ovarian cancer in BRCA1 mutation carriers	683 European ancestry cases, 2,044 European ancestry controls	1,706 European ancestry cases, 10,258 European ancestry controls	17q21.31	intergenic	NSF			4905			rs183211-A	rs183211	0	183211	intron_variant	0	0.23	3e-08	7.52288		1.25	[1.16-1.35]	Illumina [2568349] (imputed)	N
40	rs3095075	4	3256805	rs3135174	2016-12-01	27015805	Pilling LC	2016-03-23	Aging (Albany NY)	www.ncbi.nlm.nih.gov/pubmed/27015805	Human longevity is influenced by many genetic variants: evidence from 75,000 UK Biobank participants.	Parental longevity (combined parental age at death)	45,627 middle-aged British individuals	NA	4p16.3	NR	MSANTD1			345222			rs3135174-?	rs3135174	0	3135174	intron_variant	0	NR	6e-07	6.22185		0.03822	[0.023-0.053] unit decrease	Affymetrix [9658292] (imputed)	N
40	rs3095075	4	3247007	rs362296	2016-12-01	27015805	Pilling LC	2016-03-23	Aging (Albany NY)	www.ncbi.nlm.nih.gov/pubmed/27015805	Human longevity is influenced by many genetic variants: evidence from 75,000 UK Biobank participants.	Parental longevity (mother's age at death)	52,776 middle-aged British individuals	NA	4p16.3	NR	MSANTD1			345222			rs362296-?	rs362296	0	362296	5_prime_UTR_variant	0	NR	4e-06	5.39794		0.02414	[0.014-0.034] unit decrease	Affymetrix [9658292] (imputed)	N
130	rs16940672	17	43513441	rs11012	2010-02-05	20070850	Edwards TL	2010-01-13	Ann Hum Genet	www.ncbi.nlm.nih.gov/pubmed/20070850	Genome-wide association study confirms SNPs in SNCA and the MAPT region as common risk factors for Parkinson disease.	Parkinson's disease	1,752 European ancestry cases, 1,745 European ancestry controls	NA	17q21.31	MAPT, PLEKHM1, IMP5	PLEKHM1			9842			rs11012-T	rs11012	0	11012	3_prime_UTR_variant	0	NR	6e-08	7.22185		1.43	[1.27-1.61]	Illumina [495715] (imputed)	N
130	rs16940672	17	43705601	rs365825	2017-05-11	27182965	Pickrell JK	2016-05-16	Nat Genet	www.ncbi.nlm.nih.gov/pubmed/27182965	Detection and interpretation of shared genetic influences on 42 human traits.	Parkinson's disease	9,619 European ancestry cases, 324,522 European ancestry controls	NA	17q21.31	CRHR1, LRRC37A3	MGC57346-CRHR1, MGC57346			104909134, 401884			rs365825-?	rs365825	0	365825	intron_variant	0	NR	4e-32	31.3979		1.27226	[1.22-1.33]	Illumina [12438219] (imputed)	N
130	rs16940672	17	43714850	rs2942168	2015-04-20	21292315	Nalls MA	2011-02-01	Lancet	www.ncbi.nlm.nih.gov/pubmed/21292315	Imputation of sequence variants for identification of genetic risks for Parkinson's disease: a meta-analysis of genome-wide association studies.	Parkinson's disease	5,333 European ancestry cases, 12,019 European ancestry controls	7,053 cases, 9,007 controls	17q21.31	MAPT	MGC57346-CRHR1, MGC57346			104909134, 401884			rs2942168-G	rs2942168	0	2942168	non_coding_transcript_exon_variant	0	0.78	1e-28	28		1.27	[1.23-1.31]	Illumina [7689524] (imputed)	N
130	rs16940672	17	43719143	rs393152	2009-12-10	19915575	Simon-Sanchez J	2009-11-15	Nat Genet	www.ncbi.nlm.nih.gov/pubmed/19915575	Genome-wide association study reveals genetic risk underlying Parkinson's disease.	Parkinson's disease	1,713 European ancestry cases, 3,978 European ancestry controls	3,361 European ancestry cases, 4,573 European ancestry controls	17q21.31	MAPT, C17orf69, KIAA1267, LOC644246	CRHR1-IT1, MGC57346-CRHR1			147081, 104909134			rs393152-A	rs393152	0	393152	non_coding_transcript_exon_variant	0	0.82	2e-16	15.699		1.3	[NR]	Illumina [463185]	N
130	rs16940672	17	43923683	rs12185268	2011-07-20	21738487	Do CB	2011-06-23	PLoS Genet	www.ncbi.nlm.nih.gov/pubmed/21738487	Web-based genome-wide association study identifies two novel loci and a substantial genetic component for Parkinson's disease.	Parkinson's disease	3,426 European ancestry cases, 29,624 European ancestry controls	NA	17q21.31	MAPT	MAPT-AS1, SPPL2C			100128977, 162540			rs12185268-A	rs12185268	0	12185268	missense_variant	0	0.79	3e-14	13.5229		1.3	[1.22-1.39]	Illumina [522782]	N
130	rs16940672	17	44081064	rs8070723	2011-01-03	21044948	Spencer CC	2010-11-02	Hum Mol Genet	www.ncbi.nlm.nih.gov/pubmed/21044948	Dissection of the genetics of Parkinson's disease identifies an additional association 5' of SNCA and multiple associated haplotypes at 17q21.	Parkinson's disease	1,705 European ancestry cases, 5,175 European ancestry controls	1,039 European ancestry cases, 1,984 European ancestry controls	17q21.31	MAPT	MAPT			4137			rs8070723-?	rs8070723	0	8070723	intron_variant	0	0.76	7e-12	11.1549		1.3	[1.19-1.43]	Illumina [532616]	N
130	rs16940672	17	44788310	rs183211	2011-09-14	21812969	Liu X	2011-08-03	BMC Med Genet	www.ncbi.nlm.nih.gov/pubmed/21812969	Genome-wide association study identifies candidate genes for Parkinson's disease in an Ashkenazi Jewish population.	Parkinson's disease	268 Ashkenazi Jewish cases, 178 Ashkenazi Jewish controls	1,782 European ancestry cases, 1,658 European ancestry controls	17q21.31	NSF	NSF			4905			rs183211-T	rs183211	0	183211	intron_variant	0	0.24	3e-07	6.52288				Illumina [525124]	N
130	rs16940672	17	44828931	rs199533	2009-12-10	19915575	Simon-Sanchez J	2009-11-15	Nat Genet	www.ncbi.nlm.nih.gov/pubmed/19915575	Genome-wide association study reveals genetic risk underlying Parkinson's disease.	Parkinson's disease	1,713 European ancestry cases, 3,978 European ancestry controls	3,361 European ancestry cases, 4,573 European ancestry controls	17q21.31	NSF	NSF			4905			rs199533-C	rs199533	0	199533	synonymous_variant	0	0.83	1e-14	14		1.28	[NR]	Illumina [463185]	N
130	rs16940672	17	44828931	rs199533	2010-09-22	20711177	Hamza TH	2010-08-15	Nat Genet	www.ncbi.nlm.nih.gov/pubmed/20711177	Common genetic variation in the HLA region is associated with late-onset sporadic Parkinson's disease.	Parkinson's disease	2,000 European ancestry cases, 1,986 European ancestry controls	Up to 1,447 cases, 1,468 controls	17q21.31	MAPT	NSF			4905			rs199533-C	rs199533	0	199533	synonymous_variant	0	0.78	1e-06	6		1.35	[1.19-1.52]	Illumina [811597]	N
130	rs16940672	17	44856641	rs199515	2012-04-20	22451204	Pankratz N	2012-03-01	Ann Neurol	www.ncbi.nlm.nih.gov/pubmed/22451204	Meta-analysis of Parkinson's disease: identification of a novel locus, RIT2.	Parkinson's disease	4,238 European ancestry cases, 4,239 European ancestry controls	3,738 European ancestry cases, 2,111 European ancestry controls	17q21.31	WNT3	WNT3			7473			rs199515-?	rs199515	0	199515	intron_variant	0	NR	3e-17	16.5229		1.32	[NR]	Illumina [2500000] (imputed)	N
130	rs16940672	17	44859144	rs415430	2011-09-14	21812969	Liu X	2011-08-03	BMC Med Genet	www.ncbi.nlm.nih.gov/pubmed/21812969	Genome-wide association study identifies candidate genes for Parkinson's disease in an Ashkenazi Jewish population.	Parkinson's disease	268 Ashkenazi Jewish cases, 178 Ashkenazi Jewish controls	1,782 European ancestry cases, 1,658 European ancestry controls	17q21.31	WNT3	WNT3			7473			rs415430-T	rs415430	0	415430	intron_variant	0	0.786	7e-07	6.1549				Illumina [525124]	N
130	rs16940672	17	44865603	rs199498	2014-10-21	24511991	Hill-Burns EM	2014-02-10	BMC Genomics	www.ncbi.nlm.nih.gov/pubmed/24511991	Identification of a novel Parkinson's disease locus via stratified genome-wide association study.	Parkinson's disease	1,565 European ancestry sproadic Parkinson's disease cases, 435 European ancestry familial Parkinson's disease cases, 1,986 European ancestry controls	1,528 European ancestry sporadic Parkinson's disease cases, 707 European ancestry familial Parkinson's disease cases, 796 European ancestry controls	17q21.31	MAPT	WNT3			7473			rs199498-T	rs199498	0	199498	intron_variant	0	0.764	2e-06	5.69897		1.35	[1.25-1.45]	Illumina [811597]	N
130	rs16940672	17	44865603	rs199498	2014-10-21	24511991	Hill-Burns EM	2014-02-10	BMC Genomics	www.ncbi.nlm.nih.gov/pubmed/24511991	Identification of a novel Parkinson's disease locus via stratified genome-wide association study.	Parkinson's disease	1,565 European ancestry sproadic Parkinson's disease cases, 435 European ancestry familial Parkinson's disease cases, 1,986 European ancestry controls	1,528 European ancestry sporadic Parkinson's disease cases, 707 European ancestry familial Parkinson's disease cases, 796 European ancestry controls	17q21.31	MAPT	WNT3			7473			rs199498-T	rs199498	0	199498	intron_variant	0	0.764	8e-07	6.09691	(Familial)	1.69	[1.57-1.81]	Illumina [811597]	N
35	rs13090388	3	49572140	rs4625	2016-08-31	26301688	Li YR	2015-08-24	Nat Med	www.ncbi.nlm.nih.gov/pubmed/26301688	Meta-analysis of shared genetic architecture across ten pediatric autoimmune diseases.	Pediatric autoimmune diseases	97 European ancestry thyroiditis cases, 107 European ancestry ankylosing spondylitis cases, 100 European ancestry psoriasis cases, 173 European ancestry celiac disease cases, 254 European ancestry systemic lupus erythematosus cases, 308 European ancestry common variable inmunodeficiency cases, 865 European ancestry ulcerative colitis cases, 1,086 European ancestry Type 1 diabetes cases, 1,123 Eur…	NA	3p21.31	DAG1	DAG1			1605			rs4625-G	rs4625	0	4625	3_prime_UTR_variant	0	0.31	8e-11	10.0969				Illumina [7347414] (imputed)	N
109	rs10876864	12	56396768	rs1689510	2016-08-31	26301688	Li YR	2015-08-24	Nat Med	www.ncbi.nlm.nih.gov/pubmed/26301688	Meta-analysis of shared genetic architecture across ten pediatric autoimmune diseases.	Pediatric autoimmune diseases	97 European ancestry thyroiditis cases, 107 European ancestry ankylosing spondylitis cases, 100 European ancestry psoriasis cases, 173 European ancestry celiac disease cases, 254 European ancestry systemic lupus erythematosus cases, 308 European ancestry common variable inmunodeficiency cases, 865 European ancestry ulcerative colitis cases, 1,086 European ancestry Type 1 diabetes cases, 1,123 Eur…	NA	12q13.2	SUOX	SUOX			6821			rs1689510-C	rs1689510	0	1689510	non_coding_transcript_exon_variant	0	0.31	4e-09	8.39794				Illumina [7347414] (imputed)	N
127	rs240702	16	28340945	rs12598357	2016-08-31	26301688	Li YR	2015-08-24	Nat Med	www.ncbi.nlm.nih.gov/pubmed/26301688	Meta-analysis of shared genetic architecture across ten pediatric autoimmune diseases.	Pediatric autoimmune diseases	97 European ancestry thyroiditis cases, 107 European ancestry ankylosing spondylitis cases, 100 European ancestry psoriasis cases, 173 European ancestry celiac disease cases, 254 European ancestry systemic lupus erythematosus cases, 308 European ancestry common variable inmunodeficiency cases, 865 European ancestry ulcerative colitis cases, 1,086 European ancestry Type 1 diabetes cases, 1,123 Eur…	NA	16p12.1	SBK1	SBK1 - LOC105369182	388228	105369182		5775	11700	rs12598357-G	rs12598357	0	12598357	intergenic_variant	1	0.39	4e-09	8.39794				Illumina [7347414] (imputed)	N
127	rs240702	16	28847246	rs12928404	2016-08-31	26301688	Li YR	2015-08-24	Nat Med	www.ncbi.nlm.nih.gov/pubmed/26301688	Meta-analysis of shared genetic architecture across ten pediatric autoimmune diseases.	Pediatric autoimmune diseases	97 European ancestry thyroiditis cases, 107 European ancestry ankylosing spondylitis cases, 100 European ancestry psoriasis cases, 173 European ancestry celiac disease cases, 254 European ancestry systemic lupus erythematosus cases, 308 European ancestry common variable inmunodeficiency cases, 865 European ancestry ulcerative colitis cases, 1,086 European ancestry Type 1 diabetes cases, 1,123 Eur…	NA	16p11.2	ATXN2L	ATXN2L			11273			rs12928404-C	rs12928404	0	12928404	splice_region_variant	0	0.38	6e-07	6.22185				Illumina [7347414] (imputed)	N
62	rs7773141	6	98346633	rs1338552	2017-05-11	27182965	Pickrell JK	2016-05-16	Nat Genet	www.ncbi.nlm.nih.gov/pubmed/27182965	Detection and interpretation of shared genetic influences on 42 human traits.	Photic sneeze reflex	32,446 European ancestry cases, 67,249 European ancestry controls	NA	6q16.1	MMS22L, POU3F2	LOC101927314 - MIR2113	101927314	100302164		189840	125774	rs1338552-?	rs1338552	0	1338552	intron_variant	1	NR	1e-17	17		1.092	[1.070-1.115]	Illumina [13729857] (imputed)	N
94	rs7924036	10	65318766	rs10761785	2014-11-15	24823311	Guan W	2014-05-13	Circ Cardiovasc Genet	www.ncbi.nlm.nih.gov/pubmed/24823311	Genome-wide association study of plasma N6 polyunsaturated fatty acids within the cohorts for heart and aging research in genomic epidemiology consortium.	Plasma omega-6 polyunsaturated fatty acid levels (adrenic acid)	8,631 European ancestry individuals	NA	10q21.3	JMJD1C, NRBF2, REEP3	REEP3			221035			rs10761785-T	rs10761785	0	10761785	intron_variant	0	0.498	7e-07	6.1549		0.01	[NR] unit increase	Affymetrix, Illumina [~ 2500000] (imputed)	N
94	rs7924036	10	65101207	rs10740118	2014-11-15	24823311	Guan W	2014-05-13	Circ Cardiovasc Genet	www.ncbi.nlm.nih.gov/pubmed/24823311	Genome-wide association study of plasma N6 polyunsaturated fatty acids within the cohorts for heart and aging research in genomic epidemiology consortium.	Plasma omega-6 polyunsaturated fatty acid levels (linoleic acid)	8,631 European ancestry individuals	NA	10q21.3	JMJD1C, NRBF2, REEP3	JMJD1C			221037			rs10740118-C	rs10740118	0	10740118	intron_variant	0	0.44	8e-09	8.09691		0.25	[0.15-0.35] unit decrease	Affymetrix, Illumina [~ 2500000] (imputed)	N
69	rs13224222	7	44926827	rs2331174	2017-08-30	27863252	Astle WJ	2016-11-17	Cell	www.ncbi.nlm.nih.gov/pubmed/27863252	The Allelic Landscape of Human Blood Cell Trait Variation and Links to Common Complex Disease.	Platelet count	166,066 European ancestry individuals	NA	7p13	PURB	PURB - LOC105375262	5814	105375262		1843	17473	rs2331174-A	rs2331174	0	2331174	upstream_gene_variant	1	0.434	8e-23	22.0969		0.0362918	[0.029-0.044] unit decrease	Affymetrix [~ 2500000] (imputed)	N
94	rs7924036	10	64963449	rs4379723	2013-03-15	23263863	Li J	2012-12-20	Hum Mol Genet	www.ncbi.nlm.nih.gov/pubmed/23263863	GWAS of blood cell traits identifies novel associated loci and epistatic interactions in Caucasian and African-American children.	Platelet count	7,943 African American children, 6,234 European ancestry children	NA	10q21.3	JMJD1C	JMJD1C			221037			rs4379723-T	rs4379723	0	4379723	intron_variant	0	NR	7e-07	6.1549		5.4297	[3.28-7.58] unit decrease	Illumina [544917]	N
94	rs7924036	10	65027610	rs10761731	2014-03-25	24026423	Shameer K	2013-09-12	Hum Genet	www.ncbi.nlm.nih.gov/pubmed/24026423	A genome- and phenome-wide association study to identify genetic variants influencing platelet count and volume and their pleiotropic effects.	Platelet count	13,582 European ancestry individuals	NA	10q21.3	JMJD1C	JMJD1C			221037			rs10761731-A	rs10761731	0	10761731	intron_variant	0	NR	2e-06	5.69897		3.81	[NR] unit decrease	Illumina [476395]	N
94	rs7924036	10	65027610	rs10761731	2015-05-05	22139419	Gieger C	2011-11-30	Nature	www.ncbi.nlm.nih.gov/pubmed/22139419	New gene functions in megakaryopoiesis and platelet formation.	Platelet count	38,891 European ancestry individuals, 1,661 Val Borbera (founder/genetic isolate) individuals, 521 Carlantino (founder/genetic isolate) individuals, 1,198 Friuli Venezia Giulia (founder/genetic isolate) individuals, 1,213 South Tyrolean (founder/genetic isolate) individuals, 890 Sorbian (founder/genetic isolate) individuals, 4,292 Sardinian (founder/genetic isolate) individuals	Up to 16,949 European ancestry individuals, 854 Cliento (founder/genetic isolate) individuals, 1,035 Talana (founder/genetic isolate) individuals	10q21.3	JMJD1C	JMJD1C			221037			rs10761731-T	rs10761731	0	10761731	intron_variant	0	NR	2e-24	23.699		3.849	[3.11-4.59] 10^9/l increase	Affymetrix, Illumina [~ 2500000] (imputed)	N
94	rs7924036	10	65027610	rs10761731	2016-11-30	26805783	Schick UM	2016-01-21	Am J Hum Genet	www.ncbi.nlm.nih.gov/pubmed/26805783	Genome-wide Association Study of Platelet Count Identifies Ancestry-Specific Loci in Hispanic/Latino Americans.	Platelet count	12,491 Hispanic/Latin American individuals	7,170 Hispanic/Latin American individuals	10q21.3	RCL1	JMJD1C			221037			rs10761731-T	rs10761731	0	10761731	intron_variant	0	0.31	6e-08	7.22185		4.81	[3.07-6.55] unit increase	Illumina [2232944] (imputed)	N
94	rs7924036	10	65066186	rs10761741	2017-08-30	27863252	Astle WJ	2016-11-17	Cell	www.ncbi.nlm.nih.gov/pubmed/27863252	The Allelic Landscape of Human Blood Cell Trait Variation and Links to Common Complex Disease.	Platelet count	166,066 European ancestry individuals	NA	10q21.3	JMJD1C	JMJD1C			221037			rs10761741-T	rs10761741	0	10761741	intron_variant	0	0.4176	3e-96	95.5229		0.076939	[0.07-0.084] unit increase	Affymetrix [~ 2500000] (imputed)	N
94	rs7924036	10	65104500	rs7896518	2016-11-30	26805783	Schick UM	2016-01-21	Am J Hum Genet	www.ncbi.nlm.nih.gov/pubmed/26805783	Genome-wide Association Study of Platelet Count Identifies Ancestry-Specific Loci in Hispanic/Latino Americans.	Platelet count	12,491 Hispanic/Latin American individuals	7,170 Hispanic/Latin American individuals	10q21.3	JMJD1C	JMJD1C			221037			rs7896518-G	rs7896518	0	7896518	intron_variant	0	0.3	4e-08	7.39794		4.89	[3.15-6.63] unit increase	Illumina [2232944] (imputed)	N
112	rs4148863	12	123457619	rs7296418	2011-06-01	21507922	Ramsuran V	2011-05-01	Clin Infect Dis	www.ncbi.nlm.nih.gov/pubmed/21507922	Duffy-null-associated low neutrophil counts influence HIV-1 susceptibility in high-risk South African black women.	Platelet count	115 African ancestry HIV-negative individuals	NA	12q24.31	ABCB9	ABCB9			23457			rs7296418-?	rs7296418	0	7296418	5_prime_UTR_variant	0	NR	2e-06	5.69897				Illumina [874956]	N
112	rs4148863	12	123575742	rs1727307	2011-06-01	21507922	Ramsuran V	2011-05-01	Clin Infect Dis	www.ncbi.nlm.nih.gov/pubmed/21507922	Duffy-null-associated low neutrophil counts influence HIV-1 susceptibility in high-risk South African black women.	Platelet count	115 African ancestry HIV-negative individuals	NA	12q24.31	PITPNM2	PITPNM2			57605			rs1727307-?	rs1727307	0	1727307	non_coding_transcript_exon_variant	0	NR	3e-06	5.52288				Illumina [874956]	N
94	rs7924036	10	65101207	rs10740118	2017-08-30	27863252	Astle WJ	2016-11-17	Cell	www.ncbi.nlm.nih.gov/pubmed/27863252	The Allelic Landscape of Human Blood Cell Trait Variation and Links to Common Complex Disease.	Platelet distribution width	164,433 European ancestry individuals	NA	10q21.3	JMJD1C	JMJD1C			221037			rs10740118-C	rs10740118	0	10740118	intron_variant	0	0.419	3e-51	50.5229		0.0548221	[0.048-0.062] unit decrease	Affymetrix [~ 2500000] (imputed)	N
69	rs13224222	7	44887076	rs714543	2017-08-30	27863252	Astle WJ	2016-11-17	Cell	www.ncbi.nlm.nih.gov/pubmed/27863252	The Allelic Landscape of Human Blood Cell Trait Variation and Links to Common Complex Disease.	Plateletcrit	164,339 European ancestry individuals	NA	7p13	H2AFV	H2AFV			94239			rs714543-G	rs714543	0	714543	intron_variant	0	0.4346	2e-50	49.699		0.0549308	[0.048-0.062] unit decrease	Affymetrix [~ 2500000] (imputed)	N
109	rs10876864	12	56390636	rs705702	2012-10-09	22885925	Shi Y	2012-08-12	Nat Genet	www.ncbi.nlm.nih.gov/pubmed/22885925	Genome-wide association study identifies eight new risk loci for polycystic ovary syndrome.	Polycystic ovary syndrome	2,254 Han Chinese ancestry cases, 3,001 Han Chinese ancestry controls	8,226 Han Chinese ancestry cases, 7,578 Han Chinese ancestry controls	12q13.2	RAB5B, SUOX	SUOX			6821			rs705702-G	rs705702	0	705702	upstream_gene_variant	0	0.245	9e-26	25.0458		1.27	[NR]	Affymetrix [NR] (imputed)	N
109	rs10876864	12	56467587	rs7312770	2016-09-07	26416764	Day FR	2015-09-29	Nat Commun	www.ncbi.nlm.nih.gov/pubmed/26416764	Causal mechanisms and balancing selection inferred from genetic associations with polycystic ovary syndrome.	Polycystic ovary syndrome	5,184 European ancestry cases, 82,759 European ancestry controls	374 European ancestry cases, 92,681 European ancestry controls, 1,671 cases, 6,205 controls	12q13.2	ERBB3	RPS26 - ERBB3	6231	2065		29580	6222	rs7312770-C	rs7312770	0	7312770	intergenic_variant	1	0.47	2e-07	6.69897		1.1	[1.06â€“1.15]	Illumina [~ 9000000] (imputed)	N
130	rs16940672	17	44863133	rs916888	2016-10-14	26634245	Lutz SM	2015-12-03	BMC Genet	www.ncbi.nlm.nih.gov/pubmed/26634245	A genome-wide association study identifies risk loci for spirometric measures among smokers of European and African ancestry.	Post bronchodilator FEV1	10,094 European ancestry current and former smoker individuals, 3,260 African American current and former smoker individuals, 178 current and former smoker individuals	NA	17q21.31	WNT3	WNT3			7473			rs916888-T	rs916888	0	916888	intron_variant	0	0.763	5e-06	5.30103		0.051	NR unit increase	Illumina [NR] (imputed)	N
35	rs13090388	3	49721532	rs3197999	2011-01-15	21151127	Melum E	2010-12-12	Nat Genet	www.ncbi.nlm.nih.gov/pubmed/21151127	Genome-wide association analysis in primary sclerosing cholangitis identifies two non-HLA susceptibility loci.	Primary sclerosing cholangitis	715 European ancestry cases, 2,962 European ancestry controls	1,025 European ancestry cases, 2,174 European ancestry controls	3p21.31	MST1	MST1			4485			rs3197999-?	rs3197999	0	3197999	missense_variant	0	0.28	1e-16	16		1.39	[1.24-1.56]	Affymetrix [2466182] (imputed)	N
35	rs13090388	3	49721532	rs3197999	2017-05-12	27992413	Ji SG	2016-12-19	Nat Genet	www.ncbi.nlm.nih.gov/pubmed/27992413	Genome-wide association study of primary sclerosing cholangitis identifies new risk loci and quantifies the genetic relationship with inflammatory bowel disease.	Primary sclerosing cholangitis	2,871 European ancestry cases, 12,019 European ancestry controls	1,925 European ancestry cases, 7,936 European ancestry controls	3p21.31	MST1	MST1			4485			rs3197999-A	rs3197999	0	3197999	missense_variant	0	0.3	5e-26	25.301		1.33	[1.26-1.40]	Affymetrix, Illumina [7891602] (imputed)	N
130	rs16940672	17	44081064	rs8070723	2011-07-14	21685912	Hoglinger GU	2011-06-19	Nat Genet	www.ncbi.nlm.nih.gov/pubmed/21685912	Identification of common variants influencing risk of the tauopathy progressive supranuclear palsy.	Progressive supranuclear palsy	1,069 European ancestry cases, 2,958 European ancestry controls, 45 cases, 329 controls	1,051 European ancestry cases, 3,560 European ancestry controls	17q21.31	MAPT	MAPT			4137			rs8070723-?	rs8070723	0	8070723	intron_variant	0	0.23	2e-118	117.699		5.11	[4.43-5.91]	Illumina [531451]	N
42	rs1391441	4	106061534	rs7679673	2009-12-29	19767753	Eeles RA	2009-09-20	Nat Genet	www.ncbi.nlm.nih.gov/pubmed/19767753	Identification of seven new prostate cancer susceptibility loci through a genome-wide association study.	Prostate cancer	1,854 European ancestry cases, 1,894 European ancestry controls	19,879 cases and 18,761 controls of European, East Asian, African American, Latino, and Hawaiian ancestry	4q24	TET2	LOC100288146 - TET2	100288146	54790		36383	5498	rs7679673-?	rs7679673	0	7679673	intron_variant	1	0.55	3e-14	13.5229		1.1	[1.06-1.14]	Illumina [541129]	N
42	rs1391441	4	106061534	rs7679673	2016-02-12	25939597	Berndt SI	2015-05-05	Nat Commun	www.ncbi.nlm.nih.gov/pubmed/25939597	Two susceptibility loci identified for prostate cancer aggressiveness.	Prostate cancer	4,600 European ancestry cases, 2,941 European ancestry controls	7,779 European ancestry cases, 7,623 European ancestry controls	4q24	TET2	LOC100288146 - TET2	100288146	54790		36383	5498	rs7679673-C	rs7679673	0	7679673	intron_variant	1	0.58	4e-09	8.39794		1.12	[1.08-1.16]	Illumina [1531807] (imputed)	N
42	rs1391441	4	106061534	rs7679673	2016-07-15	26034056	Hoffmann TJ	2015-06-01	Cancer Discov	www.ncbi.nlm.nih.gov/pubmed/26034056	A large multi-ethnic genome-wide association study of prostate cancer identifies novel risk variants and substantial ethnic differences.	Prostate cancer	6,406 European ancestry cases, 601 African American cases, 288 East Asian ancestry cases, 488 Latino cases30,866 European ancestry controls, 1,650 African American controls, 2,938 East Asian ancestry controls, 3,141 Latino controls	4,599 European ancestry cases, 2,265 African American cases, 2,940 European ancestry controls, 2,414 African American controls	4q24	NR	LOC100288146 - TET2	100288146	54790		36383	5498	rs7679673-C	rs7679673	0	7679673	intron_variant	1	0.59	5e-08	7.30103		1.12	[1.07-1.16]	Affymetrix [up to 19977088] (imputed)	N
107	rs35309068	12	14587301	rs3213764	2013-03-27	23359319	Jin G	2013-01-01	Neoplasia	www.ncbi.nlm.nih.gov/pubmed/23359319	Genome-wide association study identifies loci at ATF7IP and KLK2 associated with percentage of circulating free PSA.	Prostate-specific antigen levels	3,192 European ancestry individuals	1,722 European ancestry individuals	12p13.1	ATF7IP	ATF7IP			55729			rs3213764-G	rs3213764	0	3213764	missense_variant	0	0.467	2e-09	8.69897		0.049	% increase	Illumina [642584]	N
135	rs62100765	18	50812736	rs11660938	2017-12-20	29147026	Chen CH	2017-11-16	Sci Rep	www.ncbi.nlm.nih.gov/pubmed/29147026	Leveraging genome characteristics to improve gene discovery for putamen subcortical brain structure.	Putamen volume	12,596 European ancestry individuals	NA	18q21.2	DCC	DCC			1630			rs11660938-?	rs11660938	0	11660938	intron_variant	0	NR	4e-12	11.3979		41.504	[29.78-53.23] mm3 decrease	Affymetrix, Illumina [~ 2500000] (imputed)	N
30	rs1729412	2	201160699	rs295140	2015-04-16	24952745	Arking DE	2014-06-22	Nat Genet	www.ncbi.nlm.nih.gov/pubmed/24952745	Genetic association study of QT interval highlights role for calcium signaling pathways in myocardial repolarization.	QT interval	Up to 70,389 European ancestry individuals, up to 672 Orcadian individuals	Up to 33,316 European ancestry individuals	2q33.1	SPATS2L	LOC105373833 - SPATS2L	105373833	26010		205562	9905	rs295140-T	rs295140	0	295140	intergenic_variant	1	0.423	4e-13	12.3979		0.61	[0.45-0.77] unit increase	Affymetrix, Illumina [~ 2500000] (imputed)	N
97	rs2479548	10	104050006	rs2485376	2015-04-16	24952745	Arking DE	2014-06-22	Nat Genet	www.ncbi.nlm.nih.gov/pubmed/24952745	Genetic association study of QT interval highlights role for calcium signaling pathways in myocardial repolarization.	QT interval	Up to 70,389 European ancestry individuals, up to 672 Orcadian individuals	Up to 33,316 European ancestry individuals	10q24.32	GBF1	GBF1			8729			rs2485376-A	rs2485376	0	2485376	intron_variant	0	0.391	3e-08	7.52288		0.56	[0.36-0.76] unit decrease	Affymetrix, Illumina [~ 2500000] (imputed)	N
124	rs2414073	15	50845018	rs3105593	2015-04-16	24952745	Arking DE	2014-06-22	Nat Genet	www.ncbi.nlm.nih.gov/pubmed/24952745	Genetic association study of QT interval highlights role for calcium signaling pathways in myocardial repolarization.	QT interval	Up to 70,389 European ancestry individuals, up to 672 Orcadian individuals	Up to 33,316 European ancestry individuals	15q21.2	USP50, TRPM7	USP50 - TRPM7	373509	54822		6116	4337	rs3105593-T	rs3105593	0	3105593	intron_variant	1	0.446	3e-12	11.5229		0.66	[0.46-0.86] unit increase	Affymetrix, Illumina [~ 2500000] (imputed)	N
124	rs2414073	15	50873344	rs2414059	2013-01-30	23166209	Smith JG	2012-11-19	Circ Cardiovasc Genet	www.ncbi.nlm.nih.gov/pubmed/23166209	Impact of ancestry and common genetic variants on QT interval in African Americans.	QT interval	13,105 African American individuals	NA	15q21.2	NR	TRPM7			54822			rs2414059-A	rs2414059	0	2414059	intron_variant	0	0.51	2e-06	5.69897		1.24	[0.73-1.75] unit increase	Affymetrix, Illumina [2800000] (imputed)	N
62	rs9401593	6	98588754	rs9375225	2013-06-14	23459443	Avery CL	2013-03-05	Pharmacogenomics J	www.ncbi.nlm.nih.gov/pubmed/23459443	Drug-gene interactions and the search for missing heritability: a cross-sectional pharmacogenomics study of the QT interval.	QT interval (drug interaction)	33,781 European ancestry individuals	NA	6q16.1	POU3F2	MIR2113 - EIF4EBP2P3	100302164	100190924		116257	37782	rs9375225-T	rs9375225	0	9375225	intron_variant	1	0.48	6e-06	5.22185	(Tri-Tetra/cyclic antidepressants)			Affymetrix, Illumina [~ 2500000] (imputed)	N
19	rs7599488	2	60704739	rs6731647	2017-08-30	27863252	Astle WJ	2016-11-17	Cell	www.ncbi.nlm.nih.gov/pubmed/27863252	The Allelic Landscape of Human Blood Cell Trait Variation and Links to Common Complex Disease.	Red blood cell count	172,952 European ancestry individuals	NA	2p16.1	BCL11A	BCL11A, LOC107985887			53335, 107985887			rs6731647-G	rs6731647	0	6731647	intron_variant	0	0.4523	7e-28	27.1549		0.0395902	[0.032-0.047] unit increase	Affymetrix [~ 2500000] (imputed)	N
69	rs13224222	7	44808223	rs1050338	2017-08-30	27863252	Astle WJ	2016-11-17	Cell	www.ncbi.nlm.nih.gov/pubmed/27863252	The Allelic Landscape of Human Blood Cell Trait Variation and Links to Common Complex Disease.	Red blood cell count	172,952 European ancestry individuals	NA	7p13	ZMIZ2	ZMIZ2			83637			rs1050338-A	rs1050338	0	1050338	3_prime_UTR_variant	0	0.456	1e-17	17		0.0305591	[0.024-0.038] unit decrease	Affymetrix [~ 2500000] (imputed)	N
127	rs240702	16	28871191	rs12448902	2017-08-30	27863252	Astle WJ	2016-11-17	Cell	www.ncbi.nlm.nih.gov/pubmed/27863252	The Allelic Landscape of Human Blood Cell Trait Variation and Links to Common Complex Disease.	Red blood cell count	172,952 European ancestry individuals	NA	16p11.2	SH2B1	SH2B1			25970			rs12448902-G	rs12448902	0	12448902	intron_variant	0	0.3968	1e-10	10		0.0238302	[0.017-0.031] unit decrease	Affymetrix [~ 2500000] (imputed)	N
130	rs16940672	17	43826637	rs12150672	2017-05-11	28017375	van Rooij FJ	2016-12-22	Am J Hum Genet	www.ncbi.nlm.nih.gov/pubmed/28017375	Genome-wide Trans-ethnic Meta-analysis Identifies Seven Genetic Loci Influencing Erythrocyte Traits and a Role for RBPMS in Erythropoiesis.	Red blood cell count	up to 40,258 European ancestry individuals, up to 16,128 African American individuals, up to 15,252 East Asian individuals.	16,389 individuals of European and African American ancestry.	17q21.31	NR	MGC57346-CRHR1			104909134			rs12150672-?	rs12150672	0	12150672	intron_variant	0	NR	4e-09	8.39794				NR [2500000] (imputed)	N
130	rs16940672	17	43919096	rs2106786	2017-08-30	27863252	Astle WJ	2016-11-17	Cell	www.ncbi.nlm.nih.gov/pubmed/27863252	The Allelic Landscape of Human Blood Cell Trait Variation and Links to Common Complex Disease.	Red blood cell count	172,952 European ancestry individuals	NA	17q21.31	SPPL2C	MGC57346-CRHR1 - MAPT-AS1	104909134	100128977		5902	1626	rs2106786-G	rs2106786	0	2106786	intron_variant	1	0.2242	3e-36	35.5229		0.0537452	[0.045-0.062] unit increase	Affymetrix [~ 2500000] (imputed)	N
19	rs13019832	2	60725451	rs7606173	2017-08-30	27863252	Astle WJ	2016-11-17	Cell	www.ncbi.nlm.nih.gov/pubmed/27863252	The Allelic Landscape of Human Blood Cell Trait Variation and Links to Common Complex Disease.	Red cell distribution width	171,529 European ancestry individuals	NA	2p16.1	BCL11A, AC009970.1	BCL11A			53335			rs7606173-C	rs7606173	0	7606173	intron_variant	0	0.4292	8e-21	20.0969		0.0333849	[0.026-0.04] unit decrease	Affymetrix [~ 2500000] (imputed)	N
35	rs6784820	3	49311131	rs7614738	2017-08-30	27863252	Astle WJ	2016-11-17	Cell	www.ncbi.nlm.nih.gov/pubmed/27863252	The Allelic Landscape of Human Blood Cell Trait Variation and Links to Common Complex Disease.	Red cell distribution width	171,529 European ancestry individuals	NA	3p21.31	C3orf62	C3orf62			375341			rs7614738-G	rs7614738	0	7614738	intron_variant	0	0.5027	9e-10	9.04576		0.0217676	[0.015-0.029] unit increase	Affymetrix [~ 2500000] (imputed)	N
134	rs10502675	18	35198296	rs10502675	2012-11-05	22952603	Hart AB	2012-08-28	PLoS One	www.ncbi.nlm.nih.gov/pubmed/22952603	Genome-wide association study of d-amphetamine response in healthy volunteers identifies putative associations, including cadherin 13 (CDH13).	Response to amphetamines	1 American Indian ancestry individual, 18 African American individuals, 10 Asian ancestry individuals, 325 European ancestry individuals, 17 Hispanic individuals, 10 individuals	NA	18q12.2	intergenic	CELF4 - LOC107985118	56853	107985118		52281	18871	rs10502675-?	rs10502675	0	10502675	intergenic_variant	1	NR	3e-06	5.52288	(SF9)			Affymetrix [5476100] (imputed)	N
62	rs7773141	6	98358575	rs6924808	2015-12-03	25601762	Wang Y	2015-01-20	Pharmacogenomics J	www.ncbi.nlm.nih.gov/pubmed/25601762	Pharmacodynamic genome-wide association study identifies new responsive loci for glucocorticoid intervention in asthma.	Response to inhaled glucocorticoid treatment in asthma (change in FEV1)	120 individuals	410 individuals	6q16.1	NR	LOC101927314 - MIR2113	101927314	100302164		201782	113832	rs6924808-?	rs6924808	0	6924808	intron_variant	1		7e-16	15.1549				Affymetrix [266944]	N
35	rs62260729	3	49770032	rs3749237	2017-03-27	27798624	Eppinga RN	2016-10-31	Nat Genet	www.ncbi.nlm.nih.gov/pubmed/27798624	Identification of genomic loci associated with resting heart rate and shared genetic predictors with all-cause mortality.	Resting heart rate	127,919 European ancestry individuals, 2,478 Asian ancestry individuals, 1,734 Black individuals, 684 Mixed ancestry individuals, 1,436 individuals	130,795 European ancestry individuals	3p21.31	IP6K1, GMPPB, FAM212A, DAG1, KLHDC8B, LAMB2, PRKAR2A, QRICH1	IP6K1			9807			rs3749237-A	rs3749237	0	3749237	intron_variant	0	0.32	3e-13	12.5229		0.2583	[0.19-0.33] unit increase	Affymetrix [19941912] (imputed)	N
89	rs1057687	9	99196094	rs10820614	2017-03-27	27798624	Eppinga RN	2016-10-31	Nat Genet	www.ncbi.nlm.nih.gov/pubmed/27798624	Identification of genomic loci associated with resting heart rate and shared genetic predictors with all-cause mortality.	Resting heart rate	127,919 European ancestry individuals, 2,478 Asian ancestry individuals, 1,734 Black individuals, 684 Mixed ancestry individuals, 1,436 individuals	130,795 European ancestry individuals	9q22.32	ZNF367	ZNF367 - HABP4	195828	22927		15169	16343	rs10820614-C	rs10820614	0	10820614	intergenic_variant	1	0.21	6e-06	5.22185		0.1854	[0.11-0.27] unit decrease	Affymetrix [19941912] (imputed)	N
35	rs56116382	3	49382925	rs9818758	2017-08-30	27863252	Astle WJ	2016-11-17	Cell	www.ncbi.nlm.nih.gov/pubmed/27863252	The Allelic Landscape of Human Blood Cell Trait Variation and Links to Common Complex Disease.	Reticulocyte count	170,641 European ancestry individuals	NA	3p21.31	USP4	USP4 - GPX1	7375	2876		5389	11684	rs9818758-A	rs9818758	0	9818758	upstream_gene_variant	1	0.1712	3e-46	45.5229		0.067998	[0.059-0.077] unit decrease	Affymetrix [~ 2500000] (imputed)	N
130	rs16940672	17	44192618	rs4606752	2017-08-30	27863252	Astle WJ	2016-11-17	Cell	www.ncbi.nlm.nih.gov/pubmed/27863252	The Allelic Landscape of Human Blood Cell Trait Variation and Links to Common Complex Disease.	Reticulocyte count	170,641 European ancestry individuals	NA	17q21.31	KANSL1	KANSL1			284058			rs4606752-G	rs4606752	0	4606752	intron_variant	0	0.2266	1e-17	17		0.0360826	[0.028-0.044] unit increase	Affymetrix [~ 2500000] (imputed)	N
35	rs56116382	3	49382925	rs9818758	2017-08-30	27863252	Astle WJ	2016-11-17	Cell	www.ncbi.nlm.nih.gov/pubmed/27863252	The Allelic Landscape of Human Blood Cell Trait Variation and Links to Common Complex Disease.	Reticulocyte fraction of red cells	170,690 European ancestry individuals	NA	3p21.31	USP4	USP4 - GPX1	7375	2876		5389	11684	rs9818758-A	rs9818758	0	9818758	upstream_gene_variant	1	0.1712	2e-49	48.699		0.0703882	[0.061-0.08] unit decrease	Affymetrix [~ 2500000] (imputed)	N
20	rs9653442	2	100806940	rs11676922	2010-06-13	20453842	Stahl EA	2010-05-09	Nat Genet	www.ncbi.nlm.nih.gov/pubmed/20453842	Genome-wide association study meta-analysis identifies seven new rheumatoid arthritis risk loci.	Rheumatoid arthritis	5,539 European ancestry cases, 20,169 European ancestry controls	6,768 European ancestry cases, 8,806 European ancestry controls	2q11.2	AFF3	AFF3 - LINC01104	3899	150577		47895	17776	rs11676922-T	rs11676922	0	11676922	intergenic_variant	1	0.46	1e-14	14		1.12	[NR]	Affymetrix, Illumina [~ 2716259] (imputed)	N
20	rs9653442	2	100806940	rs11676922	2014-11-14	24782177	Jiang L	2014-05-01	Arthritis Rheumatol	www.ncbi.nlm.nih.gov/pubmed/24782177	Novel risk loci for rheumatoid arthritis in Han Chinese and congruence with risk variants in Europeans.	Rheumatoid arthritis	952 Han Chinese ancestry cases, 943 Han Chinese ancestry controls	5,539 European ancestry cases, 20,169 European ancestry controls	2q11.2	AFF3	AFF3 - LINC01104	3899	150577		47895	17776	rs11676922-T	rs11676922	0	11676922	intergenic_variant	1		2e-08	7.69897		1.133	[NR]	Affymetrix [1497047] (imputed)	N
20	rs9653442	2	100825367	rs9653442	2014-08-05	24390342	Okada Y	2013-12-25	Nature	www.ncbi.nlm.nih.gov/pubmed/24390342	Genetics of rheumatoid arthritis contributes to biology and drug discovery.	Rheumatoid arthritis	up to 14,361 European ancestry cases, up to 42,923 European ancestry controls, up to 4,873 East Asian ancestry cases, up to 17,642 East Asian ancestry controls	up to 3,775 European ancestry cases, up to 5,801 European ancestry controls, up to 6,871 East Asian ancestry cases, up to 6,392 East Asian ancestry controls	2q11.2	AFF3	LINC01104			150577			rs9653442-C	rs9653442	0	9653442	intron_variant	0	0.46	1e-14	14	(EA)	1.12	[1.09-1.15]	Affymetrix, Illumina [up to 9739303] (imputed)	N
20	rs9653442	2	100825367	rs9653442	2014-08-05	24390342	Okada Y	2013-12-25	Nature	www.ncbi.nlm.nih.gov/pubmed/24390342	Genetics of rheumatoid arthritis contributes to biology and drug discovery.	Rheumatoid arthritis	up to 14,361 European ancestry cases, up to 42,923 European ancestry controls, up to 4,873 East Asian ancestry cases, up to 17,642 East Asian ancestry controls	up to 3,775 European ancestry cases, up to 5,801 European ancestry controls, up to 6,871 East Asian ancestry cases, up to 6,392 East Asian ancestry controls	2q11.2	AFF3	LINC01104			150577			rs9653442-C	rs9653442	0	9653442	intron_variant	0	0.46	2e-18	17.699		1.11	[1.09-1.14]	Affymetrix, Illumina [up to 9739303] (imputed)	N
20	rs9653442	2	100835734	rs10865035	2010-06-13	20453842	Stahl EA	2010-05-09	Nat Genet	www.ncbi.nlm.nih.gov/pubmed/20453842	Genome-wide association study meta-analysis identifies seven new rheumatoid arthritis risk loci.	Rheumatoid arthritis	5,539 European ancestry cases, 20,169 European ancestry controls	6,768 European ancestry cases, 8,806 European ancestry controls	2q11.2	AFF3	LINC01104			150577			rs10865035-A	rs10865035	0	10865035	intron_variant	0	0.47	2e-06	5.69897		1.12	[1.07-1.17]	Affymetrix, Illumina [~ 2716259] (imputed)	N
109	rs10876864	12	56394954	rs773125	2014-08-05	24390342	Okada Y	2013-12-25	Nature	www.ncbi.nlm.nih.gov/pubmed/24390342	Genetics of rheumatoid arthritis contributes to biology and drug discovery.	Rheumatoid arthritis	up to 14,361 European ancestry cases, up to 42,923 European ancestry controls, up to 4,873 East Asian ancestry cases, up to 17,642 East Asian ancestry controls	up to 3,775 European ancestry cases, up to 5,801 European ancestry controls, up to 6,871 East Asian ancestry cases, up to 6,392 East Asian ancestry controls	12q13.2	CDK2	SUOX			6821			rs773125-A	rs773125	0	773125	intron_variant	0	0.6	2e-08	7.69897	(EA)	1.09	[1.06-1.12]	Affymetrix, Illumina [up to 9739303] (imputed)	N
109	rs10876864	12	56394954	rs773125	2014-08-05	24390342	Okada Y	2013-12-25	Nature	www.ncbi.nlm.nih.gov/pubmed/24390342	Genetics of rheumatoid arthritis contributes to biology and drug discovery.	Rheumatoid arthritis	up to 14,361 European ancestry cases, up to 42,923 European ancestry controls, up to 4,873 East Asian ancestry cases, up to 17,642 East Asian ancestry controls	up to 3,775 European ancestry cases, up to 5,801 European ancestry controls, up to 6,871 East Asian ancestry cases, up to 6,392 East Asian ancestry controls	12q13.2	CDK2	SUOX			6821			rs773125-A	rs773125	0	773125	intron_variant	0	0.65	1e-10	10		1.09	[1.06-1.12]	Affymetrix, Illumina [up to 9739303] (imputed)	N
7	rs11209928	1	72512988	rs11209896	2017-12-01	28928442	Tian C	2017-09-19	Nat Commun	www.ncbi.nlm.nih.gov/pubmed/28928442	Genome-wide association and HLA region fine-mapping studies identify susceptibility loci for multiple common infections.	Rubella	12,000 European ancestry cases, 71,597 European ancestry controls	NA	1p31.1	NR	NEGR1			257194			rs11209896-?	rs11209896	0	11209896	intron_variant	0	NR	2e-06	5.69897		0.0747	[0.044-0.105] unit decrease	Illumina [at least 560000] (imputed)	N
4	rs549845	1	44037685	rs3001723	2016-07-23	26198764	Goes FS	2015-07-21	Am J Med Genet B Neuropsychiatr Genet	www.ncbi.nlm.nih.gov/pubmed/26198764	Genome-wide association study of schizophrenia in Ashkenazi Jews.	Schizophrenia	592 Ashkenazi Jewish ancestry cases, 505 Ashkenazi Jewish ancestry controls, 36,989 cases, 113,075 controls	NA	1p34.2	NR	PTPRF			5792			rs3001723-A	rs3001723	0	3001723	intron_variant	0	NR	3e-09	8.52288		1.07	[NR]	Illumina [7158791] (imputed)	N
4	rs549845	1	44097530	rs2970610	2017-11-10	28991256	Li Z	2017-10-09	Nat Genet	www.ncbi.nlm.nih.gov/pubmed/28991256	Genome-wide association analysis identifies 30 new susceptibility loci for schizophrenia.	Schizophrenia	7,699 Chinese ancestry cases, 35,476 European ancestry cases, 18,327 Chinese ancestry controls, 46,839 European ancestry controls	4,384 Chinese ancestry cases, 5,770 Chinese ancestry controls	1p34.2	KDM4A, MED8, PTPRF, ST3GAL3	PTPRF - KDM4A	5792	9682		8187	18259	rs2970610-T	rs2970610	0	2970610	intergenic_variant	1	NR	1e-12	12		1.072	[1.05-1.09]	Affymetrix, Illumina [up to 5107227] (imputed)	N
4	rs549845	1	44100084	rs11210892	2015-04-16	25056061	Ripke S	2014-07-22	Nature	www.ncbi.nlm.nih.gov/pubmed/25056061	Biological insights from 108 schizophrenia-associated genetic loci.	Schizophrenia	32,405 European ancestry cases, 42,221 European ancestry controls, 1,235 European ancestry cases and 1,235 European ancestry controls from 1235 parent-offspring trios, 1,836 East Asian ancestry cases, 3,383 East Asian ancestry controls	1,513 European ancestry cases, 66,236 European ancestry controls	1p34.2	KDM4A, PTPRF	PTPRF - KDM4A	5792	9682		10741	15705	rs11210892-A	rs11210892	0	11210892	intergenic_variant	1	0.323	3e-10	9.52288		1.07066	[1.05-1.09]	Affymetrix, Illumina [9005918] (imputed)	N
11	rs4506495	1	98501984	rs1702294	2015-04-16	25056061	Ripke S	2014-07-22	Nature	www.ncbi.nlm.nih.gov/pubmed/25056061	Biological insights from 108 schizophrenia-associated genetic loci.	Schizophrenia	32,405 European ancestry cases, 42,221 European ancestry controls, 1,235 European ancestry cases and 1,235 European ancestry controls from 1235 parent-offspring trios, 1,836 East Asian ancestry cases, 3,383 East Asian ancestry controls	1,513 European ancestry cases, 66,236 European ancestry controls	1p21.3	DPYD, MIR137	MIR137HG			400765			rs1702294-C	rs1702294	0	1702294	intron_variant	0	0.809	3e-19	18.5229		1.1274	[1.1-1.16]	Affymetrix, Illumina [9005918] (imputed)	N
11	rs4506495	1	98502934	rs1625579	2011-10-17	21926974	Ripke S	2011-09-18	Nat Genet	www.ncbi.nlm.nih.gov/pubmed/21926974	Genome-wide association study identifies five new schizophrenia loci.	Schizophrenia	9,394 European ancestry cases, 12,462 European ancestry controls	8,442 European ancestry cases, 21,397 European ancestry controls	1p21.3	MIR137	MIR137HG			400765			rs1625579-T	rs1625579	0	1625579	intron_variant	0	0.8	2e-11	10.699		1.12	[1.09-1.16]	Affymetrix, Illumina [1252901] (imputed)	N
11	rs4506495	1	98512127	rs2660304	2016-07-23	26198764	Goes FS	2015-07-21	Am J Med Genet B Neuropsychiatr Genet	www.ncbi.nlm.nih.gov/pubmed/26198764	Genome-wide association study of schizophrenia in Ashkenazi Jews.	Schizophrenia	592 Ashkenazi Jewish ancestry cases, 505 Ashkenazi Jewish ancestry controls, 36,989 cases, 113,075 controls	NA	1p21.3	NR	MIR137HG			400765			rs2660304-T	rs2660304	0	2660304	non_coding_transcript_exon_variant	0	NR	1e-17	17		1.12	[NR]	Illumina [7158791] (imputed)	N
11	rs4506495	1	98550411	rs1198589	2017-11-10	28991256	Li Z	2017-10-09	Nat Genet	www.ncbi.nlm.nih.gov/pubmed/28991256	Genome-wide association analysis identifies 30 new susceptibility loci for schizophrenia.	Schizophrenia	7,699 Chinese ancestry cases, 35,476 European ancestry cases, 18,327 Chinese ancestry controls, 46,839 European ancestry controls	4,384 Chinese ancestry cases, 5,770 Chinese ancestry controls	1p21.3	MIR137	NFU1P2 - LOC729987	100132699	729987		7355	125856	rs1198589-C	rs1198589	0	1198589	intergenic_variant	1	NR	1e-13	13		1.10254	[1.08-1.13]	Affymetrix, Illumina [up to 5107227] (imputed)	N
11	rs4506495	1	98552832	rs1198588	2012-08-14	22688191	Bergen SE	2012-06-12	Mol Psychiatry	www.ncbi.nlm.nih.gov/pubmed/22688191	Genome-wide association study in a Swedish population yields support for greater CNV and MHC involvement in schizophrenia compared with bipolar disorder.	Schizophrenia	2,111 European ancestry cases, 2,535 European ancestry controls	11,271 European ancestry cases, 14,601 European ancestry controls	1p21.3	DPYD, has-mir-137	NFU1P2 - LOC729987	100132699	729987		9776	123435	rs1198588-?	rs1198588	0	1198588	regulatory_region_variant	1	NR	5e-07	6.30103		1.12	[NR]	Affymetrix [745006]	N
11	rs4506495	1	98552832	rs1198588	2014-03-18	23974872	Ripke S	2013-08-25	Nat Genet	www.ncbi.nlm.nih.gov/pubmed/23974872	Genome-wide association analysis identifies 13 new risk loci for schizophrenia.	Schizophrenia	5,001 European ancestry cases, 6,243 European ancestry controls, 8,832 cases, 12,067 controls	4,801 European ancestry cases, 4,741 European ancestry controls, 2,612 European and unknown ancestry cases, 15,021 European and unknown ancestry controls, 581 trios	1p21.3	DPYD, MIR137	NFU1P2 - LOC729987	100132699	729987		9776	123435	rs1198588-T	rs1198588	0	1198588	regulatory_region_variant	1	0.786	2e-12	11.699		1.1249	[1.09-1.16]	Affymetrix, Illumina [9871789]	N
19	rs7599488	2	60718347	rs7599488	2016-07-23	26198764	Goes FS	2015-07-21	Am J Med Genet B Neuropsychiatr Genet	www.ncbi.nlm.nih.gov/pubmed/26198764	Genome-wide association study of schizophrenia in Ashkenazi Jews.	Schizophrenia	592 Ashkenazi Jewish ancestry cases, 505 Ashkenazi Jewish ancestry controls, 36,989 cases, 113,075 controls	NA	2p16.1	NR	BCL11A			53335			rs7599488-C	rs7599488	0	7599488	intron_variant	0	NR	6e-07	6.22185		1.05263	[NR]	Illumina [7158791] (imputed)	N
49	rs150534	5	60499131	rs171748	2014-03-18	23974872	Ripke S	2013-08-25	Nat Genet	www.ncbi.nlm.nih.gov/pubmed/23974872	Genome-wide association analysis identifies 13 new risk loci for schizophrenia.	Schizophrenia	5,001 European ancestry cases, 6,243 European ancestry controls, 8,832 cases, 12,067 controls	4,801 European ancestry cases, 4,741 European ancestry controls, 2,612 European and unknown ancestry cases, 15,021 European and unknown ancestry controls, 581 trios	5q12.1	ZSWIM6, C5orf43	LOC105378992, CTC-436P18.1			105378992, 101928630			rs171748-A	rs171748	0	171748	intron_variant	0	0.471	4e-08	7.39794		1.078	[1.05-1.11]	Affymetrix, Illumina [9871789]	N
49	rs4583848	5	60598543	rs4391122	2015-04-16	25056061	Ripke S	2014-07-22	Nature	www.ncbi.nlm.nih.gov/pubmed/25056061	Biological insights from 108 schizophrenia-associated genetic loci.	Schizophrenia	32,405 European ancestry cases, 42,221 European ancestry controls, 1,235 European ancestry cases and 1,235 European ancestry controls from 1235 parent-offspring trios, 1,836 East Asian ancestry cases, 3,383 East Asian ancestry controls	1,513 European ancestry cases, 66,236 European ancestry controls	5q12.1	ZSWIM6	LOC105378992			105378992			rs4391122-G	rs4391122	0	4391122	regulatory_region_variant	0	0.468	1e-14	14		1.0846	[1.06-1.11]	Affymetrix, Illumina [9005918] (imputed)	N
49	rs4583848	5	60598543	rs4391122	2016-07-23	26198764	Goes FS	2015-07-21	Am J Med Genet B Neuropsychiatr Genet	www.ncbi.nlm.nih.gov/pubmed/26198764	Genome-wide association study of schizophrenia in Ashkenazi Jews.	Schizophrenia	592 Ashkenazi Jewish ancestry cases, 505 Ashkenazi Jewish ancestry controls, 36,989 cases, 113,075 controls	NA	5q12.1	NR	LOC105378992			105378992			rs4391122-G	rs4391122	0	4391122	regulatory_region_variant	0	NR	2e-13	12.699		1.08696	[NR]	Illumina [7158791] (imputed)	N
49	rs4583848	5	60731458	rs7709645	2012-08-14	22688191	Bergen SE	2012-06-12	Mol Psychiatry	www.ncbi.nlm.nih.gov/pubmed/22688191	Genome-wide association study in a Swedish population yields support for greater CNV and MHC involvement in schizophrenia compared with bipolar disorder.	Schizophrenia	2,111 European ancestry cases, 2,535 European ancestry controls	11,271 European ancestry cases, 14,601 European ancestry controls	5q12.1	intergenic	ZSWIM6			57688			rs7709645-?	rs7709645	0	7709645	intron_variant	0	NR	4e-08	7.39794		1.11	[NR]	Affymetrix [745006]	N
66	rs62427469	6	156004663	rs956096	2016-07-23	26198764	Goes FS	2015-07-21	Am J Med Genet B Neuropsychiatr Genet	www.ncbi.nlm.nih.gov/pubmed/26198764	Genome-wide association study of schizophrenia in Ashkenazi Jews.	Schizophrenia	592 Ashkenazi Jewish ancestry cases, 505 Ashkenazi Jewish ancestry controls, 36,989 cases, 113,075 controls	NA	6q25.3	NR	RNU7-152P - LOC105378069	106479081	105378069		28503	6113	rs956096-A	rs956096	0	956096	intergenic_variant	1	NR	8e-06	5.09691		1.07	[NR]	Illumina [7158791] (imputed)	N
70	rs1978102	7	71751316	rs12699131	2011-10-17	21926974	Ripke S	2011-09-18	Nat Genet	www.ncbi.nlm.nih.gov/pubmed/21926974	Genome-wide association study identifies five new schizophrenia loci.	Schizophrenia	9,394 European ancestry cases, 12,462 European ancestry controls	8,442 European ancestry cases, 21,397 European ancestry controls	7q11.22	NR	CALN1			83698			rs12699131-?	rs12699131	0	12699131	intron_variant	0	NR	2e-06	5.69897		1.08	[1.04-1.11]	Affymetrix, Illumina [1252901] (imputed)	N
112	rs4148863	12	123650335	rs1615350	2017-11-10	28991256	Li Z	2017-10-09	Nat Genet	www.ncbi.nlm.nih.gov/pubmed/28991256	Genome-wide association analysis identifies 30 new susceptibility loci for schizophrenia.	Schizophrenia	7,699 Chinese ancestry cases, 35,476 European ancestry cases, 18,327 Chinese ancestry controls, 46,839 European ancestry controls	4,384 Chinese ancestry cases, 5,770 Chinese ancestry controls	12q24.31	ABCB9, MPHOSPH9, OGFOD2, PITPNM2, SETD8	MPHOSPH9			10198			rs1615350-C	rs1615350	0	1615350	intron_variant	0	NR	6e-18	17.2218		1.0917	[1.07-1.11]	Affymetrix, Illumina [up to 5107227] (imputed)	N
112	rs4148863	12	123665113	rs2851447	2015-04-16	25056061	Ripke S	2014-07-22	Nature	www.ncbi.nlm.nih.gov/pubmed/25056061	Biological insights from 108 schizophrenia-associated genetic loci.	Schizophrenia	32,405 European ancestry cases, 42,221 European ancestry controls, 1,235 European ancestry cases and 1,235 European ancestry controls from 1235 parent-offspring trios, 1,836 East Asian ancestry cases, 3,383 East Asian ancestry controls	1,513 European ancestry cases, 66,236 European ancestry controls	12q24.31	ABCB9, ARL6IP4, C12orf65, CDK2AP1, MPHOSPH9, OGFOD2, PITPNM2, RILPL2, SBNO1, SETD8	MPHOSPH9			10198			rs2851447-G	rs2851447	0	2851447	intron_variant	0	0.259	2e-14	13.699		1.0929	[1.07-1.12]	Affymetrix, Illumina [9005918] (imputed)	N
112	rs4148863	12	123676763	rs2102949	2016-07-23	26198764	Goes FS	2015-07-21	Am J Med Genet B Neuropsychiatr Genet	www.ncbi.nlm.nih.gov/pubmed/26198764	Genome-wide association study of schizophrenia in Ashkenazi Jews.	Schizophrenia	592 Ashkenazi Jewish ancestry cases, 505 Ashkenazi Jewish ancestry controls, 36,989 cases, 113,075 controls	NA	12q24.31	NR	MPHOSPH9			10198			rs2102949-G	rs2102949	0	2102949	intron_variant	0	NR	2e-14	13.699		1.0989	[NR]	Illumina [7158791] (imputed)	N
112	rs4148863	12	123731423	rs11532322	2014-03-18	23974872	Ripke S	2013-08-25	Nat Genet	www.ncbi.nlm.nih.gov/pubmed/23974872	Genome-wide association analysis identifies 13 new risk loci for schizophrenia.	Schizophrenia	5,001 European ancestry cases, 6,243 European ancestry controls, 8,832 cases, 12,067 controls	4,801 European ancestry cases, 4,741 European ancestry controls, 2,612 European and unknown ancestry cases, 15,021 European and unknown ancestry controls, 581 trios	12q24.31	C12orf65, OGFOD2, RILPL2, MIR4304, SETD8, MPHOSPH9, SBNO1, ABCB9, ARL6IP4, PITPNM2, CDK2AP1	C12orf65			91574			rs11532322-A	rs11532322	0	11532322	intron_variant	0	0.318	2e-08	7.69897		1.094	[1.06-1.13]	Affymetrix, Illumina [9871789]	N
119	rs2068012	14	30190316	rs2068012	2015-04-16	25056061	Ripke S	2014-07-22	Nature	www.ncbi.nlm.nih.gov/pubmed/25056061	Biological insights from 108 schizophrenia-associated genetic loci.	Schizophrenia	32,405 European ancestry cases, 42,221 European ancestry controls, 1,235 European ancestry cases and 1,235 European ancestry controls from 1235 parent-offspring trios, 1,836 East Asian ancestry cases, 3,383 East Asian ancestry controls	1,513 European ancestry cases, 66,236 European ancestry controls	14q12	PRKD1	PRKD1			5587			rs2068012-C	rs2068012	0	2068012	intron_variant	0	0.229	1e-08	8		1.07181	[1.05-1.1]	Affymetrix, Illumina [9005918] (imputed)	N
119	rs2068012	14	30190316	rs2068012	2016-07-23	26198764	Goes FS	2015-07-21	Am J Med Genet B Neuropsychiatr Genet	www.ncbi.nlm.nih.gov/pubmed/26198764	Genome-wide association study of schizophrenia in Ashkenazi Jews.	Schizophrenia	592 Ashkenazi Jewish ancestry cases, 505 Ashkenazi Jewish ancestry controls, 36,989 cases, 113,075 controls	NA	14q12	NR	PRKD1			5587			rs2068012-C	rs2068012	0	2068012	intron_variant	0	NR	2e-07	6.69897		1.06383	[NR]	Illumina [7158791] (imputed)	N
135	rs12969597	18	50746748	rs4632195	2016-07-23	26198764	Goes FS	2015-07-21	Am J Med Genet B Neuropsychiatr Genet	www.ncbi.nlm.nih.gov/pubmed/26198764	Genome-wide association study of schizophrenia in Ashkenazi Jews.	Schizophrenia	592 Ashkenazi Jewish ancestry cases, 505 Ashkenazi Jewish ancestry controls, 36,989 cases, 113,075 controls	NA	18q21.2	NR	DCC			1630			rs4632195-T	rs4632195	0	4632195	intron_variant	0	NR	4e-06	5.39794		1.05	[NR]	Illumina [7158791] (imputed)	N
135	rs12969597	18	50746748	rs4632195	2017-11-10	28991256	Li Z	2017-10-09	Nat Genet	www.ncbi.nlm.nih.gov/pubmed/28991256	Genome-wide association analysis identifies 30 new susceptibility loci for schizophrenia.	Schizophrenia	7,699 Chinese ancestry cases, 35,476 European ancestry cases, 18,327 Chinese ancestry controls, 46,839 European ancestry controls	4,384 Chinese ancestry cases, 5,770 Chinese ancestry controls	18q21.2	intergenic	DCC			1630			rs4632195-T	rs4632195	0	4632195	intron_variant	0	NR	2e-06	5.69897		1.051	[1.03-1.07]	Affymetrix, Illumina [up to 5107227] (imputed)	N
137	rs28491529	18	75912922	rs4798896	2013-02-20	23212062	Fanous AH	2012-12-01	Am J Psychiatry	www.ncbi.nlm.nih.gov/pubmed/23212062	Genome-wide association study of clinical dimensions of schizophrenia: polygenic effect on disorganized symptoms.	Schizophrenia	2,454 European ancestry cases	NA	18q23	intergenic	RNU6-655P - LOC105372219	106479856	105372219		116077	365653	rs4798896-?	rs4798896	0	4798896	intergenic_variant	1	NR	4e-06	5.39794	(Mood symptoms)	0.0917	[NR] unit increase	Affymetrix [696491]	N
143	rs5995757	22	40006035	rs3788567	2016-07-23	26198764	Goes FS	2015-07-21	Am J Med Genet B Neuropsychiatr Genet	www.ncbi.nlm.nih.gov/pubmed/26198764	Genome-wide association study of schizophrenia in Ashkenazi Jews.	Schizophrenia	592 Ashkenazi Jewish ancestry cases, 505 Ashkenazi Jewish ancestry controls, 36,989 cases, 113,075 controls	NA	22q13.1	NR	CACNA1I			8911			rs3788567-T	rs3788567	0	3788567	intron_variant	0	NR	2e-11	10.699		1.08	[NR]	Illumina [7158791] (imputed)	N
130	rs16940672	17	44364209	rs2732614	2016-09-27	26632684	Dong J	2015-11-01	Medicine (Baltimore)	www.ncbi.nlm.nih.gov/pubmed/26632684	Genome-wide Meta-analysis on the Sense of Smell Among US Older Adults.	Sense of smell	6,252 European ancestry individuals	NA	17q21.31	KIAA1267, LRRC37	ARL17B, LRRC37A			100506084, 9884			rs2732614-T	rs2732614	0	2732614	intron_variant	0	0.2	7e-06	5.1549	(Ajusted for ApoE)	0.03	[0.01-0.05] ln(smell score+1) increase	Affymetrix, Illumina [2543887] (imputed)	N
130	rs16940672	17	44364209	rs2732614	2016-09-27	26632684	Dong J	2015-11-01	Medicine (Baltimore)	www.ncbi.nlm.nih.gov/pubmed/26632684	Genome-wide Meta-analysis on the Sense of Smell Among US Older Adults.	Sense of smell	6,252 European ancestry individuals	NA	17q21.31	KIAA1267, LRRC37	ARL17B, LRRC37A			100506084, 9884			rs2732614-T	rs2732614	0	2732614	intron_variant	0	0.2	8e-06	5.09691		0.03	[0.01-0.05] ln(smell score+1) increase	Affymetrix, Illumina [2543887] (imputed)	N
130	rs16940672	17	44819565	rs199443	2016-09-27	26632684	Dong J	2015-11-01	Medicine (Baltimore)	www.ncbi.nlm.nih.gov/pubmed/26632684	Genome-wide Meta-analysis on the Sense of Smell Among US Older Adults.	Sense of smell	6,252 European ancestry individuals	NA	17q21.31	NSF	NSF			4905			rs199443-T	rs199443	0	199443	intron_variant	0	0.2	3e-06	5.52288	(Ajusted for ApoE)	0.03	[0.01-0.05] ln(smell score+1) increase	Affymetrix, Illumina [2543887] (imputed)	N
130	rs16940672	17	44819565	rs199443	2016-09-27	26632684	Dong J	2015-11-01	Medicine (Baltimore)	www.ncbi.nlm.nih.gov/pubmed/26632684	Genome-wide Meta-analysis on the Sense of Smell Among US Older Adults.	Sense of smell	6,252 European ancestry individuals	NA	17q21.31	NSF	NSF			4905			rs199443-T	rs199443	0	199443	intron_variant	0	0.2	4e-06	5.39794		0.03	[0.01-0.05] ln(smell score+1) increase	Affymetrix, Illumina [2543887] (imputed)	N
130	rs16940672	17	43567337	rs1879586	2017-08-07	28346442	Phelan CM	2017-03-27	Nat Genet	www.ncbi.nlm.nih.gov/pubmed/28346442	Identification of 12 new susceptibility loci for different histotypes of epithelial ovarian cancer.	Serous invasive ovarian cancer	14,049 European ancestry cases,Â 40,941 European ancestry controls	NA	17q21.31	NR	PLEKHM1			9842			rs1879586-G	rs1879586	0	1879586	intron_variant	0	0.181254	3e-12	11.5229		1.14721	[1.10406141518038-1.19204274035159]	Illumina [11595112] (imputed)	N
94	rs7924036	10	65138910	rs7910927	2012-09-25	22829776	Coviello AD	2012-07-19	PLoS Genet	www.ncbi.nlm.nih.gov/pubmed/22829776	A genome-wide association meta-analysis of circulating sex hormone-binding globulin reveals multiple Loci implicated in sex steroid hormone regulation.	Sex hormone-binding globulin levels	21,791 European ancestry individuals	8,175 European ancestry individuals	10q21.3	JMJD1C	JMJD1C			221037			rs7910927-T	rs7910927	0	7910927	intron_variant	0	0.51	1e-25	25	(Men)	0.05	[0.041-0.059] umol/L decrease	Affymetrix, Illumina [2543887] (imputed)	N
94	rs7924036	10	65138910	rs7910927	2012-09-25	22829776	Coviello AD	2012-07-19	PLoS Genet	www.ncbi.nlm.nih.gov/pubmed/22829776	A genome-wide association meta-analysis of circulating sex hormone-binding globulin reveals multiple Loci implicated in sex steroid hormone regulation.	Sex hormone-binding globulin levels	21,791 European ancestry individuals	8,175 European ancestry individuals	10q21.3	JMJD1C	JMJD1C			221037			rs7910927-T	rs7910927	0	7910927	intron_variant	0	0.51	2e-13	12.699	(Women)	0.046	[0.034-0.058] umol/L decrease	Affymetrix, Illumina [2543887] (imputed)	N
94	rs7924036	10	65138910	rs7910927	2012-09-25	22829776	Coviello AD	2012-07-19	PLoS Genet	www.ncbi.nlm.nih.gov/pubmed/22829776	A genome-wide association meta-analysis of circulating sex hormone-binding globulin reveals multiple Loci implicated in sex steroid hormone regulation.	Sex hormone-binding globulin levels	21,791 European ancestry individuals	8,175 European ancestry individuals	10q21.3	JMJD1C	JMJD1C			221037			rs7910927-T	rs7910927	0	7910927	intron_variant	0	0.51	6e-35	34.2218	(Men + Women)	0.048	[0.040-0.056] umol/L decrease	Affymetrix, Illumina [2543887] (imputed)	N
99	rs11022505	11	12838286	rs2033908	2016-02-10	25865494	Chan Y	2015-04-09	Am J Hum Genet	www.ncbi.nlm.nih.gov/pubmed/25865494	Genome-wide Analysis of Body Proportion Classifies Height-Associated Variants by Mechanism of Action and Implicates Genes Important for Skeletal Development.	Sitting height ratio	3,545 African Americans individuals, 12,965 European ancestry women, 8,625 European ancestry men	NA	11p15.3	NR	TEAD1			7003			rs2033908-A	rs2033908	0	2033908	intron_variant	0	0.418	6e-06	5.22185	(EA)	0.045	[0.025-0.065] unit decrease	Affymetrix, Illumina [up to 10250422] (imputed)	N
73	rs10953765	7	114291435	rs10953765	2017-05-11	27992416	Lane JM	2016-12-19	Nat Genet	www.ncbi.nlm.nih.gov/pubmed/27992416	Genome-wide association analyses of sleep disturbance traits identify new loci and highlight shared genetics with neuropsychiatric and metabolic traits.	Sleep duration	111,975 European ancestry individuals	NA	7q31.1	FOXP2	FOXP2			93986			rs10953765-G	rs10953765	0	10953765	intron_variant	0	0.447	3e-07	6.52288		0.022	[0.014-0.03] hours increase	Affymetrix [up to 73355677] (imputed)	N
4	rs12410444	1	44151911	rs113688544	2017-09-18	28604730	McKay JD	2017-06-12	Nat Genet	www.ncbi.nlm.nih.gov/pubmed/28604730	Large-scale association analysis identifies new lung cancer susceptibility loci and heterogeneity in genetic susceptibility across histological subtypes.	Squamous cell lung carcinoma	7,426 European ancestry cases, 55,627 European ancestry controls	NA	1p34.2	KDM4A	KDM4A			9682			rs113688544-C	rs113688544	0	113688544	intron_variant	0	0.74724	4e-06	5.39794		1.10494	[1.06-1.15]	Illumina [10439017] (imputed)	N
130	rs16940672	17	43893716	rs8072451	2015-11-03	25607358	Hibar DP	2015-01-21	Nature	www.ncbi.nlm.nih.gov/pubmed/25607358	Common genetic variants influence human subcortical brain structures.	Subcortical brain region volumes	up to 13,171 European ancestry individuals	up to 15,130 European ancestry individuals, 545 Japanese ancestry individuals, 736 Mexican American individuals	17q21.31	MAPT, GRN, CRHR1, STH	CRHR1, MGC57346-CRHR1			1394, 104909134			rs8072451-?	rs8072451	0	8072451	intron_variant	0	NR	1e-08	8	(Intracranial volume, EA)	14490	[9539.28-19440.70] unit decrease	Affymetrix, Illumina [NR] (imputed)	N
130	rs16940672	17	43906828	rs17689882	2015-11-03	25607358	Hibar DP	2015-01-21	Nature	www.ncbi.nlm.nih.gov/pubmed/25607358	Common genetic variants influence human subcortical brain structures.	Subcortical brain region volumes	up to 13,171 European ancestry individuals	up to 15,130 European ancestry individuals, 545 Japanese ancestry individuals, 736 Mexican American individuals	17q21.31	CRHR1	CRHR1, MGC57346-CRHR1			1394, 104909134			rs17689882-A	rs17689882	0	17689882	intron_variant	0	0.22	8e-09	8.09691	(Intracranial volume, EA)	13460.5	[8891.61-18029.33] mm3 decrease	Affymetrix, Illumina [NR] (imputed)	N
135	rs62100765	18	50818827	rs62097986	2015-11-03	25607358	Hibar DP	2015-01-21	Nature	www.ncbi.nlm.nih.gov/pubmed/25607358	Common genetic variants influence human subcortical brain structures.	Subcortical brain region volumes	up to 13,171 European ancestry individuals	up to 15,130 European ancestry individuals, 545 Japanese ancestry individuals, 736 Mexican American individuals	18q21.2	DCC	DCC			1630			rs62097986-A	rs62097986	0	62097986	intron_variant	0	0.44	1e-13	13	(Putamen, EA)	30.28	[22.30-38.26] mm3 increase	Affymetrix, Illumina [NR] (imputed)	N
42	rs1391441	4	106061534	rs7679673	2017-08-30	27863252	Astle WJ	2016-11-17	Cell	www.ncbi.nlm.nih.gov/pubmed/27863252	The Allelic Landscape of Human Blood Cell Trait Variation and Links to Common Complex Disease.	Sum basophil neutrophil counts	170,143 European ancestry individuals	NA	4q24	AC004069.2	LOC100288146 - TET2	100288146	54790		36383	5498	rs7679673-A	rs7679673	0	7679673	intron_variant	1	0.3745	2e-10	9.69897		0.0235871	[0.016-0.031] unit decrease	Affymetrix [~ 2500000] (imputed)	N
94	rs7924036	10	65104500	rs7896518	2017-08-30	27863252	Astle WJ	2016-11-17	Cell	www.ncbi.nlm.nih.gov/pubmed/27863252	The Allelic Landscape of Human Blood Cell Trait Variation and Links to Common Complex Disease.	Sum basophil neutrophil counts	170,143 European ancestry individuals	NA	10q21.3	JMJD1C	JMJD1C			221037			rs7896518-G	rs7896518	0	7896518	intron_variant	0	0.4277	1e-22	22		0.0359733	[0.029-0.043] unit decrease	Affymetrix [~ 2500000] (imputed)	N
130	rs16940672	17	43696159	rs675600	2017-08-30	27863252	Astle WJ	2016-11-17	Cell	www.ncbi.nlm.nih.gov/pubmed/27863252	The Allelic Landscape of Human Blood Cell Trait Variation and Links to Common Complex Disease.	Sum basophil neutrophil counts	170,143 European ancestry individuals	NA	17q21.31	CRHR1-IT1, CRHR1, RP11-105N13.4	RPS26P8 - MGC57346	644191	401884		9790	1536	rs675600-T	rs675600	0	675600	upstream_gene_variant	1	0.2046	2e-11	10.699		0.030561	[0.022-0.04] unit increase	Affymetrix [~ 2500000] (imputed)	N
109	rs10876864	12	56384804	rs705699	2017-08-30	27863252	Astle WJ	2016-11-17	Cell	www.ncbi.nlm.nih.gov/pubmed/27863252	The Allelic Landscape of Human Blood Cell Trait Variation and Links to Common Complex Disease.	Sum eosinophil basophil counts	171,771 European ancestry individuals	NA	12q13.2	RAB5B	RAB5B			5869			rs705699-A	rs705699	0	705699	non_coding_transcript_exon_variant	0	0.4215	5e-12	11.301		0.0249492	[0.018-0.032] unit increase	Affymetrix [~ 2500000] (imputed)	N
42	rs1391441	4	106061534	rs7679673	2017-08-30	27863252	Astle WJ	2016-11-17	Cell	www.ncbi.nlm.nih.gov/pubmed/27863252	The Allelic Landscape of Human Blood Cell Trait Variation and Links to Common Complex Disease.	Sum neutrophil eosinophil counts	170,384 European ancestry individuals	NA	4q24	AC004069.2	LOC100288146 - TET2	100288146	54790		36383	5498	rs7679673-A	rs7679673	0	7679673	intron_variant	1	0.3745	2e-10	9.69897		0.0234957	[0.016-0.031] unit decrease	Affymetrix [~ 2500000] (imputed)	N
[truncated: 62 more rows]
