# Supplementary material for: Genome-wide analysis identifies molecular systems and 149 genetic loci associated with income
Source: Nat Commun. 2019 Dec 16;10:5741. doi: 10.1038/s41467-019-13585-5 (PMC6915786; doi:10.1038/s41467-019-13585-5)
Supplement: Supplementary file 19 — Supplementary Data 16 [file 41467_2019_13585_MOESM19_ESM.xlsx]

## Sheet: Sheet1
Supplementary Data 16. Genes implicated by positional mapping, eQTL mapping, and/ or chromatin interaction mapping of significant SNPs using the MTAG analysis of household income. Loci for genes where their position in the reference genome spanned two genomic risk loci are listed as Genomic Locus1: Genomic Locus2. Prob loss of function = probability of loss of function mutation intolerance (highe…
Genomic Locus	HGNC Gene Symbol	EntrezID	Ensembl gene ID	Gene Type	Chromosome	Start	End	Prob loss of function	ncRVIS	Positional Mapping #SNPs	Positional Mapping Max CADD	eqtl Mapping #SNPs	eqtl Mapping min P	eqtl Mapping min q	eqtl Mapping Tissue	eqtl Direction	Chromatin Interaction Mapping	Chromatin Interaction Mapping Tissues	min GWAS P	Independent significant SNPs
1	SLC45A1	50651	ENSG00000162426	protein_coding	1	8377886	8404227	0.0451893	NA	0	0	31	7.74694e-07	9.56235e-07	GTEx_v7_Artery_Aorta	+	Yes	Mesenchymal_Stem_Cell	3.59188e-07	rs1325920
1	RERE	473	ENSG00000142599	protein_coding	1	8412457	8877702	0.999996	-0.582722	1	0.143	16	1.30206e-15	0	BIOS_eQTL_geneLevel:GTEx_v7_Adipose_Visceral_Omentum:GTEx_v7_Whole_Blood:GTEx_v7_Esophagus_Mucosa:GTEx_v7_Skin_Sun_Exposed_Lower_leg	-	No	NA	4.83874e-07	rs1325920
1	ENO1	2023	ENSG00000074800	protein_coding	1	8921061	8939308	0.0103734	-0.884759	32	21.8	42	9.31316e-31	0	BIOS_eQTL_geneLevel:GTEx_v7_Adipose_Subcutaneous:GTEx_v7_Artery_Aorta:GTEx_v7_Artery_Tibial:GTEx_v7_Heart_Atrial_Appendage:GTEx_v7_Heart_Left_Ventricle:GTEx_v7_Lung:GTEx_v7_Nerve_Tibial:GTEx_v7_Cells_Transformed_fibroblasts:GTEx_v7_Skin_Sun_Exposed_Lower_leg	+	No	NA	2.72816e-08	rs1325920
1	H6PD	9563	ENSG00000049239	protein_coding	1	9294834	9331396	0.000111404	3.25103	0	0	0	NA	NA	NA	NA	Yes	IMR90:Mesenchymal_Stem_Cell	2.66688e-07	rs1325920
1	SLC25A33	84275	ENSG00000171612	protein_coding	1	9599541	9645237	0.451158	-0.889699	0	0	0	NA	NA	NA	NA	Yes	Mesenchymal_Stem_Cell	2.66688e-07	rs1325920
2	UBXN10	127733	ENSG00000162543	protein_coding	1	20512578	20522541	0.000293935	-1.34815	0	0	0	NA	NA	NA	NA	Yes	hESC:IMR90:Mesenchymal_Stem_Cell:Mesendoderm:Trophoblast-like_Cell	1.76225e-07	rs17414302
2	CAMK2N1	55450	ENSG00000162545	protein_coding	1	20808884	20812713	0.138563	NA	3	9.758	16	8.97814e-12	9.62487e-07	GTEx_v7_Brain_Spinal_cord_cervical_c-1:GTEx_v7_Brain_Substantia_nigra	-	No	NA	5.37928e-08	rs17414302
2	MUL1	79594	ENSG00000090432	protein_coding	1	20825943	20834654	3.4897e-06	1.30236	1	3.413	12	-9	0.009	CMC_SVA_cis:CMC_NoSVA_cis	+	No	NA	5.37928e-08	rs17414302
2	FAM43B	163933	ENSG00000183114	protein_coding	1	20878932	20881512	NA	-0.734396	10	6.502	4	1.52974e-06	5.85467e-12	GTEx_v7_Lung:GTEx_v7_Muscle_Skeletal:GTEx_v7_Thyroid	-	No	NA	4.49133e-09	rs17414302
2	CDA	978	ENSG00000158825	protein_coding	1	20915441	20945401	0.787228	0.564936	1	0.038	19	4.78315e-22	0	BIOS_eQTL_geneLevel	-	No	NA	NA	rs17414302;rs71653623
2	PINK1	65018	ENSG00000158828	protein_coding	1	20959948	20978004	4.08354e-07	1.44633	3	8.667	4	1.16519e-10	0	BIOS_eQTL_geneLevel	-	No	NA	2.78105e-09	rs17414302;rs71653623
2	DDOST	1650	ENSG00000244038	protein_coding	1	20978270	20988000	0.134981	-0.121914	3	4.101	4	1.16519e-10	0	BIOS_eQTL_geneLevel	-	No	NA	2.78105e-09	rs71653623;rs17414302
2	KIF17	57576	ENSG00000117245	protein_coding	1	20990507	21044510	3.34364e-13	NA	1	1.767	12	3.44052e-08	4.57404e-05	BIOS_eQTL_geneLevel	-	No	NA	NA	rs17414302;rs71653623
3	HCRTR1	3061	ENSG00000121764	protein_coding	1	32083287	32098119	0.2618	NA	0	0	0	NA	NA	NA	NA	Yes	hESC:IMR90:Mesenchymal_Stem_Cell:Mesendoderm:Spleen:Trophoblast-like_Cell	0.000121262	rs10798888
3	PEF1	553115	ENSG00000162517	protein_coding	1	32095463	32110497	0.323497	-0.594353	0	0	0	NA	NA	NA	NA	Yes	hESC:IMR90:Mesenchymal_Stem_Cell:Mesendoderm:Spleen:Trophoblast-like_Cell	0.000121262	rs10798888
3	COL16A1	1307	ENSG00000084636	protein_coding	1	32117848	32169920	3.38474e-15	-0.0684969	18	16.96	30	-9	1.44609e-07	CMC_SVA_cis:GTEx_v7_Adipose_Subcutaneous:GTEx_v7_Brain_Caudate_basal_ganglia:GTEx_v7_Brain_Cortex:GTEx_v7_Brain_Hippocampus	+	Yes	IMR90:Mesenchymal_Stem_Cell	0.000121262	rs10798888
3	BAI2	576	ENSG00000121753	protein_coding	1	32192718	32230494	0.995235	NA	12	16.64	30	5.45206e-51	2.63813e-43	GTEx_v7_Thyroid	-	Yes	IMR90	1.11452e-09	rs10798888
3	SPOCD1	90853	ENSG00000134668	protein_coding	1	32256023	32281652	8.799e-06	0.267641	1	8.18	0	NA	NA	NA	NA	No	NA	0.000121262	rs10798888
3	PTP4A2	8073	ENSG00000184007	protein_coding	1	32372022	32410457	0.760773	-0.33063	0	0	0	NA	NA	NA	NA	Yes	IMR90:Mesenchymal_Stem_Cell:Mesendoderm:Spleen	0.000121262	rs10798888
3	KHDRBS1	10657	ENSG00000121774	protein_coding	1	32479430	32526451	0.946876	-1.06187	0	0	0	NA	NA	NA	NA	Yes	GM12878:hESC:IMR90:Mesenchymal_Stem_Cell:Mesendoderm:Spleen:Trophoblast-like_Cell	0.000121262	rs10798888
3	TMEM39B	55116	ENSG00000121775	protein_coding	1	32537632	32568467	0.0214504	-0.665918	0	0	0	NA	NA	NA	NA	Yes	IMR90	0.000121262	rs10798888
4	CCDC23	374969	ENSG00000177868	protein_coding	1	43272723	43282954	0.213155	NA	0	0	4	0.000587055	0.022475	PUTM	NA	Yes	IMR90:Mesenchymal_Stem_Cell	2.89078e-13	rs12410444;rs12410444:rs12119149:rs783301:rs11210935:rs12119149;rs11210935
4	ERMAP	114625	ENSG00000164010	protein_coding	1	43282795	43310660	5.80553e-05	0.252683	0	0	0	NA	NA	NA	NA	Yes	IMR90:Mesenchymal_Stem_Cell	2.89078e-13	rs12410444:rs12119149:rs783301:rs11210935:rs12119149;rs11210935
4	ZNF691	51058	ENSG00000164011	protein_coding	1	43312280	43318148	0.417759	-0.577745	0	0	0	NA	NA	NA	NA	Yes	IMR90:Mesenchymal_Stem_Cell	2.89078e-13	rs12410444:rs12119149:rs783301:rs11210935:rs12119149;rs11210935
4	EBNA1BP2	10969	ENSG00000117395	protein_coding	1	43629846	43736607	2.3767e-06	NA	0	0	0	NA	NA	NA	NA	Yes	Mesenchymal_Stem_Cell	1.49131e-09	rs783301:rs11210935
4	WDR65	149465	ENSG00000243710	protein_coding	1	43637820	43720029	8.58277e-09	0.128914	0	0	37	1.70195e-06	5.66839e-70	GTEx_v7_Adipose_Subcutaneous:GTEx_v7_Heart_Atrial_Appendage:GTEx_v7_Nerve_Tibial	-	No	NA	NA	rs11210935;rs673253;rs12410444
4	TMEM125	128218	ENSG00000179178	protein_coding	1	43735665	43739673	0.000428556	0.191657	0	0	119	-9	0.009	CMC_SVA_cis	-	Yes	Mesenchymal_Stem_Cell	1.49131e-09	rs673253;rs58097944;rs12410444;rs783301:rs11210935
4	C1orf210	149466	ENSG00000253313	protein_coding	1	43747554	43751288	0.00121964	0.676594	0	0	18	1.11091e-09	6.16029e-06	BIOS_eQTL_geneLevel	-	Yes	Mesenchymal_Stem_Cell	1.49131e-09	rs12069733;rs783301:rs11210935
4	TIE1	7075	ENSG00000066056	protein_coding	1	43766664	43788779	8.71417e-12	-0.0196338	2	13.07	108	-9	5.52906e-21	CMC_SVA_cis:GTEx_v7_Adipose_Subcutaneous:GTEx_v7_Adipose_Visceral_Omentum:GTEx_v7_Esophagus_Mucosa:GTEx_v7_Esophagus_Muscularis:GTEx_v7_Heart_Left_Ventricle:GTEx_v7_Muscle_Skeletal:GTEx_v7_Nerve_Tibial:GTEx_v7_Skin_Not_Sun_Exposed_Suprapubic:GTEx_v7_Skin_Sun_Exposed_Lower_leg:GTEx_v7_Thyroid	-	No	NA	2.89061e-08	rs12069733;rs673253;rs58097944;rs12410444
4	MPL	4352	ENSG00000117400	protein_coding	1	43803478	43818443	1.43928e-06	-0.172844	3	1.623	0	NA	NA	NA	NA	No	NA	1.16543e-08	rs12069733
4	CDC20	991	ENSG00000117399	protein_coding	1	43824626	43828874	0.000181854	-0.3227	3	1.623	0	NA	NA	NA	NA	No	NA	1.16543e-08	rs12069733
4	ELOVL1	64834	ENSG00000066322	protein_coding	1	43829068	43833696	0.223415	NA	4	1.623	25	-9	5.63444e-05	BIOS_eQTL_geneLevel:CMC_SVA_cis:GTEx_v7_Esophagus_Gastroesophageal_Junction	-	No	NA	1.16543e-08	rs12069733;rs673253;rs58097944;rs12410444
4	MED8	112950	ENSG00000159479	protein_coding	1	43849588	43855479	8.15826e-06	0.403723	7	18.06	160	-9	0	BIOS_eQTL_geneLevel:CMC_SVA_cis:GTEx_v7_Adipose_Subcutaneous:GTEx_v7_Artery_Tibial:GTEx_v7_Brain_Caudate_basal_ganglia:GTEx_v7_Heart_Left_Ventricle:GTEx_v7_Muscle_Skeletal:GTEx_v7_Nerve_Tibial:GTEx_v7_Testis:GTEx_v7_Thyroid	-	Yes	IMR90:Mesenchymal_Stem_Cell	1.87587e-13	rs12069733;rs2842192;rs673253;rs2842176;rs58097944;rs12410444;rs549845;rs783301;rs2842192:rs673253;rs58097944:rs673253;rs58097944:rs2842176:rs2842176;rs549845:rs2842176;rs512579:rs2842176;rs512579:rs12410444:rs12119149:rs783301:rs11210935
4	SZT2	23334	ENSG00000198198	protein_coding	1	43855553	43918321	1.51747e-07	0.623916	13	18.06	94	2.16262e-11	0	BIOS_eQTL_geneLevel:GTEx_v7_Esophagus_Mucosa:GTEx_v7_Skin_Not_Sun_Exposed_Suprapubic:GTEx_v7_Skin_Sun_Exposed_Lower_leg	+	Yes	IMR90:Mesenchymal_Stem_Cell	1.87587e-13	rs12069733;rs673253;rs58097944;rs12410444;rs2842176;rs2842192:rs673253;rs58097944:rs673253;rs58097944:rs2842176:rs2842176;rs549845:rs2842176;rs549845;rs512579:rs2842176;rs512579:rs12410444:rs12119149:rs783301:rs11210935
4	HYI	81888	ENSG00000178922	protein_coding	1	43916824	43919660	3.15819e-08	-0.18705	5	6.198	139	-9	0	xQTLServer_eQTLs:BIOS_eQTL_geneLevel:FCTX:aveALL:CMC_SVA_cis:CMC_NoSVA_cis:GTEx_v7_Adipose_Subcutaneous:GTEx_v7_Adipose_Visceral_Omentum:GTEx_v7_Adrenal_Gland:GTEx_v7_Whole_Blood:GTEx_v7_Artery_Tibial:GTEx_v7_Brain_Anterior_cingulate_cortex_BA24:GTEx_v7_Brain_Cerebellar_Hemisphere:GTEx_v7_Brain_Cortex:GTEx_v7_Brain_Frontal_Cortex_BA9:GTEx_v7_Breast_Mammary_Tissue:GTEx_v7_Colon_Sigmoid:GTEx_v7_Col…	-	Yes	IMR90:Mesenchymal_Stem_Cell	1.87587e-13	rs12069733;rs2842192;rs2842176;rs673253;rs58097944;rs12410444;rs549845;rs512579;rs12119149;rs656131;rs516921;rs2842192:rs673253;rs58097944:rs673253;rs58097944:rs2842176:rs2842176;rs549845:rs2842176;rs512579:rs2842176;rs512579:rs783301:rs11210935
4	PTPRF	5792	ENSG00000142949	protein_coding	1	43990858	44089343	0.999998	-1.11692	131	22.2	285	5.99987e-12	7.04169e-08	BIOS_eQTL_geneLevel:GTEx_v7_Artery_Aorta:GTEx_v7_Colon_Sigmoid:GTEx_v7_Esophagus_Gastroesophageal_Junction:GTEx_v7_Esophagus_Mucosa:GTEx_v7_Esophagus_Muscularis:GTEx_v7_Heart_Atrial_Appendage:GTEx_v7_Liver:GTEx_v7_Skin_Not_Sun_Exposed_Suprapubic	+	No	NA	1.54374e-13	rs673253;rs2842192;rs2842176;rs58097944;rs12410444;rs549845;rs512579;rs516921;rs656131;rs12119149;rs12069733;rs11210935
4	KDM4A	9682	ENSG00000066135	protein_coding	1	44115829	44171186	0.999994	-1.02943	67	15.13	184	-9	2.32897e-05	BIOS_eQTL_geneLevel:CMC_SVA_cis	+	Yes	IMR90:Mesenchymal_Stem_Cell	1.87587e-13	rs2842176;rs12119149;rs656131;rs516921;rs549845;rs673253;rs12410444;rs58097944;rs11210935;rs783301;rs2842192;rs512579;rs2842192:rs673253;rs58097944:rs673253;rs58097944:rs2842176:rs2842176;rs549845:rs2842176;rs512579:rs2842176
4	ST3GAL3	6487	ENSG00000126091	protein_coding	1	44171495	44396831	0.573989	0.35827	278	16.62	232	7.39582e-18	0	BIOS_eQTL_geneLevel:WHMT:GTEx_v7_Adipose_Subcutaneous:GTEx_v7_Artery_Tibial:GTEx_v7_Heart_Left_Ventricle:GTEx_v7_Muscle_Skeletal:GTEx_v7_Nerve_Tibial:GTEx_v7_Skin_Sun_Exposed_Lower_leg:GTEx_v7_Thyroid	+	No	NA	2.6435e-13	rs12410444;rs783301;rs12119149;rs11210935;rs516921;rs673253;rs58097944;rs2842176;rs549845;rs512579;rs656131
4	ARTN	9048	ENSG00000117407	protein_coding	1	44398992	44402913	0.2931	-0.349064	21	14.11	255	6.86649e-23	7.65687e-18	BIOS_eQTL_geneLevel:GTEx_v7_Adipose_Subcutaneous:GTEx_v7_Artery_Aorta:GTEx_v7_Artery_Tibial:GTEx_v7_Brain_Anterior_cingulate_cortex_BA24:GTEx_v7_Brain_Caudate_basal_ganglia:GTEx_v7_Brain_Cerebellar_Hemisphere:GTEx_v7_Brain_Cerebellum:GTEx_v7_Brain_Cortex:GTEx_v7_Brain_Hippocampus:GTEx_v7_Brain_Putamen_basal_ganglia:GTEx_v7_Brain_Spinal_cord_cervical_c-1:GTEx_v7_Esophagus_Gastroesophageal_Junction…	-	Yes	Aorta:GM12878:hESC:IMR90:Left_Ventricle:Liver:Mesenchymal_Stem_Cell:Mesendoderm:Neural_Progenitor_Cell:Spleen:Trophoblast-like_Cell	1.87587e-13	rs783301;rs11210935;rs549845;rs2842176;rs12119149;rs656131;rs516921;rs12410444;rs2842192;rs512579;rs12410444:rs12119149:rs2842176;rs2842192:rs673253;rs58097944:rs673253;rs58097944:rs2842176:rs2842176;rs549845:rs2842176;rs512579:rs2842176;rs512579:rs783301:rs11210935:rs12119149;rs11210935:rs12069733:rs2842192
4	IPO13	9670	ENSG00000117408	protein_coding	1	44412611	44433694	0.972444	-1.04746	21	12.48	37	1.01659e-06	0.000181589	GTEx_v7_Skin_Not_Sun_Exposed_Suprapubic	+	Yes	Aorta:GM12878:hESC:IMR90:Left_Ventricle:Liver:Mesenchymal_Stem_Cell:Mesendoderm:Neural_Progenitor_Cell:Spleen:Trophoblast-like_Cell	1.87587e-13	rs783301;rs11210935;rs2842176;rs12119149;rs516921;rs12410444:rs12119149:rs2842176;rs2842192:rs673253;rs58097944:rs673253;rs12410444;rs58097944:rs2842176:rs2842176;rs549845:rs2842176;rs549845;rs512579:rs2842176;rs512579:rs783301:rs11210935:rs12119149;rs11210935:rs12069733:rs2842192
4	DPH2	1802	ENSG00000132768	protein_coding	1	44435672	44439041	0.00684675	0.10353	9	8.569	141	8.57054e-12	9.01121e-08	GTEx_v7_Adipose_Subcutaneous:GTEx_v7_Lung:GTEx_v7_Muscle_Skeletal	-	Yes	Aorta:GM12878:hESC:IMR90:Left_Ventricle:Liver:Mesenchymal_Stem_Cell:Mesendoderm:Neural_Progenitor_Cell:Spleen:Trophoblast-like_Cell	1.87587e-13	rs783301;rs11210935;rs12069733;rs12410444:rs12119149:rs2842176;rs2842192:rs673253;rs58097944:rs673253;rs12410444;rs58097944:rs2842176:rs2842176;rs549845:rs2842176;rs549845;rs512579:rs2842176;rs512579:rs783301:rs11210935:rs12119149;rs11210935:rs12069733:rs2842192
4	ATP6V0B	533	ENSG00000117410	protein_coding	1	44440159	44443967	0.927635	-0.400284	9	8.569	143	1.33995e-22	0	BIOS_eQTL_geneLevel:GTEx_v7_Whole_Blood	-	Yes	Aorta:GM12878:hESC:IMR90:Left_Ventricle:Liver:Mesenchymal_Stem_Cell:Mesendoderm:Neural_Progenitor_Cell:Spleen:Trophoblast-like_Cell	1.87587e-13	rs11210935;rs783301;rs12119149;rs12410444;rs516921;rs12410444:rs12119149:rs2842176;rs2842192:rs673253;rs58097944:rs673253;rs58097944:rs2842176:rs2842176;rs549845:rs2842176;rs549845;rs512579:rs2842176;rs512579:rs783301:rs11210935:rs12119149;rs11210935:rs12069733:rs2842192
4	B4GALT2	8704	ENSG00000117411	protein_coding	1	44444615	44456840	0.295417	-0.0492133	9	8.569	51	8.26272e-06	0.012433	GTEx_v7_Muscle_Skeletal	+	Yes	IMR90:Mesenchymal_Stem_Cell	2.89078e-13	rs783301;rs11210935;rs12119149;rs516921;rs12410444:rs12119149
4	CCDC24	149473	ENSG00000159214	protein_coding	1	44457031	44462200	2.01106e-08	-0.436775	3	1.422	232	2.08267e-137	0	BIOS_eQTL_geneLevel:GTEx_v7_Whole_Blood:GTEx_v7_Thyroid	-	Yes	IMR90:Mesenchymal_Stem_Cell	2.89078e-13	rs783301;rs12410444;rs12119149;rs11210935;rs516921;rs2842176;rs656131;rs12410444:rs12119149
4	SLC6A9	6536	ENSG00000196517	protein_coding	1	44457172	44497139	0.044253	-0.177976	3	1.422	214	2.08267e-137	0	BIOS_eQTL_geneLevel	-	Yes	hESC:IMR90:Mesenchymal_Stem_Cell:Mesendoderm:Trophoblast-like_Cell	2.89078e-13	rs783301;rs12410444;rs12119149;rs11210935;rs516921;rs12410444:rs12119149:rs783301:rs11210935
4	TMEM53	79639	ENSG00000126106	protein_coding	1	45100910	45140227	0.0389752	0.353321	0	0	0	NA	NA	NA	NA	Yes	Mesenchymal_Stem_Cell	5.07004e-10	rs783301:rs11210935:rs12119149;rs11210935
4	C1orf228	339541	ENSG00000198520	protein_coding	1	45140364	45191263	NA	-0.536447	0	0	0	NA	NA	NA	NA	Yes	Mesenchymal_Stem_Cell	5.07004e-10	rs783301:rs11210935:rs12119149;rs11210935
4	PLK3	1263	ENSG00000173846	protein_coding	1	45265897	45271662	6.24924e-05	-0.526966	0	0	11	1.74262e-05	0.0223181	GTEx_v7_Esophagus_Muscularis	+	No	NA	NA	rs11210935;rs12119149
5	DAB1	1600	ENSG00000173406	protein_coding	1	57460451	59012406	0.981409	-0.32808	20	17.63	0	NA	NA	NA	NA	Yes	Mesenchymal_Stem_Cell:Mesendoderm	3.1789e-09	rs264038
5	OMA1	115209	ENSG00000162600	protein_coding	1	58881056	59012474	3.51133e-09	0.483706	0	0	0	NA	NA	NA	NA	Yes	Mesenchymal_Stem_Cell:Mesendoderm	2.31635e-07	rs264038
5	HOOK1	51361	ENSG00000134709	protein_coding	1	60280458	60342050	4.1567e-05	-0.0627975	0	0	0	NA	NA	NA	NA	Yes	Mesendoderm	2.31635e-07	rs264038
6	ROR1	4919	ENSG00000185483	protein_coding	1	64239693	64647181	0.906689	-0.819199	0	0	0	NA	NA	NA	NA	Yes	IMR90	1.43413e-05	rs72669450
6	RAVER2	55225	ENSG00000162437	protein_coding	1	65210778	65298915	1.85996e-06	-0.746777	0	0	0	NA	NA	NA	NA	Yes	Mesenchymal_Stem_Cell:Mesendoderm	1.43413e-05	rs72669450
6	JAK1	3716	ENSG00000162434	protein_coding	1	65298912	65432187	0.99591	-0.642049	0	0	0	NA	NA	NA	NA	Yes	IMR90	1.43413e-05	rs72669450
6	AK4	205	ENSG00000162433	protein_coding	1	65613232	65697828	0.236133	-0.422099	0	0	0	NA	NA	NA	NA	Yes	Mesendoderm	1.43413e-05	rs72669450
6	LEPR	3953	ENSG00000116678	protein_coding	1	65886248	66107242	0.999805	0.927492	0	0	0	NA	NA	NA	NA	Yes	IMR90	1.43413e-05	rs72669450
6	LEPROT	54741	ENSG00000213625	protein_coding	1	65886270	65901690	0.0947894	1.26654	0	0	0	NA	NA	NA	NA	Yes	IMR90	1.43413e-05	rs72669450
6	PDE4B	5142	ENSG00000184588	protein_coding	1	66258197	66840259	0.709079	-0.830512	0	0	0	NA	NA	NA	NA	Yes	hESC:Mesendoderm	1.43413e-05	rs72669450
6	SGIP1	84251	ENSG00000118473	protein_coding	1	66999066	67213982	0.999651	-0.315319	10	14.1	10	1.17567e-18	0	BIOS_eQTL_geneLevel:GTEx_v7_Adipose_Subcutaneous:GTEx_v7_Artery_Aorta:GTEx_v7_Brain_Cerebellum:GTEx_v7_Esophagus_Mucosa:GTEx_v7_Lung:GTEx_v7_Muscle_Skeletal:GTEx_v7_Pituitary:GTEx_v7_Testis:GTEx_v7_Thyroid	-	Yes	hESC:IMR90:Mesenchymal_Stem_Cell:Mesendoderm:Trophoblast-like_Cell	2.13149e-08	rs72669450
6	AL139147.1	NA	ENSG00000248458	protein_coding	1	67131547	67142710	NA	NA	1	0.388	1	4.60539e-05	0.0270567	BIOS_eQTL_geneLevel	+	No	NA	9.05024e-08	rs72669450
6	TCTEX1D1	200132	ENSG00000152760	protein_coding	1	67218142	67244470	0.00642468	-0.383983	1	2.022	0	NA	NA	NA	NA	Yes	hESC:IMR90:Left_Ventricle:Mesenchymal_Stem_Cell:Mesendoderm:Trophoblast-like_Cell	1.04615e-07	rs72669450
6	SLC35D1	23169	ENSG00000116704	protein_coding	1	67465015	67519782	0.0018542	-1.06354	0	0	0	NA	NA	NA	NA	Yes	Mesendoderm	1.43413e-05	rs72669450
6	GADD45A	1647	ENSG00000116717	protein_coding	1	68150744	68154021	0.109848	-0.56766	0	0	0	NA	NA	NA	NA	Yes	IMR90:Mesenchymal_Stem_Cell:Mesendoderm	1.43413e-05	rs72669450
6	WLS	79971	ENSG00000116729	protein_coding	1	68564142	68698803	0.344541	-0.166008	0	0	0	NA	NA	NA	NA	Yes	hESC:IMR90	1.43413e-05	rs72669450
6	LRRC7	57554	ENSG00000033122	protein_coding	1	70034081	70617628	0.999999	-0.194368	0	0	0	NA	NA	NA	NA	Yes	hESC	1.43413e-05	rs72669450
7	CTH	1491	ENSG00000116761	protein_coding	1	70876901	70905534	4.08793e-05	0.0998082	0	0	0	NA	NA	NA	NA	Yes	Mesenchymal_Stem_Cell	1.20793e-08	rs11209928:rs1620977
7	PTGER3	5733	ENSG00000050628	protein_coding	1	71318036	71513491	0.787643	0.387856	0	0	0	NA	NA	NA	NA	Yes	hESC:IMR90:Mesenchymal_Stem_Cell	1.20793e-08	rs11209928:rs1620977
7	ZRANB2	9406	ENSG00000132485	protein_coding	1	71528974	71546980	0.992881	-1.31738	0	0	0	NA	NA	NA	NA	Yes	Aorta:hESC:IMR90:Liver:Mesenchymal_Stem_Cell:Mesendoderm:Neural_Progenitor_Cell:Trophoblast-like_Cell	1.20793e-08	rs11209928:rs1620977:rs77159347
7	NEGR1	257194	ENSG00000172260	protein_coding	1	71861623	72748417	0.951349	-1.71358	141	17.98	55	2.72929e-54	0	xQTLServer_eQTLs:BIOS_eQTL_geneLevel:GTEx_v7_Whole_Blood:GTEx_v7_Brain_Cerebellum	+	Yes	Aorta:hESC:IMR90:Left_Ventricle:Liver:Mesenchymal_Stem_Cell:Mesendoderm:Right_Ventricle:Trophoblast-like_Cell	2.54105e-13	rs1620977;rs11209928;rs34305371;rs1157072;rs11209928:rs1620977:rs77159347
7	LRRIQ3	127255	ENSG00000162620	protein_coding	1	74491699	74663871	3.22227e-15	0.127525	0	0	0	NA	NA	NA	NA	Yes	IMR90:Mesenchymal_Stem_Cell	1.20793e-08	rs11209928:rs1620977
7	FPGT	8790	ENSG00000254685	protein_coding	1	74663896	74699770	5.97096e-08	0.779915	0	0	0	NA	NA	NA	NA	Yes	IMR90:Mesenchymal_Stem_Cell	1.20793e-08	rs11209928:rs1620977
7	FPGT-TNNI3K	100526835	ENSG00000259030	protein_coding	1	74663919	75009666	1.84158e-38	0.110264	0	0	91	2.25462e-05	0.00815291	HIPP	NA	Yes	IMR90:Mesenchymal_Stem_Cell	1.20793e-08	rs77159347;rs11209928:rs1620977
7	TNNI3K	51086	ENSG00000116783	protein_coding	1	74663947	75010112	1.80292e-38	0.231252	0	0	91	2.25462e-05	0.00815291	HIPP	NA	Yes	IMR90:Mesenchymal_Stem_Cell	1.20793e-08	rs77159347;rs11209928:rs1620977
7	CRYZ	1429	ENSG00000116791	protein_coding	1	75171170	75199092	1.14334e-14	0.982332	0	0	0	NA	NA	NA	NA	Yes	IMR90:Mesenchymal_Stem_Cell:Mesendoderm	1.20793e-08	rs11209928:rs1620977
7	TYW3	127253	ENSG00000162623	protein_coding	1	75198836	75232362	0.431872	0.69243	0	0	0	NA	NA	NA	NA	Yes	IMR90:Mesenchymal_Stem_Cell:Mesendoderm	1.20793e-08	rs11209928:rs1620977
7	LHX8	431707	ENSG00000162624	protein_coding	1	75594119	75627218	0.663323	-0.679266	0	0	0	NA	NA	NA	NA	Yes	IMR90:Mesenchymal_Stem_Cell	1.20793e-08	rs11209928:rs1620977
8	RABGGTB	5876	ENSG00000137955	protein_coding	1	76251879	76260764	0.449469	0.311086	0	0	0	NA	NA	NA	NA	Yes	Mesendoderm:Neural_Progenitor_Cell	0.000699066	rs12754946
8	ST6GALNAC3	256435	ENSG00000184005	protein_coding	1	76540404	77100286	0.178472	4.22506	0	0	0	NA	NA	NA	NA	Yes	hESC:IMR90:Mesenchymal_Stem_Cell:Mesendoderm:Trophoblast-like_Cell	0.000699066	rs12754946
8	ST6GALNAC5	81849	ENSG00000117069	protein_coding	1	77333126	77531396	0.852521	-0.154308	0	0	0	NA	NA	NA	NA	Yes	hESC:IMR90:Mesendoderm	0.000699066	rs12754946
8	PIGK	10026	ENSG00000142892	protein_coding	1	77554675	77685115	0.000544788	-0.578442	0	0	0	NA	NA	NA	NA	Yes	IMR90:Mesenchymal_Stem_Cell:Mesendoderm:Trophoblast-like_Cell	0.000699066	rs12754946
8	AK5	26289	ENSG00000154027	protein_coding	1	77747736	78025651	0.139499	1.00096	3	4.438	12	-9	0	xQTLServer_eQTLs:BIOS_eQTL_geneLevel:CMC_SVA_cis:CMC_NoSVA_cis	+	Yes	IMR90:Mesenchymal_Stem_Cell:Mesendoderm	4.72654e-08	rs12754946
8	ZZZ3	26009	ENSG00000036549	protein_coding	1	78028101	78149104	0.99973	-1.2695	6	5.968	6	1.10264e-05	0.00753732	BIOS_eQTL_geneLevel	-	Yes	IMR90:Mesenchymal_Stem_Cell	0.00028405	rs12754946
8	USP33	23032	ENSG00000077254	protein_coding	1	78161672	78225537	0.996117	-1.27963	2	2.581	11	4.70511e-12	0	BIOS_eQTL_geneLevel	+	No	NA	NA	rs12754946
8	FAM73A	374986	ENSG00000180488	protein_coding	1	78245309	78344106	0.000750459	-1.12138	4	3.833	0	NA	NA	NA	NA	No	NA	2.65358e-05	rs12754946
8	NEXN	91624	ENSG00000162614	protein_coding	1	78354198	78409580	3.66202e-06	-0.0185124	1	1.744	4	2.83237e-12	0	BIOS_eQTL_geneLevel	-	No	NA	0.000100045	rs12754946
8	FUBP1	8880	ENSG00000162613	protein_coding	1	78409740	78444794	0.999973	-0.154783	0	0	10	1.0624e-06	3.6704e-10	GTEx_v7_Nerve_Tibial:GTEx_v7_Skin_Sun_Exposed_Lower_leg	+	No	NA	NA	rs12754946
8	DNAJB4	11080	ENSG00000162616	protein_coding	1	78444859	78483648	0.840408	-0.733275	0	0	3	1.11703e-10	0	BIOS_eQTL_geneLevel	+	No	NA	NA	rs12754946
9	BARHL2	343472	ENSG00000143032	protein_coding	1	91177096	91182794	0.222345	0.135583	4	13.26	0	NA	NA	NA	NA	Yes	hESC:IMR90:Mesenchymal_Stem_Cell:Mesendoderm	2.38835e-15	rs12089815;rs12122664;rs4146669
9	ZNF644	84146	ENSG00000122482	protein_coding	1	91380859	91487829	0.997329	-0.759861	0	0	0	NA	NA	NA	NA	Yes	hESC:IMR90:Left_Ventricle:Mesenchymal_Stem_Cell:Mesendoderm:Trophoblast-like_Cell	9.99982e-13	rs12089815;rs12122664:rs12089815;rs4146669:rs12089815:rs12122664
9	CDC7	8317	ENSG00000097046	protein_coding	1	91966408	91991321	0.352414	-0.37379	0	0	0	NA	NA	NA	NA	Yes	hESC:Mesendoderm	9.99982e-13	rs12089815;rs12122664:rs12089815;rs4146669:rs12089815:rs12122664
9	GFI1	2672	ENSG00000162676	protein_coding	1	92940319	92952433	0.0296286	0.133899	0	0	0	NA	NA	NA	NA	Yes	hESC	9.99982e-13	rs12089815;rs12122664:rs12089815;rs4146669:rs12089815
11	CNN3	1266	ENSG00000117519	protein_coding	1	95362507	95392834	0.864371	NA	0	0	0	NA	NA	NA	NA	Yes	IMR90:Mesendoderm	6.41953e-10	rs76586805:rs4506495
11	ALG14	199857	ENSG00000172339	protein_coding	1	95439963	95538501	0.000832661	0.123736	0	0	0	NA	NA	NA	NA	Yes	hESC:IMR90:Left_Ventricle:Mesenchymal_Stem_Cell:Mesendoderm	6.41953e-10	rs76586805:rs4506495
10:11:00	RWDD3	25950	ENSG00000122481	protein_coding	1	95699711	95712781	1.52123e-06	NA	0	0	0	NA	NA	NA	NA	Yes	hESC:Hippocampus:IMR90:Liver:Mesenchymal_Stem_Cell:Mesendoderm:Trophoblast-like_Cell	1.82485e-12	rs6690195:rs76586805:rs4506495:rs4506495;rs76586805:rs17381294
10:11:00	PTBP2	58155	ENSG00000117569	protein_coding	1	97187221	97289294	0.992693	-0.165757	0	0	0	NA	NA	NA	NA	Yes	hESC:IMR90:Left_Ventricle:Mesenchymal_Stem_Cell:Mesendoderm	1.82485e-12	rs4506495:rs76586805:rs4506495;rs76586805:rs17381294:rs6690195
10:11:00	DPYD	1806	ENSG00000188641	protein_coding	1	97543299	98386605	4.18972e-09	0.587602	25	13.98	157	7.55624e-08	2.187e-06	GTEx_v7_Breast_Mammary_Tissue:GTEx_v7_Esophagus_Mucosa:GTEx_v7_Cells_Transformed_fibroblasts:GTEx_v7_Skin_Not_Sun_Exposed_Suprapubic	-	Yes	Aorta:GM12878:hESC:Hippocampus:IMR90:Left_Ventricle:Liver:Mesenchymal_Stem_Cell:Mesendoderm:Neural_Progenitor_Cell:Trophoblast-like_Cell	1.82485e-12	rs76586805;rs4506495;rs17381294;rs4506495:rs76586805:rs6690195:rs17381294
10:11:00	SNX7	51375	ENSG00000162627	protein_coding	1	99127236	99226056	0.0288389	NA	0	0	0	NA	NA	NA	NA	Yes	Aorta:hESC:IMR90:Left_Ventricle:Mesenchymal_Stem_Cell:Mesendoderm	1.82485e-12	rs4506495:rs6690195:rs76586805:rs4506495;rs76586805:rs17381294
11	LPPR5	163404	ENSG00000117598	protein_coding	1	99355806	99470588	0.959898	NA	0	0	0	NA	NA	NA	NA	Yes	hESC:IMR90:Mesenchymal_Stem_Cell:Mesendoderm	5.28778e-09	rs4506495:rs76586805:rs17381294
11	LPPR4	9890	ENSG00000117600	protein_coding	1	99729509	99775146	0.972616	NA	0	0	0	NA	NA	NA	NA	Yes	Mesenchymal_Stem_Cell	5.28778e-09	rs4506495
11	PALMD	54873	ENSG00000099260	protein_coding	1	100111499	100160097	0.036952	-0.712351	0	0	0	NA	NA	NA	NA	Yes	IMR90:Mesendoderm	5.28778e-09	rs4506495
11	SASS6	163786	ENSG00000156876	protein_coding	1	100549119	100598511	4.9988e-05	-0.095647	0	0	0	NA	NA	NA	NA	Yes	IMR90	5.28778e-09	rs4506495
11	TRMT13	54482	ENSG00000122435	protein_coding	1	100598706	100616053	2.92966e-05	-0.527541	0	0	0	NA	NA	NA	NA	Yes	IMR90	5.28778e-09	rs4506495
11	VCAM1	7412	ENSG00000162692	protein_coding	1	101185298	101204601	0.781503	-0.0256628	0	0	0	NA	NA	NA	NA	Yes	IMR90	2.53212e-07	rs17381294
11	AC093157.1	NA	ENSG00000269175	protein_coding	1	101455761	101457653	NA	NA	0	0	0	NA	NA	NA	NA	Yes	IMR90:Left_Ventricle	5.28778e-09	rs4506495:rs17381294
12	SEMA4A	64218	ENSG00000196189	protein_coding	1	156117157	156147543	0.615372	-0.205497	0	0	3	4.67482e-07	0.000337115	BIOS_eQTL_geneLevel	-	No	NA	NA	rs11548200
12	SLC25A44	9673	ENSG00000160785	protein_coding	1	156163880	156182587	0.247811	0.0313417	0	0	3	7.15716e-05	0.0399489	BIOS_eQTL_geneLevel	+	No	NA	NA	rs11548200
12	PMF1-BGLAP	100527963	ENSG00000260238	protein_coding	1	156182773	156213123	1.71367e-05	-0.193897	1	3.011	0	NA	NA	NA	NA	No	NA	2.08693e-09	rs11548200
12	BGLAP	632	ENSG00000242252	protein_coding	1	156211753	156213112	1.75722e-05	-0.0686447	1	3.011	3	6.49708e-06	1.6459e-13	GTEx_v7_Artery_Tibial:GTEx_v7_Esophagus_Muscularis:GTEx_v7_Heart_Atrial_Appendage:GTEx_v7_Muscle_Skeletal:GTEx_v7_Cells_Transformed_fibroblasts	+	No	NA	2.08693e-09	rs11548200
12	PAQR6	79957	ENSG00000160781	protein_coding	1	156213206	156217881	0.000721604	-0.290453	1	3.011	3	1.69676e-40	0	BIOS_eQTL_geneLevel:GTEx_v7_Esophagus_Mucosa	+	No	NA	2.08693e-09	rs11548200
12	SMG5	23381	ENSG00000198952	protein_coding	1	156219015	156252620	0.99818	-0.601125	1	3.011	3	1.40494e-29	0	BIOS_eQTL_geneLevel	+	No	NA	2.08693e-09	rs11548200
12	TMEM79	84283	ENSG00000163472	protein_coding	1	156252726	156262976	3.49884e-07	-0.533254	0	0	3	3.93266e-29	0	BIOS_eQTL_geneLevel:GTEx_v7_Skin_Not_Sun_Exposed_Suprapubic	+	No	NA	NA	rs11548200
12	C1orf85	112770	ENSG00000198715	protein_coding	1	156259880	156265463	4.6871e-08	0.200004	0	0	3	3.93266e-29	0	BIOS_eQTL_geneLevel:GTEx_v7_Liver	+	No	NA	NA	rs11548200
12	CCT3	7203	ENSG00000163468	protein_coding	1	156278759	156337664	0.998745	-0.354172	2	23.9	3	1.55785e-10	0	BIOS_eQTL_geneLevel:GTEx_v7_Artery_Aorta:GTEx_v7_Skin_Sun_Exposed_Lower_leg	-	No	NA	6.97331e-10	rs11548200
12	TSACC	128229	ENSG00000163467	protein_coding	1	156307105	156316786	0.0697917	-0.0973822	1	1.657	0	NA	NA	NA	NA	No	NA	9.33566e-10	rs11548200
13	PAPPA2	60676	ENSG00000116183	protein_coding	1	176432307	176814735	0.00125005	0.692747	0	0	0	NA	NA	NA	NA	Yes	Mesenchymal_Stem_Cell	0.000206674	rs6678546
13	FAM20B	9917	ENSG00000116199	protein_coding	1	178994939	179045697	0.285814	2.26297	0	0	24	4.82866e-06	1.37214e-18	GTEx_v7_Nerve_Tibial	-	No	NA	NA	rs6678546
13	TOR3A	64222	ENSG00000186283	protein_coding	1	179050512	179067158	2.47194e-08	0.252513	0	0	147	3.7353e-06	7.16141e-16	GTEx_v7_Whole_Blood:GTEx_v7_Skin_Sun_Exposed_Lower_leg	+	No	NA	NA	rs6678546
13	ABL2	27	ENSG00000143322	protein_coding	1	179068462	179198819	0.00970258	-0.540162	0	0	205	1.05143e-10	2.71595e-09	GTEx_v7_Whole_Blood	+	No	NA	NA	rs6678546
13	SOAT1	6646	ENSG00000057252	protein_coding	1	179262925	179327815	1.665e-05	1.74436	4	6.348	265	-9	0	BIOS_eQTL_geneLevel:CMC_SVA_cis:CMC_NoSVA_cis:GTEx_v7_Adrenal_Gland:GTEx_v7_Whole_Blood:GTEx_v7_Testis	-	No	NA	0.00237889	rs6678546
13	AXDND1	126859	ENSG00000162779	protein_coding	1	179334855	179523870	1.80353e-15	0.97084	271	18.89	264	4.78256e-26	0	BIOS_eQTL_geneLevel:GTEx_v7_Breast_Mammary_Tissue:GTEx_v7_Colon_Transverse:GTEx_v7_Lung:GTEx_v7_Nerve_Tibial:GTEx_v7_Ovary:GTEx_v7_Pituitary:GTEx_v7_Prostate:GTEx_v7_Cells_Transformed_fibroblasts:GTEx_v7_Skin_Not_Sun_Exposed_Suprapubic:GTEx_v7_Skin_Sun_Exposed_Lower_leg:GTEx_v7_Testis:GTEx_v7_Thyroid	+	No	NA	1.13054e-08	rs6678546
13	AL160286.1	NA	ENSG00000269064	protein_coding	1	179443716	179457805	NA	NA	130	12.77	0	NA	NA	NA	NA	No	NA	1.13054e-08	rs6678546
13	NPHS2	7827	ENSG00000116218	protein_coding	1	179519674	179545087	0.00896414	0.52971	14	7.006	4	1.88736e-05	2.0062e-06	GTEx_v7_Colon_Transverse	-	No	NA	1.46488e-05	rs6678546
13	TDRD5	163589	ENSG00000162782	protein_coding	1	179560748	179660407	0.975819	-0.680997	3	3.907	266	-9	1.38178e-65	FCTX:HIPP:TCTX:THAL:aveALL:CMC_SVA_cis:CMC_NoSVA_cis:GTEx_v7_Adipose_Subcutaneous:GTEx_v7_Adipose_Visceral_Omentum:GTEx_v7_Adrenal_Gland:GTEx_v7_Artery_Aorta:GTEx_v7_Artery_Coronary:GTEx_v7_Artery_Tibial:GTEx_v7_Brain_Anterior_cingulate_cortex_BA24:GTEx_v7_Brain_Cerebellar_Hemisphere:GTEx_v7_Brain_Cerebellum:GTEx_v7_Brain_Cortex:GTEx_v7_Brain_Frontal_Cortex_BA9:GTEx_v7_Brain_Hippocampus:GTEx_v7_B…	+	No	NA	2.37041e-05	rs6678546
13	FAM163A	148753	ENSG00000143340	protein_coding	1	179712298	179785333	0.579851	-0.258215	0	0	5	1.9798e-05	0.026003	GTEx_v7_Spleen	-	No	NA	NA	rs6678546
14	ADIPOR1	51094	ENSG00000159346	protein_coding	1	202909951	202927700	0.592754	0.442287	0	0	0	NA	NA	NA	NA	Yes	Left_Ventricle:Mesenchymal_Stem_Cell	1.39453e-11	rs11588857;rs11240748;rs1008833
14	CYB5R1	51706	ENSG00000159348	protein_coding	1	202930997	202936408	9.32777e-09	NA	0	0	0	NA	NA	NA	NA	Yes	Left_Ventricle:Mesenchymal_Stem_Cell	1.39453e-11	rs11588857;rs11240748;rs1008833
14	ZC3H11A	9877	ENSG00000058673	protein_coding	1	203764782	203823252	0.997152	0.425279	0	0	0	NA	NA	NA	NA	Yes	hESC:Left_Ventricle:Mesenchymal_Stem_Cell	1.39453e-11	rs11588857;rs11240748;rs1008833:rs11588857;rs11240748:rs1008833
14	ZBED6	100381270	ENSG00000257315	protein_coding	1	203765437	203769686	NA	-0.191083	0	0	0	NA	NA	NA	NA	Yes	hESC:Left_Ventricle:Mesenchymal_Stem_Cell	1.39453e-11	rs11588857;rs11240748;rs1008833:rs11588857;rs11240748:rs1008833
14	SNRPE	6635	ENSG00000182004	protein_coding	1	203830731	203839678	0.891457	0.359885	0	0	0	NA	NA	NA	NA	Yes	GM12878:hESC:IMR90:Left_Ventricle:Mesenchymal_Stem_Cell:Mesendoderm:Trophoblast-like_Cell	1.39453e-11	rs11588857;rs11240748:rs11588857;rs11240748;rs1008833:rs1008833
14	ETNK2	55224	ENSG00000143845	protein_coding	1	204100190	204121307	0.00711885	-0.77104	0	0	0	NA	NA	NA	NA	Yes	hESC:IMR90:Left_Ventricle:Mesenchymal_Stem_Cell:Mesendoderm:Trophoblast-like_Cell	1.39453e-11	rs1008833:rs11588857;rs11240748
14	GOLT1A	127845	ENSG00000174567	protein_coding	1	204167288	204183220	0.0387579	-0.257874	0	0	4	1.07039e-05	0.0207493	GTEx_v7_Muscle_Skeletal	-	Yes	hESC:IMR90:Mesenchymal_Stem_Cell:Mesendoderm:Trophoblast-like_Cell	1.39453e-11	rs1008833;rs1008833:rs11588857;rs11240748
14	PLEKHA6	22874	ENSG00000143850	protein_coding	1	204187979	204346793	0.981969	0.452694	0	0	0	NA	NA	NA	NA	Yes	hESC:IMR90:Mesenchymal_Stem_Cell:Mesendoderm:Trophoblast-like_Cell	1.39453e-11	rs11588857;rs11240748;rs1008833:rs1008833
14	PPP1R15B	84919	ENSG00000158615	protein_coding	1	204372515	204380919	0.161224	-1.1681	0	0	4	9.97106e-06	0.00687078	BIOS_eQTL_geneLevel	-	Yes	GM12878:hESC:Hippocampus:IMR90:Left_Ventricle:Liver:Mesenchymal_Stem_Cell:Mesendoderm:Spleen:Trophoblast-like_Cell	1.39453e-11	rs11808748;rs1008833:rs11588857;rs11240748
14	PIK3C2B	5287	ENSG00000133056	protein_coding	1	204391756	204463852	0.976238	-0.577326	77	16.32	102	4.62929e-17	1.11915e-12	GTEx_v7_Esophagus_Mucosa:GTEx_v7_Muscle_Skeletal:GTEx_v7_Skin_Sun_Exposed_Lower_leg:GTEx_v7_Stomach	+	Yes	Aorta:Bladder:Dorsolateral_Prefrontal_Cortex:GM12878:hESC:Hippocampus:IMR90:Left_Ventricle:Liver:Lung:Mesenchymal_Stem_Cell:Mesendoderm:Neural_Progenitor_Cell:Pancreas:Right_Ventricle:Spleen:Trophoblast-like_Cell	1.39453e-11	rs1008833;rs11808748;rs11588857;rs11240748;rs1008833:rs11588857;rs11240748:rs11588857
14	MDM4	4194	ENSG00000198625	protein_coding	1	204485511	204542871	0.99857	-0.217586	17	14.89	61	1.52057e-12	0	BIOS_eQTL_geneLevel:GTEx_v7_Whole_Blood	-	Yes	GM12878:hESC:IMR90:Left_Ventricle:Mesenchymal_Stem_Cell:Mesendoderm:Pancreas:Trophoblast-like_Cell	5.15499e-13	rs11588857;rs11240748;rs1008833;rs11808748;rs1008833:rs11588857
14	LRRN2	10446	ENSG00000170382	protein_coding	1	204586298	204654861	0.220781	-0.372142	21	16.9	48	6.3709e-08	7.35954e-21	BIOS_eQTL_geneLevel:GTEx_v7_Esophagus_Muscularis:GTEx_v7_Thyroid	-	Yes	GM12878:hESC:IMR90:Mesenchymal_Stem_Cell:Mesendoderm:Trophoblast-like_Cell	3.91236e-17	rs11588857;rs11240748;rs61817490;rs1008833;rs11240748:rs11588857
14	NFASC	23114	ENSG00000163531	protein_coding	1	204797779	204991950	0.998763	-0.694459	0	0	0	NA	NA	NA	NA	Yes	Aorta:Dorsolateral_Prefrontal_Cortex:GM12878:hESC:IMR90:Left_Ventricle:Liver:Mesenchymal_Stem_Cell:Mesendoderm:Neural_Progenitor_Cell:Spleen:Trophoblast-like_Cell	9.99133e-16	rs11588857;rs11240748:rs11588857;rs11240748;rs1008833:rs1008833:rs11588857
14	RBBP5	5929	ENSG00000117222	protein_coding	1	205055270	205091143	0.995054	0.00266073	0	0	0	NA	NA	NA	NA	Yes	hESC:Mesenchymal_Stem_Cell	1.51947e-11	rs11588857;rs11240748:rs11588857;rs11240748;rs1008833
14	NUAK2	81788	ENSG00000163545	protein_coding	1	205271187	205290883	3.1843e-05	0.18773	0	0	0	NA	NA	NA	NA	Yes	IMR90	1.39453e-11	rs11588857;rs11240748;rs1008833
14	KLHDC8A	55220	ENSG00000162873	protein_coding	1	205305220	205326218	1.59128e-05	0.123491	0	0	8	1.74486e-05	0.0366568	GTEx_v7_Artery_Aorta	-	No	NA	NA	rs11588857;rs11240748;rs1008833
15	IRF6	3664	ENSG00000117595	protein_coding	1	209959036	209979465	0.975119	1.21214	0	0	0	NA	NA	NA	NA	Yes	hESC	1.29681e-08	rs3738200
15	DIEXF	27042	ENSG00000117597	protein_coding	1	210001352	210030910	0.0492349	2.01449	0	0	0	NA	NA	NA	NA	Yes	GM12878:hESC:IMR90:Mesenchymal_Stem_Cell:Mesendoderm:Trophoblast-like_Cell	2.87631e-10	rs3738200
15	SERTAD4	56256	ENSG00000082497	protein_coding	1	210406144	210419976	0.641279	-0.0567872	0	0	0	NA	NA	NA	NA	Yes	hESC:IMR90:Mesenchymal_Stem_Cell:Mesendoderm	2.87631e-10	rs3738200
15	RCOR3	55758	ENSG00000117625	protein_coding	1	211431719	211489727	0.672008	NA	24	15.62	1	3.19085e-05	0.0194228	BIOS_eQTL_geneLevel	-	No	NA	1.63273e-08	rs3738200
15	TRAF5	7188	ENSG00000082512	protein_coding	1	211499957	211548288	8.82904e-06	-0.288949	20	16.71	60	1.75099e-07	0.000104367	BIOS_eQTL_geneLevel	-	Yes	hESC:IMR90:Mesenchymal_Stem_Cell:Mesendoderm	2.13105e-10	rs3738200
15	SLC30A1	7779	ENSG00000170385	protein_coding	1	211744910	211752084	0.913544	-0.514022	0	0	0	NA	NA	NA	NA	Yes	Mesenchymal_Stem_Cell	1.29681e-08	rs3738200
15	NEK2	4751	ENSG00000117650	protein_coding	1	211836114	211848960	8.72368e-07	-0.638202	0	0	0	NA	NA	NA	NA	Yes	GM12878:hESC:IMR90:Mesenchymal_Stem_Cell:Mesendoderm:Trophoblast-like_Cell	2.87631e-10	rs3738200
15	NSL1	25936	ENSG00000117697	protein_coding	1	212899495	212965124	0.0431559	-0.0187106	0	0	0	NA	NA	NA	NA	Yes	IMR90	1.29681e-08	rs3738200
15	TATDN3	128387	ENSG00000203705	protein_coding	1	212965170	212989968	4.6205e-05	0.392764	0	0	0	NA	NA	NA	NA	Yes	IMR90	1.29681e-08	rs3738200
16	TARBP1	6894	ENSG00000059588	protein_coding	1	234527059	234614849	5.69518e-16	0.44031	0	0	0	NA	NA	NA	NA	Yes	GM12878	9.86291e-06	rs6429082
16	IRF2BP2	359948	ENSG00000168264	protein_coding	1	234740015	234745271	0.470291	-0.545563	0	0	0	NA	NA	NA	NA	Yes	IMR90	9.86291e-06	rs6429082
16	TOMM20	9804	ENSG00000173726	protein_coding	1	235272651	235292251	0.577781	-1.79497	0	0	0	NA	NA	NA	NA	Yes	IMR90:Mesenchymal_Stem_Cell	9.86291e-06	rs6429082
16	RBM34	23029	ENSG00000188739	protein_coding	1	235294498	235324772	7.94649e-09	-0.245374	0	0	0	NA	NA	NA	NA	Yes	Mesenchymal_Stem_Cell	9.86291e-06	rs6429082
16	GGPS1	9453	ENSG00000152904	protein_coding	1	235490665	235507847	0.66663	0.869877	0	0	40	-9	1.18617e-05	BIOS_eQTL_geneLevel:CMC_SVA_cis:CMC_NoSVA_cis	-	No	NA	NA	rs6429082
16	TBCE	6905	ENSG00000116957	protein_coding	1	235530675	235612283	6.28707e-07	-0.091722	44	6.252	41	1.25534e-76	0	BIOS_eQTL_geneLevel:GTEx_v7_Adipose_Subcutaneous:GTEx_v7_Adipose_Visceral_Omentum:GTEx_v7_Adrenal_Gland:GTEx_v7_Cells_EBV-transformed_lymphocytes:GTEx_v7_Whole_Blood:GTEx_v7_Breast_Mammary_Tissue:GTEx_v7_Colon_Transverse:GTEx_v7_Esophagus_Mucosa:GTEx_v7_Esophagus_Muscularis:GTEx_v7_Heart_Atrial_Appendage:GTEx_v7_Liver:GTEx_v7_Lung:GTEx_v7_Muscle_Skeletal:GTEx_v7_Nerve_Tibial:GTEx_v7_Cells_Transfo…	-	No	NA	8.37906e-10	rs6429082
16	B3GALNT2	148789	ENSG00000162885	protein_coding	1	235613238	235667781	4.87049e-06	NA	16	2.723	41	-9	0	BIOS_eQTL_geneLevel:WHMT:CMC_SVA_cis:CMC_NoSVA_cis:GTEx_v7_Adipose_Subcutaneous:GTEx_v7_Adipose_Visceral_Omentum:GTEx_v7_Whole_Blood:GTEx_v7_Breast_Mammary_Tissue:GTEx_v7_Heart_Atrial_Appendage:GTEx_v7_Lung:GTEx_v7_Nerve_Tibial:GTEx_v7_Cells_Transformed_fibroblasts:GTEx_v7_Thyroid	-	No	NA	4.54343e-09	rs6429082
16	GNG4	2786	ENSG00000168243	protein_coding	1	235710987	235814054	0.158456	1.25407	0	0	1	1.22921e-05	0.0226528	WHMT	NA	No	NA	NA	rs6429082
16	GPR137B	7107	ENSG00000077585	protein_coding	1	236305832	236385165	0.00025303	NA	0	0	2	-9	0.049	CMC_SVA_cis	-	No	NA	NA	rs6429082
17	PDIA6	10130	ENSG00000143870	protein_coding	2	10923517	10978103	0.120591	NA	8	14.73	0	NA	NA	NA	NA	No	NA	2.52683e-10	rs77966298
17	AC092687.4	NA	ENSG00000232056	protein_coding	2	10987703	10995081	NA	NA	10	5.848	0	NA	NA	NA	NA	No	NA	2.52683e-10	rs77966298
17	KCNF1	3754	ENSG00000162975	protein_coding	2	11052063	11054350	0.498369	NA	0	0	0	NA	NA	NA	NA	Yes	GM12878:hESC:IMR90:Left_Ventricle:Mesenchymal_Stem_Cell:Mesendoderm:Trophoblast-like_Cell	2.52683e-10	rs77966298
17	C2orf50	130813	ENSG00000150873	protein_coding	2	11273179	11286916	0.00360225	2.37151	0	0	0	NA	NA	NA	NA	Yes	GM12878:hESC:IMR90:Mesenchymal_Stem_Cell:Mesendoderm:Spleen:Trophoblast-like_Cell	2.52683e-10	rs77966298
17	PQLC3	130814	ENSG00000162976	protein_coding	2	11295324	11319000	6.74909e-07	0.0529121	0	0	0	NA	NA	NA	NA	Yes	IMR90:Mesenchymal_Stem_Cell	2.52683e-10	rs77966298
17	E2F6	1876	ENSG00000169016	protein_coding	2	11584501	11606297	0.554509	-0.985957	0	0	0	NA	NA	NA	NA	Yes	IMR90:Mesenchymal_Stem_Cell	2.52683e-10	rs77966298
17	NTSR2	23620	ENSG00000169006	protein_coding	2	11798304	11810290	2.52586e-05	-0.141435	0	0	0	NA	NA	NA	NA	Yes	IMR90:Mesenchymal_Stem_Cell	2.52683e-10	rs77966298
18:19:00	VRK2	7444	ENSG00000028116	protein_coding	2	58134786	58387055	1.21621e-08	-0.188348	0	0	0	NA	NA	NA	NA	Yes	Aorta:GM12878:hESC:IMR90:Left_Ventricle:Mesenchymal_Stem_Cell:Mesendoderm:Neural_Progenitor_Cell	3.0291e-15	rs12466227:rs45474996:rs243077:rs13019832:rs7599488
18:19:00	BCL11A	53335	ENSG00000119866	protein_coding	2	60678302	60780702	0.829	-2.0339	26	17.19	2	2.7713e-05	0.0335277	GTEx_v7_Cells_Transformed_fibroblasts	+	Yes	GM12878:hESC:IMR90:Left_Ventricle:Liver:Mesenchymal_Stem_Cell:Mesendoderm:Neural_Progenitor_Cell:Trophoblast-like_Cell	3.0291e-15	rs45474996;rs7599488;rs13019832;rs12466227:rs45474996:rs243077:rs13019832:rs7599488
18	PAPOLG	64895	ENSG00000115421	protein_coding	2	60983365	61029220	0.989888	-0.98637	0	0	0	NA	NA	NA	NA	Yes	Mesendoderm	4.11531e-07	rs12466227
18	PUS10	150962	ENSG00000162927	protein_coding	2	61167357	61245394	5.26981e-10	-0.23559	0	0	2	-9	0.049	CMC_NoSVA_cis	-	No	NA	NA	rs12466227
20	CNGA3	1261	ENSG00000144191	protein_coding	2	98962618	99015064	1.18045e-08	-0.608809	0	0	0	NA	NA	NA	NA	Yes	Left_Ventricle:Mesenchymal_Stem_Cell	7.61171e-08	rs13424410
20	INPP4A	3631	ENSG00000040933	protein_coding	2	99061317	99210853	0.994886	-1.84934	0	0	0	NA	NA	NA	NA	Yes	IMR90:Mesenchymal_Stem_Cell	8.7887e-20	rs12712073:rs11685491:rs9653442;rs7597861:rs1437971:rs4438499:rs13424410
20	COA5	493753	ENSG00000183513	protein_coding	2	99215773	99224978	0.239646	-0.404086	0	0	0	NA	NA	NA	NA	Yes	IMR90:Mesenchymal_Stem_Cell	5.61167e-19	rs1437971:rs4438499:rs13424410
20	UNC50	25972	ENSG00000115446	protein_coding	2	99225042	99234978	0.0116183	-0.2358	0	0	0	NA	NA	NA	NA	Yes	IMR90:Mesenchymal_Stem_Cell	5.61167e-19	rs1437971:rs4438499:rs13424410
20	MGAT4A	11320	ENSG00000071073	protein_coding	2	99235569	99347589	0.0598162	-2.36477	0	0	0	NA	NA	NA	NA	Yes	IMR90:Mesenchymal_Stem_Cell:Mesendoderm:Trophoblast-like_Cell	8.7887e-20	rs12712073:rs11685491:rs9653442;rs7597861:rs1437971:rs4438499:rs13424410
20	KIAA1211L	343990	ENSG00000196872	protein_coding	2	99410309	99552722	NA	NA	0	0	0	NA	NA	NA	NA	Yes	IMR90:Left_Ventricle:Mesenchymal_Stem_Cell:Mesendoderm	5.61167e-19	rs1437971:rs4438499:rs13424410
20	TSGA10	80705	ENSG00000135951	protein_coding	2	99613724	99771427	0.894353	0.321842	0	0	5	0.00025079	0.0151749	CRBL	NA	Yes	hESC:IMR90:Mesenchymal_Stem_Cell:Mesendoderm:Trophoblast-like_Cell	4.91363e-21	rs60473748;rs12712073:rs11685491:rs9653442;rs7597861:rs7597861:rs4438499:rs1437971:rs13424410
20	C2orf15	150590	ENSG00000241962	protein_coding	2	99757948	99939204	0.543252	-0.867773	0	0	2	-9	0.049	CMC_SVA_cis	+	Yes	IMR90:Mesenchymal_Stem_Cell	5.61167e-19	rs13402908;rs7579187;rs13424410:rs1437971:rs4438499
20	C2ORF15	150590	ENSG00000273045	protein_coding	2	99757948	99767950	0.0131196	NA	0	0	0	NA	NA	NA	NA	Yes	IMR90:Mesenchymal_Stem_Cell	5.61167e-19	rs13424410:rs1437971:rs4438499
20	LIPT1	51601	ENSG00000144182	protein_coding	2	99771418	99779620	6.17017e-05	0.122693	0	0	1	0.00301514	0.0490566	CRBL	NA	Yes	hESC:IMR90:Mesenchymal_Stem_Cell:Mesendoderm:Trophoblast-like_Cell	4.91363e-21	rs4851250;rs60473748;rs12712073:rs11685491:rs9653442;rs7597861:rs7597861:rs4438499:rs1437971:rs13424410
20	MRPL30	51263	ENSG00000273155	protein_coding	2	99771461	99811761	NA	-0.877134	0	0	0	NA	NA	NA	NA	Yes	hESC:IMR90:Mesenchymal_Stem_Cell:Mesendoderm:Trophoblast-like_Cell	4.91363e-21	rs12712073:rs11685491:rs9653442;rs7597861:rs7597861:rs4438499:rs1437971:rs13424410
20	MITD1	129531	ENSG00000158411	protein_coding	2	99777890	99797521	0.00170794	-0.172209	0	0	0	NA	NA	NA	NA	Yes	hESC:IMR90:Mesenchymal_Stem_Cell:Mesendoderm:Trophoblast-like_Cell	4.91363e-21	rs12712073:rs11685491:rs9653442;rs7597861:rs7597861:rs4438499:rs1437971:rs13424410
20	MRPL30	51263	ENSG00000185414	protein_coding	2	99797542	99814089	0.543252	-0.877134	0	0	0	NA	NA	NA	NA	Yes	hESC:IMR90:Mesenchymal_Stem_Cell:Mesendoderm:Trophoblast-like_Cell	4.91363e-21	rs12712073:rs11685491:rs9653442;rs7597861:rs7597861:rs4438499:rs1437971:rs13424410
20	LYG1	129530	ENSG00000144214	protein_coding	2	99900701	99921205	0.000104428	0.013563	0	0	4	2.82435e-05	5.84232e-13	GTEx_v7_Artery_Tibial:GTEx_v7_Nerve_Tibial	-	No	NA	NA	rs13021035;rs13402908
20	EIF5B	9669	ENSG00000158417	protein_coding	2	99953816	100017789	0.895388	-0.523224	0	0	1	-9	0.049	CMC_NoSVA_cis	-	No	NA	NA	rs4851250;rs60473748
20	REV1	51455	ENSG00000135945	protein_coding	2	100016938	100106497	0.997024	NA	0	0	2	-9	0.0388747	SNIG:CMC_SVA_cis	-	Yes	IMR90:Mesenchymal_Stem_Cell:Mesendoderm	8.7887e-20	rs4438499;rs72819191;rs12712073:rs11685491:rs9653442;rs7597861:rs1437971:rs4438499:rs13424410
20	AFF3	3899	ENSG00000144218	protein_coding	2	100162323	100759201	0.998913	-2.07875	274	19.74	603	-9	0	xQTLServer_eQTLs:BIOS_eQTL_geneLevel:CMC_SVA_cis:CMC_NoSVA_cis:GTEx_v7_Adipose_Subcutaneous:GTEx_v7_Whole_Blood:GTEx_v7_Artery_Aorta:GTEx_v7_Artery_Tibial:GTEx_v7_Brain_Anterior_cingulate_cortex_BA24:GTEx_v7_Brain_Caudate_basal_ganglia:GTEx_v7_Brain_Cerebellar_Hemisphere:GTEx_v7_Brain_Cerebellum:GTEx_v7_Brain_Cortex:GTEx_v7_Brain_Frontal_Cortex_BA9:GTEx_v7_Brain_Nucleus_accumbens_basal_ganglia:GT…	+	Yes	hESC:IMR90:Left_Ventricle:Mesenchymal_Stem_Cell:Mesendoderm:Trophoblast-like_Cell	8.7887e-20	rs79785879;rs6542886;rs13402908;rs7579187;rs13021035;rs60473748;rs7582731;rs71413877;rs76353274;rs4851250;rs12712073;rs9653442;rs6722241;rs72819191;rs11685491;rs7597861;rs4851300;rs13424410;rs1437971;rs4438499;rs13021035:rs6542886:rs13402908:rs76353274;rs79785879:rs60473748:rs9653442;rs7582731:rs12712073:rs6722241;rs4851250:rs11685491:rs9653442
20	LONRF2	164832	ENSG00000170500	protein_coding	2	100889753	100939195	0.851045	4.70928	188	16.5	587	4.99675e-82	0	BIOS_eQTL_geneLevel:GTEx_v7_Brain_Cerebellar_Hemisphere:GTEx_v7_Liver:GTEx_v7_Muscle_Skeletal:GTEx_v7_Minor_Salivary_Gland:GTEx_v7_Skin_Not_Sun_Exposed_Suprapubic:GTEx_v7_Skin_Sun_Exposed_Lower_leg:GTEx_v7_Thyroid	+	No	NA	3.04802e-20	rs4438499;rs71413877;rs1437971;rs4851300;rs76353274;rs79785879;rs4851250;rs60473748;rs7582731;rs9653442;rs6722241;rs72819191;rs11685491;rs7597861;rs12467104;rs13424410
20	AC012493.2	NA	ENSG00000269383	protein_coding	2	100986705	100987007	NA	NA	18	12.76	0	NA	NA	NA	NA	No	NA	1.16912e-18	rs4438499;rs1437971
20	CHST10	9486	ENSG00000115526	protein_coding	2	101008327	101034118	0.00330306	1.61204	42	13.45	481	-9	6.24135e-09	BIOS_eQTL_geneLevel:CMC_SVA_cis:GTEx_v7_Adrenal_Gland:GTEx_v7_Cells_EBV-transformed_lymphocytes:GTEx_v7_Brain_Caudate_basal_ganglia:GTEx_v7_Brain_Cerebellar_Hemisphere:GTEx_v7_Brain_Cerebellum:GTEx_v7_Brain_Cortex:GTEx_v7_Brain_Frontal_Cortex_BA9:GTEx_v7_Heart_Atrial_Appendage:GTEx_v7_Heart_Left_Ventricle:GTEx_v7_Lung:GTEx_v7_Muscle_Skeletal:GTEx_v7_Thyroid	+	Yes	hESC:IMR90:Mesenchymal_Stem_Cell:Mesendoderm	2.41708e-18	rs4438499;rs4851300;rs12467104;rs71413877;rs76353274;rs79785879;rs13424410;rs77702819;rs11685491;rs1437971;rs4851250;rs60473748;rs7597861;rs1437971:rs4438499:rs6542886:rs13402908:rs13424410
20	NMS	129521	ENSG00000204640	protein_coding	2	101086944	101099742	2.78112e-10	0.264349	37	13.75	0	NA	NA	NA	NA	Yes	hESC:IMR90:Left_Ventricle:Mesenchymal_Stem_Cell:Mesendoderm	5.61167e-19	rs13424410;rs13424410:rs1437971:rs4438499
20	PDCL3	79031	ENSG00000115539	protein_coding	2	101179152	101193197	0.000392971	0.271842	5	11.02	283	1.43195e-08	5.10929e-16	SNIG:GTEx_v7_Cells_EBV-transformed_lymphocytes:GTEx_v7_Esophagus_Mucosa:GTEx_v7_Muscle_Skeletal:GTEx_v7_Skin_Sun_Exposed_Lower_leg:GTEx_v7_Testis	+	Yes	Mesendoderm	7.61171e-08	rs13424410;rs4438499;rs4851300;rs7582731;rs1437971;rs12467104
20	NPAS2	4862	ENSG00000170485	protein_coding	2	101436614	101613291	0.990889	-0.0272151	0	0	2	7.75656e-05	0.0426855	BIOS_eQTL_geneLevel	+	No	NA	NA	rs77702819
21	TGFBRAP1	9392	ENSG00000135966	protein_coding	2	105880871	105946491	0.129423	0.211655	17	11.61	18	1.05006e-05	0.007212	BIOS_eQTL_geneLevel	+	No	NA	1.44503e-08	rs3087523
21	AC012360.2	NA	ENSG00000268809	protein_coding	2	105882490	105882585	NA	NA	0	0	18	1.05006e-05	0.007212	BIOS_eQTL_geneLevel	+	No	NA	NA	rs3087523
21	C2orf49	79074	ENSG00000135974	protein_coding	2	105953816	105965668	0.192674	-1.00315	8	9.573	0	NA	NA	NA	NA	No	NA	1.44503e-08	rs3087523
21	FHL2	2274	ENSG00000115641	protein_coding	2	105974169	106054970	0.0028806	NA	6	12.08	0	NA	NA	NA	NA	No	NA	7.24387e-09	rs3087523
21	NCK2	8440	ENSG00000071051	protein_coding	2	106361354	106510730	0.702843	0.533005	0	0	0	NA	NA	NA	NA	Yes	hESC:IMR90:Mesenchymal_Stem_Cell:Mesendoderm:Trophoblast-like_Cell	7.24387e-09	rs3087523
22	CNTNAP5	129684	ENSG00000155052	protein_coding	2	124782864	125672864	0.0972729	-1.05216	0	0	0	NA	NA	NA	NA	Yes	hESC:IMR90:Mesenchymal_Stem_Cell:Mesendoderm	NA	rs4386322
23	LRP1B	53353	ENSG00000168702	protein_coding	2	140988992	142889270	0.999999	-0.165251	85	20.1	0	NA	NA	NA	NA	Yes	hESC:Mesenchymal_Stem_Cell:Mesendoderm	2.20293e-12	rs62166490;rs62167901
24	ARHGAP15	55843	ENSG00000075884	protein_coding	2	143848931	144525921	5.25406e-06	0.0915151	36	19.85	10	7.58205e-19	0	BIOS_eQTL_geneLevel:GTEx_v7_Muscle_Skeletal	+	No	NA	2.76614e-10	rs6430030;rs12465778
24	GTDC1	79712	ENSG00000121964	protein_coding	2	144695635	145090135	2.40903e-10	-0.787953	0	0	0	NA	NA	NA	NA	Yes	IMR90:Mesenchymal_Stem_Cell	0.000507415	rs6430030:rs12465778
24	ZEB2	9839	ENSG00000169554	protein_coding	2	145141648	145282147	0.999834	-3.33245	0	0	0	NA	NA	NA	NA	Yes	Aorta:hESC:Mesenchymal_Stem_Cell:Mesendoderm	0.000507415	rs6430030:rs12465778
25	KCNJ3	3760	ENSG00000162989	protein_coding	2	155554811	155714863	0.989708	0.283383	0	0	34	2.64281e-07	1.58757e-09	GTEx_v7_Artery_Aorta:GTEx_v7_Esophagus_Muscularis:GTEx_v7_Heart_Atrial_Appendage	+	Yes	hESC	1.57051e-08	rs10165653
25	NR4A2	4929	ENSG00000153234	protein_coding	2	157180944	157198860	0.991433	-1.28792	0	0	0	NA	NA	NA	NA	Yes	Mesenchymal_Stem_Cell	1.57051e-08	rs10165653
25	GALNT5	11227	ENSG00000136542	protein_coding	2	158114110	158170723	1.33614e-12	-1.56405	0	0	0	NA	NA	NA	NA	Yes	Mesenchymal_Stem_Cell	1.57051e-08	rs10165653
26	WDSUB1	151525	ENSG00000196151	protein_coding	2	160092304	160143310	1.37628e-06	NA	0	0	0	NA	NA	NA	NA	Yes	Mesenchymal_Stem_Cell	0.00241136	rs3769983
26	BAZ2B	29994	ENSG00000123636	protein_coding	2	160175490	160473203	0.999921	-0.650522	0	0	0	NA	NA	NA	NA	Yes	IMR90:Mesenchymal_Stem_Cell:Trophoblast-like_Cell	0.00241136	rs3769983
26	MARCH7	64844	ENSG00000136536	protein_coding	2	160569000	160627538	0.977026	-0.421753	0	0	0	NA	NA	NA	NA	Yes	GM12878:IMR90:Left_Ventricle:Mesenchymal_Stem_Cell	0.00241136	rs3769983
26	LY75	4065	ENSG00000054219	protein_coding	2	160628362	160761260	3.63213e-27	NA	0	0	0	NA	NA	NA	NA	Yes	Aorta:GM12878:IMR90:Left_Ventricle:Mesenchymal_Stem_Cell:Mesendoderm:Trophoblast-like_Cell	0.00241136	rs3769983
26	LY75-CD302	100526664	ENSG00000248672	protein_coding	2	160628362	160761221	3.63213e-27	NA	0	0	0	NA	NA	NA	NA	Yes	Aorta:GM12878:IMR90:Left_Ventricle:Mesenchymal_Stem_Cell:Mesendoderm:Trophoblast-like_Cell	0.00241136	rs3769983
26	PLA2R1	22925	ENSG00000153246	protein_coding	2	160788519	160919121	5.17711e-15	0.994909	0	0	0	NA	NA	NA	NA	Yes	IMR90:Mesenchymal_Stem_Cell:Mesendoderm	0.00241136	rs3769983
26	ITGB6	3694	ENSG00000115221	protein_coding	2	160956177	161128399	1.90572e-15	0.208852	0	0	0	NA	NA	NA	NA	Yes	IMR90:Mesendoderm	0.00241136	rs3769983
26	TANK	10010	ENSG00000136560	protein_coding	2	161993419	162092732	0.943798	-0.173838	13	17.31	13	4.56473e-17	0	BIOS_eQTL_geneLevel:GTEx_v7_Muscle_Skeletal	+	No	NA	2.56323e-09	rs3769983
26	PSMD14	10213	ENSG00000115233	protein_coding	2	162164549	162268228	0.790099	-0.816273	0	0	0	NA	NA	NA	NA	Yes	GM12878	0.00241136	rs3769983
26	TBR1	10716	ENSG00000136535	protein_coding	2	162272605	162282381	0.993588	-1.35576	0	0	0	NA	NA	NA	NA	Yes	GM12878	0.00241136	rs3769983
26	SLC4A10	57282	ENSG00000144290	protein_coding	2	162280843	162841792	0.00263554	-1.24763	0	0	0	NA	NA	NA	NA	Yes	GM12878	0.00241136	rs3769983
27	MLTK	51776	ENSG00000091436	protein_coding	2	173940163	174132738	1.21041e-06	NA	51	14.42	37	1.40942e-09	5.96944e-06	BIOS_eQTL_geneLevel	+	No	NA	2.39058e-08	rs72905046
27	CDCA7	83879	ENSG00000144354	protein_coding	2	174219548	174233725	0.141955	0.582754	0	0	0	NA	NA	NA	NA	Yes	hESC:Mesendoderm	4.27109e-08	rs72905046
27	OLA1	29789	ENSG00000138430	protein_coding	2	174937175	175113426	0.0436207	0.562368	0	0	0	NA	NA	NA	NA	Yes	IMR90	1.21964e-07	rs72905046
27	SP9	100131390	ENSG00000217236	protein_coding	2	175199674	175203220	0.498148	NA	0	0	0	NA	NA	NA	NA	Yes	IMR90:Mesenchymal_Stem_Cell	4.27109e-08	rs72905046
27	AC018470.1	NA	ENSG00000268241	protein_coding	2	175200601	175202151	NA	NA	0	0	0	NA	NA	NA	NA	Yes	IMR90:Mesenchymal_Stem_Cell	4.27109e-08	rs72905046
27	CIR1	9541	ENSG00000138433	protein_coding	2	175212750	175260443	0.0121191	0.0615639	0	0	0	NA	NA	NA	NA	Yes	Left_Ventricle	1.21964e-07	rs72905046
27	SCRN3	79634	ENSG00000144306	protein_coding	2	175260458	175294303	1.32015e-06	0.55798	0	0	0	NA	NA	NA	NA	Yes	Left_Ventricle	1.21964e-07	rs72905046
28	TMEFF2	23671	ENSG00000144339	protein_coding	2	192813769	193060435	0.386319	-1.76421	0	0	0	NA	NA	NA	NA	Yes	hESC:Mesenchymal_Stem_Cell:Trophoblast-like_Cell	4.80187e-07	rs1112629
29	PLCL1	5334	ENSG00000115896	protein_coding	2	198669426	199437305	0.0110524	NA	21	14.77	0	NA	NA	NA	NA	No	NA	3.50969e-08	rs13008687;rs1455349
1 day, 5:30:00	SATB2	23314	ENSG00000119042	protein_coding	2	200134223	200335989	0.999563	-1.16977	0	0	1	8.93525e-05	0.01135	GTEx_v7_Artery_Tibial	NA	Yes	hESC:IMR90:Liver:Mesenchymal_Stem_Cell:Mesendoderm:Trophoblast-like_Cell	1.67104e-13	rs1729412;rs1455349:rs1455349;rs1878668:rs13008687
1 day, 5:30:00	FTCDNL1	348751	ENSG00000226124	protein_coding	2	200625267	200715896	NA	NA	0	0	55	-9	4.92553e-88	CMC_SVA_cis:CMC_NoSVA_cis:GTEx_v7_Adipose_Subcutaneous:GTEx_v7_Brain_Frontal_Cortex_BA9:GTEx_v7_Brain_Hippocampus:GTEx_v7_Lung:GTEx_v7_Nerve_Tibial:GTEx_v7_Skin_Not_Sun_Exposed_Suprapubic:GTEx_v7_Skin_Sun_Exposed_Lower_leg:GTEx_v7_Thyroid	+	Yes	IMR90:Mesenchymal_Stem_Cell	1.67104e-13	rs1729412;rs1455349:rs1455349;rs1878668
30	C2orf69	205327	ENSG00000178074	protein_coding	2	200775979	200820658	0.432172	-0.595155	0	0	50	2.02785e-08	1.80302e-14	GTEx_v7_Whole_Blood:GTEx_v7_Muscle_Skeletal	-	No	NA	NA	rs1729412
30	TYW5	129450	ENSG00000162971	protein_coding	2	200794698	200820459	2.19729e-07	-0.822528	0	0	5	-9	0.00098223	CMC_NoSVA_cis:GTEx_v7_Esophagus_Mucosa	+	Yes	IMR90:Mesenchymal_Stem_Cell:Mesendoderm	6.35268e-08	rs1729412
30	C2orf47	79568	ENSG00000162972	protein_coding	2	200820040	200873263	0.00977968	0.253138	0	0	0	NA	NA	NA	NA	Yes	IMR90:Mesenchymal_Stem_Cell:Mesendoderm	6.35268e-08	rs1729412
30	SPATS2L	26010	ENSG00000196141	protein_coding	2	201170604	201346986	0.970345	0.539346	43	18.95	52	3.06905e-19	2.98434e-14	BIOS_eQTL_geneLevel:GTEx_v7_Whole_Blood:GTEx_v7_Artery_Tibial:GTEx_v7_Esophagus_Gastroesophageal_Junction:GTEx_v7_Heart_Atrial_Appendage:GTEx_v7_Heart_Left_Ventricle:GTEx_v7_Lung:GTEx_v7_Skin_Not_Sun_Exposed_Suprapubic:GTEx_v7_Skin_Sun_Exposed_Lower_leg:GTEx_v7_Testis	-	Yes	GM12878:hESC:IMR90:Liver:Mesenchymal_Stem_Cell:Mesendoderm:Trophoblast-like_Cell	6.19489e-08	rs1729412
30	SGOL2	151246	ENSG00000163535	protein_coding	2	201374731	201448505	6.6074e-05	-0.155118	0	0	0	NA	NA	NA	NA	Yes	GM12878:hESC:IMR90:Liver:Mesenchymal_Stem_Cell	6.35268e-08	rs1729412
30	AOX1	316	ENSG00000138356	protein_coding	2	201450591	201541787	2.67937e-22	-0.57631	0	0	0	NA	NA	NA	NA	Yes	hESC:IMR90:Mesenchymal_Stem_Cell	6.35268e-08	rs1729412
30	BZW1	9689	ENSG00000082153	protein_coding	2	201675317	201688569	0.744806	NA	0	0	0	NA	NA	NA	NA	Yes	IMR90:Mesenchymal_Stem_Cell	6.35268e-08	rs1729412
31	LANCL1	10314	ENSG00000115365	protein_coding	2	211295973	211342376	9.92098e-06	-0.236721	0	0	0	NA	NA	NA	NA	Yes	IMR90:Mesenchymal_Stem_Cell:Mesendoderm	NA	rs11693031
31	CPS1	1373	ENSG00000021826	protein_coding	2	211342406	211543831	0.0833574	0.929214	0	0	0	NA	NA	NA	NA	Yes	IMR90:Mesenchymal_Stem_Cell:Mesendoderm	NA	rs11693031
1 day, 7:32:00	ERBB4	2066	ENSG00000178568	protein_coding	2	212240446	213403565	0.999901	2.80334	74	15.13	0	NA	NA	NA	NA	Yes	Aorta:GM12878:hESC:IMR90:Left_Ventricle:Liver:Mesenchymal_Stem_Cell:Mesendoderm:Neural_Progenitor_Cell:Right_Ventricle:Trophoblast-like_Cell	1.39754e-09	rs62182993;rs13006489;rs11693031;rs62182993:rs11693031:rs7602370
32	IKZF2	22807	ENSG00000030419	protein_coding	2	213864429	214017151	0.922957	0.104376	0	0	0	NA	NA	NA	NA	Yes	hESC:IMR90:Mesenchymal_Stem_Cell:Mesendoderm:Trophoblast-like_Cell	7.63447e-09	rs7602370
32	SPAG16	79582	ENSG00000144451	protein_coding	2	214149113	215275225	3.6564e-20	-0.320802	5	19.6	0	NA	NA	NA	NA	Yes	hESC:IMR90:Left_Ventricle:Liver:Mesenchymal_Stem_Cell:Mesendoderm:Trophoblast-like_Cell	1.53394e-09	rs7602370;rs7558283
1 day, 7:32:00	VWC2L	402117	ENSG00000174453	protein_coding	2	215275789	215443683	0.612118	-1.05683	69	21.5	0	NA	NA	NA	NA	Yes	hESC:Left_Ventricle:Mesenchymal_Stem_Cell:Mesendoderm	9.36014e-12	rs7602370;rs7558283;rs7602370:rs11693031
32	BARD1	580	ENSG00000138376	protein_coding	2	215590370	215674428	1.17554e-11	1.8781	0	0	0	NA	NA	NA	NA	Yes	hESC:IMR90:Mesenchymal_Stem_Cell:Mesendoderm	7.63447e-09	rs7602370
32	ATIC	471	ENSG00000138363	protein_coding	2	216176540	216214487	2.48609e-13	0.368896	0	0	0	NA	NA	NA	NA	Yes	hESC:IMR90	7.63447e-09	rs7602370
32	FN1	2335	ENSG00000115414	protein_coding	2	216225163	216300895	0.0644415	0.193079	0	0	0	NA	NA	NA	NA	Yes	hESC:Left_Ventricle	7.63447e-09	rs7602370
33	AGAP1	116987	ENSG00000157985	protein_coding	2	236402733	237040444	0.999356	NA	3	3.899	0	NA	NA	NA	NA	No	NA	0.000324994	rs56221553
33	GBX2	2637	ENSG00000168505	protein_coding	2	237073879	237077012	0.567961	NA	17	22.5	0	NA	NA	NA	NA	No	NA	3.17455e-10	rs56221553
33	COPS8	10920	ENSG00000198612	protein_coding	2	237993955	238009109	0.138824	-0.44816	0	0	0	NA	NA	NA	NA	Yes	hESC:IMR90:Mesenchymal_Stem_Cell:Mesendoderm:Trophoblast-like_Cell	NA	rs56221553
34	NBEAL2	23218	ENSG00000160796	protein_coding	3	47021173	47051193	0.862533	NA	0	0	199	2.17468e-06	1.85647e-17	GTEx_v7_Thyroid	-	No	NA	NA	rs62262084
34	SETD2	29072	ENSG00000181555	protein_coding	3	47057919	47205457	0.999993	NA	0	0	14	2.46383e-05	0.0233716	GTEx_v7_Testis	+	No	NA	NA	rs62262084
34	PTPN23	25930	ENSG00000076201	protein_coding	3	47422501	47454931	0.647597	-0.608057	0	0	1	8.64729e-05	9.49251e-07	GTEx_v7_Testis	NA	No	NA	NA	rs62262084
34	SCAP	22937	ENSG00000114650	protein_coding	3	47455203	47518616	0.0225548	NA	0	0	9	2.16153e-05	3.18465e-09	GTEx_v7_Heart_Left_Ventricle:GTEx_v7_Skin_Not_Sun_Exposed_Suprapubic	-	Yes	IMR90:Mesenchymal_Stem_Cell	9.45877e-09	rs116033001;rs62262084
34	ELP6	54859	ENSG00000163832	protein_coding	3	47537130	47555251	0.0035079	-0.229447	0	0	0	NA	NA	NA	NA	Yes	GM12878:IMR90:Liver:Mesenchymal_Stem_Cell	9.45877e-09	rs62262084:rs116033001
34	CSPG5	10675	ENSG00000114646	protein_coding	3	47603729	47622282	0.41483	-0.836073	26	18.32	364	6.17525e-18	3.73334e-10	xQTLServer_eQTLs:GTEx_v7_Adrenal_Gland:GTEx_v7_Artery_Aorta:GTEx_v7_Colon_Sigmoid:GTEx_v7_Skin_Not_Sun_Exposed_Suprapubic	-	No	NA	4.35476e-08	rs62262084
34	SMARCC1	6599	ENSG00000173473	protein_coding	3	47626762	47823596	1	-1.10286	165	18.32	3	2.47305e-05	0.0138693	GTEx_v7_Skin_Sun_Exposed_Lower_leg	+	Yes	hESC:IMR90:Liver:Mesenchymal_Stem_Cell	9.45877e-09	rs62262084;rs116033001
34	DHX30	22907	ENSG00000132153	protein_coding	3	47844399	47891685	0.999999	NA	47	17.81	1	0.000138019	0.0362628	GTEx_v7_Muscle_Skeletal	-	Yes	Aorta:GM12878:hESC:IMR90:Left_Ventricle:Liver:Mesenchymal_Stem_Cell:Trophoblast-like_Cell	9.45877e-09	rs62262084;rs116033001;rs62262084:rs116033001
34	MAP4	4134	ENSG00000047849	protein_coding	3	47892182	48130769	0.998849	-0.836309	183	23.2	374	2.22042e-77	0	BIOS_eQTL_geneLevel:GTEx_v7_Whole_Blood:GTEx_v7_Esophagus_Mucosa:GTEx_v7_Cells_Transformed_fibroblasts:GTEx_v7_Thyroid	+	Yes	IMR90:Mesenchymal_Stem_Cell	2.26752e-08	rs62262084;rs116033001;rs62262084:rs116033001
34	CDC25A	993	ENSG00000164045	protein_coding	3	48198636	48229892	0.979698	-0.724001	2	10.33	364	-9	3.00677e-44	BIOS_eQTL_geneLevel:CMC_SVA_cis:CMC_NoSVA_cis:GTEx_v7_Adipose_Subcutaneous:GTEx_v7_Adipose_Visceral_Omentum:GTEx_v7_Adrenal_Gland:GTEx_v7_Artery_Aorta:GTEx_v7_Artery_Coronary:GTEx_v7_Artery_Tibial:GTEx_v7_Brain_Cerebellum:GTEx_v7_Breast_Mammary_Tissue:GTEx_v7_Colon_Sigmoid:GTEx_v7_Colon_Transverse:GTEx_v7_Esophagus_Gastroesophageal_Junction:GTEx_v7_Esophagus_Muscularis:GTEx_v7_Heart_Atrial_Append…	-	Yes	GM12878:IMR90:Liver:Mesenchymal_Stem_Cell:Mesendoderm:Trophoblast-like_Cell	9.45877e-09	rs116033001;rs62262084;rs62262084:rs116033001
34	CAMP	820	ENSG00000164047	protein_coding	3	48264837	48266981	0.0896557	0.173576	0	0	10	5.22409e-05	0.0144163	GTEx_v7_Skin_Sun_Exposed_Lower_leg	-	No	NA	NA	rs62262084
1 day, 10:35:00	ZNF589	51385	ENSG00000164048	protein_coding	3	48282590	48340743	6.50061e-07	-0.372176	1	0.094	379	-9	0	BIOS_eQTL_geneLevel:CRBL:FCTX:OCTX:TCTX:WHMT:aveALL:CMC_SVA_cis:GTEx_v7_Adipose_Subcutaneous:GTEx_v7_Adipose_Visceral_Omentum:GTEx_v7_Adrenal_Gland:GTEx_v7_Whole_Blood:GTEx_v7_Artery_Aorta:GTEx_v7_Artery_Coronary:GTEx_v7_Artery_Tibial:GTEx_v7_Brain_Anterior_cingulate_cortex_BA24:GTEx_v7_Brain_Cerebellar_Hemisphere:GTEx_v7_Brain_Cerebellum:GTEx_v7_Brain_Cortex:GTEx_v7_Brain_Frontal_Cortex_BA9:GTEx…	-	Yes	GM12878:IMR90:Left_Ventricle:Mesenchymal_Stem_Cell:Trophoblast-like_Cell	9.45877e-09	rs116033001;rs62262084;rs3172494;rs73080339;rs11716948;rs62262084:rs116033001
1 day, 10:35:00	NME6	10201	ENSG00000172113	protein_coding	3	48334754	48343175	9.21636e-05	-0.182941	0	0	383	-9	0	xQTLServer_eQTLs:BIOS_eQTL_geneLevel:CMC_SVA_cis:GTEx_v7_Adipose_Subcutaneous:GTEx_v7_Adipose_Visceral_Omentum:GTEx_v7_Adrenal_Gland:GTEx_v7_Cells_EBV-transformed_lymphocytes:GTEx_v7_Whole_Blood:GTEx_v7_Artery_Aorta:GTEx_v7_Artery_Tibial:GTEx_v7_Brain_Caudate_basal_ganglia:GTEx_v7_Brain_Frontal_Cortex_BA9:GTEx_v7_Colon_Sigmoid:GTEx_v7_Colon_Transverse:GTEx_v7_Esophagus_Gastroesophageal_Junction:G…	+	No	NA	NA	rs62262084;rs116033001;rs3172494
34	SPINK8	646424	ENSG00000229453	protein_coding	3	48348336	48369831	0.00112129	-0.205479	0	0	111	4.05837e-17	0	BIOS_eQTL_geneLevel:GTEx_v7_Whole_Blood:GTEx_v7_Breast_Mammary_Tissue:GTEx_v7_Esophagus_Mucosa:GTEx_v7_Spleen	-	No	NA	NA	rs62262084
34	PLXNB1	5364	ENSG00000164050	protein_coding	3	48445261	48471594	0.850195	NA	0	0	4	5.18931e-05	0.0385415	GTEx_v7_Heart_Left_Ventricle	+	Yes	IMR90	0.000114118	rs62262084;rs62262084:rs116033001
1 day, 10:35:00	CCDC51	79714	ENSG00000164051	protein_coding	3	48473574	48481866	1.46056e-06	0.0859331	0	0	56	0.000956445	0.0246492	FCTX:aveALL	NA	Yes	Aorta:IMR90:Liver:Mesenchymal_Stem_Cell	9.45877e-09	rs3172494;rs56116382;rs13090388;rs62262084:rs116033001
1 day, 10:35:00	TMA7	51372	ENSG00000232112	protein_coding	3	48481667	48485616	0.0100073	0.321268	0	0	305	-9	6.30431e-83	CMC_SVA_cis:CMC_NoSVA_cis:GTEx_v7_Heart_Atrial_Appendage:GTEx_v7_Muscle_Skeletal:GTEx_v7_Testis	-	Yes	Aorta:IMR90:Liver:Mesenchymal_Stem_Cell	9.45877e-09	rs11716948;rs62262084;rs56116382;rs13090388;rs62262084:rs116033001
1 day, 10:35:00	ATRIP	84126	ENSG00000164053	protein_coding	3	48488114	48507115	0.00148698	NA	0	0	3	5.5375e-05	0.00045608	BIOS_eQTL_geneLevel:GTEx_v7_Adipose_Visceral_Omentum	-	Yes	Aorta:IMR90:Liver:Mesenchymal_Stem_Cell	9.45877e-09	rs116033001;rs6784820;rs62262084:rs116033001
1 day, 10:35:00	TREX1	11277	ENSG00000213689	protein_coding	3	48506445	48509044	0.0933407	-0.110328	0	0	428	-9	1.48856e-48	BIOS_eQTL_geneLevel:CMC_SVA_cis:GTEx_v7_Adipose_Visceral_Omentum:GTEx_v7_Artery_Tibial:GTEx_v7_Brain_Cerebellum:GTEx_v7_Esophagus_Mucosa:GTEx_v7_Esophagus_Muscularis:GTEx_v7_Muscle_Skeletal:GTEx_v7_Cells_Transformed_fibroblasts	+	Yes	Aorta:IMR90:Liver:Mesenchymal_Stem_Cell	9.45877e-09	rs116033001;rs62262084;rs56116382;rs13090388;rs11716948;rs6784820;rs112634398;rs62262084:rs116033001
1 day, 10:35:00	SHISA5	51246	ENSG00000164054	protein_coding	3	48509197	48542259	9.94272e-08	-0.44203	0	0	44	-9	1.52451e-69	CMC_SVA_cis:GTEx_v7_Adipose_Subcutaneous:GTEx_v7_Brain_Cerebellum:GTEx_v7_Esophagus_Mucosa:GTEx_v7_Nerve_Tibial:GTEx_v7_Skin_Sun_Exposed_Lower_leg	+	No	NA	NA	rs3172494;rs73080339;rs73077157;rs56116382;rs62262084
35	PFKFB4	5210	ENSG00000114268	protein_coding	3	48555117	48599448	0.000321134	-0.13132	4	5.768	0	NA	NA	NA	NA	No	NA	6.64608e-11	rs3172494
35	COL7A1	1294	ENSG00000114270	protein_coding	3	48601506	48632700	2.10611e-18	NA	1	25.6	3	4.17538e-05	0.0159522	GTEx_v7_Thyroid	+	No	NA	1.22709e-08	rs73080339;rs146601862;rs141260127
1 day, 10:35:00	TMEM89	440955	ENSG00000183396	protein_coding	3	48658192	48659288	0.711076	-0.325142	0	0	22	5.08182e-05	1.38498e-16	GTEx_v7_Artery_Tibial	+	No	NA	NA	rs116033001;rs56116382
1 day, 10:35:00	SLC26A6	65010	ENSG00000225697	protein_coding	3	48663156	48672926	3.31045e-05	-0.384056	0	0	129	2.32431e-09	9.79255e-17	GTEx_v7_Adipose_Subcutaneous:GTEx_v7_Muscle_Skeletal:GTEx_v7_Thyroid	+	No	NA	NA	rs6784820;rs11716948;rs116033001;rs56116382;rs62262084;rs13090388
35	CELSR3	1951	ENSG00000008300	protein_coding	3	48673902	48700348	0.999656	-0.878908	2	2.825	0	NA	NA	NA	NA	No	NA	9.23008e-12	rs3172494
1 day, 10:35:00	NCKIPSD	51517	ENSG00000213672	protein_coding	3	48701364	48723797	0.00713136	-0.551018	4	14.74	182	-9	0	xQTLServer_eQTLs:BIOS_eQTL_geneLevel:CMC_SVA_cis:GTEx_v7_Adipose_Subcutaneous:GTEx_v7_Adipose_Visceral_Omentum:GTEx_v7_Adrenal_Gland:GTEx_v7_Whole_Blood:GTEx_v7_Artery_Aorta:GTEx_v7_Artery_Tibial:GTEx_v7_Brain_Anterior_cingulate_cortex_BA24:GTEx_v7_Brain_Caudate_basal_ganglia:GTEx_v7_Brain_Cerebellum:GTEx_v7_Brain_Cortex:GTEx_v7_Brain_Frontal_Cortex_BA9:GTEx_v7_Brain_Nucleus_accumbens_basal_gangl…	-	Yes	IMR90:Mesenchymal_Stem_Cell	5.66883e-13	rs3172494;rs73080339;rs6784820;rs11716948;rs62260729;rs36022378;rs116033001;rs73077157;rs56116382;rs13090388;rs1352890;rs141260127
35	IP6K2	51447	ENSG00000068745	protein_coding	3	48725436	48777786	0.989458	-0.392799	3	14.74	286	-9	0	xQTLServer_eQTLs:BIOS_eQTL_geneLevel:CMC_SVA_cis:GTEx_v7_Adipose_Subcutaneous:GTEx_v7_Adrenal_Gland:GTEx_v7_Whole_Blood:GTEx_v7_Artery_Aorta:GTEx_v7_Artery_Tibial:GTEx_v7_Brain_Cerebellum:GTEx_v7_Breast_Mammary_Tissue:GTEx_v7_Colon_Transverse:GTEx_v7_Esophagus_Mucosa:GTEx_v7_Esophagus_Muscularis:GTEx_v7_Heart_Left_Ventricle:GTEx_v7_Lung:GTEx_v7_Muscle_Skeletal:GTEx_v7_Nerve_Tibial:GTEx_v7_Cells_T…	-	No	NA	5.66883e-13	rs3172494;rs73080339;rs6784820;rs1352890;rs73077157;rs13090388;rs146601862;rs141260127;rs56116382
35	PRKAR2A	5576	ENSG00000114302	protein_coding	3	48782030	48885279	0.983251	-2.8684	3	3.219	62	-9	0.000329634	CMC_SVA_cis:CMC_NoSVA_cis:GTEx_v7_Artery_Tibial:GTEx_v7_Breast_Mammary_Tissue	-	No	NA	NA	rs146601862;rs141260127;rs3172494;rs73080339;rs56116382;rs11716948;rs13090388;rs6784820
35	SLC25A20	788	ENSG00000178537	protein_coding	3	48894369	48936426	2.04567e-07	-0.773546	1	9.748	2	-9	0.049	CMC_SVA_cis	-	No	NA	5.92789e-08	rs141260127;rs3172494
35	ARIH2OS	646450	ENSG00000221883	protein_coding	3	48955221	48956818	0.437613	-0.628346	1	1.887	0	NA	NA	NA	NA	No	NA	NA	rs141260127
35	ARIH2	10425	ENSG00000177479	protein_coding	3	48956254	49023815	0.987412	-1.69992	5	8.084	109	8.48247e-62	0	BIOS_eQTL_geneLevel:GTEx_v7_Adipose_Subcutaneous:GTEx_v7_Esophagus_Mucosa:GTEx_v7_Pancreas:GTEx_v7_Skin_Not_Sun_Exposed_Suprapubic:GTEx_v7_Thyroid	-	No	NA	8.18796e-12	rs141260127;rs73077157;rs3172494;rs6784820;rs73080339;rs11716948;rs112634398;rs62260729;rs71326918
35	P4HTM	54681	ENSG00000178467	protein_coding	3	49027319	49044587	0.0232749	NA	0	0	287	-9	0	BIOS_eQTL_geneLevel:CMC_SVA_cis:GTEx_v7_Adrenal_Gland:GTEx_v7_Whole_Blood:GTEx_v7_Artery_Aorta:GTEx_v7_Brain_Cerebellum:GTEx_v7_Brain_Spinal_cord_cervical_c-1:GTEx_v7_Breast_Mammary_Tissue:GTEx_v7_Esophagus_Muscularis:GTEx_v7_Lung:GTEx_v7_Nerve_Tibial:GTEx_v7_Pancreas:GTEx_v7_Pituitary:GTEx_v7_Cells_Transformed_fibroblasts:GTEx_v7_Thyroid	-	Yes	IMR90	NA	rs73077157;rs3172494;rs6784820;rs11716948;rs13090388;rs1352890;rs62260729;rs36022378;rs7618501;rs952594;rs3774745;rs35849525;rs71326918;rs62262097;rs141260127
1 day, 10:35:00	WDR6	11180	ENSG00000178252	protein_coding	3	49044495	49053386	9.19648e-07	-0.0589495	1	6.702	428	-9	0	xQTLServer_eQTLs:BIOS_eQTL_geneLevel:CRBL:FCTX:THAL:WHMT:aveALL:CMC_SVA_cis:CMC_NoSVA_cis:GTEx_v7_Adipose_Subcutaneous:GTEx_v7_Adipose_Visceral_Omentum:GTEx_v7_Adrenal_Gland:GTEx_v7_Whole_Blood:GTEx_v7_Artery_Coronary:GTEx_v7_Artery_Tibial:GTEx_v7_Brain_Cerebellum:GTEx_v7_Brain_Cortex:GTEx_v7_Breast_Mammary_Tissue:GTEx_v7_Colon_Sigmoid:GTEx_v7_Colon_Transverse:GTEx_v7_Esophagus_Gastroesophageal_J…	+	No	NA	5.9462e-12	rs73077157;rs3172494;rs6784820;rs11716948;rs73080339;rs141260127;rs112634398;rs36022378;rs62260729;rs1352890;rs116033001;rs56116382;rs13090388;rs71326918;rs952594;rs7618501;rs3774745;rs62262097;rs35849525
1 day, 10:35:00	DALRD3	55152	ENSG00000178149	protein_coding	3	49052921	49059726	1.84814e-05	0.0723068	2	6.702	121	-9	0	BIOS_eQTL_geneLevel:CMC_SVA_cis:GTEx_v7_Adipose_Subcutaneous:GTEx_v7_Artery_Coronary:GTEx_v7_Esophagus_Gastroesophageal_Junction:GTEx_v7_Esophagus_Mucosa:GTEx_v7_Pancreas:GTEx_v7_Cells_Transformed_fibroblasts:GTEx_v7_Skin_Sun_Exposed_Lower_leg	-	No	NA	5.9462e-12	rs73077157;rs3172494;rs141260127;rs73080339;rs6784820;rs11716948;rs112634398;rs62262097;rs62260729;rs1352890;rs35849525;rs62262084
35	NDUFAF3	25915	ENSG00000178057	protein_coding	3	49057892	49060928	4.85973e-05	-2.09007	2	6.702	9	1.74379e-05	0.0113481	BIOS_eQTL_geneLevel:GTEx_v7_Esophagus_Muscularis	-	No	NA	5.9462e-12	rs73077157;rs3172494;rs141260127;rs6784820;rs11716948;rs952594;rs3774745
35	IMPDH2	3615	ENSG00000178035	protein_coding	3	49061758	49066841	0.00135317	-0.509343	2	6.702	0	NA	NA	NA	NA	No	NA	5.9462e-12	rs73077157;rs3172494;rs141260127
1 day, 10:35:00	QRICH1	54870	ENSG00000198218	protein_coding	3	49067140	49131796	0.99607	-0.279294	7	8.316	199	-9	0	BIOS_eQTL_geneLevel:CMC_SVA_cis:GTEx_v7_Adipose_Subcutaneous:GTEx_v7_Adipose_Visceral_Omentum:GTEx_v7_Esophagus_Muscularis:GTEx_v7_Muscle_Skeletal:GTEx_v7_Nerve_Tibial:GTEx_v7_Pituitary:GTEx_v7_Skin_Sun_Exposed_Lower_leg:GTEx_v7_Testis:GTEx_v7_Thyroid	-	Yes	GM12878:IMR90:Left_Ventricle:Mesenchymal_Stem_Cell:Trophoblast-like_Cell	5.22634e-21	rs141260127;rs146601862;rs73077157;rs3172494;rs11716948;rs6784820;rs56116382;rs116033001;rs73080339;rs13090388;rs35849525;rs6784820:rs13090388:rs73077157
35	QARS	5859	ENSG00000172053	protein_coding	3	49133365	49142553	8.7897e-08	-0.634756	2	8.316	89	1.28922e-05	0.00824869	GTEx_v7_Adipose_Subcutaneous:GTEx_v7_Esophagus_Mucosa:GTEx_v7_Pancreas	-	Yes	GM12878:IMR90:Left_Ventricle:Mesenchymal_Stem_Cell:Trophoblast-like_Cell	5.22634e-21	rs141260127;rs73077157;rs3172494;rs6784820;rs62260729;rs6784820:rs13090388:rs73077157
35	USP19	10869	ENSG00000172046	protein_coding	3	49145479	49158371	0.999992	-0.429633	2	23.1	9	1.7569e-06	0.00225909	GTEx_v7_Adrenal_Gland:GTEx_v7_Artery_Aorta:GTEx_v7_Muscle_Skeletal	+	Yes	GM12878:IMR90:Left_Ventricle:Mesenchymal_Stem_Cell:Trophoblast-like_Cell	5.22634e-21	rs73077157;rs3172494;rs56116382;rs71326918;rs6784820;rs6784820:rs13090388:rs73077157
35	LAMB2	3913	ENSG00000172037	protein_coding	3	49158547	49170551	7.45007e-11	-0.451082	3	23.1	13	6.15537e-10	0	BIOS_eQTL_geneLevel	+	No	NA	9.41274e-13	rs73077157;rs3172494;rs11716948;rs6784820
35	CCDC71	64925	ENSG00000177352	protein_coding	3	49199968	49203754	0.0169896	NA	0	0	114	7.4528e-28	0	BIOS_eQTL_geneLevel:GTEx_v7_Brain_Caudate_basal_ganglia:GTEx_v7_Brain_Cerebellar_Hemisphere:GTEx_v7_Brain_Cerebellum:GTEx_v7_Brain_Nucleus_accumbens_basal_ganglia:GTEx_v7_Nerve_Tibial	+	No	NA	NA	rs6784820;rs11716948;rs112634398;rs56116382;rs1352890;rs62260729;rs36022378
35	KLHDC8B	200942	ENSG00000185909	protein_coding	3	49209044	49213917	0.0104214	-0.0773522	1	3.302	315	1.2173e-26	0	BIOS_eQTL_geneLevel:GTEx_v7_Artery_Tibial:GTEx_v7_Colon_Sigmoid:GTEx_v7_Esophagus_Mucosa:GTEx_v7_Esophagus_Muscularis:GTEx_v7_Nerve_Tibial:GTEx_v7_Cells_Transformed_fibroblasts:GTEx_v7_Skin_Not_Sun_Exposed_Suprapubic:GTEx_v7_Skin_Sun_Exposed_Lower_leg:GTEx_v7_Thyroid	+	No	NA	5.75134e-05	rs112634398;rs56116382;rs13090388;rs6784820;rs35849525;rs62260729;rs11716948;rs1352890;rs36022378
35	C3orf84	646498	ENSG00000236980	protein_coding	3	49215065	49229291	0.000221292	0.0590497	2	3.302	0	NA	NA	NA	NA	No	NA	5.75134e-05	rs112634398;rs11716948
35	CCDC36	339834	ENSG00000173421	protein_coding	3	49235861	49295537	0.509349	-0.452713	5	3.763	161	6.16022e-18	2.55831e-24	GTEx_v7_Adipose_Visceral_Omentum:GTEx_v7_Artery_Aorta:GTEx_v7_Artery_Tibial:GTEx_v7_Colon_Sigmoid:GTEx_v7_Colon_Transverse:GTEx_v7_Esophagus_Gastroesophageal_Junction:GTEx_v7_Esophagus_Muscularis:GTEx_v7_Heart_Atrial_Appendage:GTEx_v7_Heart_Left_Ventricle:GTEx_v7_Lung:GTEx_v7_Muscle_Skeletal:GTEx_v7_Prostate:GTEx_v7_Cells_Transformed_fibroblasts:GTEx_v7_Small_Intestine_Terminal_Ileum:GTEx_v7_Stom…	-	No	NA	2.15894e-07	rs73077157;rs3172494;rs141260127;rs11716948;rs146601862;rs6784820;rs1352890;rs62260729
35	RP11-3B7.1	NA	ENSG00000225399	protein_coding	3	49297518	49298744	NA	NA	1	1.3	73	8.44134e-08	6.09083e-10	GTEx_v7_Adipose_Visceral_Omentum:GTEx_v7_Artery_Aorta:GTEx_v7_Artery_Tibial:GTEx_v7_Esophagus_Gastroesophageal_Junction:GTEx_v7_Esophagus_Muscularis:GTEx_v7_Muscle_Skeletal:GTEx_v7_Nerve_Tibial:GTEx_v7_Spleen	-	No	NA	NA	rs6784820;rs56116382
35	C3orf62	375341	ENSG00000188315	protein_coding	3	49306035	49315342	0.00712466	-1.95031	4	13.21	102	-9	0.000162117	BIOS_eQTL_geneLevel:CMC_SVA_cis:GTEx_v7_Adipose_Visceral_Omentum:GTEx_v7_Artery_Aorta:GTEx_v7_Cells_Transformed_fibroblasts:GTEx_v7_Thyroid	-	Yes	IMR90:Mesenchymal_Stem_Cell	1.13167e-21	rs6784820;rs146601862;rs141260127;rs56116382;rs13090388;rs11716948;rs952594;rs3774745;rs9858297;rs3172494;rs73077157;rs6784820:rs13090388:rs73077157;rs3172494:rs1352890
35	USP4	7375	ENSG00000114316	protein_coding	3	49315264	49378145	6.20194e-07	NA	37	15.07	95	4.08971e-06	0.00304002	BIOS_eQTL_geneLevel:GTEx_v7_Brain_Nucleus_accumbens_basal_ganglia:GTEx_v7_Muscle_Skeletal	+	No	NA	2.80208e-13	rs6784820;rs146601862;rs141260127;rs56116382;rs11716948;rs73077157;rs3172494;rs13090388;rs7618501;rs35849525
35	GPX1	2876	ENSG00000233276	protein_coding	3	49394609	49396033	0.00693165	-0.616399	15	19.43	508	-9	0	xQTLServer_eQTLs:BIOS_eQTL_geneLevel:CMC_SVA_cis:CMC_NoSVA_cis:GTEx_v7_Adrenal_Gland:GTEx_v7_Brain_Anterior_cingulate_cortex_BA24:GTEx_v7_Brain_Caudate_basal_ganglia:GTEx_v7_Brain_Cerebellar_Hemisphere:GTEx_v7_Brain_Cerebellum:GTEx_v7_Brain_Cortex:GTEx_v7_Brain_Frontal_Cortex_BA9:GTEx_v7_Brain_Hippocampus:GTEx_v7_Esophagus_Mucosa:GTEx_v7_Nerve_Tibial:GTEx_v7_Cells_Transformed_fibroblasts:GTEx_v7_…	-	No	NA	5.33679e-22	rs13090388;rs6784820;rs3172494;rs56116382;rs73077157;rs7618501;rs35849525;rs62262097;rs11716948;rs1352890;rs73080339;rs146601862;rs141260127;rs71326918;rs952594;rs9858297;rs35124980;rs62260729;rs36022378
35	RHOA	387	ENSG00000067560	protein_coding	3	49396578	49450431	0.804698	-0.430263	75	19.43	252	-9	1.221e-09	CMC_SVA_cis:GTEx_v7_Adipose_Visceral_Omentum:GTEx_v7_Whole_Blood:GTEx_v7_Artery_Tibial:GTEx_v7_Muscle_Skeletal	-	No	NA	5.33679e-22	rs13090388;rs6784820;rs1352890;rs11716948;rs73077157;rs3172494;rs56116382;rs146601862;rs141260127;rs9858297;rs7618501;rs35849525;rs952594;rs3774745
35	TCTA	6988	ENSG00000145022	protein_coding	3	49449639	49453908	0.0132648	-0.595941	22	17.41	132	8.30756e-07	1.93785e-06	BIOS_eQTL_geneLevel:GTEx_v7_Adipose_Subcutaneous:GTEx_v7_Esophagus_Gastroesophageal_Junction:GTEx_v7_Cells_Transformed_fibroblasts:GTEx_v7_Thyroid	-	No	NA	4.83763e-21	rs73077157;rs3172494;rs13090388;rs6784820;rs146601862;rs141260127;rs11716948;rs9858297;rs62260729;rs35849525;rs62262097
35	AMT	275	ENSG00000145020	protein_coding	3	49454211	49460186	0.000569475	-0.0226371	25	17.41	621	-9	0	xQTLServer_eQTLs:BIOS_eQTL_geneLevel:CMC_SVA_cis:GTEx_v7_Adipose_Subcutaneous:GTEx_v7_Adipose_Visceral_Omentum:GTEx_v7_Whole_Blood:GTEx_v7_Artery_Aorta:GTEx_v7_Artery_Coronary:GTEx_v7_Artery_Tibial:GTEx_v7_Brain_Caudate_basal_ganglia:GTEx_v7_Brain_Cerebellar_Hemisphere:GTEx_v7_Brain_Cerebellum:GTEx_v7_Brain_Cortex:GTEx_v7_Brain_Frontal_Cortex_BA9:GTEx_v7_Brain_Nucleus_accumbens_basal_ganglia:GTEx…	+	No	NA	5.22634e-21	rs6784820;rs13090388;rs73077157;rs3172494;rs146601862;rs141260127;rs11716948;rs35849525;rs62262097;rs112634398;rs56116382;rs1352890;rs62260729;rs36022378;rs73080339;rs7618501;rs952594;rs9858297;rs3774745
35	NICN1	84276	ENSG00000145029	protein_coding	3	49460379	49466759	0.257246	-1.08729	28	17.41	539	-9	8.78458e-40	CMC_SVA_cis:CMC_NoSVA_cis:GTEx_v7_Adipose_Subcutaneous:GTEx_v7_Adipose_Visceral_Omentum:GTEx_v7_Artery_Aorta:GTEx_v7_Artery_Coronary:GTEx_v7_Artery_Tibial:GTEx_v7_Breast_Mammary_Tissue:GTEx_v7_Colon_Sigmoid:GTEx_v7_Esophagus_Mucosa:GTEx_v7_Esophagus_Muscularis:GTEx_v7_Heart_Atrial_Appendage:GTEx_v7_Lung:GTEx_v7_Nerve_Tibial:GTEx_v7_Ovary:GTEx_v7_Pituitary:GTEx_v7_Skin_Not_Sun_Exposed_Suprapubic:G…	+	No	NA	4.50381e-21	rs13090388;rs6784820;rs146601862;rs141260127;rs73077157;rs3172494;rs11716948;rs62260729;rs7618501;rs35849525;rs56116382;rs952594;rs3774745;rs9858297;rs36022378;rs62262097
35	DAG1	1605	ENSG00000173402	protein_coding	3	49506146	49573048	0.940922	-0.838742	83	19.64	300	1.63462e-08	2.32599e-05	BIOS_eQTL_geneLevel:GTEx_v7_Artery_Aorta:GTEx_v7_Artery_Tibial:GTEx_v7_Esophagus_Mucosa:GTEx_v7_Heart_Atrial_Appendage:GTEx_v7_Heart_Left_Ventricle:GTEx_v7_Cells_Transformed_fibroblasts:GTEx_v7_Thyroid	+	No	NA	6.14988e-21	rs6784820;rs13090388;rs1352890;rs73077157;rs3172494;rs62260729;rs11716948;rs56116382;rs146601862;rs141260127;rs36022378;rs7618501;rs71326918
35	BSN	8927	ENSG00000164061	protein_coding	3	49591922	49708978	1	-1.28511	90	17.97	313	1.0227e-18	0	BIOS_eQTL_geneLevel	-	Yes	hESC:IMR90:Left_Ventricle:Liver:Mesenchymal_Stem_Cell:Mesendoderm:Spleen:Trophoblast-like_Cell	5.07425e-26	rs6784820;rs13090388;rs56116382;rs73077157;rs1352890;rs3172494;rs11716948;rs62260729;rs36022378;rs7618501;rs952594;rs13090388:rs1352890:rs6784820:rs7618501:rs62260729
35	APEH	327	ENSG00000164062	protein_coding	3	49711435	49721396	0.0132157	-0.271805	27	25.5	386	1.92483e-51	0	BIOS_eQTL_geneLevel:GTEx_v7_Adipose_Subcutaneous:GTEx_v7_Adipose_Visceral_Omentum:GTEx_v7_Breast_Mammary_Tissue:GTEx_v7_Esophagus_Mucosa:GTEx_v7_Esophagus_Muscularis:GTEx_v7_Nerve_Tibial:GTEx_v7_Cells_Transformed_fibroblasts:GTEx_v7_Skin_Not_Sun_Exposed_Suprapubic:GTEx_v7_Skin_Sun_Exposed_Lower_leg	+	Yes	hESC:IMR90:Left_Ventricle:Liver:Mesenchymal_Stem_Cell:Mesendoderm:Spleen:Trophoblast-like_Cell	7.85891e-22	rs13090388;rs1352890;rs73077157;rs6784820;rs3172494;rs56116382;rs62260729;rs7618501;rs952594;rs3774745;rs71326918;rs36022378;rs13090388:rs73077157;rs3172494:rs6784820
35	MST1	4485	ENSG00000173531	protein_coding	3	49721380	49726934	1.72736e-10	0.158165	19	25.5	363	-9	0	BIOS_eQTL_geneLevel:CMC_SVA_cis:GTEx_v7_Adipose_Subcutaneous:GTEx_v7_Adipose_Visceral_Omentum:GTEx_v7_Adrenal_Gland:GTEx_v7_Whole_Blood:GTEx_v7_Artery_Tibial:GTEx_v7_Brain_Anterior_cingulate_cortex_BA24:GTEx_v7_Brain_Cerebellum:GTEx_v7_Brain_Frontal_Cortex_BA9:GTEx_v7_Brain_Hippocampus:GTEx_v7_Brain_Hypothalamus:GTEx_v7_Breast_Mammary_Tissue:GTEx_v7_Colon_Sigmoid:GTEx_v7_Colon_Transverse:GTEx_v7_…	+	No	NA	1.36853e-24	rs13090388;rs1352890;rs73077157;rs62260729;rs7618501;rs6784820;rs56116382;rs62262097;rs952594;rs3774745;rs3172494;rs11716948;rs9858297;rs73080339;rs71326918;rs36022378
35	RNF123	63891	ENSG00000164068	protein_coding	3	49726932	49758962	0.969715	-0.461991	45	25.5	717	-9	0	BIOS_eQTL_geneLevel:CMC_SVA_cis:CMC_NoSVA_cis:GTEx_v7_Adipose_Subcutaneous:GTEx_v7_Adipose_Visceral_Omentum:GTEx_v7_Artery_Aorta:GTEx_v7_Artery_Coronary:GTEx_v7_Artery_Tibial:GTEx_v7_Brain_Anterior_cingulate_cortex_BA24:GTEx_v7_Brain_Caudate_basal_ganglia:GTEx_v7_Brain_Cerebellar_Hemisphere:GTEx_v7_Brain_Cerebellum:GTEx_v7_Brain_Cortex:GTEx_v7_Brain_Frontal_Cortex_BA9:GTEx_v7_Brain_Hypothalamus:G…	-	No	NA	5.47578e-26	rs13090388;rs1352890;rs73077157;rs62260729;rs7618501;rs112634398;rs56116382;rs6784820;rs952594;rs3774745;rs35849525;rs62262097;rs3172494;rs73080339;rs146601862;rs141260127;rs11716948;rs36022378;rs71326918;rs2526388;rs35124980;rs9858297
35	AMIGO3	386724	ENSG00000176020	protein_coding	3	49754267	49761349	7.50516e-06	NA	29	18.43	247	1.28239e-38	0	BIOS_eQTL_geneLevel	-	Yes	IMR90:Mesenchymal_Stem_Cell	2.16245e-31	rs7618501;rs62260729;rs73077157;rs13090388;rs3172494;rs56116382;rs6784820;rs1352890;rs952594;rs3774745;rs35849525;rs62262097;rs13090388:rs73077157;rs3172494:rs73077157:rs7618501:rs952594:rs952594;rs3774745:rs952594;rs3774745:rs36022378
35	GMPPB	29925	ENSG00000173540	protein_coding	3	49754277	49761384	8.24536e-05	-0.659554	29	18.43	441	1.28239e-38	0	xQTLServer_eQTLs:BIOS_eQTL_geneLevel:GTEx_v7_Adipose_Subcutaneous:GTEx_v7_Adipose_Visceral_Omentum:GTEx_v7_Artery_Aorta:GTEx_v7_Artery_Tibial:GTEx_v7_Brain_Cerebellum:GTEx_v7_Esophagus_Muscularis:GTEx_v7_Muscle_Skeletal:GTEx_v7_Nerve_Tibial:GTEx_v7_Pancreas:GTEx_v7_Prostate:GTEx_v7_Skin_Not_Sun_Exposed_Suprapubic:GTEx_v7_Stomach:GTEx_v7_Thyroid	-	Yes	IMR90:Mesenchymal_Stem_Cell	2.16245e-31	rs7618501;rs62260729;rs73077157;rs35849525;rs62262097;rs13090388;rs3172494;rs56116382;rs6784820;rs1352890;rs952594;rs3774745;rs71326918;rs9858297;rs13090388:rs73077157;rs3172494:rs73077157:rs7618501:rs952594:rs952594;rs3774745:rs952594;rs3774745:rs36022378
35	IP6K1	9807	ENSG00000176095	protein_coding	3	49761727	49823975	0.23518	-2.10343	89	20.7	76	1.23426e-05	0.00156217	GTEx_v7_Artery_Tibial:GTEx_v7_Esophagus_Muscularis:GTEx_v7_Thyroid	-	No	NA	4.966e-26	rs62260729;rs7618501;rs146601862;rs141260127;rs112634398;rs73077157;rs6784820
35	CDHR4	389118	ENSG00000187492	protein_coding	3	49828165	49837268	0.0134739	0.0436097	23	10.09	442	4.6004e-50	1.04997e-41	GTEx_v7_Artery_Tibial:GTEx_v7_Esophagus_Muscularis:GTEx_v7_Skin_Not_Sun_Exposed_Suprapubic:GTEx_v7_Skin_Sun_Exposed_Lower_leg:GTEx_v7_Testis	-	No	NA	5.67758e-17	rs7618501;rs62260729;rs73077157;rs11716948;rs36022378;rs13090388;rs6784820;rs1352890;rs35849525;rs62262097;rs112634398;rs56116382;rs952594;rs3774745
35	FAM212A	389119	ENSG00000185614	protein_coding	3	49840687	49842463	0.000589161	NA	15	16.91	686	8.96078e-34	0	BIOS_eQTL_geneLevel:GTEx_v7_Artery_Aorta:GTEx_v7_Artery_Coronary:GTEx_v7_Brain_Cerebellar_Hemisphere:GTEx_v7_Brain_Cerebellum:GTEx_v7_Esophagus_Mucosa:GTEx_v7_Muscle_Skeletal:GTEx_v7_Cells_Transformed_fibroblasts:GTEx_v7_Skin_Not_Sun_Exposed_Suprapubic:GTEx_v7_Skin_Sun_Exposed_Lower_leg:GTEx_v7_Testis	-	Yes	Spleen	2.16245e-31	rs62260729;rs7618501;rs73077157;rs11716948;rs36022378;rs6784820;rs13090388;rs952594;rs3774745;rs35849525;rs56116382;rs9858297;rs62262097;rs3172494;rs73080339;rs141260127;rs146601862;rs1352890;rs71326918;rs35124980;rs2526388;rs73077157:rs7618501:rs952594:rs952594
35	UBA7	7318	ENSG00000182179	protein_coding	3	49842640	49851379	2.68228e-14	-0.315381	18	16.91	689	1.08821e-239	0	BIOS_eQTL_geneLevel:GTEx_v7_Whole_Blood:GTEx_v7_Artery_Aorta:GTEx_v7_Artery_Tibial:GTEx_v7_Colon_Transverse:GTEx_v7_Esophagus_Mucosa:GTEx_v7_Liver:GTEx_v7_Lung:GTEx_v7_Muscle_Skeletal:GTEx_v7_Nerve_Tibial:GTEx_v7_Pancreas:GTEx_v7_Cells_Transformed_fibroblasts:GTEx_v7_Skin_Not_Sun_Exposed_Suprapubic:GTEx_v7_Skin_Sun_Exposed_Lower_leg:GTEx_v7_Small_Intestine_Terminal_Ileum:GTEx_v7_Spleen:GTEx_v7_St…	+	Yes	Spleen	2.16245e-31	rs73077157;rs62260729;rs11716948;rs36022378;rs7618501;rs71326918;rs6784820;rs13090388;rs56116382;rs1352890;rs3172494;rs112634398;rs952594;rs3774745;rs35849525;rs62262097;rs141260127;rs2526388;rs9858297;rs73077157:rs7618501:rs952594:rs952594
35	TRAIP	10293	ENSG00000183763	protein_coding	3	49866034	49894007	0.125104	-0.132255	43	14.99	245	-9	0.000484198	CMC_SVA_cis:GTEx_v7_Skin_Not_Sun_Exposed_Suprapubic:GTEx_v7_Testis	-	Yes	IMR90:Mesenchymal_Stem_Cell:Spleen	7.55794e-30	rs7618501;rs62260729;rs141260127;rs73077157;rs952594;rs3774745;rs35849525;rs71326918;rs9858297;rs11716948;rs36022378;rs7618501:rs62260729:rs952594;rs3774745:rs73077157
35	CAMKV	79012	ENSG00000164076	protein_coding	3	49895421	49907655	0.996846	-0.638323	29	21.2	326	2.65547e-14	9.59588e-10	FCTX:aveALL:GTEx_v7_Stomach:GTEx_v7_Testis	-	Yes	IMR90:Mesenchymal_Stem_Cell:Spleen	1.27271e-31	rs7618501;rs62260729;rs141260127;rs952594;rs3774745;rs35849525;rs73077157;rs71326918;rs36022378;rs9858297;rs11716948;rs7618501:rs62260729:rs952594;rs3774745:rs73077157
35	MST1R	4486	ENSG00000164078	protein_coding	3	49924435	49941299	1.69349e-20	-0.377645	29	21.2	540	9.07725e-14	1.18381e-09	BIOS_eQTL_geneLevel:GTEx_v7_Adipose_Subcutaneous:GTEx_v7_Whole_Blood:GTEx_v7_Artery_Tibial:GTEx_v7_Brain_Anterior_cingulate_cortex_BA24:GTEx_v7_Brain_Caudate_basal_ganglia:GTEx_v7_Brain_Cerebellar_Hemisphere:GTEx_v7_Brain_Cerebellum:GTEx_v7_Brain_Cortex:GTEx_v7_Brain_Nucleus_accumbens_basal_ganglia:GTEx_v7_Colon_Sigmoid:GTEx_v7_Colon_Transverse:GTEx_v7_Esophagus_Mucosa:GTEx_v7_Esophagus_Musculari…	-	No	NA	3.68759e-29	rs952594;rs7618501;rs3774745;rs35849525;rs112634398;rs36022378;rs141260127;rs62262097;rs146601862;rs13090388;rs6784820;rs56116382;rs9858297;rs62260729;rs11716948;rs2526388;rs73077157;rs3172494
35	CTD-2330K9.3	NA	ENSG00000228008	protein_coding	3	49941278	49954370	NA	NA	27	13.53	381	1.80284e-08	4.83485e-05	GTEx_v7_Artery_Aorta:GTEx_v7_Esophagus_Muscularis:GTEx_v7_Small_Intestine_Terminal_Ileum:GTEx_v7_Thyroid	-	No	NA	4.54555e-28	rs952594;rs7618501;rs3774745;rs36022378;rs62262097;rs146601862;rs112634398;rs13090388;rs9858297;rs35849525
35	MON1A	84315	ENSG00000164077	protein_coding	3	49946302	49967606	0.00636811	-0.629673	40	15.69	157	9.9416e-06	0.00799364	GTEx_v7_Testis:GTEx_v7_Thyroid	+	No	NA	4.54555e-28	rs952594;rs7618501;rs3774745;rs62262097;rs146601862;rs112634398;rs36022378;rs141260127;rs71326918;rs35849525
35	RBM6	10180	ENSG00000004534	protein_coding	3	49977440	50137478	1	-0.685653	218	13.47	698	-9	0	xQTLServer_eQTLs:BIOS_eQTL_geneLevel:OCTX:CMC_SVA_cis:GTEx_v7_Adipose_Subcutaneous:GTEx_v7_Adipose_Visceral_Omentum:GTEx_v7_Adrenal_Gland:GTEx_v7_Cells_EBV-transformed_lymphocytes:GTEx_v7_Whole_Blood:GTEx_v7_Artery_Aorta:GTEx_v7_Artery_Coronary:GTEx_v7_Artery_Tibial:GTEx_v7_Brain_Amygdala:GTEx_v7_Brain_Anterior_cingulate_cortex_BA24:GTEx_v7_Brain_Caudate_basal_ganglia:GTEx_v7_Brain_Cerebellar_Hem…	+	No	NA	1.12382e-25	rs146601862;rs141260127;rs952594;rs3774745;rs71326918;rs36022378;rs62262097;rs7618501;rs35849525;rs112634398;rs62260729;rs2526388;rs9858297;rs73077157;rs11716948;rs35124980;rs13090388;rs3172494;rs56116382;rs6784820
35	RBM5	10181	ENSG00000003756	protein_coding	3	50126341	50156454	0.999999	-0.605889	43	13.47	282	6.26038e-08	5.63793e-05	BIOS_eQTL_geneLevel:GTEx_v7_Esophagus_Mucosa:GTEx_v7_Nerve_Tibial	+	Yes	hESC:IMR90:Liver:Mesenchymal_Stem_Cell:Mesendoderm:Trophoblast-like_Cell	5.07425e-26	rs952594;rs3774745;rs35849525;rs146601862;rs141260127;rs36022378;rs71326918;rs7618501;rs2526388;rs9858297;rs13090388;rs3774745:rs3774745;rs9858297:rs3774745:rs9858297:rs952594;rs9858297:rs7618501:rs62260729:rs141260127:rs952594
35	SEMA3F	6405	ENSG00000001617	protein_coding	3	50192478	50226508	0.999918	NA	47	18.8	298	-9	4.25072e-06	xQTLServer_eQTLs:BIOS_eQTL_geneLevel:CMC_SVA_cis:GTEx_v7_Adipose_Subcutaneous:GTEx_v7_Adipose_Visceral_Omentum:GTEx_v7_Artery_Aorta:GTEx_v7_Heart_Atrial_Appendage:GTEx_v7_Heart_Left_Ventricle:GTEx_v7_Lung:GTEx_v7_Nerve_Tibial	+	No	NA	1.043e-19	rs952594;rs3774745;rs9858297;rs35124980;rs146601862;rs7618501;rs13090388;rs35849525;rs56116382
35	GNAT1	2779	ENSG00000114349	protein_coding	3	50229045	50233949	2.50523e-06	-0.274733	21	10.21	192	4.72353e-06	0.00417461	GTEx_v7_Lung	+	Yes	hESC:IMR90:Liver:Mesenchymal_Stem_Cell:Mesendoderm:Trophoblast-like_Cell	3.2777e-24	rs9858297;rs952594;rs3774745;rs35124980;rs7618501;rs3774745:rs36022378:rs952594:rs9858297
35	GNAI2	2771	ENSG00000114353	protein_coding	3	50263724	50296787	0.86116	-0.965006	1	0.168	0	NA	NA	NA	NA	Yes	IMR90:Mesenchymal_Stem_Cell:Trophoblast-like_Cell	3.2777e-24	rs35124980;rs952594;rs3774745:rs36022378:rs952594:rs3774745;rs9858297:rs3774745:rs9858297:rs952594;rs3774745;rs9858297
35	LSMEM2	132228	ENSG00000179564	protein_coding	3	50316458	50325545	2.89144e-05	-0.548022	1	8.077	0	NA	NA	NA	NA	No	NA	2.3025e-05	rs146601862
35	IFRD2	7866	ENSG00000214706	protein_coding	3	50325163	50330349	5.5261e-06	-0.616738	2	14.2	136	3.6447e-61	0	BIOS_eQTL_geneLevel:GTEx_v7_Muscle_Skeletal:GTEx_v7_Stomach	+	No	NA	1.08172e-06	rs62262097;rs35124980;rs952594;rs3774745;rs35849525;rs71326918;rs2526388;rs9858297
35	HYAL3	8372	ENSG00000186792	protein_coding	3	50330262	50336899	1.52466e-05	-0.35315	5	17.85	512	-9	0	BIOS_eQTL_geneLevel:CMC_SVA_cis:CMC_NoSVA_cis:GTEx_v7_Adipose_Subcutaneous:GTEx_v7_Adipose_Visceral_Omentum:GTEx_v7_Adrenal_Gland:GTEx_v7_Whole_Blood:GTEx_v7_Artery_Aorta:GTEx_v7_Artery_Coronary:GTEx_v7_Artery_Tibial:GTEx_v7_Brain_Cerebellar_Hemisphere:GTEx_v7_Brain_Cerebellum:GTEx_v7_Brain_Cortex:GTEx_v7_Brain_Frontal_Cortex_BA9:GTEx_v7_Brain_Hypothalamus:GTEx_v7_Brain_Nucleus_accumbens_basal_ga…	+	No	NA	1.08172e-06	rs62262097;rs35124980;rs952594;rs3774745;rs35849525;rs71326918;rs2526388;rs9858297;rs56116382;rs73077157;rs3172494;rs6784820;rs1352890;rs7618501;rs146601862
35	NAT6	24142	ENSG00000243477	protein_coding	3	50333833	50336852	0.402945	-0.113189	5	17.85	161	4.10504e-29	0	BIOS_eQTL_geneLevel:GTEx_v7_Adipose_Subcutaneous:GTEx_v7_Adrenal_Gland:GTEx_v7_Artery_Aorta:GTEx_v7_Artery_Tibial:GTEx_v7_Brain_Anterior_cingulate_cortex_BA24:GTEx_v7_Brain_Cortex:GTEx_v7_Colon_Transverse:GTEx_v7_Esophagus_Mucosa:GTEx_v7_Esophagus_Muscularis:GTEx_v7_Heart_Left_Ventricle:GTEx_v7_Lung:GTEx_v7_Nerve_Tibial:GTEx_v7_Cells_Transformed_fibroblasts:GTEx_v7_Skin_Not_Sun_Exposed_Suprapubic…	-	No	NA	1.08172e-06	rs62262097;rs35124980;rs952594;rs3774745;rs35849525;rs71326918;rs2526388;rs9858297;rs7618501
35	HYAL1	3373	ENSG00000114378	protein_coding	3	50337320	50349812	0.00553671	0.476164	5	17.85	250	1.5913e-17	1.81957e-10	xQTLServer_eQTLs:BIOS_eQTL_geneLevel:GTEx_v7_Adipose_Subcutaneous:GTEx_v7_Adrenal_Gland:GTEx_v7_Colon_Transverse:GTEx_v7_Heart_Atrial_Appendage:GTEx_v7_Heart_Left_Ventricle:GTEx_v7_Lung:GTEx_v7_Muscle_Skeletal:GTEx_v7_Nerve_Tibial:GTEx_v7_Pancreas:GTEx_v7_Cells_Transformed_fibroblasts:GTEx_v7_Skin_Sun_Exposed_Lower_leg	-	No	NA	1.08172e-06	rs62262097;rs35124980;rs9858297;rs3774745;rs141260127;rs146601862;rs73077157;rs71326918;rs952594;rs7618501;rs35849525;rs3172494;rs36022378
35	HYAL2	8692	ENSG00000068001	protein_coding	3	50355221	50360337	0.0206315	-1.37438	0	0	0	NA	NA	NA	NA	Yes	IMR90	1.043e-19	rs3774745;rs9858297:rs3774745:rs9858297:rs952594;rs9858297
35	TUSC2	11334	ENSG00000114383	protein_coding	3	50357458	50365682	0.703033	-0.593776	0	0	0	NA	NA	NA	NA	Yes	IMR90	1.043e-19	rs3774745;rs9858297:rs3774745:rs9858297:rs952594;rs9858297
35	RASSF1	11186	ENSG00000068028	protein_coding	3	50367219	50378411	4.8582e-08	-0.411947	0	0	18	1.07582e-05	0.000168117	GTEx_v7_Adipose_Subcutaneous:GTEx_v7_Brain_Cerebellum:GTEx_v7_Skin_Not_Sun_Exposed_Suprapubic	-	Yes	IMR90	1.043e-19	rs952594;rs3774745;rs36022378;rs9858297;rs35849525;rs9858297:rs3774745:rs9858297:rs952594
35	ZMYND10	51364	ENSG00000004838	protein_coding	3	50378541	50384283	3.6024e-07	-0.824531	0	0	1	8.6434e-05	0.0235137	GTEx_v7_Brain_Cerebellar_Hemisphere	-	No	NA	NA	rs62262097
35	NPRL2	10641	ENSG00000114388	protein_coding	3	50384761	50388522	0.345175	-0.107064	0	0	23	-9	0.0292686	CMC_SVA_cis:GTEx_v7_Thyroid	+	Yes	IMR90	1.043e-19	rs62260729;rs952594;rs7618501;rs3774745;rs35849525;rs9858297;rs9858297:rs3774745:rs9858297:rs952594
35	CYB561D2	11068	ENSG00000114395	protein_coding	3	50388126	50395891	0.0147105	-0.298456	1	0	37	9.26178e-07	9.5538e-23	GTEx_v7_Adipose_Visceral_Omentum:GTEx_v7_Breast_Mammary_Tissue:GTEx_v7_Esophagus_Muscularis:GTEx_v7_Muscle_Skeletal:GTEx_v7_Thyroid	+	Yes	IMR90	1.043e-19	rs9858297;rs36022378;rs3774745;rs952594;rs9858297:rs3774745:rs9858297:rs952594
35	XXcos-LUCA11.5	NA	ENSG00000272104	protein_coding	3	50388323	50405354	NA	NA	1	0	0	NA	NA	NA	NA	Yes	IMR90	1.043e-19	rs9858297;rs3774745;rs9858297:rs3774745:rs9858297:rs952594
35	TMEM115	11070	ENSG00000126062	protein_coding	3	50392180	50397041	0.876895	-0.780372	1	0	0	NA	NA	NA	NA	Yes	IMR90	1.043e-19	rs9858297;rs3774745;rs9858297:rs3774745:rs9858297:rs952594
35	CACNA2D2	9254	ENSG00000007402	protein_coding	3	50400233	50541675	0.999693	NA	3	9.06	13	3.05424e-10	0	BIOS_eQTL_geneLevel:GTEx_v7_Liver:GTEx_v7_Thyroid	+	No	NA	2.1516e-05	rs9858297;rs62262097;rs952594;rs3774745
35	C3orf18	51161	ENSG00000088543	protein_coding	3	50595462	50608458	0.014308	-1.53819	0	0	28	1.98313e-19	0	BIOS_eQTL_geneLevel:GTEx_v7_Heart_Left_Ventricle:GTEx_v7_Muscle_Skeletal:GTEx_v7_Thyroid	-	No	NA	NA	rs62262097;rs3774745;rs952594;rs9858297;rs11716948;rs62260729;rs36022378
35	HEMK1	51409	ENSG00000114735	protein_coding	3	50606583	50622366	8.23153e-05	-2.53452	0	0	19	-9	0	BIOS_eQTL_geneLevel:CMC_SVA_cis:GTEx_v7_Heart_Atrial_Appendage:GTEx_v7_Lung:GTEx_v7_Muscle_Skeletal:GTEx_v7_Nerve_Tibial	+	No	NA	NA	rs62262097;rs73077157;rs71326918;rs11716948;rs62260729;rs36022378
35	MAPKAPK3	7867	ENSG00000114738	protein_coding	3	50648951	50686720	2.71041e-06	0.0772686	0	0	249	2.01402e-11	1.48858e-29	GTEx_v7_Muscle_Skeletal:GTEx_v7_Thyroid	+	No	NA	NA	rs952594;rs7618501;rs3774745;rs35849525;rs62262097;rs2526388;rs9858297;rs35124980
35	DOCK3	1795	ENSG00000088538	protein_coding	3	50712672	51421629	1	-0.836765	0	0	59	1.2544e-10	9.89738e-56	GTEx_v7_Artery_Coronary:GTEx_v7_Artery_Tibial:GTEx_v7_Lung:GTEx_v7_Skin_Sun_Exposed_Lower_leg:GTEx_v7_Thyroid	-	No	NA	NA	rs13090388;rs62262097;rs35849525;rs1352890;rs62260729;rs952594;rs7618501;rs3774745
35	PBRM1	55193	ENSG00000163939	protein_coding	3	52579368	52719933	1	NA	0	0	0	NA	NA	NA	NA	Yes	Mesenchymal_Stem_Cell	3.2777e-24	rs952594;rs3774745:rs36022378:rs952594
36	KBTBD8	84541	ENSG00000163376	protein_coding	3	67048727	67061634	0.00167057	-0.942047	0	0	0	NA	NA	NA	NA	Yes	hESC:IMR90:Liver:Mesenchymal_Stem_Cell:Mesendoderm:Trophoblast-like_Cell	4.60318e-08	rs923512
36	SUCLG2	8801	ENSG00000172340	protein_coding	3	67410884	67705038	3.28018e-05	-0.191714	0	0	0	NA	NA	NA	NA	Yes	hESC:Mesendoderm	4.60318e-08	rs923512
36	FAM19A1	407738	ENSG00000183662	protein_coding	3	68053359	68594776	0.861963	0.0961415	0	0	0	NA	NA	NA	NA	Yes	hESC:IMR90:Mesenchymal_Stem_Cell:Mesendoderm:Trophoblast-like_Cell	4.60318e-08	rs923512
36	FAM19A4	151647	ENSG00000163377	protein_coding	3	68780917	68981761	0.198149	0.0314886	38	13.94	0	NA	NA	NA	NA	Yes	hESC:Mesendoderm:Spleen	2.78573e-08	rs923512
36	ARL6IP5	10550	ENSG00000144746	protein_coding	3	69134095	69155217	0.313165	-0.187377	0	0	12	5.04759e-06	7.37083e-11	BIOS_eQTL_geneLevel:GTEx_v7_Esophagus_Mucosa:GTEx_v7_Skin_Sun_Exposed_Lower_leg	+	No	NA	NA	rs923512
37	MITF	4286	ENSG00000187098	protein_coding	3	69788586	70017488	0.997811	-0.642528	0	0	0	NA	NA	NA	NA	Yes	Mesenchymal_Stem_Cell:Mesendoderm	7.69857e-11	rs11714337
37	FOXP1	27086	ENSG00000114861	protein_coding	3	71003844	71633140	0.999751	-0.0806505	103	14.99	0	NA	NA	NA	NA	Yes	hESC:IMR90:Liver:Mesenchymal_Stem_Cell:Mesendoderm	7.69857e-11	rs11714337
37	PPP4R2	151987	ENSG00000163605	protein_coding	3	73045936	73118350	0.988056	-0.0488825	0	0	0	NA	NA	NA	NA	Yes	IMR90	7.69857e-11	rs11714337
37	PDZRN3	23024	ENSG00000121440	protein_coding	3	73431584	73674091	0.908376	0.1653	0	0	0	NA	NA	NA	NA	Yes	IMR90	7.69857e-11	rs11714337
38	CADM2	253559	ENSG00000175161	protein_coding	3	85008132	86123579	0.984669	0.117806	180	16.79	75	-9	4.01769e-14	BIOS_eQTL_geneLevel:WHMT:CMC_SVA_cis:GTEx_v7_Adipose_Subcutaneous:GTEx_v7_Adipose_Visceral_Omentum:GTEx_v7_Lung	-	No	NA	5.01379e-09	rs77036893;rs62263923;rs3911063
39	PTPLB	201562	ENSG00000206527	protein_coding	3	123209667	123304032	0.922343	0.831986	0	0	0	NA	NA	NA	NA	Yes	Mesenchymal_Stem_Cell	2.07629e-10	rs2332719
39	MYLK	4638	ENSG00000065534	protein_coding	3	123328896	123603178	9.3792e-06	0.303166	0	0	0	NA	NA	NA	NA	Yes	IMR90:Mesenchymal_Stem_Cell:Trophoblast-like_Cell	2.07629e-10	rs2332719
39	CCDC14	64770	ENSG00000175455	protein_coding	3	123616152	123680564	3.40559e-07	0.113888	0	0	0	NA	NA	NA	NA	Yes	Aorta:hESC:IMR90:Mesenchymal_Stem_Cell:Mesendoderm:Trophoblast-like_Cell	2.07629e-10	rs2332719
39	ROPN1	54763	ENSG00000065371	protein_coding	3	123687368	123711025	0.00818535	-0.715621	6	7.407	0	NA	NA	NA	NA	Yes	Aorta:hESC:IMR90:Mesenchymal_Stem_Cell:Mesendoderm:Trophoblast-like_Cell	1.13735e-10	rs2332719
39	KALRN	8997	ENSG00000160145	protein_coding	3	123798870	124445172	0.999997	-0.642918	22	18.66	0	NA	NA	NA	NA	No	NA	4.27612e-09	rs2332719
39	UMPS	7372	ENSG00000114491	protein_coding	3	124449213	124464040	0.000109217	1.31277	0	0	0	NA	NA	NA	NA	Yes	IMR90:Mesenchymal_Stem_Cell	2.07629e-10	rs2332719
40	ZFYVE28	57732	ENSG00000159733	protein_coding	4	2271309	2420390	0.88846	NA	0	0	3	3.85922e-05	3.48358e-05	GTEx_v7_Skin_Sun_Exposed_Lower_leg	-	No	NA	NA	rs2798304
40	FAM193A	8603	ENSG00000125386	protein_coding	4	2626988	2734292	0.997818	-0.477799	0	0	11	-9	0.049	CMC_SVA_cis	+	No	NA	NA	rs2256086
40	TNIP2	79155	ENSG00000168884	protein_coding	4	2743375	2758103	2.97331e-06	NA	0	0	8	-9	0.049	CMC_SVA_cis	-	Yes	GM12878:IMR90:Left_Ventricle:Liver:Mesenchymal_Stem_Cell:Spleen	1.80469e-10	rs1263412;rs2256086;rs2798287:rs1263412:rs2256086:rs2256086;rs1263412:rs2798304:rs3095075
40	SH3BP2	6452	ENSG00000087266	protein_coding	4	2794750	2842825	0.0031019	3.04844	3	7.589	4	1.84666e-05	4.23722e-07	BIOS_eQTL_geneLevel:GTEx_v7_Thyroid	-	No	NA	5.55477e-09	rs1263412;rs2798287;rs2256086
40	ADD1	118	ENSG00000087274	protein_coding	4	2845584	2931803	0.611299	0.208608	64	16.48	234	5.10391e-49	0	BIOS_eQTL_geneLevel:GTEx_v7_Whole_Blood:GTEx_v7_Artery_Tibial:GTEx_v7_Heart_Left_Ventricle:GTEx_v7_Lung:GTEx_v7_Nerve_Tibial:GTEx_v7_Cells_Transformed_fibroblasts:GTEx_v7_Thyroid	-	Yes	GM12878:IMR90:Left_Ventricle:Liver:Mesenchymal_Stem_Cell:Mesendoderm:Pancreas:Spleen	1.80469e-10	rs1263412;rs2798287;rs2256086;rs1140085;rs2798304;rs3095075;rs1263412:rs2798287:rs2256086:rs2256086;rs1263412:rs2798304
40	MFSD10	10227	ENSG00000109736	protein_coding	4	2932288	2936586	3.01777e-07	NA	18	6.627	218	3.47297e-25	0	BIOS_eQTL_geneLevel:GTEx_v7_Brain_Cerebellum:GTEx_v7_Thyroid	-	Yes	GM12878:IMR90:Left_Ventricle:Mesenchymal_Stem_Cell:Mesendoderm:Spleen	2.27805e-10	rs2798287;rs1263412;rs2256086;rs1140085;rs2798304;rs34155847;rs2798287:rs1263412:rs2256086:rs2256086;rs1263412:rs2798304
40	NOP14	8602	ENSG00000087269	protein_coding	4	2939660	2965112	0.0174492	0.136953	54	12.32	228	7.19121e-18	0	BIOS_eQTL_geneLevel:GTEx_v7_Adrenal_Gland:GTEx_v7_Heart_Atrial_Appendage:GTEx_v7_Ovary:GTEx_v7_Cells_Transformed_fibroblasts:GTEx_v7_Testis:GTEx_v7_Thyroid	-	Yes	GM12878:hESC:IMR90:Left_Ventricle:Liver:Mesenchymal_Stem_Cell:Mesendoderm:Pancreas:Spleen:Trophoblast-like_Cell	1.80469e-10	rs1263412;rs2798287;rs2256086;rs2798304;rs1140085;rs2798287:rs1263412:rs2256086:rs2798304:rs3095075:rs363096:rs1140085
40	GRK4	2868	ENSG00000125388	protein_coding	4	2965335	3042474	5.69042e-07	NA	167	23	285	-9	0	xQTLServer_eQTLs:BIOS_eQTL_geneLevel:CMC_SVA_cis:GTEx_v7_Adipose_Subcutaneous:GTEx_v7_Adipose_Visceral_Omentum:GTEx_v7_Adrenal_Gland:GTEx_v7_Whole_Blood:GTEx_v7_Artery_Aorta:GTEx_v7_Artery_Coronary:GTEx_v7_Artery_Tibial:GTEx_v7_Brain_Cerebellar_Hemisphere:GTEx_v7_Brain_Cerebellum:GTEx_v7_Brain_Cortex:GTEx_v7_Brain_Nucleus_accumbens_basal_ganglia:GTEx_v7_Breast_Mammary_Tissue:GTEx_v7_Colon_Sigmoid…	-	Yes	GM12878:hESC:IMR90:Left_Ventricle:Liver:Mesenchymal_Stem_Cell:Mesendoderm:Pancreas:Spleen:Trophoblast-like_Cell	1.80469e-10	rs2256086;rs1263412;rs1140085;rs2798304;rs2798287;rs3095075;rs34155847;rs363096;rs2798287:rs1263412:rs2256086:rs2798304:rs3095075:rs363096:rs1140085
40	HTT	3064	ENSG00000197386	protein_coding	4	3076408	3245676	1	-0.565823	60	20.6	134	2.59452e-12	1.37552e-15	BIOS_eQTL_geneLevel:GTEx_v7_Whole_Blood:GTEx_v7_Lung:GTEx_v7_Muscle_Skeletal:GTEx_v7_Nerve_Tibial	-	Yes	GM12878:hESC:IMR90:Left_Ventricle:Liver:Mesenchymal_Stem_Cell:Mesendoderm:Spleen:Trophoblast-like_Cell	6.18482e-12	rs3095075;rs363096;rs1140085;rs362307;rs34155847;rs2256086;rs2798304;rs1263412;rs2798287:rs1263412:rs2256086:rs2256086;rs1263412:rs3095075:rs363096:rs362307:rs34155847:rs2108753
40	MSANTD1	345222	ENSG00000188981	protein_coding	4	3246096	3273465	0.322172	-0.464369	66	14.15	144	1.84491e-20	0	BIOS_eQTL_geneLevel:GTEx_v7_Artery_Aorta:GTEx_v7_Brain_Cerebellum:GTEx_v7_Esophagus_Muscularis:GTEx_v7_Muscle_Skeletal:GTEx_v7_Thyroid	-	No	NA	6.18482e-12	rs3095075;rs362307;rs34155847;rs2108753;rs2798304;rs1140085;rs2798287
40	RGS12	6002	ENSG00000159788	protein_coding	4	3294755	3441640	0.000560374	0.0730534	0	0	94	-9	0	BIOS_eQTL_geneLevel:CMC_SVA_cis:GTEx_v7_Lung:GTEx_v7_Pituitary:GTEx_v7_Small_Intestine_Terminal_Ileum:GTEx_v7_Thyroid	+	Yes	IMR90	1.00112e-09	rs3095075;rs1140085;rs363096;rs2108753;rs2798304;rs362307:rs34155847:rs3095075:rs2108753
40	HGFAC	3083	ENSG00000109758	protein_coding	4	3443614	3451211	5.20821e-07	-0.328344	0	0	13	8.85315e-07	0.00510517	GTEx_v7_Pituitary	+	Yes	IMR90:Mesenchymal_Stem_Cell:Spleen:Trophoblast-like_Cell	1.00112e-09	rs2798304;rs3095075:rs363096:rs362307:rs34155847:rs2108753
40	DOK7	285489	ENSG00000175920	protein_coding	4	3465033	3503200	0.00480838	1.7604	0	0	2	1.17379e-05	3.33416e-46	BIOS_eQTL_geneLevel:GTEx_v7_Lung	-	Yes	IMR90:Mesenchymal_Stem_Cell:Spleen:Trophoblast-like_Cell	1.00112e-09	rs2108753;rs3095075:rs363096:rs362307:rs34155847:rs2108753
40	LRPAP1	4043	ENSG00000163956	protein_coding	4	3508103	3534286	0.00608431	1.96881	0	0	3	-9	0.049	CMC_SVA_cis	-	No	NA	NA	rs1263412
41	EPHA5	2044	ENSG00000145242	protein_coding	4	66185281	66536213	0.00039007	0.781725	0	0	0	NA	NA	NA	NA	Yes	hESC:Mesenchymal_Stem_Cell:Mesendoderm	1.87834e-10	rs1594996
41	STAP1	26228	ENSG00000035720	protein_coding	4	68424446	68473055	0.00012955	-0.0698657	0	0	20	8.7437e-06	0.0221358	GTEx_v7_Colon_Sigmoid	-	No	NA	NA	rs1594996
42	CENPE	1062	ENSG00000138778	protein_coding	4	104026963	104119566	0.645841	0.250415	0	0	0	NA	NA	NA	NA	Yes	hESC:IMR90:Mesenchymal_Stem_Cell:Mesendoderm	6.30631e-09	rs2466920:rs78280128:rs2647234:rs1391441
42	CXXC4	80319	ENSG00000168772	protein_coding	4	105389469	105416058	NA	-0.559972	0	0	0	NA	NA	NA	NA	Yes	GM12878:hESC:IMR90:Mesenchymal_Stem_Cell:Mesendoderm:Neural_Progenitor_Cell:Trophoblast-like_Cell	8.68245e-12	rs2647234:rs1391441:rs2466920;rs1391441:rs78280128:rs2466920
42	TET2	54790	ENSG00000168769	protein_coding	4	106067032	106200973	7.05368e-26	-0.493869	72	23.3	58	1.09601e-09	5.50917e-06	GTEx_v7_Artery_Tibial:GTEx_v7_Skin_Sun_Exposed_Lower_leg	-	Yes	Aorta:GM12878:hESC:IMR90:Left_Ventricle:Liver:Mesenchymal_Stem_Cell:Mesendoderm:Neural_Progenitor_Cell:Spleen:Trophoblast-like_Cell	8.68245e-12	rs1391441;rs2647234;rs2466920;rs78280128;rs78280128:rs2647234:rs1391441:rs2466920:rs2466920
42	PPA2	27068	ENSG00000138777	protein_coding	4	106290234	106395238	9.23379e-06	0.321968	24	13.45	152	-9	0	xQTLServer_eQTLs:BIOS_eQTL_geneLevel:CMC_SVA_cis:GTEx_v7_Adipose_Visceral_Omentum:GTEx_v7_Whole_Blood:GTEx_v7_Artery_Tibial:GTEx_v7_Brain_Caudate_basal_ganglia:GTEx_v7_Brain_Cerebellar_Hemisphere:GTEx_v7_Brain_Cerebellum:GTEx_v7_Brain_Cortex:GTEx_v7_Brain_Frontal_Cortex_BA9:GTEx_v7_Esophagus_Gastroesophageal_Junction:GTEx_v7_Esophagus_Mucosa:GTEx_v7_Esophagus_Muscularis:GTEx_v7_Heart_Atrial_Appen…	-	Yes	Aorta:GM12878:hESC:IMR90:Left_Ventricle:Liver:Mesenchymal_Stem_Cell:Mesendoderm:Trophoblast-like_Cell	8.68245e-12	rs2466920;rs2647234;rs78280128;rs1391441;rs2647234:rs2466920:rs1391441:rs2466920;rs1391441:rs78280128
42	ARHGEF38	54848	ENSG00000236699	protein_coding	4	106473777	106629250	0.00563172	0.300213	0	0	13	2.64021e-09	1.27463e-06	GTEx_v7_Thyroid	+	No	NA	NA	rs78280128
42	GSTCD	79807	ENSG00000138780	protein_coding	4	106629935	106768885	1.33357e-07	-0.495954	0	0	0	NA	NA	NA	NA	Yes	GM12878:hESC:IMR90:Left_Ventricle:Liver:Mesenchymal_Stem_Cell:Mesendoderm:Trophoblast-like_Cell	8.68245e-12	rs2647234:rs1391441:rs2466920;rs1391441:rs78280128
43	TMEM155	132332	ENSG00000164112	protein_coding	4	122680088	122686582	0.00120021	-0.210834	0	0	0	NA	NA	NA	NA	Yes	IMR90	1.69151e-08	rs78689878
43	AC079341.1	100192379	ENSG00000226757	protein_coding	4	122685740	122687962	NA	NA	0	0	0	NA	NA	NA	NA	Yes	IMR90	1.69151e-08	rs78689878
43	EXOSC9	5393	ENSG00000123737	protein_coding	4	122722472	122738176	1.87139e-06	0.205002	0	0	0	NA	NA	NA	NA	Yes	hESC:IMR90:Left_Ventricle:Mesenchymal_Stem_Cell:Mesendoderm	1.69151e-08	rs78689878
43	CCNA2	890	ENSG00000145386	protein_coding	4	122737599	122745087	0.994683	-0.32346	0	0	0	NA	NA	NA	NA	Yes	hESC:IMR90:Left_Ventricle:Mesenchymal_Stem_Cell:Mesendoderm	1.69151e-08	rs78689878
43	TRPC3	7222	ENSG00000138741	protein_coding	4	122800182	122872909	0.000446956	NA	0	0	0	NA	NA	NA	NA	Yes	hESC:IMR90:Mesenchymal_Stem_Cell:Mesendoderm	1.69151e-08	rs78689878
43	KIAA1109	84162	ENSG00000138688	protein_coding	4	123073488	123283913	3.91298e-08	-0.835199	3	4.82	0	NA	NA	NA	NA	Yes	Mesenchymal_Stem_Cell	4.68276e-09	rs78689878
43	IL21	59067	ENSG00000138684	protein_coding	4	123533783	123542224	0.502191	0.22488	1	1.821	0	NA	NA	NA	NA	No	NA	1.03274e-06	rs78689878
43	BBS12	166379	ENSG00000181004	protein_coding	4	123653857	123666098	3.92875e-07	-0.0791991	0	0	0	NA	NA	NA	NA	Yes	IMR90:Mesenchymal_Stem_Cell	1.69151e-08	rs78689878
43	NUDT6	11162	ENSG00000170917	protein_coding	4	123809852	123844123	0.000761662	0.00792765	0	0	0	NA	NA	NA	NA	Yes	Mesenchymal_Stem_Cell	1.69151e-08	rs78689878
43	SPATA5	166378	ENSG00000145375	protein_coding	4	123844229	124240605	4.64814e-10	-0.22712	0	0	0	NA	NA	NA	NA	Yes	Mesenchymal_Stem_Cell	1.69151e-08	rs78689878
44	RAB33B	83452	ENSG00000172007	protein_coding	4	140374386	140397763	0.902063	-0.716413	0	0	0	NA	NA	NA	NA	Yes	Mesenchymal_Stem_Cell	2.13094e-08	rs12508981
44	MGST2	4258	ENSG00000085871	protein_coding	4	140586922	140661899	0.0551506	-0.0207653	0	0	81	1.54488e-12	0	BIOS_eQTL_geneLevel	+	Yes	IMR90:Mesenchymal_Stem_Cell	2.13094e-08	rs72730235;rs17367750;rs3106323;rs12508981
44	MAML3	55534	ENSG00000196782	protein_coding	4	140637907	141075338	0.329895	-0.192465	102	15.83	84	2.71275e-68	0	BIOS_eQTL_geneLevel:GTEx_v7_Whole_Blood	+	Yes	hESC:IMR90:Left_Ventricle:Mesenchymal_Stem_Cell:Mesendoderm	3.63185e-11	rs72730235;rs17367750;rs3106323;rs12508981;rs12508981:rs72730235:rs17367750:rs3106323:rs3106323
44	CLGN	1047	ENSG00000153132	protein_coding	4	141309609	141349122	2.85396e-07	-0.362345	0	0	0	NA	NA	NA	NA	Yes	IMR90	4.43157e-11	rs17367750:rs3106323:rs3106323;rs12508981:rs12508981
44	RP11-542P2.1	152586	ENSG00000205301	protein_coding	4	141363416	141419531	NA	NA	0	0	0	NA	NA	NA	NA	Yes	IMR90	2.13094e-08	rs12508981
44	ELMOD2	255520	ENSG00000179387	protein_coding	4	141445312	141474924	0.804446	-1.29438	0	0	0	NA	NA	NA	NA	Yes	IMR90:Mesenchymal_Stem_Cell:Mesendoderm	4.43157e-11	rs72730235:rs17367750:rs3106323:rs3106323;rs12508981:rs12508981
44	UCP1	7350	ENSG00000109424	protein_coding	4	141480588	141489959	4.52264e-08	0.158439	0	0	0	NA	NA	NA	NA	Yes	IMR90:Left_Ventricle:Mesenchymal_Stem_Cell	4.43157e-11	rs12508981:rs17367750:rs3106323:rs3106323;rs12508981
44	TBC1D9	23158	ENSG00000109436	protein_coding	4	141541919	141677274	0.876941	-0.648225	0	0	2	1.22553e-05	0.020743	GTEx_v7_Muscle_Skeletal	-	Yes	IMR90	4.43157e-11	rs3106323;rs17367750:rs3106323:rs3106323;rs12508981:rs12508981
45	PDGFC	56034	ENSG00000145431	protein_coding	4	157681606	157892546	0.969061	-0.339265	0	0	0	NA	NA	NA	NA	Yes	IMR90	1.98292e-10	rs34615736
45	FAM198B	51313	ENSG00000164125	protein_coding	4	159045626	159094470	2.49582e-06	-0.71866	0	0	1	-9	0.049	CMC_SVA_cis	+	No	NA	NA	rs34615736
45	C4orf46	201725	ENSG00000205208	protein_coding	4	159587831	159593407	0.259003	-1.67232	0	0	0	NA	NA	NA	NA	Yes	GM12878:hESC:IMR90	3.33331e-06	rs34615736
45	ETFDH	2110	ENSG00000171503	protein_coding	4	159593277	159630775	1.63441e-07	-0.737265	0	0	166	1.26484e-09	1.45746e-54	BIOS_eQTL_geneLevel:WHMT:GTEx_v7_Muscle_Skeletal	+	Yes	GM12878:hESC:IMR90	3.33331e-06	rs34615736
45	PPID	5481	ENSG00000171497	protein_coding	4	159630286	159644548	1.70586e-06	-0.0865876	2	3.686	88	1.36668e-06	6.28204e-20	GTEx_v7_Adipose_Subcutaneous:GTEx_v7_Nerve_Tibial:GTEx_v7_Skin_Sun_Exposed_Lower_leg	-	Yes	GM12878:IMR90:Left_Ventricle:Liver:Mesenchymal_Stem_Cell:Mesendoderm:Trophoblast-like_Cell	1.98292e-10	rs34615736
45	FNIP2	57600	ENSG00000052795	protein_coding	4	159690290	159829201	0.997777	-0.883049	135	19.19	197	-9	0	BIOS_eQTL_geneLevel:CMC_SVA_cis:GTEx_v7_Esophagus_Muscularis:GTEx_v7_Pancreas:GTEx_v7_Testis:GTEx_v7_Thyroid	+	Yes	Aorta:GM12878:hESC:IMR90:Left_Ventricle:Liver:Mesenchymal_Stem_Cell:Mesendoderm:Trophoblast-like_Cell	1.40161e-11	rs34615736
45	C4orf45	152940	ENSG00000164123	protein_coding	4	159814286	159959912	1.27822e-05	-0.51437	83	17.31	0	NA	NA	NA	NA	Yes	Aorta:GM12878:hESC:IMR90:Left_Ventricle:Liver:Mesenchymal_Stem_Cell:Mesendoderm:Neural_Progenitor_Cell:Trophoblast-like_Cell	1.49629e-10	rs34615736
45	RAPGEF2	9693	ENSG00000109756	protein_coding	4	160025330	160281321	0.999997	-1.04823	0	0	1	6.34647e-05	0.0186563	GTEx_v7_Whole_Blood	NA	Yes	Aorta:GM12878:hESC:Hippocampus:IMR90:Left_Ventricle:Liver:Mesenchymal_Stem_Cell:Mesendoderm:Neural_Progenitor_Cell:Trophoblast-like_Cell	1.98292e-10	rs34615736
46	FSTL5	56884	ENSG00000168843	protein_coding	4	162305049	163085187	0.00256261	-0.434842	0	0	0	NA	NA	NA	NA	Yes	Mesenchymal_Stem_Cell	1.03191e-06	rs7693485
47	HPGD	3248	ENSG00000164120	protein_coding	4	175411328	175444305	0.00328251	0.193107	0	0	0	NA	NA	NA	NA	Yes	IMR90	1.83684e-06	rs12640626
47	GLRA3	8001	ENSG00000145451	protein_coding	4	175558065	175750465	0.0437526	-1.45965	0	0	0	NA	NA	NA	NA	Yes	hESC:IMR90:Mesenchymal_Stem_Cell:Mesendoderm:Trophoblast-like_Cell	1.83684e-06	rs12640626
47	ADAM29	11086	ENSG00000168594	protein_coding	4	175750819	175899331	4.69432e-07	0.808146	0	0	0	NA	NA	NA	NA	Yes	hESC:IMR90:Mesenchymal_Stem_Cell:Mesendoderm:Trophoblast-like_Cell	1.83684e-06	rs12640626
47	GPM6A	2823	ENSG00000150625	protein_coding	4	176554085	176923815	0.952962	-0.408715	26	16.88	0	NA	NA	NA	NA	No	NA	1.11787e-09	rs12640626
47	SPCS3	60559	ENSG00000129128	protein_coding	4	177241115	177253396	0.697041	2.06746	0	0	0	NA	NA	NA	NA	Yes	hESC:Mesendoderm	1.83684e-06	rs12640626
48	ANKRD55	79722	ENSG00000164512	protein_coding	5	55395507	55529186	2.43501e-07	0.294496	0	0	0	NA	NA	NA	NA	Yes	IMR90:Mesenchymal_Stem_Cell	1.52534e-08	rs2910583
48	SETD9	133383	ENSG00000155542	protein_coding	5	56205087	56221359	0.000533498	0.0488662	0	0	0	NA	NA	NA	NA	Yes	IMR90:Mesenchymal_Stem_Cell	1.52534e-08	rs2910583
48	PLK2	10769	ENSG00000145632	protein_coding	5	57749809	57756087	0.998864	1.36437	0	0	0	NA	NA	NA	NA	Yes	Aorta:hESC:IMR90:Left_Ventricle:Liver:Mesenchymal_Stem_Cell:Mesendoderm:Right_Ventricle:Trophoblast-like_Cell	1.52534e-08	rs2910583
49	PDE4D	5144	ENSG00000113448	protein_coding	5	58264865	59817947	0.9832	0.966489	10	5.804	0	NA	NA	NA	NA	Yes	GM12878:hESC:Mesendoderm	1.27945e-17	rs26949;rs27565;rs726824;rs26949:rs248682:rs6449503;rs726824:rs248686
49	DEPDC1B	55789	ENSG00000035499	protein_coding	5	59892739	59996017	2.28514e-05	-0.136419	27	10.37	224	-9	3.34187e-05	WHMT:CMC_SVA_cis:CMC_NoSVA_cis:GTEx_v7_Brain_Cerebellar_Hemisphere:GTEx_v7_Brain_Cerebellum:GTEx_v7_Testis	+	Yes	GM12878:hESC:IMR90:Left_Ventricle:Liver:Mesenchymal_Stem_Cell:Mesendoderm:Trophoblast-like_Cell	8.2847e-21	rs726824;rs27565;rs26949;rs6449503;rs248686;rs248682;rs159368;rs4583848;rs150534;rs36198109;rs27565:rs248682:rs6449503;rs726824:rs248686:rs4583848:rs75556712:rs12187112:rs248686;rs248682:rs726824:rs726824
49	ELOVL7	79993	ENSG00000164181	protein_coding	5	60047618	60140216	0.00156092	-0.509657	87	14.93	611	-9	0	BIOS_eQTL_geneLevel:CMC_SVA_cis:CMC_NoSVA_cis:GTEx_v7_Adipose_Visceral_Omentum:GTEx_v7_Adrenal_Gland:GTEx_v7_Whole_Blood:GTEx_v7_Esophagus_Mucosa:GTEx_v7_Heart_Atrial_Appendage:GTEx_v7_Heart_Left_Ventricle:GTEx_v7_Muscle_Skeletal:GTEx_v7_Nerve_Tibial:GTEx_v7_Pancreas:GTEx_v7_Skin_Not_Sun_Exposed_Suprapubic:GTEx_v7_Skin_Sun_Exposed_Lower_leg:GTEx_v7_Stomach:GTEx_v7_Thyroid	+	Yes	hESC:Mesendoderm	2.48782e-20	rs726824;rs26949;rs7715147;rs248686;rs6449503;rs248682;rs159368;rs27565;rs10223052;rs150534;rs4583848;rs36198109;rs12187112;rs4490539
49	ERCC8	1161	ENSG00000049167	protein_coding	5	60169658	60240900	8.57283e-09	1.00092	98	17.48	706	-9	0	BIOS_eQTL_geneLevel:MEDU:OCTX:TCTX:CMC_SVA_cis:GTEx_v7_Adipose_Subcutaneous:GTEx_v7_Adipose_Visceral_Omentum:GTEx_v7_Cells_EBV-transformed_lymphocytes:GTEx_v7_Whole_Blood:GTEx_v7_Artery_Aorta:GTEx_v7_Artery_Tibial:GTEx_v7_Esophagus_Mucosa:GTEx_v7_Esophagus_Muscularis:GTEx_v7_Lung:GTEx_v7_Muscle_Skeletal:GTEx_v7_Nerve_Tibial:GTEx_v7_Pancreas:GTEx_v7_Cells_Transformed_fibroblasts:GTEx_v7_Skin_Not_S…	-	Yes	Aorta:GM12878:hESC:IMR90:Left_Ventricle:Mesenchymal_Stem_Cell:Mesendoderm:Trophoblast-like_Cell	8.2847e-21	rs248686;rs248682;rs6449503;rs726824;rs7715147;rs27565;rs26949;rs159368;rs10223052;rs4583848;rs150534;rs4490539;rs36198109;rs12187112;rs75556712;rs248682:rs248682:rs726824;rs248682:rs4583848:rs4490539:rs75556712:rs12187112:rs726824;rs26949:rs27565:rs248686:rs10223052:rs726824
49	NDUFAF2	91942	ENSG00000164182	protein_coding	5	60240956	60448853	3.85651e-07	0.323767	292	20.5	401	-9	0.00158786	xQTLServer_eQTLs:BIOS_eQTL_geneLevel:CMC_SVA_cis:GTEx_v7_Brain_Cortex:GTEx_v7_Brain_Nucleus_accumbens_basal_ganglia:GTEx_v7_Spleen	-	Yes	Aorta:GM12878:hESC:IMR90:Left_Ventricle:Mesenchymal_Stem_Cell:Mesendoderm:Trophoblast-like_Cell	8.2847e-21	rs248686;rs248682;rs726824;rs6449503;rs7715147;rs159368;rs150534;rs26949;rs36198109;rs1550816;rs27565;rs10223052;rs4583848;rs248682:rs248682:rs726824;rs248682:rs4583848:rs4490539:rs75556712:rs12187112:rs726824;rs26949:rs27565:rs248686:rs10223052:rs726824
49	AC008498.1	NA	ENSG00000269267	protein_coding	5	60411538	60411762	NA	NA	21	20.5	0	NA	NA	NA	NA	No	NA	1.09296e-17	rs726824;rs248682;rs248686
49	SMIM15	643155	ENSG00000188725	protein_coding	5	60453536	60458301	0.22832	-1.97118	25	9.102	127	1.74334e-10	0	BIOS_eQTL_geneLevel	+	Yes	Aorta:GM12878:hESC:IMR90:Left_Ventricle:Liver:Mesenchymal_Stem_Cell:Mesendoderm:Neural_Progenitor_Cell:Trophoblast-like_Cell	8.2847e-21	rs248686;rs248682;rs6449503;rs726824;rs159368;rs150534;rs36198109;rs4583848;rs726824:rs248686:rs4583848:rs248682:rs248686;rs248682:rs726824:rs726824;rs248682:rs4490539:rs75556712:rs12187112:rs10223052:rs726824;rs27565;rs26949:rs159368:rs4583848
49	ZSWIM6	57688	ENSG00000130449	protein_coding	5	60628100	60841997	0.330185	-0.924572	161	19.73	16	3.35223e-06	0.00411213	GTEx_v7_Thyroid	+	Yes	GM12878:hESC:IMR90:Left_Ventricle:Liver:Mesenchymal_Stem_Cell:Mesendoderm:Trophoblast-like_Cell	1.29619e-20	rs4583848;rs75556712;rs4490539;rs10223052;rs12187112;rs1550816;rs248686;rs248682;rs36198109;rs159368;rs248682:rs248682:rs726824;rs248682:rs6449503;rs726824:rs248686:rs726824:rs4583848:rs726824;rs27565;rs26949:rs4490539:rs75556712:rs12187112:rs10223052
49	C5orf64	285668	ENSG00000178722	protein_coding	5	60933535	61047590	0.0411009	-0.0425245	0	0	1	0.000106382	1.13974e-06	GTEx_v7_Nerve_Tibial	-	No	NA	NA	rs248682
51	SREK1	140890	ENSG00000153914	protein_coding	5	65435799	65479443	0.988373	-1.59716	0	0	8	-9	0.049	CMC_SVA_cis	-	No	NA	NA	rs40087
51	MAST4	375449	ENSG00000069020	protein_coding	5	65892176	66465423	0.00813024	-1.34869	51	20.4	48	2.93894e-49	0	BIOS_eQTL_geneLevel:GTEx_v7_Artery_Tibial:GTEx_v7_Colon_Sigmoid:GTEx_v7_Colon_Transverse:GTEx_v7_Esophagus_Gastroesophageal_Junction:GTEx_v7_Esophagus_Muscularis:GTEx_v7_Muscle_Skeletal:GTEx_v7_Nerve_Tibial:GTEx_v7_Pancreas:GTEx_v7_Cells_Transformed_fibroblasts	+	No	NA	1.98878e-08	rs40087
51	CD180	4064	ENSG00000134061	protein_coding	5	66478103	66492627	1.35096e-05	0.276937	0	0	41	2.45265e-08	3.45562e-05	BIOS_eQTL_geneLevel	+	No	NA	NA	rs40087
51	PIK3R1	5295	ENSG00000145675	protein_coding	5	67511548	67597649	0.99824	3.50658	0	0	0	NA	NA	NA	NA	Yes	Mesenchymal_Stem_Cell	1.68651e-06	rs40087
53	RASA1	5921	ENSG00000145715	protein_coding	5	86563705	86687748	0.999998	NA	0	0	0	NA	NA	NA	NA	Yes	GM12878:hESC:Mesendoderm	8.91868e-09	rs254781:rs10061788;rs6452793
53	CCNH	902	ENSG00000134480	protein_coding	5	86687311	86708836	0.00472976	-0.279835	0	0	0	NA	NA	NA	NA	Yes	hESC:Hippocampus:IMR90:Left_Ventricle:Mesenchymal_Stem_Cell:Mesendoderm:Neural_Progenitor_Cell:Trophoblast-like_Cell	1.97363e-10	rs6452793:rs10061788;rs6452793:rs254781:rs254781;rs10462335:rs10462335
53	TMEM161B	153396	ENSG00000164180	protein_coding	5	87485450	87565293	0.003685	0.0123156	26	19.36	9	-9	0.0318551	BIOS_eQTL_geneLevel:CMC_SVA_cis:GTEx_v7_Brain_Cerebellar_Hemisphere	-	Yes	GM12878:hESC:Left_Ventricle:Liver:Mesenchymal_Stem_Cell:Mesendoderm:Neural_Progenitor_Cell:Trophoblast-like_Cell	8.91868e-09	rs6452793;rs324885;rs254781;rs254781:rs6452793:rs10061788
53	MEF2C	4208	ENSG00000081189	protein_coding	5	88013975	88199922	0.00424617	-2.66223	99	20.2	0	NA	NA	NA	NA	Yes	Aorta:Dorsolateral_Prefrontal_Cortex:GM12878:hESC:Hippocampus:IMR90:Left_Ventricle:Liver:Mesenchymal_Stem_Cell:Mesendoderm:Neural_Progenitor_Cell:Psoas:Right_Ventricle:Trophoblast-like_Cell	1.97363e-10	rs254781;rs10462335;rs254781:rs254781;rs10462335:rs10462335
53	CETN3	1070	ENSG00000153140	protein_coding	5	89688078	89705603	0.0113208	-0.797954	0	0	0	NA	NA	NA	NA	Yes	Aorta:GM12878:hESC:Hippocampus:IMR90:Left_Ventricle:Liver:Mesenchymal_Stem_Cell:Mesendoderm:Neural_Progenitor_Cell:Right_Ventricle:Trophoblast-like_Cell	1.97363e-10	rs254781:rs254781;rs10462335:rs10462335:rs10061788;rs6452793:rs6452793
53	MBLAC2	153364	ENSG00000176055	protein_coding	5	89754020	89770585	0.0002801	-1.74573	0	0	0	NA	NA	NA	NA	Yes	Aorta:GM12878:hESC:IMR90:Left_Ventricle:Liver:Mesenchymal_Stem_Cell:Mesendoderm:Neural_Progenitor_Cell:Trophoblast-like_Cell	1.97363e-10	rs254781:rs254781;rs10462335:rs10061788;rs6452793:rs10462335:rs6452793
53	LYSMD3	116068	ENSG00000176018	protein_coding	5	89811428	89825401	0.771815	-1.12509	0	0	0	NA	NA	NA	NA	Yes	Aorta:GM12878:hESC:IMR90:Left_Ventricle:Liver:Mesenchymal_Stem_Cell:Mesendoderm:Neural_Progenitor_Cell:Trophoblast-like_Cell	1.97363e-10	rs254781:rs254781;rs10462335:rs10462335:rs6452793:rs10061788;rs6452793
53	GPR98	84059	ENSG00000164199	protein_coding	5	89825161	90460038	8.11098e-24	-0.0865632	0	0	0	NA	NA	NA	NA	Yes	Aorta:GM12878:hESC:IMR90:Left_Ventricle:Liver:Mesenchymal_Stem_Cell:Mesendoderm:Neural_Progenitor_Cell:Trophoblast-like_Cell	1.97363e-10	rs254781:rs254781;rs10462335:rs10462335:rs6452793:rs10061788;rs6452793
2 days, 5:54:00	ARRDC3	57561	ENSG00000113369	protein_coding	5	90664541	90679176	0.978747	-0.594455	0	0	0	NA	NA	NA	NA	Yes	GM12878:hESC:IMR90:Left_Ventricle	1.97363e-10	rs254781:rs254781;rs10462335:rs12188937:rs10462335
54	NR2F1	7025	ENSG00000175745	protein_coding	5	92919043	92930321	NA	NA	0	0	0	NA	NA	NA	NA	Yes	hESC:IMR90:Mesenchymal_Stem_Cell:Mesendoderm:Neural_Progenitor_Cell	2.41007e-09	rs12188937
54	KIAA0825	285600	ENSG00000185261	protein_coding	5	93488671	93954309	4.2615e-07	-0.910429	0	0	0	NA	NA	NA	NA	Yes	Mesenchymal_Stem_Cell	2.41007e-09	rs12188937
54	ANKRD32	84250	ENSG00000133302	protein_coding	5	93954052	94075141	0.0036419	-0.205778	0	0	0	NA	NA	NA	NA	Yes	Mesenchymal_Stem_Cell	2.41007e-09	rs12188937
56	EFNA5	1946	ENSG00000184349	protein_coding	5	106712590	107006596	0.889437	-0.0424714	19	16.95	0	NA	NA	NA	NA	Yes	GM12878:hESC:IMR90:Mesenchymal_Stem_Cell:Mesendoderm:Trophoblast-like_Cell	2.2206e-08	rs152599
57	SKP1	6500	ENSG00000113558	protein_coding	5	133484633	133512729	0.224831	2.13201	0	0	0	NA	NA	NA	NA	Yes	GM12878:hESC:IMR90:Left_Ventricle:Liver:Mesenchymal_Stem_Cell:Mesendoderm:Spleen:Trophoblast-like_Cell	4.56413e-10	rs329120
57	CTD-2410N18.5	NA	ENSG00000272772	protein_coding	5	133502861	133561762	NA	NA	0	0	0	NA	NA	NA	NA	Yes	IMR90:Mesenchymal_Stem_Cell:Mesendoderm:Trophoblast-like_Cell	4.56413e-10	rs329120
57	PPP2CA	5515	ENSG00000113575	protein_coding	5	133530025	133561833	0.985509	0.267567	0	0	0	NA	NA	NA	NA	Yes	IMR90:Mesenchymal_Stem_Cell:Mesendoderm:Trophoblast-like_Cell	4.56413e-10	rs329120
57	CDKL3	51265	ENSG00000006837	protein_coding	5	133541305	133706738	4.32899e-07	-0.346792	0	0	0	NA	NA	NA	NA	Yes	GM12878:hESC:IMR90:Left_Ventricle:Liver:Mesenchymal_Stem_Cell:Mesendoderm:Spleen:Trophoblast-like_Cell	4.56413e-10	rs329120
57	UBE2B	7320	ENSG00000119048	protein_coding	5	133706870	133727683	0.320978	-0.35805	0	0	0	NA	NA	NA	NA	Yes	GM12878:hESC:IMR90:Left_Ventricle:Liver:Mesenchymal_Stem_Cell:Mesendoderm:Spleen:Trophoblast-like_Cell	4.56413e-10	rs329120
57	CDKN2AIPNL	91368	ENSG00000237190	protein_coding	5	133737778	133747589	0.0582452	-0.811317	0	0	0	NA	NA	NA	NA	Yes	GM12878:hESC:IMR90:Left_Ventricle:Liver:Mesenchymal_Stem_Cell:Mesendoderm:Spleen:Trophoblast-like_Cell	4.56413e-10	rs329120
57	JADE2	23338	ENSG00000043143	protein_coding	5	133860003	133918918	0.99931	-1.34998	7	15.97	1	8.8036e-05	0.0478718	BIOS_eQTL_geneLevel	+	No	NA	6.66231e-11	rs329120
57	C5orf24	134553	ENSG00000181904	protein_coding	5	134181370	134195427	0.640814	-1.36665	0	0	0	NA	NA	NA	NA	Yes	GM12878:IMR90:Mesenchymal_Stem_Cell:Trophoblast-like_Cell	4.56413e-10	rs329120
58	TUBB2A	7280	ENSG00000137267	protein_coding	6	3153903	3157760	NA	NA	0	0	0	NA	NA	NA	NA	Yes	IMR90:Mesenchymal_Stem_Cell:Mesendoderm:Trophoblast-like_Cell	0.000154307	rs733354
58	TUBB2B	347733	ENSG00000137285	protein_coding	6	3224495	3231964	NA	-0.805875	0	0	0	NA	NA	NA	NA	Yes	IMR90:Mesenchymal_Stem_Cell	0.000154307	rs733354
58	PSMG4	389362	ENSG00000180822	protein_coding	6	3231637	3303607	NA	NA	0	0	5	4.28777e-05	0.025422	BIOS_eQTL_geneLevel	+	Yes	IMR90:Mesenchymal_Stem_Cell	0.000154307	rs9503598;rs733354
58	SLC22A23	63027	ENSG00000137266	protein_coding	6	3269196	3457256	0.366551	3.48652	85	16.26	80	-9	0.00041388	BIOS_eQTL_geneLevel:CMC_SVA_cis:GTEx_v7_Esophagus_Muscularis:GTEx_v7_Muscle_Skeletal	+	No	NA	2.50049e-11	rs733354;rs9503598
58	PXDC1	221749	ENSG00000168994	protein_coding	6	3722848	3752260	0.550017	NA	0	0	0	NA	NA	NA	NA	Yes	hESC:IMR90:Mesenchymal_Stem_Cell:Mesendoderm:Trophoblast-like_Cell	0.000154307	rs733354
58	FAM50B	26240	ENSG00000145945	protein_coding	6	3849620	3851551	0.195542	-0.336967	0	0	0	NA	NA	NA	NA	Yes	hESC:IMR90:Left_Ventricle:Liver:Mesenchymal_Stem_Cell:Mesendoderm:Trophoblast-like_Cell	0.000154307	rs733354
58	PRPF4B	8899	ENSG00000112739	protein_coding	6	4021501	4065217	1	-0.844127	0	0	0	NA	NA	NA	NA	Yes	IMR90:Left_Ventricle:Mesenchymal_Stem_Cell:Mesendoderm:Trophoblast-like_Cell	0.000154307	rs733354
59	RNF182	221687	ENSG00000180537	protein_coding	6	13924677	13980533	0.0120688	-0.678316	0	0	0	NA	NA	NA	NA	Yes	GM12878:IMR90:Mesenchymal_Stem_Cell:Mesendoderm	9.71959e-11	rs1314114
59:60	CD83	9308	ENSG00000112149	protein_coding	6	14117872	14137149	0.0177807	-0.0735049	0	0	0	NA	NA	NA	NA	Yes	GM12878:hESC:IMR90:Left_Ventricle:Mesenchymal_Stem_Cell:Mesendoderm	9.71959e-11	rs6459480:rs1314114
59	JARID2	3720	ENSG00000008083	protein_coding	6	15246527	15522252	0.999862	-0.914235	0	0	0	NA	NA	NA	NA	Yes	GM12878:hESC:IMR90:Left_Ventricle:Mesenchymal_Stem_Cell:Mesendoderm:Trophoblast-like_Cell	9.71959e-11	rs1314114
59	DTNBP1	84062	ENSG00000047579	protein_coding	6	15523032	15663289	1.3393e-06	NA	0	0	0	NA	NA	NA	NA	Yes	GM12878:hESC:IMR90:Left_Ventricle:Mesenchymal_Stem_Cell:Mesendoderm	9.71959e-11	rs1314114
59:60	GMPR	2766	ENSG00000137198	protein_coding	6	16238811	16295780	0.00252569	NA	0	0	0	NA	NA	NA	NA	Yes	IMR90:Mesenchymal_Stem_Cell	9.71959e-11	rs1314114:rs6459480
60	ATXN1	6310	ENSG00000124788	protein_coding	6	16299343	16761722	0.398661	-2.62497	37	20.3	0	NA	NA	NA	NA	Yes	GM12878:hESC:IMR90:Left_Ventricle:Mesenchymal_Stem_Cell:Mesendoderm:Trophoblast-like_Cell	4.68532e-10	rs6459480
60	STMND1	401236	ENSG00000230873	protein_coding	6	17102489	17131603	NA	-0.50121	0	0	0	NA	NA	NA	NA	Yes	IMR90:Mesenchymal_Stem_Cell	7.8475e-08	rs6459480
61	NT5E	4907	ENSG00000135318	protein_coding	6	86159809	86205500	2.33634e-06	-0.469731	0	0	0	NA	NA	NA	NA	Yes	IMR90	4.9849e-09	rs9342115
61	SNX14	57231	ENSG00000135317	protein_coding	6	86215214	86303874	6.79995e-10	-0.323578	0	0	0	NA	NA	NA	NA	Yes	IMR90	4.9849e-09	rs9342115
61	CGA	1081	ENSG00000135346	protein_coding	6	87795216	87804824	0.251019	0.0466546	0	0	0	NA	NA	NA	NA	Yes	hESC:IMR90:Left_Ventricle:Liver:Mesenchymal_Stem_Cell:Mesendoderm	4.9849e-09	rs9342115
61	ZNF292	23036	ENSG00000188994	protein_coding	6	87862551	87973914	0.999977	-1.4449	0	0	85	3.21089e-05	0.0148439	OCTX	NA	Yes	GM12878:hESC:IMR90:Left_Ventricle:Liver:Mesenchymal_Stem_Cell:Mesendoderm:Trophoblast-like_Cell	4.9849e-09	rs9342115
61	GJB7	375519	ENSG00000164411	protein_coding	6	87992696	88038996	1.49898e-06	-0.190516	0	0	0	NA	NA	NA	NA	Yes	Left_Ventricle	4.9849e-09	rs9342115
61	SMIM8	57150	ENSG00000111850	protein_coding	6	88032301	88052043	0.0358536	0.715912	0	0	95	-9	5.18391e-20	xQTLServer_eQTLs:BIOS_eQTL_geneLevel:CMC_SVA_cis:CMC_NoSVA_cis:GTEx_v7_Adipose_Visceral_Omentum:GTEx_v7_Artery_Tibial:GTEx_v7_Brain_Cerebellar_Hemisphere:GTEx_v7_Brain_Cerebellum:GTEx_v7_Brain_Cortex:GTEx_v7_Brain_Hippocampus:GTEx_v7_Brain_Nucleus_accumbens_basal_ganglia:GTEx_v7_Colon_Transverse:GTEx_v7_Esophagus_Mucosa:GTEx_v7_Esophagus_Muscularis:GTEx_v7_Heart_Atrial_Appendage:GTEx_v7_Muscle_Sk…	-	Yes	Left_Ventricle	4.9849e-09	rs9342115
61	RP1-102H19.8	NA	ENSG00000226524	protein_coding	6	88032323	88109459	NA	NA	0	0	48	3.074e-10	0	BIOS_eQTL_geneLevel	-	Yes	Left_Ventricle	4.9849e-09	rs9342115
61	C6orf163	206412	ENSG00000203872	protein_coding	6	88054567	88075181	NA	0.150987	0	0	93	3.2364e-21	0	BIOS_eQTL_geneLevel:GTEx_v7_Adipose_Subcutaneous:GTEx_v7_Adipose_Visceral_Omentum:GTEx_v7_Adrenal_Gland:GTEx_v7_Heart_Atrial_Appendage:GTEx_v7_Nerve_Tibial:GTEx_v7_Pancreas:GTEx_v7_Pituitary:GTEx_v7_Skin_Sun_Exposed_Lower_leg:GTEx_v7_Thyroid	+	No	NA	NA	rs9342115
61	C6ORF165	154313	ENSG00000272514	protein_coding	6	88117701	88174183	3.10222e-05	NA	2	5.836	0	NA	NA	NA	NA	Yes	GM12878:hESC:Left_Ventricle:Mesendoderm:Trophoblast-like_Cell	4.9849e-09	rs9342115
61	C6orf165	154313	ENSG00000213204	protein_coding	6	88117730	88221352	NA	NA	23	11.13	88	-9	0.00757861	BIOS_eQTL_geneLevel:CMC_SVA_cis:CMC_NoSVA_cis	-	Yes	GM12878:hESC:Left_Ventricle:Mesendoderm:Trophoblast-like_Cell	4.94851e-09	rs9342115
61	SLC35A1	10559	ENSG00000164414	protein_coding	6	88180341	88222054	0.208304	-0.0639808	23	11.13	67	4.26361e-06	1.23488e-15	BIOS_eQTL_geneLevel:OCTX:GTEx_v7_Whole_Blood:GTEx_v7_Lung:GTEx_v7_Pituitary:GTEx_v7_Prostate	-	No	NA	4.94851e-09	rs9342115
61	RARS2	57038	ENSG00000146282	protein_coding	6	88224096	88299721	3.49435e-06	-0.160132	33	17.1	93	-9	3.53368e-09	CMC_NoSVA_cis:GTEx_v7_Artery_Tibial:GTEx_v7_Muscle_Skeletal:GTEx_v7_Nerve_Tibial:GTEx_v7_Skin_Not_Sun_Exposed_Suprapubic:GTEx_v7_Skin_Sun_Exposed_Lower_leg	+	Yes	hESC:IMR90:Liver:Mesenchymal_Stem_Cell:Mesendoderm	4.52682e-09	rs9342115
61:127	ORC3	23595	ENSG00000135336	protein_coding	6	88299839	88377169	0.000309997	0.334822	34	12.79	157	7.23857e-20	4.37619e-12	xQTLServer_eQTLs:BIOS_eQTL_geneLevel:GTEx_v7_Thyroid	-	Yes	hESC:IMR90:Liver:Mesenchymal_Stem_Cell:Mesendoderm	4.71163e-09	rs9342115;rs240702;rs12919058
61	AKIRIN2	55122	ENSG00000135334	protein_coding	6	88384790	88411927	0.975341	0.184721	28	11.85	94	-9	4.47053e-15	BIOS_eQTL_geneLevel:OCTX:CMC_SVA_cis:GTEx_v7_Adipose_Subcutaneous:GTEx_v7_Brain_Spinal_cord_cervical_c-1:GTEx_v7_Muscle_Skeletal:GTEx_v7_Nerve_Tibial:GTEx_v7_Pituitary:GTEx_v7_Skin_Sun_Exposed_Lower_leg	+	Yes	GM12878:IMR90:Mesenchymal_Stem_Cell	4.9849e-09	rs9342115
61	CNR1	1268	ENSG00000118432	protein_coding	6	88849583	88876078	0.155072	-1.43584	0	0	0	NA	NA	NA	NA	Yes	GM12878	4.9849e-09	rs9342115
61	RNGTT	8732	ENSG00000111880	protein_coding	6	89319985	89673348	0.763456	0.0768624	0	0	0	NA	NA	NA	NA	Yes	Aorta:GM12878:IMR90:Left_Ventricle:Liver:Mesenchymal_Stem_Cell:Mesendoderm	4.9849e-09	rs9342115
61	AL079342.1	NA	ENSG00000203863	protein_coding	6	89674246	89676685	NA	NA	0	0	0	NA	NA	NA	NA	Yes	Aorta:GM12878:IMR90:Left_Ventricle:Liver:Mesenchymal_Stem_Cell:Mesendoderm	4.9849e-09	rs9342115
61	PNRC1	10957	ENSG00000146278	protein_coding	6	89790470	89794879	0.836159	-0.373411	0	0	0	NA	NA	NA	NA	Yes	IMR90:Mesenchymal_Stem_Cell:Mesendoderm	4.9849e-09	rs9342115
61	PM20D2	135293	ENSG00000146281	protein_coding	6	89855769	89875284	0.00116674	0.696022	0	0	0	NA	NA	NA	NA	Yes	GM12878:Mesenchymal_Stem_Cell	4.9849e-09	rs9342115
61	UBE2J1	51465	ENSG00000198833	protein_coding	6	90036344	90062567	0.857925	-0.139236	0	0	0	NA	NA	NA	NA	Yes	GM12878:IMR90:Liver:Mesenchymal_Stem_Cell	4.9849e-09	rs9342115
61	RRAGD	58528	ENSG00000025039	protein_coding	6	90074355	90121989	0.812902	2.31337	0	0	0	NA	NA	NA	NA	Yes	Left_Ventricle	1.25388e-08	rs9342115
61	ANKRD6	22881	ENSG00000135299	protein_coding	6	90142889	90343553	3.48769e-07	-0.460316	0	0	0	NA	NA	NA	NA	Yes	Left_Ventricle	1.25388e-08	rs9342115
61	LYRM2	57226	ENSG00000083099	protein_coding	6	90277863	90348472	0.0596813	-0.909826	0	0	0	NA	NA	NA	NA	Yes	GM12878:IMR90:Left_Ventricle	4.9849e-09	rs9342115
62	FUT9	10690	ENSG00000172461	protein_coding	6	96463860	96663488	0.0813712	5.37195	0	0	0	NA	NA	NA	NA	Yes	Left_Ventricle	3.1512e-13	rs10457368:rs7773141
62	POU3F2	5454	ENSG00000184486	protein_coding	6	99282580	99286660	NA	-0.73881	0	0	0	NA	NA	NA	NA	Yes	hESC:Mesenchymal_Stem_Cell:Mesendoderm:Neural_Progenitor_Cell:Trophoblast-like_Cell	3.86655e-29	rs10457368;rs2388148:rs2388148:rs10457368:rs4524616:rs4524616;rs1933720:rs4524616;rs7773141:rs7773141
62	FBXL4	26235	ENSG00000112234	protein_coding	6	99316420	99395849	0.0079088	0.426985	0	0	0	NA	NA	NA	NA	Yes	hESC:Mesendoderm	3.1512e-13	rs10457368:rs10457368;rs2388148:rs2388148
62	FAXC	84553	ENSG00000146267	protein_coding	6	99719045	99797938	0.872413	2.48349	0	0	0	NA	NA	NA	NA	Yes	hESC:Mesendoderm	2.42738e-28	rs10457368;rs2388148:rs2388148:rs10457368:rs4524616;rs1933720:rs4524616
63	WISP3	8838	ENSG00000112761	protein_coding	6	112375275	112392171	0.00809086	0.513753	0	0	0	NA	NA	NA	NA	Yes	hESC:IMR90:Left_Ventricle:Mesenchymal_Stem_Cell:Mesendoderm	2.09471e-09	rs28558559
63	TUBE1	51175	ENSG00000074935	protein_coding	6	112391980	112408732	1.25133e-05	-0.810958	0	0	0	NA	NA	NA	NA	Yes	Aorta:GM12878:hESC:IMR90:Liver:Mesenchymal_Stem_Cell:Mesendoderm:Neural_Progenitor_Cell:Trophoblast-like_Cell	2.09471e-09	rs28558559
63	FAM229B	619208	ENSG00000203778	protein_coding	6	112408802	112423993	0.549545	0.334387	0	0	0	NA	NA	NA	NA	Yes	Aorta:GM12878:hESC:IMR90:Liver:Mesenchymal_Stem_Cell:Mesendoderm:Neural_Progenitor_Cell:Trophoblast-like_Cell	2.09471e-09	rs28558559
63	LAMA4	3910	ENSG00000112769	protein_coding	6	112429963	112576141	9.75012e-09	-0.580599	0	0	0	NA	NA	NA	NA	Yes	hESC:IMR90:Mesenchymal_Stem_Cell:Mesendoderm:Neural_Progenitor_Cell:Trophoblast-like_Cell	2.09471e-09	rs28558559
63	MARCKS	4082	ENSG00000155130	protein_coding	6	114178541	114184648	0.26649	-0.336608	1	12.25	0	NA	NA	NA	NA	No	NA	1.46127e-09	rs28558559
63:64	NT5DC1	221294	ENSG00000178425	protein_coding	6	116422012	116570660	0.326411	-0.101659	0	0	0	NA	NA	NA	NA	Yes	hESC:Left_Ventricle:Mesendoderm	2.09471e-09	rs28558559:rs10456918
64	TSPYL4	23270	ENSG00000187189	protein_coding	6	116571151	116575261	0.00261867	0.283085	0	0	0	NA	NA	NA	NA	Yes	hESC	NA	rs10456918
64	DSE	29940	ENSG00000111817	protein_coding	6	116575336	116762424	0.385415	1.39947	0	0	0	NA	NA	NA	NA	Yes	hESC	NA	rs10456918
64	TSPYL1	7259	ENSG00000189241	protein_coding	6	116597741	116601066	0.00799159	-0.462628	0	0	0	NA	NA	NA	NA	Yes	hESC	NA	rs10456918
64	RWDD1	51389	ENSG00000111832	protein_coding	6	116892530	116918838	0.372944	1.00361	0	0	0	NA	NA	NA	NA	Yes	Mesenchymal_Stem_Cell	NA	rs10456918
64	ROS1	6098	ENSG00000047936	protein_coding	6	117609463	117747018	1.78017e-44	0.0536526	0	0	0	NA	NA	NA	NA	Yes	Mesenchymal_Stem_Cell	NA	rs10456918
64	GOPC	57120	ENSG00000047932	protein_coding	6	117639374	117923691	0.0219841	0.0334327	0	0	0	NA	NA	NA	NA	Yes	GM12878	NA	rs10456918
64	SLC35F1	222553	ENSG00000196376	protein_coding	6	118228689	118638839	0.388506	-0.35819	0	0	0	NA	NA	NA	NA	Yes	Left_Ventricle:Mesendoderm	5.2551e-09	rs10456918
64	CEP85L	387119	ENSG00000111860	protein_coding	6	118781935	119031238	0.00496391	0.29857	0	0	3	1.02023e-15	0	BIOS_eQTL_geneLevel	+	Yes	GM12878:hESC:IMR90:Mesenchymal_Stem_Cell:Mesendoderm:Trophoblast-like_Cell	5.2551e-09	rs10456918
64	PLN	5350	ENSG00000198523	protein_coding	6	118869461	118881893	0.111194	-0.123959	0	0	0	NA	NA	NA	NA	Yes	IMR90:Mesenchymal_Stem_Cell:Mesendoderm:Trophoblast-like_Cell	5.2551e-09	rs10456918
64	MCM9	254394	ENSG00000111877	protein_coding	6	119134605	119256327	0.00391783	0.606342	93	17.52	144	-9	0	BIOS_eQTL_geneLevel:CMC_SVA_cis:CMC_NoSVA_cis:GTEx_v7_Adrenal_Gland:GTEx_v7_Cells_EBV-transformed_lymphocytes:GTEx_v7_Brain_Cerebellar_Hemisphere:GTEx_v7_Liver:GTEx_v7_Nerve_Tibial:GTEx_v7_Cells_Transformed_fibroblasts	-	No	NA	3.24186e-10	rs10456918
64	ASF1A	25842	ENSG00000111875	protein_coding	6	119215384	119230332	0.138785	-0.411015	16	11.06	59	8.23344e-07	0.00397034	BIOS_eQTL_geneLevel:GTEx_v7_Adrenal_Gland	-	Yes	GM12878:hESC:IMR90:Mesenchymal_Stem_Cell:Mesendoderm:Trophoblast-like_Cell	3.24186e-10	rs10456918
64	FAM184A	79632	ENSG00000111879	protein_coding	6	119280928	119470552	2.04434e-13	NA	54	17.28	142	-9	7.35227e-32	CMC_SVA_cis:GTEx_v7_Muscle_Skeletal:GTEx_v7_Nerve_Tibial:GTEx_v7_Skin_Sun_Exposed_Lower_leg	-	No	NA	9.25381e-10	rs10456918
64	TBC1D32	221322	ENSG00000146350	protein_coding	6	121400640	121655891	1.3503e-12	0.70393	0	0	0	NA	NA	NA	NA	Yes	IMR90:Left_Ventricle:Mesenchymal_Stem_Cell	2.02641e-09	rs10456918
64	GJA1	2697	ENSG00000152661	protein_coding	6	121756838	121770873	0.215547	-0.621211	0	0	0	NA	NA	NA	NA	Yes	IMR90	NA	rs10456918
65	TRMT11	60487	ENSG00000066651	protein_coding	6	126307576	126360422	8.2383e-06	-0.44212	0	0	0	NA	NA	NA	NA	Yes	Mesenchymal_Stem_Cell:Mesendoderm	NA	rs9388490
65	CENPW	387103	ENSG00000203760	protein_coding	6	126661320	126670021	0.500136	-0.442381	13	10.52	216	3.32756e-09	2.33501e-05	GTEx_v7_Adipose_Subcutaneous:GTEx_v7_Artery_Coronary:GTEx_v7_Artery_Tibial:GTEx_v7_Heart_Atrial_Appendage:GTEx_v7_Nerve_Tibial:GTEx_v7_Spleen	-	No	NA	3.04176e-09	rs9388490
65	RSPO3	84870	ENSG00000146374	protein_coding	6	127439749	127518910	0.0439763	NA	0	0	0	NA	NA	NA	NA	Yes	hESC:IMR90:Left_Ventricle:Mesenchymal_Stem_Cell:Mesendoderm:Trophoblast-like_Cell	0.000101288	rs9388490
65	ECHDC1	55862	ENSG00000093144	protein_coding	6	127609855	127664754	6.03175e-05	0.227821	0	0	0	NA	NA	NA	NA	Yes	Left_Ventricle:Mesenchymal_Stem_Cell	0.000101288	rs9388490
65	SOGA3	387104	ENSG00000214338	protein_coding	6	127759551	127840500	NA	0.147041	0	0	0	NA	NA	NA	NA	Yes	Mesenchymal_Stem_Cell	0.000101288	rs9388490
65	SOGA3	387104	ENSG00000255330	protein_coding	6	127759551	127840146	NA	0.147041	0	0	0	NA	NA	NA	NA	Yes	Mesenchymal_Stem_Cell	0.000101288	rs9388490
65	C6orf58	352999	ENSG00000184530	protein_coding	6	127840600	127912962	1.61256e-10	0.187402	0	0	0	NA	NA	NA	NA	Yes	Mesenchymal_Stem_Cell	0.000101288	rs9388490
66	CLDN20	49861	ENSG00000171217	protein_coding	6	155585147	155597682	0.000765369	0.797137	0	0	5	-9	0.049	CMC_SVA_cis:CMC_NoSVA_cis	+	No	NA	NA	rs62427469
66	ARID1B	57492	ENSG00000049618	protein_coding	6	157099063	157531913	0.99995	-0.325553	0	0	0	NA	NA	NA	NA	Yes	IMR90	2.19319e-08	rs62427469
67	C1GALT1	56913	ENSG00000106392	protein_coding	7	7196565	7288282	0.67938	2.29724	0	0	0	NA	NA	NA	NA	Yes	hESC:IMR90:Left_Ventricle:Mesenchymal_Stem_Cell:Mesendoderm	2.26395e-12	rs12531825:rs6952006:rs4725065;rs37972:rs4725065
67	COL28A1	340267	ENSG00000215018	protein_coding	7	7395834	7575484	1.89303e-20	0.646032	0	0	0	NA	NA	NA	NA	Yes	GM12878:hESC:IMR90:Left_Ventricle:Liver:Mesenchymal_Stem_Cell:Mesendoderm:Trophoblast-like_Cell	1.12118e-12	rs12531825:rs4725065;rs37972:rs4725065:rs6952006:rs37972
67	MIOS	54468	ENSG00000164654	protein_coding	7	7606503	7648560	0.00143567	-0.0361665	0	0	0	NA	NA	NA	NA	Yes	GM12878:hESC:IMR90:Left_Ventricle:Mesenchymal_Stem_Cell:Mesendoderm:Trophoblast-like_Cell	1.12118e-12	rs12531825:rs37972:rs4725065;rs37972:rs4725065:rs6952006
67	RPA3-AS1	729852	ENSG00000219545	protein_coding	7	7680342	8043689	NA	NA	82	22.5	0	NA	NA	NA	NA	Yes	Aorta:GM12878:hESC:IMR90:Left_Ventricle:Liver:Mesenchymal_Stem_Cell:Mesendoderm:Trophoblast-like_Cell	1.12118e-12	rs12531825;rs37972;rs4725065;rs12531825:rs6952006:rs37972:rs4725065;rs37972:rs4725065
67	GLCCI1	113263	ENSG00000106415	protein_coding	7	8008425	8133902	0.245282	-1.55077	162	22.5	118	-9	6.66306e-15	xQTLServer_eQTLs:CMC_SVA_cis:CMC_NoSVA_cis:GTEx_v7_Nerve_Tibial	-	Yes	GM12878:hESC:IMR90:Left_Ventricle:Liver:Mesenchymal_Stem_Cell:Mesendoderm:Trophoblast-like_Cell	1.41196e-14	rs12531825;rs37972;rs4725065;rs6952006;rs12531825:rs4725065;rs37972:rs4725065:rs6952006
67	ICA1	3382	ENSG00000003147	protein_coding	7	8152814	8302317	0.00495037	0.886688	0	0	0	NA	NA	NA	NA	Yes	GM12878:hESC:Left_Ventricle:Mesenchymal_Stem_Cell:Mesendoderm:Trophoblast-like_Cell	1.12118e-12	rs12531825:rs6952006:rs37972:rs4725065;rs37972:rs4725065
67	NXPH1	30010	ENSG00000122584	protein_coding	7	8473585	8792593	0.555861	-1.12232	0	0	0	NA	NA	NA	NA	Yes	hESC	2.45778e-12	rs12531825:rs6952006
67	NDUFA4	4697	ENSG00000189043	protein_coding	7	10971578	10979883	0.480022	0.450684	0	0	0	NA	NA	NA	NA	Yes	GM12878:IMR90	2.45778e-12	rs12531825:rs6952006
67	PHF14	9678	ENSG00000106443	protein_coding	7	11013499	11209250	0.206539	-1.31931	0	0	0	NA	NA	NA	NA	Yes	hESC:IMR90:Mesenchymal_Stem_Cell:Mesendoderm	2.26395e-12	rs12531825:rs4725065;rs37972:rs4725065:rs6952006
68	THSD7A	221981	ENSG00000005108	protein_coding	7	11409984	11871824	0.999281	-0.67517	8	32	0	NA	NA	NA	NA	Yes	hESC:Left_Ventricle:Liver:Mesenchymal_Stem_Cell:Mesendoderm:Trophoblast-like_Cell	4.14891e-08	rs118134876
68	TMEM106B	54664	ENSG00000106460	protein_coding	7	12250867	12282993	0.515078	3.38065	0	0	0	NA	NA	NA	NA	Yes	hESC:Mesenchymal_Stem_Cell:Mesendoderm:Neural_Progenitor_Cell	4.14891e-08	rs118134876
68	VWDE	221806	ENSG00000146530	protein_coding	7	12370511	12443567	NA	0.87633	0	0	0	NA	NA	NA	NA	Yes	Left_Ventricle:Mesenchymal_Stem_Cell:Mesendoderm	4.14891e-08	rs118134876
68	SCIN	85477	ENSG00000006747	protein_coding	7	12610203	12693228	4.0823e-16	0.0242818	0	0	0	NA	NA	NA	NA	Yes	Mesendoderm	4.14891e-08	rs118134876
69	CAMK2B	816	ENSG00000058404	protein_coding	7	44256749	44374176	0.46862	-1.28088	0	0	2	1.28797e-06	0.00138161	GTEx_v7_Brain_Caudate_basal_ganglia:GTEx_v7_Brain_Hypothalamus	+	No	NA	NA	rs13224222
69	NPC1L1	29881	ENSG00000015520	protein_coding	7	44552134	44580914	1.3738e-10	0.238786	0	0	0	NA	NA	NA	NA	Yes	IMR90	1.08185e-06	rs13224222
69	DDX56	54606	ENSG00000136271	protein_coding	7	44605016	44614650	3.51574e-06	-0.60494	0	0	22	4.48466e-12	0	BIOS_eQTL_geneLevel	+	Yes	Aorta:GM12878:hESC:IMR90:Left_Ventricle:Liver:Mesenchymal_Stem_Cell:Mesendoderm:Spleen:Trophoblast-like_Cell	2.81165e-08	rs13224222
69	TMED4	222068	ENSG00000158604	protein_coding	7	44617493	44621886	0.292928	0.480385	0	0	22	3.22842e-07	0.000237902	BIOS_eQTL_geneLevel	+	Yes	Aorta:GM12878:hESC:IMR90:Left_Ventricle:Liver:Mesenchymal_Stem_Cell:Mesendoderm:Spleen:Trophoblast-like_Cell	2.81165e-08	rs13224222
69	OGDH	4967	ENSG00000105953	protein_coding	7	44646171	44748665	0.993695	-0.0701961	0	0	0	NA	NA	NA	NA	Yes	GM12878:IMR90:Liver:Mesenchymal_Stem_Cell:Trophoblast-like_Cell	2.81165e-08	rs13224222
69	ZMIZ2	83637	ENSG00000122515	protein_coding	7	44788180	44809477	0.99962	0.416826	22	14.35	44	1.44467e-40	0	BIOS_eQTL_geneLevel:GTEx_v7_Adipose_Visceral_Omentum:GTEx_v7_Brain_Caudate_basal_ganglia:GTEx_v7_Brain_Cerebellum:GTEx_v7_Brain_Putamen_basal_ganglia:GTEx_v7_Pituitary	-	No	NA	2.81165e-08	rs13224222
69	PPIA	5478	ENSG00000196262	protein_coding	7	44836279	44864163	0.808049	0.430905	9	9.259	43	2.73681e-20	0	BIOS_eQTL_geneLevel:GTEx_v7_Skin_Not_Sun_Exposed_Suprapubic	+	No	NA	9.62352e-07	rs13224222
69	H2AFV	94239	ENSG00000105968	protein_coding	7	44866390	44887682	0.412114	NA	15	10.94	44	-9	0	BIOS_eQTL_geneLevel:CMC_SVA_cis:CMC_NoSVA_cis:GTEx_v7_Whole_Blood:GTEx_v7_Colon_Transverse:GTEx_v7_Muscle_Skeletal:GTEx_v7_Testis:GTEx_v7_Thyroid	-	Yes	GM12878:hESC:IMR90:Left_Ventricle:Liver:Mesenchymal_Stem_Cell:Mesendoderm	9.62352e-07	rs13224222
69	PURB	5814	ENSG00000146676	protein_coding	7	44915896	44924960	0.605935	-2.57194	6	6.317	0	NA	NA	NA	NA	Yes	GM12878:IMR90	1.08185e-06	rs13224222
69	MYO1G	64005	ENSG00000136286	protein_coding	7	45002261	45018697	7.64109e-07	-0.424066	0	0	0	NA	NA	NA	NA	Yes	GM12878:IMR90:Mesenchymal_Stem_Cell:Mesendoderm	1.08185e-06	rs13224222
69	CCM2	83605	ENSG00000136280	protein_coding	7	45039074	45116068	0.483088	-0.170419	0	0	21	3.76501e-09	6.00024e-06	BIOS_eQTL_geneLevel	+	Yes	GM12878:IMR90:Mesenchymal_Stem_Cell:Mesendoderm	1.08185e-06	rs13224222
69	NACAD	23148	ENSG00000136274	protein_coding	7	45120037	45128513	0.365729	NA	0	0	0	NA	NA	NA	NA	Yes	GM12878:IMR90:Mesenchymal_Stem_Cell	1.08185e-06	rs13224222
69	TBRG4	9238	ENSG00000136270	protein_coding	7	45139699	45151646	0.78094	-0.259398	0	0	0	NA	NA	NA	NA	Yes	GM12878:IMR90:Mesenchymal_Stem_Cell	1.08185e-06	rs13224222
70	AUTS2	26053	ENSG00000158321	protein_coding	7	69063905	70258054	0.996187	-0.774736	0	0	0	NA	NA	NA	NA	Yes	IMR90	3.02258e-08	rs1978102
70	WBSCR17	64409	ENSG00000185274	protein_coding	7	70597155	71178585	0.0956174	-0.403271	0	0	0	NA	NA	NA	NA	Yes	IMR90	2.82193e-08	rs1978102
70	CALN1	83698	ENSG00000183166	protein_coding	7	71244476	71912136	0.15365	1.04142	211	17.06	138	-9	0.000162065	CMC_SVA_cis:CMC_NoSVA_cis:GTEx_v7_Skin_Sun_Exposed_Lower_leg	+	Yes	hESC	2.26872e-08	rs1978102
70	NSUN5	55695	ENSG00000130305	protein_coding	7	72716514	72722864	1.45415e-06	-0.276519	0	0	28	-9	0.049	CMC_NoSVA_cis	+	No	NA	NA	rs1978102
71	STEAP1	26872	ENSG00000164647	protein_coding	7	89783689	89794143	0.434511	-0.610579	0	0	0	NA	NA	NA	NA	Yes	Left_Ventricle	2.47645e-12	rs12671937:rs4729068
71	MTERF	7978	ENSG00000127989	protein_coding	7	91321323	91510034	9.38279e-07	0.52349	0	0	0	NA	NA	NA	NA	Yes	Left_Ventricle	2.47645e-12	rs12671937:rs4729068
71	LRRD1	401387	ENSG00000240720	protein_coding	7	91741473	91808845	NA	-0.185867	0	0	0	NA	NA	NA	NA	Yes	hESC	2.47645e-12	rs12671937:rs4729068
71	ERVW-1	30816	ENSG00000242950	protein_coding	7	92097694	92107300	0.0135672	0.218643	0	0	0	NA	NA	NA	NA	Yes	IMR90	2.47645e-12	rs12671937:rs4729068
71	PEX1	5189	ENSG00000127980	protein_coding	7	92116334	92157845	3.96976e-05	-0.464769	0	0	0	NA	NA	NA	NA	Yes	Aorta:hESC:IMR90:Left_Ventricle:Liver:Mesenchymal_Stem_Cell:Mesendoderm	2.47645e-12	rs12671937:rs4729068
71	RBM48	84060	ENSG00000127993	protein_coding	7	92158087	92167319	5.12366e-05	-0.459588	0	0	0	NA	NA	NA	NA	Yes	Aorta:hESC:IMR90:Left_Ventricle:Liver:Mesenchymal_Stem_Cell:Mesendoderm	2.47645e-12	rs12671937:rs4729068
71	FAM133B	257415	ENSG00000234545	protein_coding	7	92190107	92219708	0.000297399	-0.728227	0	0	0	NA	NA	NA	NA	Yes	Aorta:GM12878:hESC:IMR90:Left_Ventricle:Liver:Mesenchymal_Stem_Cell:Mesendoderm:Right_Ventricle:Trophoblast-like_Cell	2.47645e-12	rs12671937:rs4729068
71	CDK6	1021	ENSG00000105810	protein_coding	7	92234235	92465908	0.923677	-3.08722	0	0	0	NA	NA	NA	NA	Yes	Aorta:GM12878:hESC:IMR90:Left_Ventricle:Mesenchymal_Stem_Cell:Mesendoderm:Neural_Progenitor_Cell:Trophoblast-like_Cell	2.47645e-12	rs12671937:rs4729068
71	SAMD9L	219285	ENSG00000177409	protein_coding	7	92759368	92777682	3.79852e-10	0.389889	0	0	0	NA	NA	NA	NA	Yes	Mesendoderm	2.47645e-12	rs12671937:rs4729068
71	COL1A2	1278	ENSG00000164692	protein_coding	7	94023873	94060544	0.999755	0.00132385	0	0	0	NA	NA	NA	NA	Yes	IMR90	2.47645e-12	rs12671937:rs4729068
72	LRRC17	10234	ENSG00000128606	protein_coding	7	102553438	102585396	6.63875e-08	-0.0793595	0	0	0	NA	NA	NA	NA	Yes	IMR90:Mesenchymal_Stem_Cell	6.21146e-10	rs4727618
72	NAPEPLD	222236	ENSG00000161048	protein_coding	7	102740223	102790007	0.0627215	-0.495891	0	0	0	NA	NA	NA	NA	Yes	GM12878:hESC:IMR90:Trophoblast-like_Cell	6.21146e-10	rs4727618
72	PMPCB	9512	ENSG00000105819	protein_coding	7	102937869	102969958	5.37978e-06	-0.0136454	0	0	0	NA	NA	NA	NA	Yes	hESC:IMR90:Left_Ventricle:Mesenchymal_Stem_Cell:Mesendoderm:Trophoblast-like_Cell	6.21146e-10	rs4727618
72	DNAJC2	27000	ENSG00000105821	protein_coding	7	102952921	102985320	0.984694	-0.356424	0	0	0	NA	NA	NA	NA	Yes	hESC:IMR90:Mesenchymal_Stem_Cell:Mesendoderm:Trophoblast-like_Cell	6.21146e-10	rs4727618
72	PSMC2	5701	ENSG00000161057	protein_coding	7	102984701	103009842	0.999211	-0.153371	0	0	0	NA	NA	NA	NA	Yes	hESC:IMR90:Mesenchymal_Stem_Cell:Mesendoderm:Trophoblast-like_Cell	6.21146e-10	rs4727618
72	SLC26A5	375611	ENSG00000170615	protein_coding	7	102993177	103086624	0.00137556	NA	0	0	0	NA	NA	NA	NA	Yes	hESC:Mesendoderm	6.76816e-10	rs4727618
72	ORC5	5001	ENSG00000164815	protein_coding	7	103766788	103848495	2.28835e-05	1.08875	0	0	0	NA	NA	NA	NA	Yes	Left_Ventricle	0.000338023	rs4727618
72	KMT2E	55904	ENSG00000005483	protein_coding	7	104654626	104754808	1	-0.608756	34	11.95	16	-9	0.009	CMC_SVA_cis	-	Yes	Aorta:Bladder:Dorsolateral_Prefrontal_Cortex:GM12878:hESC:Hippocampus:IMR90:Left_Ventricle:Liver:Lung:Mesenchymal_Stem_Cell:Mesendoderm:Neural_Progenitor_Cell:Psoas:Right_Ventricle:Spleen:Trophoblast-like_Cell	2.80931e-10	rs4727618
72	SRPK2	6733	ENSG00000135250	protein_coding	7	104751151	105039755	0.997504	-0.650865	193	18.54	218	2.24036e-17	0	BIOS_eQTL_geneLevel:GTEx_v7_Whole_Blood:GTEx_v7_Artery_Aorta:GTEx_v7_Esophagus_Muscularis:GTEx_v7_Thyroid	-	No	NA	5.93046e-10	rs4727618
72	PUS7	54517	ENSG00000091127	protein_coding	7	105080108	105162714	2.16505e-05	-0.300554	0	0	1	2.27413e-06	0.00177412	BIOS_eQTL_geneLevel	NA	Yes	GM12878:hESC:IMR90:Left_Ventricle:Liver:Mesenchymal_Stem_Cell:Mesendoderm	5.93046e-10	rs4727618
72	RINT1	60561	ENSG00000135249	protein_coding	7	105172532	105208124	1.92725e-06	-0.0520318	0	0	0	NA	NA	NA	NA	Yes	GM12878:hESC:IMR90:Left_Ventricle:Liver:Mesenchymal_Stem_Cell:Mesendoderm	5.93046e-10	rs4727618
72	SYPL1	6856	ENSG00000008282	protein_coding	7	105730949	105753022	0.289132	-0.73853	0	0	0	NA	NA	NA	NA	Yes	GM12878:hESC:IMR90:Mesenchymal_Stem_Cell:Mesendoderm	6.21146e-10	rs4727618
72	COG5	10466	ENSG00000164597	protein_coding	7	106842000	107204959	1.13577e-11	-1.10152	0	0	0	NA	NA	NA	NA	Yes	IMR90	0.000338023	rs4727618
72	DUS4L	11062	ENSG00000105865	protein_coding	7	107203929	107218906	0.000141354	0.587395	0	0	0	NA	NA	NA	NA	Yes	IMR90	0.000338023	rs4727618
72	BCAP29	55973	ENSG00000075790	protein_coding	7	107220422	107269615	0.220058	0.0948805	0	0	0	NA	NA	NA	NA	Yes	IMR90	0.000338023	rs4727618
72	LAMB1	3912	ENSG00000091136	protein_coding	7	107564244	107643700	1.7944e-06	0.0133638	0	0	0	NA	NA	NA	NA	Yes	IMR90	6.21146e-10	rs4727618
73	FOXP2	93986	ENSG00000128573	protein_coding	7	113726382	114333827	0.996179	-0.404517	100	16.94	43	-9	5.89752e-09	CMC_SVA_cis:GTEx_v7_Adipose_Subcutaneous:GTEx_v7_Adipose_Visceral_Omentum:GTEx_v7_Pituitary	+	Yes	Aorta:GM12878:hESC:IMR90:Left_Ventricle:Liver:Mesenchymal_Stem_Cell:Mesendoderm:Neural_Progenitor_Cell:Psoas:Trophoblast-like_Cell	9.8255e-11	rs13246732;rs11771168;rs9969232;rs10953765;rs9969232:rs10953765
73	MDFIC	29969	ENSG00000135272	protein_coding	7	114562209	114659256	NA	-1.32194	0	0	11	2.17216e-06	0.00371846	GTEx_v7_Colon_Sigmoid:GTEx_v7_Muscle_Skeletal	+	Yes	hESC:IMR90:Mesenchymal_Stem_Cell:Mesendoderm	1.22752e-07	rs9969232;rs10953765;rs9969232:rs10953765
73	TFEC	22797	ENSG00000105967	protein_coding	7	115575202	115799950	4.73106e-05	-0.865539	0	0	0	NA	NA	NA	NA	Yes	IMR90	9.03382e-07	rs9969232
73	MET	4233	ENSG00000105976	protein_coding	7	116312444	116438440	0.996413	NA	0	0	0	NA	NA	NA	NA	Yes	Mesenchymal_Stem_Cell	5.51409e-07	rs9969232
74	WNT2	7472	ENSG00000105989	protein_coding	7	116916685	116963343	0.611106	-0.774082	0	0	0	NA	NA	NA	NA	Yes	Left_Ventricle:Mesendoderm	2.47933e-08	rs17488728
74	CTTNBP2	83992	ENSG00000077063	protein_coding	7	117350705	117514193	2.59916e-06	-0.293653	9	17.99	45	1.61582e-17	5.69591e-13	GTEx_v7_Adipose_Subcutaneous:GTEx_v7_Cells_Transformed_fibroblasts:GTEx_v7_Skin_Not_Sun_Exposed_Suprapubic:GTEx_v7_Skin_Sun_Exposed_Lower_leg	+	Yes	Aorta:hESC:IMR90:Left_Ventricle:Mesenchymal_Stem_Cell:Mesendoderm:Trophoblast-like_Cell	2.47933e-08	rs17488728
74	NAA38	51691	ENSG00000128534	protein_coding	7	117824086	117832878	0.00827246	0.525164	0	0	0	NA	NA	NA	NA	Yes	hESC:IMR90:Mesenchymal_Stem_Cell:Mesendoderm:Trophoblast-like_Cell	2.47933e-08	rs17488728
74	ANKRD7	56311	ENSG00000106013	protein_coding	7	117854727	117882785	0.00752457	-0.162801	0	0	0	NA	NA	NA	NA	Yes	Aorta:GM12878:hESC:IMR90:Left_Ventricle:Mesenchymal_Stem_Cell:Mesendoderm:Trophoblast-like_Cell	2.47933e-08	rs17488728
74	TSPAN12	23554	ENSG00000106025	protein_coding	7	120427376	120498456	0.554921	-0.48423	0	0	0	NA	NA	NA	NA	Yes	hESC:Trophoblast-like_Cell	2.47933e-08	rs17488728
35	SPAM1	6677	ENSG00000106304	protein_coding	7	123565286	123611468	1.2437e-06	-0.131961	0	0	47	4.10805e-21	2.48359e-13	xQTLServer_eQTLs	NA	No	NA	NA	rs35849525;rs9858297;rs3774745
75	PODXL	5420	ENSG00000128567	protein_coding	7	131185021	131242976	0.251078	NA	0	0	0	NA	NA	NA	NA	Yes	Mesenchymal_Stem_Cell	6.1201e-08	rs1038630
75	CHCHD3	54927	ENSG00000106554	protein_coding	7	132469629	132766848	0.0404016	-0.607229	0	0	4	-9	0.049	CMC_NoSVA_cis	-	Yes	IMR90:Mesenchymal_Stem_Cell:Mesendoderm	8.11895e-10	rs1362739;rs7793739;rs1362739:rs1038630
75	EXOC4	60412	ENSG00000131558	protein_coding	7	132937829	133751342	0.000726958	0.416473	390	18.84	271	-9	0	BIOS_eQTL_geneLevel:CMC_SVA_cis:CMC_NoSVA_cis:GTEx_v7_Brain_Cerebellum:GTEx_v7_Esophagus_Mucosa:GTEx_v7_Esophagus_Muscularis:GTEx_v7_Lung:GTEx_v7_Muscle_Skeletal:GTEx_v7_Cells_Transformed_fibroblasts:GTEx_v7_Testis:GTEx_v7_Thyroid	-	Yes	hESC:IMR90:Mesenchymal_Stem_Cell:Mesendoderm:Trophoblast-like_Cell	4.54098e-11	rs1038630;rs1362739;rs7793739;rs1038630:rs1362739;rs7793739:rs1362739
75	LRGUK	136332	ENSG00000155530	protein_coding	7	133812052	133949343	1.91691e-08	-0.271387	0	0	355	-9	0	BIOS_eQTL_geneLevel:CMC_SVA_cis:CMC_NoSVA_cis:GTEx_v7_Prostate	-	Yes	hESC:IMR90:Left_Ventricle:Liver:Mesenchymal_Stem_Cell:Mesendoderm:Trophoblast-like_Cell	7.57317e-10	rs1362739;rs1038630;rs7793739;rs1038630:rs1362739;rs7793739:rs1362739:rs7793739
75	SLC35B4	84912	ENSG00000205060	protein_coding	7	133974084	134001803	4.53843e-06	1.06712	0	0	0	NA	NA	NA	NA	Yes	hESC:IMR90:Mesendoderm	7.57317e-10	rs1038630:rs1362739;rs7793739:rs1362739
75	AKR1B1	231	ENSG00000085662	protein_coding	7	134127102	134144036	1.07346e-05	-0.0776756	0	0	0	NA	NA	NA	NA	Yes	hESC:IMR90:Mesendoderm	7.57317e-10	rs1038630:rs1362739;rs7793739
75:76	BPGM	669	ENSG00000172331	protein_coding	7	134331560	134364565	0.126322	-0.197315	0	0	0	NA	NA	NA	NA	Yes	hESC:IMR90:Mesenchymal_Stem_Cell:Mesendoderm:Trophoblast-like_Cell	8.11895e-10	rs12670901:rs12707228:rs1038630
76	WDR91	29062	ENSG00000105875	protein_coding	7	134868590	134896316	0.00140854	1.51521	0	0	0	NA	NA	NA	NA	Yes	GM12878:hESC:IMR90:Mesenchymal_Stem_Cell:Mesendoderm:Trophoblast-like_Cell	5.45032e-09	rs12670901:rs12707228
76	CNOT4	4850	ENSG00000080802	protein_coding	7	135046547	135194875	0.996014	-0.890483	69	12.07	25	3.82263e-06	0.00277079	BIOS_eQTL_geneLevel	-	Yes	Mesenchymal_Stem_Cell:Mesendoderm	5.45032e-09	rs12707228;rs12670901;rs12670901:rs12707228
76	NUP205	23165	ENSG00000155561	protein_coding	7	135242667	135333505	0.999999	-0.153535	8	7.059	46	-9	6.1192e-06	BIOS_eQTL_geneLevel:CMC_SVA_cis	-	Yes	hESC:IMR90:Mesenchymal_Stem_Cell:Mesendoderm	5.45032e-09	rs12670901;rs12707228;rs12670901:rs12707228
76	C7orf73	647087	ENSG00000243317	protein_coding	7	135347244	135378166	NA	-0.612504	0	0	73	-9	0	xQTLServer_eQTLs:BIOS_eQTL_geneLevel:CMC_SVA_cis:GTEx_v7_Adipose_Subcutaneous:GTEx_v7_Adipose_Visceral_Omentum:GTEx_v7_Adrenal_Gland:GTEx_v7_Cells_EBV-transformed_lymphocytes:GTEx_v7_Whole_Blood:GTEx_v7_Artery_Aorta:GTEx_v7_Artery_Coronary:GTEx_v7_Artery_Tibial:GTEx_v7_Brain_Amygdala:GTEx_v7_Brain_Anterior_cingulate_cortex_BA24:GTEx_v7_Brain_Caudate_basal_ganglia:GTEx_v7_Brain_Cerebellum:GTEx_v7_…	-	Yes	GM12878:hESC:IMR90:Mesenchymal_Stem_Cell:Mesendoderm:Trophoblast-like_Cell	5.45032e-09	rs12707228;rs12670901;rs12670901:rs12707228
76	SLC13A4	26266	ENSG00000164707	protein_coding	7	135365985	135414006	0.915551	0.123871	0	0	54	-9	0	BIOS_eQTL_geneLevel:CMC_SVA_cis:CMC_NoSVA_cis:GTEx_v7_Adipose_Visceral_Omentum:GTEx_v7_Colon_Sigmoid:GTEx_v7_Colon_Transverse:GTEx_v7_Esophagus_Muscularis:GTEx_v7_Nerve_Tibial:GTEx_v7_Ovary:GTEx_v7_Pancreas:GTEx_v7_Spleen:GTEx_v7_Thyroid	+	No	NA	NA	rs12670901;rs12707228
76	FAM180A	389558	ENSG00000189320	protein_coding	7	135413096	135433594	0.337078	-0.00839312	0	0	0	NA	NA	NA	NA	Yes	hESC:Mesenchymal_Stem_Cell:Mesendoderm	5.45032e-09	rs12670901:rs12707228
76	PTN	5764	ENSG00000105894	protein_coding	7	136912088	137028611	0.289147	-0.732524	0	0	0	NA	NA	NA	NA	Yes	Mesenchymal_Stem_Cell	5.45032e-09	rs12670901:rs12707228
77	GSR	2936	ENSG00000104687	protein_coding	8	30535583	30585443	0.0124812	0.64194	0	0	5	-9	0.049	CMC_SVA_cis	-	No	NA	NA	rs17647894;rs1421334
77	PPP2CB	5516	ENSG00000104695	protein_coding	8	30631973	30671830	0.622506	-0.0455274	0	0	15	2.1588e-05	0.0137355	BIOS_eQTL_geneLevel	+	No	NA	NA	rs1421334
77	TEX15	56154	ENSG00000133863	protein_coding	8	30689060	30748122	3.89145e-17	-0.49988	0	0	47	-9	0.009	CMC_SVA_cis:CMC_NoSVA_cis	-	No	NA	NA	rs17647894;rs1421334
77	PURG	29942	ENSG00000172733	protein_coding	8	30853321	30891231	0.934741	NA	33	15.21	1	5.20103e-05	0.00281347	GTEx_v7_Artery_Tibial	-	Yes	GM12878:hESC:IMR90:Mesenchymal_Stem_Cell:Mesendoderm:Trophoblast-like_Cell	4.0592e-09	rs1421334;rs17647894;rs17647894:rs1421334
77	WRN	7486	ENSG00000165392	protein_coding	8	30891317	31031285	1.96078e-16	-0.0859189	0	0	0	NA	NA	NA	NA	Yes	GM12878:hESC:IMR90:Mesenchymal_Stem_Cell:Mesendoderm:Trophoblast-like_Cell	1.32369e-08	rs1421334;rs17647894:rs1421334
78	XKR4	114786	ENSG00000206579	protein_coding	8	56014949	56454613	0.977592	-1.18415	0	0	0	NA	NA	NA	NA	Yes	Mesenchymal_Stem_Cell:Mesendoderm	6.6733e-09	rs2576576
78	PLAG1	5324	ENSG00000181690	protein_coding	8	57073463	57123883	0.829917	-1.1036	0	0	0	NA	NA	NA	NA	Yes	hESC:IMR90:Mesenchymal_Stem_Cell:Mesendoderm:Trophoblast-like_Cell	2.70165e-09	rs2576576:rs1866823
78	CHCHD7	79145	ENSG00000170791	protein_coding	8	57124245	57131357	0.387976	-0.33344	0	0	0	NA	NA	NA	NA	Yes	hESC:IMR90:Mesenchymal_Stem_Cell:Mesendoderm:Trophoblast-like_Cell	2.70165e-09	rs2576576:rs1866823
78	PENK	5179	ENSG00000181195	protein_coding	8	57349233	57359293	2.75736e-05	0.831655	1	1.612	5	9.38284e-13	5.04243e-20	GTEx_v7_Heart_Atrial_Appendage:GTEx_v7_Heart_Left_Ventricle:GTEx_v7_Cells_Transformed_fibroblasts	-	Yes	Left_Ventricle	6.6733e-09	rs2576576;rs1866823
78	IMPAD1	54928	ENSG00000104331	protein_coding	8	57870492	57906403	0.327579	-0.448949	0	0	0	NA	NA	NA	NA	Yes	hESC:Mesendoderm	2.70165e-09	rs2576576:rs1866823
79	MED30	90390	ENSG00000164758	protein_coding	8	118532952	118552501	0.606542	0.245004	0	0	1	-9	0.049	CMC_SVA_cis	+	No	NA	NA	rs10103003
79	EXT1	2131	ENSG00000182197	protein_coding	8	118806729	119124092	0.99932	0.987829	1	2.708	1	4.82784e-09	5.96944e-06	BIOS_eQTL_geneLevel	-	No	NA	1.08361e-08	rs10103003
12	POU5F1B	5462	ENSG00000212993	protein_coding	8	128426535	128432311	7.27271e-07	6.13054	0	0	2	0.0012951	0.0407721	PUTM	NA	No	NA	NA	rs11548200
80	TSNARE1	203062	ENSG00000171045	protein_coding	8	143293441	143484601	3.60235e-07	NA	0	0	0	NA	NA	NA	NA	Yes	IMR90:Mesenchymal_Stem_Cell	2.58594e-10	rs1566085
81	PLEC	5339	ENSG00000178209	protein_coding	8	144989321	145050902	0.0249363	-0.440444	0	0	16	1.97069e-05	1.0284e-10	GTEx_v7_Artery_Tibial	+	No	NA	NA	rs2721173
81	TMEM249	340393	ENSG00000214597	protein_coding	8	145575878	145578574	0.341068	-0.291698	0	0	1	6.40268e-05	2.07571e-08	GTEx_v7_Adipose_Subcutaneous	NA	No	NA	NA	rs2721173
81	CPSF1	29894	ENSG00000071894	protein_coding	8	145618444	145634753	0.00110445	NA	0	0	14	1.54597e-06	0.00128942	BIOS_eQTL_geneLevel	+	No	NA	NA	rs2721173
81	VPS28	51160	ENSG00000160948	protein_coding	8	145649000	145653931	0.115975	NA	0	0	69	1.6258e-28	0	BIOS_eQTL_geneLevel:GTEx_v7_Esophagus_Muscularis:GTEx_v7_Lung:GTEx_v7_Muscle_Skeletal	+	No	NA	NA	rs2721173
81	TONSL	4796	ENSG00000160949	protein_coding	8	145654165	145669827	6.06325e-05	NA	4	7.477	77	5.48689e-16	0	BIOS_eQTL_geneLevel:GTEx_v7_Nerve_Tibial:GTEx_v7_Skin_Sun_Exposed_Lower_leg	+	No	NA	3.43896e-05	rs2721173
81	CYHR1	50626	ENSG00000187954	protein_coding	8	145674965	145691060	0.0538308	0.478413	21	9.381	81	-9	0	xQTLServer_eQTLs:BIOS_eQTL_geneLevel:CMC_NoSVA_cis:GTEx_v7_Artery_Aorta:GTEx_v7_Artery_Coronary:GTEx_v7_Artery_Tibial:GTEx_v7_Brain_Cerebellum:GTEx_v7_Esophagus_Muscularis:GTEx_v7_Muscle_Skeletal:GTEx_v7_Nerve_Tibial:GTEx_v7_Pituitary:GTEx_v7_Cells_Transformed_fibroblasts:GTEx_v7_Small_Intestine_Terminal_Ileum:GTEx_v7_Spleen:GTEx_v7_Thyroid	-	No	NA	2.84526e-08	rs2721173
81	KIFC2	90990	ENSG00000167702	protein_coding	8	145691426	145699585	0.00134058	NA	26	9.381	82	-9	0	xQTLServer_eQTLs:BIOS_eQTL_geneLevel:CMC_SVA_cis:GTEx_v7_Adipose_Subcutaneous:GTEx_v7_Adipose_Visceral_Omentum:GTEx_v7_Artery_Aorta:GTEx_v7_Artery_Tibial:GTEx_v7_Breast_Mammary_Tissue:GTEx_v7_Esophagus_Gastroesophageal_Junction:GTEx_v7_Esophagus_Mucosa:GTEx_v7_Esophagus_Muscularis:GTEx_v7_Heart_Atrial_Appendage:GTEx_v7_Heart_Left_Ventricle:GTEx_v7_Lung:GTEx_v7_Nerve_Tibial:GTEx_v7_Pancreas:GTEx_v…	-	No	NA	1.18585e-08	rs2721173
81	FOXH1	8928	ENSG00000160973	protein_coding	8	145698795	145701718	0.0132912	-0.725513	20	8.633	70	3.54341e-30	0	BIOS_eQTL_geneLevel	-	No	NA	1.18585e-08	rs2721173
81	PPP1R16A	84988	ENSG00000160972	protein_coding	8	145703352	145727504	0.0476703	-0.30887	33	8.776	81	-9	0	BIOS_eQTL_geneLevel:CMC_SVA_cis:GTEx_v7_Cells_EBV-transformed_lymphocytes:GTEx_v7_Whole_Blood:GTEx_v7_Artery_Tibial:GTEx_v7_Esophagus_Mucosa:GTEx_v7_Esophagus_Muscularis:GTEx_v7_Lung:GTEx_v7_Nerve_Tibial:GTEx_v7_Cells_Transformed_fibroblasts:GTEx_v7_Spleen:GTEx_v7_Thyroid	+	No	NA	1.18585e-08	rs2721173
81	GPT	2875	ENSG00000167701	protein_coding	8	145728356	145732557	2.84324e-15	-0.0118879	18	19.04	52	6.18979e-08	0.00014821	GTEx_v7_Thyroid	-	No	NA	1.54208e-08	rs2721173
81	MFSD3	113655	ENSG00000167700	protein_coding	8	145734457	145736596	2.01615e-08	NA	18	19.04	13	-9	0.00406367	CMC_SVA_cis:GTEx_v7_Skin_Sun_Exposed_Lower_leg	-	No	NA	7.43195e-09	rs2721173
81	RECQL4	9401	ENSG00000160957	protein_coding	8	145736667	145743229	NA	NA	22	19.04	80	-9	0	BIOS_eQTL_geneLevel:CMC_SVA_cis:GTEx_v7_Brain_Cerebellar_Hemisphere:GTEx_v7_Brain_Cerebellum:GTEx_v7_Nerve_Tibial:GTEx_v7_Cells_Transformed_fibroblasts	+	No	NA	7.43195e-09	rs2721173
81	LRRC14	9684	ENSG00000160959	protein_coding	8	145743376	145750557	0.00665273	NA	19	19.04	81	3.27167000000001e-310	0	BIOS_eQTL_geneLevel:GTEx_v7_Cells_EBV-transformed_lymphocytes:GTEx_v7_Whole_Blood:GTEx_v7_Muscle_Skeletal:GTEx_v7_Spleen:GTEx_v7_Stomach	+	No	NA	7.43195e-09	rs2721173
81	LRRC24	441381	ENSG00000254402	protein_coding	8	145747761	145752416	0.775316	NA	15	19.04	75	3.27167000000001e-310	0	BIOS_eQTL_geneLevel	+	No	NA	7.43195e-09	rs2721173
81	C8orf82	414919	ENSG00000213563	protein_coding	8	145751117	145754516	0.00666763	NA	15	11.69	77	-9	0	BIOS_eQTL_geneLevel:CMC_SVA_cis:GTEx_v7_Nerve_Tibial	+	No	NA	7.43195e-09	rs2721173
81	ARHGAP39	80728	ENSG00000147799	protein_coding	8	145754563	145911194	0.0016818	NA	29	11.69	75	1.51595e-19	0	BIOS_eQTL_geneLevel	+	Yes	hESC:IMR90:Mesenchymal_Stem_Cell:Mesendoderm:Spleen:Trophoblast-like_Cell	5.65854e-08	rs2721173
81	ZNF251	90987	ENSG00000198169	protein_coding	8	145946298	145981802	3.06039e-06	-0.82151	0	0	52	5.31873e-10	0	BIOS_eQTL_geneLevel:GTEx_v7_Adipose_Subcutaneous:GTEx_v7_Artery_Tibial:GTEx_v7_Brain_Cerebellum:GTEx_v7_Nerve_Tibial:GTEx_v7_Thyroid	+	Yes	IMR90	3.88121e-06	rs2721173
81	ZNF34	80778	ENSG00000196378	protein_coding	8	145998499	146012730	0.246111	0.291709	0	0	82	-9	1.86716e-27	BIOS_eQTL_geneLevel:CMC_SVA_cis:CMC_NoSVA_cis:GTEx_v7_Adipose_Subcutaneous:GTEx_v7_Whole_Blood:GTEx_v7_Artery_Aorta:GTEx_v7_Artery_Coronary:GTEx_v7_Artery_Tibial:GTEx_v7_Breast_Mammary_Tissue:GTEx_v7_Esophagus_Mucosa:GTEx_v7_Esophagus_Muscularis:GTEx_v7_Lung:GTEx_v7_Nerve_Tibial:GTEx_v7_Ovary:GTEx_v7_Pituitary:GTEx_v7_Skin_Not_Sun_Exposed_Suprapubic:GTEx_v7_Thyroid	+	No	NA	NA	rs2721173
81	RPL8	6132	ENSG00000161016	protein_coding	8	146015150	146017972	0.932693	-0.42493	0	0	80	2.65229e-71	0	BIOS_eQTL_geneLevel:GTEx_v7_Adipose_Subcutaneous:GTEx_v7_Adipose_Visceral_Omentum:GTEx_v7_Whole_Blood:GTEx_v7_Artery_Aorta:GTEx_v7_Artery_Coronary:GTEx_v7_Artery_Tibial:GTEx_v7_Breast_Mammary_Tissue:GTEx_v7_Colon_Sigmoid:GTEx_v7_Esophagus_Gastroesophageal_Junction:GTEx_v7_Esophagus_Muscularis:GTEx_v7_Heart_Atrial_Appendage:GTEx_v7_Lung:GTEx_v7_Muscle_Skeletal:GTEx_v7_Nerve_Tibial:GTEx_v7_Pancreas…	-	No	NA	NA	rs2721173
81	ZNF517	340385	ENSG00000197363	protein_coding	8	146024261	146036554	2.00972e-05	-0.475464	0	0	76	-9	1.00361e-10	CMC_SVA_cis:GTEx_v7_Colon_Transverse:GTEx_v7_Testis	-	No	NA	NA	rs2721173
81	ZNF7	7553	ENSG00000147789	protein_coding	8	146052849	146072894	0.000238234	2.0114	0	0	14	3.15979e-14	0	BIOS_eQTL_geneLevel:GTEx_v7_Esophagus_Mucosa:GTEx_v7_Thyroid	+	Yes	IMR90:Mesenchymal_Stem_Cell	3.88121e-06	rs2721173
81	COMMD5	28991	ENSG00000170619	protein_coding	8	146066427	146079121	0.000302003	-0.191451	0	0	0	NA	NA	NA	NA	Yes	IMR90:Mesenchymal_Stem_Cell	3.88121e-06	rs2721173
81	ZNF250	58500	ENSG00000196150	protein_coding	8	146076632	146127553	0.0676199	-2.02742	0	0	0	NA	NA	NA	NA	Yes	IMR90:Mesenchymal_Stem_Cell	0.0014813	rs2721173
81	C8orf33	65265	ENSG00000182307	protein_coding	8	146277764	146281416	6.35413e-05	0.725542	0	0	0	NA	NA	NA	NA	Yes	Mesenchymal_Stem_Cell	0.0014813	rs2721173
82	DMRT1	1761	ENSG00000137090	protein_coding	9	841690	969090	0.683593	-0.489715	0	0	0	NA	NA	NA	NA	Yes	hESC	4.34749e-12	rs771061:rs3847225:rs2068428
82	DMRT2	10655	ENSG00000173253	protein_coding	9	1050354	1057552	0.460939	1.07235	0	0	0	NA	NA	NA	NA	Yes	hESC:Mesenchymal_Stem_Cell	4.34749e-12	rs771061:rs3847225:rs2068428
83	KIAA0020	9933	ENSG00000080608	protein_coding	9	2720469	2844241	1.66222e-14	0.234295	0	0	0	NA	NA	NA	NA	Yes	GM12878:hESC:IMR90:Left_Ventricle:Liver:Mesenchymal_Stem_Cell:Mesendoderm:Neural_Progenitor_Cell:Trophoblast-like_Cell	7.012e-08	rs7029475
83	RFX3	5991	ENSG00000080298	protein_coding	9	3218297	3526004	0.999773	-0.894417	0	0	0	NA	NA	NA	NA	Yes	hESC:IMR90:Left_Ventricle:Mesenchymal_Stem_Cell:Mesendoderm	8.29114e-07	rs7029475
83	SLC1A1	6505	ENSG00000106688	protein_coding	9	4490444	4587469	0.00127117	-0.251911	0	0	0	NA	NA	NA	NA	Yes	hESC:IMR90:Left_Ventricle:Mesenchymal_Stem_Cell:Mesendoderm:Trophoblast-like_Cell	7.012e-08	rs7029475
83	CDC37L1	55664	ENSG00000106993	protein_coding	9	4679559	4708398	0.935601	0.622466	0	0	0	NA	NA	NA	NA	Yes	hESC:IMR90:Left_Ventricle:Mesenchymal_Stem_Cell:Mesendoderm:Neural_Progenitor_Cell:Trophoblast-like_Cell	7.012e-08	rs7029475
83	AK3	50808	ENSG00000147853	protein_coding	9	4711155	4742043	5.63209e-05	0.409516	0	0	0	NA	NA	NA	NA	Yes	IMR90	8.29114e-07	rs7029475
83	JAK2	3717	ENSG00000096968	protein_coding	9	4985033	5128183	0.969035	-1.00501	0	0	0	NA	NA	NA	NA	Yes	IMR90:Left_Ventricle:Mesenchymal_Stem_Cell:Mesendoderm	7.012e-08	rs7029475
83	INSL6	11172	ENSG00000120210	protein_coding	9	5131979	5185668	4.56933e-05	-0.415065	0	0	0	NA	NA	NA	NA	Yes	IMR90:Left_Ventricle:Mesenchymal_Stem_Cell	8.29114e-07	rs7029475
83	INSL4	3641	ENSG00000120211	protein_coding	9	5231419	5235304	2.05846e-05	0.67711	0	0	0	NA	NA	NA	NA	Yes	Left_Ventricle:Mesenchymal_Stem_Cell	8.29114e-07	rs7029475
83	PLGRKT	55848	ENSG00000107020	protein_coding	9	5357973	5437878	8.35916e-08	-0.41812	0	0	0	NA	NA	NA	NA	Yes	Mesenchymal_Stem_Cell	8.29114e-07	rs7029475
83	CD274	29126	ENSG00000120217	protein_coding	9	5450503	5470566	0.0046816	-0.173703	0	0	0	NA	NA	NA	NA	Yes	IMR90:Left_Ventricle:Mesenchymal_Stem_Cell	7.012e-08	rs7029475
84	MPDZ	8777	ENSG00000107186	protein_coding	9	13105703	13279589	NA	0.345885	0	0	0	NA	NA	NA	NA	Yes	hESC:IMR90:Left_Ventricle:Mesenchymal_Stem_Cell:Mesendoderm	3.8805e-07	rs873553
84	ZDHHC21	340481	ENSG00000175893	protein_coding	9	14611069	14693469	0.0512304	1.0098	0	0	0	NA	NA	NA	NA	Yes	hESC:Mesenchymal_Stem_Cell:Mesendoderm	3.8805e-07	rs873553
84	CER1	9350	ENSG00000147869	protein_coding	9	14719722	14722715	2.57823e-05	-0.00799085	0	0	0	NA	NA	NA	NA	Yes	hESC:IMR90:Mesenchymal_Stem_Cell:Mesendoderm:Trophoblast-like_Cell	3.8805e-07	rs873553
85	ELAVL2	1993	ENSG00000107105	protein_coding	9	23690102	23826335	0.972928	-0.832763	0	0	0	NA	NA	NA	NA	Yes	hESC:Left_Ventricle:Mesenchymal_Stem_Cell	2.64564e-27	rs10429582:rs10733389
86	PSAT1	29968	ENSG00000135069	protein_coding	9	80912059	80945009	2.11054e-09	-0.265016	0	0	0	NA	NA	NA	NA	Yes	IMR90:Mesenchymal_Stem_Cell	3.56048e-09	rs7025335
86	TLE4	7091	ENSG00000106829	protein_coding	9	82186688	82341658	0.999922	-0.891753	0	0	0	NA	NA	NA	NA	Yes	hESC:IMR90:Left_Ventricle:Mesenchymal_Stem_Cell:Mesendoderm	3.56048e-09	rs7025335
86:87	TLE1	7088	ENSG00000196781	protein_coding	9	84198598	84304220	0.957285	NA	0	0	0	NA	NA	NA	NA	Yes	IMR90:Mesenchymal_Stem_Cell:Mesendoderm:Trophoblast-like_Cell	3.56048e-09	rs7025335:rs10780467
87	RASEF	158158	ENSG00000165105	protein_coding	9	85594500	85678092	3.27123e-05	0.160681	0	0	0	NA	NA	NA	NA	Yes	IMR90:Left_Ventricle:Mesenchymal_Stem_Cell	1.61827e-07	rs10780467
88	FRMD3	257019	ENSG00000172159	protein_coding	9	85857905	86153461	0.195215	1.91952	0	0	0	NA	NA	NA	NA	Yes	IMR90:Mesenchymal_Stem_Cell	4.25461e-09	rs17425572
88	IDNK	414328	ENSG00000148057	protein_coding	9	86237964	86259045	0.484633	-0.224026	0	0	0	NA	NA	NA	NA	Yes	Mesenchymal_Stem_Cell	4.25461e-09	rs17425572
88	UBQLN1	29979	ENSG00000135018	protein_coding	9	86274878	86323118	0.998753	-0.805435	0	0	0	NA	NA	NA	NA	Yes	Mesenchymal_Stem_Cell	4.25461e-09	rs17425572
88	KIF27	55582	ENSG00000165115	protein_coding	9	86451613	86536342	1.34969e-09	-0.266214	0	0	0	NA	NA	NA	NA	Yes	hESC:Mesenchymal_Stem_Cell:Mesendoderm:Trophoblast-like_Cell	4.25461e-09	rs17425572
88	C9orf64	84267	ENSG00000165118	protein_coding	9	86553226	86571901	0.0011382	0.49153	0	0	0	NA	NA	NA	NA	Yes	Mesenchymal_Stem_Cell:Mesendoderm:Trophoblast-like_Cell	4.25461e-09	rs17425572
88	HNRNPK	3190	ENSG00000165119	protein_coding	9	86582998	86595569	0.999782	-0.763209	0	0	0	NA	NA	NA	NA	Yes	Mesenchymal_Stem_Cell:Mesendoderm:Trophoblast-like_Cell	4.25461e-09	rs17425572
88	RMI1	80010	ENSG00000178966	protein_coding	9	86595626	86618985	0.0030971	0.730409	0	0	0	NA	NA	NA	NA	Yes	Mesenchymal_Stem_Cell:Mesendoderm:Trophoblast-like_Cell	4.25461e-09	rs17425572
88	NTRK2	4915	ENSG00000148053	protein_coding	9	87283466	87638505	0.999893	-1.72681	0	0	0	NA	NA	NA	NA	Yes	Aorta:hESC:IMR90:Left_Ventricle:Liver:Mesenchymal_Stem_Cell:Mesendoderm:Neural_Progenitor_Cell:Trophoblast-like_Cell	4.25461e-09	rs17425572
88	AGTPBP1	23287	ENSG00000135049	protein_coding	9	88161455	88356944	0.476341	NA	0	0	0	NA	NA	NA	NA	Yes	hESC:Left_Ventricle:Mesenchymal_Stem_Cell:Mesendoderm:Trophoblast-like_Cell	4.25461e-09	rs17425572
88	NAA35	60560	ENSG00000135040	protein_coding	9	88556061	88637213	0.999995	-0.148132	0	0	0	NA	NA	NA	NA	Yes	Mesendoderm	4.25461e-09	rs17425572
89	NUTM2F	54754	ENSG00000130950	protein_coding	9	97077605	97090926	NA	-0.351116	0	0	152	5.04577e-06	0.0049151	HIPP	NA	No	NA	NA	rs1057687
89	FBP2	8789	ENSG00000130957	protein_coding	9	97321002	97356075	0.00139312	0.298357	0	0	0	NA	NA	NA	NA	Yes	Mesenchymal_Stem_Cell	1.47796e-11	rs1057687
89	FBP1	2203	ENSG00000165140	protein_coding	9	97365415	97402531	0.0985908	0.308276	0	0	0	NA	NA	NA	NA	Yes	IMR90:Left_Ventricle:Mesenchymal_Stem_Cell	1.47796e-11	rs1057687
89	C9orf3	84909	ENSG00000148120	protein_coding	9	97488983	97849441	5.19688e-12	-0.237468	0	0	0	NA	NA	NA	NA	Yes	IMR90:Left_Ventricle	2.19664e-11	rs1057687
89	PTCH1	5727	ENSG00000185920	protein_coding	9	98205262	98279339	0.999999	0.305978	0	0	0	NA	NA	NA	NA	Yes	IMR90:Left_Ventricle:Mesenchymal_Stem_Cell:Mesendoderm	1.47796e-11	rs1057687
89	ERCC6L2	375748	ENSG00000182150	protein_coding	9	98637983	98776842	0.00155591	-1.16765	0	0	151	2.23161e-06	0.00251414	HIPP	NA	No	NA	NA	rs1057687
89	HSD17B3	3293	ENSG00000130948	protein_coding	9	98997588	99064434	2.48712e-05	-0.0525461	0	0	106	1.91268e-06	7.11617e-05	GTEx_v7_Adipose_Subcutaneous:GTEx_v7_Artery_Tibial:GTEx_v7_Heart_Atrial_Appendage	+	No	NA	NA	rs1057687
89	SLC35D2	11046	ENSG00000130958	protein_coding	9	99082988	99145992	9.13442e-05	-0.0291554	46	13.56	154	4.51513e-18	0	BIOS_eQTL_geneLevel:GTEx_v7_Heart_Atrial_Appendage	-	Yes	IMR90:Mesenchymal_Stem_Cell	1.47796e-11	rs1057687
89	ZNF367	195828	ENSG00000165244	protein_coding	9	99148223	99180611	0.802012	-0.672294	41	16	166	3.50057e-30	2.11632e-22	xQTLServer_eQTLs:BIOS_eQTL_geneLevel:GTEx_v7_Adipose_Subcutaneous:GTEx_v7_Nerve_Tibial	+	Yes	hESC:IMR90:Mesenchymal_Stem_Cell	1.47796e-11	rs1057687
89	HABP4	22927	ENSG00000130956	protein_coding	9	99212483	99253618	0.0049325	-0.489071	88	13.46	170	9.96169e-70	0	BIOS_eQTL_geneLevel:GTEx_v7_Cells_EBV-transformed_lymphocytes:GTEx_v7_Testis	-	Yes	Aorta:hESC:IMR90:Left_Ventricle:Mesenchymal_Stem_Cell:Mesendoderm:Trophoblast-like_Cell	1.20507e-11	rs1057687
89	CDC14B	8555	ENSG00000081377	protein_coding	9	99252523	99382112	0.576307	-1.17286	75	12.34	169	-9	0	BIOS_eQTL_geneLevel:CMC_SVA_cis:GTEx_v7_Brain_Caudate_basal_ganglia:GTEx_v7_Brain_Putamen_basal_ganglia	-	Yes	hESC:IMR90:Left_Ventricle:Mesenchymal_Stem_Cell:Mesendoderm:Trophoblast-like_Cell	1.20507e-11	rs1057687
89	AAED1	195827	ENSG00000158122	protein_coding	9	99401859	99417585	9.50774e-08	-0.304287	0	0	54	3.34408e-06	0.00597291	GTEx_v7_Cells_EBV-transformed_lymphocytes:GTEx_v7_Nerve_Tibial	+	Yes	hESC:IMR90:Mesenchymal_Stem_Cell:Mesendoderm	2.19664e-11	rs1057687
89	ZNF510	22869	ENSG00000081386	protein_coding	9	99518147	99540411	2.36025e-09	2.14176	0	0	153	5.53434e-06	0.008731	HIPP	NA	Yes	hESC:Mesendoderm	2.19664e-11	rs1057687
89	ZNF782	158431	ENSG00000196597	protein_coding	9	99578754	99637905	4.92957e-05	-0.757548	0	0	55	5.36376e-05	0.0121383	HIPP	NA	Yes	IMR90	9.80337e-09	rs1057687
89	NUTM2G	441457	ENSG00000188152	protein_coding	9	99690592	99702535	NA	-0.351008	0	0	152	5.04577e-06	0.0049151	HIPP	NA	No	NA	NA	rs1057687
89	TDRD7	23424	ENSG00000196116	protein_coding	9	100174232	100258407	4.5654e-05	NA	0	0	1	3.10485e-05	0.0332753	HIPP	NA	No	NA	NA	rs1057687
89	TMOD1	7111	ENSG00000136842	protein_coding	9	100263462	100364030	0.856622	0.280702	0	0	0	NA	NA	NA	NA	Yes	IMR90	1.54276e-09	rs1057687
90	ASTN2	23245	ENSG00000148219	protein_coding	9	119187504	120177348	0.989172	NA	0	0	0	NA	NA	NA	NA	Yes	hESC:IMR90:Liver:Mesenchymal_Stem_Cell:Mesendoderm	1.6843e-07	rs10984445
90	TRIM32	22954	ENSG00000119401	protein_coding	9	119449581	119463579	0.0973176	-0.438257	0	0	0	NA	NA	NA	NA	Yes	hESC	1.6843e-07	rs10984445
90	TLR4	7099	ENSG00000136869	protein_coding	9	120466610	120479149	4.18065e-06	-0.800744	0	0	0	NA	NA	NA	NA	Yes	hESC:IMR90:Liver:Mesenchymal_Stem_Cell:Mesendoderm:Neural_Progenitor_Cell:Trophoblast-like_Cell	1.6843e-07	rs10984445
90	BRINP1	1620	ENSG00000078725	protein_coding	9	121915736	122131745	0.995424	-0.376686	25	13.65	0	NA	NA	NA	NA	Yes	hESC:Mesendoderm	3.3396e-08	rs10984445
91	GSN	2934	ENSG00000148180	protein_coding	9	123970072	124095121	3.18618e-06	NA	0	0	4	6.02855e-06	0.016823	GTEx_v7_Brain_Cerebellar_Hemisphere	+	No	NA	NA	rs4837905;rs4388516
91	DAB2IP	153090	ENSG00000136848	protein_coding	9	124329336	124547809	0.999652	-1.29814	0	0	56	2.57855e-09	6.05107e-06	BIOS_eQTL_geneLevel	+	No	NA	NA	rs7032484;rs4837905
91	TTLL11	158135	ENSG00000175764	protein_coding	9	124584207	124855885	0.0182318	-0.579681	116	14.58	0	NA	NA	NA	NA	No	NA	1.27452e-10	rs7032484;rs4837905;rs4388516
91	NDUFA8	4702	ENSG00000119421	protein_coding	9	124894745	124922098	0.202476	-0.399524	0	0	54	1.32682e-05	0.0234853	HIPP	NA	No	NA	NA	rs7032484;rs4837905
91	LHX6	26468	ENSG00000106852	protein_coding	9	124964856	124991905	0.948528	-0.596315	0	0	0	NA	NA	NA	NA	Yes	IMR90	2.20497e-10	rs7032484:rs7032484;rs4837905:rs4837905:rs4388516;rs4837905:rs4388516
91	RBM18	92400	ENSG00000119446	protein_coding	9	124999903	125027118	0.0380099	2.05291	0	0	3	4.17049e-05	0.0448661	HIPP	NA	No	NA	NA	rs7032484;rs4837905
91	PDCL	5082	ENSG00000136940	protein_coding	9	125560668	125590910	0.312028	-0.656755	0	0	0	NA	NA	NA	NA	Yes	IMR90	2.82385e-06	rs7032484
92	NUDT5	11164	ENSG00000165609	protein_coding	10	12207324	12238143	0.00946069	-1.19396	0	0	0	NA	NA	NA	NA	Yes	GM12878:hESC:IMR90:Left_Ventricle:Liver:Mesenchymal_Stem_Cell:Mesendoderm:Trophoblast-like_Cell	7.16228e-07	rs7072694
92	CDC123	8872	ENSG00000151465	protein_coding	10	12237964	12292588	0.239628	0.222689	0	0	0	NA	NA	NA	NA	Yes	GM12878:hESC:IMR90:Left_Ventricle:Liver:Mesenchymal_Stem_Cell:Mesendoderm:Trophoblast-like_Cell	7.16228e-07	rs7072694
92	CAMK1D	57118	ENSG00000183049	protein_coding	10	12391481	12877545	0.993807	6.19465	49	21.8	0	NA	NA	NA	NA	Yes	Aorta:GM12878:hESC:IMR90:Liver:Mesenchymal_Stem_Cell:Mesendoderm	5.0756e-09	rs7072694
92	CCDC3	83643	ENSG00000151468	protein_coding	10	12938627	13141652	0.000821908	-0.0622696	0	0	0	NA	NA	NA	NA	Yes	IMR90:Mesenchymal_Stem_Cell:Mesendoderm	7.16228e-07	rs7072694
92	OPTN	10133	ENSG00000123240	protein_coding	10	13141449	13180291	4.99023e-07	-0.664427	0	0	0	NA	NA	NA	NA	Yes	IMR90:Mesenchymal_Stem_Cell:Mesendoderm	7.16228e-07	rs7072694
92	MCM10	55388	ENSG00000065328	protein_coding	10	13203554	13253104	5.09301e-11	-0.656898	0	0	0	NA	NA	NA	NA	Yes	Mesenchymal_Stem_Cell	7.16228e-07	rs7072694
93	ANK3	288	ENSG00000151150	protein_coding	10	61786056	62493248	1	0.303348	0	0	0	NA	NA	NA	NA	Yes	Left_Ventricle	1.78203e-08	rs1470375
93:94	CDK1	983	ENSG00000170312	protein_coding	10	62538089	62554610	0.970572	-0.363031	0	0	0	NA	NA	NA	NA	Yes	Aorta:hESC:IMR90:Left_Ventricle:Mesenchymal_Stem_Cell:Mesendoderm:Neural_Progenitor_Cell	3.23597e-10	rs1470375:rs4745729:rs7924036
93:94	RHOBTB1	9886	ENSG00000072422	protein_coding	10	62629196	62761198	0.00183823	-0.452042	0	0	0	NA	NA	NA	NA	Yes	hESC:IMR90:Left_Ventricle:Mesenchymal_Stem_Cell:Mesendoderm:Neural_Progenitor_Cell	3.23597e-10	rs1470375:rs4745729:rs7924036
93	TMEM26	219623	ENSG00000196932	protein_coding	10	63166401	63213208	1.73428e-07	-0.427367	0	0	0	NA	NA	NA	NA	Yes	hESC:IMR90:Mesenchymal_Stem_Cell:Mesendoderm	1.78203e-08	rs1470375
93:94	C10orf107	219621	ENSG00000183346	protein_coding	10	63422719	63526524	0.00079093	-0.76989	0	0	0	NA	NA	NA	NA	Yes	hESC:IMR90:Mesenchymal_Stem_Cell	3.23597e-10	rs1470375:rs4745729:rs7924036
93:94	ARID5B	84159	ENSG00000150347	protein_coding	10	63661059	63856703	0.99989	-1.13936	0	0	0	NA	NA	NA	NA	Yes	Aorta:GM12878:hESC:IMR90:Left_Ventricle:Liver:Mesenchymal_Stem_Cell:Mesendoderm:Trophoblast-like_Cell	4.39347e-12	rs1470375:rs4745729:rs7924036
93:94	RTKN2	219790	ENSG00000182010	protein_coding	10	63942794	64028466	1.30977e-14	2.54628	0	0	1	8.43907e-06	0.0469929	GTEx_v7_Brain_Hypothalamus	-	Yes	Aorta:Bladder:GM12878:hESC:IMR90:Left_Ventricle:Liver:Mesenchymal_Stem_Cell:Mesendoderm:Trophoblast-like_Cell	4.39347e-12	rs4745729;rs1470375:rs4745729:rs7924036
93:94	ZNF365	22891	ENSG00000138311	protein_coding	10	64133951	64431771	3.62115e-05	-0.151965	0	0	0	NA	NA	NA	NA	Yes	IMR90:Mesenchymal_Stem_Cell:Mesendoderm:Trophoblast-like_Cell	3.23597e-10	rs1470375:rs4745729:rs7924036
94	ADO	84890	ENSG00000181915	protein_coding	10	64564516	64568238	0.745073	-0.496919	0	0	0	NA	NA	NA	NA	Yes	IMR90:Left_Ventricle	3.23597e-10	rs4745729:rs7924036
93:94	NRBF2	29982	ENSG00000148572	protein_coding	10	64893050	64914783	0.0821062	-0.409713	51	14.35	377	-9	0	xQTLServer_eQTLs:BIOS_eQTL_geneLevel:CMC_SVA_cis:GTEx_v7_Adipose_Subcutaneous:GTEx_v7_Artery_Tibial:GTEx_v7_Brain_Hypothalamus:GTEx_v7_Cells_Transformed_fibroblasts:GTEx_v7_Skin_Not_Sun_Exposed_Suprapubic:GTEx_v7_Skin_Sun_Exposed_Lower_leg	+	Yes	Aorta:GM12878:hESC:IMR90:Left_Ventricle:Liver:Mesenchymal_Stem_Cell:Mesendoderm	3.23597e-10	rs4745729;rs7924036;rs4745729:rs7924036:rs1470375
94	JMJD1C	221037	ENSG00000171988	protein_coding	10	64926981	65225722	1	-0.552974	337	21.4	94	-9	0.00185033	CMC_SVA_cis:GTEx_v7_Cells_Transformed_fibroblasts:GTEx_v7_Testis	-	Yes	Aorta:Dorsolateral_Prefrontal_Cortex:GM12878:hESC:Hippocampus:IMR90:Left_Ventricle:Liver:Mesenchymal_Stem_Cell:Mesendoderm:Neural_Progenitor_Cell:Right_Ventricle:Trophoblast-like_Cell	1.29068e-12	rs4745729;rs7924036;rs7924036:rs4745729
94	REEP3	221035	ENSG00000165476	protein_coding	10	65281123	65384883	0.0129813	1.39842	117	16.63	285	-9	2.25592e-13	xQTLServer_eQTLs:CMC_SVA_cis:GTEx_v7_Adipose_Subcutaneous:GTEx_v7_Adipose_Visceral_Omentum:GTEx_v7_Adrenal_Gland:GTEx_v7_Artery_Tibial:GTEx_v7_Esophagus_Gastroesophageal_Junction:GTEx_v7_Nerve_Tibial:GTEx_v7_Cells_Transformed_fibroblasts:GTEx_v7_Skin_Sun_Exposed_Lower_leg	+	Yes	Aorta:GM12878:hESC:IMR90:Left_Ventricle:Liver:Mesenchymal_Stem_Cell:Mesendoderm:Trophoblast-like_Cell	4.02344e-12	rs7924036;rs4745729;rs4745729:rs7924036
95:96	CTNNA3	29119	ENSG00000183230	protein_coding	10	67672276	69455927	6.54257e-08	-0.295589	75	17.66	0	NA	NA	NA	NA	No	NA	6.21e-09	rs1462813;rs7908463
96	LRRTM3	347731	ENSG00000198739	protein_coding	10	68685764	68859588	0.852645	-1.41387	11	14.51	1	1.82279e-05	0.0229891	GTEx_v7_Nerve_Tibial	-	No	NA	3.81206e-08	rs7908463
97	SCD	6319	ENSG00000099194	protein_coding	10	102106881	102124591	0.887398	0.060418	0	0	0	NA	NA	NA	NA	Yes	Mesenchymal_Stem_Cell	1.06562e-10	rs79550344:rs7077446
97	TLX1NB	100038246	ENSG00000236311	protein_coding	10	102849078	102890883	0.0193356	-0.705386	0	0	0	NA	NA	NA	NA	Yes	IMR90:Left_Ventricle:Mesenchymal_Stem_Cell	4.80314e-11	rs79550344;rs117526247:rs7077446:rs79550344:rs11191193
97	HUG1	NA	ENSG00000269259	protein_coding	10	102882536	102883624	NA	NA	0	0	0	NA	NA	NA	NA	Yes	IMR90:Left_Ventricle:Mesenchymal_Stem_Cell	4.80314e-11	rs79550344;rs117526247:rs7077446:rs79550344:rs11191193
97	TLX1	3195	ENSG00000107807	protein_coding	10	102889257	102897545	0.463723	0.2968	0	0	0	NA	NA	NA	NA	Yes	IMR90:Left_Ventricle:Mesenchymal_Stem_Cell	4.80314e-11	rs79550344;rs117526247:rs7077446:rs79550344:rs11191193
97	LBX1	10660	ENSG00000138136	protein_coding	10	102986733	102989551	0.805821	NA	0	0	0	NA	NA	NA	NA	Yes	Left_Ventricle:Mesenchymal_Stem_Cell	7.77437e-09	rs7077446:rs11191193
97	BTRC	8945	ENSG00000166167	protein_coding	10	103113820	103317078	0.863168	-1.67976	0	0	1	6.72772e-05	0.000428296	GTEx_v7_Skin_Not_Sun_Exposed_Suprapubic	+	Yes	GM12878:IMR90:Mesenchymal_Stem_Cell	4.80314e-11	rs11191270;rs7077446:rs79550344;rs117526247:rs79550344:rs11191193
97	DPCD	25911	ENSG00000166171	protein_coding	10	103330317	103369425	0.0027034	-0.437763	0	0	0	NA	NA	NA	NA	Yes	GM12878:hESC:IMR90:Mesenchymal_Stem_Cell:Mesendoderm:Neural_Progenitor_Cell:Trophoblast-like_Cell	4.80314e-11	rs7077446:rs79550344:rs11191193:rs79550344;rs117526247
97	POLL	27343	ENSG00000166169	protein_coding	10	103338639	103348027	2.24671e-11	-0.585736	0	0	0	NA	NA	NA	NA	Yes	GM12878:hESC:IMR90:Mesenchymal_Stem_Cell:Mesendoderm:Neural_Progenitor_Cell:Trophoblast-like_Cell	4.80314e-11	rs7077446:rs79550344:rs11191193:rs79550344;rs117526247
97	FBXW4	6468	ENSG00000107829	protein_coding	10	103370423	103455052	0.00069101	NA	2	17.71	0	NA	NA	NA	NA	Yes	GM12878:hESC:IMR90:Mesenchymal_Stem_Cell:Mesendoderm	4.80314e-11	rs79550344;rs117526247;rs117526247:rs7077446:rs11191193:rs79550344
97	FGF8	2253	ENSG00000107831	protein_coding	10	103529899	103535854	0.927195	NA	7	10.67	2	4.99936e-05	0.0344051	GTEx_v7_Nerve_Tibial	+	Yes	GM12878:hESC:IMR90:Liver:Mesenchymal_Stem_Cell:Mesendoderm:Neural_Progenitor_Cell:Trophoblast-like_Cell	4.80314e-11	rs7077446;rs11191193;rs79550344;rs117526247:rs79550344:rs7077446:rs11191193
97	NPM3	10360	ENSG00000107833	protein_coding	10	103541082	103543170	0.859176	-0.407072	6	9.555	80	-9	0	BIOS_eQTL_geneLevel:CMC_SVA_cis:GTEx_v7_Artery_Aorta:GTEx_v7_Artery_Tibial:GTEx_v7_Brain_Nucleus_accumbens_basal_ganglia:GTEx_v7_Brain_Putamen_basal_ganglia:GTEx_v7_Pancreas:GTEx_v7_Skin_Not_Sun_Exposed_Suprapubic:GTEx_v7_Testis:GTEx_v7_Thyroid	-	Yes	GM12878:hESC:IMR90:Liver:Mesenchymal_Stem_Cell:Mesendoderm:Neural_Progenitor_Cell:Trophoblast-like_Cell	4.80314e-11	rs7077446;rs79550344;rs11191193;rs117526247:rs79550344:rs7077446:rs11191193
97	MGEA5	10724	ENSG00000198408	protein_coding	10	103544200	103578696	0.714104	-1.58404	28	15.54	0	NA	NA	NA	NA	Yes	Aorta:GM12878:hESC:IMR90:Left_Ventricle:Liver:Mesenchymal_Stem_Cell:Mesendoderm:Spleen:Trophoblast-like_Cell	6.85328e-14	rs7077446;rs79550344;rs11191193;rs117526247;rs79550344:rs7077446:rs11191193:rs79550344;rs117526247:rs2479548:rs11191270
97	KCNIP2	30819	ENSG00000120049	protein_coding	10	103585731	103603677	0.0186882	NA	24	15.54	114	1.08012e-11	0	BIOS_eQTL_geneLevel:GTEx_v7_Muscle_Skeletal:GTEx_v7_Cells_Transformed_fibroblasts	+	Yes	Aorta:GM12878:hESC:IMR90:Left_Ventricle:Liver:Mesenchymal_Stem_Cell:Mesendoderm:Right_Ventricle:Trophoblast-like_Cell	1.39453e-11	rs7077446;rs79550344;rs11191193;rs34761644;rs117526247;rs79550344:rs7077446:rs11191193:rs2479548:rs11191270
97	C10orf76	79591	ENSG00000120029	protein_coding	10	103605356	103815950	0.0553398	0.414157	95	17.83	77	8.73795e-16	0	BIOS_eQTL_geneLevel:GTEx_v7_Whole_Blood:GTEx_v7_Esophagus_Mucosa:GTEx_v7_Lung:GTEx_v7_Cells_Transformed_fibroblasts	-	Yes	IMR90:Mesenchymal_Stem_Cell	9.10521e-13	rs11191193;rs7077446;rs79550344;rs117526247;rs34761644;rs2479548;rs79550344:rs7077446:rs11191193
97	HPS6	79803	ENSG00000166189	protein_coding	10	103825147	103827792	0.301742	-0.08466	6	6.63	77	1.10127e-09	5.36478e-16	GTEx_v7_Whole_Blood:GTEx_v7_Testis	+	Yes	IMR90:Mesenchymal_Stem_Cell	4.80314e-11	rs34761644;rs7077446;rs79550344;rs11191193;rs11191270;rs79550344:rs7077446:rs11191193
97	LDB1	8861	ENSG00000198728	protein_coding	10	103867317	103880210	0.879454	NA	3	11.69	6	3.40459e-06	0.0141179	BIOS_eQTL_geneLevel:GTEx_v7_Brain_Putamen_basal_ganglia	-	Yes	GM12878:hESC:IMR90:Left_Ventricle:Liver:Mesenchymal_Stem_Cell:Mesendoderm:Spleen:Trophoblast-like_Cell	4.78389e-11	rs79550344;rs11191193;rs2479548;rs117526247:rs7077446:rs79550344:rs11191193:rs2479548:rs11191270
97	PPRC1	23082	ENSG00000148840	protein_coding	10	103892787	103910082	0.999999	-0.46264	3	8.409	0	NA	NA	NA	NA	Yes	GM12878:hESC:IMR90:Left_Ventricle:Liver:Mesenchymal_Stem_Cell:Mesendoderm:Spleen:Trophoblast-like_Cell	4.80314e-11	rs79550344;rs79550344:rs7077446:rs11191193:rs2479548:rs11191270
97	NOLC1	9221	ENSG00000166197	protein_coding	10	103911933	103923627	0.246823	-0.402926	0	0	0	NA	NA	NA	NA	Yes	GM12878:hESC:IMR90:Left_Ventricle:Liver:Mesenchymal_Stem_Cell:Mesendoderm:Spleen:Trophoblast-like_Cell	4.80314e-11	rs79550344:rs7077446:rs11191193:rs2479548:rs11191270
97	ELOVL3	83401	ENSG00000119915	protein_coding	10	103986085	103989346	0.0100894	-0.633403	13	19.47	0	NA	NA	NA	NA	Yes	Aorta:GM12878:hESC:IMR90:Left_Ventricle:Liver:Lung:Mesenchymal_Stem_Cell:Mesendoderm:Neural_Progenitor_Cell:Pancreas:Right_Ventricle:Spleen:Trophoblast-like_Cell	1.06562e-10	rs2479548;rs2479548:rs11191270:rs79550344:rs7077446
97	PITX3	5309	ENSG00000107859	protein_coding	10	103989943	104001231	0.76836	-0.34108	23	19.47	102	1.8895e-14	6.08783e-10	GTEx_v7_Heart_Atrial_Appendage:GTEx_v7_Heart_Left_Ventricle:GTEx_v7_Muscle_Skeletal:GTEx_v7_Cells_Transformed_fibroblasts:GTEx_v7_Testis	+	Yes	GM12878:hESC:IMR90:Left_Ventricle:Liver:Mesenchymal_Stem_Cell:Mesendoderm:Trophoblast-like_Cell	3.60349e-08	rs2479548;rs7077446;rs11191270;rs2479548:rs11191270:rs79550344
97	GBF1	8729	ENSG00000107862	protein_coding	10	104005289	104142656	4.12351e-07	-0.0780151	102	19.21	4	1.0363e-05	0.00570721	GTEx_v7_Liver	+	Yes	GM12878:hESC:IMR90:Left_Ventricle:Liver:Mesenchymal_Stem_Cell:Mesendoderm:Trophoblast-like_Cell	9.93771e-13	rs2479548;rs11191270;rs79550344;rs2479548:rs11191270:rs79550344
97	NFKB2	4791	ENSG00000077150	protein_coding	10	104153867	104162281	0.999696	-0.681517	13	9.26	0	NA	NA	NA	NA	Yes	Aorta:GM12878:hESC:IMR90:Left_Ventricle:Liver:Lung:Mesenchymal_Stem_Cell:Mesendoderm:Neural_Progenitor_Cell:Pancreas:Right_Ventricle:Spleen:Trophoblast-like_Cell	1.16628e-11	rs11191270;rs2479548;rs2479548:rs79550344:rs11191270:rs7077446
97	PSD	5662	ENSG00000059915	protein_coding	10	104162376	104181296	0.987334	NA	12	19.87	73	3.54873e-06	0.00258208	BIOS_eQTL_geneLevel	+	No	NA	1.16628e-11	rs2479548;rs11191270
97	FBXL15	79176	ENSG00000107872	protein_coding	10	104178946	104182893	0.00210112	-1.73975	6	19.87	0	NA	NA	NA	NA	No	NA	1.16628e-11	rs2479548;rs11191270
97	CUEDC2	79004	ENSG00000107874	protein_coding	10	104183002	104192418	0.0719074	-0.180116	4	19.87	88	1.05971e-06	0.00204579	GTEx_v7_Adipose_Subcutaneous:GTEx_v7_Whole_Blood:GTEx_v7_Brain_Cerebellar_Hemisphere:GTEx_v7_Brain_Cerebellum:GTEx_v7_Lung	-	No	NA	2.39785e-05	rs2479548;rs79550344
97	C10orf95	79946	ENSG00000120055	protein_coding	10	104209594	104211300	0.0113912	-0.659448	0	0	0	NA	NA	NA	NA	Yes	GM12878:hESC:IMR90:Liver:Mesenchymal_Stem_Cell:Mesendoderm:Trophoblast-like_Cell	3.60349e-08	rs79550344:rs2479548:rs11191270
97	TMEM180	79847	ENSG00000138111	protein_coding	10	104221149	104236802	0.000178664	2.88275	0	0	20	-9	1.43764e-10	BIOS_eQTL_geneLevel:CMC_SVA_cis:GTEx_v7_Adrenal_Gland	+	Yes	GM12878:hESC:IMR90:Liver:Mesenchymal_Stem_Cell:Mesendoderm:Trophoblast-like_Cell	3.60349e-08	rs11191270;rs2479548;rs11191193;rs7077446;rs79550344:rs2479548:rs11191270
97	ACTR1A	10121	ENSG00000138107	protein_coding	10	104238986	104262482	0.941234	-0.272535	0	0	0	NA	NA	NA	NA	Yes	Aorta:GM12878:hESC:Hippocampus:IMR90:Left_Ventricle:Liver:Lung:Mesenchymal_Stem_Cell:Mesendoderm:Spleen:Trophoblast-like_Cell	1.06562e-10	rs2479548:rs11191270:rs79550344:rs7077446
97	SUFU	51684	ENSG00000107882	protein_coding	10	104263744	104393292	0.999161	0.12486	0	0	0	NA	NA	NA	NA	Yes	Aorta:GM12878:hESC:Hippocampus:IMR90:Left_Ventricle:Liver:Lung:Mesenchymal_Stem_Cell:Mesendoderm:Spleen:Trophoblast-like_Cell	1.06562e-10	rs2479548:rs11191270:rs79550344:rs7077446
97	TRIM8	81603	ENSG00000171206	protein_coding	10	104404253	104418164	0.992012	-0.52129	0	0	0	NA	NA	NA	NA	Yes	IMR90	3.60349e-08	rs2479548
97	SFXN2	118980	ENSG00000156398	protein_coding	10	104474295	104503249	0.00108457	-0.837011	0	0	69	3.49077e-05	0.00514511	GTEx_v7_Muscle_Skeletal	+	No	NA	NA	rs2479548
97	WBP1L	54838	ENSG00000166272	protein_coding	10	104503727	104576021	0.909387	0.61464	0	0	0	NA	NA	NA	NA	Yes	IMR90	4.53566e-08	rs2479548:rs11191270
97	AS3MT	57412	ENSG00000214435	protein_coding	10	104629273	104661656	5.09138e-07	0.726881	0	0	15	1.21322e-05	1.05981e-32	GTEx_v7_Artery_Aorta	+	No	NA	NA	rs7077446
97	INA	9118	ENSG00000148798	protein_coding	10	105036920	105050108	0.292917	-0.860661	0	0	0	NA	NA	NA	NA	Yes	Left_Ventricle	4.53566e-08	rs2479548:rs11191270
98	EBF3	253738	ENSG00000108001	protein_coding	10	131633547	131762105	0.99859	-0.207962	0	0	0	NA	NA	NA	NA	Yes	IMR90:Mesenchymal_Stem_Cell	5.79305e-10	rs12761761
98	GLRX3	10539	ENSG00000108010	protein_coding	10	131934663	131982785	0.62971	0.200324	0	0	0	NA	NA	NA	NA	Yes	GM12878:IMR90:Mesenchymal_Stem_Cell:Trophoblast-like_Cell	5.79305e-10	rs12761761
98	TCERG1L	256536	ENSG00000176769	protein_coding	10	132890654	133109984	0.000228294	NA	0	0	0	NA	NA	NA	NA	Yes	Mesendoderm	5.79305e-10	rs12761761
98	PPP2R2D	55844	ENSG00000175470	protein_coding	10	133747955	133773331	NA	NA	21	24.6	31	3.59148e-32	0	xQTLServer_eQTLs:BIOS_eQTL_geneLevel:GTEx_v7_Whole_Blood:GTEx_v7_Artery_Tibial:GTEx_v7_Colon_Transverse:GTEx_v7_Esophagus_Muscularis:GTEx_v7_Muscle_Skeletal:GTEx_v7_Nerve_Tibial:GTEx_v7_Skin_Sun_Exposed_Lower_leg:GTEx_v7_Testis	+	No	NA	2.72198e-11	rs12761761
98	BNIP3	664	ENSG00000176171	protein_coding	10	133781578	133795435	0.0487268	NA	8	3.611	25	-9	0.00129958	BIOS_eQTL_geneLevel:CMC_SVA_cis	+	Yes	IMR90	2.72198e-11	rs12761761
98	JAKMIP3	282973	ENSG00000188385	protein_coding	10	133918175	133998313	0.0539318	2.18349	0	0	18	8.47402e-07	9.19149e-06	BIOS_eQTL_geneLevel:GTEx_v7_Artery_Tibial:GTEx_v7_Nerve_Tibial	-	No	NA	NA	rs12761761
98	DPYSL4	10570	ENSG00000151640	protein_coding	10	134000404	134019280	5.85788e-06	NA	0	0	7	1.05724e-07	8.32547e-05	BIOS_eQTL_geneLevel	-	No	NA	NA	rs12761761
99	CTR9	9646	ENSG00000198730	protein_coding	11	10772534	10801290	0.999999	-0.400595	0	0	0	NA	NA	NA	NA	Yes	IMR90	1.8006e-08	rs1440277
99	EIF4G2	1982	ENSG00000110321	protein_coding	11	10818597	10830657	NA	-1.08847	0	0	0	NA	NA	NA	NA	Yes	hESC:IMR90:Left_Ventricle:Mesenchymal_Stem_Cell	1.14083e-09	rs1440277:rs11022505:rs3915398
99	ZBED5	58486	ENSG00000236287	protein_coding	11	10833621	10880343	NA	NA	0	0	0	NA	NA	NA	NA	Yes	IMR90:Left_Ventricle	2.72879e-10	rs11022505:rs1440277
99	DKK3	27122	ENSG00000050165	protein_coding	11	11984653	12031316	1.88889e-05	-0.662985	0	0	14	0.000266194	0.0375164	WHMT	NA	No	NA	NA	rs11022505
99	PARVA	55742	ENSG00000197702	protein_coding	11	12398732	12552348	0.343764	0.207651	0	0	0	NA	NA	NA	NA	Yes	Aorta:Bladder:hESC:Hippocampus:IMR90:Left_Ventricle:Liver:Lung:Mesenchymal_Stem_Cell:Mesendoderm:Neural_Progenitor_Cell:Pancreas:Psoas:Right_Ventricle:Trophoblast-like_Cell	1.49369e-10	rs11022505:rs3915398:rs1440277
99	TEAD1	7003	ENSG00000187079	protein_coding	11	12695969	12966298	NA	-1.70212	152	17.49	28	1.39661e-06	0.00537777	GTEx_v7_Testis	-	Yes	Bladder:hESC:IMR90:Left_Ventricle:Liver:Lung:Mesenchymal_Stem_Cell:Mesendoderm:Neural_Progenitor_Cell:Psoas:Right_Ventricle:Trophoblast-like_Cell	1.49369e-10	rs11022505;rs3915398;rs1440277;rs11022505:rs1440277:rs3915398
100	SLC17A6	57084	ENSG00000091664	protein_coding	11	22359643	22401049	0.857099	0.170704	0	0	0	NA	NA	NA	NA	Yes	hESC:IMR90:Mesenchymal_Stem_Cell	8.02784e-09	rs4567409
100	SVIP	258010	ENSG00000198168	protein_coding	11	22835345	22851845	0.0114316	-1.24706	0	0	0	NA	NA	NA	NA	Yes	hESC:IMR90:Mesenchymal_Stem_Cell:Mesendoderm	7.32663e-10	rs4567409
100	LUZP2	338645	ENSG00000187398	protein_coding	11	24518516	25104150	8.71328e-05	1.73069	462	15.47	3	2.64955e-05	7.51772e-08	GTEx_v7_Esophagus_Mucosa	-	Yes	hESC:IMR90:Left_Ventricle:Mesenchymal_Stem_Cell	4.81155e-10	rs4567409
100	ANO3	63982	ENSG00000134343	protein_coding	11	26210829	26684835	4.08914e-13	2.71387	0	0	0	NA	NA	NA	NA	Yes	hESC:IMR90:Mesenchymal_Stem_Cell:Mesendoderm	8.02784e-09	rs4567409
103	FOLH1	2346	ENSG00000086205	protein_coding	11	49168187	49230222	0.253397	-0.0941583	0	0	201	9.42518e-05	0.0365646	PUTM	NA	No	NA	NA	rs10830568
101	TNKS1BP1	85456	ENSG00000149115	protein_coding	11	57067112	57092426	0.0297109	-0.277863	0	0	0	NA	NA	NA	NA	Yes	IMR90	3.9694e-08	rs1647396:rs12274865
101	SSRP1	6749	ENSG00000149136	protein_coding	11	57093459	57103351	0.999693	-0.546304	0	0	0	NA	NA	NA	NA	Yes	IMR90	3.9694e-08	rs1647396:rs12274865
101	P2RX3	5024	ENSG00000109991	protein_coding	11	57105848	57138073	0.0114976	-0.175016	0	0	0	NA	NA	NA	NA	Yes	IMR90	3.9694e-08	rs1647396:rs12274865
101	PRG2	5553	ENSG00000186652	protein_coding	11	57154267	57158130	1.36695e-05	-0.16199	0	0	69	5.61321e-06	4.4496e-10	GTEx_v7_Esophagus_Gastroesophageal_Junction:GTEx_v7_Esophagus_Mucosa:GTEx_v7_Skin_Sun_Exposed_Lower_leg	+	No	NA	NA	rs1647396;rs12274865
101	RP11-872D17.8	NA	ENSG00000254979	protein_coding	11	57154838	57191532	NA	NA	0	0	0	NA	NA	NA	NA	Yes	hESC:IMR90:Mesenchymal_Stem_Cell:Mesendoderm:Trophoblast-like_Cell	1.48921e-09	rs1647396:rs12274865
101	SLC43A3	29015	ENSG00000134802	protein_coding	11	57174427	57195053	0.000317449	0.0246953	0	0	7	4.61063e-05	1.52584e-10	GTEx_v7_Esophagus_Mucosa:GTEx_v7_Skin_Sun_Exposed_Lower_leg	+	Yes	hESC:IMR90:Mesenchymal_Stem_Cell:Mesendoderm:Trophoblast-like_Cell	1.48921e-09	rs1647396;rs1647396:rs12274865
101	RTN4RL2	349667	ENSG00000186907	protein_coding	11	57228022	57245007	0.975815	NA	0	0	0	NA	NA	NA	NA	Yes	IMR90	3.9694e-08	rs1647396:rs12274865
101	SLC43A1	8501	ENSG00000149150	protein_coding	11	57252007	57283259	7.85327e-05	-0.136928	0	0	100	4.38131e-10	0	BIOS_eQTL_geneLevel:GTEx_v7_Adrenal_Gland:GTEx_v7_Artery_Tibial:GTEx_v7_Brain_Nucleus_accumbens_basal_ganglia:GTEx_v7_Esophagus_Mucosa	-	Yes	hESC:IMR90:Liver:Mesenchymal_Stem_Cell:Trophoblast-like_Cell	3.9694e-08	rs1647396;rs12274865;rs1647396:rs12274865
101	TIMM10	26519	ENSG00000134809	protein_coding	11	57295936	57298276	0.00949476	0.000100078	0	0	146	2.96268e-28	1.30759e-60	xQTLServer_eQTLs:BIOS_eQTL_geneLevel:GTEx_v7_Adipose_Subcutaneous:GTEx_v7_Adipose_Visceral_Omentum:GTEx_v7_Adrenal_Gland:GTEx_v7_Cells_EBV-transformed_lymphocytes:GTEx_v7_Artery_Aorta:GTEx_v7_Artery_Coronary:GTEx_v7_Artery_Tibial:GTEx_v7_Brain_Amygdala:GTEx_v7_Brain_Caudate_basal_ganglia:GTEx_v7_Brain_Cortex:GTEx_v7_Brain_Frontal_Cortex_BA9:GTEx_v7_Brain_Hippocampus:GTEx_v7_Brain_Hypothalamus:GTE…	+	Yes	hESC:IMR90:Liver:Mesenchymal_Stem_Cell:Trophoblast-like_Cell	3.9694e-08	rs1647396;rs12274865;rs1647396:rs12274865
101	SMTNL1	219537	ENSG00000214872	protein_coding	11	57308979	57318108	6.40315e-06	NA	0	0	106	1.07333e-43	0	BIOS_eQTL_geneLevel:GTEx_v7_Adipose_Subcutaneous:GTEx_v7_Adipose_Visceral_Omentum:GTEx_v7_Adrenal_Gland:GTEx_v7_Artery_Aorta:GTEx_v7_Artery_Coronary:GTEx_v7_Brain_Caudate_basal_ganglia:GTEx_v7_Brain_Cerebellar_Hemisphere:GTEx_v7_Brain_Hippocampus:GTEx_v7_Esophagus_Gastroesophageal_Junction:GTEx_v7_Heart_Atrial_Appendage:GTEx_v7_Heart_Left_Ventricle:GTEx_v7_Lung:GTEx_v7_Nerve_Tibial:GTEx_v7_Skin_N…	-	Yes	hESC:IMR90:Liver:Mesenchymal_Stem_Cell:Trophoblast-like_Cell	3.9694e-08	rs1647396;rs12274865;rs1647396:rs12274865
101	UBE2L6	9246	ENSG00000156587	protein_coding	11	57319129	57335757	0.0140103	NA	0	0	17	1.25181e-05	0.0121788	GTEx_v7_Artery_Tibial:GTEx_v7_Colon_Transverse	+	Yes	GM12878:IMR90:Mesenchymal_Stem_Cell	3.9694e-08	rs1647396;rs12274865;rs1647396:rs12274865
101	SERPING1	710	ENSG00000149131	protein_coding	11	57364860	57382326	0.972837	-0.519499	13	9.169	88	2.48881e-28	0	BIOS_eQTL_geneLevel:GTEx_v7_Thyroid	-	Yes	hESC:IMR90:Liver:Mesenchymal_Stem_Cell	3.9694e-08	rs1647396;rs12274865;rs1647396:rs12274865
101	YPEL4	219539	ENSG00000166793	protein_coding	11	57412560	57417417	0.805555	-2.01157	14	5.75	142	9.70443e-22	6.72503e-16	BIOS_eQTL_geneLevel:GTEx_v7_Adipose_Subcutaneous:GTEx_v7_Adipose_Visceral_Omentum:GTEx_v7_Colon_Transverse:GTEx_v7_Esophagus_Mucosa:GTEx_v7_Lung:GTEx_v7_Skin_Not_Sun_Exposed_Suprapubic:GTEx_v7_Skin_Sun_Exposed_Lower_leg:GTEx_v7_Small_Intestine_Terminal_Ileum:GTEx_v7_Stomach	-	Yes	Aorta:GM12878:hESC:IMR90:Left_Ventricle:Liver:Lung:Mesenchymal_Stem_Cell:Mesendoderm:Neural_Progenitor_Cell:Pancreas:Spleen:Trophoblast-like_Cell	1.48921e-09	rs1647396;rs12274865;rs12274865:rs1647396
101	CLP1	10978	ENSG00000172409	protein_coding	11	57416465	57429340	0.937605	-0.832602	19	9.271	70	7.80734e-06	0.000480423	BIOS_eQTL_geneLevel:GTEx_v7_Whole_Blood	-	Yes	Aorta:GM12878:hESC:IMR90:Left_Ventricle:Liver:Lung:Mesenchymal_Stem_Cell:Mesendoderm:Neural_Progenitor_Cell:Pancreas:Spleen:Trophoblast-like_Cell	1.48921e-09	rs12274865;rs1647396;rs12274865:rs1647396
101	ZDHHC5	25921	ENSG00000156599	protein_coding	11	57435219	57468659	0.999924	-0.831025	19	16.8	144	9.12528e-50	0	BIOS_eQTL_geneLevel:GTEx_v7_Whole_Blood:GTEx_v7_Artery_Tibial:GTEx_v7_Lung:GTEx_v7_Muscle_Skeletal:GTEx_v7_Nerve_Tibial:GTEx_v7_Pancreas:GTEx_v7_Skin_Sun_Exposed_Lower_leg	-	Yes	Aorta:GM12878:hESC:IMR90:Left_Ventricle:Liver:Lung:Mesenchymal_Stem_Cell:Mesendoderm:Neural_Progenitor_Cell:Pancreas:Spleen:Trophoblast-like_Cell	1.47895e-09	rs12274865;rs1647396;rs12274865:rs1647396
101	MED19	219541	ENSG00000156603	protein_coding	11	57471186	57479693	0.68379	-0.1517	11	5.545	129	3.43553e-12	1.39784e-14	BIOS_eQTL_geneLevel:GTEx_v7_Esophagus_Mucosa:GTEx_v7_Heart_Atrial_Appendage:GTEx_v7_Liver:GTEx_v7_Skin_Sun_Exposed_Lower_leg:GTEx_v7_Testis	+	Yes	Aorta:GM12878:hESC:IMR90:Left_Ventricle:Liver:Mesenchymal_Stem_Cell:Mesendoderm:Spleen:Trophoblast-like_Cell	1.47895e-09	rs12274865;rs1647396;rs12274865:rs1647396:rs12274865
101	TMX2	51075	ENSG00000213593	protein_coding	11	57480072	57508445	0.429914	0.120517	17	18.41	137	5.10705e-43	0	BIOS_eQTL_geneLevel	-	Yes	Aorta:GM12878:hESC:IMR90:Left_Ventricle:Liver:Mesenchymal_Stem_Cell:Mesendoderm:Spleen:Trophoblast-like_Cell	1.48921e-09	rs12274865;rs1647396;rs12274865:rs1647396:rs12274865
101	TMX2-CTNND1	100528016	ENSG00000254462	protein_coding	11	57480077	57559058	NA	NA	35	18.41	0	NA	NA	NA	NA	Yes	Aorta:GM12878:hESC:IMR90:Left_Ventricle:Liver:Mesenchymal_Stem_Cell:Mesendoderm:Spleen:Trophoblast-like_Cell	1.3175e-09	rs12274865;rs12274865:rs1647396:rs12274865;rs1647396
101	C11orf31	280636	ENSG00000211450	protein_coding	11	57508825	57510986	0.000781712	-0.641634	6	18.41	7	7.70522e-05	0.0459784	GTEx_v7_Thyroid	+	Yes	GM12878:hESC:IMR90:Mesenchymal_Stem_Cell:Mesendoderm:Trophoblast-like_Cell	1.48921e-09	rs12274865;rs12274865:rs1647396:rs12274865;rs1647396
101	RP11-691N7.6	NA	ENSG00000254732	protein_coding	11	57509635	57560715	NA	NA	24	18.41	0	NA	NA	NA	NA	Yes	GM12878:hESC:IMR90:Mesenchymal_Stem_Cell:Mesendoderm:Trophoblast-like_Cell	1.3175e-09	rs12274865;rs12274865:rs1647396:rs12274865;rs1647396
101	BTBD18	643376	ENSG00000233436	protein_coding	11	57510986	57519253	NA	-0.504689	8	18.41	0	NA	NA	NA	NA	No	NA	1.50748e-09	rs12274865
101	CTNND1	1500	ENSG00000198561	protein_coding	11	57520715	57587018	0.995313	-1.42886	30	18.41	133	3.64091e-11	0	BIOS_eQTL_geneLevel:GTEx_v7_Nerve_Tibial	-	No	NA	1.3175e-09	rs12274865;rs1647396
101	LPXN	9404	ENSG00000110031	protein_coding	11	58294344	58345693	0.0172004	-0.501834	0	0	0	NA	NA	NA	NA	Yes	Aorta:GM12878:hESC:IMR90:Left_Ventricle:Mesenchymal_Stem_Cell:Mesendoderm:Neural_Progenitor_Cell:Trophoblast-like_Cell	1.48921e-09	rs12274865:rs1647396:rs12274865;rs1647396
101	ZFP91	80829	ENSG00000186660	protein_coding	11	58346584	58388515	0.983773	-0.545159	0	0	0	NA	NA	NA	NA	Yes	Aorta:GM12878:hESC:IMR90:Left_Ventricle:Mesenchymal_Stem_Cell:Mesendoderm:Neural_Progenitor_Cell:Trophoblast-like_Cell	1.48921e-09	rs12274865:rs1647396:rs12274865;rs1647396
101	ZFP91-CNTF	386607	ENSG00000255073	protein_coding	11	58346645	58392112	NA	NA	0	0	0	NA	NA	NA	NA	Yes	Aorta:GM12878:hESC:IMR90:Left_Ventricle:Mesenchymal_Stem_Cell:Mesendoderm:Neural_Progenitor_Cell:Trophoblast-like_Cell	1.48921e-09	rs12274865:rs1647396:rs12274865;rs1647396
101	GLYAT	10249	ENSG00000149124	protein_coding	11	58407899	58499447	8.03824e-05	-0.431791	0	0	0	NA	NA	NA	NA	Yes	IMR90:Mesenchymal_Stem_Cell:Mesendoderm	1.57842e-09	rs12274865
101	GLYATL1	92292	ENSG00000166840	protein_coding	11	58672871	58811000	6.26859e-05	0.548812	0	0	0	NA	NA	NA	NA	Yes	hESC:IMR90:Mesenchymal_Stem_Cell:Mesendoderm:Trophoblast-like_Cell	1.57842e-09	rs12274865:rs1647396:rs12274865;rs1647396
101	AP001652.1	NA	ENSG00000224130	protein_coding	11	58672897	58676071	NA	NA	0	0	0	NA	NA	NA	NA	Yes	hESC:IMR90:Mesenchymal_Stem_Cell:Mesendoderm:Trophoblast-like_Cell	1.57842e-09	rs12274865:rs1647396:rs12274865;rs1647396
101	FAM111B	374393	ENSG00000189057	protein_coding	11	58874658	58894883	7.17099e-11	0.138846	0	0	0	NA	NA	NA	NA	Yes	hESC:Mesenchymal_Stem_Cell:Mesendoderm:Trophoblast-like_Cell	1.57842e-09	rs12274865
101	FAM111A	63901	ENSG00000166801	protein_coding	11	58910221	58922512	3.22457e-09	-0.985217	0	0	0	NA	NA	NA	NA	Yes	GM12878:hESC:IMR90:Mesenchymal_Stem_Cell:Mesendoderm:Trophoblast-like_Cell	1.48921e-09	rs12274865:rs1647396
101	DTX4	23220	ENSG00000110042	protein_coding	11	58938903	58976060	0.594144	-1.15628	0	0	0	NA	NA	NA	NA	Yes	hESC:Mesenchymal_Stem_Cell:Mesendoderm:Trophoblast-like_Cell	1.57842e-09	rs12274865:rs1647396:rs12274865;rs1647396
101	MPEG1	219972	ENSG00000197629	protein_coding	11	58975983	58980424	3.45678e-12	1.26122	0	0	0	NA	NA	NA	NA	Yes	GM12878:hESC:IMR90:Mesenchymal_Stem_Cell:Mesendoderm:Trophoblast-like_Cell	1.48921e-09	rs12274865:rs1647396:rs12274865;rs1647396
101	OSBP	5007	ENSG00000110048	protein_coding	11	59341871	59383617	0.999543	-0.87512	0	0	0	NA	NA	NA	NA	Yes	hESC:IMR90:Mesenchymal_Stem_Cell	1.48921e-09	rs12274865:rs1647396:rs12274865;rs1647396
101	PATL1	219988	ENSG00000166889	protein_coding	11	59404189	59436453	0.991974	-0.367218	0	0	0	NA	NA	NA	NA	Yes	hESC:IMR90:Left_Ventricle:Mesenchymal_Stem_Cell:Mesendoderm:Trophoblast-like_Cell	1.48921e-09	rs12274865:rs1647396:rs12274865;rs1647396
102	IL18BP	10068	ENSG00000137496	protein_coding	11	71709587	71716761	3.32666e-06	-0.379059	0	0	0	NA	NA	NA	NA	Yes	IMR90:Trophoblast-like_Cell	2.16011e-08	rs11602616
102	CLPB	81570	ENSG00000162129	protein_coding	11	72003469	72145692	9.13242e-06	-0.0728534	0	0	0	NA	NA	NA	NA	Yes	GM12878:IMR90:Mesenchymal_Stem_Cell:Mesendoderm:Spleen:Trophoblast-like_Cell	2.16011e-08	rs11602616
102	PDE2A	5138	ENSG00000186642	protein_coding	11	72287185	72385635	0.988418	-0.178776	11	14.38	30	1.90161e-19	0	BIOS_eQTL_geneLevel:GTEx_v7_Brain_Spinal_cord_cervical_c-1:GTEx_v7_Muscle_Skeletal:GTEx_v7_Pituitary:GTEx_v7_Thyroid	+	Yes	IMR90	2.16011e-08	rs11602616;rs58249351
102	ARAP1	116985	ENSG00000186635	protein_coding	11	72396114	72504644	1.50378e-05	-0.377897	21	8.12	31	-9	3.4426e-25	BIOS_eQTL_geneLevel:CMC_SVA_cis:GTEx_v7_Artery_Tibial:GTEx_v7_Brain_Cerebellar_Hemisphere:GTEx_v7_Brain_Cerebellum:GTEx_v7_Esophagus_Mucosa:GTEx_v7_Skin_Not_Sun_Exposed_Suprapubic:GTEx_v7_Skin_Sun_Exposed_Lower_leg	-	No	NA	8.49024e-09	rs58249351;rs11602616
102	STARD10	10809	ENSG00000214530	protein_coding	11	72465774	72504726	0.0510371	-0.457697	16	8.12	31	2.45398e-58	0	BIOS_eQTL_geneLevel:GTEx_v7_Adipose_Subcutaneous:GTEx_v7_Adipose_Visceral_Omentum:GTEx_v7_Artery_Tibial:GTEx_v7_Esophagus_Mucosa:GTEx_v7_Esophagus_Muscularis:GTEx_v7_Heart_Atrial_Appendage:GTEx_v7_Heart_Left_Ventricle:GTEx_v7_Muscle_Skeletal:GTEx_v7_Skin_Not_Sun_Exposed_Suprapubic:GTEx_v7_Skin_Sun_Exposed_Lower_leg	+	No	NA	8.49024e-09	rs58249351;rs11602616
102	ATG16L2	89849	ENSG00000168010	protein_coding	11	72525353	72554719	8.94243e-09	NA	0	0	18	3.00278e-14	0	BIOS_eQTL_geneLevel:GTEx_v7_Esophagus_Mucosa:GTEx_v7_Skin_Not_Sun_Exposed_Suprapubic	-	Yes	IMR90:Mesenchymal_Stem_Cell	1.45721e-08	rs58249351
102	FCHSD2	9873	ENSG00000137478	protein_coding	11	72547790	72853306	0.994753	NA	0	0	18	3.00278e-14	0	BIOS_eQTL_geneLevel	-	Yes	GM12878:IMR90:Mesenchymal_Stem_Cell	1.45721e-08	rs58249351;rs58249351:rs11602616
102	P2RY2	5029	ENSG00000175591	protein_coding	11	72929343	72947397	0.070472	-0.964082	0	0	0	NA	NA	NA	NA	Yes	IMR90:Mesenchymal_Stem_Cell:Spleen	1.45721e-08	rs11602616:rs58249351
102	P2RY6	5031	ENSG00000171631	protein_coding	11	72975550	73009662	4.63835e-07	0.170257	0	0	0	NA	NA	NA	NA	Yes	GM12878:IMR90:Left_Ventricle:Mesenchymal_Stem_Cell:Trophoblast-like_Cell	1.45721e-08	rs58249351:rs11602616
102	ARHGEF17	9828	ENSG00000110237	protein_coding	11	73019334	73080136	0.995257	-0.819555	0	0	0	NA	NA	NA	NA	Yes	IMR90	1.45721e-08	rs11602616:rs58249351
103	CHORDC1	26973	ENSG00000110172	protein_coding	11	89934328	89956532	0.531116	-0.610599	0	0	0	NA	NA	NA	NA	Yes	hESC	7.65807e-08	rs10741374
103	MTNR1B	4544	ENSG00000134640	protein_coding	11	92702886	92718232	0.00870273	-0.165792	0	0	0	NA	NA	NA	NA	Yes	Left_Ventricle	1.41838e-06	rs10830568
103	SLC36A4	120103	ENSG00000180773	protein_coding	11	92877341	92931130	2.69892e-09	0.458597	0	0	0	NA	NA	NA	NA	Yes	Left_Ventricle:Mesenchymal_Stem_Cell	7.65807e-08	rs10741374:rs10830568
103	CCDC67	159989	ENSG00000165325	protein_coding	11	93063137	93171653	2.60446e-11	0.447248	0	0	0	NA	NA	NA	NA	Yes	IMR90:Mesenchymal_Stem_Cell	7.65807e-08	rs10830568:rs10741374
104	LAYN	143903	ENSG00000204381	protein_coding	11	111411005	111432264	2.17831e-06	-0.365129	0	0	1	-9	0.009	MEDU:CMC_SVA_cis:CMC_NoSVA_cis	-	No	NA	NA	rs17565975
104	SIK2	23235	ENSG00000170145	protein_coding	11	111473115	111601577	0.999837	2.29529	1	0.701	1	1.15636e-70	0	BIOS_eQTL_geneLevel:GTEx_v7_Whole_Blood:GTEx_v7_Esophagus_Mucosa	+	No	NA	7.71842e-09	rs17565975
104	PPP2R1B	5519	ENSG00000137713	protein_coding	11	111597632	111637151	2.18829e-07	NA	0	0	1	1.15636e-70	0	BIOS_eQTL_geneLevel	+	No	NA	NA	rs17565975
104	CRYAB	1410	ENSG00000109846	protein_coding	11	111779289	111794446	0.00909092	NA	0	0	1	7.34321e-05	5.26136e-06	GTEx_v7_Cells_Transformed_fibroblasts	+	No	NA	NA	rs17565975
104	C11orf52	91894	ENSG00000149300	protein_coding	11	111788756	111797596	0.0237244	0.108233	0	0	1	8.26521e-06	2.85305e-06	GTEx_v7_Artery_Tibial:GTEx_v7_Skin_Not_Sun_Exposed_Suprapubic	-	No	NA	NA	rs17565975
104	DLAT	1737	ENSG00000150768	protein_coding	11	111895538	111935114	6.67603e-06	-0.58557	0	0	1	2.55581e-05	4.9948e-11	GTEx_v7_Skin_Sun_Exposed_Lower_leg	-	No	NA	NA	rs17565975
105	H2AFX	3014	ENSG00000188486	protein_coding	11	118964564	118966177	0.620411	NA	0	0	0	NA	NA	NA	NA	Yes	IMR90	3.48745e-06	rs10892807
105	DPAGT1	1798	ENSG00000172269	protein_coding	11	118967213	118979041	0.000187518	NA	0	0	0	NA	NA	NA	NA	Yes	IMR90	3.48745e-06	rs10892807
105	C2CD2L	9854	ENSG00000172375	protein_coding	11	118972908	118989252	0.998152	0.264758	0	0	0	NA	NA	NA	NA	Yes	IMR90	3.48745e-06	rs10892807
105	HINFP	25988	ENSG00000172273	protein_coding	11	118992297	119006752	0.979629	0.290101	0	0	0	NA	NA	NA	NA	Yes	IMR90	3.48745e-06	rs10892807
105	RNF26	79102	ENSG00000173456	protein_coding	11	119205237	119208023	0.677951	-0.332243	0	0	0	NA	NA	NA	NA	Yes	IMR90	3.48745e-06	rs10892807
105	ARHGEF12	23365	ENSG00000196914	protein_coding	11	120207787	120360645	0.999999	-1.1332	0	0	0	NA	NA	NA	NA	Yes	IMR90:Mesenchymal_Stem_Cell	3.48745e-06	rs10892807
105	GRIK4	2900	ENSG00000149403	protein_coding	11	120382468	120859613	0.630846	-0.669017	0	0	0	NA	NA	NA	NA	Yes	IMR90:Mesenchymal_Stem_Cell	3.48745e-06	rs10892807
105	AP002348.1	NA	ENSG00000204306	protein_coding	11	120382511	120385732	NA	NA	0	0	0	NA	NA	NA	NA	Yes	IMR90:Mesenchymal_Stem_Cell	3.48745e-06	rs10892807
105	SC5D	6309	ENSG00000109929	protein_coding	11	121163162	121179403	0.103133	-1.11725	0	0	0	NA	NA	NA	NA	Yes	hESC:Hippocampus:IMR90:Left_Ventricle:Liver:Mesenchymal_Stem_Cell:Mesendoderm:Trophoblast-like_Cell	3.48745e-06	rs10892807
105	SORL1	6653	ENSG00000137642	protein_coding	11	121322912	121504402	0.0174141	-0.445133	0	0	0	NA	NA	NA	NA	Yes	IMR90:Mesenchymal_Stem_Cell:Mesendoderm	3.48745e-06	rs10892807
105	BLID	414899	ENSG00000259571	protein_coding	11	121986062	121986923	0.590166	-0.256479	9	17.78	0	NA	NA	NA	NA	No	NA	3.48745e-06	rs10892807
105	TMEM218	219854	ENSG00000150433	protein_coding	11	124966398	124981659	0.00149019	1.02767	0	0	0	NA	NA	NA	NA	Yes	Mesenchymal_Stem_Cell	5.57674e-06	rs10892807
107	DDX47	51202	ENSG00000213782	protein_coding	12	12966250	12982915	1.14178e-08	-0.154251	0	0	0	NA	NA	NA	NA	Yes	Mesenchymal_Stem_Cell	9.6571e-13	rs35309068
107	HEBP1	50865	ENSG00000013583	protein_coding	12	13127798	13153207	8.07252e-05	NA	0	0	0	NA	NA	NA	NA	Yes	IMR90:Mesenchymal_Stem_Cell:Trophoblast-like_Cell	9.6571e-13	rs35309068
107	KIAA1467	57613	ENSG00000084444	protein_coding	12	13197218	13295455	0.221017	-1.5558	0	0	0	NA	NA	NA	NA	Yes	IMR90:Mesendoderm	7.10444e-13	rs35309068
107	ATF7IP	55729	ENSG00000171681	protein_coding	12	14518610	14651697	0.999741	-0.642882	112	25.7	112	6.02694e-08	5.07872e-05	BIOS_eQTL_geneLevel:GTEx_v7_Breast_Mammary_Tissue:GTEx_v7_Skin_Sun_Exposed_Lower_leg	+	Yes	Aorta:GM12878:hESC:IMR90:Left_Ventricle:Liver:Mesenchymal_Stem_Cell:Mesendoderm:Trophoblast-like_Cell	6.24024e-14	rs35309068
107	PLBD1	79887	ENSG00000121316	protein_coding	12	14656595	14721283	9.67351e-13	-0.397771	9	25.7	9	3.28432e-05	0.019907	BIOS_eQTL_geneLevel	+	Yes	GM12878:hESC:Left_Ventricle:Liver:Mesenchymal_Stem_Cell:Mesendoderm:Trophoblast-like_Cell	7.10444e-13	rs35309068
107	GUCY2C	2984	ENSG00000070019	protein_coding	12	14765576	14849519	1.77521e-18	-0.297425	0	0	0	NA	NA	NA	NA	Yes	Mesenchymal_Stem_Cell	9.6571e-13	rs35309068
107	SMCO3	440087	ENSG00000179256	protein_coding	12	14957584	14967116	0.205395	-0.370862	0	0	0	NA	NA	NA	NA	Yes	Left_Ventricle:Mesenchymal_Stem_Cell	9.6571e-13	rs35309068
107	ARHGDIB	397	ENSG00000111348	protein_coding	12	15094951	15114662	0.000280474	-0.166631	0	0	0	NA	NA	NA	NA	Yes	GM12878:IMR90:Left_Ventricle:Mesenchymal_Stem_Cell:Mesendoderm:Trophoblast-like_Cell	7.10444e-13	rs35309068
107	RERG	85004	ENSG00000134533	protein_coding	12	15260717	15501609	0.00116496	-0.354073	0	0	0	NA	NA	NA	NA	Yes	Mesenchymal_Stem_Cell	9.6571e-13	rs35309068
107	DERA	51071	ENSG00000023697	protein_coding	12	16064106	16190220	0.0340765	-0.518559	0	0	0	NA	NA	NA	NA	Yes	IMR90:Left_Ventricle:Mesenchymal_Stem_Cell	7.10444e-13	rs35309068
107:108	MGST1	4257	ENSG00000008394	protein_coding	12	16500076	16762193	0.0140289	0.239604	11	16.75	0	NA	NA	NA	NA	Yes	IMR90:Mesenchymal_Stem_Cell	9.6571e-13	rs2160514;rs35309068
108	LMO3	55885	ENSG00000048540	protein_coding	12	16701307	16763528	0.434209	-0.442639	11	16.75	6	9.00101e-06	3.39121e-07	GTEx_v7_Nerve_Tibial	-	No	NA	6.1448e-09	rs2160514
89	PYROXD1	79912	ENSG00000121350	protein_coding	12	21590549	21623300	3.50579e-07	2.29664	0	0	151	2.23161e-06	0.00251414	HIPP	NA	No	NA	NA	rs1057687
109	PFDN5	5204	ENSG00000123349	protein_coding	12	53689075	53693234	0.0433856	-0.161849	0	0	0	NA	NA	NA	NA	Yes	Left_Ventricle	6.77904e-10	rs10876864:rs798829
109	C12orf10	60314	ENSG00000139637	protein_coding	12	53693470	53700961	2.43605e-06	-0.0477084	0	0	0	NA	NA	NA	NA	Yes	Left_Ventricle	6.77904e-10	rs10876864:rs798829
109	AAAS	8086	ENSG00000094914	protein_coding	12	53701240	53718648	4.54287e-10	-0.354865	0	0	0	NA	NA	NA	NA	Yes	Left_Ventricle	6.77904e-10	rs10876864:rs798829
109	CBX5	23468	ENSG00000094916	protein_coding	12	54624724	54673886	0.835001	-5.09556	0	0	0	NA	NA	NA	NA	Yes	GM12878	6.77904e-10	rs10876864:rs798829
109	HNRNPA1	3178	ENSG00000135486	protein_coding	12	54673977	54680872	0.966614	-0.761986	0	0	0	NA	NA	NA	NA	Yes	GM12878	6.77904e-10	rs10876864:rs798829
109	ITGA5	3678	ENSG00000161638	protein_coding	12	54789045	54813244	0.999798	-0.832049	0	0	0	NA	NA	NA	NA	Yes	Mesendoderm	6.77904e-10	rs10876864:rs798829
109	GTSF1	121355	ENSG00000170627	protein_coding	12	54849734	54867386	0.513379	0.307996	0	0	0	NA	NA	NA	NA	Yes	GM12878:Mesendoderm	2.70363e-10	rs10876864:rs798829
109	ITGA7	3679	ENSG00000135424	protein_coding	12	56078352	56109827	1.8098e-09	NA	0	0	0	NA	NA	NA	NA	Yes	GM12878:Left_Ventricle:Spleen:Trophoblast-like_Cell	2.70363e-10	rs10876864:rs798829
109	RP11-644F5.10	NA	ENSG00000258311	protein_coding	12	56109820	56118487	NA	NA	0	0	0	NA	NA	NA	NA	Yes	GM12878:Left_Ventricle:Spleen:Trophoblast-like_Cell	2.70363e-10	rs10876864:rs798829
109	BLOC1S1	2647	ENSG00000135441	protein_coding	12	56109820	56113871	0.205802	-0.0622604	0	0	0	NA	NA	NA	NA	Yes	GM12878:Left_Ventricle:Spleen:Trophoblast-like_Cell	2.70363e-10	rs10876864:rs798829
109	GDF11	10220	ENSG00000135414	protein_coding	12	56137064	56150911	0.963838	-1.57493	0	0	13	1.50293e-07	8.81591e-05	BIOS_eQTL_geneLevel	-	No	NA	NA	rs10876864
109	SARNP	84324	ENSG00000205323	protein_coding	12	56146247	56211540	0.989074	-0.001777	0	0	0	NA	NA	NA	NA	Yes	GM12878:IMR90:Mesenchymal_Stem_Cell	2.70363e-10	rs10876864:rs798829
109	ORMDL2	29095	ENSG00000123353	protein_coding	12	56211703	56215663	0.150869	-0.697726	0	0	0	NA	NA	NA	NA	Yes	GM12878:IMR90:Mesenchymal_Stem_Cell	2.70363e-10	rs10876864:rs798829
109	DNAJC14	85406	ENSG00000135392	protein_coding	12	56214744	56224608	0.999708	-0.653037	0	0	0	NA	NA	NA	NA	Yes	GM12878:IMR90:Mesenchymal_Stem_Cell	2.70363e-10	rs10876864:rs798829
109	MMP19	4327	ENSG00000123342	protein_coding	12	56229217	56236750	1.45384e-13	-0.378623	0	0	0	NA	NA	NA	NA	Yes	GM12878:IMR90:Mesenchymal_Stem_Cell	2.70363e-10	rs10876864:rs798829
109	WIBG	84305	ENSG00000170473	protein_coding	12	56295197	56326402	0.862136	-0.771936	0	0	0	NA	NA	NA	NA	Yes	GM12878:IMR90:Mesenchymal_Stem_Cell	2.70363e-10	rs10876864:rs798829
109	DGKA	1606	ENSG00000065357	protein_coding	12	56321103	56347811	0.999251	-0.389903	0	0	0	NA	NA	NA	NA	Yes	GM12878:IMR90:Mesenchymal_Stem_Cell	2.70363e-10	rs10876864:rs798829
109	PMEL	6490	ENSG00000185664	protein_coding	12	56347889	56367101	1.12363e-07	0.0288627	8	8.487	1	2.16793e-05	6.02806e-24	GTEx_v7_Adipose_Subcutaneous	+	Yes	GM12878:hESC:IMR90:Liver:Mesenchymal_Stem_Cell:Mesendoderm:Trophoblast-like_Cell	2.70363e-10	rs10876864;rs10876864:rs798829
109	CDK2	1017	ENSG00000123374	protein_coding	12	56360553	56366568	0.958299	0.0341742	8	8.487	0	NA	NA	NA	NA	Yes	GM12878:hESC:IMR90:Liver:Mesenchymal_Stem_Cell:Mesendoderm:Trophoblast-like_Cell	2.70363e-10	rs10876864;rs10876864:rs798829
109	RAB5B	5869	ENSG00000111540	protein_coding	12	56367697	56388490	0.215699	-0.941662	22	21.1	53	2.67648e-56	1.33206e-47	GTEx_v7_Muscle_Skeletal	-	Yes	GM12878:hESC:IMR90:Liver:Mesenchymal_Stem_Cell:Mesendoderm:Trophoblast-like_Cell	2.70363e-10	rs10876864;rs798829;rs10876864:rs798829
109	SUOX	6821	ENSG00000139531	protein_coding	12	56390964	56400425	0.00208477	0.565694	13	21.1	58	1.86371e-119	0	xQTLServer_eQTLs:BIOS_eQTL_geneLevel:GTEx_v7_Adipose_Subcutaneous:GTEx_v7_Adipose_Visceral_Omentum:GTEx_v7_Adrenal_Gland:GTEx_v7_Whole_Blood:GTEx_v7_Artery_Aorta:GTEx_v7_Artery_Tibial:GTEx_v7_Brain_Amygdala:GTEx_v7_Brain_Anterior_cingulate_cortex_BA24:GTEx_v7_Brain_Caudate_basal_ganglia:GTEx_v7_Brain_Cerebellar_Hemisphere:GTEx_v7_Brain_Cerebellum:GTEx_v7_Brain_Cortex:GTEx_v7_Brain_Hippocampus:GTE…	-	Yes	GM12878:hESC:IMR90:Liver:Mesenchymal_Stem_Cell:Mesendoderm:Trophoblast-like_Cell	8.33741e-14	rs10876864;rs798829;rs10876864:rs798829
109	IKZF4	64375	ENSG00000123411	protein_coding	12	56401443	56432219	0.953608	-1.66787	13	9.938	52	3.65571e-11	0	BIOS_eQTL_geneLevel:GTEx_v7_Adipose_Subcutaneous:GTEx_v7_Cells_EBV-transformed_lymphocytes:GTEx_v7_Esophagus_Mucosa:GTEx_v7_Pancreas:GTEx_v7_Skin_Not_Sun_Exposed_Suprapubic:GTEx_v7_Stomach	-	Yes	GM12878:hESC:IMR90:Left_Ventricle:Liver:Mesenchymal_Stem_Cell:Mesendoderm:Trophoblast-like_Cell	8.33741e-14	rs10876864;rs798829;rs10876864:rs798829
109	RPS26	6231	ENSG00000197728	protein_coding	12	56435637	56438116	0.753343	-0.144336	9	8.503	58	-9	0	BIOS_eQTL_geneLevel:CMC_SVA_cis:CMC_NoSVA_cis:GTEx_v7_Adipose_Subcutaneous:GTEx_v7_Adipose_Visceral_Omentum:GTEx_v7_Adrenal_Gland:GTEx_v7_Cells_EBV-transformed_lymphocytes:GTEx_v7_Whole_Blood:GTEx_v7_Artery_Aorta:GTEx_v7_Artery_Coronary:GTEx_v7_Artery_Tibial:GTEx_v7_Brain_Amygdala:GTEx_v7_Brain_Anterior_cingulate_cortex_BA24:GTEx_v7_Brain_Caudate_basal_ganglia:GTEx_v7_Brain_Cerebellar_Hemisphere:…	+	Yes	GM12878:hESC:IMR90:Left_Ventricle:Liver:Mesenchymal_Stem_Cell:Mesendoderm:Trophoblast-like_Cell	3.30644e-10	rs10876864;rs798829;rs10876864:rs798829
109	ERBB3	2065	ENSG00000065361	protein_coding	12	56473641	56497289	4.35825e-06	-0.325931	23	11.23	54	-9	0	BIOS_eQTL_geneLevel:CMC_SVA_cis	-	Yes	GM12878:IMR90:Liver:Mesenchymal_Stem_Cell:Trophoblast-like_Cell	5.24391e-10	rs10876864;rs798829;rs10876864:rs798829
109	RP11-603J24.9	NA	ENSG00000257411	protein_coding	12	56495115	56503073	NA	NA	8	11.23	51	4.86495e-10	0	BIOS_eQTL_geneLevel	-	No	NA	3.14849e-08	rs798829;rs10876864
109	PA2G4	5036	ENSG00000170515	protein_coding	12	56498103	56507691	0.998001	-0.439062	6	11.23	0	NA	NA	NA	NA	Yes	GM12878:hESC:IMR90:Left_Ventricle:Liver:Mesenchymal_Stem_Cell:Mesendoderm:Trophoblast-like_Cell	2.70363e-10	rs798829;rs10876864
109	RPL41	6171	ENSG00000229117	protein_coding	12	56510370	56511727	0.0415296	-0.78954	0	0	0	NA	NA	NA	NA	Yes	GM12878:hESC:IMR90:Left_Ventricle:Liver:Mesenchymal_Stem_Cell:Mesendoderm:Trophoblast-like_Cell	2.70363e-10	rs10876864
109	ZC3H10	84872	ENSG00000135482	protein_coding	12	56511943	56516278	0.79202	-0.739788	0	0	2	8.88018e-05	0.0303826	GTEx_v7_Skin_Sun_Exposed_Lower_leg	-	Yes	GM12878:hESC:IMR90:Left_Ventricle:Liver:Mesenchymal_Stem_Cell:Mesendoderm:Trophoblast-like_Cell	2.70363e-10	rs10876864
109	ESYT1	23344	ENSG00000139641	protein_coding	12	56512034	56538455	2.14072e-07	-0.5723	0	0	14	1.04841e-10	0	BIOS_eQTL_geneLevel	+	Yes	GM12878:hESC:IMR90:Left_Ventricle:Liver:Mesenchymal_Stem_Cell:Mesendoderm:Trophoblast-like_Cell	2.70363e-10	rs10876864
109	MYL6B	140465	ENSG00000196465	protein_coding	12	56546040	56553431	0.00373381	-0.586633	0	0	0	NA	NA	NA	NA	Yes	IMR90	6.77904e-10	rs10876864:rs798829
109	MYL6	4637	ENSG00000092841	protein_coding	12	56551945	56557280	0.256616	NA	0	0	13	3.79326e-06	0.00275682	BIOS_eQTL_geneLevel	+	Yes	IMR90	6.77904e-10	rs10876864;rs10876864:rs798829
109	SMARCC2	6601	ENSG00000139613	protein_coding	12	56556767	56583351	1	NA	0	0	13	3.79326e-06	0.00275682	BIOS_eQTL_geneLevel	+	Yes	Aorta:Bladder:GM12878:hESC:Hippocampus:IMR90:Left_Ventricle:Liver:Lung:Mesenchymal_Stem_Cell:Mesendoderm:Neural_Progenitor_Cell:Pancreas:Right_Ventricle:Spleen:Trophoblast-like_Cell	2.70363e-10	rs10876864;rs10876864:rs798829
109	RNF41	10193	ENSG00000181852	protein_coding	12	56598285	56615717	0.856084	-0.464628	0	0	0	NA	NA	NA	NA	Yes	GM12878:hESC:IMR90:Liver:Mesenchymal_Stem_Cell	6.77904e-10	rs10876864:rs798829
109	NABP2	79035	ENSG00000139579	protein_coding	12	56615799	56623638	0.956805	-0.200652	0	0	0	NA	NA	NA	NA	Yes	GM12878:hESC:IMR90:Liver:Mesenchymal_Stem_Cell	6.77904e-10	rs10876864:rs798829
109	SLC39A5	283375	ENSG00000139540	protein_coding	12	56623833	56631630	1.20741e-07	-0.208716	0	0	0	NA	NA	NA	NA	Yes	GM12878:hESC:IMR90:Liver:Mesenchymal_Stem_Cell	6.77904e-10	rs10876864:rs798829
109	ANKRD52	283373	ENSG00000139645	protein_coding	12	56631591	56652175	0.999988	-2.46615	0	0	0	NA	NA	NA	NA	Yes	Spleen	6.77904e-10	rs10876864:rs798829
109	COQ10A	93058	ENSG00000135469	protein_coding	12	56660642	56664750	0.121096	0.0555689	0	0	0	NA	NA	NA	NA	Yes	Spleen	6.77904e-10	rs10876864:rs798829
109	CS	1431	ENSG00000062485	protein_coding	12	56665483	56694176	0.999828	-0.625058	0	0	0	NA	NA	NA	NA	Yes	Aorta:GM12878:hESC:IMR90:Left_Ventricle:Liver:Mesenchymal_Stem_Cell:Mesendoderm:Spleen:Trophoblast-like_Cell	6.77904e-10	rs10876864:rs798829
109	RP11-977G19.10	NA	ENSG00000144785	protein_coding	12	56679700	56709843	NA	NA	0	0	6	2.50159e-06	0.00191161	BIOS_eQTL_geneLevel	-	Yes	Aorta:GM12878:hESC:IMR90:Left_Ventricle:Liver:Mesenchymal_Stem_Cell:Mesendoderm:Spleen:Trophoblast-like_Cell	6.77904e-10	rs10876864;rs10876864:rs798829
109	CNPY2	10330	ENSG00000257727	protein_coding	12	56703626	56710120	0.0300953	-1.02131	0	0	6	2.50159e-06	0.00191161	BIOS_eQTL_geneLevel	-	Yes	Aorta:GM12878:hESC:IMR90:Left_Ventricle:Liver:Mesenchymal_Stem_Cell:Mesendoderm:Spleen:Trophoblast-like_Cell	6.77904e-10	rs10876864;rs10876864:rs798829
109	PAN2	9924	ENSG00000135473	protein_coding	12	56710007	56727837	0.946675	-1.29777	0	0	0	NA	NA	NA	NA	Yes	Aorta:GM12878:hESC:IMR90:Liver:Mesenchymal_Stem_Cell:Trophoblast-like_Cell	6.77904e-10	rs10876864:rs798829
109	IL23A	51561	ENSG00000110944	protein_coding	12	56732663	56734193	0.842438	-0.40264	0	0	0	NA	NA	NA	NA	Yes	Aorta:GM12878:hESC:IMR90:Liver:Mesenchymal_Stem_Cell:Trophoblast-like_Cell	6.77904e-10	rs10876864:rs798829
109	STAT2	6773	ENSG00000170581	protein_coding	12	56735381	56753939	0.0410947	-0.318375	0	0	3	3.18745e-05	3.04691e-11	GTEx_v7_Nerve_Tibial	+	Yes	Aorta:GM12878:hESC:IMR90:Liver:Mesenchymal_Stem_Cell:Trophoblast-like_Cell	6.77904e-10	rs10876864;rs10876864:rs798829
109	APOF	319	ENSG00000175336	protein_coding	12	56754353	56756607	0.019338	-0.504111	0	0	0	NA	NA	NA	NA	Yes	Aorta:GM12878:hESC:IMR90:Liver:Mesenchymal_Stem_Cell:Trophoblast-like_Cell	6.77904e-10	rs10876864:rs798829
109	TIMELESS	8914	ENSG00000111602	protein_coding	12	56810903	56843187	1.03547e-25	-0.382076	0	0	0	NA	NA	NA	NA	Yes	GM12878:Left_Ventricle:Liver	6.77904e-10	rs10876864:rs798829
109	MIP	4284	ENSG00000135517	protein_coding	12	56843286	56862950	0.677915	0.124646	0	0	0	NA	NA	NA	NA	Yes	GM12878:Left_Ventricle:Liver	6.77904e-10	rs10876864:rs798829
109	SPRYD4	283377	ENSG00000176422	protein_coding	12	56862301	56864763	0.000589212	-0.887332	0	0	4	1.91989e-05	0.0183926	GTEx_v7_Thyroid	+	Yes	GM12878:Left_Ventricle:Liver	6.77904e-10	rs798829;rs10876864:rs798829
109	GLS2	27165	ENSG00000135423	protein_coding	12	56864736	56882198	0.000987122	-0.487383	0	0	0	NA	NA	NA	NA	Yes	GM12878:Liver	6.77904e-10	rs10876864:rs798829
109	RBMS2	5939	ENSG00000076067	protein_coding	12	56915713	56984745	0.0029148	0.334872	0	0	0	NA	NA	NA	NA	Yes	GM12878:Liver	6.77904e-10	rs10876864:rs798829
109	BAZ2A	11176	ENSG00000076108	protein_coding	12	56989380	57030600	1	-0.20158	0	0	0	NA	NA	NA	NA	Yes	GM12878:hESC:Hippocampus:Left_Ventricle:Liver:Mesenchymal_Stem_Cell:Spleen:Trophoblast-like_Cell	3.5664e-10	rs10876864:rs798829
109	ATP5B	506	ENSG00000110955	protein_coding	12	57031959	57039798	0.991635	-0.350123	0	0	0	NA	NA	NA	NA	Yes	GM12878:hESC:Hippocampus:Left_Ventricle:Liver:Mesenchymal_Stem_Cell:Spleen:Trophoblast-like_Cell	3.5664e-10	rs10876864:rs798829
110	CCDC59	29080	ENSG00000133773	protein_coding	12	82617460	82752584	0.000680495	-0.537498	0	0	0	NA	NA	NA	NA	Yes	Mesendoderm	3.10392e-08	rs3112090
110	METTL25	84190	ENSG00000127720	protein_coding	12	82752276	82873015	1.64825e-07	-0.128338	0	0	0	NA	NA	NA	NA	Yes	Mesendoderm	3.10392e-08	rs3112090
110	TMTC2	160335	ENSG00000179104	protein_coding	12	83080659	83528649	0.863101	-0.256555	0	0	22	-9	0.049	CMC_SVA_cis	-	Yes	Aorta:hESC:IMR90:Left_Ventricle:Liver:Mesenchymal_Stem_Cell:Mesendoderm:Neural_Progenitor_Cell	3.10392e-08	rs3112090;rs324769;rs3112090:rs324769
110	SLC6A15	55117	ENSG00000072041	protein_coding	12	85253492	85307394	0.0022626	-1.10736	0	0	0	NA	NA	NA	NA	Yes	hESC:Mesenchymal_Stem_Cell:Mesendoderm:Trophoblast-like_Cell	3.10392e-08	rs3112090:rs324769
110	TSPAN19	144448	ENSG00000231738	protein_coding	12	85408094	85430055	2.63765e-09	-0.165284	0	0	0	NA	NA	NA	NA	Yes	Mesenchymal_Stem_Cell:Mesendoderm:Trophoblast-like_Cell	3.10392e-08	rs3112090
110	LRRIQ1	84125	ENSG00000133640	protein_coding	12	85430092	85657002	6.84987e-19	-0.322675	0	0	0	NA	NA	NA	NA	Yes	Mesenchymal_Stem_Cell:Mesendoderm:Trophoblast-like_Cell	3.10392e-08	rs3112090
112	RSRC2	65117	ENSG00000111011	protein_coding	12	122989190	123011547	0.992877	0.0151201	0	0	0	NA	NA	NA	NA	Yes	GM12878:hESC:IMR90:Left_Ventricle:Mesenchymal_Stem_Cell:Mesendoderm	2.27383e-13	rs4148863:rs7306755
112	KNTC1	9735	ENSG00000184445	protein_coding	12	123011793	123110943	4.77718e-32	-0.251481	0	0	0	NA	NA	NA	NA	Yes	GM12878:hESC:IMR90:Left_Ventricle:Mesenchymal_Stem_Cell:Mesendoderm	2.27383e-13	rs4148863:rs7306755
112	HCAR1	27198	ENSG00000196917	protein_coding	12	123104824	123215390	0.140999	-0.89126	0	0	0	NA	NA	NA	NA	Yes	Mesenchymal_Stem_Cell	1.24529e-12	rs7306755;rs4148863:rs4148863
112	HCAR3	8843	ENSG00000255398	protein_coding	12	123199303	123201439	6.93118e-06	2.82613	0	0	1	9.47857e-11	5.32159e-65	GTEx_v7_Esophagus_Mucosa:GTEx_v7_Skin_Not_Sun_Exposed_Suprapubic:GTEx_v7_Skin_Sun_Exposed_Lower_leg	-	Yes	Mesenchymal_Stem_Cell	1.24529e-12	rs7306755;rs4148863:rs4148863
112	DENR	8562	ENSG00000139726	protein_coding	12	123237321	123255611	0.846253	-0.665629	0	0	0	NA	NA	NA	NA	Yes	Mesenchymal_Stem_Cell	1.24529e-12	rs7306755;rs4148863:rs4148863
112	CCDC62	84660	ENSG00000130783	protein_coding	12	123258874	123312075	1.43535e-12	-0.176641	0	0	0	NA	NA	NA	NA	Yes	GM12878:hESC:IMR90:Left_Ventricle:Liver:Mesenchymal_Stem_Cell:Mesendoderm:Trophoblast-like_Cell	2.27383e-13	rs4148863:rs7306755
112	HIP1R	9026	ENSG00000130787	protein_coding	12	123319000	123347507	1.44297e-06	-0.568881	0	0	0	NA	NA	NA	NA	Yes	IMR90:Mesenchymal_Stem_Cell	1.17581e-12	rs7306755;rs4148863:rs4148863
112	VPS37B	79720	ENSG00000139722	protein_coding	12	123349882	123380991	0.67681	-1.60126	0	0	1	3.41598e-05	0.0205989	BIOS_eQTL_geneLevel	+	Yes	IMR90:Mesenchymal_Stem_Cell	2.27383e-13	rs4148863;rs7306755;rs4148863:rs4148863:rs7306755
112	ABCB9	23457	ENSG00000150967	protein_coding	12	123405498	123466196	0.00290111	NA	14	15.76	366	1.41719e-137	0	BIOS_eQTL_geneLevel:GTEx_v7_Whole_Blood:GTEx_v7_Artery_Aorta:GTEx_v7_Artery_Tibial:GTEx_v7_Brain_Cortex:GTEx_v7_Colon_Sigmoid:GTEx_v7_Colon_Transverse:GTEx_v7_Esophagus_Mucosa:GTEx_v7_Esophagus_Muscularis:GTEx_v7_Heart_Atrial_Appendage:GTEx_v7_Heart_Left_Ventricle:GTEx_v7_Liver:GTEx_v7_Lung:GTEx_v7_Muscle_Skeletal:GTEx_v7_Nerve_Tibial:GTEx_v7_Pancreas:GTEx_v7_Cells_Transformed_fibroblasts:GTEx_v7…	+	Yes	GM12878:hESC:IMR90:Mesenchymal_Stem_Cell:Mesendoderm:Spleen:Trophoblast-like_Cell	2.27383e-13	rs4148863;rs7306755;rs7306755:rs4148863:rs7306755
112	OGFOD2	79676	ENSG00000111325	protein_coding	12	123459127	123464590	3.80506e-07	-0.495076	13	15.76	382	-9	0	xQTLServer_eQTLs:BIOS_eQTL_geneLevel:CMC_SVA_cis:CMC_NoSVA_cis:GTEx_v7_Cells_EBV-transformed_lymphocytes:GTEx_v7_Esophagus_Mucosa:GTEx_v7_Pancreas:GTEx_v7_Cells_Transformed_fibroblasts	-	Yes	GM12878:hESC:IMR90:Mesenchymal_Stem_Cell:Mesendoderm:Spleen:Trophoblast-like_Cell	2.27383e-13	rs7306755;rs4148863;rs7306755:rs4148863:rs7306755
112	ARL6IP4	51329	ENSG00000182196	protein_coding	12	123464607	123467456	0.0112342	-0.527874	12	15.76	364	1.85608e-51	0	BIOS_eQTL_geneLevel:GTEx_v7_Adipose_Visceral_Omentum:GTEx_v7_Adrenal_Gland:GTEx_v7_Whole_Blood:GTEx_v7_Colon_Transverse:GTEx_v7_Esophagus_Mucosa:GTEx_v7_Heart_Atrial_Appendage:GTEx_v7_Lung:GTEx_v7_Pancreas:GTEx_v7_Cells_Transformed_fibroblasts:GTEx_v7_Stomach:GTEx_v7_Testis:GTEx_v7_Thyroid	-	Yes	GM12878:hESC:IMR90:Mesenchymal_Stem_Cell:Mesendoderm:Spleen:Trophoblast-like_Cell	2.27383e-13	rs4148863;rs7306755;rs7306755:rs4148863:rs7306755
112	PITPNM2	57605	ENSG00000090975	protein_coding	12	123468027	123634562	0.999994	-0.297419	100	18.28	370	1.04893e-23	0	BIOS_eQTL_geneLevel:GTEx_v7_Brain_Cerebellar_Hemisphere:GTEx_v7_Brain_Cerebellum:GTEx_v7_Esophagus_Mucosa:GTEx_v7_Thyroid	+	Yes	Adrenal:Aorta:Bladder:Dorsolateral_Prefrontal_Cortex:GM12878:hESC:IMR90:Left_Ventricle:Liver:Lung:Mesenchymal_Stem_Cell:Mesendoderm:Neural_Progenitor_Cell:Pancreas:Right_Ventricle:Spleen:Trophoblast-like_Cell	2.27383e-13	rs4148863;rs7306755;rs4148863:rs4148863:rs7306755
112	MPHOSPH9	10198	ENSG00000051825	protein_coding	12	123636867	123728561	0.000759987	-0.131484	209	19.15	376	-9	0	BIOS_eQTL_geneLevel:CMC_SVA_cis:GTEx_v7_Adipose_Visceral_Omentum:GTEx_v7_Whole_Blood:GTEx_v7_Artery_Tibial:GTEx_v7_Brain_Caudate_basal_ganglia:GTEx_v7_Esophagus_Gastroesophageal_Junction:GTEx_v7_Esophagus_Muscularis:GTEx_v7_Heart_Atrial_Appendage:GTEx_v7_Heart_Left_Ventricle:GTEx_v7_Muscle_Skeletal:GTEx_v7_Nerve_Tibial:GTEx_v7_Cells_Transformed_fibroblasts:GTEx_v7_Skin_Not_Sun_Exposed_Suprapubic:…	+	No	NA	1.8126e-13	rs7306755;rs4148863
112	C12orf65	91574	ENSG00000130921	protein_coding	12	123717463	123742506	0.172329	0.226571	91	19.15	373	2.17302e-13	5.16568e-09	xQTLServer_eQTLs:BIOS_eQTL_geneLevel:GTEx_v7_Adipose_Subcutaneous:GTEx_v7_Adipose_Visceral_Omentum:GTEx_v7_Artery_Aorta:GTEx_v7_Artery_Tibial:GTEx_v7_Breast_Mammary_Tissue:GTEx_v7_Colon_Sigmoid:GTEx_v7_Esophagus_Gastroesophageal_Junction:GTEx_v7_Esophagus_Mucosa:GTEx_v7_Esophagus_Muscularis:GTEx_v7_Nerve_Tibial:GTEx_v7_Cells_Transformed_fibroblasts:GTEx_v7_Skin_Not_Sun_Exposed_Suprapubic:GTEx_v7_…	-	Yes	Aorta:GM12878:hESC:IMR90:Left_Ventricle:Liver:Lung:Mesenchymal_Stem_Cell:Mesendoderm:Pancreas:Spleen:Trophoblast-like_Cell	1.8126e-13	rs7306755;rs4148863;rs4148863:rs4148863:rs7306755
112	CDK2AP1	8099	ENSG00000111328	protein_coding	12	123745528	123756881	0.742361	NA	38	12.22	370	-9	0	BIOS_eQTL_geneLevel:CMC_SVA_cis:GTEx_v7_Adipose_Subcutaneous:GTEx_v7_Adipose_Visceral_Omentum:GTEx_v7_Whole_Blood:GTEx_v7_Artery_Aorta:GTEx_v7_Artery_Tibial:GTEx_v7_Breast_Mammary_Tissue:GTEx_v7_Colon_Sigmoid:GTEx_v7_Colon_Transverse:GTEx_v7_Esophagus_Gastroesophageal_Junction:GTEx_v7_Esophagus_Mucosa:GTEx_v7_Esophagus_Muscularis:GTEx_v7_Heart_Left_Ventricle:GTEx_v7_Liver:GTEx_v7_Lung:GTEx_v7_Ner…	-	Yes	Aorta:GM12878:hESC:IMR90:Left_Ventricle:Liver:Mesenchymal_Stem_Cell:Mesendoderm:Spleen:Trophoblast-like_Cell	2.27383e-13	rs7306755;rs4148863;rs4148863:rs4148863:rs7306755
112	SBNO1	55206	ENSG00000139697	protein_coding	12	123773656	123849390	1	-1.46751	61	22.2	112	1.8541e-07	0.000120647	BIOS_eQTL_geneLevel:GTEx_v7_Lung	+	No	NA	9.04226e-14	rs7306755;rs4148863
112	SETD8	387893	ENSG00000183955	protein_coding	12	123868320	123893905	0.945359	0.950256	38	15.38	380	-9	0	xQTLServer_eQTLs:BIOS_eQTL_geneLevel:CMC_SVA_cis:GTEx_v7_Whole_Blood:GTEx_v7_Artery_Tibial:GTEx_v7_Brain_Caudate_basal_ganglia:GTEx_v7_Brain_Cerebellum:GTEx_v7_Esophagus_Mucosa:GTEx_v7_Esophagus_Muscularis:GTEx_v7_Muscle_Skeletal:GTEx_v7_Nerve_Tibial:GTEx_v7_Pancreas:GTEx_v7_Cells_Transformed_fibroblasts:GTEx_v7_Thyroid	+	No	NA	1.08565e-12	rs4148863;rs7306755
112	RILPL2	196383	ENSG00000150977	protein_coding	12	123899936	123921264	0.0608722	-0.185559	24	15.38	155	7.61627e-07	1.06945e-10	BIOS_eQTL_geneLevel:GTEx_v7_Cells_Transformed_fibroblasts	+	Yes	GM12878:IMR90:Mesenchymal_Stem_Cell	1.98873e-12	rs7306755;rs4148863;rs4148863:rs4148863:rs7306755
112	SNRNP35	11066	ENSG00000184209	protein_coding	12	123942188	123957701	2.28333e-07	-0.463368	0	0	19	2.88194e-05	0.0176885	BIOS_eQTL_geneLevel	+	Yes	GM12878:IMR90:Mesenchymal_Stem_Cell	3.05522e-12	rs7306755;rs4148863;rs4148863:rs4148863:rs7306755
112	RILPL1	353116	ENSG00000188026	protein_coding	12	123955925	124018265	0.0660196	-0.388983	0	0	19	2.88194e-05	0.0176885	BIOS_eQTL_geneLevel	+	No	NA	NA	rs7306755;rs4148863
112	TMED2	10959	ENSG00000086598	protein_coding	12	124069078	124083116	0.79768	0.132646	0	0	0	NA	NA	NA	NA	Yes	IMR90:Mesenchymal_Stem_Cell	9.1624e-06	rs4148863
112	DDX55	57696	ENSG00000111364	protein_coding	12	124086624	124105488	6.00816e-06	1.21512	0	0	0	NA	NA	NA	NA	Yes	Aorta:GM12878:hESC:IMR90:Left_Ventricle:Liver:Mesenchymal_Stem_Cell:Mesendoderm:Spleen:Trophoblast-like_Cell	2.27383e-13	rs4148863:rs7306755
112	EIF2B1	1967	ENSG00000111361	protein_coding	12	124104953	124118313	0.104796	1.41411	0	0	1	3.84504e-06	3.41423e-26	GTEx_v7_Muscle_Skeletal	+	Yes	Aorta:GM12878:hESC:IMR90:Left_Ventricle:Liver:Mesenchymal_Stem_Cell:Mesendoderm:Spleen:Trophoblast-like_Cell	2.27383e-13	rs7306755;rs4148863:rs7306755
112	GTF2H3	2967	ENSG00000111358	protein_coding	12	124118375	124147153	1.59171e-05	-0.673058	0	0	0	NA	NA	NA	NA	Yes	Aorta:GM12878:hESC:IMR90:Left_Ventricle:Liver:Mesenchymal_Stem_Cell:Mesendoderm:Spleen:Trophoblast-like_Cell	2.27383e-13	rs4148863:rs7306755
112	TCTN2	79867	ENSG00000168778	protein_coding	12	124155660	124192948	1.97172e-05	0.504613	0	0	0	NA	NA	NA	NA	Yes	GM12878:hESC:IMR90:Left_Ventricle:Mesenchymal_Stem_Cell:Mesendoderm:Trophoblast-like_Cell	2.27383e-13	rs7306755:rs4148863:rs7306755;rs4148863
112	CCDC92	80212	ENSG00000119242	protein_coding	12	124403207	124457378	0.36885	NA	0	0	0	NA	NA	NA	NA	Yes	hESC:Trophoblast-like_Cell	1.17581e-12	rs7306755:rs4148863:rs7306755;rs4148863
112	ZNF664	144348	ENSG00000179195	protein_coding	12	124456392	124499986	0.00162679	-0.308462	0	0	0	NA	NA	NA	NA	Yes	hESC:Trophoblast-like_Cell	1.17581e-12	rs7306755:rs4148863:rs7306755;rs4148863
112	FAM101A	144347	ENSG00000178882	protein_coding	12	124457788	124800570	0.212634	0.253239	0	0	0	NA	NA	NA	NA	Yes	hESC:Trophoblast-like_Cell	1.17581e-12	rs7306755:rs4148863:rs7306755;rs4148863
113	PCDH17	27253	ENSG00000118946	protein_coding	13	58205944	58303445	0.960498	-1.40944	38	19.42	307	4.67442e-17	2.36019e-12	GTEx_v7_Muscle_Skeletal:GTEx_v7_Cells_Transformed_fibroblasts	-	Yes	hESC:Left_Ventricle:Mesenchymal_Stem_Cell:Mesendoderm:Neural_Progenitor_Cell:Trophoblast-like_Cell	9.43174e-12	rs7325960;rs35207189;rs9527727;rs920990;rs7325960:rs35207189:rs7325960;rs9527727:rs920990
113	DIAPH3	81624	ENSG00000139734	protein_coding	13	60239717	60738121	1.22546e-12	-0.321545	0	0	0	NA	NA	NA	NA	Yes	Left_Ventricle	1.0069e-11	rs7325960:rs7325960;rs9527727
113	TDRD3	81550	ENSG00000083544	protein_coding	13	60970591	61148012	0.000211829	NA	0	0	0	NA	NA	NA	NA	Yes	hESC:Left_Ventricle:Mesenchymal_Stem_Cell:Mesendoderm:Trophoblast-like_Cell	1.0069e-11	rs35207189:rs7325960;rs9527727:rs7325960:rs920990;rs9527727
115	IPO5	3843	ENSG00000065150	protein_coding	13	98605912	98676551	0.999999	-0.567757	0	0	0	NA	NA	NA	NA	Yes	IMR90:Mesenchymal_Stem_Cell	2.00147e-16	rs9556958:rs12463:rs9556958;rs4772092:rs35368417
115	FARP1	10160	ENSG00000152767	protein_coding	13	98794816	99102027	0.0452631	-0.444416	25	8.196	112	2.8218e-244	0	BIOS_eQTL_geneLevel:GTEx_v7_Whole_Blood:GTEx_v7_Brain_Cerebellum:GTEx_v7_Thyroid	+	Yes	hESC:IMR90:Left_Ventricle:Liver:Mesenchymal_Stem_Cell:Mesendoderm:Pancreas:Trophoblast-like_Cell	5.77253e-17	rs12463;rs9556958;rs35368417;rs4772092;rs4772094;rs9556958:rs12463:rs9556958;rs4772092:rs35368417:rs12463;rs4772092:rs4772092:rs4772094
115	STK24	8428	ENSG00000102572	protein_coding	13	99102455	99230194	0.797998	0.417068	107	15.06	119	2.14089e-59	0	BIOS_eQTL_geneLevel:GTEx_v7_Adipose_Subcutaneous:GTEx_v7_Adipose_Visceral_Omentum:GTEx_v7_Whole_Blood:GTEx_v7_Artery_Tibial	+	Yes	GM12878:IMR90:Mesenchymal_Stem_Cell:Spleen	5.77253e-17	rs12463;rs35368417;rs9556958;rs4772092;rs4772094;rs9556958:rs12463:rs9556958;rs4772092:rs35368417:rs12463;rs4772092:rs4772092
115	SLC15A1	6564	ENSG00000088386	protein_coding	13	99336055	99404908	8.68961e-08	1.61304	0	0	0	NA	NA	NA	NA	Yes	hESC:IMR90:Mesenchymal_Stem_Cell:Mesendoderm	2.00147e-16	rs9556958:rs12463:rs9556958;rs4772092:rs35368417:rs12463;rs4772092:rs4772092
116	CHD8	57680	ENSG00000100888	protein_coding	14	21853353	21924285	1	-0.453367	0	0	0	NA	NA	NA	NA	Yes	IMR90	5.68467e-09	rs4982712
116	RAB2B	84932	ENSG00000129472	protein_coding	14	21927179	21945132	0.000147822	1.23715	0	0	0	NA	NA	NA	NA	Yes	IMR90	5.68467e-09	rs4982712
116	TOX4	9878	ENSG00000092203	protein_coding	14	21944756	21967319	0.811966	-0.694273	0	0	0	NA	NA	NA	NA	Yes	IMR90	5.68467e-09	rs4982712
116	DAD1	1603	ENSG00000129562	protein_coding	14	23033805	23058175	0.276497	0.946034	0	0	0	NA	NA	NA	NA	Yes	Aorta:GM12878:hESC:IMR90:Left_Ventricle:Liver:Mesenchymal_Stem_Cell:Mesendoderm:Neural_Progenitor_Cell:Spleen:Trophoblast-like_Cell	7.7883e-12	rs4982712
116	ABHD4	63874	ENSG00000100439	protein_coding	14	23067146	23081265	7.50616e-05	-0.540012	0	0	31	-9	0.049	CMC_SVA_cis	+	Yes	Aorta:GM12878:hESC:IMR90:Left_Ventricle:Liver:Mesenchymal_Stem_Cell:Mesendoderm:Neural_Progenitor_Cell:Spleen:Trophoblast-like_Cell	7.7883e-12	rs4982712
116	OXA1L	5018	ENSG00000155463	protein_coding	14	23235731	23241007	5.96039e-09	-0.116196	0	0	0	NA	NA	NA	NA	Yes	GM12878:Mesenchymal_Stem_Cell	7.7883e-12	rs4982712
116	LRP10	26020	ENSG00000197324	protein_coding	14	23340822	23350789	0.000211411	-1.78191	0	0	0	NA	NA	NA	NA	Yes	GM12878:IMR90:Mesenchymal_Stem_Cell	7.7883e-12	rs4982712
116	REM2	161253	ENSG00000139890	protein_coding	14	23352374	23356895	0.000502406	NA	0	0	90	3.47164e-22	0	BIOS_eQTL_geneLevel	-	No	NA	NA	rs4982712
116	RBM23	55147	ENSG00000100461	protein_coding	14	23369854	23388393	4.62938e-08	0.64717	46	14.89	100	-9	4.1053e-25	xQTLServer_eQTLs:BIOS_eQTL_geneLevel:CMC_SVA_cis:GTEx_v7_Adipose_Subcutaneous:GTEx_v7_Adipose_Visceral_Omentum:GTEx_v7_Adrenal_Gland:GTEx_v7_Artery_Aorta:GTEx_v7_Artery_Coronary:GTEx_v7_Artery_Tibial:GTEx_v7_Brain_Caudate_basal_ganglia:GTEx_v7_Brain_Cerebellar_Hemisphere:GTEx_v7_Brain_Cerebellum:GTEx_v7_Brain_Cortex:GTEx_v7_Brain_Hippocampus:GTEx_v7_Brain_Hypothalamus:GTEx_v7_Brain_Nucleus_accumb…	+	Yes	Aorta:GM12878:hESC:IMR90:Liver:Mesenchymal_Stem_Cell:Mesendoderm:Pancreas:Spleen:Trophoblast-like_Cell	7.18327e-12	rs4982712
116	PRMT5	10419	ENSG00000100462	protein_coding	14	23389720	23398794	0.994806	0.52396	54	22.6	96	1.11736e-89	0	BIOS_eQTL_geneLevel:GTEx_v7_Whole_Blood	+	Yes	Aorta:GM12878:hESC:IMR90:Left_Ventricle:Liver:Mesenchymal_Stem_Cell:Mesendoderm:Pancreas:Spleen:Trophoblast-like_Cell	3.36012e-13	rs4982712
116	HAUS4	54930	ENSG00000092036	protein_coding	14	23415437	23426370	0.0368099	-0.346789	35	13.87	103	-9	0	xQTLServer_eQTLs:BIOS_eQTL_geneLevel:CRBL:OCTX:WHMT:CMC_SVA_cis:CMC_NoSVA_cis:GTEx_v7_Adipose_Subcutaneous:GTEx_v7_Adipose_Visceral_Omentum:GTEx_v7_Adrenal_Gland:GTEx_v7_Cells_EBV-transformed_lymphocytes:GTEx_v7_Artery_Aorta:GTEx_v7_Artery_Coronary:GTEx_v7_Artery_Tibial:GTEx_v7_Brain_Amygdala:GTEx_v7_Brain_Anterior_cingulate_cortex_BA24:GTEx_v7_Brain_Caudate_basal_ganglia:GTEx_v7_Brain_Cerebellar…	-	Yes	GM12878:hESC:IMR90:Left_Ventricle:Liver:Mesenchymal_Stem_Cell:Mesendoderm:Trophoblast-like_Cell	7.7883e-12	rs4982712
116	RP11-298I3.5	NA	ENSG00000259132	protein_coding	14	23415479	23451467	NA	NA	53	15.98	90	3.82751e-29	0	BIOS_eQTL_geneLevel	-	Yes	Aorta:GM12878:hESC:IMR90:Left_Ventricle:Liver:Mesenchymal_Stem_Cell:Mesendoderm:Pancreas:Spleen:Trophoblast-like_Cell	7.7883e-12	rs4982712
116	AJUBA	84962	ENSG00000129474	protein_coding	14	23440383	23451851	0.8334	-0.909578	21	15.98	91	3.08793e-07	0.000227482	BIOS_eQTL_geneLevel:GTEx_v7_Nerve_Tibial	-	Yes	Aorta:GM12878:hESC:IMR90:Left_Ventricle:Liver:Mesenchymal_Stem_Cell:Mesendoderm:Pancreas:Spleen:Trophoblast-like_Cell	7.7883e-12	rs4982712
116	C14orf93	60686	ENSG00000100802	protein_coding	14	23456110	23479375	0.0321278	0.584703	10	13.1	0	NA	NA	NA	NA	Yes	Aorta:GM12878:hESC:IMR90:Left_Ventricle:Liver:Mesenchymal_Stem_Cell:Mesendoderm:Pancreas:Spleen:Trophoblast-like_Cell	7.7883e-12	rs4982712
116	PSMB5	5693	ENSG00000100804	protein_coding	14	23485752	23504439	0.758964	-0.163044	1	10.88	0	NA	NA	NA	NA	Yes	GM12878:hESC:IMR90:Mesenchymal_Stem_Cell:Mesendoderm:Spleen:Trophoblast-like_Cell	5.68467e-09	rs4982712
116	PSMB11	122706	ENSG00000222028	protein_coding	14	23511376	23513269	0.0171391	0.865546	0	0	91	9.35064e-40	0	BIOS_eQTL_geneLevel:GTEx_v7_Testis	-	Yes	GM12878:hESC:IMR90:Mesenchymal_Stem_Cell:Mesendoderm:Spleen:Trophoblast-like_Cell	5.68467e-09	rs4982712
116	CDH24	64403	ENSG00000139880	protein_coding	14	23516271	23526747	6.70387e-05	NA	0	0	70	1.59938e-06	0.00132443	BIOS_eQTL_geneLevel	-	Yes	Aorta:GM12878:hESC:IMR90:Left_Ventricle:Liver:Mesenchymal_Stem_Cell:Mesendoderm:Spleen:Trophoblast-like_Cell	7.7883e-12	rs4982712
116	ACIN1	22985	ENSG00000100813	protein_coding	14	23527773	23564823	0.999998	0.514121	0	0	0	NA	NA	NA	NA	Yes	GM12878:IMR90:Mesenchymal_Stem_Cell:Mesendoderm:Spleen:Trophoblast-like_Cell	5.68467e-09	rs4982712
116	C14orf119	55017	ENSG00000179933	protein_coding	14	23563974	23569665	0.00276166	1.24533	0	0	0	NA	NA	NA	NA	Yes	GM12878:IMR90:Mesenchymal_Stem_Cell:Mesendoderm:Spleen:Trophoblast-like_Cell	5.68467e-09	rs4982712
116	SLC7A8	23428	ENSG00000092068	protein_coding	14	23594504	23652883	0.00016618	0.288411	0	0	0	NA	NA	NA	NA	Yes	IMR90:Trophoblast-like_Cell	5.68467e-09	rs4982712
116	HOMEZ	57594	ENSG00000215271	protein_coding	14	23741666	23768656	0.342229	-0.0176803	0	0	0	NA	NA	NA	NA	Yes	IMR90:Left_Ventricle	5.68467e-09	rs4982712
116	PPP1R3E	90673	ENSG00000235194	protein_coding	14	23764852	23772057	NA	-1.02631	0	0	0	NA	NA	NA	NA	Yes	IMR90:Left_Ventricle	5.68467e-09	rs4982712
116	BCL2L2-PABPN1	100529063	ENSG00000258643	protein_coding	14	23776044	23794578	0.425968	-0.312286	0	0	0	NA	NA	NA	NA	Yes	IMR90:Left_Ventricle	5.68467e-09	rs4982712
116	PABPN1	8106	ENSG00000100836	protein_coding	14	23790498	23795394	0.599825	-0.779201	0	0	0	NA	NA	NA	NA	Yes	IMR90:Left_Ventricle	5.68467e-09	rs4982712
116	AL049829.1	NA	ENSG00000268702	protein_coding	14	23790839	23791484	NA	NA	0	0	0	NA	NA	NA	NA	Yes	IMR90:Left_Ventricle	5.68467e-09	rs4982712
116	SLC22A17	51310	ENSG00000092096	protein_coding	14	23815515	23822121	0.772287	-0.404608	0	0	0	NA	NA	NA	NA	Yes	Trophoblast-like_Cell	5.68467e-09	rs4982712
116	EFS	10278	ENSG00000100842	protein_coding	14	23825611	23834961	2.44587e-06	NA	0	0	0	NA	NA	NA	NA	Yes	Trophoblast-like_Cell	5.68467e-09	rs4982712
116	PSME1	5720	ENSG00000092010	protein_coding	14	24605367	24608176	0.0508808	NA	0	0	0	NA	NA	NA	NA	Yes	IMR90	7.7883e-12	rs4982712
116	EMC9	51016	ENSG00000100908	protein_coding	14	24608174	24610797	0.000353828	-0.562074	0	0	0	NA	NA	NA	NA	Yes	IMR90	7.7883e-12	rs4982712
116	PSME2	5721	ENSG00000100911	protein_coding	14	24612574	24616779	0.108796	-0.280266	0	0	0	NA	NA	NA	NA	Yes	IMR90	7.7883e-12	rs4982712
116	RNF31	55072	ENSG00000092098	protein_coding	14	24615892	24629870	0.999719	-0.523643	0	0	0	NA	NA	NA	NA	Yes	IMR90	7.7883e-12	rs4982712
116	IRF9	10379	ENSG00000213928	protein_coding	14	24630262	24635774	0.631966	0.0387246	0	0	0	NA	NA	NA	NA	Yes	IMR90	7.7883e-12	rs4982712
116	REC8	9985	ENSG00000100918	protein_coding	14	24641062	24649463	0.526978	-0.260433	0	0	0	NA	NA	NA	NA	Yes	IMR90	5.68467e-09	rs4982712
116	IPO4	79711	ENSG00000196497	protein_coding	14	24649425	24658170	3.2247e-06	-0.564866	0	0	0	NA	NA	NA	NA	Yes	IMR90	5.68467e-09	rs4982712
116	CBLN3	643866	ENSG00000139899	protein_coding	14	24895738	24900160	0.000188311	1.41829	0	0	0	NA	NA	NA	NA	Yes	IMR90	5.68467e-09	rs4982712
116	KHNYN	23351	ENSG00000100441	protein_coding	14	24898492	24910540	1.39063e-05	5.11275	0	0	0	NA	NA	NA	NA	Yes	IMR90	5.68467e-09	rs4982712
116	SDR39U1	56948	ENSG00000100445	protein_coding	14	24908972	24912111	7.40936e-08	0.77833	0	0	0	NA	NA	NA	NA	Yes	IMR90	5.68467e-09	rs4982712
117	NOVA1	4857	ENSG00000139910	protein_coding	14	26912299	27066960	0.977722	-0.0577087	65	17.15	41	2.19871e-06	0.0138712	GTEx_v7_Adipose_Visceral_Omentum:GTEx_v7_Artery_Tibial:GTEx_v7_Ovary	-	Yes	hESC:Left_Ventricle:Mesenchymal_Stem_Cell:Mesendoderm	7.44527e-07	rs61989671
118	FOXG1	2290	ENSG00000176165	protein_coding	14	29235050	29238870	NA	-0.943027	0	0	0	NA	NA	NA	NA	Yes	Aorta:hESC:IMR90:Left_Ventricle:Liver:Mesenchymal_Stem_Cell:Mesendoderm:Neural_Progenitor_Cell:Trophoblast-like_Cell	9.02007e-10	rs10483349
118	C14orf23	387978	ENSG00000186960	protein_coding	14	29241910	29282493	NA	NA	0	0	0	NA	NA	NA	NA	Yes	Aorta:hESC:IMR90:Left_Ventricle:Mesenchymal_Stem_Cell:Mesendoderm:Neural_Progenitor_Cell	9.02007e-10	rs10483349
119	PRKD1	5587	ENSG00000184304	protein_coding	14	30045687	30661104	2.12624e-05	NA	2	2.505	1	5.95102e-07	0.000510069	BIOS_eQTL_geneLevel	+	No	NA	1.41185e-08	rs2068012
120	PCNX	22990	ENSG00000100731	protein_coding	14	71374122	71582099	1	0.344372	0	0	66	-9	1.14204e-70	BIOS_eQTL_geneLevel:CMC_SVA_cis:GTEx_v7_Nerve_Tibial:GTEx_v7_Skin_Sun_Exposed_Lower_leg:GTEx_v7_Thyroid	-	No	NA	NA	rs7144329
120	SIPA1L1	26037	ENSG00000197555	protein_coding	14	71787166	72207946	1	-1.62782	0	0	0	NA	NA	NA	NA	Yes	IMR90:Mesenchymal_Stem_Cell:Mesendoderm	1.88998e-08	rs7144329
120	RGS6	9628	ENSG00000182732	protein_coding	14	72399156	73030654	0.801361	NA	0	0	0	NA	NA	NA	NA	Yes	hESC:IMR90:Left_Ventricle:Mesenchymal_Stem_Cell:Mesendoderm:Trophoblast-like_Cell	1.88998e-08	rs7144329
122	C15orf57	90416	ENSG00000128891	protein_coding	15	40820882	40857256	0.611394	0.356435	0	0	0	NA	NA	NA	NA	Yes	IMR90	8.42832e-08	rs11853991
122	RPUSD2	27079	ENSG00000166133	protein_coding	15	40861499	40866659	0.000105171	0.0222892	0	0	0	NA	NA	NA	NA	Yes	IMR90	8.42832e-08	rs11853991
122	PLA2G4E	123745	ENSG00000188089	protein_coding	15	42273780	42343388	2.28331e-06	1.16446	0	0	0	NA	NA	NA	NA	Yes	Mesenchymal_Stem_Cell	8.42832e-08	rs11853991
122	LRRC57	255252	ENSG00000180979	protein_coding	15	42834720	42841000	0.00068689	0.184144	0	0	0	NA	NA	NA	NA	Yes	Mesenchymal_Stem_Cell:Mesendoderm:Trophoblast-like_Cell	7.21153e-08	rs11853991
122	HAUS2	55142	ENSG00000137814	protein_coding	15	42841008	42862192	0.00140043	1.07062	0	0	0	NA	NA	NA	NA	Yes	Mesenchymal_Stem_Cell:Mesendoderm:Trophoblast-like_Cell	7.21153e-08	rs11853991
122	STARD9	57519	ENSG00000159433	protein_coding	15	42867857	43013179	NA	0.425546	0	0	0	NA	NA	NA	NA	Yes	Mesenchymal_Stem_Cell:Mesendoderm:Trophoblast-like_Cell	7.21153e-08	rs11853991
122	CDAN1	146059	ENSG00000140326	protein_coding	15	43015757	43029324	0.928144	-0.23397	0	0	0	NA	NA	NA	NA	Yes	GM12878:hESC:IMR90:Mesenchymal_Stem_Cell:Mesendoderm:Trophoblast-like_Cell	7.21153e-08	rs11853991
122	TTBK2	146057	ENSG00000128881	protein_coding	15	43030932	43213007	0.996929	-1.41196	0	0	1	9.10444e-05	0.00553626	GTEx_v7_Esophagus_Muscularis	-	Yes	GM12878:hESC:IMR90:Mesenchymal_Stem_Cell:Mesendoderm:Trophoblast-like_Cell	7.21153e-08	rs11853991
122	UBR1	197131	ENSG00000159459	protein_coding	15	43235095	43398311	0.31989	-0.761526	0	0	41	-9	0.009	CMC_SVA_cis	-	Yes	GM12878:hESC:IMR90:Mesenchymal_Stem_Cell:Mesendoderm:Trophoblast-like_Cell	7.21153e-08	rs11853991
122	CCNDBP1	23582	ENSG00000166946	protein_coding	15	43477316	43487396	0.0372725	-0.664989	0	0	125	-9	1.86886e-14	CMC_SVA_cis:GTEx_v7_Artery_Tibial:GTEx_v7_Esophagus_Muscularis:GTEx_v7_Nerve_Tibial:GTEx_v7_Cells_Transformed_fibroblasts	-	Yes	IMR90:Mesenchymal_Stem_Cell	7.21153e-08	rs11853991
122	TGM5	9333	ENSG00000104055	protein_coding	15	43524793	43559055	5.36529e-16	-0.136772	34	14.62	125	2.07654e-12	6.8889e-08	GTEx_v7_Cells_EBV-transformed_lymphocytes:GTEx_v7_Esophagus_Mucosa:GTEx_v7_Esophagus_Muscularis	+	Yes	GM12878:hESC:IMR90:Left_Ventricle:Liver:Mesenchymal_Stem_Cell:Mesendoderm:Spleen:Trophoblast-like_Cell	1.56334e-08	rs11853991
122	TGM7	116179	ENSG00000159495	protein_coding	15	43568478	43594453	6.34382e-10	-0.0767256	38	17.38	125	3.38643e-20	1.34512e-31	GTEx_v7_Esophagus_Mucosa:GTEx_v7_Testis	+	No	NA	7.21153e-08	rs11853991
122	LCMT2	9836	ENSG00000168806	protein_coding	15	43619974	43622803	7.26615e-08	-0.138074	9	10.54	128	4.55201e-10	1.57381e-21	BIOS_eQTL_geneLevel:MEDU:GTEx_v7_Colon_Transverse:GTEx_v7_Esophagus_Mucosa:GTEx_v7_Esophagus_Muscularis:GTEx_v7_Nerve_Tibial:GTEx_v7_Cells_Transformed_fibroblasts	-	Yes	hESC:IMR90:Mesenchymal_Stem_Cell	8.42832e-08	rs11853991
122	ADAL	161823	ENSG00000168803	protein_coding	15	43622872	43646096	8.52496e-09	0.36708	22	13.91	130	-9	0	xQTLServer_eQTLs:BIOS_eQTL_geneLevel:CRBL:CMC_SVA_cis:CMC_NoSVA_cis:GTEx_v7_Adipose_Subcutaneous:GTEx_v7_Adipose_Visceral_Omentum:GTEx_v7_Adrenal_Gland:GTEx_v7_Artery_Aorta:GTEx_v7_Artery_Tibial:GTEx_v7_Brain_Caudate_basal_ganglia:GTEx_v7_Brain_Cerebellum:GTEx_v7_Brain_Cortex:GTEx_v7_Brain_Frontal_Cortex_BA9:GTEx_v7_Brain_Hypothalamus:GTEx_v7_Brain_Nucleus_accumbens_basal_ganglia:GTEx_v7_Brain_Su…	-	Yes	hESC:IMR90:Mesenchymal_Stem_Cell	8.42832e-08	rs11853991
122	ZSCAN29	146050	ENSG00000140265	protein_coding	15	43650370	43663223	2.29379e-06	-1.04456	17	13.91	130	-9	0	BIOS_eQTL_geneLevel:CMC_SVA_cis:CMC_NoSVA_cis:GTEx_v7_Adipose_Subcutaneous:GTEx_v7_Adipose_Visceral_Omentum:GTEx_v7_Adrenal_Gland:GTEx_v7_Whole_Blood:GTEx_v7_Artery_Tibial:GTEx_v7_Brain_Anterior_cingulate_cortex_BA24:GTEx_v7_Brain_Frontal_Cortex_BA9:GTEx_v7_Breast_Mammary_Tissue:GTEx_v7_Colon_Sigmoid:GTEx_v7_Colon_Transverse:GTEx_v7_Esophagus_Gastroesophageal_Junction:GTEx_v7_Esophagus_Mucosa:GTE…	-	Yes	hESC:IMR90:Mesenchymal_Stem_Cell:Mesendoderm:Trophoblast-like_Cell	7.21153e-08	rs11853991
122	TUBGCP4	27229	ENSG00000137822	protein_coding	15	43661419	43699293	0.00528348	-0.84387	13	13.51	124	7.6428e-29	0	BIOS_eQTL_geneLevel:GTEx_v7_Esophagus_Mucosa:GTEx_v7_Cells_Transformed_fibroblasts:GTEx_v7_Testis	-	No	NA	6.3882e-07	rs11853991
122	TP53BP1	7158	ENSG00000067369	protein_coding	15	43699407	43802926	0.999856	-0.588436	44	12.43	125	-9	8.20683e-08	CMC_SVA_cis:GTEx_v7_Artery_Tibial:GTEx_v7_Esophagus_Gastroesophageal_Junction:GTEx_v7_Esophagus_Mucosa:GTEx_v7_Esophagus_Muscularis:GTEx_v7_Heart_Atrial_Appendage:GTEx_v7_Heart_Left_Ventricle:GTEx_v7_Nerve_Tibial:GTEx_v7_Cells_Transformed_fibroblasts	-	Yes	GM12878:hESC:IMR90:Mesenchymal_Stem_Cell:Mesendoderm	8.42832e-08	rs11853991
122	MAP1A	4130	ENSG00000166963	protein_coding	15	43803156	43823818	0.999689	-0.820834	5	6.376	100	6.79031e-12	0	BIOS_eQTL_geneLevel:GTEx_v7_Artery_Aorta:GTEx_v7_Artery_Tibial	+	Yes	GM12878:hESC:IMR90:Mesenchymal_Stem_Cell:Mesendoderm	8.42832e-08	rs11853991
122	PPIP5K1	9677	ENSG00000168781	protein_coding	15	43825660	43882430	0.102605	-0.983223	0	0	7	5.09306e-05	0.00349503	GTEx_v7_Pancreas	+	No	NA	NA	rs11853991
122	CKMT1B	1159	ENSG00000237289	protein_coding	15	43885252	43897099	0.0732106	-0.423831	0	0	53	6.68163e-16	0	BIOS_eQTL_geneLevel	+	No	NA	NA	rs11853991
122	STRC	161497	ENSG00000242866	protein_coding	15	43891596	44010458	0.00532184	-0.331252	0	0	130	-9	0	xQTLServer_eQTLs:BIOS_eQTL_geneLevel:SNIG:TCTX:CMC_SVA_cis:CMC_NoSVA_cis:GTEx_v7_Adipose_Subcutaneous:GTEx_v7_Artery_Aorta:GTEx_v7_Brain_Anterior_cingulate_cortex_BA24:GTEx_v7_Brain_Caudate_basal_ganglia:GTEx_v7_Brain_Cortex:GTEx_v7_Brain_Frontal_Cortex_BA9:GTEx_v7_Brain_Nucleus_accumbens_basal_ganglia:GTEx_v7_Brain_Putamen_basal_ganglia:GTEx_v7_Liver:GTEx_v7_Lung:GTEx_v7_Muscle_Skeletal:GTEx_v7_…	+	No	NA	NA	rs11853991
122	CATSPER2	117155	ENSG00000166762	protein_coding	15	43920701	43960316	3.04439e-05	NA	0	0	128	-9	1.31943e-26	BIOS_eQTL_geneLevel:CRBL:HIPP:THAL:CMC_SVA_cis:GTEx_v7_Esophagus_Mucosa	+	No	NA	NA	rs11853991
122	CKMT1A	548596	ENSG00000223572	protein_coding	15	43985084	43991420	0.0141218	-0.865449	0	0	125	3.01666e-13	1.98388e-29	GTEx_v7_Esophagus_Mucosa:GTEx_v7_Skin_Sun_Exposed_Lower_leg:GTEx_v7_Thyroid	-	No	NA	NA	rs11853991
122	PDIA3	2923	ENSG00000167004	protein_coding	15	44038590	44065477	0.959251	-0.294235	0	0	7	5.81585e-126	0	BIOS_eQTL_geneLevel:GTEx_v7_Whole_Blood:GTEx_v7_Brain_Cerebellum	-	No	NA	NA	rs11853991
122	ELL3	80237	ENSG00000128886	protein_coding	15	44064798	44069741	3.17481e-06	-0.742052	0	0	0	NA	NA	NA	NA	Yes	GM12878:hESC:IMR90:Liver:Mesenchymal_Stem_Cell:Mesendoderm:Trophoblast-like_Cell	8.42832e-08	rs11853991
122	SERF2	10169	ENSG00000140264	protein_coding	15	44069285	44094787	0.138976	-0.560227	0	0	4	0.000102462	7.88746e-05	GTEx_v7_Whole_Blood	-	Yes	GM12878:hESC:IMR90:Liver:Mesenchymal_Stem_Cell:Mesendoderm:Trophoblast-like_Cell	8.42832e-08	rs11853991
122	WDR76	79968	ENSG00000092470	protein_coding	15	44119161	44160617	0.00230519	-1.29187	0	0	79	-9	0.009	CMC_SVA_cis	+	No	NA	NA	rs11853991
123	GATM	2628	ENSG00000171766	protein_coding	15	45653322	45694525	0.866491	-0.0389377	0	0	0	NA	NA	NA	NA	Yes	IMR90:Left_Ventricle	3.24169e-10	rs12442330:rs1908795
123	SPATA5L1	79029	ENSG00000171763	protein_coding	15	45694529	45713617	4.79851e-11	0.365128	0	0	0	NA	NA	NA	NA	Yes	IMR90:Left_Ventricle	3.24169e-10	rs12442330:rs1908795
123	SQRDL	58472	ENSG00000137767	protein_coding	15	45923346	45983492	1.09953e-05	-0.755421	0	0	0	NA	NA	NA	NA	Yes	IMR90:Mesenchymal_Stem_Cell:Mesendoderm:Trophoblast-like_Cell	3.24169e-10	rs1908795:rs12442330
123	SEMA6D	80031	ENSG00000137872	protein_coding	15	47476298	48066420	0.99947	-0.259467	88	19.46	40	2.59802e-06	4.02182e-18	GTEx_v7_Brain_Cerebellum:GTEx_v7_Cells_Transformed_fibroblasts	-	No	NA	3.24169e-10	rs12442330;rs1908795
123	SLC24A5	283652	ENSG00000188467	protein_coding	15	48413169	48434869	3.20459e-05	-0.362871	0	0	0	NA	NA	NA	NA	Yes	Aorta:hESC:IMR90:Mesenchymal_Stem_Cell:Mesendoderm:Neural_Progenitor_Cell:Trophoblast-like_Cell	3.24169e-10	rs12442330:rs1908795
123	MYEF2	50804	ENSG00000104177	protein_coding	15	48431625	48470714	0.999492	-1.5015	0	0	0	NA	NA	NA	NA	Yes	hESC:IMR90:Left_Ventricle:Liver:Mesenchymal_Stem_Cell:Mesendoderm:Neural_Progenitor_Cell	3.24169e-10	rs12442330:rs1908795
123	CTXN2	399697	ENSG00000233932	protein_coding	15	48483736	48495953	NA	-1.60902	0	0	0	NA	NA	NA	NA	Yes	Aorta:hESC:IMR90:Mesenchymal_Stem_Cell:Mesendoderm:Neural_Progenitor_Cell	3.24169e-10	rs12442330:rs1908795
123	SLC12A1	6557	ENSG00000074803	protein_coding	15	48483861	48596275	2.65435e-07	0.596296	0	0	1	2.34582e-05	0.000231024	GTEx_v7_Brain_Cortex	-	Yes	Aorta:hESC:IMR90:Mesenchymal_Stem_Cell:Mesendoderm:Neural_Progenitor_Cell	3.24169e-10	rs12442330;rs12442330:rs1908795
123	DUT	1854	ENSG00000128951	protein_coding	15	48623208	48635570	0.339207	0.328198	0	0	0	NA	NA	NA	NA	Yes	Aorta:hESC:IMR90:Left_Ventricle:Mesenchymal_Stem_Cell:Mesendoderm:Neural_Progenitor_Cell:Trophoblast-like_Cell	3.24169e-10	rs12442330:rs1908795
123	FBN1	2200	ENSG00000166147	protein_coding	15	48700503	48938046	1	0.213406	0	0	0	NA	NA	NA	NA	Yes	hESC:Mesendoderm	3.24169e-10	rs12442330
123	CEP152	22995	ENSG00000103995	protein_coding	15	49005125	49103343	4.42004e-21	0.395179	0	0	0	NA	NA	NA	NA	Yes	Left_Ventricle:Mesendoderm	3.24169e-10	rs12442330
123:124	EID1	23741	ENSG00000255302	protein_coding	15	49170083	49172380	0.645355	-1.03311	0	0	0	NA	NA	NA	NA	Yes	Mesenchymal_Stem_Cell:Mesendoderm	3.24169e-10	rs2414073:rs12442330
123:124	SECISBP2L	9728	ENSG00000138593	protein_coding	15	49280673	49338760	0.101713	-0.941287	0	0	0	NA	NA	NA	NA	Yes	hESC:IMR90:Left_Ventricle:Mesenchymal_Stem_Cell:Mesendoderm:Trophoblast-like_Cell	3.24169e-10	rs12442330:rs2414073
123	ATP8B4	79895	ENSG00000104043	protein_coding	15	50150435	50475014	2.42164e-27	1.64945	0	0	0	NA	NA	NA	NA	Yes	Mesenchymal_Stem_Cell	3.24169e-10	rs12442330
123	SLC27A2	11001	ENSG00000140284	protein_coding	15	50474393	50528592	2.58258e-05	0.339774	0	0	0	NA	NA	NA	NA	Yes	Mesenchymal_Stem_Cell	3.24169e-10	rs12442330
123:124	HDC	3067	ENSG00000140287	protein_coding	15	50534144	50558223	0.514823	-0.20223	0	0	7	4.94557e-06	0.00312957	GTEx_v7_Brain_Hippocampus	+	Yes	Mesenchymal_Stem_Cell	1.69125e-08	rs2414073;rs12442330:rs1908795
124	GABPB1	2553	ENSG00000104064	protein_coding	15	50569389	50647605	0.929888	-0.522679	0	0	107	5.41723e-13	0	BIOS_eQTL_geneLevel	-	Yes	GM12878:hESC:IMR90:Mesenchymal_Stem_Cell:Mesendoderm:Trophoblast-like_Cell	3.37279e-08	rs2414073
124	USP8	9101	ENSG00000138592	protein_coding	15	50716577	50793280	0.999983	-0.107558	23	7.297	222	-9	0	xQTLServer_eQTLs:BIOS_eQTL_geneLevel:PUTM:CMC_SVA_cis:GTEx_v7_Whole_Blood:GTEx_v7_Artery_Tibial:GTEx_v7_Testis	+	No	NA	3.37279e-08	rs2414073
124	USP50	373509	ENSG00000170236	protein_coding	15	50792759	50838905	1.23258e-14	0.0321582	51	12.48	149	1.84642e-10	0	BIOS_eQTL_geneLevel:GTEx_v7_Testis:GTEx_v7_Thyroid	+	No	NA	1.30236e-07	rs2414073
124	TRPM7	54822	ENSG00000092439	protein_coding	15	50844670	50979012	1.65554e-08	0.428315	201	15.18	226	-9	5.99417e-08	BIOS_eQTL_geneLevel:CMC_SVA_cis:GTEx_v7_Brain_Cerebellum:GTEx_v7_Muscle_Skeletal:GTEx_v7_Cells_Transformed_fibroblasts	-	No	NA	2.32512e-08	rs2414073
124	SPPL2A	84888	ENSG00000138600	protein_coding	15	50999506	51058005	0.0470779	-0.621555	3	4.859	214	-9	0	BIOS_eQTL_geneLevel:CMC_SVA_cis:GTEx_v7_Adipose_Subcutaneous:GTEx_v7_Adipose_Visceral_Omentum:GTEx_v7_Adrenal_Gland:GTEx_v7_Artery_Aorta:GTEx_v7_Artery_Coronary:GTEx_v7_Artery_Tibial:GTEx_v7_Breast_Mammary_Tissue:GTEx_v7_Colon_Sigmoid:GTEx_v7_Colon_Transverse:GTEx_v7_Esophagus_Gastroesophageal_Junction:GTEx_v7_Esophagus_Mucosa:GTEx_v7_Esophagus_Muscularis:GTEx_v7_Heart_Atrial_Appendage:GTEx_v7_He…	-	Yes	IMR90:Mesenchymal_Stem_Cell	2.73914e-06	rs2414073
124	AP4E1	23431	ENSG00000081014	protein_coding	15	51200869	51298097	0.979862	-0.160588	0	0	160	-9	4.94846e-07	CMC_SVA_cis:GTEx_v7_Nerve_Tibial:GTEx_v7_Testis	-	Yes	GM12878:hESC:IMR90:Left_Ventricle:Liver:Mesenchymal_Stem_Cell:Mesendoderm:Right_Ventricle:Trophoblast-like_Cell	3.37279e-08	rs2414073
124	TNFAIP8L3	388121	ENSG00000183578	protein_coding	15	51348795	51397473	2.33259e-06	-0.754831	0	0	27	2.86017e-06	0.000706954	GTEx_v7_Brain_Frontal_Cortex_BA9:GTEx_v7_Pancreas	+	No	NA	NA	rs2414073
125	UBE2Q2	92912	ENSG00000140367	protein_coding	15	76135622	76193419	0.00105604	0.384762	0	0	0	NA	NA	NA	NA	Yes	Left_Ventricle	1.56649e-05	rs12915704:rs3935685
125	NRG4	145957	ENSG00000169752	protein_coding	15	76228310	76352136	0.0243875	-0.47466	0	0	0	NA	NA	NA	NA	Yes	Mesenchymal_Stem_Cell	1.50134e-08	rs3935685;rs12915704:rs4076457:rs3935685:rs12915704
125	C15orf27	123591	ENSG00000169758	protein_coding	15	76352178	76521462	1.47914e-08	NA	0	0	0	NA	NA	NA	NA	Yes	Mesenchymal_Stem_Cell	1.50134e-08	rs3935685;rs12915704:rs4076457:rs3935685:rs12915704
125	RCN2	5955	ENSG00000117906	protein_coding	15	77223960	77242601	0.449458	-0.0784801	0	0	0	NA	NA	NA	NA	Yes	Mesenchymal_Stem_Cell	1.56649e-05	rs12915704:rs3935685
125	TSPAN3	10099	ENSG00000140391	protein_coding	15	77336359	77376326	0.284424	-1.15339	0	0	0	NA	NA	NA	NA	Yes	hESC:Mesenchymal_Stem_Cell:Mesendoderm	1.50134e-08	rs12915704:rs3935685:rs3935685;rs12915704:rs4076457
125	PEAK1	79834	ENSG00000173517	protein_coding	15	77400471	77712486	0.760545	NA	0	0	3	2.19613e-05	1.43594e-05	GTEx_v7_Heart_Left_Ventricle	+	No	NA	NA	rs3935685;rs12915704
125	LINGO1	84894	ENSG00000169783	protein_coding	15	77905369	78113242	0.952116	0.269258	95	21.1	0	NA	NA	NA	NA	Yes	Spleen	1.08333e-12	rs3935685;rs12915704;rs4076457;rs12915704:rs3935685
126	EEF2K	29904	ENSG00000103319	protein_coding	16	22217603	22298554	8.33829e-11	-0.731301	0	0	0	NA	NA	NA	NA	Yes	IMR90	1.49572e-08	rs17771137
126	NDUFAB1	4706	ENSG00000004779	protein_coding	16	23592323	23607677	0.755255	0.2491	0	0	0	NA	NA	NA	NA	Yes	hESC:IMR90:Left_Ventricle	1.49572e-08	rs17771137
126	PALB2	79728	ENSG00000083093	protein_coding	16	23614488	23652631	1.32628e-10	-0.506599	0	0	0	NA	NA	NA	NA	Yes	hESC:IMR90:Mesenchymal_Stem_Cell:Mesendoderm	1.49572e-08	rs17771137
126	DCTN5	84516	ENSG00000166847	protein_coding	16	23652713	23681195	0.0204374	0.0702276	0	0	0	NA	NA	NA	NA	Yes	hESC:IMR90:Mesenchymal_Stem_Cell:Mesendoderm	1.49572e-08	rs17771137
126	CHP2	63928	ENSG00000166869	protein_coding	16	23765948	23770272	0.00659126	-0.331842	0	0	0	NA	NA	NA	NA	Yes	hESC:Mesendoderm	1.49572e-08	rs17771137
126	CACNG3	10368	ENSG00000006116	protein_coding	16	24266874	24374122	0.987801	-1.07669	0	0	0	NA	NA	NA	NA	Yes	hESC:Mesendoderm:Trophoblast-like_Cell	1.49572e-08	rs17771137
126	RBBP6	5930	ENSG00000122257	protein_coding	16	24549014	24584184	0.999999	-0.698528	0	0	0	NA	NA	NA	NA	Yes	Aorta:GM12878:hESC:IMR90:Left_Ventricle:Liver:Mesenchymal_Stem_Cell:Mesendoderm:Right_Ventricle:Trophoblast-like_Cell	1.49572e-08	rs17771137
126	TNRC6A	27327	ENSG00000090905	protein_coding	16	24741016	24838953	1	-0.954236	85	12.87	37	9.20374e-15	0	BIOS_eQTL_geneLevel	-	Yes	hESC:IMR90:Left_Ventricle:Liver:Mesenchymal_Stem_Cell:Mesendoderm	1.48691e-08	rs17771137
126	SLC5A11	115584	ENSG00000158865	protein_coding	16	24857162	24922949	1.49641e-06	-0.589746	4	1.831	84	3.27167000000001e-310	0	BIOS_eQTL_geneLevel:GTEx_v7_Adipose_Subcutaneous:GTEx_v7_Adipose_Visceral_Omentum:GTEx_v7_Adrenal_Gland:GTEx_v7_Cells_EBV-transformed_lymphocytes:GTEx_v7_Whole_Blood:GTEx_v7_Artery_Aorta:GTEx_v7_Artery_Coronary:GTEx_v7_Artery_Tibial:GTEx_v7_Breast_Mammary_Tissue:GTEx_v7_Colon_Sigmoid:GTEx_v7_Colon_Transverse:GTEx_v7_Esophagus_Gastroesophageal_Junction:GTEx_v7_Esophagus_Mucosa:GTEx_v7_Esophagus_Mu…	+	No	NA	6.79744e-07	rs17771137
126	ARHGAP17	55114	ENSG00000140750	protein_coding	16	24930706	25026987	0.990466	-0.0199799	0	0	0	NA	NA	NA	NA	Yes	IMR90:Left_Ventricle:Mesenchymal_Stem_Cell:Mesendoderm	1.49572e-08	rs17771137
126	LCMT1	51451	ENSG00000205629	protein_coding	16	25123050	25189552	0.00155058	0.180531	0	0	0	NA	NA	NA	NA	Yes	IMR90:Mesenchymal_Stem_Cell:Trophoblast-like_Cell	1.49572e-08	rs17771137
126	ZKSCAN2	342357	ENSG00000155592	protein_coding	16	25247322	25269252	0.00293767	-0.193058	0	0	0	NA	NA	NA	NA	Yes	IMR90:Left_Ventricle:Mesenchymal_Stem_Cell:Mesendoderm:Trophoblast-like_Cell	1.49572e-08	rs17771137
126	NSMCE1	197370	ENSG00000169189	protein_coding	16	27236312	27280115	0.0383884	-0.41829	0	0	0	NA	NA	NA	NA	Yes	IMR90:Mesenchymal_Stem_Cell:Mesendoderm	1.49572e-08	rs17771137
126	CTD-3203P2.2	400512	ENSG00000245888	protein_coding	16	27279526	27301813	NA	NA	0	0	0	NA	NA	NA	NA	Yes	IMR90:Mesenchymal_Stem_Cell:Mesendoderm	1.49572e-08	rs17771137
126	IL4R	3566	ENSG00000077238	protein_coding	16	27324989	27376099	0.0317438	0.483669	0	0	0	NA	NA	NA	NA	Yes	IMR90	1.49572e-08	rs17771137
126	IL21R	50615	ENSG00000103522	protein_coding	16	27413483	27462115	0.846368	0.835963	0	0	0	NA	NA	NA	NA	Yes	hESC:IMR90:Left_Ventricle:Mesenchymal_Stem_Cell:Mesendoderm:Trophoblast-like_Cell	1.49572e-08	rs17771137
126	GTF3C1	2975	ENSG00000077235	protein_coding	16	27470876	27561234	0.999996	-0.740966	0	0	0	NA	NA	NA	NA	Yes	hESC:Mesenchymal_Stem_Cell	1.49572e-08	rs17771137
126	KIAA0556	23247	ENSG00000047578	protein_coding	16	27561454	27791690	1.30821e-17	-1.23016	0	0	0	NA	NA	NA	NA	Yes	hESC:Mesenchymal_Stem_Cell	1.49572e-08	rs17771137
127	SBK1	388228	ENSG00000188322	protein_coding	16	28303840	28335170	0.437577	0.472517	7	5.327	313	5.90391e-25	0	BIOS_eQTL_geneLevel:GTEx_v7_Artery_Aorta:GTEx_v7_Esophagus_Muscularis:GTEx_v7_Skin_Not_Sun_Exposed_Suprapubic:GTEx_v7_Skin_Sun_Exposed_Lower_leg:GTEx_v7_Thyroid	+	Yes	GM12878:IMR90:Mesenchymal_Stem_Cell	9.65791e-13	rs240702;rs151226;rs12919058;rs240702:rs240702;rs151226:rs151226:rs240702
127	NPIPB6	728741	ENSG00000198156	protein_coding	16	28353876	28374829	0.636137	-0.629005	18	2.913	332	4.63279e-35	0	BIOS_eQTL_geneLevel:GTEx_v7_Skin_Sun_Exposed_Lower_leg:GTEx_v7_Testis:GTEx_v7_Thyroid	-	No	NA	1.95627e-08	rs240702;rs151226;rs12919058
127	EIF3CL	728689	ENSG00000205609	protein_coding	16	28390900	28415200	NA	-0.717156	16	9.747	252	7.86006e-53	0	BIOS_eQTL_geneLevel:GTEx_v7_Artery_Aorta:GTEx_v7_Artery_Tibial	-	No	NA	NA	rs240702;rs151226;rs12919058
127	NPIPB7	440350	ENSG00000233232	protein_coding	16	28467693	28481868	0.151767	NA	10	4.018	328	1.07474e-34	1.40558e-28	BIOS_eQTL_geneLevel:GTEx_v7_Adipose_Subcutaneous:GTEx_v7_Adipose_Visceral_Omentum:GTEx_v7_Adrenal_Gland:GTEx_v7_Whole_Blood:GTEx_v7_Artery_Aorta:GTEx_v7_Artery_Coronary:GTEx_v7_Artery_Tibial:GTEx_v7_Brain_Anterior_cingulate_cortex_BA24:GTEx_v7_Brain_Caudate_basal_ganglia:GTEx_v7_Brain_Cerebellar_Hemisphere:GTEx_v7_Brain_Cerebellum:GTEx_v7_Brain_Cortex:GTEx_v7_Brain_Frontal_Cortex_BA9:GTEx_v7_Brai…	+	No	NA	4.45429e-08	rs240702;rs151226;rs12919058
127	CLN3	1201	ENSG00000261832	protein_coding	16	28477974	28503333	NA	NA	36	9.741	197	8.01819e-65	0	BIOS_eQTL_geneLevel	+	No	NA	3.02649e-08	rs240702;rs151226;rs12919058
127	CLN3	1201	ENSG00000188603	protein_coding	16	28477983	28506896	9.99316e-07	NA	41	23.5	200	6.50545e-80	0	BIOS_eQTL_geneLevel:GTEx_v7_Whole_Blood:GTEx_v7_Skin_Sun_Exposed_Lower_leg	+	No	NA	3.02649e-08	rs240702;rs151226;rs12919058
127	APOBR	55911	ENSG00000184730	protein_coding	16	28505970	28510291	6.29744e-06	-0.104221	28	23.5	146	6.57659e-07	0.00159486	GTEx_v7_Skin_Not_Sun_Exposed_Suprapubic	+	No	NA	3.02649e-08	rs240702;rs151226;rs12919058
127	IL27	246778	ENSG00000197272	protein_coding	16	28510683	28523372	0.927793	-0.19185	44	23.5	338	4.29877e-36	0	BIOS_eQTL_geneLevel:GTEx_v7_Liver:GTEx_v7_Testis	-	No	NA	8.02196e-13	rs240702;rs151226;rs12919058
127	NUPR1	26471	ENSG00000176046	protein_coding	16	28548606	28550495	0.00754109	0.514991	26	16.94	324	3.09839e-27	9.45901e-22	BIOS_eQTL_geneLevel:GTEx_v7_Artery_Aorta:GTEx_v7_Artery_Tibial:GTEx_v7_Brain_Cerebellar_Hemisphere:GTEx_v7_Brain_Cerebellum:GTEx_v7_Esophagus_Gastroesophageal_Junction:GTEx_v7_Esophagus_Muscularis:GTEx_v7_Testis:GTEx_v7_Thyroid	+	Yes	IMR90	9.65791e-13	rs240702;rs151226;rs12919058;rs151226:rs240702
127	CCDC101	112869	ENSG00000176476	protein_coding	16	28565236	28603111	0.867208	-0.543805	77	26	341	3.56953e-192	0	BIOS_eQTL_geneLevel:GTEx_v7_Adipose_Subcutaneous:GTEx_v7_Whole_Blood:GTEx_v7_Artery_Aorta:GTEx_v7_Artery_Tibial:GTEx_v7_Colon_Sigmoid:GTEx_v7_Esophagus_Gastroesophageal_Junction:GTEx_v7_Esophagus_Mucosa:GTEx_v7_Esophagus_Muscularis:GTEx_v7_Lung:GTEx_v7_Muscle_Skeletal:GTEx_v7_Ovary:GTEx_v7_Pancreas:GTEx_v7_Pituitary:GTEx_v7_Skin_Not_Sun_Exposed_Suprapubic:GTEx_v7_Skin_Sun_Exposed_Lower_leg:GTEx_v…	+	Yes	IMR90	9.65791e-13	rs240702;rs151226;rs12919058;rs240702:rs240702;rs151226:rs151226
127	SULT1A2	6799	ENSG00000197165	protein_coding	16	28603264	28608430	1.83502e-08	1.08454	58	26	334	7.08957e-67	0	BIOS_eQTL_geneLevel:GTEx_v7_Adipose_Subcutaneous:GTEx_v7_Adipose_Visceral_Omentum:GTEx_v7_Adrenal_Gland:GTEx_v7_Whole_Blood:GTEx_v7_Artery_Aorta:GTEx_v7_Artery_Coronary:GTEx_v7_Artery_Tibial:GTEx_v7_Brain_Amygdala:GTEx_v7_Brain_Anterior_cingulate_cortex_BA24:GTEx_v7_Brain_Caudate_basal_ganglia:GTEx_v7_Brain_Cerebellar_Hemisphere:GTEx_v7_Brain_Cerebellum:GTEx_v7_Brain_Cortex:GTEx_v7_Brain_Frontal_…	-	No	NA	4.50142e-09	rs240702;rs151226;rs12919058
127	SULT1A1	6817	ENSG00000196502	protein_coding	16	28616903	28634946	2.23676e-09	NA	79	11.16	356	-9	0	xQTLServer_eQTLs:BIOS_eQTL_geneLevel:CMC_SVA_cis:CMC_NoSVA_cis:GTEx_v7_Adipose_Subcutaneous:GTEx_v7_Adipose_Visceral_Omentum:GTEx_v7_Whole_Blood:GTEx_v7_Artery_Aorta:GTEx_v7_Artery_Tibial:GTEx_v7_Brain_Amygdala:GTEx_v7_Brain_Anterior_cingulate_cortex_BA24:GTEx_v7_Brain_Caudate_basal_ganglia:GTEx_v7_Brain_Cerebellar_Hemisphere:GTEx_v7_Brain_Cerebellum:GTEx_v7_Brain_Cortex:GTEx_v7_Brain_Frontal_Cor…	+	No	NA	4.50142e-09	rs240702;rs12919058;rs151226
127	NPIPB8	728734	ENSG00000255524	protein_coding	16	28648975	28670003	0.0142295	NA	5	23.2	286	2.13511e-53	0	BIOS_eQTL_geneLevel:GTEx_v7_Testis	-	No	NA	1.00579e-07	rs240702;rs151226;rs12919058
127	EIF3C	8663	ENSG00000184110	protein_coding	16	28699879	28747051	0.343303	-0.796798	11	3.473	348	1.00339e-84	0	xQTLServer_eQTLs:BIOS_eQTL_geneLevel:GTEx_v7_Adipose_Subcutaneous:GTEx_v7_Adipose_Visceral_Omentum:GTEx_v7_Adrenal_Gland:GTEx_v7_Cells_EBV-transformed_lymphocytes:GTEx_v7_Whole_Blood:GTEx_v7_Artery_Aorta:GTEx_v7_Artery_Tibial:GTEx_v7_Brain_Anterior_cingulate_cortex_BA24:GTEx_v7_Brain_Caudate_basal_ganglia:GTEx_v7_Brain_Cortex:GTEx_v7_Brain_Nucleus_accumbens_basal_ganglia:GTEx_v7_Colon_Sigmoid:GTE…	-	No	NA	7.84121e-08	rs240702;rs12919058;rs151226
127	NPIPB9	100507607	ENSG00000196993	protein_coding	16	28763108	28784128	NA	NA	7	3.473	341	3.30451e-73	0	BIOS_eQTL_geneLevel:GTEx_v7_Adipose_Visceral_Omentum:GTEx_v7_Artery_Aorta:GTEx_v7_Artery_Coronary:GTEx_v7_Artery_Tibial:GTEx_v7_Brain_Amygdala:GTEx_v7_Brain_Caudate_basal_ganglia:GTEx_v7_Brain_Cerebellar_Hemisphere:GTEx_v7_Brain_Cerebellum:GTEx_v7_Brain_Cortex:GTEx_v7_Colon_Sigmoid:GTEx_v7_Colon_Transverse:GTEx_v7_Esophagus_Gastroesophageal_Junction:GTEx_v7_Esophagus_Muscularis:GTEx_v7_Lung:GTEx_…	+	No	NA	7.84121e-08	rs240702;rs12919058;rs151226
127	ATXN2L	11273	ENSG00000168488	protein_coding	16	28834356	28848558	0.99995	NA	49	10.04	206	2.1e-23	0	BIOS_eQTL_geneLevel:GTEx_v7_Adipose_Subcutaneous:GTEx_v7_Adrenal_Gland:GTEx_v7_Whole_Blood	+	Yes	GM12878	9.32676e-11	rs240702;rs12919058;rs151226
127	TUFM	7284	ENSG00000178952	protein_coding	16	28853732	28857729	0.651456	-0.298214	36	7.782	350	-9	0	BIOS_eQTL_geneLevel:CMC_SVA_cis:GTEx_v7_Adipose_Subcutaneous:GTEx_v7_Adipose_Visceral_Omentum:GTEx_v7_Whole_Blood:GTEx_v7_Artery_Aorta:GTEx_v7_Artery_Coronary:GTEx_v7_Artery_Tibial:GTEx_v7_Brain_Amygdala:GTEx_v7_Brain_Caudate_basal_ganglia:GTEx_v7_Brain_Cortex:GTEx_v7_Brain_Frontal_Cortex_BA9:GTEx_v7_Brain_Hippocampus:GTEx_v7_Brain_Nucleus_accumbens_basal_ganglia:GTEx_v7_Brain_Putamen_basal_gangl…	-	No	NA	2.3154e-10	rs240702;rs12919058;rs151226
127	SH2B1	25970	ENSG00000178188	protein_coding	16	28857921	28885526	0.95683	-1.07205	63	15.97	327	-9	2.00717e-09	CMC_SVA_cis:GTEx_v7_Adipose_Subcutaneous:GTEx_v7_Adipose_Visceral_Omentum:GTEx_v7_Adrenal_Gland:GTEx_v7_Whole_Blood:GTEx_v7_Brain_Cerebellum:GTEx_v7_Esophagus_Gastroesophageal_Junction:GTEx_v7_Esophagus_Mucosa:GTEx_v7_Esophagus_Muscularis:GTEx_v7_Heart_Atrial_Appendage:GTEx_v7_Heart_Left_Ventricle:GTEx_v7_Lung:GTEx_v7_Nerve_Tibial:GTEx_v7_Ovary:GTEx_v7_Cells_Transformed_fibroblasts:GTEx_v7_Skin_N…	+	No	NA	2.31591e-10	rs240702;rs12919058;rs151226
127	ATP2A1	487	ENSG00000196296	protein_coding	16	28889726	28915830	7.03975e-09	-0.198598	37	12.68	255	4.41445e-34	0	BIOS_eQTL_geneLevel:GTEx_v7_Muscle_Skeletal:GTEx_v7_Nerve_Tibial:GTEx_v7_Pituitary:GTEx_v7_Skin_Not_Sun_Exposed_Suprapubic:GTEx_v7_Skin_Sun_Exposed_Lower_leg	-	Yes	GM12878:IMR90:Mesenchymal_Stem_Cell:Mesendoderm	8.02159e-10	rs240702;rs12919058;rs151226
127	RABEP2	79874	ENSG00000177548	protein_coding	16	28915742	28947847	0.00273664	-0.555493	26	12.68	307	-9	1.55569e-05	BIOS_eQTL_geneLevel:CMC_SVA_cis:GTEx_v7_Adrenal_Gland:GTEx_v7_Skin_Sun_Exposed_Lower_leg	-	Yes	GM12878:IMR90:Mesenchymal_Stem_Cell	8.02159e-10	rs240702;rs12919058;rs151226
127	CD19	930	ENSG00000177455	protein_coding	16	28943260	28950667	0.853622	-0.388221	6	11.31	0	NA	NA	NA	NA	Yes	GM12878:IMR90:Mesenchymal_Stem_Cell	8.02159e-10	rs12919058;rs240702
127	NFATC2IP	84901	ENSG00000176953	protein_coding	16	28962128	28978418	0.00232735	-0.714147	7	6.259	350	-9	4.23753e-07	BIOS_eQTL_geneLevel:CMC_SVA_cis:CMC_NoSVA_cis:GTEx_v7_Adipose_Subcutaneous:GTEx_v7_Breast_Mammary_Tissue:GTEx_v7_Colon_Transverse:GTEx_v7_Esophagus_Mucosa:GTEx_v7_Heart_Atrial_Appendage:GTEx_v7_Muscle_Skeletal:GTEx_v7_Pituitary:GTEx_v7_Cells_Transformed_fibroblasts:GTEx_v7_Skin_Not_Sun_Exposed_Suprapubic:GTEx_v7_Testis:GTEx_v7_Thyroid	-	Yes	GM12878:IMR90:Mesenchymal_Stem_Cell:Mesendoderm	4.62285e-10	rs12919058;rs240702;rs151226
127	SPNS1	83985	ENSG00000169682	protein_coding	16	28985542	28995869	NA	-0.263577	8	16.6	332	7.22666e-258	0	BIOS_eQTL_geneLevel:GTEx_v7_Cells_EBV-transformed_lymphocytes:GTEx_v7_Whole_Blood:GTEx_v7_Artery_Aorta:GTEx_v7_Artery_Tibial:GTEx_v7_Esophagus_Muscularis:GTEx_v7_Lung	-	Yes	GM12878:IMR90:Mesenchymal_Stem_Cell:Mesendoderm	4.62285e-10	rs12919058;rs240702;rs151226
127	LAT	27040	ENSG00000213658	protein_coding	16	28996147	29002104	0.0974333	-0.483408	5	16.6	326	3.21164e-19	0	BIOS_eQTL_geneLevel:GTEx_v7_Artery_Aorta:GTEx_v7_Artery_Tibial:GTEx_v7_Brain_Cortex:GTEx_v7_Colon_Sigmoid:GTEx_v7_Colon_Transverse:GTEx_v7_Esophagus_Gastroesophageal_Junction:GTEx_v7_Esophagus_Muscularis:GTEx_v7_Muscle_Skeletal:GTEx_v7_Pancreas:GTEx_v7_Cells_Transformed_fibroblasts	-	Yes	GM12878:IMR90:Mesenchymal_Stem_Cell:Mesendoderm	4.62285e-10	rs12919058;rs240702;rs151226
127	KIF22	3835	ENSG00000079616	protein_coding	16	29802040	29816706	4.39968e-06	-0.0873485	0	0	0	NA	NA	NA	NA	Yes	IMR90	1.06797e-07	rs12919058
127	MAZ	4150	ENSG00000103495	protein_coding	16	29817427	29823649	0.95397	NA	0	0	0	NA	NA	NA	NA	Yes	IMR90	1.06797e-07	rs12919058
127	PRRT2	112476	ENSG00000167371	protein_coding	16	29823177	29827201	0.301736	NA	0	0	0	NA	NA	NA	NA	Yes	IMR90	1.06797e-07	rs12919058
127	PAGR1	79447	ENSG00000185928	protein_coding	16	29827285	29841948	NA	-0.375105	0	0	0	NA	NA	NA	NA	Yes	IMR90	1.06797e-07	rs12919058
127	PAGR1	79447	ENSG00000263136	protein_coding	16	29827832	29831438	0.500966	-0.375105	0	0	0	NA	NA	NA	NA	Yes	IMR90	1.06797e-07	rs12919058
127	MVP	9961	ENSG00000013364	protein_coding	16	29831715	29859355	0.00744852	0.176123	0	0	0	NA	NA	NA	NA	Yes	IMR90	1.06797e-07	rs12919058
127	SEPT1	1731	ENSG00000180096	protein_coding	16	30389454	30407312	0.00293747	NA	0	0	0	NA	NA	NA	NA	Yes	Left_Ventricle	4.62285e-10	rs240702;rs12919058:rs12919058
127	ZNF771	51333	ENSG00000179965	protein_coding	16	30418618	30440920	0.295813	-1.29596	0	0	0	NA	NA	NA	NA	Yes	Left_Ventricle	4.62285e-10	rs240702;rs12919058:rs12919058
127	PRR14	78994	ENSG00000156858	protein_coding	16	30662038	30667761	0.258591	NA	0	0	0	NA	NA	NA	NA	Yes	Left_Ventricle	1.06797e-07	rs12919058
127	FBRS	64319	ENSG00000156860	protein_coding	16	30669752	30682135	0.981525	NA	0	0	0	NA	NA	NA	NA	Yes	Left_Ventricle	1.06797e-07	rs12919058
127	SRCAP	10847	ENSG00000080603	protein_coding	16	30709530	30755602	1	-0.382912	0	0	0	NA	NA	NA	NA	Yes	IMR90:Mesenchymal_Stem_Cell	1.06797e-07	rs12919058
127	PHKG2	5261	ENSG00000156873	protein_coding	16	30759591	30772490	0.0216345	-1.16374	0	0	0	NA	NA	NA	NA	Yes	IMR90	8.02159e-10	rs240702;rs12919058
127	C16orf93	90835	ENSG00000196118	protein_coding	16	30768744	30774031	8.00214e-05	-0.754319	0	0	0	NA	NA	NA	NA	Yes	IMR90	8.02159e-10	rs240702;rs12919058
127	RNF40	9810	ENSG00000103549	protein_coding	16	30773066	30787628	0.999995	-1.91378	0	0	0	NA	NA	NA	NA	Yes	IMR90	8.02159e-10	rs240702;rs12919058
127	ZNF629	23361	ENSG00000102870	protein_coding	16	30789778	30798523	0.992318	-1.86757	0	0	0	NA	NA	NA	NA	Yes	IMR90	8.02159e-10	rs240702;rs12919058
128	SERPINF2	5345	ENSG00000167711	protein_coding	17	1646130	1658562	0.423434	0.101797	0	0	0	NA	NA	NA	NA	Yes	Left_Ventricle:Mesenchymal_Stem_Cell	8.17194e-07	rs725348
128	SERPINF1	5176	ENSG00000132386	protein_coding	17	1665253	1680868	8.289e-05	0.0407466	0	0	0	NA	NA	NA	NA	Yes	Left_Ventricle:Mesenchymal_Stem_Cell	8.17194e-07	rs725348
128	RTN4RL1	146760	ENSG00000185924	protein_coding	17	1837971	1928639	0.787531	NA	0	0	0	NA	NA	NA	NA	Yes	GM12878:IMR90:Mesenchymal_Stem_Cell	8.17194e-07	rs725348
128	DPH1	1801	ENSG00000108963	protein_coding	17	1933404	1946724	2.34177e-08	NA	0	0	0	NA	NA	NA	NA	Yes	GM12878:IMR90:Mesenchymal_Stem_Cell	8.17194e-07	rs725348
128	OVCA2	124641	ENSG00000262664	protein_coding	17	1945327	1946724	3.94782e-05	0.5713	0	0	0	NA	NA	NA	NA	Yes	GM12878:IMR90:Mesenchymal_Stem_Cell	8.17194e-07	rs725348
128	HIC1	3090	ENSG00000177374	protein_coding	17	1957448	1962981	NA	NA	0	0	0	NA	NA	NA	NA	Yes	GM12878:hESC:IMR90:Left_Ventricle:Mesenchymal_Stem_Cell:Mesendoderm:Spleen:Trophoblast-like_Cell	8.17194e-07	rs725348
128	SMG6	23293	ENSG00000070366	protein_coding	17	1963133	2207065	0.999935	-0.496661	0	0	0	NA	NA	NA	NA	Yes	GM12878:hESC:IMR90:Mesenchymal_Stem_Cell:Mesendoderm:Trophoblast-like_Cell	8.17194e-07	rs725348
128	SRR	63826	ENSG00000167720	protein_coding	17	2206677	2228554	0.179017	NA	0	0	0	NA	NA	NA	NA	Yes	GM12878:hESC:IMR90:Mesenchymal_Stem_Cell:Mesendoderm:Trophoblast-like_Cell	8.17194e-07	rs725348
128	TSR1	55720	ENSG00000167721	protein_coding	17	2225797	2240801	8.3329e-20	NA	0	0	22	1.23544e-08	1.41112e-14	GTEx_v7_Esophagus_Mucosa	-	Yes	GM12878:hESC:IMR90:Left_Ventricle:Mesenchymal_Stem_Cell:Mesendoderm:Trophoblast-like_Cell	8.17194e-07	rs725348
128	SGSM2	9905	ENSG00000141258	protein_coding	17	2240792	2284352	5.55963e-08	0.410082	50	11.21	41	1.45207e-19	2.8966e-65	BIOS_eQTL_geneLevel:GTEx_v7_Esophagus_Mucosa:GTEx_v7_Skin_Not_Sun_Exposed_Suprapubic:GTEx_v7_Skin_Sun_Exposed_Lower_leg	-	Yes	GM12878:hESC:IMR90:Left_Ventricle:Mesenchymal_Stem_Cell:Mesendoderm:Trophoblast-like_Cell	4.48601e-08	rs725348
128	MNT	4335	ENSG00000070444	protein_coding	17	2287354	2304412	0.96048	-0.896443	7	5.577	41	-9	0	BIOS_eQTL_geneLevel:CMC_SVA_cis:GTEx_v7_Esophagus_Mucosa:GTEx_v7_Lung:GTEx_v7_Skin_Not_Sun_Exposed_Suprapubic:GTEx_v7_Skin_Sun_Exposed_Lower_leg:GTEx_v7_Testis:GTEx_v7_Thyroid	+	Yes	GM12878:hESC:IMR90:Left_Ventricle:Mesenchymal_Stem_Cell:Mesendoderm:Trophoblast-like_Cell	8.17194e-07	rs725348
128	METTL16	79066	ENSG00000127804	protein_coding	17	2308856	2415185	0.997289	-0.030354	0	0	1	2.62439e-05	3.25945e-28	GTEx_v7_Muscle_Skeletal	-	No	NA	NA	rs725348
128	AC006435.1	NA	ENSG00000205821	protein_coding	17	2310279	2318731	NA	NA	0	0	39	1.62514e-29	0	BIOS_eQTL_geneLevel	+	No	NA	NA	rs725348
128	PAFAH1B1	5048	ENSG00000007168	protein_coding	17	2496504	2588909	0.999633	-1.25	0	0	0	NA	NA	NA	NA	Yes	GM12878:hESC:IMR90:Left_Ventricle:Liver:Mesenchymal_Stem_Cell:Mesendoderm:Trophoblast-like_Cell	8.17194e-07	rs725348
128	RAP1GAP2	23108	ENSG00000132359	protein_coding	17	2680350	2941033	0.955939	2.29032	0	0	0	NA	NA	NA	NA	Yes	Mesendoderm	8.17194e-07	rs725348
128	SHPK	23729	ENSG00000262304	protein_coding	17	3468738	3539543	NA	0.35313	0	0	0	NA	NA	NA	NA	Yes	Left_Ventricle	1.39268e-06	rs725348
128	SHPK	23729	ENSG00000197417	protein_coding	17	3511556	3539616	3.97287e-06	0.35313	0	0	0	NA	NA	NA	NA	Yes	Left_Ventricle	1.39268e-06	rs725348
128	CTNS	1497	ENSG00000040531	protein_coding	17	3539762	3564836	0.034122	3.05431	0	0	0	NA	NA	NA	NA	Yes	Left_Ventricle	1.39268e-06	rs725348
128	ATP2A3	489	ENSG00000074370	protein_coding	17	3827169	3867736	0.06445	NA	0	0	0	NA	NA	NA	NA	Yes	IMR90	1.39268e-06	rs725348
128	ZZEF1	23140	ENSG00000074755	protein_coding	17	3907739	4046314	0.999923	-0.971801	0	0	0	NA	NA	NA	NA	Yes	IMR90	1.39268e-06	rs725348
128	CYB5D2	124936	ENSG00000167740	protein_coding	17	4046462	4090605	4.57077e-05	0.389803	0	0	0	NA	NA	NA	NA	Yes	IMR90	1.39268e-06	rs725348
128	SCIMP	388325	ENSG00000161929	protein_coding	17	5112256	5138155	0.0125753	0.431828	0	0	0	NA	NA	NA	NA	Yes	IMR90	1.39268e-06	rs725348
129	MED1	5469	ENSG00000125686	protein_coding	17	37560538	37607539	0.999991	-0.214335	0	0	0	NA	NA	NA	NA	Yes	Left_Ventricle	1.28498e-08	rs118101047
129	CDK12	51755	ENSG00000167258	protein_coding	17	37617764	37721160	0.999992	-1.15631	0	0	0	NA	NA	NA	NA	Yes	Left_Ventricle	1.28498e-08	rs118101047
129	PSMD3	5709	ENSG00000108344	protein_coding	17	38137050	38154213	0.999288	-0.18395	0	0	0	NA	NA	NA	NA	Yes	GM12878:hESC:IMR90:Left_Ventricle:Liver:Mesenchymal_Stem_Cell:Mesendoderm:Trophoblast-like_Cell	1.28498e-08	rs118101047
129	NR1D1	9572	ENSG00000126368	protein_coding	17	38249040	38256978	0.946085	-0.284473	0	0	0	NA	NA	NA	NA	Yes	GM12878:hESC:IMR90:Left_Ventricle:Liver:Lung:Mesenchymal_Stem_Cell:Mesendoderm:Trophoblast-like_Cell	1.28498e-08	rs118101047
129	MSL1	339287	ENSG00000188895	protein_coding	17	38278551	38293042	0.984497	NA	2	8.555	7	3.8846e-07	1.90073e-36	GTEx_v7_Cells_EBV-transformed_lymphocytes:GTEx_v7_Esophagus_Mucosa:GTEx_v7_Nerve_Tibial:GTEx_v7_Pancreas	+	Yes	GM12878:hESC:IMR90:Left_Ventricle:Liver:Lung:Mesenchymal_Stem_Cell:Mesendoderm:Trophoblast-like_Cell	1.28498e-08	rs118101047
129	CASC3	22794	ENSG00000108349	protein_coding	17	38296571	38328436	0.913675	-0.751378	1	1.763	0	NA	NA	NA	NA	Yes	hESC:IMR90:Mesenchymal_Stem_Cell	1.28498e-08	rs118101047
129	RAPGEFL1	51195	ENSG00000108352	protein_coding	17	38333263	38351908	0.874146	-0.201649	0	0	0	NA	NA	NA	NA	Yes	Aorta:GM12878:hESC:IMR90:Left_Ventricle:Liver:Mesenchymal_Stem_Cell:Mesendoderm:Pancreas:Right_Ventricle:Spleen:Trophoblast-like_Cell	1.28498e-08	rs118101047
129	WIPF2	147179	ENSG00000171475	protein_coding	17	38375556	38440388	0.36673	-2.77581	3	2.513	0	NA	NA	NA	NA	Yes	GM12878:hESC:IMR90:Left_Ventricle:Liver:Mesenchymal_Stem_Cell:Mesendoderm:Trophoblast-like_Cell	1.28498e-08	rs118101047
129	CDC6	990	ENSG00000094804	protein_coding	17	38443885	38459171	1.81284e-06	-1.44101	1	0.307	0	NA	NA	NA	NA	Yes	Aorta:GM12878:hESC:IMR90:Left_Ventricle:Liver:Mesenchymal_Stem_Cell:Mesendoderm:Pancreas:Right_Ventricle:Spleen:Trophoblast-like_Cell	1.28498e-08	rs118101047
129	RARA	5914	ENSG00000131759	protein_coding	17	38465444	38513094	0.934197	-0.594815	1	2.215	0	NA	NA	NA	NA	Yes	Aorta:GM12878:hESC:IMR90:Left_Ventricle:Liver:Mesenchymal_Stem_Cell:Mesendoderm:Pancreas:Right_Ventricle:Spleen:Trophoblast-like_Cell	1.28498e-08	rs118101047
129	GJD3	125111	ENSG00000183153	protein_coding	17	38517235	38520067	0.00490137	-0.0415376	0	0	0	NA	NA	NA	NA	Yes	hESC:IMR90:Left_Ventricle:Mesenchymal_Stem_Cell:Mesendoderm:Spleen	NA	rs118101047
129	TOP2A	7153	ENSG00000131747	protein_coding	17	38544768	38574202	0.996224	-0.398755	1	2.666	0	NA	NA	NA	NA	Yes	Aorta:Bladder:Dorsolateral_Prefrontal_Cortex:GM12878:hESC:Hippocampus:IMR90:Left_Ventricle:Liver:Mesenchymal_Stem_Cell:Mesendoderm:Pancreas:Right_Ventricle:Spleen:Trophoblast-like_Cell	1.28498e-08	rs118101047
129	IGFBP4	3487	ENSG00000141753	protein_coding	17	38599702	38613983	0.236669	-0.889156	0	0	0	NA	NA	NA	NA	Yes	Aorta:Bladder:Dorsolateral_Prefrontal_Cortex:GM12878:hESC:Hippocampus:IMR90:Left_Ventricle:Liver:Mesenchymal_Stem_Cell:Mesendoderm:Pancreas:Right_Ventricle:Spleen:Trophoblast-like_Cell	1.28498e-08	rs118101047
129	SMARCE1	6605	ENSG00000073584	protein_coding	17	38781214	38804760	0.998188	-1.01877	0	0	0	NA	NA	NA	NA	Yes	GM12878:hESC:IMR90:Left_Ventricle:Mesenchymal_Stem_Cell:Mesendoderm:Trophoblast-like_Cell	1.28498e-08	rs118101047
129	KRT222	125113	ENSG00000264058	protein_coding	17	38785049	38821393	NA	-0.318308	0	0	0	NA	NA	NA	NA	Yes	GM12878:hESC:IMR90:Left_Ventricle:Mesenchymal_Stem_Cell:Mesendoderm:Trophoblast-like_Cell	1.28498e-08	rs118101047
129	KRT222	125113	ENSG00000213424	protein_coding	17	38810917	38821433	0.00212668	-0.318308	0	0	0	NA	NA	NA	NA	Yes	GM12878:hESC:IMR90:Left_Ventricle:Mesenchymal_Stem_Cell:Mesendoderm:Trophoblast-like_Cell	1.28498e-08	rs118101047
129	KRT24	192666	ENSG00000167916	protein_coding	17	38854243	38860002	5.09328e-13	-0.0845503	0	0	0	NA	NA	NA	NA	Yes	IMR90:Mesendoderm:Trophoblast-like_Cell	NA	rs118101047
129	TMEM99	147184	ENSG00000167920	protein_coding	17	38975358	38992522	3.15418e-05	-0.317015	0	0	0	NA	NA	NA	NA	Yes	IMR90	1.28498e-08	rs118101047
129	KRT20	54474	ENSG00000171431	protein_coding	17	39032193	39041479	5.57988e-06	0.26351	0	0	0	NA	NA	NA	NA	Yes	IMR90	NA	rs118101047
129	KRT13	3860	ENSG00000171401	protein_coding	17	39657233	39661957	0.00166754	0.313091	0	0	0	NA	NA	NA	NA	Yes	IMR90	NA	rs118101047
129	KRT19	3880	ENSG00000171345	protein_coding	17	39679869	39684560	0.00393645	-0.191551	0	0	0	NA	NA	NA	NA	Yes	hESC:IMR90:Mesenchymal_Stem_Cell:Mesendoderm:Trophoblast-like_Cell	1.28498e-08	rs118101047
129	EIF1	10209	ENSG00000173812	protein_coding	17	39845137	39848920	0.764132	-0.215219	0	0	0	NA	NA	NA	NA	Yes	Aorta:hESC:IMR90:Left_Ventricle:Mesenchymal_Stem_Cell:Mesendoderm:Trophoblast-like_Cell	1.28498e-08	rs118101047
129	HAP1	9001	ENSG00000173805	protein_coding	17	39873994	39890896	1.58556e-19	1.91847	0	0	0	NA	NA	NA	NA	Yes	IMR90:Mesenchymal_Stem_Cell	NA	rs118101047
129	ACLY	47	ENSG00000131473	protein_coding	17	40023161	40086795	0.996415	-0.338086	0	0	0	NA	NA	NA	NA	Yes	Mesenchymal_Stem_Cell	NA	rs118101047
129	CNP	1267	ENSG00000173786	protein_coding	17	40118759	40129749	0.890888	0.169424	0	0	0	NA	NA	NA	NA	Yes	hESC:IMR90:Liver:Mesenchymal_Stem_Cell:Mesendoderm:Trophoblast-like_Cell	1.28498e-08	rs118101047
129	CTD-2132N18.3	NA	ENSG00000267261	protein_coding	17	40271692	40306934	NA	NA	0	0	0	NA	NA	NA	NA	Yes	IMR90	1.28498e-08	rs118101047
129	RAB5C	5878	ENSG00000108774	protein_coding	17	40276994	40307035	0.82657	-0.36267	0	0	0	NA	NA	NA	NA	Yes	IMR90	1.28498e-08	rs118101047
129	KCNH4	23415	ENSG00000089558	protein_coding	17	40308909	40333296	0.999979	-0.452983	0	0	0	NA	NA	NA	NA	Yes	hESC:Liver	NA	rs118101047
129	HCRT	3060	ENSG00000161610	protein_coding	17	40336078	40337470	0.50244	-0.292071	0	0	0	NA	NA	NA	NA	Yes	hESC:Liver	NA	rs118101047
129	GHDC	84514	ENSG00000167925	protein_coding	17	40340817	40346531	2.12125e-05	-0.790743	0	0	0	NA	NA	NA	NA	Yes	hESC:Liver	NA	rs118101047
129	STAT5B	6777	ENSG00000173757	protein_coding	17	40351186	40428725	0.999953	-0.776026	0	0	0	NA	NA	NA	NA	Yes	Left_Ventricle	NA	rs118101047
129	STAT5A	6776	ENSG00000126561	protein_coding	17	40439565	40463961	0.999866	-0.759016	0	0	0	NA	NA	NA	NA	Yes	Left_Ventricle	NA	rs118101047
130	BECN1	8678	ENSG00000126581	protein_coding	17	40962152	40985367	0.998698	-0.469388	0	0	0	NA	NA	NA	NA	Yes	Left_Ventricle	NA	rs16940672
130	PSME3	10197	ENSG00000131467	protein_coding	17	40976402	40995774	0.988104	-1.7453	0	0	0	NA	NA	NA	NA	Yes	Left_Ventricle	NA	rs16940672
130	MPP3	4356	ENSG00000161647	protein_coding	17	41878167	41910538	1.99786e-05	NA	0	0	0	NA	NA	NA	NA	Yes	Mesenchymal_Stem_Cell	3.1757e-15	rs16940672
130	DBF4B	80174	ENSG00000161692	protein_coding	17	42785976	42829632	4.43214e-08	-0.507761	0	0	511	0.000110718	0.00189628	OCTX	NA	No	NA	NA	rs16940672
130	EFTUD2	9343	ENSG00000108883	protein_coding	17	42927311	42977030	0.999991	0.211209	0	0	58	-9	0.0163079	CMC_SVA_cis:CMC_NoSVA_cis:GTEx_v7_Whole_Blood	+	No	NA	NA	rs16940672;rs17689966
130	DCAKD	79877	ENSG00000172992	protein_coding	17	43100708	43138473	0.0293861	0.848595	0	0	18	7.80124e-06	1.88168e-33	GTEx_v7_Whole_Blood:GTEx_v7_Artery_Tibial:GTEx_v7_Skin_Sun_Exposed_Lower_leg:GTEx_v7_Thyroid	-	No	NA	NA	rs16940672
130	NMT1	4836	ENSG00000136448	protein_coding	17	43128978	43186384	0.998501	0.0324477	0	0	1941	-9	1.23241e-24	CMC_SVA_cis:GTEx_v7_Brain_Cerebellum:GTEx_v7_Brain_Spinal_cord_cervical_c-1:GTEx_v7_Cells_Transformed_fibroblasts:GTEx_v7_Thyroid	+	No	NA	NA	rs16940672;rs62056789
130	ACBD4	79777	ENSG00000181513	protein_coding	17	43209967	43221548	1.82643e-05	-0.326407	0	0	1	6.2293e-05	0.000689951	GTEx_v7_Artery_Tibial	NA	No	NA	NA	rs16940672
130	FMNL1	752	ENSG00000184922	protein_coding	17	43298811	43324687	0.999687	NA	0	0	2574	2.87414e-18	4.1654e-13	GTEx_v7_Brain_Cerebellar_Hemisphere:GTEx_v7_Brain_Cerebellum	+	No	NA	NA	rs16940672;rs62056789;rs17689966
130	SPATA32	124783	ENSG00000184361	protein_coding	17	43331760	43339479	2.95265e-05	-0.414756	0	0	149	4.3219e-11	0	BIOS_eQTL_geneLevel	+	Yes	IMR90:Mesenchymal_Stem_Cell	NA	rs16940672
130	ARHGAP27	201176	ENSG00000159314	protein_coding	17	43471275	43511787	0.00125584	-0.761628	74	15.45	3019	-9	1.01723e-27	CMC_SVA_cis:GTEx_v7_Adipose_Visceral_Omentum:GTEx_v7_Cells_EBV-transformed_lymphocytes:GTEx_v7_Brain_Caudate_basal_ganglia:GTEx_v7_Brain_Cerebellum:GTEx_v7_Brain_Cortex:GTEx_v7_Brain_Nucleus_accumbens_basal_ganglia:GTEx_v7_Esophagus_Mucosa:GTEx_v7_Esophagus_Muscularis:GTEx_v7_Heart_Left_Ventricle:GTEx_v7_Skin_Not_Sun_Exposed_Suprapubic:GTEx_v7_Skin_Sun_Exposed_Lower_leg:GTEx_v7_Testis	-	No	NA	1.1024e-11	rs16940672;rs62056789;rs17689966
130	PLEKHM1	9842	ENSG00000225190	protein_coding	17	43513266	43568115	0.840543	-0.663068	138	18.37	3105	2.24962e-35	0	BIOS_eQTL_geneLevel:CRBL:GTEx_v7_Adipose_Subcutaneous:GTEx_v7_Adipose_Visceral_Omentum:GTEx_v7_Adrenal_Gland:GTEx_v7_Whole_Blood:GTEx_v7_Brain_Anterior_cingulate_cortex_BA24:GTEx_v7_Brain_Caudate_basal_ganglia:GTEx_v7_Brain_Cerebellar_Hemisphere:GTEx_v7_Brain_Cerebellum:GTEx_v7_Brain_Cortex:GTEx_v7_Brain_Frontal_Cortex_BA9:GTEx_v7_Brain_Nucleus_accumbens_basal_ganglia:GTEx_v7_Brain_Putamen_basal_…	-	No	NA	1.1024e-11	rs16940672;rs62056789;rs17689966
130	CRHR1	1394	ENSG00000120088	protein_coding	17	43699267	43913194	0.792134	2.03809	871	22	3269	-9	0	BIOS_eQTL_geneLevel:CRBL:FCTX:HIPP:MEDU:TCTX:WHMT:aveALL:CMC_SVA_cis:CMC_NoSVA_cis:GTEx_v7_Adipose_Subcutaneous:GTEx_v7_Adipose_Visceral_Omentum:GTEx_v7_Brain_Hippocampus:GTEx_v7_Brain_Putamen_basal_ganglia:GTEx_v7_Breast_Mammary_Tissue:GTEx_v7_Esophagus_Gastroesophageal_Junction:GTEx_v7_Esophagus_Muscularis:GTEx_v7_Muscle_Skeletal:GTEx_v7_Nerve_Tibial:GTEx_v7_Thyroid	-	No	NA	1.59027e-16	rs16940672;rs62056789;rs17689966
130	SPPL2C	162540	ENSG00000185294	protein_coding	17	43922256	43924438	2.29525e-05	0.187395	120	25.6	3131	3.52205e-22	1.40086e-16	CRBL:GTEx_v7_Brain_Cerebellar_Hemisphere:GTEx_v7_Brain_Cerebellum:GTEx_v7_Brain_Frontal_Cortex_BA9	-	No	NA	9.2712e-16	rs16940672;rs17689966;rs62056789
130	MAPT	4137	ENSG00000186868	protein_coding	17	43971748	44105700	4.68265e-05	2.01024	757	34	3269	-9	0	xQTLServer_eQTLs:CRBL:MEDU:TCTX:THAL:WHMT:CMC_SVA_cis:CMC_NoSVA_cis:GTEx_v7_Adipose_Subcutaneous:GTEx_v7_Artery_Aorta:GTEx_v7_Artery_Tibial:GTEx_v7_Brain_Cerebellum:GTEx_v7_Colon_Sigmoid:GTEx_v7_Colon_Transverse:GTEx_v7_Esophagus_Mucosa:GTEx_v7_Esophagus_Muscularis:GTEx_v7_Heart_Left_Ventricle:GTEx_v7_Lung:GTEx_v7_Skin_Not_Sun_Exposed_Suprapubic:GTEx_v7_Skin_Sun_Exposed_Lower_leg:GTEx_v7_Spleen:G…	+	Yes	hESC:IMR90:Mesenchymal_Stem_Cell:Mesendoderm	9.0839e-16	rs16940672;rs62056789;rs17689966
130	STH	246744	ENSG00000256762	protein_coding	17	44076616	44077060	0.00444467	0.274193	96	19.18	2828	0.000661056	0.00467071	FCTX:TCTX:aveALL	NA	No	NA	5.37763e-15	rs16940672;rs62056789;rs17689966
130	KANSL1	284058	ENSG00000120071	protein_coding	17	44107282	44302733	0.999734	0.0589452	946	17	3261	-9	0	BIOS_eQTL_geneLevel:CRBL:FCTX:HIPP:MEDU:OCTX:TCTX:THAL:WHMT:aveALL:CMC_SVA_cis:CMC_NoSVA_cis:GTEx_v7_Adipose_Subcutaneous:GTEx_v7_Adipose_Visceral_Omentum:GTEx_v7_Cells_EBV-transformed_lymphocytes:GTEx_v7_Whole_Blood:GTEx_v7_Artery_Tibial:GTEx_v7_Brain_Caudate_basal_ganglia:GTEx_v7_Brain_Cerebellar_Hemisphere:GTEx_v7_Brain_Cerebellum:GTEx_v7_Colon_Transverse:GTEx_v7_Esophagus_Mucosa:GTEx_v7_Lung:…	-	Yes	GM12878:Mesenchymal_Stem_Cell	9.46255e-16	rs16940672;rs62056789;rs17689966
130	ARL17B	100506084	ENSG00000228696	protein_coding	17	44352150	44439130	NA	-0.428243	241	12.46	3257	-9	0	xQTLServer_eQTLs:BIOS_eQTL_geneLevel:CMC_SVA_cis:CMC_NoSVA_cis:GTEx_v7_Cells_EBV-transformed_lymphocytes:GTEx_v7_Whole_Blood:GTEx_v7_Artery_Tibial:GTEx_v7_Brain_Cerebellar_Hemisphere:GTEx_v7_Brain_Cerebellum:GTEx_v7_Breast_Mammary_Tissue:GTEx_v7_Esophagus_Mucosa:GTEx_v7_Muscle_Skeletal:GTEx_v7_Pituitary:GTEx_v7_Skin_Not_Sun_Exposed_Suprapubic:GTEx_v7_Skin_Sun_Exposed_Lower_leg:GTEx_v7_Testis:GTEx…	-	No	NA	NA	rs16940672;rs62056789;rs17689966
130	LRRC37A	9884	ENSG00000176681	protein_coding	17	44370099	44415160	0.890487	NA	64	12.46	3260	-9	0	BIOS_eQTL_geneLevel:HIPP:CMC_SVA_cis:CMC_NoSVA_cis:GTEx_v7_Adipose_Subcutaneous:GTEx_v7_Adipose_Visceral_Omentum:GTEx_v7_Adrenal_Gland:GTEx_v7_Whole_Blood:GTEx_v7_Artery_Aorta:GTEx_v7_Artery_Coronary:GTEx_v7_Artery_Tibial:GTEx_v7_Brain_Amygdala:GTEx_v7_Brain_Anterior_cingulate_cortex_BA24:GTEx_v7_Brain_Caudate_basal_ganglia:GTEx_v7_Brain_Cerebellar_Hemisphere:GTEx_v7_Brain_Cerebellum:GTEx_v7_Brai…	-	No	NA	NA	rs16940672;rs62056789;rs17689966
130	LRRC37A2	474170	ENSG00000238083	protein_coding	17	44588877	44633016	NA	NA	5	16.27	3265	-9	0	xQTLServer_eQTLs:BIOS_eQTL_geneLevel:CRBL:FCTX:HIPP:MEDU:OCTX:PUTM:SNIG:TCTX:THAL:WHMT:aveALL:CMC_SVA_cis:CMC_SVA_trans:CMC_NoSVA_cis:CMC_NoSVA_trans:GTEx_v7_Adipose_Subcutaneous:GTEx_v7_Adipose_Visceral_Omentum:GTEx_v7_Adrenal_Gland:GTEx_v7_Cells_EBV-transformed_lymphocytes:GTEx_v7_Whole_Blood:GTEx_v7_Artery_Aorta:GTEx_v7_Artery_Coronary:GTEx_v7_Artery_Tibial:GTEx_v7_Brain_Amygdala:GTEx_v7_Brain…	-	No	NA	NA	rs16940672;rs17689966;rs62056789
130	ARL17A	51326	ENSG00000185829	protein_coding	17	44594068	44657088	NA	-2.38258	4	16.27	3247	-9	0	BIOS_eQTL_geneLevel:CMC_SVA_cis:CMC_SVA_trans:CMC_NoSVA_cis:CMC_NoSVA_trans:GTEx_v7_Adipose_Subcutaneous:GTEx_v7_Adipose_Visceral_Omentum:GTEx_v7_Adrenal_Gland:GTEx_v7_Cells_EBV-transformed_lymphocytes:GTEx_v7_Whole_Blood:GTEx_v7_Artery_Aorta:GTEx_v7_Artery_Coronary:GTEx_v7_Artery_Tibial:GTEx_v7_Brain_Amygdala:GTEx_v7_Brain_Anterior_cingulate_cortex_BA24:GTEx_v7_Brain_Caudate_basal_ganglia:GTEx_v…	-	No	NA	NA	rs16940672;rs62056789;rs17689966
130	NSF	4905	ENSG00000073969	protein_coding	17	44668035	44834830	0.713682	-0.566247	60	16.01	2584	2.60561e-74	0	BIOS_eQTL_geneLevel:GTEx_v7_Artery_Aorta:GTEx_v7_Artery_Tibial:GTEx_v7_Brain_Cerebellum:GTEx_v7_Esophagus_Mucosa:GTEx_v7_Esophagus_Muscularis:GTEx_v7_Heart_Atrial_Appendage:GTEx_v7_Heart_Left_Ventricle:GTEx_v7_Nerve_Tibial:GTEx_v7_Cells_Transformed_fibroblasts:GTEx_v7_Testis	+	No	NA	3.28758e-16	rs16940672;rs62056789
130	WNT3	7473	ENSG00000108379	protein_coding	17	44839872	44910520	0.946108	-0.191111	42	13.14	2931	-9	0	xQTLServer_eQTLs:BIOS_eQTL_geneLevel:CMC_SVA_cis:CMC_SVA_trans:CMC_NoSVA_cis:GTEx_v7_Adipose_Subcutaneous:GTEx_v7_Adipose_Visceral_Omentum:GTEx_v7_Adrenal_Gland:GTEx_v7_Cells_EBV-transformed_lymphocytes:GTEx_v7_Artery_Aorta:GTEx_v7_Artery_Coronary:GTEx_v7_Artery_Tibial:GTEx_v7_Brain_Cerebellar_Hemisphere:GTEx_v7_Breast_Mammary_Tissue:GTEx_v7_Colon_Sigmoid:GTEx_v7_Colon_Transverse:GTEx_v7_Esophagu…	-	No	NA	1.43257e-13	rs16940672;rs62056789;rs17689966
130	WNT9B	7484	ENSG00000158955	protein_coding	17	44910567	44964096	0.0516168	NA	0	0	1	2.551e-05	0.0436416	GTEx_v7_Spleen	NA	No	NA	NA	rs16940672
130	GOSR2	9570	ENSG00000108433	protein_coding	17	45000483	45105003	0.000289194	0.147391	0	0	28	1.5582e-23	0	BIOS_eQTL_geneLevel	-	Yes	GM12878:hESC:IMR90:Left_Ventricle:Mesenchymal_Stem_Cell:Mesendoderm:Trophoblast-like_Cell	9.46255e-16	rs16940672
130	RP11-156P1.2	NA	ENSG00000262633	protein_coding	17	45000499	45124520	NA	NA	0	0	28	1.5582e-23	0	BIOS_eQTL_geneLevel	-	Yes	GM12878:hESC:IMR90:Left_Ventricle:Mesenchymal_Stem_Cell:Mesendoderm:Trophoblast-like_Cell	9.46255e-16	rs16940672
130	RPRML	388394	ENSG00000179673	protein_coding	17	45055523	45056614	0.421295	NA	0	0	0	NA	NA	NA	NA	Yes	GM12878:hESC:IMR90:Left_Ventricle:Liver:Mesenchymal_Stem_Cell:Mesendoderm:Right_Ventricle:Trophoblast-like_Cell	9.46255e-16	rs16940672:rs62056789
130	CDC27	996	ENSG00000004897	protein_coding	17	45195069	45266788	0.486673	-0.787143	0	0	0	NA	NA	NA	NA	Yes	hESC:Left_Ventricle:Mesenchymal_Stem_Cell:Mesendoderm	3.1757e-15	rs16940672
130	ITGB3	3690	ENSG00000259207	protein_coding	17	45331212	45421658	0.1417	-0.214709	0	0	0	NA	NA	NA	NA	Yes	hESC:IMR90:Mesenchymal_Stem_Cell:Mesendoderm:Trophoblast-like_Cell	3.1757e-15	rs16940672
130	ITGB3	3690	ENSG00000259753	protein_coding	17	45331263	45421658	NA	-0.214709	0	0	0	NA	NA	NA	NA	Yes	hESC:IMR90:Mesenchymal_Stem_Cell:Mesendoderm:Trophoblast-like_Cell	3.1757e-15	rs16940672
130	EFCAB13	124989	ENSG00000178852	protein_coding	17	45400656	45518678	8.21992e-19	-0.190445	0	0	0	NA	NA	NA	NA	Yes	hESC:Mesenchymal_Stem_Cell:Mesendoderm	3.1757e-15	rs16940672
130	KPNB1	3837	ENSG00000108424	protein_coding	17	45726842	45762871	0.999994	-0.517927	0	0	0	NA	NA	NA	NA	Yes	hESC:IMR90:Mesenchymal_Stem_Cell	3.1757e-15	rs16940672
130	TBX21	30009	ENSG00000073861	protein_coding	17	45810610	45823485	0.963243	0.0831505	0	0	0	NA	NA	NA	NA	Yes	Mesenchymal_Stem_Cell	3.1757e-15	rs16940672
130:131	SP6	80320	ENSG00000189120	protein_coding	17	45922279	45933240	0.0229476	-1.12958	0	0	0	NA	NA	NA	NA	Yes	GM12878:hESC:IMR90:Left_Ventricle:Mesenchymal_Stem_Cell:Mesendoderm	3.1757e-15	rs4794003:rs16940672
131	SP2	6668	ENSG00000167182	protein_coding	17	45973516	46006323	0.969394	-1.2623	0	0	0	NA	NA	NA	NA	Yes	GM12878	9.40265e-10	rs4794003
130:131	PNPO	55163	ENSG00000108439	protein_coding	17	46018872	46025654	3.71896e-05	0.17935	0	0	0	NA	NA	NA	NA	Yes	Mesenchymal_Stem_Cell:Mesendoderm:Trophoblast-like_Cell	3.1757e-15	rs4794003:rs16940672
131	COPZ2	51226	ENSG00000005243	protein_coding	17	46103533	46115392	0.00170949	NA	0	0	0	NA	NA	NA	NA	Yes	Mesenchymal_Stem_Cell	9.40265e-10	rs4794003
131	NFE2L1	4779	ENSG00000082641	protein_coding	17	46125691	46138849	0.998124	-0.893485	0	0	0	NA	NA	NA	NA	Yes	IMR90:Left_Ventricle:Mesenchymal_Stem_Cell:Trophoblast-like_Cell	9.40265e-10	rs4794003
131	CBX1	10951	ENSG00000108468	protein_coding	17	46147414	46178883	0.949843	-0.442894	0	0	0	NA	NA	NA	NA	Yes	IMR90:Mesenchymal_Stem_Cell	9.40265e-10	rs4794003
131	SKAP1	8631	ENSG00000141293	protein_coding	17	46210802	46507637	0.00030184	NA	0	0	0	NA	NA	NA	NA	Yes	IMR90	9.40265e-10	rs4794003
130:131	HOXB1	3211	ENSG00000120094	protein_coding	17	46605888	46608359	0.1152	-0.795582	0	0	0	NA	NA	NA	NA	Yes	IMR90:Mesendoderm	9.40265e-10	rs4794003:rs16940672
130:131	HOXB2	3212	ENSG00000173917	protein_coding	17	46618256	46623441	0.00183831	0.974079	0	0	1	1.26505e-183	0	BloodeQTL	NA	Yes	IMR90:Mesendoderm	9.40265e-10	rs16940672;rs4794003:rs16940672
131	HOXB3	3213	ENSG00000120093	protein_coding	17	46626232	46682274	0.610993	-1.0207	0	0	0	NA	NA	NA	NA	Yes	IMR90:Left_Ventricle:Mesenchymal_Stem_Cell:Trophoblast-like_Cell	9.40265e-10	rs4794003
131	HOXB4	3214	ENSG00000182742	protein_coding	17	46652875	46657473	0.119746	-1.09086	0	0	2	1.76346e-05	0.0368629	GTEx_v7_Esophagus_Gastroesophageal_Junction	NA	No	NA	NA	rs4794003
131	HOXB6	3216	ENSG00000108511	protein_coding	17	46671639	46682354	0.00958341	-0.0166043	0	0	0	NA	NA	NA	NA	Yes	IMR90:Left_Ventricle:Mesenchymal_Stem_Cell:Trophoblast-like_Cell	9.40265e-10	rs4794003
130:131	HOXB7	3217	ENSG00000260027	protein_coding	17	46684594	46710934	0.00759639	-0.376189	0	0	1	2.98863e-06	0.0011061	BloodeQTL	NA	Yes	IMR90:Left_Ventricle:Mesenchymal_Stem_Cell:Trophoblast-like_Cell	9.40265e-10	rs16940672;rs4794003
131	HOXB8	3218	ENSG00000120068	protein_coding	17	46688739	46692478	0.444768	NA	0	0	0	NA	NA	NA	NA	Yes	IMR90:Left_Ventricle:Mesenchymal_Stem_Cell:Trophoblast-like_Cell	9.40265e-10	rs4794003
131	HOXB9	3219	ENSG00000170689	protein_coding	17	46698518	46703839	0.101637	0.72463	0	0	0	NA	NA	NA	NA	Yes	IMR90:Left_Ventricle:Mesenchymal_Stem_Cell:Trophoblast-like_Cell	9.40265e-10	rs4794003
131	PRAC1	84366	ENSG00000159182	protein_coding	17	46799084	46799884	0.00177992	0.106873	0	0	0	NA	NA	NA	NA	Yes	GM12878:hESC:IMR90:Liver:Mesenchymal_Stem_Cell:Mesendoderm:Neural_Progenitor_Cell:Trophoblast-like_Cell	9.40265e-10	rs4794003
131	HOXB13	10481	ENSG00000159184	protein_coding	17	46802125	46806540	0.00987475	-1.11755	0	0	0	NA	NA	NA	NA	Yes	GM12878:hESC:IMR90:Liver:Mesenchymal_Stem_Cell:Mesendoderm:Neural_Progenitor_Cell:Trophoblast-like_Cell	9.40265e-10	rs4794003
131	TTLL6	284076	ENSG00000170703	protein_coding	17	46839597	46894576	7.48858e-08	-0.209165	0	0	143	4.52926e-15	7.25029e-17	GTEx_v7_Adipose_Subcutaneous:GTEx_v7_Adipose_Visceral_Omentum:GTEx_v7_Brain_Nucleus_accumbens_basal_ganglia:GTEx_v7_Colon_Transverse:GTEx_v7_Esophagus_Gastroesophageal_Junction:GTEx_v7_Heart_Atrial_Appendage:GTEx_v7_Heart_Left_Ventricle:GTEx_v7_Lung:GTEx_v7_Nerve_Tibial:GTEx_v7_Testis:GTEx_v7_Thyroid	+	Yes	GM12878:hESC:IMR90:Left_Ventricle:Liver:Mesenchymal_Stem_Cell:Mesendoderm:Trophoblast-like_Cell	9.40265e-10	rs4794003
131	CALCOCO2	10241	ENSG00000136436	protein_coding	17	46908350	46943884	0.0317625	0.266767	0	0	0	NA	NA	NA	NA	Yes	GM12878:hESC:IMR90:Left_Ventricle:Liver:Mesenchymal_Stem_Cell:Mesendoderm:Trophoblast-like_Cell	9.40265e-10	rs4794003
131	ATP5G1	516	ENSG00000159199	protein_coding	17	46970127	46973233	0.327526	-0.0240793	40	15.27	149	-9	0	xQTLServer_eQTLs:BIOS_eQTL_geneLevel:CMC_SVA_cis:GTEx_v7_Brain_Cerebellar_Hemisphere:GTEx_v7_Brain_Cerebellum:GTEx_v7_Heart_Atrial_Appendage:GTEx_v7_Heart_Left_Ventricle:GTEx_v7_Muscle_Skeletal:GTEx_v7_Cells_Transformed_fibroblasts	-	No	NA	8.97334e-10	rs4794003
131	UBE2Z	65264	ENSG00000159202	protein_coding	17	46985731	47006418	0.927559	0.175157	82	14.05	155	-9	0	xQTLServer_eQTLs:BIOS_eQTL_geneLevel:HIPP:CMC_SVA_cis:GTEx_v7_Cells_EBV-transformed_lymphocytes:GTEx_v7_Whole_Blood:GTEx_v7_Lung:GTEx_v7_Muscle_Skeletal:GTEx_v7_Cells_Transformed_fibroblasts:GTEx_v7_Skin_Not_Sun_Exposed_Suprapubic:GTEx_v7_Skin_Sun_Exposed_Lower_leg:GTEx_v7_Spleen:GTEx_v7_Thyroid	+	No	NA	8.89737e-10	rs4794003
131	SNF8	11267	ENSG00000159210	protein_coding	17	47006678	47022479	0.290874	1.13061	70	19.25	153	-9	2.01269e-06	BIOS_eQTL_geneLevel:CMC_SVA_cis:CMC_NoSVA_cis:GTEx_v7_Adrenal_Gland:GTEx_v7_Artery_Aorta:GTEx_v7_Brain_Frontal_Cortex_BA9:GTEx_v7_Muscle_Skeletal:GTEx_v7_Pituitary:GTEx_v7_Cells_Transformed_fibroblasts	-	No	NA	6.09876e-10	rs4794003
131	GIP	2695	ENSG00000159224	protein_coding	17	47035916	47045958	0.162839	0.403028	48	19.25	0	NA	NA	NA	NA	No	NA	6.09876e-10	rs4794003
131	IGF2BP1	10642	ENSG00000159217	protein_coding	17	47074774	47133012	0.998574	-1.70191	0	0	137	5.336e-06	6.86141e-10	CRBL:GTEx_v7_Testis	-	No	NA	NA	rs4794003
131	B4GALNT2	124872	ENSG00000167080	protein_coding	17	47209822	47247351	9.64033e-07	-0.518247	0	0	0	NA	NA	NA	NA	Yes	hESC:IMR90:Mesenchymal_Stem_Cell	9.40265e-10	rs4794003
131	GNGT2	2793	ENSG00000167083	protein_coding	17	47280153	47287936	0.173048	0.281504	0	0	0	NA	NA	NA	NA	Yes	hESC:IMR90:Mesenchymal_Stem_Cell:Mesendoderm	9.40265e-10	rs4794003
131	ABI3	51225	ENSG00000108798	protein_coding	17	47287589	47300587	0.027711	-0.453438	0	0	0	NA	NA	NA	NA	Yes	hESC:IMR90:Mesenchymal_Stem_Cell:Mesendoderm	9.40265e-10	rs4794003
131	PHOSPHO1	162466	ENSG00000173868	protein_coding	17	47300724	47308128	0.631109	-0.624653	0	0	0	NA	NA	NA	NA	Yes	hESC:IMR90:Mesenchymal_Stem_Cell:Mesendoderm	9.40265e-10	rs4794003
131	ZNF652	22834	ENSG00000198740	protein_coding	17	47366568	47439835	0.97074	0.214055	0	0	0	NA	NA	NA	NA	Yes	Mesenchymal_Stem_Cell:Trophoblast-like_Cell	9.40265e-10	rs4794003
130	LRRC37A3	374819	ENSG00000176809	protein_coding	17	62850430	62915598	NA	-0.0971379	0	0	3194	-9	0	xQTLServer_eQTLs:CRBL:FCTX:HIPP:MEDU:OCTX:PUTM:SNIG:TCTX:THAL:WHMT:aveALL:CMC_SVA_trans:CMC_NoSVA_cis:CMC_NoSVA_trans	-	No	NA	NA	rs16940672;rs17689966;rs62056789
130	C17orf58	284018	ENSG00000186665	protein_coding	17	65987217	65989765	0.0821564	0.225875	0	0	2841	1.10786e-06	5.12235e-05	CRBL:MEDU:OCTX:TCTX	NA	No	NA	NA	rs16940672;rs62056789;rs17689966
132	RBBP8	5932	ENSG00000101773	protein_coding	18	20378224	20606451	0.000108379	-0.338766	0	0	0	NA	NA	NA	NA	Yes	IMR90	9.7301e-07	rs4800490
132	CABLES1	91768	ENSG00000134508	protein_coding	18	20714528	20840431	0.445044	-1.36023	0	0	0	NA	NA	NA	NA	Yes	Aorta:GM12878:hESC:IMR90:Mesenchymal_Stem_Cell:Mesendoderm:Spleen	1.49172e-09	rs4800490
132	TMEM241	85019	ENSG00000134490	protein_coding	18	20777108	21017925	7.76288e-05	0.555791	0	0	73	-9	8.13444e-07	CMC_SVA_cis:CMC_NoSVA_cis:GTEx_v7_Adipose_Subcutaneous:GTEx_v7_Brain_Cortex:GTEx_v7_Thyroid	+	Yes	GM12878:hESC:IMR90:Mesenchymal_Stem_Cell:Mesendoderm	1.49172e-09	rs4800490
132	RIOK3	8780	ENSG00000101782	protein_coding	18	21032787	21066567	0.000146775	-0.732724	3	11.85	0	NA	NA	NA	NA	Yes	GM12878:hESC:IMR90:Mesenchymal_Stem_Cell:Mesendoderm	1.49172e-09	rs4800490
132	C18orf8	29919	ENSG00000141452	protein_coding	18	21083473	21111746	0.999882	NA	51	20.9	73	-9	0	xQTLServer_eQTLs:BIOS_eQTL_geneLevel:CRBL:CMC_SVA_cis:CMC_NoSVA_cis:GTEx_v7_Adipose_Subcutaneous:GTEx_v7_Adipose_Visceral_Omentum:GTEx_v7_Whole_Blood:GTEx_v7_Artery_Tibial:GTEx_v7_Brain_Cerebellar_Hemisphere:GTEx_v7_Brain_Cerebellum:GTEx_v7_Brain_Cortex:GTEx_v7_Brain_Frontal_Cortex_BA9:GTEx_v7_Breast_Mammary_Tissue:GTEx_v7_Esophagus_Gastroesophageal_Junction:GTEx_v7_Esophagus_Muscularis:GTEx_v7_L…	+	Yes	GM12878:hESC:Hippocampus:IMR90:Liver:Mesenchymal_Stem_Cell:Mesendoderm:Pancreas:Spleen:Trophoblast-like_Cell	1.49172e-09	rs4800490
132	NPC1	4864	ENSG00000141458	protein_coding	18	21086148	21166862	0.000213375	-0.263911	77	20.9	73	-9	0	BIOS_eQTL_geneLevel:CMC_SVA_cis:GTEx_v7_Adipose_Subcutaneous:GTEx_v7_Adipose_Visceral_Omentum:GTEx_v7_Artery_Coronary:GTEx_v7_Artery_Tibial:GTEx_v7_Brain_Caudate_basal_ganglia:GTEx_v7_Brain_Cerebellar_Hemisphere:GTEx_v7_Brain_Cerebellum:GTEx_v7_Brain_Cortex:GTEx_v7_Breast_Mammary_Tissue:GTEx_v7_Colon_Sigmoid:GTEx_v7_Colon_Transverse:GTEx_v7_Esophagus_Gastroesophageal_Junction:GTEx_v7_Esophagus_Mu…	+	Yes	GM12878:hESC:Hippocampus:IMR90:Liver:Mesenchymal_Stem_Cell:Mesendoderm:Pancreas:Spleen:Trophoblast-like_Cell	1.08471e-09	rs4800490
132	ANKRD29	147463	ENSG00000154065	protein_coding	18	21178890	21242849	2.59982e-05	0.183713	0	0	16	-9	0.049	CMC_SVA_cis	-	Yes	IMR90	1.49172e-09	rs4800490
132	LAMA3	3909	ENSG00000053747	protein_coding	18	21269407	21535030	4.40817e-24	0.0689523	0	0	0	NA	NA	NA	NA	Yes	IMR90	1.49172e-09	rs4800490
132	CABYR	26256	ENSG00000154040	protein_coding	18	21718942	21741567	0.000210501	0.358483	0	0	0	NA	NA	NA	NA	Yes	GM12878:hESC:IMR90:Left_Ventricle:Liver:Mesenchymal_Stem_Cell:Mesendoderm:Neural_Progenitor_Cell:Spleen:Trophoblast-like_Cell	1.49172e-09	rs4800490
132	ZNF521	25925	ENSG00000198795	protein_coding	18	22641890	22932154	0.999979	NA	0	0	0	NA	NA	NA	NA	Yes	Left_Ventricle	1.49172e-09	rs4800490
133	CDH2	1000	ENSG00000170558	protein_coding	18	25530930	25757410	0.897441	-0.139326	45	8.828	0	NA	NA	NA	NA	Yes	hESC:Hippocampus:IMR90:Left_Ventricle:Liver:Mesenchymal_Stem_Cell:Mesendoderm	2.19109e-08	rs1148375
133	DSC3	1825	ENSG00000134762	protein_coding	18	28569974	28622781	5.45072e-20	1.61006	0	0	0	NA	NA	NA	NA	Yes	IMR90:Mesenchymal_Stem_Cell	5.93061e-07	rs1148375
134	KIAA1328	57536	ENSG00000150477	protein_coding	18	34409069	34812135	6.07254e-05	-0.427349	0	0	3	4.76593e-05	0.0249108	GTEx_v7_Adipose_Subcutaneous	+	No	NA	NA	rs62081465
134	CELF4	56853	ENSG00000101489	protein_coding	18	34823010	35146000	0.974365	1.3888	33	21.1	0	NA	NA	NA	NA	No	NA	3.62043e-14	rs4799936;rs62081465;rs12967855
135	MAPK4	5596	ENSG00000141639	protein_coding	18	48086448	48258194	0.319052	-0.758279	0	0	0	NA	NA	NA	NA	Yes	Mesenchymal_Stem_Cell	6.27308e-10	rs62100765:rs1972044;rs60658082:rs1972044:rs60658082
135	ME2	4200	ENSG00000082212	protein_coding	18	48405419	48474691	1.17412e-07	-0.649511	0	0	0	NA	NA	NA	NA	Yes	Mesenchymal_Stem_Cell	6.27308e-10	rs62100765:rs1972044;rs60658082:rs1972044:rs60658082
135	ELAC1	55520	ENSG00000141642	protein_coding	18	48494361	48514491	0.89504	-0.312862	0	0	0	NA	NA	NA	NA	Yes	Mesenchymal_Stem_Cell	6.27308e-10	rs62100765:rs1972044;rs60658082:rs1972044:rs60658082
135	RP11-729L2.2	NA	ENSG00000267699	protein_coding	18	48494389	48584514	NA	NA	0	0	0	NA	NA	NA	NA	Yes	Mesenchymal_Stem_Cell	6.27308e-10	rs62100765:rs1972044;rs60658082:rs1972044:rs60658082
135	SMAD4	4089	ENSG00000141646	protein_coding	18	48494410	48611415	0.967433	-1.75591	0	0	0	NA	NA	NA	NA	Yes	Mesenchymal_Stem_Cell	6.27308e-10	rs62100765:rs1972044;rs60658082:rs1972044:rs60658082
135	DCC	1630	ENSG00000187323	protein_coding	18	49866542	51057784	0.999999	-0.23995	756	21.5	230	-9	7.20544e-09	CMC_SVA_cis:CMC_NoSVA_cis:GTEx_v7_Brain_Cerebellum:GTEx_v7_Nerve_Tibial	-	Yes	Mesendoderm	7.57951e-14	rs62100765;rs12969597;rs60658082;rs1972044;rs60658082:rs1972044
135	MBD2	8932	ENSG00000134046	protein_coding	18	51679079	51751158	0.98931	-0.581558	0	0	0	NA	NA	NA	NA	Yes	Mesendoderm	6.27308e-10	rs1972044;rs60658082:rs1972044:rs60658082
135	POLI	11201	ENSG00000101751	protein_coding	18	51795774	51847636	4.26967e-09	-0.857624	0	0	0	NA	NA	NA	NA	Yes	Mesendoderm	3.32178e-09	rs60658082:rs1972044
135:136	STARD6	147323	ENSG00000174448	protein_coding	18	51850728	51884334	0.0263352	0.538902	0	0	0	NA	NA	NA	NA	Yes	Left_Ventricle:Mesenchymal_Stem_Cell:Mesendoderm	4.98926e-10	rs1972044;rs60658082:rs1972044:rs4257287:rs60658082
135:136	C18orf54	162681	ENSG00000166845	protein_coding	18	51884287	51911588	6.01292e-06	-0.183059	0	0	0	NA	NA	NA	NA	Yes	Left_Ventricle:Mesenchymal_Stem_Cell:Mesendoderm	4.98926e-10	rs1972044;rs60658082:rs1972044:rs4257287:rs60658082
136	RAB27B	5874	ENSG00000041353	protein_coding	18	52385091	52562747	0.6873	-0.304479	0	0	0	NA	NA	NA	NA	Yes	hESC	4.98926e-10	rs4257287
135	CCDC68	80323	ENSG00000166510	protein_coding	18	52568740	52626739	6.41318e-07	-0.943594	0	0	0	NA	NA	NA	NA	Yes	Trophoblast-like_Cell	3.32178e-09	rs60658082:rs1972044
136	TCF4	6925	ENSG00000196628	protein_coding	18	52889562	53332018	0.999867	0.443466	17	6.699	0	NA	NA	NA	NA	No	NA	5.68208e-11	rs784219;rs613872
136	TXNL1	9352	ENSG00000091164	protein_coding	18	54264439	54318831	0.956026	1.51858	0	0	0	NA	NA	NA	NA	Yes	IMR90:Mesenchymal_Stem_Cell:Mesendoderm	4.98926e-10	rs4257287:rs613872
136	WDR7	23335	ENSG00000091157	protein_coding	18	54318574	54698828	1	1.04316	0	0	0	NA	NA	NA	NA	Yes	IMR90:Mesenchymal_Stem_Cell:Mesendoderm	4.98926e-10	rs4257287:rs613872
136	ONECUT2	9480	ENSG00000119547	protein_coding	18	55102917	55158529	0.903998	9.48861	0	0	0	NA	NA	NA	NA	Yes	Left_Ventricle	4.98926e-10	rs4257287
137	GALR1	2587	ENSG00000166573	protein_coding	18	74962505	74980858	0.000193369	NA	0	0	0	NA	NA	NA	NA	Yes	IMR90	9.7729e-10	rs28491529
137	SALL3	27164	ENSG00000256463	protein_coding	18	76740275	76762677	0.0901931	NA	0	0	0	NA	NA	NA	NA	Yes	IMR90:Mesenchymal_Stem_Cell:Mesendoderm	9.7729e-10	rs28491529
138	ZNF439	90594	ENSG00000171291	protein_coding	19	11959541	11994565	3.214e-08	0.642917	0	0	0	NA	NA	NA	NA	Yes	Mesenchymal_Stem_Cell	1.48686e-13	rs12151248
138	ZNF69	7620	ENSG00000198429	protein_coding	19	11998599	12025144	7.35112e-05	-0.549691	0	0	0	NA	NA	NA	NA	Yes	Mesenchymal_Stem_Cell	1.48686e-13	rs12151248
138	HOOK2	29911	ENSG00000095066	protein_coding	19	12873817	12983554	6.32321e-09	NA	0	0	3	4.48904e-05	0.00301689	GTEx_v7_Nerve_Tibial	-	No	NA	NA	rs116712274
138	PRDX2	7001	ENSG00000167815	protein_coding	19	12907634	12912694	0.496065	-0.536877	0	0	3	1.66503e-12	0	BIOS_eQTL_geneLevel	-	No	NA	NA	rs12151248
138	DNASE2	1777	ENSG00000105612	protein_coding	19	12986025	12992282	0.0537334	-1.01276	0	0	12	1.09657e-10	0	BIOS_eQTL_geneLevel:GTEx_v7_Nerve_Tibial	-	No	NA	NA	rs12151248;rs116712274
138	GCDH	2639	ENSG00000105607	protein_coding	19	13001840	13025021	0.335283	-0.0885144	0	0	22	1.01674e-23	0	BIOS_eQTL_geneLevel:GTEx_v7_Brain_Cerebellar_Hemisphere:GTEx_v7_Lung	-	No	NA	NA	rs12151248;rs116712274
138	SYCE2	256126	ENSG00000161860	protein_coding	19	13009600	13030090	0.419256	-0.188778	0	0	12	8.74466e-14	0	BIOS_eQTL_geneLevel	-	No	NA	NA	rs12151248
138	FARSA	2193	ENSG00000179115	protein_coding	19	13033293	13044851	0.00405072	-0.00835121	0	0	12	9.35226e-07	2.0972e-18	BIOS_eQTL_geneLevel:GTEx_v7_Muscle_Skeletal	-	No	NA	NA	rs12151248;rs116712274
138	CALR	811	ENSG00000179218	protein_coding	19	13049392	13055303	0.938729	-0.207431	0	0	11	1.112e-07	4.60066e-09	BIOS_eQTL_geneLevel:GTEx_v7_Artery_Tibial	+	No	NA	NA	rs12151248
138	DAND5	199699	ENSG00000179284	protein_coding	19	13075973	13085567	1.68332e-05	0.55606	0	0	6	8.31632e-06	2.25824e-12	GTEx_v7_Brain_Cerebellum	+	No	NA	NA	rs12151248
138	NFIX	4784	ENSG00000008441	protein_coding	19	13106422	13209610	0.989066	NA	15	16.54	0	NA	NA	NA	NA	No	NA	2.06975e-14	rs12151248;rs116712274
138	LYL1	4066	ENSG00000104903	protein_coding	19	13209847	13213975	0.672721	-0.588508	9	11.98	11	1.3716e-05	0.0205571	BIOS_eQTL_geneLevel:GTEx_v7_Thyroid	+	No	NA	2.06975e-14	rs12151248;rs116712274
138	TRMT1	55621	ENSG00000104907	protein_coding	19	13215716	13228381	8.74407e-06	-0.186075	13	17.35	0	NA	NA	NA	NA	No	NA	2.06975e-14	rs12151248;rs116712274
138	NACC1	112939	ENSG00000160877	protein_coding	19	13228917	13251955	0.964947	NA	13	17.35	0	NA	NA	NA	NA	No	NA	2.76494e-08	rs12151248;rs116712274
138	STX10	8677	ENSG00000104915	protein_coding	19	13254872	13261197	3.56682e-10	-0.24027	10	8.823	0	NA	NA	NA	NA	No	NA	2.76494e-08	rs116712274
138	IER2	9592	ENSG00000160888	protein_coding	19	13261229	13265722	0.681052	-1.12642	9	8.823	0	NA	NA	NA	NA	No	NA	2.76494e-08	rs116712274
138	CCDC130	81576	ENSG00000104957	protein_coding	19	13842574	13874110	0.025049	0.820017	0	0	0	NA	NA	NA	NA	Yes	IMR90	1.48686e-13	rs12151248
138	MRI1	84245	ENSG00000037757	protein_coding	19	13875346	13885096	0.000533201	1.26031	0	0	0	NA	NA	NA	NA	Yes	IMR90	1.48686e-13	rs12151248
138	C19orf57	79173	ENSG00000132016	protein_coding	19	13993161	14017265	7.18269e-05	NA	0	0	0	NA	NA	NA	NA	Yes	Mesenchymal_Stem_Cell	1.48686e-13	rs12151248
138	CC2D1A	54862	ENSG00000132024	protein_coding	19	14017014	14041692	2.2592e-05	NA	0	0	0	NA	NA	NA	NA	Yes	Mesenchymal_Stem_Cell	1.48686e-13	rs12151248
138	PALM3	342979	ENSG00000187867	protein_coding	19	14164177	14169971	NA	-0.120972	0	0	0	NA	NA	NA	NA	Yes	Mesenchymal_Stem_Cell	1.48686e-13	rs12151248
138	hsa-mir-1199	113230	ENSG00000141854	protein_coding	19	14183348	14185874	NA	NA	0	0	0	NA	NA	NA	NA	Yes	Mesenchymal_Stem_Cell	1.48686e-13	rs12151248
138	C19orf67	646457	ENSG00000188032	protein_coding	19	14192431	14196687	NA	-0.422737	0	0	0	NA	NA	NA	NA	Yes	Mesenchymal_Stem_Cell	1.48686e-13	rs12151248
138	SAMD1	90378	ENSG00000141858	protein_coding	19	14198652	14201848	0.204727	NA	0	0	0	NA	NA	NA	NA	Yes	Mesenchymal_Stem_Cell	1.48686e-13	rs12151248
139	UBOX5	22888	ENSG00000185019	protein_coding	20	3088219	3140842	0.00178683	0.943799	52	9.028	46	-9	0	xQTLServer_eQTLs:BIOS_eQTL_geneLevel:CMC_SVA_cis:CMC_NoSVA_cis:GTEx_v7_Adipose_Subcutaneous:GTEx_v7_Adipose_Visceral_Omentum:GTEx_v7_Adrenal_Gland:GTEx_v7_Cells_EBV-transformed_lymphocytes:GTEx_v7_Whole_Blood:GTEx_v7_Artery_Aorta:GTEx_v7_Artery_Tibial:GTEx_v7_Brain_Cerebellar_Hemisphere:GTEx_v7_Brain_Cerebellum:GTEx_v7_Brain_Nucleus_accumbens_basal_ganglia:GTEx_v7_Breast_Mammary_Tissue:GTEx_v7_Co…	+	Yes	IMR90:Mesenchymal_Stem_Cell	6.7368e-10	rs860735;rs306755;rs860735:rs306755
139	FASTKD5	60493	ENSG00000215251	protein_coding	20	3127165	3140543	3.42508e-06	-0.347293	18	7.488	46	-9	0	BIOS_eQTL_geneLevel:CMC_SVA_cis:GTEx_v7_Colon_Transverse:GTEx_v7_Esophagus_Mucosa:GTEx_v7_Heart_Atrial_Appendage:GTEx_v7_Muscle_Skeletal:GTEx_v7_Cells_Transformed_fibroblasts:GTEx_v7_Testis:GTEx_v7_Thyroid	-	Yes	IMR90:Mesenchymal_Stem_Cell	9.01108e-10	rs306755;rs860735;rs860735:rs306755
139	LZTS3	9762	ENSG00000088899	protein_coding	20	3143263	3154192	0.875742	NA	3	7.488	46	3.83991e-10	0	BIOS_eQTL_geneLevel:GTEx_v7_Skin_Sun_Exposed_Lower_leg	-	Yes	IMR90:Mesenchymal_Stem_Cell	1.23944e-08	rs306755;rs860735;rs860735:rs306755
139	DDRGK1	65992	ENSG00000198171	protein_coding	20	3170996	3185331	0.000149759	-0.0259032	0	0	1	4.432e-07	0.000316303	BIOS_eQTL_geneLevel	-	No	NA	NA	rs860735
139	ITPA	3704	ENSG00000125877	protein_coding	20	3189514	3204516	8.9732e-05	0.289871	0	0	20	-9	6.784e-33	BIOS_eQTL_geneLevel:CMC_SVA_cis:GTEx_v7_Cells_EBV-transformed_lymphocytes:GTEx_v7_Skin_Not_Sun_Exposed_Suprapubic	+	No	NA	NA	rs306755
139	SLC4A11	83959	ENSG00000088836	protein_coding	20	3208063	3219836	1.36726e-08	-0.0986223	0	0	8	3.01676e-06	4.84648e-21	GTEx_v7_Thyroid	-	No	NA	NA	rs306755
139	PANK2	80025	ENSG00000125779	protein_coding	20	3869486	3907605	0.0107918	-0.681528	0	0	21	1.00426e-05	0.0136789	WHMT	NA	No	NA	NA	rs860735
140	PTPRT	11122	ENSG00000196090	protein_coding	20	40701392	41818610	0.999999	2.65629	55	18.71	0	NA	NA	NA	NA	Yes	hESC:Left_Ventricle:Mesenchymal_Stem_Cell:Mesendoderm	5.94102e-09	rs7272983
35	STK4	6789	ENSG00000101109	protein_coding	20	43595115	43708600	0.118312	-1.13672	0	0	24	9.13715e-12	0.000552401	xQTLServer_eQTLs	NA	No	NA	NA	rs1352890
141	GNAS	2778	ENSG00000087460	protein_coding	20	57414773	57486247	0.99954	-0.61056	0	0	0	NA	NA	NA	NA	Yes	IMR90	1.21806e-08	rs6028090;rs6028085:rs6028085
141	PHACTR3	116154	ENSG00000087495	protein_coding	20	58152564	58422766	0.971713	NA	0	0	0	NA	NA	NA	NA	Yes	Mesenchymal_Stem_Cell	1.21806e-08	rs6028090;rs6028085:rs6028085
141	SYCP2	10388	ENSG00000196074	protein_coding	20	58438618	58508710	0.999994	-0.25735	0	0	0	NA	NA	NA	NA	Yes	hESC:IMR90:Left_Ventricle:Mesenchymal_Stem_Cell:Mesendoderm:Trophoblast-like_Cell	5.89413e-09	rs6028090;rs6028085:rs6028085:rs6028090
141	FAM217B	63939	ENSG00000196227	protein_coding	20	58508819	58523735	0.00108132	-0.562992	0	0	0	NA	NA	NA	NA	Yes	hESC:IMR90:Left_Ventricle:Mesenchymal_Stem_Cell:Mesendoderm:Trophoblast-like_Cell	5.89413e-09	rs6028090;rs6028085:rs6028085:rs6028090
141	PPP1R3D	5509	ENSG00000132825	protein_coding	20	58511894	58515352	0.0677653	-0.931455	0	0	0	NA	NA	NA	NA	Yes	hESC:IMR90:Left_Ventricle:Mesenchymal_Stem_Cell:Mesendoderm:Trophoblast-like_Cell	5.89413e-09	rs6028090;rs6028085:rs6028085:rs6028090
141	CDH26	60437	ENSG00000124215	protein_coding	20	58533471	58609066	5.55635e-23	0.758792	0	0	0	NA	NA	NA	NA	Yes	hESC:IMR90:Left_Ventricle:Mesenchymal_Stem_Cell:Mesendoderm:Trophoblast-like_Cell	5.89413e-09	rs6028085:rs6028090
141	C20orf197	284756	ENSG00000176659	protein_coding	20	58630980	58648008	0.0552321	-0.573369	0	0	0	NA	NA	NA	NA	Yes	IMR90:Left_Ventricle:Mesenchymal_Stem_Cell:Mesendoderm:Trophoblast-like_Cell	1.21806e-08	rs6028085:rs6028090;rs6028085
141	CDH4	1002	ENSG00000179242	protein_coding	20	59827482	60515673	0.966988	2.64889	40	15.17	29	7.71112e-10	6.37974e-06	GTEx_v7_Nerve_Tibial	-	Yes	hESC:IMR90:Mesenchymal_Stem_Cell:Mesendoderm:Spleen	1.50256e-10	rs6028090;rs6028085
142	C22orf24	25775	ENSG00000128254	protein_coding	22	32329507	32341504	1.25133e-05	-0.233696	0	0	0	NA	NA	NA	NA	Yes	IMR90:Mesenchymal_Stem_Cell	7.27479e-09	rs5754738:rs2005638
142	YWHAH	7533	ENSG00000128245	protein_coding	22	32340447	32353590	0.555591	NA	0	0	0	NA	NA	NA	NA	Yes	IMR90:Mesenchymal_Stem_Cell	7.27479e-09	rs5754738:rs2005638
142	SLC5A1	6523	ENSG00000100170	protein_coding	22	32439019	32509016	0.0080312	-0.106721	0	0	0	NA	NA	NA	NA	Yes	IMR90:Mesenchymal_Stem_Cell	7.27479e-09	rs5754738:rs2005638
142	RFPL2	10739	ENSG00000128253	protein_coding	22	32586422	32600718	7.37616e-05	0.436757	0	0	0	NA	NA	NA	NA	Yes	IMR90	7.27479e-09	rs5754738:rs2005638
142	RTCB	51493	ENSG00000100220	protein_coding	22	32783569	32808242	0.0587292	0.251525	0	0	0	NA	NA	NA	NA	Yes	hESC:IMR90:Mesenchymal_Stem_Cell	7.27479e-09	rs5754738:rs2005638
142	FBXO7	25793	ENSG00000100225	protein_coding	22	32870663	32894818	0.0987224	0.126279	0	0	0	NA	NA	NA	NA	Yes	IMR90	7.27479e-09	rs5754738:rs2005638
142	SYN3	8224	ENSG00000185666	protein_coding	22	32908539	33454358	0.577812	0.553461	0	0	0	NA	NA	NA	NA	Yes	IMR90:Mesenchymal_Stem_Cell:Mesendoderm:Trophoblast-like_Cell	7.27479e-09	rs5754738:rs2005638
142	TIMP3	7078	ENSG00000100234	protein_coding	22	33197687	33259030	0.112089	-0.505223	0	0	0	NA	NA	NA	NA	Yes	IMR90:Mesenchymal_Stem_Cell:Mesendoderm	7.27479e-09	rs5754738:rs2005638
142	LARGE	9215	ENSG00000133424	protein_coding	22	33558212	34318829	0.958481	0.465143	14	6.517	14	7.26687e-28	1.32819e-44	GTEx_v7_Muscle_Skeletal:GTEx_v7_Thyroid	+	Yes	Aorta:hESC:Left_Ventricle:Mesenchymal_Stem_Cell:Mesendoderm:Trophoblast-like_Cell	7.27479e-09	rs5754738;rs2005638;rs5754738:rs2005638
142	ISX	91464	ENSG00000175329	protein_coding	22	35462129	35483380	0.000189151	-0.844867	0	0	0	NA	NA	NA	NA	Yes	hESC:IMR90:Mesenchymal_Stem_Cell:Mesendoderm:Neural_Progenitor_Cell:Trophoblast-like_Cell	7.27479e-09	rs5754738:rs2005638
142	HMGXB4	10042	ENSG00000100281	protein_coding	22	35653445	35691800	0.218813	-0.309086	0	0	0	NA	NA	NA	NA	Yes	hESC:IMR90:Mesenchymal_Stem_Cell:Mesendoderm:Trophoblast-like_Cell	7.27479e-09	rs5754738:rs2005638
142	TOM1	10043	ENSG00000100284	protein_coding	22	35695268	35743985	6.77747e-06	-0.920458	0	0	0	NA	NA	NA	NA	Yes	IMR90:Mesenchymal_Stem_Cell:Mesendoderm	7.27479e-09	rs5754738:rs2005638
143	CSF2RB	1439	ENSG00000100368	protein_coding	22	37309670	37336491	0.00186665	0.300566	0	0	0	NA	NA	NA	NA	Yes	Mesenchymal_Stem_Cell	1.29007e-10	rs5995757
143	TAB1	10454	ENSG00000100324	protein_coding	22	39795746	39833065	0.00399581	-0.623712	0	0	0	NA	NA	NA	NA	Yes	GM12878:hESC:IMR90:Left_Ventricle:Liver:Mesenchymal_Stem_Cell:Mesendoderm	1.29007e-10	rs5995757
143	MGAT3	4248	ENSG00000128268	protein_coding	22	39853349	39888199	0.46018	-0.365142	0	0	28	-9	4.63102e-27	CMC_SVA_cis:CMC_NoSVA_cis:GTEx_v7_Testis	+	Yes	Mesenchymal_Stem_Cell	1.29007e-10	rs5995757
143	RPS19BP1	91582	ENSG00000187051	protein_coding	22	39925098	39928860	0.00589798	-0.442571	0	0	0	NA	NA	NA	NA	Yes	GM12878:hESC:IMR90:Left_Ventricle:Mesenchymal_Stem_Cell:Mesendoderm:Trophoblast-like_Cell	1.29007e-10	rs5995757
143	CACNA1I	8911	ENSG00000100346	protein_coding	22	39966758	40085742	0.999999	0.144812	55	7.879	35	3.67002e-08	0.000142651	BIOS_eQTL_geneLevel:GTEx_v7_Testis	-	No	NA	6.81211e-11	rs5995757
143	GRAP2	9402	ENSG00000100351	protein_coding	22	40297086	40369725	0.101872	-1.34926	0	0	0	NA	NA	NA	NA	Yes	GM12878:hESC:IMR90:Mesenchymal_Stem_Cell:Mesendoderm:Trophoblast-like_Cell	1.29007e-10	rs5995757
143	FAM83F	113828	ENSG00000133477	protein_coding	22	40390953	40439533	0.000400741	NA	0	0	0	NA	NA	NA	NA	Yes	GM12878:hESC:IMR90:Left_Ventricle:Liver:Mesenchymal_Stem_Cell:Mesendoderm:Neural_Progenitor_Cell:Spleen:Trophoblast-like_Cell	1.29007e-10	rs5995757
143	TNRC6B	23112	ENSG00000100354	protein_coding	22	40440821	40731812	1	-2.91639	0	0	0	NA	NA	NA	NA	Yes	Aorta:GM12878:hESC:IMR90:Left_Ventricle:Liver:Mesenchymal_Stem_Cell:Mesendoderm:Neural_Progenitor_Cell:Right_Ventricle:Spleen:Trophoblast-like_Cell	1.29007e-10	rs5995757
143	ADSL	158	ENSG00000239900	protein_coding	22	40742507	40786467	0.000212575	-0.459232	0	0	0	NA	NA	NA	NA	Yes	GM12878:hESC:IMR90:Liver:Mesenchymal_Stem_Cell:Mesendoderm:Trophoblast-like_Cell	1.29007e-10	rs5995757
143	SGSM3	27352	ENSG00000100359	protein_coding	22	40766595	40806293	1.00601e-06	-0.227062	0	0	0	NA	NA	NA	NA	Yes	hESC:IMR90:Mesenchymal_Stem_Cell:Mesendoderm:Trophoblast-like_Cell	1.29007e-10	rs5995757
143	MKL1	57591	ENSG00000196588	protein_coding	22	40806285	41032706	0.540324	-0.588524	0	0	0	NA	NA	NA	NA	Yes	IMR90	1.29007e-10	rs5995757
143	ST13	6767	ENSG00000100380	protein_coding	22	41220539	41253026	0.659424	-1.5853	0	0	0	NA	NA	NA	NA	Yes	Mesenchymal_Stem_Cell:Trophoblast-like_Cell	1.29007e-10	rs5995757
143	XPNPEP3	63929	ENSG00000196236	protein_coding	22	41253081	41363838	8.88349e-06	-0.745194	0	0	0	NA	NA	NA	NA	Yes	Mesenchymal_Stem_Cell:Trophoblast-like_Cell	1.29007e-10	rs5995757
143	C22orf46	79640	ENSG00000184208	protein_coding	22	42084943	42094140	NA	-0.442689	0	0	0	NA	NA	NA	NA	Yes	Mesenchymal_Stem_Cell	1.29007e-10	rs5995757
144	ARFGAP3	26286	ENSG00000242247	protein_coding	22	43192508	43254112	2.27855e-06	0.176904	0	0	0	NA	NA	NA	NA	Yes	IMR90	8.62497e-09	rs131155
144	SCUBE1	80274	ENSG00000159307	protein_coding	22	43593289	43739394	0.960878	NA	0	0	0	NA	NA	NA	NA	Yes	IMR90:Mesenchymal_Stem_Cell	8.62497e-09	rs131155
144	PNPLA5	150379	ENSG00000100341	protein_coding	22	44275558	44287893	9.38341e-07	-0.352838	0	0	0	NA	NA	NA	NA	Yes	hESC:IMR90:Left_Ventricle:Mesenchymal_Stem_Cell:Mesendoderm:Trophoblast-like_Cell	8.62497e-09	rs131155
144	PNPLA3	80339	ENSG00000100344	protein_coding	22	44319619	44360368	0.000103859	0.660346	0	0	0	NA	NA	NA	NA	Yes	hESC:IMR90:Left_Ventricle:Mesenchymal_Stem_Cell:Mesendoderm:Trophoblast-like_Cell	8.62497e-09	rs131155
144	SAMM50	25813	ENSG00000100347	protein_coding	22	44351301	44406411	0.000727115	-0.109977	0	0	0	NA	NA	NA	NA	Yes	IMR90:Mesenchymal_Stem_Cell	8.62497e-09	rs131155
144	LDOC1L	84247	ENSG00000188636	protein_coding	22	44888452	44894178	0.142833	2.12187	36	10.14	101	-9	0	xQTLServer_eQTLs:BIOS_eQTL_geneLevel:CMC_SVA_cis:CMC_NoSVA_cis:GTEx_v7_Whole_Blood:GTEx_v7_Liver:GTEx_v7_Muscle_Skeletal:GTEx_v7_Skin_Not_Sun_Exposed_Suprapubic	-	No	NA	7.94561e-10	rs131155
144	FAM118A	55007	ENSG00000100376	protein_coding	22	45704849	45737836	0.591869	0.959911	0	0	4	0.000569237	0.046618	SNIG	NA	No	NA	NA	rs131155
49	GNL3L	54552	ENSG00000130119	protein_coding	23	54556644	54587504	0.991954	NA	0	0	473	3.21967e-07	0.000133397	MEDU:OCTX:TCTX	NA	No	NA	NA	rs10223052;rs4583848;rs26949;rs27565;rs726824;rs7715147;rs248686;rs6449503;rs248682;rs159368;rs150534;rs4490539;rs36198109
