# Supplementary material for: Genome-wide analysis identifies molecular systems and 149 genetic loci associated with income
Source: Nat Commun. 2019 Dec 16;10:5741. doi: 10.1038/s41467-019-13585-5 (PMC6915786; doi:10.1038/s41467-019-13585-5)
Supplement: Supplementary file 20 — Supplementary Data 17 [file 41467_2019_13585_MOESM20_ESM.xlsx]

## Sheet: Sheet1
Supplementary Data 17. Chromatin interaction regions linking significant GWAS loci to genes using the MTAG analysis of household income. Interaction regions (Interaction region 1 (BP) - Interaction region 2 (BP)) include one region overlapping one or more GWAS SNP in an enhancer, and one region overlapping a gene promoter region. GWAS SNPs in interaction region: rsID of candidate SNPs which are o…
Interaction regions (Interaction region 1 (BP) - Interaction region 2 (BP)) include one region overlapping one or more GWAS SNP in an enhancer, and one region overlapping a gene promoter region. GWAS SNPs in interaction region : rsID of candidate SNPs which are overlapping with the region 1. Genes within interaction region : ENSG ID of genes whose promoter regions are overlapped with region 2.	Chromosome	Interaction region 1 (bp)	Interaction region 2 (bp)	False Discovery Rate	Tissue/Cell	GWAS SNPs in interaction region	Genes within interaction region
1	1	8880001-8920000	8440001-8480000	3.1613e-10	GM12878	rs6678590;1:8889348:A_C;rs6577529;1:8896717:C_G;1:8898975:C_G;rs6577532;rs6577533;rs12125668;1:8904058:C_CT;1:8907205:T_TTTG;rs6577534;rs4908785;1:8910095:A_T;rs6676113;rs4908786;rs6677249;1:8912627:A_G;rs6676285;1:8913369:A_T;1:8913412:C_G;1:8913612:C_G;rs6577538;rs2047095;rs11121247	NA
1	1	8880001-8920000	8480001-8520000	4.2703e-10	GM12878	rs6678590;1:8889348:A_C;rs6577529;1:8896717:C_G;1:8898975:C_G;rs6577532;rs6577533;rs12125668;1:8904058:C_CT;1:8907205:T_TTTG;rs6577534;rs4908785;1:8910095:A_T;rs6676113;rs4908786;rs6677249;1:8912627:A_G;rs6676285;1:8913369:A_T;1:8913412:C_G;1:8913612:C_G;rs6577538;rs2047095;rs11121247	NA
1	1	8880001-8920000	8520001-8560000	3.38709e-08	GM12878	rs6678590;1:8889348:A_C;rs6577529;1:8896717:C_G;1:8898975:C_G;rs6577532;rs6577533;rs12125668;1:8904058:C_CT;1:8907205:T_TTTG;rs6577534;rs4908785;1:8910095:A_T;rs6676113;rs4908786;rs6677249;1:8912627:A_G;rs6676285;1:8913369:A_T;1:8913412:C_G;1:8913612:C_G;rs6577538;rs2047095;rs11121247	NA
1	1	8880001-8920000	8560001-8600000	4.41315e-11	GM12878	rs6678590;1:8889348:A_C;rs6577529;1:8896717:C_G;1:8898975:C_G;rs6577532;rs6577533;rs12125668;1:8904058:C_CT;1:8907205:T_TTTG;rs6577534;rs4908785;1:8910095:A_T;rs6676113;rs4908786;rs6677249;1:8912627:A_G;rs6676285;1:8913369:A_T;1:8913412:C_G;1:8913612:C_G;rs6577538;rs2047095;rs11121247	NA
1	1	8880001-8920000	8600001-8640000	8.99998e-29	GM12878	rs6678590;1:8889348:A_C;rs6577529;1:8896717:C_G;1:8898975:C_G;rs6577532;rs6577533;rs12125668;1:8904058:C_CT;1:8907205:T_TTTG;rs6577534;rs4908785;1:8910095:A_T;rs6676113;rs4908786;rs6677249;1:8912627:A_G;rs6676285;1:8913369:A_T;1:8913412:C_G;1:8913612:C_G;rs6577538;rs2047095;rs11121247	NA
1	1	8880001-8920000	8680001-8720000	2.21608e-11	GM12878	rs6678590;1:8889348:A_C;rs6577529;1:8896717:C_G;1:8898975:C_G;rs6577532;rs6577533;rs12125668;1:8904058:C_CT;1:8907205:T_TTTG;rs6577534;rs4908785;1:8910095:A_T;rs6676113;rs4908786;rs6677249;1:8912627:A_G;rs6676285;1:8913369:A_T;1:8913412:C_G;1:8913612:C_G;rs6577538;rs2047095;rs11121247	NA
1	1	8880001-8920000	8720001-8760000	3.54196e-19	GM12878	rs6678590;1:8889348:A_C;rs6577529;1:8896717:C_G;1:8898975:C_G;rs6577532;rs6577533;rs12125668;1:8904058:C_CT;1:8907205:T_TTTG;rs6577534;rs4908785;1:8910095:A_T;rs6676113;rs4908786;rs6677249;1:8912627:A_G;rs6676285;1:8913369:A_T;1:8913412:C_G;1:8913612:C_G;rs6577538;rs2047095;rs11121247	NA
1	1	8880001-8920000	8760001-8800000	1.63625e-20	GM12878	rs6678590;1:8889348:A_C;rs6577529;1:8896717:C_G;1:8898975:C_G;rs6577532;rs6577533;rs12125668;1:8904058:C_CT;1:8907205:T_TTTG;rs6577534;rs4908785;1:8910095:A_T;rs6676113;rs4908786;rs6677249;1:8912627:A_G;rs6676285;1:8913369:A_T;1:8913412:C_G;1:8913612:C_G;rs6577538;rs2047095;rs11121247	NA
1	1	8880001-8920000	8800001-8840000	9.52998e-17	GM12878	rs6678590;1:8889348:A_C;rs6577529;1:8896717:C_G;1:8898975:C_G;rs6577532;rs6577533;rs12125668;1:8904058:C_CT;1:8907205:T_TTTG;rs6577534;rs4908785;1:8910095:A_T;rs6676113;rs4908786;rs6677249;1:8912627:A_G;rs6676285;1:8913369:A_T;1:8913412:C_G;1:8913612:C_G;rs6577538;rs2047095;rs11121247	NA
1	1	8880001-8920000	8040001-8080000	2.24475e-09	hESC	rs6678590;1:8889348:A_C;rs6577529;1:8896717:C_G;1:8898975:C_G;rs6577532;rs6577533;rs12125668;1:8904058:C_CT;1:8907205:T_TTTG;rs6577534;rs4908785;1:8910095:A_T;rs6676113;rs4908786;rs6677249;1:8912627:A_G;rs6676285;1:8913369:A_T;1:8913412:C_G;1:8913612:C_G;rs6577538;rs2047095;rs11121247	NA
1	1	8880001-8920000	8440001-8480000	1.76861e-22	hESC	rs6678590;1:8889348:A_C;rs6577529;1:8896717:C_G;1:8898975:C_G;rs6577532;rs6577533;rs12125668;1:8904058:C_CT;1:8907205:T_TTTG;rs6577534;rs4908785;1:8910095:A_T;rs6676113;rs4908786;rs6677249;1:8912627:A_G;rs6676285;1:8913369:A_T;1:8913412:C_G;1:8913612:C_G;rs6577538;rs2047095;rs11121247	NA
1	1	8880001-8920000	8480001-8520000	2.3957e-07	hESC	rs6678590;1:8889348:A_C;rs6577529;1:8896717:C_G;1:8898975:C_G;rs6577532;rs6577533;rs12125668;1:8904058:C_CT;1:8907205:T_TTTG;rs6577534;rs4908785;1:8910095:A_T;rs6676113;rs4908786;rs6677249;1:8912627:A_G;rs6676285;1:8913369:A_T;1:8913412:C_G;1:8913612:C_G;rs6577538;rs2047095;rs11121247	NA
1	1	8880001-8920000	8600001-8640000	8.41514e-17	hESC	rs6678590;1:8889348:A_C;rs6577529;1:8896717:C_G;1:8898975:C_G;rs6577532;rs6577533;rs12125668;1:8904058:C_CT;1:8907205:T_TTTG;rs6577534;rs4908785;1:8910095:A_T;rs6676113;rs4908786;rs6677249;1:8912627:A_G;rs6676285;1:8913369:A_T;1:8913412:C_G;1:8913612:C_G;rs6577538;rs2047095;rs11121247	NA
1	1	8880001-8920000	8680001-8720000	5.32697e-15	hESC	rs6678590;1:8889348:A_C;rs6577529;1:8896717:C_G;1:8898975:C_G;rs6577532;rs6577533;rs12125668;1:8904058:C_CT;1:8907205:T_TTTG;rs6577534;rs4908785;1:8910095:A_T;rs6676113;rs4908786;rs6677249;1:8912627:A_G;rs6676285;1:8913369:A_T;1:8913412:C_G;1:8913612:C_G;rs6577538;rs2047095;rs11121247	NA
1	1	8880001-8920000	8720001-8760000	2.65492e-12	hESC	rs6678590;1:8889348:A_C;rs6577529;1:8896717:C_G;1:8898975:C_G;rs6577532;rs6577533;rs12125668;1:8904058:C_CT;1:8907205:T_TTTG;rs6577534;rs4908785;1:8910095:A_T;rs6676113;rs4908786;rs6677249;1:8912627:A_G;rs6676285;1:8913369:A_T;1:8913412:C_G;1:8913612:C_G;rs6577538;rs2047095;rs11121247	NA
1	1	8880001-8920000	8800001-8840000	1.68158e-07	hESC	rs6678590;1:8889348:A_C;rs6577529;1:8896717:C_G;1:8898975:C_G;rs6577532;rs6577533;rs12125668;1:8904058:C_CT;1:8907205:T_TTTG;rs6577534;rs4908785;1:8910095:A_T;rs6676113;rs4908786;rs6677249;1:8912627:A_G;rs6676285;1:8913369:A_T;1:8913412:C_G;1:8913612:C_G;rs6577538;rs2047095;rs11121247	NA
1	1	8880001-8920000	7960001-8000000	7.52223e-07	IMR90	rs6678590;1:8889348:A_C;rs6577529;1:8896717:C_G;1:8898975:C_G;rs6577532;rs6577533;rs12125668;1:8904058:C_CT;1:8907205:T_TTTG;rs6577534;rs4908785;1:8910095:A_T;rs6676113;rs4908786;rs6677249;1:8912627:A_G;rs6676285;1:8913369:A_T;1:8913412:C_G;1:8913612:C_G;rs6577538;rs2047095;rs11121247	NA
1	1	8880001-8920000	8040001-8080000	2.93366e-14	IMR90	rs6678590;1:8889348:A_C;rs6577529;1:8896717:C_G;1:8898975:C_G;rs6577532;rs6577533;rs12125668;1:8904058:C_CT;1:8907205:T_TTTG;rs6577534;rs4908785;1:8910095:A_T;rs6676113;rs4908786;rs6677249;1:8912627:A_G;rs6676285;1:8913369:A_T;1:8913412:C_G;1:8913612:C_G;rs6577538;rs2047095;rs11121247	NA
1	1	8880001-8920000	8120001-8160000	9.45711e-07	IMR90	rs6678590;1:8889348:A_C;rs6577529;1:8896717:C_G;1:8898975:C_G;rs6577532;rs6577533;rs12125668;1:8904058:C_CT;1:8907205:T_TTTG;rs6577534;rs4908785;1:8910095:A_T;rs6676113;rs4908786;rs6677249;1:8912627:A_G;rs6676285;1:8913369:A_T;1:8913412:C_G;1:8913612:C_G;rs6577538;rs2047095;rs11121247	NA
1	1	8880001-8920000	8400001-8440000	2.77097e-12	IMR90	rs6678590;1:8889348:A_C;rs6577529;1:8896717:C_G;1:8898975:C_G;rs6577532;rs6577533;rs12125668;1:8904058:C_CT;1:8907205:T_TTTG;rs6577534;rs4908785;1:8910095:A_T;rs6676113;rs4908786;rs6677249;1:8912627:A_G;rs6676285;1:8913369:A_T;1:8913412:C_G;1:8913612:C_G;rs6577538;rs2047095;rs11121247	NA
1	1	8880001-8920000	8440001-8480000	3.22478e-54	IMR90	rs6678590;1:8889348:A_C;rs6577529;1:8896717:C_G;1:8898975:C_G;rs6577532;rs6577533;rs12125668;1:8904058:C_CT;1:8907205:T_TTTG;rs6577534;rs4908785;1:8910095:A_T;rs6676113;rs4908786;rs6677249;1:8912627:A_G;rs6676285;1:8913369:A_T;1:8913412:C_G;1:8913612:C_G;rs6577538;rs2047095;rs11121247	NA
1	1	8880001-8920000	8480001-8520000	7.34694e-51	IMR90	rs6678590;1:8889348:A_C;rs6577529;1:8896717:C_G;1:8898975:C_G;rs6577532;rs6577533;rs12125668;1:8904058:C_CT;1:8907205:T_TTTG;rs6577534;rs4908785;1:8910095:A_T;rs6676113;rs4908786;rs6677249;1:8912627:A_G;rs6676285;1:8913369:A_T;1:8913412:C_G;1:8913612:C_G;rs6577538;rs2047095;rs11121247	NA
1	1	8880001-8920000	8520001-8560000	1.24086e-35	IMR90	rs6678590;1:8889348:A_C;rs6577529;1:8896717:C_G;1:8898975:C_G;rs6577532;rs6577533;rs12125668;1:8904058:C_CT;1:8907205:T_TTTG;rs6577534;rs4908785;1:8910095:A_T;rs6676113;rs4908786;rs6677249;1:8912627:A_G;rs6676285;1:8913369:A_T;1:8913412:C_G;1:8913612:C_G;rs6577538;rs2047095;rs11121247	NA
1	1	8880001-8920000	8560001-8600000	9.43697e-50	IMR90	rs6678590;1:8889348:A_C;rs6577529;1:8896717:C_G;1:8898975:C_G;rs6577532;rs6577533;rs12125668;1:8904058:C_CT;1:8907205:T_TTTG;rs6577534;rs4908785;1:8910095:A_T;rs6676113;rs4908786;rs6677249;1:8912627:A_G;rs6676285;1:8913369:A_T;1:8913412:C_G;1:8913612:C_G;rs6577538;rs2047095;rs11121247	NA
1	1	8880001-8920000	8600001-8640000	8.30411e-97	IMR90	rs6678590;1:8889348:A_C;rs6577529;1:8896717:C_G;1:8898975:C_G;rs6577532;rs6577533;rs12125668;1:8904058:C_CT;1:8907205:T_TTTG;rs6577534;rs4908785;1:8910095:A_T;rs6676113;rs4908786;rs6677249;1:8912627:A_G;rs6676285;1:8913369:A_T;1:8913412:C_G;1:8913612:C_G;rs6577538;rs2047095;rs11121247	NA
1	1	8880001-8920000	8640001-8680000	1.06893e-27	IMR90	rs6678590;1:8889348:A_C;rs6577529;1:8896717:C_G;1:8898975:C_G;rs6577532;rs6577533;rs12125668;1:8904058:C_CT;1:8907205:T_TTTG;rs6577534;rs4908785;1:8910095:A_T;rs6676113;rs4908786;rs6677249;1:8912627:A_G;rs6676285;1:8913369:A_T;1:8913412:C_G;1:8913612:C_G;rs6577538;rs2047095;rs11121247	NA
1	1	8880001-8920000	8680001-8720000	2.44306e-78	IMR90	rs6678590;1:8889348:A_C;rs6577529;1:8896717:C_G;1:8898975:C_G;rs6577532;rs6577533;rs12125668;1:8904058:C_CT;1:8907205:T_TTTG;rs6577534;rs4908785;1:8910095:A_T;rs6676113;rs4908786;rs6677249;1:8912627:A_G;rs6676285;1:8913369:A_T;1:8913412:C_G;1:8913612:C_G;rs6577538;rs2047095;rs11121247	NA
1	1	8880001-8920000	8720001-8760000	8.20139e-67	IMR90	rs6678590;1:8889348:A_C;rs6577529;1:8896717:C_G;1:8898975:C_G;rs6577532;rs6577533;rs12125668;1:8904058:C_CT;1:8907205:T_TTTG;rs6577534;rs4908785;1:8910095:A_T;rs6676113;rs4908786;rs6677249;1:8912627:A_G;rs6676285;1:8913369:A_T;1:8913412:C_G;1:8913612:C_G;rs6577538;rs2047095;rs11121247	NA
1	1	8880001-8920000	8760001-8800000	6.38551e-79	IMR90	rs6678590;1:8889348:A_C;rs6577529;1:8896717:C_G;1:8898975:C_G;rs6577532;rs6577533;rs12125668;1:8904058:C_CT;1:8907205:T_TTTG;rs6577534;rs4908785;1:8910095:A_T;rs6676113;rs4908786;rs6677249;1:8912627:A_G;rs6676285;1:8913369:A_T;1:8913412:C_G;1:8913612:C_G;rs6577538;rs2047095;rs11121247	NA
1	1	8880001-8920000	8800001-8840000	8.04436e-76	IMR90	rs6678590;1:8889348:A_C;rs6577529;1:8896717:C_G;1:8898975:C_G;rs6577532;rs6577533;rs12125668;1:8904058:C_CT;1:8907205:T_TTTG;rs6577534;rs4908785;1:8910095:A_T;rs6676113;rs4908786;rs6677249;1:8912627:A_G;rs6676285;1:8913369:A_T;1:8913412:C_G;1:8913612:C_G;rs6577538;rs2047095;rs11121247	NA
1	1	8880001-8920000	8440001-8480000	6.23441e-12	Left_Ventricle	rs6678590;1:8889348:A_C;rs6577529;1:8896717:C_G;1:8898975:C_G;rs6577532;rs6577533;rs12125668;1:8904058:C_CT;1:8907205:T_TTTG;rs6577534;rs4908785;1:8910095:A_T;rs6676113;rs4908786;rs6677249;1:8912627:A_G;rs6676285;1:8913369:A_T;1:8913412:C_G;1:8913612:C_G;rs6577538;rs2047095;rs11121247	NA
1	1	8880001-8920000	8560001-8600000	4.91135e-09	Left_Ventricle	rs6678590;1:8889348:A_C;rs6577529;1:8896717:C_G;1:8898975:C_G;rs6577532;rs6577533;rs12125668;1:8904058:C_CT;1:8907205:T_TTTG;rs6577534;rs4908785;1:8910095:A_T;rs6676113;rs4908786;rs6677249;1:8912627:A_G;rs6676285;1:8913369:A_T;1:8913412:C_G;1:8913612:C_G;rs6577538;rs2047095;rs11121247	NA
1	1	8880001-8920000	8600001-8640000	4.84448e-26	Left_Ventricle	rs6678590;1:8889348:A_C;rs6577529;1:8896717:C_G;1:8898975:C_G;rs6577532;rs6577533;rs12125668;1:8904058:C_CT;1:8907205:T_TTTG;rs6577534;rs4908785;1:8910095:A_T;rs6676113;rs4908786;rs6677249;1:8912627:A_G;rs6676285;1:8913369:A_T;1:8913412:C_G;1:8913612:C_G;rs6577538;rs2047095;rs11121247	NA
1	1	8880001-8920000	8680001-8720000	9.41382e-10	Left_Ventricle	rs6678590;1:8889348:A_C;rs6577529;1:8896717:C_G;1:8898975:C_G;rs6577532;rs6577533;rs12125668;1:8904058:C_CT;1:8907205:T_TTTG;rs6577534;rs4908785;1:8910095:A_T;rs6676113;rs4908786;rs6677249;1:8912627:A_G;rs6676285;1:8913369:A_T;1:8913412:C_G;1:8913612:C_G;rs6577538;rs2047095;rs11121247	NA
1	1	8880001-8920000	8720001-8760000	1.31051e-07	Left_Ventricle	rs6678590;1:8889348:A_C;rs6577529;1:8896717:C_G;1:8898975:C_G;rs6577532;rs6577533;rs12125668;1:8904058:C_CT;1:8907205:T_TTTG;rs6577534;rs4908785;1:8910095:A_T;rs6676113;rs4908786;rs6677249;1:8912627:A_G;rs6676285;1:8913369:A_T;1:8913412:C_G;1:8913612:C_G;rs6577538;rs2047095;rs11121247	NA
1	1	8880001-8920000	8040001-8080000	9.43984e-08	Liver	rs6678590;1:8889348:A_C;rs6577529;1:8896717:C_G;1:8898975:C_G;rs6577532;rs6577533;rs12125668;1:8904058:C_CT;1:8907205:T_TTTG;rs6577534;rs4908785;1:8910095:A_T;rs6676113;rs4908786;rs6677249;1:8912627:A_G;rs6676285;1:8913369:A_T;1:8913412:C_G;1:8913612:C_G;rs6577538;rs2047095;rs11121247	NA
1	1	8880001-8920000	8520001-8560000	5.15776e-07	Liver	rs6678590;1:8889348:A_C;rs6577529;1:8896717:C_G;1:8898975:C_G;rs6577532;rs6577533;rs12125668;1:8904058:C_CT;1:8907205:T_TTTG;rs6577534;rs4908785;1:8910095:A_T;rs6676113;rs4908786;rs6677249;1:8912627:A_G;rs6676285;1:8913369:A_T;1:8913412:C_G;1:8913612:C_G;rs6577538;rs2047095;rs11121247	NA
1	1	8880001-8920000	8560001-8600000	3.24492e-10	Liver	rs6678590;1:8889348:A_C;rs6577529;1:8896717:C_G;1:8898975:C_G;rs6577532;rs6577533;rs12125668;1:8904058:C_CT;1:8907205:T_TTTG;rs6577534;rs4908785;1:8910095:A_T;rs6676113;rs4908786;rs6677249;1:8912627:A_G;rs6676285;1:8913369:A_T;1:8913412:C_G;1:8913612:C_G;rs6577538;rs2047095;rs11121247	NA
1	1	8880001-8920000	8600001-8640000	2.52559e-12	Liver	rs6678590;1:8889348:A_C;rs6577529;1:8896717:C_G;1:8898975:C_G;rs6577532;rs6577533;rs12125668;1:8904058:C_CT;1:8907205:T_TTTG;rs6577534;rs4908785;1:8910095:A_T;rs6676113;rs4908786;rs6677249;1:8912627:A_G;rs6676285;1:8913369:A_T;1:8913412:C_G;1:8913612:C_G;rs6577538;rs2047095;rs11121247	NA
1	1	8880001-8920000	8680001-8720000	3.06692e-22	Liver	rs6678590;1:8889348:A_C;rs6577529;1:8896717:C_G;1:8898975:C_G;rs6577532;rs6577533;rs12125668;1:8904058:C_CT;1:8907205:T_TTTG;rs6577534;rs4908785;1:8910095:A_T;rs6676113;rs4908786;rs6677249;1:8912627:A_G;rs6676285;1:8913369:A_T;1:8913412:C_G;1:8913612:C_G;rs6577538;rs2047095;rs11121247	NA
1	1	8880001-8920000	8720001-8760000	2.37901e-18	Liver	rs6678590;1:8889348:A_C;rs6577529;1:8896717:C_G;1:8898975:C_G;rs6577532;rs6577533;rs12125668;1:8904058:C_CT;1:8907205:T_TTTG;rs6577534;rs4908785;1:8910095:A_T;rs6676113;rs4908786;rs6677249;1:8912627:A_G;rs6676285;1:8913369:A_T;1:8913412:C_G;1:8913612:C_G;rs6577538;rs2047095;rs11121247	NA
1	1	8880001-8920000	8760001-8800000	3.68139e-11	Liver	rs6678590;1:8889348:A_C;rs6577529;1:8896717:C_G;1:8898975:C_G;rs6577532;rs6577533;rs12125668;1:8904058:C_CT;1:8907205:T_TTTG;rs6577534;rs4908785;1:8910095:A_T;rs6676113;rs4908786;rs6677249;1:8912627:A_G;rs6676285;1:8913369:A_T;1:8913412:C_G;1:8913612:C_G;rs6577538;rs2047095;rs11121247	NA
1	1	8880001-8920000	8800001-8840000	2.45438e-11	Liver	rs6678590;1:8889348:A_C;rs6577529;1:8896717:C_G;1:8898975:C_G;rs6577532;rs6577533;rs12125668;1:8904058:C_CT;1:8907205:T_TTTG;rs6577534;rs4908785;1:8910095:A_T;rs6676113;rs4908786;rs6677249;1:8912627:A_G;rs6676285;1:8913369:A_T;1:8913412:C_G;1:8913612:C_G;rs6577538;rs2047095;rs11121247	NA
1	1	8880001-8920000	8040001-8080000	1.18013e-12	Mesenchymal_Stem_Cell	rs6678590;1:8889348:A_C;rs6577529;1:8896717:C_G;1:8898975:C_G;rs6577532;rs6577533;rs12125668;1:8904058:C_CT;1:8907205:T_TTTG;rs6577534;rs4908785;1:8910095:A_T;rs6676113;rs4908786;rs6677249;1:8912627:A_G;rs6676285;1:8913369:A_T;1:8913412:C_G;1:8913612:C_G;rs6577538;rs2047095;rs11121247	NA
1	1	8880001-8920000	8240001-8280000	7.78635e-08	Mesenchymal_Stem_Cell	rs6678590;1:8889348:A_C;rs6577529;1:8896717:C_G;1:8898975:C_G;rs6577532;rs6577533;rs12125668;1:8904058:C_CT;1:8907205:T_TTTG;rs6577534;rs4908785;1:8910095:A_T;rs6676113;rs4908786;rs6677249;1:8912627:A_G;rs6676285;1:8913369:A_T;1:8913412:C_G;1:8913612:C_G;rs6577538;rs2047095;rs11121247	NA
1	1	8880001-8920000	8360001-8400000	5.82885e-07	Mesenchymal_Stem_Cell	rs6678590;1:8889348:A_C;rs6577529;1:8896717:C_G;1:8898975:C_G;rs6577532;rs6577533;rs12125668;1:8904058:C_CT;1:8907205:T_TTTG;rs6577534;rs4908785;1:8910095:A_T;rs6676113;rs4908786;rs6677249;1:8912627:A_G;rs6676285;1:8913369:A_T;1:8913412:C_G;1:8913612:C_G;rs6577538;rs2047095;rs11121247	ENSG00000162426
1	1	8880001-8920000	8400001-8440000	2.34559e-07	Mesenchymal_Stem_Cell	rs6678590;1:8889348:A_C;rs6577529;1:8896717:C_G;1:8898975:C_G;rs6577532;rs6577533;rs12125668;1:8904058:C_CT;1:8907205:T_TTTG;rs6577534;rs4908785;1:8910095:A_T;rs6676113;rs4908786;rs6677249;1:8912627:A_G;rs6676285;1:8913369:A_T;1:8913412:C_G;1:8913612:C_G;rs6577538;rs2047095;rs11121247	NA
1	1	8880001-8920000	8440001-8480000	5.72142e-95	Mesenchymal_Stem_Cell	rs6678590;1:8889348:A_C;rs6577529;1:8896717:C_G;1:8898975:C_G;rs6577532;rs6577533;rs12125668;1:8904058:C_CT;1:8907205:T_TTTG;rs6577534;rs4908785;1:8910095:A_T;rs6676113;rs4908786;rs6677249;1:8912627:A_G;rs6676285;1:8913369:A_T;1:8913412:C_G;1:8913612:C_G;rs6577538;rs2047095;rs11121247	NA
1	1	8880001-8920000	8480001-8520000	5.99068e-72	Mesenchymal_Stem_Cell	rs6678590;1:8889348:A_C;rs6577529;1:8896717:C_G;1:8898975:C_G;rs6577532;rs6577533;rs12125668;1:8904058:C_CT;1:8907205:T_TTTG;rs6577534;rs4908785;1:8910095:A_T;rs6676113;rs4908786;rs6677249;1:8912627:A_G;rs6676285;1:8913369:A_T;1:8913412:C_G;1:8913612:C_G;rs6577538;rs2047095;rs11121247	NA
1	1	8880001-8920000	8520001-8560000	1.78366e-55	Mesenchymal_Stem_Cell	rs6678590;1:8889348:A_C;rs6577529;1:8896717:C_G;1:8898975:C_G;rs6577532;rs6577533;rs12125668;1:8904058:C_CT;1:8907205:T_TTTG;rs6577534;rs4908785;1:8910095:A_T;rs6676113;rs4908786;rs6677249;1:8912627:A_G;rs6676285;1:8913369:A_T;1:8913412:C_G;1:8913612:C_G;rs6577538;rs2047095;rs11121247	NA
1	1	8880001-8920000	8560001-8600000	8.89389e-51	Mesenchymal_Stem_Cell	rs6678590;1:8889348:A_C;rs6577529;1:8896717:C_G;1:8898975:C_G;rs6577532;rs6577533;rs12125668;1:8904058:C_CT;1:8907205:T_TTTG;rs6577534;rs4908785;1:8910095:A_T;rs6676113;rs4908786;rs6677249;1:8912627:A_G;rs6676285;1:8913369:A_T;1:8913412:C_G;1:8913612:C_G;rs6577538;rs2047095;rs11121247	NA
1	1	8880001-8920000	8600001-8640000	2.27791e-108	Mesenchymal_Stem_Cell	rs6678590;1:8889348:A_C;rs6577529;1:8896717:C_G;1:8898975:C_G;rs6577532;rs6577533;rs12125668;1:8904058:C_CT;1:8907205:T_TTTG;rs6577534;rs4908785;1:8910095:A_T;rs6676113;rs4908786;rs6677249;1:8912627:A_G;rs6676285;1:8913369:A_T;1:8913412:C_G;1:8913612:C_G;rs6577538;rs2047095;rs11121247	NA
1	1	8880001-8920000	8640001-8680000	5.40359e-23	Mesenchymal_Stem_Cell	rs6678590;1:8889348:A_C;rs6577529;1:8896717:C_G;1:8898975:C_G;rs6577532;rs6577533;rs12125668;1:8904058:C_CT;1:8907205:T_TTTG;rs6577534;rs4908785;1:8910095:A_T;rs6676113;rs4908786;rs6677249;1:8912627:A_G;rs6676285;1:8913369:A_T;1:8913412:C_G;1:8913612:C_G;rs6577538;rs2047095;rs11121247	NA
1	1	8880001-8920000	8680001-8720000	1.77697e-117	Mesenchymal_Stem_Cell	rs6678590;1:8889348:A_C;rs6577529;1:8896717:C_G;1:8898975:C_G;rs6577532;rs6577533;rs12125668;1:8904058:C_CT;1:8907205:T_TTTG;rs6577534;rs4908785;1:8910095:A_T;rs6676113;rs4908786;rs6677249;1:8912627:A_G;rs6676285;1:8913369:A_T;1:8913412:C_G;1:8913612:C_G;rs6577538;rs2047095;rs11121247	NA
1	1	8880001-8920000	8720001-8760000	3.81255e-99	Mesenchymal_Stem_Cell	rs6678590;1:8889348:A_C;rs6577529;1:8896717:C_G;1:8898975:C_G;rs6577532;rs6577533;rs12125668;1:8904058:C_CT;1:8907205:T_TTTG;rs6577534;rs4908785;1:8910095:A_T;rs6676113;rs4908786;rs6677249;1:8912627:A_G;rs6676285;1:8913369:A_T;1:8913412:C_G;1:8913612:C_G;rs6577538;rs2047095;rs11121247	NA
1	1	8880001-8920000	8760001-8800000	3.08504e-69	Mesenchymal_Stem_Cell	rs6678590;1:8889348:A_C;rs6577529;1:8896717:C_G;1:8898975:C_G;rs6577532;rs6577533;rs12125668;1:8904058:C_CT;1:8907205:T_TTTG;rs6577534;rs4908785;1:8910095:A_T;rs6676113;rs4908786;rs6677249;1:8912627:A_G;rs6676285;1:8913369:A_T;1:8913412:C_G;1:8913612:C_G;rs6577538;rs2047095;rs11121247	NA
1	1	8880001-8920000	8800001-8840000	6.4197e-97	Mesenchymal_Stem_Cell	rs6678590;1:8889348:A_C;rs6577529;1:8896717:C_G;1:8898975:C_G;rs6577532;rs6577533;rs12125668;1:8904058:C_CT;1:8907205:T_TTTG;rs6577534;rs4908785;1:8910095:A_T;rs6676113;rs4908786;rs6677249;1:8912627:A_G;rs6676285;1:8913369:A_T;1:8913412:C_G;1:8913612:C_G;rs6577538;rs2047095;rs11121247	NA
1	1	8880001-8920000	8440001-8480000	2.0684e-20	Mesendoderm	rs6678590;1:8889348:A_C;rs6577529;1:8896717:C_G;1:8898975:C_G;rs6577532;rs6577533;rs12125668;1:8904058:C_CT;1:8907205:T_TTTG;rs6577534;rs4908785;1:8910095:A_T;rs6676113;rs4908786;rs6677249;1:8912627:A_G;rs6676285;1:8913369:A_T;1:8913412:C_G;1:8913612:C_G;rs6577538;rs2047095;rs11121247	NA
1	1	8880001-8920000	8480001-8520000	2.31845e-12	Mesendoderm	rs6678590;1:8889348:A_C;rs6577529;1:8896717:C_G;1:8898975:C_G;rs6577532;rs6577533;rs12125668;1:8904058:C_CT;1:8907205:T_TTTG;rs6577534;rs4908785;1:8910095:A_T;rs6676113;rs4908786;rs6677249;1:8912627:A_G;rs6676285;1:8913369:A_T;1:8913412:C_G;1:8913612:C_G;rs6577538;rs2047095;rs11121247	NA
1	1	8880001-8920000	8520001-8560000	1.82166e-08	Mesendoderm	rs6678590;1:8889348:A_C;rs6577529;1:8896717:C_G;1:8898975:C_G;rs6577532;rs6577533;rs12125668;1:8904058:C_CT;1:8907205:T_TTTG;rs6577534;rs4908785;1:8910095:A_T;rs6676113;rs4908786;rs6677249;1:8912627:A_G;rs6676285;1:8913369:A_T;1:8913412:C_G;1:8913612:C_G;rs6577538;rs2047095;rs11121247	NA
1	1	8880001-8920000	8560001-8600000	1.01468e-10	Mesendoderm	rs6678590;1:8889348:A_C;rs6577529;1:8896717:C_G;1:8898975:C_G;rs6577532;rs6577533;rs12125668;1:8904058:C_CT;1:8907205:T_TTTG;rs6577534;rs4908785;1:8910095:A_T;rs6676113;rs4908786;rs6677249;1:8912627:A_G;rs6676285;1:8913369:A_T;1:8913412:C_G;1:8913612:C_G;rs6577538;rs2047095;rs11121247	NA
1	1	8880001-8920000	8600001-8640000	1.06249e-26	Mesendoderm	rs6678590;1:8889348:A_C;rs6577529;1:8896717:C_G;1:8898975:C_G;rs6577532;rs6577533;rs12125668;1:8904058:C_CT;1:8907205:T_TTTG;rs6577534;rs4908785;1:8910095:A_T;rs6676113;rs4908786;rs6677249;1:8912627:A_G;rs6676285;1:8913369:A_T;1:8913412:C_G;1:8913612:C_G;rs6577538;rs2047095;rs11121247	NA
1	1	8880001-8920000	8680001-8720000	1.29015e-23	Mesendoderm	rs6678590;1:8889348:A_C;rs6577529;1:8896717:C_G;1:8898975:C_G;rs6577532;rs6577533;rs12125668;1:8904058:C_CT;1:8907205:T_TTTG;rs6577534;rs4908785;1:8910095:A_T;rs6676113;rs4908786;rs6677249;1:8912627:A_G;rs6676285;1:8913369:A_T;1:8913412:C_G;1:8913612:C_G;rs6577538;rs2047095;rs11121247	NA
1	1	8880001-8920000	8720001-8760000	9.49763e-17	Mesendoderm	rs6678590;1:8889348:A_C;rs6577529;1:8896717:C_G;1:8898975:C_G;rs6577532;rs6577533;rs12125668;1:8904058:C_CT;1:8907205:T_TTTG;rs6577534;rs4908785;1:8910095:A_T;rs6676113;rs4908786;rs6677249;1:8912627:A_G;rs6676285;1:8913369:A_T;1:8913412:C_G;1:8913612:C_G;rs6577538;rs2047095;rs11121247	NA
1	1	8880001-8920000	8760001-8800000	1.60214e-18	Mesendoderm	rs6678590;1:8889348:A_C;rs6577529;1:8896717:C_G;1:8898975:C_G;rs6577532;rs6577533;rs12125668;1:8904058:C_CT;1:8907205:T_TTTG;rs6577534;rs4908785;1:8910095:A_T;rs6676113;rs4908786;rs6677249;1:8912627:A_G;rs6676285;1:8913369:A_T;1:8913412:C_G;1:8913612:C_G;rs6577538;rs2047095;rs11121247	NA
1	1	8880001-8920000	8800001-8840000	3.13322e-16	Mesendoderm	rs6678590;1:8889348:A_C;rs6577529;1:8896717:C_G;1:8898975:C_G;rs6577532;rs6577533;rs12125668;1:8904058:C_CT;1:8907205:T_TTTG;rs6577534;rs4908785;1:8910095:A_T;rs6676113;rs4908786;rs6677249;1:8912627:A_G;rs6676285;1:8913369:A_T;1:8913412:C_G;1:8913612:C_G;rs6577538;rs2047095;rs11121247	NA
1	1	8880001-8920000	8600001-8640000	7.51912e-08	Spleen	rs6678590;1:8889348:A_C;rs6577529;1:8896717:C_G;1:8898975:C_G;rs6577532;rs6577533;rs12125668;1:8904058:C_CT;1:8907205:T_TTTG;rs6577534;rs4908785;1:8910095:A_T;rs6676113;rs4908786;rs6677249;1:8912627:A_G;rs6676285;1:8913369:A_T;1:8913412:C_G;1:8913612:C_G;rs6577538;rs2047095;rs11121247	NA
1	1	8880001-8920000	8440001-8480000	4.03843e-14	Trophoblast-like_Cell	rs6678590;1:8889348:A_C;rs6577529;1:8896717:C_G;1:8898975:C_G;rs6577532;rs6577533;rs12125668;1:8904058:C_CT;1:8907205:T_TTTG;rs6577534;rs4908785;1:8910095:A_T;rs6676113;rs4908786;rs6677249;1:8912627:A_G;rs6676285;1:8913369:A_T;1:8913412:C_G;1:8913612:C_G;rs6577538;rs2047095;rs11121247	NA
1	1	8880001-8920000	8520001-8560000	6.86275e-09	Trophoblast-like_Cell	rs6678590;1:8889348:A_C;rs6577529;1:8896717:C_G;1:8898975:C_G;rs6577532;rs6577533;rs12125668;1:8904058:C_CT;1:8907205:T_TTTG;rs6577534;rs4908785;1:8910095:A_T;rs6676113;rs4908786;rs6677249;1:8912627:A_G;rs6676285;1:8913369:A_T;1:8913412:C_G;1:8913612:C_G;rs6577538;rs2047095;rs11121247	NA
1	1	8880001-8920000	8560001-8600000	1.57416e-08	Trophoblast-like_Cell	rs6678590;1:8889348:A_C;rs6577529;1:8896717:C_G;1:8898975:C_G;rs6577532;rs6577533;rs12125668;1:8904058:C_CT;1:8907205:T_TTTG;rs6577534;rs4908785;1:8910095:A_T;rs6676113;rs4908786;rs6677249;1:8912627:A_G;rs6676285;1:8913369:A_T;1:8913412:C_G;1:8913612:C_G;rs6577538;rs2047095;rs11121247	NA
1	1	8880001-8920000	8600001-8640000	4.81456e-21	Trophoblast-like_Cell	rs6678590;1:8889348:A_C;rs6577529;1:8896717:C_G;1:8898975:C_G;rs6577532;rs6577533;rs12125668;1:8904058:C_CT;1:8907205:T_TTTG;rs6577534;rs4908785;1:8910095:A_T;rs6676113;rs4908786;rs6677249;1:8912627:A_G;rs6676285;1:8913369:A_T;1:8913412:C_G;1:8913612:C_G;rs6577538;rs2047095;rs11121247	NA
1	1	8880001-8920000	8680001-8720000	2.16985e-08	Trophoblast-like_Cell	rs6678590;1:8889348:A_C;rs6577529;1:8896717:C_G;1:8898975:C_G;rs6577532;rs6577533;rs12125668;1:8904058:C_CT;1:8907205:T_TTTG;rs6577534;rs4908785;1:8910095:A_T;rs6676113;rs4908786;rs6677249;1:8912627:A_G;rs6676285;1:8913369:A_T;1:8913412:C_G;1:8913612:C_G;rs6577538;rs2047095;rs11121247	NA
1	1	8880001-8920000	8720001-8760000	1.37717e-11	Trophoblast-like_Cell	rs6678590;1:8889348:A_C;rs6577529;1:8896717:C_G;1:8898975:C_G;rs6577532;rs6577533;rs12125668;1:8904058:C_CT;1:8907205:T_TTTG;rs6577534;rs4908785;1:8910095:A_T;rs6676113;rs4908786;rs6677249;1:8912627:A_G;rs6676285;1:8913369:A_T;1:8913412:C_G;1:8913612:C_G;rs6577538;rs2047095;rs11121247	NA
1	1	8880001-8920000	8760001-8800000	1.81539e-17	Trophoblast-like_Cell	rs6678590;1:8889348:A_C;rs6577529;1:8896717:C_G;1:8898975:C_G;rs6577532;rs6577533;rs12125668;1:8904058:C_CT;1:8907205:T_TTTG;rs6577534;rs4908785;1:8910095:A_T;rs6676113;rs4908786;rs6677249;1:8912627:A_G;rs6676285;1:8913369:A_T;1:8913412:C_G;1:8913612:C_G;rs6577538;rs2047095;rs11121247	NA
1	1	8880001-8920000	8800001-8840000	1.63363e-13	Trophoblast-like_Cell	rs6678590;1:8889348:A_C;rs6577529;1:8896717:C_G;1:8898975:C_G;rs6577532;rs6577533;rs12125668;1:8904058:C_CT;1:8907205:T_TTTG;rs6577534;rs4908785;1:8910095:A_T;rs6676113;rs4908786;rs6677249;1:8912627:A_G;rs6676285;1:8913369:A_T;1:8913412:C_G;1:8913612:C_G;rs6577538;rs2047095;rs11121247	NA
1	1	8920001-8960000	8440001-8480000	1.12771e-13	GM12878	rs1971492;rs1543711;rs2781068;rs2781067;rs2781065;rs2781060;rs2765511;rs1006950;1:8932446:C_CTT;rs6660137;rs3820037;rs2038904;1:8937769:C_CA;1:8937773:A_C;1:8937935:C_CA;rs11811795;rs1325920;1:8940151:G_GA;rs61784222;1:8942842:A_AT;1:8947480:C_CT;rs11121249;1:8949070:A_AT;rs7539600;1:8953135:A_G;rs11121252	NA
1	1	8920001-8960000	8480001-8520000	6.66334e-09	GM12878	rs1971492;rs1543711;rs2781068;rs2781067;rs2781065;rs2781060;rs2765511;rs1006950;1:8932446:C_CTT;rs6660137;rs3820037;rs2038904;1:8937769:C_CA;1:8937773:A_C;1:8937935:C_CA;rs11811795;rs1325920;1:8940151:G_GA;rs61784222;1:8942842:A_AT;1:8947480:C_CT;rs11121249;1:8949070:A_AT;rs7539600;1:8953135:A_G;rs11121252	NA
1	1	8920001-8960000	8560001-8600000	2.99661e-10	GM12878	rs1971492;rs1543711;rs2781068;rs2781067;rs2781065;rs2781060;rs2765511;rs1006950;1:8932446:C_CTT;rs6660137;rs3820037;rs2038904;1:8937769:C_CA;1:8937773:A_C;1:8937935:C_CA;rs11811795;rs1325920;1:8940151:G_GA;rs61784222;1:8942842:A_AT;1:8947480:C_CT;rs11121249;1:8949070:A_AT;rs7539600;1:8953135:A_G;rs11121252	NA
1	1	8920001-8960000	8600001-8640000	5.23958e-09	GM12878	rs1971492;rs1543711;rs2781068;rs2781067;rs2781065;rs2781060;rs2765511;rs1006950;1:8932446:C_CTT;rs6660137;rs3820037;rs2038904;1:8937769:C_CA;1:8937773:A_C;1:8937935:C_CA;rs11811795;rs1325920;1:8940151:G_GA;rs61784222;1:8942842:A_AT;1:8947480:C_CT;rs11121249;1:8949070:A_AT;rs7539600;1:8953135:A_G;rs11121252	NA
1	1	8920001-8960000	8680001-8720000	1.77744e-08	GM12878	rs1971492;rs1543711;rs2781068;rs2781067;rs2781065;rs2781060;rs2765511;rs1006950;1:8932446:C_CTT;rs6660137;rs3820037;rs2038904;1:8937769:C_CA;1:8937773:A_C;1:8937935:C_CA;rs11811795;rs1325920;1:8940151:G_GA;rs61784222;1:8942842:A_AT;1:8947480:C_CT;rs11121249;1:8949070:A_AT;rs7539600;1:8953135:A_G;rs11121252	NA
1	1	8920001-8960000	8800001-8840000	2.39045e-08	GM12878	rs1971492;rs1543711;rs2781068;rs2781067;rs2781065;rs2781060;rs2765511;rs1006950;1:8932446:C_CTT;rs6660137;rs3820037;rs2038904;1:8937769:C_CA;1:8937773:A_C;1:8937935:C_CA;rs11811795;rs1325920;1:8940151:G_GA;rs61784222;1:8942842:A_AT;1:8947480:C_CT;rs11121249;1:8949070:A_AT;rs7539600;1:8953135:A_G;rs11121252	NA
1	1	8920001-8960000	9120001-9160000	1.85188e-14	IMR90	rs1971492;rs1543711;rs2781068;rs2781067;rs2781065;rs2781060;rs2765511;rs1006950;1:8932446:C_CTT;rs6660137;rs3820037;rs2038904;1:8937769:C_CA;1:8937773:A_C;1:8937935:C_CA;rs11811795;rs1325920;1:8940151:G_GA;rs61784222;1:8942842:A_AT;1:8947480:C_CT;rs11121249;1:8949070:A_AT;rs7539600;1:8953135:A_G;rs11121252	ENSG00000142583
1	1	8920001-8960000	9280001-9320000	7.00473e-07	IMR90	rs1971492;rs1543711;rs2781068;rs2781067;rs2781065;rs2781060;rs2765511;rs1006950;1:8932446:C_CTT;rs6660137;rs3820037;rs2038904;1:8937769:C_CA;1:8937773:A_C;1:8937935:C_CA;rs11811795;rs1325920;1:8940151:G_GA;rs61784222;1:8942842:A_AT;1:8947480:C_CT;rs11121249;1:8949070:A_AT;rs7539600;1:8953135:A_G;rs11121252	ENSG00000049239
1	1	8920001-8960000	8440001-8480000	5.82375e-22	IMR90	rs1971492;rs1543711;rs2781068;rs2781067;rs2781065;rs2781060;rs2765511;rs1006950;1:8932446:C_CTT;rs6660137;rs3820037;rs2038904;1:8937769:C_CA;1:8937773:A_C;1:8937935:C_CA;rs11811795;rs1325920;1:8940151:G_GA;rs61784222;1:8942842:A_AT;1:8947480:C_CT;rs11121249;1:8949070:A_AT;rs7539600;1:8953135:A_G;rs11121252	NA
1	1	8920001-8960000	8480001-8520000	3.6028e-13	IMR90	rs1971492;rs1543711;rs2781068;rs2781067;rs2781065;rs2781060;rs2765511;rs1006950;1:8932446:C_CTT;rs6660137;rs3820037;rs2038904;1:8937769:C_CA;1:8937773:A_C;1:8937935:C_CA;rs11811795;rs1325920;1:8940151:G_GA;rs61784222;1:8942842:A_AT;1:8947480:C_CT;rs11121249;1:8949070:A_AT;rs7539600;1:8953135:A_G;rs11121252	NA
1	1	8920001-8960000	8520001-8560000	5.28582e-10	IMR90	rs1971492;rs1543711;rs2781068;rs2781067;rs2781065;rs2781060;rs2765511;rs1006950;1:8932446:C_CTT;rs6660137;rs3820037;rs2038904;1:8937769:C_CA;1:8937773:A_C;1:8937935:C_CA;rs11811795;rs1325920;1:8940151:G_GA;rs61784222;1:8942842:A_AT;1:8947480:C_CT;rs11121249;1:8949070:A_AT;rs7539600;1:8953135:A_G;rs11121252	NA
1	1	8920001-8960000	8560001-8600000	1.04121e-09	IMR90	rs1971492;rs1543711;rs2781068;rs2781067;rs2781065;rs2781060;rs2765511;rs1006950;1:8932446:C_CTT;rs6660137;rs3820037;rs2038904;1:8937769:C_CA;1:8937773:A_C;1:8937935:C_CA;rs11811795;rs1325920;1:8940151:G_GA;rs61784222;1:8942842:A_AT;1:8947480:C_CT;rs11121249;1:8949070:A_AT;rs7539600;1:8953135:A_G;rs11121252	NA
1	1	8920001-8960000	8600001-8640000	3.87785e-30	IMR90	rs1971492;rs1543711;rs2781068;rs2781067;rs2781065;rs2781060;rs2765511;rs1006950;1:8932446:C_CTT;rs6660137;rs3820037;rs2038904;1:8937769:C_CA;1:8937773:A_C;1:8937935:C_CA;rs11811795;rs1325920;1:8940151:G_GA;rs61784222;1:8942842:A_AT;1:8947480:C_CT;rs11121249;1:8949070:A_AT;rs7539600;1:8953135:A_G;rs11121252	NA
1	1	8920001-8960000	8680001-8720000	1.257e-11	IMR90	rs1971492;rs1543711;rs2781068;rs2781067;rs2781065;rs2781060;rs2765511;rs1006950;1:8932446:C_CTT;rs6660137;rs3820037;rs2038904;1:8937769:C_CA;1:8937773:A_C;1:8937935:C_CA;rs11811795;rs1325920;1:8940151:G_GA;rs61784222;1:8942842:A_AT;1:8947480:C_CT;rs11121249;1:8949070:A_AT;rs7539600;1:8953135:A_G;rs11121252	NA
1	1	8920001-8960000	8720001-8760000	1.85188e-14	IMR90	rs1971492;rs1543711;rs2781068;rs2781067;rs2781065;rs2781060;rs2765511;rs1006950;1:8932446:C_CTT;rs6660137;rs3820037;rs2038904;1:8937769:C_CA;1:8937773:A_C;1:8937935:C_CA;rs11811795;rs1325920;1:8940151:G_GA;rs61784222;1:8942842:A_AT;1:8947480:C_CT;rs11121249;1:8949070:A_AT;rs7539600;1:8953135:A_G;rs11121252	NA
1	1	8920001-8960000	8760001-8800000	3.26145e-14	IMR90	rs1971492;rs1543711;rs2781068;rs2781067;rs2781065;rs2781060;rs2765511;rs1006950;1:8932446:C_CTT;rs6660137;rs3820037;rs2038904;1:8937769:C_CA;1:8937773:A_C;1:8937935:C_CA;rs11811795;rs1325920;1:8940151:G_GA;rs61784222;1:8942842:A_AT;1:8947480:C_CT;rs11121249;1:8949070:A_AT;rs7539600;1:8953135:A_G;rs11121252	NA
1	1	8920001-8960000	9240001-9280000	4.218e-11	Left_Ventricle	rs1971492;rs1543711;rs2781068;rs2781067;rs2781065;rs2781060;rs2765511;rs1006950;1:8932446:C_CTT;rs6660137;rs3820037;rs2038904;1:8937769:C_CA;1:8937773:A_C;1:8937935:C_CA;rs11811795;rs1325920;1:8940151:G_GA;rs61784222;1:8942842:A_AT;1:8947480:C_CT;rs11121249;1:8949070:A_AT;rs7539600;1:8953135:A_G;rs11121252	NA
1	1	8920001-8960000	8680001-8720000	3.45162e-13	Left_Ventricle	rs1971492;rs1543711;rs2781068;rs2781067;rs2781065;rs2781060;rs2765511;rs1006950;1:8932446:C_CTT;rs6660137;rs3820037;rs2038904;1:8937769:C_CA;1:8937773:A_C;1:8937935:C_CA;rs11811795;rs1325920;1:8940151:G_GA;rs61784222;1:8942842:A_AT;1:8947480:C_CT;rs11121249;1:8949070:A_AT;rs7539600;1:8953135:A_G;rs11121252	NA
1	1	8920001-8960000	8440001-8480000	7.3337e-08	Liver	rs1971492;rs1543711;rs2781068;rs2781067;rs2781065;rs2781060;rs2765511;rs1006950;1:8932446:C_CTT;rs6660137;rs3820037;rs2038904;1:8937769:C_CA;1:8937773:A_C;1:8937935:C_CA;rs11811795;rs1325920;1:8940151:G_GA;rs61784222;1:8942842:A_AT;1:8947480:C_CT;rs11121249;1:8949070:A_AT;rs7539600;1:8953135:A_G;rs11121252	NA
1	1	8920001-8960000	9120001-9160000	4.04476e-15	Mesenchymal_Stem_Cell	rs1971492;rs1543711;rs2781068;rs2781067;rs2781065;rs2781060;rs2765511;rs1006950;1:8932446:C_CTT;rs6660137;rs3820037;rs2038904;1:8937769:C_CA;1:8937773:A_C;1:8937935:C_CA;rs11811795;rs1325920;1:8940151:G_GA;rs61784222;1:8942842:A_AT;1:8947480:C_CT;rs11121249;1:8949070:A_AT;rs7539600;1:8953135:A_G;rs11121252	ENSG00000142583
1	1	8920001-8960000	9280001-9320000	6.1833e-08	Mesenchymal_Stem_Cell	rs1971492;rs1543711;rs2781068;rs2781067;rs2781065;rs2781060;rs2765511;rs1006950;1:8932446:C_CTT;rs6660137;rs3820037;rs2038904;1:8937769:C_CA;1:8937773:A_C;1:8937935:C_CA;rs11811795;rs1325920;1:8940151:G_GA;rs61784222;1:8942842:A_AT;1:8947480:C_CT;rs11121249;1:8949070:A_AT;rs7539600;1:8953135:A_G;rs11121252	ENSG00000049239
1	1	8920001-8960000	9600001-9640000	2.92088e-08	Mesenchymal_Stem_Cell	rs1971492;rs1543711;rs2781068;rs2781067;rs2781065;rs2781060;rs2765511;rs1006950;1:8932446:C_CTT;rs6660137;rs3820037;rs2038904;1:8937769:C_CA;1:8937773:A_C;1:8937935:C_CA;rs11811795;rs1325920;1:8940151:G_GA;rs61784222;1:8942842:A_AT;1:8947480:C_CT;rs11121249;1:8949070:A_AT;rs7539600;1:8953135:A_G;rs11121252	ENSG00000171612
1	1	8920001-8960000	8440001-8480000	1.35674e-17	Mesenchymal_Stem_Cell	rs1971492;rs1543711;rs2781068;rs2781067;rs2781065;rs2781060;rs2765511;rs1006950;1:8932446:C_CTT;rs6660137;rs3820037;rs2038904;1:8937769:C_CA;1:8937773:A_C;1:8937935:C_CA;rs11811795;rs1325920;1:8940151:G_GA;rs61784222;1:8942842:A_AT;1:8947480:C_CT;rs11121249;1:8949070:A_AT;rs7539600;1:8953135:A_G;rs11121252	NA
1	1	8920001-8960000	8480001-8520000	4.41601e-14	Mesenchymal_Stem_Cell	rs1971492;rs1543711;rs2781068;rs2781067;rs2781065;rs2781060;rs2765511;rs1006950;1:8932446:C_CTT;rs6660137;rs3820037;rs2038904;1:8937769:C_CA;1:8937773:A_C;1:8937935:C_CA;rs11811795;rs1325920;1:8940151:G_GA;rs61784222;1:8942842:A_AT;1:8947480:C_CT;rs11121249;1:8949070:A_AT;rs7539600;1:8953135:A_G;rs11121252	NA
1	1	8920001-8960000	8520001-8560000	4.33318e-12	Mesenchymal_Stem_Cell	rs1971492;rs1543711;rs2781068;rs2781067;rs2781065;rs2781060;rs2765511;rs1006950;1:8932446:C_CTT;rs6660137;rs3820037;rs2038904;1:8937769:C_CA;1:8937773:A_C;1:8937935:C_CA;rs11811795;rs1325920;1:8940151:G_GA;rs61784222;1:8942842:A_AT;1:8947480:C_CT;rs11121249;1:8949070:A_AT;rs7539600;1:8953135:A_G;rs11121252	NA
1	1	8920001-8960000	8600001-8640000	5.95979e-14	Mesenchymal_Stem_Cell	rs1971492;rs1543711;rs2781068;rs2781067;rs2781065;rs2781060;rs2765511;rs1006950;1:8932446:C_CTT;rs6660137;rs3820037;rs2038904;1:8937769:C_CA;1:8937773:A_C;1:8937935:C_CA;rs11811795;rs1325920;1:8940151:G_GA;rs61784222;1:8942842:A_AT;1:8947480:C_CT;rs11121249;1:8949070:A_AT;rs7539600;1:8953135:A_G;rs11121252	NA
1	1	8920001-8960000	8680001-8720000	2.62463e-14	Mesenchymal_Stem_Cell	rs1971492;rs1543711;rs2781068;rs2781067;rs2781065;rs2781060;rs2765511;rs1006950;1:8932446:C_CTT;rs6660137;rs3820037;rs2038904;1:8937769:C_CA;1:8937773:A_C;1:8937935:C_CA;rs11811795;rs1325920;1:8940151:G_GA;rs61784222;1:8942842:A_AT;1:8947480:C_CT;rs11121249;1:8949070:A_AT;rs7539600;1:8953135:A_G;rs11121252	NA
1	1	8920001-8960000	8720001-8760000	1.4866e-16	Mesenchymal_Stem_Cell	rs1971492;rs1543711;rs2781068;rs2781067;rs2781065;rs2781060;rs2765511;rs1006950;1:8932446:C_CTT;rs6660137;rs3820037;rs2038904;1:8937769:C_CA;1:8937773:A_C;1:8937935:C_CA;rs11811795;rs1325920;1:8940151:G_GA;rs61784222;1:8942842:A_AT;1:8947480:C_CT;rs11121249;1:8949070:A_AT;rs7539600;1:8953135:A_G;rs11121252	NA
1	1	8920001-8960000	8800001-8840000	5.64568e-09	Mesenchymal_Stem_Cell	rs1971492;rs1543711;rs2781068;rs2781067;rs2781065;rs2781060;rs2765511;rs1006950;1:8932446:C_CTT;rs6660137;rs3820037;rs2038904;1:8937769:C_CA;1:8937773:A_C;1:8937935:C_CA;rs11811795;rs1325920;1:8940151:G_GA;rs61784222;1:8942842:A_AT;1:8947480:C_CT;rs11121249;1:8949070:A_AT;rs7539600;1:8953135:A_G;rs11121252	NA
1	1	8920001-8960000	8440001-8480000	2.92093e-08	Spleen	rs1971492;rs1543711;rs2781068;rs2781067;rs2781065;rs2781060;rs2765511;rs1006950;1:8932446:C_CTT;rs6660137;rs3820037;rs2038904;1:8937769:C_CA;1:8937773:A_C;1:8937935:C_CA;rs11811795;rs1325920;1:8940151:G_GA;rs61784222;1:8942842:A_AT;1:8947480:C_CT;rs11121249;1:8949070:A_AT;rs7539600;1:8953135:A_G;rs11121252	NA
1	1	8920001-8960000	8480001-8520000	1.03473e-07	Trophoblast-like_Cell	rs1971492;rs1543711;rs2781068;rs2781067;rs2781065;rs2781060;rs2765511;rs1006950;1:8932446:C_CTT;rs6660137;rs3820037;rs2038904;1:8937769:C_CA;1:8937773:A_C;1:8937935:C_CA;rs11811795;rs1325920;1:8940151:G_GA;rs61784222;1:8942842:A_AT;1:8947480:C_CT;rs11121249;1:8949070:A_AT;rs7539600;1:8953135:A_G;rs11121252	NA
2	1	20800001-20840000	20480001-20520000	9.47447e-12	hESC	rs74335325;rs75810319;rs77645371	ENSG00000187980:ENSG00000162543
2	1	20800001-20840000	20520001-20560000	5.39551e-08	hESC	rs74335325;rs75810319;rs77645371	NA
2	1	20800001-20840000	20480001-20520000	3.93353e-13	IMR90	rs74335325;rs75810319;rs77645371	ENSG00000187980:ENSG00000162543
2	1	20800001-20840000	20520001-20560000	1.14858e-10	IMR90	rs74335325;rs75810319;rs77645371	NA
2	1	20800001-20840000	20560001-20600000	3.24631e-10	IMR90	rs74335325;rs75810319;rs77645371	NA
2	1	20800001-20840000	20640001-20680000	4.22033e-09	IMR90	rs74335325;rs75810319;rs77645371	NA
2	1	20800001-20840000	20680001-20720000	3.70619e-11	IMR90	rs74335325;rs75810319;rs77645371	NA
2	1	20800001-20840000	20480001-20520000	1.99448e-12	Mesenchymal_Stem_Cell	rs74335325;rs75810319;rs77645371	ENSG00000187980:ENSG00000162543
2	1	20800001-20840000	20640001-20680000	5.50415e-07	Mesenchymal_Stem_Cell	rs74335325;rs75810319;rs77645371	NA
2	1	20800001-20840000	20480001-20520000	7.87312e-18	Mesendoderm	rs74335325;rs75810319;rs77645371	ENSG00000187980:ENSG00000162543
2	1	20800001-20840000	20520001-20560000	6.15502e-10	Mesendoderm	rs74335325;rs75810319;rs77645371	NA
2	1	20800001-20840000	20480001-20520000	1.4824e-07	Trophoblast-like_Cell	rs74335325;rs75810319;rs77645371	ENSG00000187980:ENSG00000162543
2	1	20800001-20840000	20520001-20560000	5.42934e-10	Trophoblast-like_Cell	rs74335325;rs75810319;rs77645371	NA
2	1	20840001-20880000	20960001-21000000	1.38171e-10	hESC	1:20860147:C_G;rs17404136;1:20869460:C_CT;rs111235962;rs4615814;rs74701752	ENSG00000158828:ENSG00000244038
2	1	20840001-20880000	20480001-20520000	2.4967e-08	hESC	1:20860147:C_G;rs17404136;1:20869460:C_CT;rs111235962;rs4615814;rs74701752	ENSG00000187980:ENSG00000162543
2	1	20840001-20880000	20880001-20920000	1.85369e-30	IMR90	1:20860147:C_G;rs17404136;1:20869460:C_CT;rs111235962;rs4615814;rs74701752	ENSG00000158825
2	1	20840001-20880000	20920001-20960000	2.78171e-10	IMR90	1:20860147:C_G;rs17404136;1:20869460:C_CT;rs111235962;rs4615814;rs74701752	ENSG00000158828
2	1	20840001-20880000	20960001-21000000	1.64313e-28	IMR90	1:20860147:C_G;rs17404136;1:20869460:C_CT;rs111235962;rs4615814;rs74701752	ENSG00000158828:ENSG00000244038
2	1	20840001-20880000	21000001-21040000	8.88893e-08	IMR90	1:20860147:C_G;rs17404136;1:20869460:C_CT;rs111235962;rs4615814;rs74701752	NA
2	1	20840001-20880000	19720001-19760000	1.96148e-10	IMR90	1:20860147:C_G;rs17404136;1:20869460:C_CT;rs111235962;rs4615814;rs74701752	NA
2	1	20840001-20880000	20200001-20240000	4.47175e-09	IMR90	1:20860147:C_G;rs17404136;1:20869460:C_CT;rs111235962;rs4615814;rs74701752	ENSG00000169914
2	1	20840001-20880000	20480001-20520000	2.58147e-13	IMR90	1:20860147:C_G;rs17404136;1:20869460:C_CT;rs111235962;rs4615814;rs74701752	ENSG00000187980:ENSG00000162543
2	1	20840001-20880000	20480001-20520000	5.06234e-09	Left_Ventricle	1:20860147:C_G;rs17404136;1:20869460:C_CT;rs111235962;rs4615814;rs74701752	ENSG00000187980:ENSG00000162543
2	1	20840001-20880000	20880001-20920000	1.79939e-35	Mesenchymal_Stem_Cell	1:20860147:C_G;rs17404136;1:20869460:C_CT;rs111235962;rs4615814;rs74701752	ENSG00000158825
2	1	20840001-20880000	20960001-21000000	1.32259e-17	Mesenchymal_Stem_Cell	1:20860147:C_G;rs17404136;1:20869460:C_CT;rs111235962;rs4615814;rs74701752	ENSG00000158828:ENSG00000244038
2	1	20840001-20880000	20480001-20520000	2.2794e-14	Mesenchymal_Stem_Cell	1:20860147:C_G;rs17404136;1:20869460:C_CT;rs111235962;rs4615814;rs74701752	ENSG00000187980:ENSG00000162543
2	1	20840001-20880000	20640001-20680000	2.79009e-09	Mesenchymal_Stem_Cell	1:20860147:C_G;rs17404136;1:20869460:C_CT;rs111235962;rs4615814;rs74701752	NA
2	1	20840001-20880000	20880001-20920000	2.08583e-16	Mesendoderm	1:20860147:C_G;rs17404136;1:20869460:C_CT;rs111235962;rs4615814;rs74701752	ENSG00000158825
2	1	20840001-20880000	20960001-21000000	3.84998e-32	Mesendoderm	1:20860147:C_G;rs17404136;1:20869460:C_CT;rs111235962;rs4615814;rs74701752	ENSG00000158828:ENSG00000244038
2	1	20840001-20880000	21000001-21040000	7.11236e-09	Mesendoderm	1:20860147:C_G;rs17404136;1:20869460:C_CT;rs111235962;rs4615814;rs74701752	NA
2	1	20840001-20880000	20480001-20520000	3.19181e-22	Mesendoderm	1:20860147:C_G;rs17404136;1:20869460:C_CT;rs111235962;rs4615814;rs74701752	ENSG00000187980:ENSG00000162543
2	1	20840001-20880000	20520001-20560000	1.0149e-12	Mesendoderm	1:20860147:C_G;rs17404136;1:20869460:C_CT;rs111235962;rs4615814;rs74701752	NA
2	1	20840001-20880000	20640001-20680000	1.97084e-13	Mesendoderm	1:20860147:C_G;rs17404136;1:20869460:C_CT;rs111235962;rs4615814;rs74701752	NA
2	1	20840001-20880000	20480001-20520000	2.78231e-12	Trophoblast-like_Cell	1:20860147:C_G;rs17404136;1:20869460:C_CT;rs111235962;rs4615814;rs74701752	ENSG00000187980:ENSG00000162543
2	1	20880001-20920000	20920001-20960000	1.70847e-12	IMR90	rs6689263;rs6676960;rs6702976;rs60860959;rs76440167;rs79582714;1:20914745:C_G	ENSG00000158828
2	1	20880001-20920000	20960001-21000000	2.65413e-48	IMR90	rs6689263;rs6676960;rs6702976;rs60860959;rs76440167;rs79582714;1:20914745:C_G	ENSG00000158828:ENSG00000244038
2	1	20880001-20920000	19720001-19760000	1.28014e-09	IMR90	rs6689263;rs6676960;rs6702976;rs60860959;rs76440167;rs79582714;1:20914745:C_G	NA
2	1	20880001-20920000	20480001-20520000	1.12736e-15	IMR90	rs6689263;rs6676960;rs6702976;rs60860959;rs76440167;rs79582714;1:20914745:C_G	ENSG00000187980:ENSG00000162543
2	1	20880001-20920000	20520001-20560000	5.13432e-10	IMR90	rs6689263;rs6676960;rs6702976;rs60860959;rs76440167;rs79582714;1:20914745:C_G	NA
2	1	20880001-20920000	20840001-20880000	1.85369e-30	IMR90	rs6689263;rs6676960;rs6702976;rs60860959;rs76440167;rs79582714;1:20914745:C_G	ENSG00000183114
2	1	20880001-20920000	20480001-20520000	5.14983e-18	Mesenchymal_Stem_Cell	rs6689263;rs6676960;rs6702976;rs60860959;rs76440167;rs79582714;1:20914745:C_G	ENSG00000187980:ENSG00000162543
2	1	20880001-20920000	20640001-20680000	2.74372e-11	Mesenchymal_Stem_Cell	rs6689263;rs6676960;rs6702976;rs60860959;rs76440167;rs79582714;1:20914745:C_G	NA
2	1	20880001-20920000	20840001-20880000	1.79939e-35	Mesenchymal_Stem_Cell	rs6689263;rs6676960;rs6702976;rs60860959;rs76440167;rs79582714;1:20914745:C_G	ENSG00000183114
2	1	20880001-20920000	20960001-21000000	1.38778e-07	Mesendoderm	rs6689263;rs6676960;rs6702976;rs60860959;rs76440167;rs79582714;1:20914745:C_G	ENSG00000158828:ENSG00000244038
2	1	20880001-20920000	20480001-20520000	1.6598e-10	Mesendoderm	rs6689263;rs6676960;rs6702976;rs60860959;rs76440167;rs79582714;1:20914745:C_G	ENSG00000187980:ENSG00000162543
2	1	20880001-20920000	20520001-20560000	1.57642e-09	Mesendoderm	rs6689263;rs6676960;rs6702976;rs60860959;rs76440167;rs79582714;1:20914745:C_G	NA
2	1	20880001-20920000	20840001-20880000	2.08583e-16	Mesendoderm	rs6689263;rs6676960;rs6702976;rs60860959;rs76440167;rs79582714;1:20914745:C_G	ENSG00000183114
2	1	20880001-20920000	20480001-20520000	5.34642e-11	Trophoblast-like_Cell	rs6689263;rs6676960;rs6702976;rs60860959;rs76440167;rs79582714;1:20914745:C_G	ENSG00000187980:ENSG00000162543
2	1	20920001-20960000	20840001-20880000	2.78171e-10	IMR90	rs74056307	ENSG00000183114
2	1	20920001-20960000	20880001-20920000	1.70847e-12	IMR90	rs74056307	ENSG00000158825
2	1	20960001-21000000	20840001-20880000	1.38171e-10	hESC	rs71653623;rs17414302;1:20997748:A_T	ENSG00000183114
2	1	20960001-21000000	20840001-20880000	1.64313e-28	IMR90	rs71653623;rs17414302;1:20997748:A_T	ENSG00000183114
2	1	20960001-21000000	20880001-20920000	2.65413e-48	IMR90	rs71653623;rs17414302;1:20997748:A_T	ENSG00000158825
2	1	20960001-21000000	20840001-20880000	1.32259e-17	Mesenchymal_Stem_Cell	rs71653623;rs17414302;1:20997748:A_T	ENSG00000183114
2	1	20960001-21000000	20840001-20880000	3.84998e-32	Mesendoderm	rs71653623;rs17414302;1:20997748:A_T	ENSG00000183114
2	1	20960001-21000000	20880001-20920000	1.38778e-07	Mesendoderm	rs71653623;rs17414302;1:20997748:A_T	ENSG00000158825
3	1	32160001-32200000	32080001-32120000	3.55899e-12	hESC	rs56232102;rs10493049;rs4949463;1:32169935:A_T;rs72664906;rs77521195;1:32170249:A_C;1:32170250:A_C;1:32170251:G_T;1:32170252:C_G;1:32170253:A_C;rs6689480;rs6692058;rs12401511;1:32177995:C_G;rs4949465;1:32178610:A_T;rs7524140;1:32180167:A_T;rs6425781;rs11803707;rs1889571;1:32196647:C_G;rs3766823;rs10798888	ENSG00000121764:ENSG00000162517
3	1	32160001-32200000	32200001-32240000	2.2398e-08	IMR90	rs56232102;rs10493049;rs4949463;1:32169935:A_T;rs72664906;rs77521195;1:32170249:A_C;1:32170250:A_C;1:32170251:G_T;1:32170252:C_G;1:32170253:A_C;rs6689480;rs6692058;rs12401511;1:32177995:C_G;rs4949465;1:32178610:A_T;rs7524140;1:32180167:A_T;rs6425781;rs11803707;rs1889571;1:32196647:C_G;rs3766823;rs10798888	ENSG00000121753
3	1	32160001-32200000	32240001-32280000	1.57856e-14	IMR90	rs56232102;rs10493049;rs4949463;1:32169935:A_T;rs72664906;rs77521195;1:32170249:A_C;1:32170250:A_C;1:32170251:G_T;1:32170252:C_G;1:32170253:A_C;rs6689480;rs6692058;rs12401511;1:32177995:C_G;rs4949465;1:32178610:A_T;rs7524140;1:32180167:A_T;rs6425781;rs11803707;rs1889571;1:32196647:C_G;rs3766823;rs10798888	NA
3	1	32160001-32200000	32360001-32400000	4.98572e-11	IMR90	rs56232102;rs10493049;rs4949463;1:32169935:A_T;rs72664906;rs77521195;1:32170249:A_C;1:32170250:A_C;1:32170251:G_T;1:32170252:C_G;1:32170253:A_C;rs6689480;rs6692058;rs12401511;1:32177995:C_G;rs4949465;1:32178610:A_T;rs7524140;1:32180167:A_T;rs6425781;rs11803707;rs1889571;1:32196647:C_G;rs3766823;rs10798888	ENSG00000212673
3	1	32160001-32200000	32400001-32440000	5.01685e-17	IMR90	rs56232102;rs10493049;rs4949463;1:32169935:A_T;rs72664906;rs77521195;1:32170249:A_C;1:32170250:A_C;1:32170251:G_T;1:32170252:C_G;1:32170253:A_C;rs6689480;rs6692058;rs12401511;1:32177995:C_G;rs4949465;1:32178610:A_T;rs7524140;1:32180167:A_T;rs6425781;rs11803707;rs1889571;1:32196647:C_G;rs3766823;rs10798888	ENSG00000184007
3	1	32160001-32200000	32440001-32480000	2.68582e-51	IMR90	rs56232102;rs10493049;rs4949463;1:32169935:A_T;rs72664906;rs77521195;1:32170249:A_C;1:32170250:A_C;1:32170251:G_T;1:32170252:C_G;1:32170253:A_C;rs6689480;rs6692058;rs12401511;1:32177995:C_G;rs4949465;1:32178610:A_T;rs7524140;1:32180167:A_T;rs6425781;rs11803707;rs1889571;1:32196647:C_G;rs3766823;rs10798888	ENSG00000121774
3	1	32160001-32200000	32480001-32520000	5.7212e-34	IMR90	rs56232102;rs10493049;rs4949463;1:32169935:A_T;rs72664906;rs77521195;1:32170249:A_C;1:32170250:A_C;1:32170251:G_T;1:32170252:C_G;1:32170253:A_C;rs6689480;rs6692058;rs12401511;1:32177995:C_G;rs4949465;1:32178610:A_T;rs7524140;1:32180167:A_T;rs6425781;rs11803707;rs1889571;1:32196647:C_G;rs3766823;rs10798888	NA
3	1	32160001-32200000	32520001-32560000	1.26947e-12	IMR90	rs56232102;rs10493049;rs4949463;1:32169935:A_T;rs72664906;rs77521195;1:32170249:A_C;1:32170250:A_C;1:32170251:G_T;1:32170252:C_G;1:32170253:A_C;rs6689480;rs6692058;rs12401511;1:32177995:C_G;rs4949465;1:32178610:A_T;rs7524140;1:32180167:A_T;rs6425781;rs11803707;rs1889571;1:32196647:C_G;rs3766823;rs10798888	ENSG00000121775
3	1	32160001-32200000	32600001-32640000	5.0462e-11	IMR90	rs56232102;rs10493049;rs4949463;1:32169935:A_T;rs72664906;rs77521195;1:32170249:A_C;1:32170250:A_C;1:32170251:G_T;1:32170252:C_G;1:32170253:A_C;rs6689480;rs6692058;rs12401511;1:32177995:C_G;rs4949465;1:32178610:A_T;rs7524140;1:32180167:A_T;rs6425781;rs11803707;rs1889571;1:32196647:C_G;rs3766823;rs10798888	NA
3	1	32160001-32200000	32000001-32040000	5.47267e-20	IMR90	rs56232102;rs10493049;rs4949463;1:32169935:A_T;rs72664906;rs77521195;1:32170249:A_C;1:32170250:A_C;1:32170251:G_T;1:32170252:C_G;1:32170253:A_C;rs6689480;rs6692058;rs12401511;1:32177995:C_G;rs4949465;1:32178610:A_T;rs7524140;1:32180167:A_T;rs6425781;rs11803707;rs1889571;1:32196647:C_G;rs3766823;rs10798888	NA
3	1	32160001-32200000	32080001-32120000	7.65465e-111	IMR90	rs56232102;rs10493049;rs4949463;1:32169935:A_T;rs72664906;rs77521195;1:32170249:A_C;1:32170250:A_C;1:32170251:G_T;1:32170252:C_G;1:32170253:A_C;rs6689480;rs6692058;rs12401511;1:32177995:C_G;rs4949465;1:32178610:A_T;rs7524140;1:32180167:A_T;rs6425781;rs11803707;rs1889571;1:32196647:C_G;rs3766823;rs10798888	ENSG00000121764:ENSG00000162517
3	1	32160001-32200000	32240001-32280000	8.88331e-13	Mesenchymal_Stem_Cell	rs56232102;rs10493049;rs4949463;1:32169935:A_T;rs72664906;rs77521195;1:32170249:A_C;1:32170250:A_C;1:32170251:G_T;1:32170252:C_G;1:32170253:A_C;rs6689480;rs6692058;rs12401511;1:32177995:C_G;rs4949465;1:32178610:A_T;rs7524140;1:32180167:A_T;rs6425781;rs11803707;rs1889571;1:32196647:C_G;rs3766823;rs10798888	NA
3	1	32160001-32200000	32360001-32400000	1.51632e-20	Mesenchymal_Stem_Cell	rs56232102;rs10493049;rs4949463;1:32169935:A_T;rs72664906;rs77521195;1:32170249:A_C;1:32170250:A_C;1:32170251:G_T;1:32170252:C_G;1:32170253:A_C;rs6689480;rs6692058;rs12401511;1:32177995:C_G;rs4949465;1:32178610:A_T;rs7524140;1:32180167:A_T;rs6425781;rs11803707;rs1889571;1:32196647:C_G;rs3766823;rs10798888	ENSG00000212673
3	1	32160001-32200000	32440001-32480000	1.47049e-30	Mesenchymal_Stem_Cell	rs56232102;rs10493049;rs4949463;1:32169935:A_T;rs72664906;rs77521195;1:32170249:A_C;1:32170250:A_C;1:32170251:G_T;1:32170252:C_G;1:32170253:A_C;rs6689480;rs6692058;rs12401511;1:32177995:C_G;rs4949465;1:32178610:A_T;rs7524140;1:32180167:A_T;rs6425781;rs11803707;rs1889571;1:32196647:C_G;rs3766823;rs10798888	ENSG00000121774
3	1	32160001-32200000	32480001-32520000	1.99786e-10	Mesenchymal_Stem_Cell	rs56232102;rs10493049;rs4949463;1:32169935:A_T;rs72664906;rs77521195;1:32170249:A_C;1:32170250:A_C;1:32170251:G_T;1:32170252:C_G;1:32170253:A_C;rs6689480;rs6692058;rs12401511;1:32177995:C_G;rs4949465;1:32178610:A_T;rs7524140;1:32180167:A_T;rs6425781;rs11803707;rs1889571;1:32196647:C_G;rs3766823;rs10798888	NA
3	1	32160001-32200000	31720001-31760000	1.23269e-08	Mesenchymal_Stem_Cell	rs56232102;rs10493049;rs4949463;1:32169935:A_T;rs72664906;rs77521195;1:32170249:A_C;1:32170250:A_C;1:32170251:G_T;1:32170252:C_G;1:32170253:A_C;rs6689480;rs6692058;rs12401511;1:32177995:C_G;rs4949465;1:32178610:A_T;rs7524140;1:32180167:A_T;rs6425781;rs11803707;rs1889571;1:32196647:C_G;rs3766823;rs10798888	NA
3	1	32160001-32200000	32000001-32040000	4.03308e-08	Mesenchymal_Stem_Cell	rs56232102;rs10493049;rs4949463;1:32169935:A_T;rs72664906;rs77521195;1:32170249:A_C;1:32170250:A_C;1:32170251:G_T;1:32170252:C_G;1:32170253:A_C;rs6689480;rs6692058;rs12401511;1:32177995:C_G;rs4949465;1:32178610:A_T;rs7524140;1:32180167:A_T;rs6425781;rs11803707;rs1889571;1:32196647:C_G;rs3766823;rs10798888	NA
3	1	32160001-32200000	32080001-32120000	1.3897e-69	Mesenchymal_Stem_Cell	rs56232102;rs10493049;rs4949463;1:32169935:A_T;rs72664906;rs77521195;1:32170249:A_C;1:32170250:A_C;1:32170251:G_T;1:32170252:C_G;1:32170253:A_C;rs6689480;rs6692058;rs12401511;1:32177995:C_G;rs4949465;1:32178610:A_T;rs7524140;1:32180167:A_T;rs6425781;rs11803707;rs1889571;1:32196647:C_G;rs3766823;rs10798888	ENSG00000121764:ENSG00000162517
3	1	32160001-32200000	32080001-32120000	5.81787e-24	Mesendoderm	rs56232102;rs10493049;rs4949463;1:32169935:A_T;rs72664906;rs77521195;1:32170249:A_C;1:32170250:A_C;1:32170251:G_T;1:32170252:C_G;1:32170253:A_C;rs6689480;rs6692058;rs12401511;1:32177995:C_G;rs4949465;1:32178610:A_T;rs7524140;1:32180167:A_T;rs6425781;rs11803707;rs1889571;1:32196647:C_G;rs3766823;rs10798888	ENSG00000121764:ENSG00000162517
3	1	32160001-32200000	32120001-32160000	6.3782e-07	Spleen	rs56232102;rs10493049;rs4949463;1:32169935:A_T;rs72664906;rs77521195;1:32170249:A_C;1:32170250:A_C;1:32170251:G_T;1:32170252:C_G;1:32170253:A_C;rs6689480;rs6692058;rs12401511;1:32177995:C_G;rs4949465;1:32178610:A_T;rs7524140;1:32180167:A_T;rs6425781;rs11803707;rs1889571;1:32196647:C_G;rs3766823;rs10798888	NA
3	1	32160001-32200000	32440001-32480000	2.04031e-11	Trophoblast-like_Cell	rs56232102;rs10493049;rs4949463;1:32169935:A_T;rs72664906;rs77521195;1:32170249:A_C;1:32170250:A_C;1:32170251:G_T;1:32170252:C_G;1:32170253:A_C;rs6689480;rs6692058;rs12401511;1:32177995:C_G;rs4949465;1:32178610:A_T;rs7524140;1:32180167:A_T;rs6425781;rs11803707;rs1889571;1:32196647:C_G;rs3766823;rs10798888	ENSG00000121774
3	1	32160001-32200000	31720001-31760000	4.61946e-08	Trophoblast-like_Cell	rs56232102;rs10493049;rs4949463;1:32169935:A_T;rs72664906;rs77521195;1:32170249:A_C;1:32170250:A_C;1:32170251:G_T;1:32170252:C_G;1:32170253:A_C;rs6689480;rs6692058;rs12401511;1:32177995:C_G;rs4949465;1:32178610:A_T;rs7524140;1:32180167:A_T;rs6425781;rs11803707;rs1889571;1:32196647:C_G;rs3766823;rs10798888	NA
3	1	32160001-32200000	32080001-32120000	2.3045e-27	Trophoblast-like_Cell	rs56232102;rs10493049;rs4949463;1:32169935:A_T;rs72664906;rs77521195;1:32170249:A_C;1:32170250:A_C;1:32170251:G_T;1:32170252:C_G;1:32170253:A_C;rs6689480;rs6692058;rs12401511;1:32177995:C_G;rs4949465;1:32178610:A_T;rs7524140;1:32180167:A_T;rs6425781;rs11803707;rs1889571;1:32196647:C_G;rs3766823;rs10798888	ENSG00000121764:ENSG00000162517
3	1	32200001-32240000	32440001-32480000	1.257e-11	IMR90	1:32203163:C_G;rs2050256;rs2297600;rs12739999;rs4949222;rs4949223	ENSG00000121774
3	1	32200001-32240000	32080001-32120000	6.3477e-08	IMR90	1:32203163:C_G;rs2050256;rs2297600;rs12739999;rs4949222;rs4949223	ENSG00000121764:ENSG00000162517
3	1	32200001-32240000	32160001-32200000	2.2398e-08	IMR90	1:32203163:C_G;rs2050256;rs2297600;rs12739999;rs4949222;rs4949223	ENSG00000084636
3	1	32240001-32280000	32360001-32400000	1.17814e-08	GM12878	rs60591831;rs12411065;rs877674;rs72664932	ENSG00000212673
3	1	32240001-32280000	32440001-32480000	7.65543e-14	GM12878	rs60591831;rs12411065;rs877674;rs72664932	ENSG00000121774
3	1	32240001-32280000	32360001-32400000	8.36114e-07	hESC	rs60591831;rs12411065;rs877674;rs72664932	ENSG00000212673
3	1	32240001-32280000	32440001-32480000	4.13849e-09	hESC	rs60591831;rs12411065;rs877674;rs72664932	ENSG00000121774
3	1	32240001-32280000	32080001-32120000	2.65492e-12	hESC	rs60591831;rs12411065;rs877674;rs72664932	ENSG00000121764:ENSG00000162517
3	1	32240001-32280000	32360001-32400000	3.90795e-51	IMR90	rs60591831;rs12411065;rs877674;rs72664932	ENSG00000212673
3	1	32240001-32280000	32400001-32440000	5.23974e-38	IMR90	rs60591831;rs12411065;rs877674;rs72664932	ENSG00000184007
3	1	32240001-32280000	32440001-32480000	5.68317e-38	IMR90	rs60591831;rs12411065;rs877674;rs72664932	ENSG00000121774
3	1	32240001-32280000	32480001-32520000	3.17223e-44	IMR90	rs60591831;rs12411065;rs877674;rs72664932	NA
3	1	32240001-32280000	32520001-32560000	2.22829e-23	IMR90	rs60591831;rs12411065;rs877674;rs72664932	ENSG00000121775
3	1	32240001-32280000	32000001-32040000	2.09063e-07	IMR90	rs60591831;rs12411065;rs877674;rs72664932	NA
3	1	32240001-32280000	32080001-32120000	4.25162e-35	IMR90	rs60591831;rs12411065;rs877674;rs72664932	ENSG00000121764:ENSG00000162517
3	1	32240001-32280000	32160001-32200000	1.57856e-14	IMR90	rs60591831;rs12411065;rs877674;rs72664932	ENSG00000084636
3	1	32240001-32280000	32360001-32400000	5.1729e-42	Mesenchymal_Stem_Cell	rs60591831;rs12411065;rs877674;rs72664932	ENSG00000212673
3	1	32240001-32280000	32400001-32440000	1.54994e-15	Mesenchymal_Stem_Cell	rs60591831;rs12411065;rs877674;rs72664932	ENSG00000184007
3	1	32240001-32280000	32440001-32480000	7.32186e-40	Mesenchymal_Stem_Cell	rs60591831;rs12411065;rs877674;rs72664932	ENSG00000121774
3	1	32240001-32280000	32480001-32520000	8.16527e-12	Mesenchymal_Stem_Cell	rs60591831;rs12411065;rs877674;rs72664932	NA
3	1	32240001-32280000	31720001-31760000	4.08923e-08	Mesenchymal_Stem_Cell	rs60591831;rs12411065;rs877674;rs72664932	NA
3	1	32240001-32280000	32000001-32040000	6.89985e-26	Mesenchymal_Stem_Cell	rs60591831;rs12411065;rs877674;rs72664932	NA
3	1	32240001-32280000	32080001-32120000	4.7518e-37	Mesenchymal_Stem_Cell	rs60591831;rs12411065;rs877674;rs72664932	ENSG00000121764:ENSG00000162517
3	1	32240001-32280000	32160001-32200000	8.88331e-13	Mesenchymal_Stem_Cell	rs60591831;rs12411065;rs877674;rs72664932	ENSG00000084636
3	1	32240001-32280000	32400001-32440000	7.11236e-09	Mesendoderm	rs60591831;rs12411065;rs877674;rs72664932	ENSG00000184007
3	1	32240001-32280000	32440001-32480000	3.70834e-11	Mesendoderm	rs60591831;rs12411065;rs877674;rs72664932	ENSG00000121774
3	1	32240001-32280000	32080001-32120000	6.80448e-13	Mesendoderm	rs60591831;rs12411065;rs877674;rs72664932	ENSG00000121764:ENSG00000162517
3	1	32240001-32280000	32400001-32440000	1.11239e-08	Spleen	rs60591831;rs12411065;rs877674;rs72664932	ENSG00000184007
3	1	32240001-32280000	32440001-32480000	7.68914e-08	Spleen	rs60591831;rs12411065;rs877674;rs72664932	ENSG00000121774
3	1	32240001-32280000	32080001-32120000	1.40382e-07	Spleen	rs60591831;rs12411065;rs877674;rs72664932	ENSG00000121764:ENSG00000162517
3	1	32240001-32280000	32080001-32120000	9.99248e-07	Trophoblast-like_Cell	rs60591831;rs12411065;rs877674;rs72664932	ENSG00000121764:ENSG00000162517
4	1	43760001-43800000	43840001-43880000	3.77659e-08	hESC	rs839997;rs4660731	ENSG00000159479:ENSG00000198198
4	1	43760001-43800000	43280001-43320000	6.45476e-07	hESC	rs839997;rs4660731	ENSG00000177868:ENSG00000164010:ENSG00000164011
4	1	43760001-43800000	43680001-43720000	2.71026e-24	hESC	rs839997;rs4660731	NA
4	1	43760001-43800000	43800001-43840000	1.91544e-22	IMR90	rs839997;rs4660731	ENSG00000117400:ENSG00000117399:ENSG00000066322
4	1	43760001-43800000	43840001-43880000	8.48142e-65	IMR90	rs839997;rs4660731	ENSG00000159479:ENSG00000198198
4	1	43760001-43800000	43880001-43920000	2.0382e-19	IMR90	rs839997;rs4660731	ENSG00000178922
4	1	43760001-43800000	44520001-44560000	8.433e-08	IMR90	rs839997;rs4660731	NA
4	1	43760001-43800000	43400001-43440000	1.5963e-08	IMR90	rs839997;rs4660731	ENSG00000117394
4	1	43760001-43800000	43600001-43640000	2.47903e-09	IMR90	rs839997;rs4660731	ENSG00000186973:ENSG00000243710
4	1	43760001-43800000	43680001-43720000	2.08685e-74	IMR90	rs839997;rs4660731	NA
4	1	43760001-43800000	43720001-43760000	8.4976e-38	IMR90	rs839997;rs4660731	ENSG00000179178:ENSG00000117395:ENSG00000253313
4	1	43760001-43800000	43680001-43720000	1.63515e-19	Left_Ventricle	rs839997;rs4660731	NA
4	1	43760001-43800000	43680001-43720000	1.26338e-07	Liver	rs839997;rs4660731	NA
4	1	43760001-43800000	43840001-43880000	2.12664e-27	Mesenchymal_Stem_Cell	rs839997;rs4660731	ENSG00000159479:ENSG00000198198
4	1	43760001-43800000	44520001-44560000	2.30814e-07	Mesenchymal_Stem_Cell	rs839997;rs4660731	NA
4	1	43760001-43800000	43680001-43720000	1.3897e-69	Mesenchymal_Stem_Cell	rs839997;rs4660731	NA
4	1	43760001-43800000	43720001-43760000	1.18721e-18	Mesenchymal_Stem_Cell	rs839997;rs4660731	ENSG00000179178:ENSG00000117395:ENSG00000253313
4	1	43760001-43800000	43840001-43880000	7.75954e-07	Mesendoderm	rs839997;rs4660731	ENSG00000159479:ENSG00000198198
4	1	43760001-43800000	43280001-43320000	8.93474e-13	Mesendoderm	rs839997;rs4660731	ENSG00000177868:ENSG00000164010:ENSG00000164011
4	1	43760001-43800000	43360001-43400000	5.8265e-07	Mesendoderm	rs839997;rs4660731	NA
4	1	43760001-43800000	43680001-43720000	1.18121e-21	Mesendoderm	rs839997;rs4660731	NA
4	1	43760001-43800000	43840001-43880000	5.64005e-08	Trophoblast-like_Cell	rs839997;rs4660731	ENSG00000159479:ENSG00000198198
4	1	43760001-43800000	43280001-43320000	9.96377e-09	Trophoblast-like_Cell	rs839997;rs4660731	ENSG00000177868:ENSG00000164010:ENSG00000164011
4	1	43800001-43840000	43680001-43720000	3.45399e-31	hESC	rs1749960;1:43822665:C_G;rs710251;1:43839949:T_TA	NA
4	1	43800001-43840000	43840001-43880000	3.19422e-42	IMR90	rs1749960;1:43822665:C_G;rs710251;1:43839949:T_TA	ENSG00000159479:ENSG00000198198
4	1	43800001-43840000	43880001-43920000	4.10281e-13	IMR90	rs1749960;1:43822665:C_G;rs710251;1:43839949:T_TA	ENSG00000178922
4	1	43800001-43840000	43360001-43400000	9.8809e-09	IMR90	rs1749960;1:43822665:C_G;rs710251;1:43839949:T_TA	NA
4	1	43800001-43840000	43680001-43720000	5.81389e-65	IMR90	rs1749960;1:43822665:C_G;rs710251;1:43839949:T_TA	NA
4	1	43800001-43840000	43720001-43760000	8.34285e-27	IMR90	rs1749960;1:43822665:C_G;rs710251;1:43839949:T_TA	ENSG00000179178:ENSG00000117395:ENSG00000253313
4	1	43800001-43840000	43760001-43800000	1.91544e-22	IMR90	rs1749960;1:43822665:C_G;rs710251;1:43839949:T_TA	ENSG00000066056
4	1	43800001-43840000	43680001-43720000	3.22773e-12	Left_Ventricle	rs1749960;1:43822665:C_G;rs710251;1:43839949:T_TA	NA
4	1	43800001-43840000	43680001-43720000	5.56755e-16	Liver	rs1749960;1:43822665:C_G;rs710251;1:43839949:T_TA	NA
4	1	43800001-43840000	43840001-43880000	8.27409e-24	Mesenchymal_Stem_Cell	rs1749960;1:43822665:C_G;rs710251;1:43839949:T_TA	ENSG00000159479:ENSG00000198198
4	1	43800001-43840000	43880001-43920000	5.25247e-15	Mesenchymal_Stem_Cell	rs1749960;1:43822665:C_G;rs710251;1:43839949:T_TA	ENSG00000178922
4	1	43800001-43840000	43680001-43720000	3.42587e-96	Mesenchymal_Stem_Cell	rs1749960;1:43822665:C_G;rs710251;1:43839949:T_TA	NA
4	1	43800001-43840000	43720001-43760000	9.93902e-17	Mesenchymal_Stem_Cell	rs1749960;1:43822665:C_G;rs710251;1:43839949:T_TA	ENSG00000179178:ENSG00000117395:ENSG00000253313
4	1	43800001-43840000	43280001-43320000	3.12332e-09	Mesendoderm	rs1749960;1:43822665:C_G;rs710251;1:43839949:T_TA	ENSG00000177868:ENSG00000164010:ENSG00000164011
4	1	43800001-43840000	43680001-43720000	2.00791e-53	Mesendoderm	rs1749960;1:43822665:C_G;rs710251;1:43839949:T_TA	NA
4	1	43800001-43840000	43680001-43720000	4.59026e-16	Trophoblast-like_Cell	rs1749960;1:43822665:C_G;rs710251;1:43839949:T_TA	NA
4	1	43840001-43880000	43680001-43720000	5.73412e-08	Aorta	rs11586272;rs11210840;1:43855578:C_G;1:43856548:C_G;rs839757;1:43858937:A_T;1:43878712:C_G	NA
4	1	43840001-43880000	43680001-43720000	3.604e-07	Dorsolateral_Prefrontal_Cortex	rs11586272;rs11210840;1:43855578:C_G;1:43856548:C_G;rs839757;1:43858937:A_T;1:43878712:C_G	NA
4	1	43840001-43880000	43680001-43720000	5.31735e-22	GM12878	rs11586272;rs11210840;1:43855578:C_G;1:43856548:C_G;rs839757;1:43858937:A_T;1:43878712:C_G	NA
4	1	43840001-43880000	43720001-43760000	2.39045e-08	GM12878	rs11586272;rs11210840;1:43855578:C_G;1:43856548:C_G;rs839757;1:43858937:A_T;1:43878712:C_G	ENSG00000179178:ENSG00000117395:ENSG00000253313
4	1	43840001-43880000	43880001-43920000	1.81901e-10	hESC	rs11586272;rs11210840;1:43855578:C_G;1:43856548:C_G;rs839757;1:43858937:A_T;1:43878712:C_G	ENSG00000178922
4	1	43840001-43880000	43240001-43280000	2.51305e-07	hESC	rs11586272;rs11210840;1:43855578:C_G;1:43856548:C_G;rs839757;1:43858937:A_T;1:43878712:C_G	NA
4	1	43840001-43880000	43280001-43320000	1.20818e-15	hESC	rs11586272;rs11210840;1:43855578:C_G;1:43856548:C_G;rs839757;1:43858937:A_T;1:43878712:C_G	ENSG00000177868:ENSG00000164010:ENSG00000164011
4	1	43840001-43880000	43320001-43360000	6.14722e-08	hESC	rs11586272;rs11210840;1:43855578:C_G;1:43856548:C_G;rs839757;1:43858937:A_T;1:43878712:C_G	NA
4	1	43840001-43880000	43360001-43400000	1.16933e-08	hESC	rs11586272;rs11210840;1:43855578:C_G;1:43856548:C_G;rs839757;1:43858937:A_T;1:43878712:C_G	NA
4	1	43840001-43880000	43600001-43640000	3.72565e-08	hESC	rs11586272;rs11210840;1:43855578:C_G;1:43856548:C_G;rs839757;1:43858937:A_T;1:43878712:C_G	ENSG00000186973:ENSG00000243710
4	1	43840001-43880000	43680001-43720000	2.30473e-125	hESC	rs11586272;rs11210840;1:43855578:C_G;1:43856548:C_G;rs839757;1:43858937:A_T;1:43878712:C_G	NA
4	1	43840001-43880000	43720001-43760000	9.2822e-19	hESC	rs11586272;rs11210840;1:43855578:C_G;1:43856548:C_G;rs839757;1:43858937:A_T;1:43878712:C_G	ENSG00000179178:ENSG00000117395:ENSG00000253313
4	1	43840001-43880000	43760001-43800000	3.77659e-08	hESC	rs11586272;rs11210840;1:43855578:C_G;1:43856548:C_G;rs839757;1:43858937:A_T;1:43878712:C_G	ENSG00000066056
4	1	43840001-43880000	43680001-43720000	1.22593e-08	Hippocampus	rs11586272;rs11210840;1:43855578:C_G;1:43856548:C_G;rs839757;1:43858937:A_T;1:43878712:C_G	NA
4	1	43840001-43880000	43880001-43920000	6.54657e-66	IMR90	rs11586272;rs11210840;1:43855578:C_G;1:43856548:C_G;rs839757;1:43858937:A_T;1:43878712:C_G	ENSG00000178922
4	1	43840001-43880000	44000001-44040000	2.58549e-20	IMR90	rs11586272;rs11210840;1:43855578:C_G;1:43856548:C_G;rs839757;1:43858937:A_T;1:43878712:C_G	NA
4	1	43840001-43880000	44040001-44080000	5.59459e-09	IMR90	rs11586272;rs11210840;1:43855578:C_G;1:43856548:C_G;rs839757;1:43858937:A_T;1:43878712:C_G	NA
4	1	43840001-43880000	44200001-44240000	1.5963e-08	IMR90	rs11586272;rs11210840;1:43855578:C_G;1:43856548:C_G;rs839757;1:43858937:A_T;1:43878712:C_G	NA
4	1	43840001-43880000	44400001-44440000	5.60769e-08	IMR90	rs11586272;rs11210840;1:43855578:C_G;1:43856548:C_G;rs839757;1:43858937:A_T;1:43878712:C_G	ENSG00000117408:ENSG00000132768:ENSG00000117410
4	1	43840001-43880000	43280001-43320000	2.82462e-12	IMR90	rs11586272;rs11210840;1:43855578:C_G;1:43856548:C_G;rs839757;1:43858937:A_T;1:43878712:C_G	ENSG00000177868:ENSG00000164010:ENSG00000164011
4	1	43840001-43880000	43320001-43360000	3.87963e-08	IMR90	rs11586272;rs11210840;1:43855578:C_G;1:43856548:C_G;rs839757;1:43858937:A_T;1:43878712:C_G	NA
4	1	43840001-43880000	43360001-43400000	7.3565e-24	IMR90	rs11586272;rs11210840;1:43855578:C_G;1:43856548:C_G;rs839757;1:43858937:A_T;1:43878712:C_G	NA
4	1	43840001-43880000	43400001-43440000	7.12291e-22	IMR90	rs11586272;rs11210840;1:43855578:C_G;1:43856548:C_G;rs839757;1:43858937:A_T;1:43878712:C_G	ENSG00000117394
4	1	43840001-43880000	43520001-43560000	5.45586e-08	IMR90	rs11586272;rs11210840;1:43855578:C_G;1:43856548:C_G;rs839757;1:43858937:A_T;1:43878712:C_G	NA
4	1	43840001-43880000	43560001-43600000	1.05469e-08	IMR90	rs11586272;rs11210840;1:43855578:C_G;1:43856548:C_G;rs839757;1:43858937:A_T;1:43878712:C_G	NA
4	1	43840001-43880000	43600001-43640000	5.01685e-17	IMR90	rs11586272;rs11210840;1:43855578:C_G;1:43856548:C_G;rs839757;1:43858937:A_T;1:43878712:C_G	ENSG00000186973:ENSG00000243710
4	1	43840001-43880000	43680001-43720000	1.60155e-178	IMR90	rs11586272;rs11210840;1:43855578:C_G;1:43856548:C_G;rs839757;1:43858937:A_T;1:43878712:C_G	NA
4	1	43840001-43880000	43720001-43760000	8.01247e-74	IMR90	rs11586272;rs11210840;1:43855578:C_G;1:43856548:C_G;rs839757;1:43858937:A_T;1:43878712:C_G	ENSG00000179178:ENSG00000117395:ENSG00000253313
4	1	43840001-43880000	43760001-43800000	8.48142e-65	IMR90	rs11586272;rs11210840;1:43855578:C_G;1:43856548:C_G;rs839757;1:43858937:A_T;1:43878712:C_G	ENSG00000066056
4	1	43840001-43880000	43800001-43840000	3.19422e-42	IMR90	rs11586272;rs11210840;1:43855578:C_G;1:43856548:C_G;rs839757;1:43858937:A_T;1:43878712:C_G	ENSG00000117400:ENSG00000117399:ENSG00000066322
4	1	43840001-43880000	43680001-43720000	5.85742e-38	Left_Ventricle	rs11586272;rs11210840;1:43855578:C_G;1:43856548:C_G;rs839757;1:43858937:A_T;1:43878712:C_G	NA
4	1	43840001-43880000	43680001-43720000	2.94432e-48	Liver	rs11586272;rs11210840;1:43855578:C_G;1:43856548:C_G;rs839757;1:43858937:A_T;1:43878712:C_G	NA
4	1	43840001-43880000	43680001-43720000	7.73118e-11	Lung	rs11586272;rs11210840;1:43855578:C_G;1:43856548:C_G;rs839757;1:43858937:A_T;1:43878712:C_G	NA
4	1	43840001-43880000	43880001-43920000	2.39601e-33	Mesenchymal_Stem_Cell	rs11586272;rs11210840;1:43855578:C_G;1:43856548:C_G;rs839757;1:43858937:A_T;1:43878712:C_G	ENSG00000178922
4	1	43840001-43880000	44000001-44040000	9.16833e-10	Mesenchymal_Stem_Cell	rs11586272;rs11210840;1:43855578:C_G;1:43856548:C_G;rs839757;1:43858937:A_T;1:43878712:C_G	NA
4	1	43840001-43880000	44520001-44560000	5.8981e-12	Mesenchymal_Stem_Cell	rs11586272;rs11210840;1:43855578:C_G;1:43856548:C_G;rs839757;1:43858937:A_T;1:43878712:C_G	NA
4	1	43840001-43880000	43280001-43320000	2.57485e-13	Mesenchymal_Stem_Cell	rs11586272;rs11210840;1:43855578:C_G;1:43856548:C_G;rs839757;1:43858937:A_T;1:43878712:C_G	ENSG00000177868:ENSG00000164010:ENSG00000164011
4	1	43840001-43880000	43320001-43360000	1.58118e-07	Mesenchymal_Stem_Cell	rs11586272;rs11210840;1:43855578:C_G;1:43856548:C_G;rs839757;1:43858937:A_T;1:43878712:C_G	NA
4	1	43840001-43880000	43360001-43400000	2.10252e-18	Mesenchymal_Stem_Cell	rs11586272;rs11210840;1:43855578:C_G;1:43856548:C_G;rs839757;1:43858937:A_T;1:43878712:C_G	NA
4	1	43840001-43880000	43600001-43640000	1.50237e-11	Mesenchymal_Stem_Cell	rs11586272;rs11210840;1:43855578:C_G;1:43856548:C_G;rs839757;1:43858937:A_T;1:43878712:C_G	ENSG00000186973:ENSG00000243710
4	1	43840001-43880000	43680001-43720000	2.77073e-276	Mesenchymal_Stem_Cell	rs11586272;rs11210840;1:43855578:C_G;1:43856548:C_G;rs839757;1:43858937:A_T;1:43878712:C_G	NA
4	1	43840001-43880000	43720001-43760000	9.94018e-74	Mesenchymal_Stem_Cell	rs11586272;rs11210840;1:43855578:C_G;1:43856548:C_G;rs839757;1:43858937:A_T;1:43878712:C_G	ENSG00000179178:ENSG00000117395:ENSG00000253313
4	1	43840001-43880000	43760001-43800000	2.12664e-27	Mesenchymal_Stem_Cell	rs11586272;rs11210840;1:43855578:C_G;1:43856548:C_G;rs839757;1:43858937:A_T;1:43878712:C_G	ENSG00000066056
4	1	43840001-43880000	43800001-43840000	8.27409e-24	Mesenchymal_Stem_Cell	rs11586272;rs11210840;1:43855578:C_G;1:43856548:C_G;rs839757;1:43858937:A_T;1:43878712:C_G	ENSG00000117400:ENSG00000117399:ENSG00000066322
4	1	43840001-43880000	43880001-43920000	6.50584e-09	Mesendoderm	rs11586272;rs11210840;1:43855578:C_G;1:43856548:C_G;rs839757;1:43858937:A_T;1:43878712:C_G	ENSG00000178922
4	1	43840001-43880000	43240001-43280000	1.20029e-21	Mesendoderm	rs11586272;rs11210840;1:43855578:C_G;1:43856548:C_G;rs839757;1:43858937:A_T;1:43878712:C_G	NA
4	1	43840001-43880000	43280001-43320000	6.21572e-33	Mesendoderm	rs11586272;rs11210840;1:43855578:C_G;1:43856548:C_G;rs839757;1:43858937:A_T;1:43878712:C_G	ENSG00000177868:ENSG00000164010:ENSG00000164011
4	1	43840001-43880000	43320001-43360000	2.7876e-12	Mesendoderm	rs11586272;rs11210840;1:43855578:C_G;1:43856548:C_G;rs839757;1:43858937:A_T;1:43878712:C_G	NA
4	1	43840001-43880000	43360001-43400000	2.81987e-17	Mesendoderm	rs11586272;rs11210840;1:43855578:C_G;1:43856548:C_G;rs839757;1:43858937:A_T;1:43878712:C_G	NA
4	1	43840001-43880000	43600001-43640000	1.45754e-18	Mesendoderm	rs11586272;rs11210840;1:43855578:C_G;1:43856548:C_G;rs839757;1:43858937:A_T;1:43878712:C_G	ENSG00000186973:ENSG00000243710
4	1	43840001-43880000	43680001-43720000	2.26619e-206	Mesendoderm	rs11586272;rs11210840;1:43855578:C_G;1:43856548:C_G;rs839757;1:43858937:A_T;1:43878712:C_G	NA
4	1	43840001-43880000	43720001-43760000	6.45814e-29	Mesendoderm	rs11586272;rs11210840;1:43855578:C_G;1:43856548:C_G;rs839757;1:43858937:A_T;1:43878712:C_G	ENSG00000179178:ENSG00000117395:ENSG00000253313
4	1	43840001-43880000	43760001-43800000	7.75954e-07	Mesendoderm	rs11586272;rs11210840;1:43855578:C_G;1:43856548:C_G;rs839757;1:43858937:A_T;1:43878712:C_G	ENSG00000066056
4	1	43840001-43880000	43680001-43720000	4.46828e-08	Pancreas	rs11586272;rs11210840;1:43855578:C_G;1:43856548:C_G;rs839757;1:43858937:A_T;1:43878712:C_G	NA
4	1	43840001-43880000	43680001-43720000	6.4243e-15	Right_Ventricle	rs11586272;rs11210840;1:43855578:C_G;1:43856548:C_G;rs839757;1:43858937:A_T;1:43878712:C_G	NA
4	1	43840001-43880000	43680001-43720000	5.1821e-11	Spleen	rs11586272;rs11210840;1:43855578:C_G;1:43856548:C_G;rs839757;1:43858937:A_T;1:43878712:C_G	NA
4	1	43840001-43880000	43720001-43760000	2.33467e-08	Spleen	rs11586272;rs11210840;1:43855578:C_G;1:43856548:C_G;rs839757;1:43858937:A_T;1:43878712:C_G	ENSG00000179178:ENSG00000117395:ENSG00000253313
4	1	43840001-43880000	43880001-43920000	4.69383e-13	Trophoblast-like_Cell	rs11586272;rs11210840;1:43855578:C_G;1:43856548:C_G;rs839757;1:43858937:A_T;1:43878712:C_G	ENSG00000178922
4	1	43840001-43880000	43280001-43320000	8.38422e-11	Trophoblast-like_Cell	rs11586272;rs11210840;1:43855578:C_G;1:43856548:C_G;rs839757;1:43858937:A_T;1:43878712:C_G	ENSG00000177868:ENSG00000164010:ENSG00000164011
4	1	43840001-43880000	43360001-43400000	1.34527e-19	Trophoblast-like_Cell	rs11586272;rs11210840;1:43855578:C_G;1:43856548:C_G;rs839757;1:43858937:A_T;1:43878712:C_G	NA
4	1	43840001-43880000	43680001-43720000	8.96549e-37	Trophoblast-like_Cell	rs11586272;rs11210840;1:43855578:C_G;1:43856548:C_G;rs839757;1:43858937:A_T;1:43878712:C_G	NA
4	1	43840001-43880000	43760001-43800000	5.64005e-08	Trophoblast-like_Cell	rs11586272;rs11210840;1:43855578:C_G;1:43856548:C_G;rs839757;1:43858937:A_T;1:43878712:C_G	ENSG00000066056
4	1	43880001-43920000	43680001-43720000	2.03296e-07	GM12878	rs1999674;rs2842182;1:43911162:T_TCC;rs6954;rs6692611	NA
4	1	43880001-43920000	43280001-43320000	5.13681e-07	hESC	rs1999674;rs2842182;1:43911162:T_TCC;rs6954;rs6692611	ENSG00000177868:ENSG00000164010:ENSG00000164011
4	1	43880001-43920000	43360001-43400000	2.44404e-07	hESC	rs1999674;rs2842182;1:43911162:T_TCC;rs6954;rs6692611	NA
4	1	43880001-43920000	43680001-43720000	2.0882e-53	hESC	rs1999674;rs2842182;1:43911162:T_TCC;rs6954;rs6692611	NA
4	1	43880001-43920000	43720001-43760000	6.44171e-07	hESC	rs1999674;rs2842182;1:43911162:T_TCC;rs6954;rs6692611	ENSG00000179178:ENSG00000117395:ENSG00000253313
4	1	43880001-43920000	43840001-43880000	1.81901e-10	hESC	rs1999674;rs2842182;1:43911162:T_TCC;rs6954;rs6692611	ENSG00000159479:ENSG00000198198
4	1	43880001-43920000	44000001-44040000	1.35313e-12	IMR90	rs1999674;rs2842182;1:43911162:T_TCC;rs6954;rs6692611	NA
4	1	43880001-43920000	44040001-44080000	2.47903e-09	IMR90	rs1999674;rs2842182;1:43911162:T_TCC;rs6954;rs6692611	NA
4	1	43880001-43920000	43360001-43400000	1.06092e-17	IMR90	rs1999674;rs2842182;1:43911162:T_TCC;rs6954;rs6692611	NA
4	1	43880001-43920000	43400001-43440000	7.03289e-08	IMR90	rs1999674;rs2842182;1:43911162:T_TCC;rs6954;rs6692611	ENSG00000117394
4	1	43880001-43920000	43600001-43640000	3.69767e-16	IMR90	rs1999674;rs2842182;1:43911162:T_TCC;rs6954;rs6692611	ENSG00000186973:ENSG00000243710
4	1	43880001-43920000	43680001-43720000	5.8691e-121	IMR90	rs1999674;rs2842182;1:43911162:T_TCC;rs6954;rs6692611	NA
4	1	43880001-43920000	43720001-43760000	5.47267e-20	IMR90	rs1999674;rs2842182;1:43911162:T_TCC;rs6954;rs6692611	ENSG00000179178:ENSG00000117395:ENSG00000253313
4	1	43880001-43920000	43760001-43800000	2.0382e-19	IMR90	rs1999674;rs2842182;1:43911162:T_TCC;rs6954;rs6692611	ENSG00000066056
4	1	43880001-43920000	43800001-43840000	4.10281e-13	IMR90	rs1999674;rs2842182;1:43911162:T_TCC;rs6954;rs6692611	ENSG00000117400:ENSG00000117399:ENSG00000066322
4	1	43880001-43920000	43840001-43880000	6.54657e-66	IMR90	rs1999674;rs2842182;1:43911162:T_TCC;rs6954;rs6692611	ENSG00000159479:ENSG00000198198
4	1	43880001-43920000	43680001-43720000	3.48719e-14	Liver	rs1999674;rs2842182;1:43911162:T_TCC;rs6954;rs6692611	NA
4	1	43880001-43920000	44400001-44440000	3.05141e-07	Mesenchymal_Stem_Cell	rs1999674;rs2842182;1:43911162:T_TCC;rs6954;rs6692611	ENSG00000117408:ENSG00000132768:ENSG00000117410
4	1	43880001-43920000	43680001-43720000	9.71934e-180	Mesenchymal_Stem_Cell	rs1999674;rs2842182;1:43911162:T_TCC;rs6954;rs6692611	NA
4	1	43880001-43920000	43720001-43760000	7.27704e-19	Mesenchymal_Stem_Cell	rs1999674;rs2842182;1:43911162:T_TCC;rs6954;rs6692611	ENSG00000179178:ENSG00000117395:ENSG00000253313
4	1	43880001-43920000	43800001-43840000	5.25247e-15	Mesenchymal_Stem_Cell	rs1999674;rs2842182;1:43911162:T_TCC;rs6954;rs6692611	ENSG00000117400:ENSG00000117399:ENSG00000066322
4	1	43880001-43920000	43840001-43880000	2.39601e-33	Mesenchymal_Stem_Cell	rs1999674;rs2842182;1:43911162:T_TCC;rs6954;rs6692611	ENSG00000159479:ENSG00000198198
4	1	43880001-43920000	43280001-43320000	3.35439e-16	Mesendoderm	rs1999674;rs2842182;1:43911162:T_TCC;rs6954;rs6692611	ENSG00000177868:ENSG00000164010:ENSG00000164011
4	1	43880001-43920000	43360001-43400000	1.21255e-12	Mesendoderm	rs1999674;rs2842182;1:43911162:T_TCC;rs6954;rs6692611	NA
4	1	43880001-43920000	43600001-43640000	6.67147e-07	Mesendoderm	rs1999674;rs2842182;1:43911162:T_TCC;rs6954;rs6692611	ENSG00000186973:ENSG00000243710
4	1	43880001-43920000	43680001-43720000	2.9122e-99	Mesendoderm	rs1999674;rs2842182;1:43911162:T_TCC;rs6954;rs6692611	NA
4	1	43880001-43920000	43720001-43760000	4.4389e-09	Mesendoderm	rs1999674;rs2842182;1:43911162:T_TCC;rs6954;rs6692611	ENSG00000179178:ENSG00000117395:ENSG00000253313
4	1	43880001-43920000	43840001-43880000	6.50584e-09	Mesendoderm	rs1999674;rs2842182;1:43911162:T_TCC;rs6954;rs6692611	ENSG00000159479:ENSG00000198198
4	1	43880001-43920000	43680001-43720000	1.75774e-11	Spleen	rs1999674;rs2842182;1:43911162:T_TCC;rs6954;rs6692611	NA
4	1	43880001-43920000	43720001-43760000	1.11239e-08	Spleen	rs1999674;rs2842182;1:43911162:T_TCC;rs6954;rs6692611	ENSG00000179178:ENSG00000117395:ENSG00000253313
4	1	43880001-43920000	43680001-43720000	2.56333e-25	Trophoblast-like_Cell	rs1999674;rs2842182;1:43911162:T_TCC;rs6954;rs6692611	NA
4	1	43880001-43920000	43840001-43880000	4.69383e-13	Trophoblast-like_Cell	rs1999674;rs2842182;1:43911162:T_TCC;rs6954;rs6692611	ENSG00000159479:ENSG00000198198
4	1	43920001-43960000	43680001-43720000	9.32749e-07	GM12878	1:43920686:C_G;1:43928197:A_G;rs12069733;1:43955200:C_CT;rs2842173;1:43959023:A_T	NA
4	1	43920001-43960000	43680001-43720000	2.51631e-09	hESC	1:43920686:C_G;1:43928197:A_G;rs12069733;1:43955200:C_CT;rs2842173;1:43959023:A_T	NA
4	1	43920001-43960000	44000001-44040000	4.10281e-13	IMR90	1:43920686:C_G;1:43928197:A_G;rs12069733;1:43955200:C_CT;rs2842173;1:43959023:A_T	NA
4	1	43920001-43960000	43680001-43720000	1.48354e-31	IMR90	1:43920686:C_G;1:43928197:A_G;rs12069733;1:43955200:C_CT;rs2842173;1:43959023:A_T	NA
4	1	43920001-43960000	44400001-44440000	1.04033e-09	Mesenchymal_Stem_Cell	1:43920686:C_G;1:43928197:A_G;rs12069733;1:43955200:C_CT;rs2842173;1:43959023:A_T	ENSG00000117408:ENSG00000132768:ENSG00000117410
4	1	43920001-43960000	43680001-43720000	2.69592e-42	Mesenchymal_Stem_Cell	1:43920686:C_G;1:43928197:A_G;rs12069733;1:43955200:C_CT;rs2842173;1:43959023:A_T	NA
4	1	43920001-43960000	43680001-43720000	2.31038e-10	Mesendoderm	1:43920686:C_G;1:43928197:A_G;rs12069733;1:43955200:C_CT;rs2842173;1:43959023:A_T	NA
4	1	43960001-44000000	44400001-44440000	9.56304e-07	Mesenchymal_Stem_Cell	1:43962457:A_T;1:43964411:A_T;rs867605;rs2842192;rs34898652;rs882464;rs2819341;1:43976621:C_G;1:43977820:A_AAG;rs11210860;rs2152113;1:43983679:A_AT;rs11577403	ENSG00000117408:ENSG00000132768:ENSG00000117410
4	1	44000001-44040000	44200001-44240000	9.57625e-08	GM12878	rs2819330;rs2819332;rs2782639;1:44007366:G_GGACAGTTCTTCC;rs2842189;rs2782640;rs951740;rs1889588;rs2782641;rs2842188;1:44014573:A_T;rs2819334;rs2819335;rs2842187;rs2819336;rs11580258;rs2819339;rs2842185;rs2842183;1:44020528:C_T;1:44020980:C_CAT;1:44020987:A_ATG;1:44021456:C_G;rs2842178;rs2494995;rs2842176;1:44023301:C_CAAA;rs2842175;rs11580074;1:44025260:C_CAGT;1:44025845:C_CTG;rs11210869;rs107894…	NA
4	1	44000001-44040000	44400001-44440000	6.96566e-16	GM12878	rs2819330;rs2819332;rs2782639;1:44007366:G_GGACAGTTCTTCC;rs2842189;rs2782640;rs951740;rs1889588;rs2782641;rs2842188;1:44014573:A_T;rs2819334;rs2819335;rs2842187;rs2819336;rs11580258;rs2819339;rs2842185;rs2842183;1:44020528:C_T;1:44020980:C_CAT;1:44020987:A_ATG;1:44021456:C_G;rs2842178;rs2494995;rs2842176;1:44023301:C_CAAA;rs2842175;rs11580074;1:44025260:C_CAGT;1:44025845:C_CTG;rs11210869;rs107894…	ENSG00000117408:ENSG00000132768:ENSG00000117410
4	1	44000001-44040000	44400001-44440000	2.42628e-17	hESC	rs2819330;rs2819332;rs2782639;1:44007366:G_GGACAGTTCTTCC;rs2842189;rs2782640;rs951740;rs1889588;rs2782641;rs2842188;1:44014573:A_T;rs2819334;rs2819335;rs2842187;rs2819336;rs11580258;rs2819339;rs2842185;rs2842183;1:44020528:C_T;1:44020980:C_CAT;1:44020987:A_ATG;1:44021456:C_G;rs2842178;rs2494995;rs2842176;1:44023301:C_CAAA;rs2842175;rs11580074;1:44025260:C_CAGT;1:44025845:C_CTG;rs11210869;rs107894…	ENSG00000117408:ENSG00000132768:ENSG00000117410
4	1	44000001-44040000	43680001-43720000	1.86306e-11	hESC	rs2819330;rs2819332;rs2782639;1:44007366:G_GGACAGTTCTTCC;rs2842189;rs2782640;rs951740;rs1889588;rs2782641;rs2842188;1:44014573:A_T;rs2819334;rs2819335;rs2842187;rs2819336;rs11580258;rs2819339;rs2842185;rs2842183;1:44020528:C_T;1:44020980:C_CAT;1:44020987:A_ATG;1:44021456:C_G;rs2842178;rs2494995;rs2842176;1:44023301:C_CAAA;rs2842175;rs11580074;1:44025260:C_CAGT;1:44025845:C_CTG;rs11210869;rs107894…	NA
4	1	44000001-44040000	44040001-44080000	1.75981e-46	IMR90	rs2819330;rs2819332;rs2782639;1:44007366:G_GGACAGTTCTTCC;rs2842189;rs2782640;rs951740;rs1889588;rs2782641;rs2842188;1:44014573:A_T;rs2819334;rs2819335;rs2842187;rs2819336;rs11580258;rs2819339;rs2842185;rs2842183;1:44020528:C_T;1:44020980:C_CAT;1:44020987:A_ATG;1:44021456:C_G;rs2842178;rs2494995;rs2842176;1:44023301:C_CAAA;rs2842175;rs11580074;1:44025260:C_CAGT;1:44025845:C_CTG;rs11210869;rs107894…	NA
4	1	44000001-44040000	44080001-44120000	6.59709e-11	IMR90	rs2819330;rs2819332;rs2782639;1:44007366:G_GGACAGTTCTTCC;rs2842189;rs2782640;rs951740;rs1889588;rs2782641;rs2842188;1:44014573:A_T;rs2819334;rs2819335;rs2842187;rs2819336;rs11580258;rs2819339;rs2842185;rs2842183;1:44020528:C_T;1:44020980:C_CAT;1:44020987:A_ATG;1:44021456:C_G;rs2842178;rs2494995;rs2842176;1:44023301:C_CAAA;rs2842175;rs11580074;1:44025260:C_CAGT;1:44025845:C_CTG;rs11210869;rs107894…	ENSG00000066135
4	1	44000001-44040000	44400001-44440000	4.9145e-35	IMR90	rs2819330;rs2819332;rs2782639;1:44007366:G_GGACAGTTCTTCC;rs2842189;rs2782640;rs951740;rs1889588;rs2782641;rs2842188;1:44014573:A_T;rs2819334;rs2819335;rs2842187;rs2819336;rs11580258;rs2819339;rs2842185;rs2842183;1:44020528:C_T;1:44020980:C_CAT;1:44020987:A_ATG;1:44021456:C_G;rs2842178;rs2494995;rs2842176;1:44023301:C_CAAA;rs2842175;rs11580074;1:44025260:C_CAGT;1:44025845:C_CTG;rs11210869;rs107894…	ENSG00000117408:ENSG00000132768:ENSG00000117410
4	1	44000001-44040000	43360001-43400000	2.28464e-08	IMR90	rs2819330;rs2819332;rs2782639;1:44007366:G_GGACAGTTCTTCC;rs2842189;rs2782640;rs951740;rs1889588;rs2782641;rs2842188;1:44014573:A_T;rs2819334;rs2819335;rs2842187;rs2819336;rs11580258;rs2819339;rs2842185;rs2842183;1:44020528:C_T;1:44020980:C_CAT;1:44020987:A_ATG;1:44021456:C_G;rs2842178;rs2494995;rs2842176;1:44023301:C_CAAA;rs2842175;rs11580074;1:44025260:C_CAGT;1:44025845:C_CTG;rs11210869;rs107894…	NA
4	1	44000001-44040000	43680001-43720000	4.43359e-31	IMR90	rs2819330;rs2819332;rs2782639;1:44007366:G_GGACAGTTCTTCC;rs2842189;rs2782640;rs951740;rs1889588;rs2782641;rs2842188;1:44014573:A_T;rs2819334;rs2819335;rs2842187;rs2819336;rs11580258;rs2819339;rs2842185;rs2842183;1:44020528:C_T;1:44020980:C_CAT;1:44020987:A_ATG;1:44021456:C_G;rs2842178;rs2494995;rs2842176;1:44023301:C_CAAA;rs2842175;rs11580074;1:44025260:C_CAGT;1:44025845:C_CTG;rs11210869;rs107894…	NA
4	1	44000001-44040000	43840001-43880000	2.58549e-20	IMR90	rs2819330;rs2819332;rs2782639;1:44007366:G_GGACAGTTCTTCC;rs2842189;rs2782640;rs951740;rs1889588;rs2782641;rs2842188;1:44014573:A_T;rs2819334;rs2819335;rs2842187;rs2819336;rs11580258;rs2819339;rs2842185;rs2842183;1:44020528:C_T;1:44020980:C_CAT;1:44020987:A_ATG;1:44021456:C_G;rs2842178;rs2494995;rs2842176;1:44023301:C_CAAA;rs2842175;rs11580074;1:44025260:C_CAGT;1:44025845:C_CTG;rs11210869;rs107894…	ENSG00000159479:ENSG00000198198
4	1	44000001-44040000	43880001-43920000	1.35313e-12	IMR90	rs2819330;rs2819332;rs2782639;1:44007366:G_GGACAGTTCTTCC;rs2842189;rs2782640;rs951740;rs1889588;rs2782641;rs2842188;1:44014573:A_T;rs2819334;rs2819335;rs2842187;rs2819336;rs11580258;rs2819339;rs2842185;rs2842183;1:44020528:C_T;1:44020980:C_CAT;1:44020987:A_ATG;1:44021456:C_G;rs2842178;rs2494995;rs2842176;1:44023301:C_CAAA;rs2842175;rs11580074;1:44025260:C_CAGT;1:44025845:C_CTG;rs11210869;rs107894…	ENSG00000178922
4	1	44000001-44040000	43920001-43960000	4.10281e-13	IMR90	rs2819330;rs2819332;rs2782639;1:44007366:G_GGACAGTTCTTCC;rs2842189;rs2782640;rs951740;rs1889588;rs2782641;rs2842188;1:44014573:A_T;rs2819334;rs2819335;rs2842187;rs2819336;rs11580258;rs2819339;rs2842185;rs2842183;1:44020528:C_T;1:44020980:C_CAT;1:44020987:A_ATG;1:44021456:C_G;rs2842178;rs2494995;rs2842176;1:44023301:C_CAAA;rs2842175;rs11580074;1:44025260:C_CAGT;1:44025845:C_CTG;rs11210869;rs107894…	NA
4	1	44000001-44040000	44040001-44080000	1.4932e-27	Mesenchymal_Stem_Cell	rs2819330;rs2819332;rs2782639;1:44007366:G_GGACAGTTCTTCC;rs2842189;rs2782640;rs951740;rs1889588;rs2782641;rs2842188;1:44014573:A_T;rs2819334;rs2819335;rs2842187;rs2819336;rs11580258;rs2819339;rs2842185;rs2842183;1:44020528:C_T;1:44020980:C_CAT;1:44020987:A_ATG;1:44021456:C_G;rs2842178;rs2494995;rs2842176;1:44023301:C_CAAA;rs2842175;rs11580074;1:44025260:C_CAGT;1:44025845:C_CTG;rs11210869;rs107894…	NA
4	1	44000001-44040000	44080001-44120000	3.61797e-09	Mesenchymal_Stem_Cell	rs2819330;rs2819332;rs2782639;1:44007366:G_GGACAGTTCTTCC;rs2842189;rs2782640;rs951740;rs1889588;rs2782641;rs2842188;1:44014573:A_T;rs2819334;rs2819335;rs2842187;rs2819336;rs11580258;rs2819339;rs2842185;rs2842183;1:44020528:C_T;1:44020980:C_CAT;1:44020987:A_ATG;1:44021456:C_G;rs2842178;rs2494995;rs2842176;1:44023301:C_CAAA;rs2842175;rs11580074;1:44025260:C_CAGT;1:44025845:C_CTG;rs11210869;rs107894…	ENSG00000066135
4	1	44000001-44040000	44160001-44200000	9.9874e-14	Mesenchymal_Stem_Cell	rs2819330;rs2819332;rs2782639;1:44007366:G_GGACAGTTCTTCC;rs2842189;rs2782640;rs951740;rs1889588;rs2782641;rs2842188;1:44014573:A_T;rs2819334;rs2819335;rs2842187;rs2819336;rs11580258;rs2819339;rs2842185;rs2842183;1:44020528:C_T;1:44020980:C_CAT;1:44020987:A_ATG;1:44021456:C_G;rs2842178;rs2494995;rs2842176;1:44023301:C_CAAA;rs2842175;rs11580074;1:44025260:C_CAGT;1:44025845:C_CTG;rs11210869;rs107894…	ENSG00000126091
4	1	44000001-44040000	44200001-44240000	3.42456e-21	Mesenchymal_Stem_Cell	rs2819330;rs2819332;rs2782639;1:44007366:G_GGACAGTTCTTCC;rs2842189;rs2782640;rs951740;rs1889588;rs2782641;rs2842188;1:44014573:A_T;rs2819334;rs2819335;rs2842187;rs2819336;rs11580258;rs2819339;rs2842185;rs2842183;1:44020528:C_T;1:44020980:C_CAT;1:44020987:A_ATG;1:44021456:C_G;rs2842178;rs2494995;rs2842176;1:44023301:C_CAAA;rs2842175;rs11580074;1:44025260:C_CAGT;1:44025845:C_CTG;rs11210869;rs107894…	NA
4	1	44000001-44040000	44280001-44320000	5.64616e-15	Mesenchymal_Stem_Cell	rs2819330;rs2819332;rs2782639;1:44007366:G_GGACAGTTCTTCC;rs2842189;rs2782640;rs951740;rs1889588;rs2782641;rs2842188;1:44014573:A_T;rs2819334;rs2819335;rs2842187;rs2819336;rs11580258;rs2819339;rs2842185;rs2842183;1:44020528:C_T;1:44020980:C_CAT;1:44020987:A_ATG;1:44021456:C_G;rs2842178;rs2494995;rs2842176;1:44023301:C_CAAA;rs2842175;rs11580074;1:44025260:C_CAGT;1:44025845:C_CTG;rs11210869;rs107894…	NA
4	1	44000001-44040000	44400001-44440000	6.29649e-36	Mesenchymal_Stem_Cell	rs2819330;rs2819332;rs2782639;1:44007366:G_GGACAGTTCTTCC;rs2842189;rs2782640;rs951740;rs1889588;rs2782641;rs2842188;1:44014573:A_T;rs2819334;rs2819335;rs2842187;rs2819336;rs11580258;rs2819339;rs2842185;rs2842183;1:44020528:C_T;1:44020980:C_CAT;1:44020987:A_ATG;1:44021456:C_G;rs2842178;rs2494995;rs2842176;1:44023301:C_CAAA;rs2842175;rs11580074;1:44025260:C_CAGT;1:44025845:C_CTG;rs11210869;rs107894…	ENSG00000117408:ENSG00000132768:ENSG00000117410
4	1	44000001-44040000	44520001-44560000	1.9855e-20	Mesenchymal_Stem_Cell	rs2819330;rs2819332;rs2782639;1:44007366:G_GGACAGTTCTTCC;rs2842189;rs2782640;rs951740;rs1889588;rs2782641;rs2842188;1:44014573:A_T;rs2819334;rs2819335;rs2842187;rs2819336;rs11580258;rs2819339;rs2842185;rs2842183;1:44020528:C_T;1:44020980:C_CAT;1:44020987:A_ATG;1:44021456:C_G;rs2842178;rs2494995;rs2842176;1:44023301:C_CAAA;rs2842175;rs11580074;1:44025260:C_CAGT;1:44025845:C_CTG;rs11210869;rs107894…	NA
4	1	44000001-44040000	43680001-43720000	2.6189e-34	Mesenchymal_Stem_Cell	rs2819330;rs2819332;rs2782639;1:44007366:G_GGACAGTTCTTCC;rs2842189;rs2782640;rs951740;rs1889588;rs2782641;rs2842188;1:44014573:A_T;rs2819334;rs2819335;rs2842187;rs2819336;rs11580258;rs2819339;rs2842185;rs2842183;1:44020528:C_T;1:44020980:C_CAT;1:44020987:A_ATG;1:44021456:C_G;rs2842178;rs2494995;rs2842176;1:44023301:C_CAAA;rs2842175;rs11580074;1:44025260:C_CAGT;1:44025845:C_CTG;rs11210869;rs107894…	NA
4	1	44000001-44040000	43840001-43880000	9.16833e-10	Mesenchymal_Stem_Cell	rs2819330;rs2819332;rs2782639;1:44007366:G_GGACAGTTCTTCC;rs2842189;rs2782640;rs951740;rs1889588;rs2782641;rs2842188;1:44014573:A_T;rs2819334;rs2819335;rs2842187;rs2819336;rs11580258;rs2819339;rs2842185;rs2842183;1:44020528:C_T;1:44020980:C_CAT;1:44020987:A_ATG;1:44021456:C_G;rs2842178;rs2494995;rs2842176;1:44023301:C_CAAA;rs2842175;rs11580074;1:44025260:C_CAGT;1:44025845:C_CTG;rs11210869;rs107894…	ENSG00000159479:ENSG00000198198
4	1	44000001-44040000	43680001-43720000	7.24049e-15	Mesendoderm	rs2819330;rs2819332;rs2782639;1:44007366:G_GGACAGTTCTTCC;rs2842189;rs2782640;rs951740;rs1889588;rs2782641;rs2842188;1:44014573:A_T;rs2819334;rs2819335;rs2842187;rs2819336;rs11580258;rs2819339;rs2842185;rs2842183;1:44020528:C_T;1:44020980:C_CAT;1:44020987:A_ATG;1:44021456:C_G;rs2842178;rs2494995;rs2842176;1:44023301:C_CAAA;rs2842175;rs11580074;1:44025260:C_CAGT;1:44025845:C_CTG;rs11210869;rs107894…	NA
4	1	44000001-44040000	44400001-44440000	1.70595e-08	Spleen	rs2819330;rs2819332;rs2782639;1:44007366:G_GGACAGTTCTTCC;rs2842189;rs2782640;rs951740;rs1889588;rs2782641;rs2842188;1:44014573:A_T;rs2819334;rs2819335;rs2842187;rs2819336;rs11580258;rs2819339;rs2842185;rs2842183;1:44020528:C_T;1:44020980:C_CAT;1:44020987:A_ATG;1:44021456:C_G;rs2842178;rs2494995;rs2842176;1:44023301:C_CAAA;rs2842175;rs11580074;1:44025260:C_CAGT;1:44025845:C_CTG;rs11210869;rs107894…	ENSG00000117408:ENSG00000132768:ENSG00000117410
4	1	44000001-44040000	44520001-44560000	2.55987e-07	Spleen	rs2819330;rs2819332;rs2782639;1:44007366:G_GGACAGTTCTTCC;rs2842189;rs2782640;rs951740;rs1889588;rs2782641;rs2842188;1:44014573:A_T;rs2819334;rs2819335;rs2842187;rs2819336;rs11580258;rs2819339;rs2842185;rs2842183;1:44020528:C_T;1:44020980:C_CAT;1:44020987:A_ATG;1:44021456:C_G;rs2842178;rs2494995;rs2842176;1:44023301:C_CAAA;rs2842175;rs11580074;1:44025260:C_CAGT;1:44025845:C_CTG;rs11210869;rs107894…	NA
4	1	44000001-44040000	44040001-44080000	8.04963e-08	Trophoblast-like_Cell	rs2819330;rs2819332;rs2782639;1:44007366:G_GGACAGTTCTTCC;rs2842189;rs2782640;rs951740;rs1889588;rs2782641;rs2842188;1:44014573:A_T;rs2819334;rs2819335;rs2842187;rs2819336;rs11580258;rs2819339;rs2842185;rs2842183;1:44020528:C_T;1:44020980:C_CAT;1:44020987:A_ATG;1:44021456:C_G;rs2842178;rs2494995;rs2842176;1:44023301:C_CAAA;rs2842175;rs11580074;1:44025260:C_CAGT;1:44025845:C_CTG;rs11210869;rs107894…	NA
4	1	44000001-44040000	44520001-44560000	9.558e-07	Trophoblast-like_Cell	rs2819330;rs2819332;rs2782639;1:44007366:G_GGACAGTTCTTCC;rs2842189;rs2782640;rs951740;rs1889588;rs2782641;rs2842188;1:44014573:A_T;rs2819334;rs2819335;rs2842187;rs2819336;rs11580258;rs2819339;rs2842185;rs2842183;1:44020528:C_T;1:44020980:C_CAT;1:44020987:A_ATG;1:44021456:C_G;rs2842178;rs2494995;rs2842176;1:44023301:C_CAAA;rs2842175;rs11580074;1:44025260:C_CAGT;1:44025845:C_CTG;rs11210869;rs107894…	NA
4	1	44000001-44040000	43680001-43720000	3.3597e-08	Trophoblast-like_Cell	rs2819330;rs2819332;rs2782639;1:44007366:G_GGACAGTTCTTCC;rs2842189;rs2782640;rs951740;rs1889588;rs2782641;rs2842188;1:44014573:A_T;rs2819334;rs2819335;rs2842187;rs2819336;rs11580258;rs2819339;rs2842185;rs2842183;1:44020528:C_T;1:44020980:C_CAT;1:44020987:A_ATG;1:44021456:C_G;rs2842178;rs2494995;rs2842176;1:44023301:C_CAAA;rs2842175;rs11580074;1:44025260:C_CAGT;1:44025845:C_CTG;rs11210869;rs107894…	NA
4	1	44040001-44080000	43680001-43720000	3.31567e-23	IMR90	rs10789436;1:44042539:C_G;rs663618;rs552638;rs2004899;rs1808730;1:44045734:C_CA;1:44048247:C_CG;rs3791134;rs3791136;rs3791137;rs3791138;rs3828150;rs6698389;rs61769642;rs3791139;rs3791140;rs501299;rs10890261;rs58097944;rs573350;rs605709;rs72673082;rs583040;rs674725;rs673253;rs673242;rs56175694;rs596522;rs530373;rs17371903;rs631248;rs512579;rs539096;1:44075505:C_G;rs11210887;rs549845;rs499257;rs379…	NA
4	1	44040001-44080000	43840001-43880000	5.59459e-09	IMR90	rs10789436;1:44042539:C_G;rs663618;rs552638;rs2004899;rs1808730;1:44045734:C_CA;1:44048247:C_CG;rs3791134;rs3791136;rs3791137;rs3791138;rs3828150;rs6698389;rs61769642;rs3791139;rs3791140;rs501299;rs10890261;rs58097944;rs573350;rs605709;rs72673082;rs583040;rs674725;rs673253;rs673242;rs56175694;rs596522;rs530373;rs17371903;rs631248;rs512579;rs539096;1:44075505:C_G;rs11210887;rs549845;rs499257;rs379…	ENSG00000159479:ENSG00000198198
4	1	44040001-44080000	43880001-43920000	2.47903e-09	IMR90	rs10789436;1:44042539:C_G;rs663618;rs552638;rs2004899;rs1808730;1:44045734:C_CA;1:44048247:C_CG;rs3791134;rs3791136;rs3791137;rs3791138;rs3828150;rs6698389;rs61769642;rs3791139;rs3791140;rs501299;rs10890261;rs58097944;rs573350;rs605709;rs72673082;rs583040;rs674725;rs673253;rs673242;rs56175694;rs596522;rs530373;rs17371903;rs631248;rs512579;rs539096;1:44075505:C_G;rs11210887;rs549845;rs499257;rs379…	ENSG00000178922
4	1	44040001-44080000	44000001-44040000	1.75981e-46	IMR90	rs10789436;1:44042539:C_G;rs663618;rs552638;rs2004899;rs1808730;1:44045734:C_CA;1:44048247:C_CG;rs3791134;rs3791136;rs3791137;rs3791138;rs3828150;rs6698389;rs61769642;rs3791139;rs3791140;rs501299;rs10890261;rs58097944;rs573350;rs605709;rs72673082;rs583040;rs674725;rs673253;rs673242;rs56175694;rs596522;rs530373;rs17371903;rs631248;rs512579;rs539096;1:44075505:C_G;rs11210887;rs549845;rs499257;rs379…	NA
4	1	44040001-44080000	43680001-43720000	5.69278e-22	Mesenchymal_Stem_Cell	rs10789436;1:44042539:C_G;rs663618;rs552638;rs2004899;rs1808730;1:44045734:C_CA;1:44048247:C_CG;rs3791134;rs3791136;rs3791137;rs3791138;rs3828150;rs6698389;rs61769642;rs3791139;rs3791140;rs501299;rs10890261;rs58097944;rs573350;rs605709;rs72673082;rs583040;rs674725;rs673253;rs673242;rs56175694;rs596522;rs530373;rs17371903;rs631248;rs512579;rs539096;1:44075505:C_G;rs11210887;rs549845;rs499257;rs379…	NA
4	1	44040001-44080000	44000001-44040000	1.4932e-27	Mesenchymal_Stem_Cell	rs10789436;1:44042539:C_G;rs663618;rs552638;rs2004899;rs1808730;1:44045734:C_CA;1:44048247:C_CG;rs3791134;rs3791136;rs3791137;rs3791138;rs3828150;rs6698389;rs61769642;rs3791139;rs3791140;rs501299;rs10890261;rs58097944;rs573350;rs605709;rs72673082;rs583040;rs674725;rs673253;rs673242;rs56175694;rs596522;rs530373;rs17371903;rs631248;rs512579;rs539096;1:44075505:C_G;rs11210887;rs549845;rs499257;rs379…	NA
4	1	44040001-44080000	43680001-43720000	3.23241e-07	Trophoblast-like_Cell	rs10789436;1:44042539:C_G;rs663618;rs552638;rs2004899;rs1808730;1:44045734:C_CA;1:44048247:C_CG;rs3791134;rs3791136;rs3791137;rs3791138;rs3828150;rs6698389;rs61769642;rs3791139;rs3791140;rs501299;rs10890261;rs58097944;rs573350;rs605709;rs72673082;rs583040;rs674725;rs673253;rs673242;rs56175694;rs596522;rs530373;rs17371903;rs631248;rs512579;rs539096;1:44075505:C_G;rs11210887;rs549845;rs499257;rs379…	NA
4	1	44040001-44080000	44000001-44040000	8.04963e-08	Trophoblast-like_Cell	rs10789436;1:44042539:C_G;rs663618;rs552638;rs2004899;rs1808730;1:44045734:C_CA;1:44048247:C_CG;rs3791134;rs3791136;rs3791137;rs3791138;rs3828150;rs6698389;rs61769642;rs3791139;rs3791140;rs501299;rs10890261;rs58097944;rs573350;rs605709;rs72673082;rs583040;rs674725;rs673253;rs673242;rs56175694;rs596522;rs530373;rs17371903;rs631248;rs512579;rs539096;1:44075505:C_G;rs11210887;rs549845;rs499257;rs379…	NA
4	1	44080001-44120000	44000001-44040000	6.59709e-11	IMR90	rs55684236;rs588657;1:44080543:A_AT;1:44081389:C_T;rs516790;rs516921;rs517849;rs667676;rs653953;rs571862;rs641365;rs641351;rs639929;rs1143701;rs1143702;rs673485;rs643445;rs559575;rs531459;rs628342;rs2916568;1:44092542:C_CA;rs10890268;1:44096568:A_ATT;1:44097055:A_AT;1:44097353:C_CT;rs12405972;1:44097514:C_G;rs2970610;rs61769649;1:44098651:C_G;1:44098739:C_T;1:44098746:A_G;1:44098790:A_ATG;1:44098…	NA
4	1	44080001-44120000	43680001-43720000	1.86532e-15	Mesenchymal_Stem_Cell	rs55684236;rs588657;1:44080543:A_AT;1:44081389:C_T;rs516790;rs516921;rs517849;rs667676;rs653953;rs571862;rs641365;rs641351;rs639929;rs1143701;rs1143702;rs673485;rs643445;rs559575;rs531459;rs628342;rs2916568;1:44092542:C_CA;rs10890268;1:44096568:A_ATT;1:44097055:A_AT;1:44097353:C_CT;rs12405972;1:44097514:C_G;rs2970610;rs61769649;1:44098651:C_G;1:44098739:C_T;1:44098746:A_G;1:44098790:A_ATG;1:44098…	NA
4	1	44080001-44120000	44000001-44040000	3.61797e-09	Mesenchymal_Stem_Cell	rs55684236;rs588657;1:44080543:A_AT;1:44081389:C_T;rs516790;rs516921;rs517849;rs667676;rs653953;rs571862;rs641365;rs641351;rs639929;rs1143701;rs1143702;rs673485;rs643445;rs559575;rs531459;rs628342;rs2916568;1:44092542:C_CA;rs10890268;1:44096568:A_ATT;1:44097055:A_AT;1:44097353:C_CT;rs12405972;1:44097514:C_G;rs2970610;rs61769649;1:44098651:C_G;1:44098739:C_T;1:44098746:A_G;1:44098790:A_ATG;1:44098…	NA
4	1	44160001-44200000	44400001-44440000	1.57259e-15	GM12878	1:44162584:C_CA;rs56319043;rs112984125;rs304300;rs304303;1:44181245:T_TA;rs17531412;rs6429636;rs112361411;1:44184192:G_GT;1:44186444:A_T;1:44186812:A_T;rs12410155;rs12410444;1:44189311:C_CT;rs11210907;rs10890275;rs4660259;rs4660260;rs4660743;1:44195619:A_AAG;1:44196194:G_GTTTCTGATTTCTT;1:44196242:C_CT;1:44196416:A_T;rs3862228;1:44197228:A_AT;rs6429637;1:44198651:C_CT;rs6673970	ENSG00000117408:ENSG00000132768:ENSG00000117410
4	1	44160001-44200000	44200001-44240000	9.07501e-28	IMR90	1:44162584:C_CA;rs56319043;rs112984125;rs304300;rs304303;1:44181245:T_TA;rs17531412;rs6429636;rs112361411;1:44184192:G_GT;1:44186444:A_T;1:44186812:A_T;rs12410155;rs12410444;1:44189311:C_CT;rs11210907;rs10890275;rs4660259;rs4660260;rs4660743;1:44195619:A_AAG;1:44196194:G_GTTTCTGATTTCTT;1:44196242:C_CT;1:44196416:A_T;rs3862228;1:44197228:A_AT;rs6429637;1:44198651:C_CT;rs6673970	NA
4	1	44160001-44200000	44280001-44320000	7.65212e-13	IMR90	1:44162584:C_CA;rs56319043;rs112984125;rs304300;rs304303;1:44181245:T_TA;rs17531412;rs6429636;rs112361411;1:44184192:G_GT;1:44186444:A_T;1:44186812:A_T;rs12410155;rs12410444;1:44189311:C_CT;rs11210907;rs10890275;rs4660259;rs4660260;rs4660743;1:44195619:A_AAG;1:44196194:G_GTTTCTGATTTCTT;1:44196242:C_CT;1:44196416:A_T;rs3862228;1:44197228:A_AT;rs6429637;1:44198651:C_CT;rs6673970	NA
4	1	44160001-44200000	44400001-44440000	1.93805e-32	IMR90	1:44162584:C_CA;rs56319043;rs112984125;rs304300;rs304303;1:44181245:T_TA;rs17531412;rs6429636;rs112361411;1:44184192:G_GT;1:44186444:A_T;1:44186812:A_T;rs12410155;rs12410444;1:44189311:C_CT;rs11210907;rs10890275;rs4660259;rs4660260;rs4660743;1:44195619:A_AAG;1:44196194:G_GTTTCTGATTTCTT;1:44196242:C_CT;1:44196416:A_T;rs3862228;1:44197228:A_AT;rs6429637;1:44198651:C_CT;rs6673970	ENSG00000117408:ENSG00000132768:ENSG00000117410
4	1	44160001-44200000	44520001-44560000	6.0336e-12	IMR90	1:44162584:C_CA;rs56319043;rs112984125;rs304300;rs304303;1:44181245:T_TA;rs17531412;rs6429636;rs112361411;1:44184192:G_GT;1:44186444:A_T;1:44186812:A_T;rs12410155;rs12410444;1:44189311:C_CT;rs11210907;rs10890275;rs4660259;rs4660260;rs4660743;1:44195619:A_AAG;1:44196194:G_GTTTCTGATTTCTT;1:44196242:C_CT;1:44196416:A_T;rs3862228;1:44197228:A_AT;rs6429637;1:44198651:C_CT;rs6673970	NA
4	1	44160001-44200000	44200001-44240000	7.35188e-13	Mesenchymal_Stem_Cell	1:44162584:C_CA;rs56319043;rs112984125;rs304300;rs304303;1:44181245:T_TA;rs17531412;rs6429636;rs112361411;1:44184192:G_GT;1:44186444:A_T;1:44186812:A_T;rs12410155;rs12410444;1:44189311:C_CT;rs11210907;rs10890275;rs4660259;rs4660260;rs4660743;1:44195619:A_AAG;1:44196194:G_GTTTCTGATTTCTT;1:44196242:C_CT;1:44196416:A_T;rs3862228;1:44197228:A_AT;rs6429637;1:44198651:C_CT;rs6673970	NA
4	1	44160001-44200000	44400001-44440000	1.07856e-29	Mesenchymal_Stem_Cell	1:44162584:C_CA;rs56319043;rs112984125;rs304300;rs304303;1:44181245:T_TA;rs17531412;rs6429636;rs112361411;1:44184192:G_GT;1:44186444:A_T;1:44186812:A_T;rs12410155;rs12410444;1:44189311:C_CT;rs11210907;rs10890275;rs4660259;rs4660260;rs4660743;1:44195619:A_AAG;1:44196194:G_GTTTCTGATTTCTT;1:44196242:C_CT;1:44196416:A_T;rs3862228;1:44197228:A_AT;rs6429637;1:44198651:C_CT;rs6673970	ENSG00000117408:ENSG00000132768:ENSG00000117410
4	1	44160001-44200000	43680001-43720000	1.15797e-11	Mesenchymal_Stem_Cell	1:44162584:C_CA;rs56319043;rs112984125;rs304300;rs304303;1:44181245:T_TA;rs17531412;rs6429636;rs112361411;1:44184192:G_GT;1:44186444:A_T;1:44186812:A_T;rs12410155;rs12410444;1:44189311:C_CT;rs11210907;rs10890275;rs4660259;rs4660260;rs4660743;1:44195619:A_AAG;1:44196194:G_GTTTCTGATTTCTT;1:44196242:C_CT;1:44196416:A_T;rs3862228;1:44197228:A_AT;rs6429637;1:44198651:C_CT;rs6673970	NA
4	1	44160001-44200000	44000001-44040000	9.9874e-14	Mesenchymal_Stem_Cell	1:44162584:C_CA;rs56319043;rs112984125;rs304300;rs304303;1:44181245:T_TA;rs17531412;rs6429636;rs112361411;1:44184192:G_GT;1:44186444:A_T;1:44186812:A_T;rs12410155;rs12410444;1:44189311:C_CT;rs11210907;rs10890275;rs4660259;rs4660260;rs4660743;1:44195619:A_AAG;1:44196194:G_GTTTCTGATTTCTT;1:44196242:C_CT;1:44196416:A_T;rs3862228;1:44197228:A_AT;rs6429637;1:44198651:C_CT;rs6673970	NA
4	1	44160001-44200000	44200001-44240000	1.26612e-08	Mesendoderm	1:44162584:C_CA;rs56319043;rs112984125;rs304300;rs304303;1:44181245:T_TA;rs17531412;rs6429636;rs112361411;1:44184192:G_GT;1:44186444:A_T;1:44186812:A_T;rs12410155;rs12410444;1:44189311:C_CT;rs11210907;rs10890275;rs4660259;rs4660260;rs4660743;1:44195619:A_AAG;1:44196194:G_GTTTCTGATTTCTT;1:44196242:C_CT;1:44196416:A_T;rs3862228;1:44197228:A_AT;rs6429637;1:44198651:C_CT;rs6673970	NA
4	1	44160001-44200000	44400001-44440000	1.63976e-21	Mesendoderm	1:44162584:C_CA;rs56319043;rs112984125;rs304300;rs304303;1:44181245:T_TA;rs17531412;rs6429636;rs112361411;1:44184192:G_GT;1:44186444:A_T;1:44186812:A_T;rs12410155;rs12410444;1:44189311:C_CT;rs11210907;rs10890275;rs4660259;rs4660260;rs4660743;1:44195619:A_AAG;1:44196194:G_GTTTCTGATTTCTT;1:44196242:C_CT;1:44196416:A_T;rs3862228;1:44197228:A_AT;rs6429637;1:44198651:C_CT;rs6673970	ENSG00000117408:ENSG00000132768:ENSG00000117410
4	1	44160001-44200000	44400001-44440000	1.37522e-07	Trophoblast-like_Cell	1:44162584:C_CA;rs56319043;rs112984125;rs304300;rs304303;1:44181245:T_TA;rs17531412;rs6429636;rs112361411;1:44184192:G_GT;1:44186444:A_T;1:44186812:A_T;rs12410155;rs12410444;1:44189311:C_CT;rs11210907;rs10890275;rs4660259;rs4660260;rs4660743;1:44195619:A_AAG;1:44196194:G_GTTTCTGATTTCTT;1:44196242:C_CT;1:44196416:A_T;rs3862228;1:44197228:A_AT;rs6429637;1:44198651:C_CT;rs6673970	ENSG00000117408:ENSG00000132768:ENSG00000117410
4	1	44200001-44240000	44400001-44440000	3.98633e-08	Aorta	rs3791040;1:44202786:C_CA;rs3791041;rs10749850;rs1013793;rs1029632;rs1472661;1:44209514:T_TCC;rs59305903;1:44210253:C_G;1:44210326:A_T;1:44210387:A_T;rs6429638;1:44211119:A_ACT;rs2158956;1:44212133:A_AT;rs28833034;1:44213051:C_G;rs7549094;rs7551551;1:44214269:A_T;1:44214545:T_TA;rs56338811;rs56367078;rs56701980;rs12062824;rs6668616;rs11584382;rs6669157;rs6700256;rs6429639;rs3791042;rs3791043;rs37…	ENSG00000117408:ENSG00000132768:ENSG00000117410
4	1	44200001-44240000	44280001-44320000	2.30849e-16	GM12878	rs3791040;1:44202786:C_CA;rs3791041;rs10749850;rs1013793;rs1029632;rs1472661;1:44209514:T_TCC;rs59305903;1:44210253:C_G;1:44210326:A_T;1:44210387:A_T;rs6429638;1:44211119:A_ACT;rs2158956;1:44212133:A_AT;rs28833034;1:44213051:C_G;rs7549094;rs7551551;1:44214269:A_T;1:44214545:T_TA;rs56338811;rs56367078;rs56701980;rs12062824;rs6668616;rs11584382;rs6669157;rs6700256;rs6429639;rs3791042;rs3791043;rs37…	NA
4	1	44200001-44240000	44360001-44400000	8.43769e-10	GM12878	rs3791040;1:44202786:C_CA;rs3791041;rs10749850;rs1013793;rs1029632;rs1472661;1:44209514:T_TCC;rs59305903;1:44210253:C_G;1:44210326:A_T;1:44210387:A_T;rs6429638;1:44211119:A_ACT;rs2158956;1:44212133:A_AT;rs28833034;1:44213051:C_G;rs7549094;rs7551551;1:44214269:A_T;1:44214545:T_TA;rs56338811;rs56367078;rs56701980;rs12062824;rs6668616;rs11584382;rs6669157;rs6700256;rs6429639;rs3791042;rs3791043;rs37…	ENSG00000117407
4	1	44200001-44240000	44400001-44440000	4.84317e-38	GM12878	rs3791040;1:44202786:C_CA;rs3791041;rs10749850;rs1013793;rs1029632;rs1472661;1:44209514:T_TCC;rs59305903;1:44210253:C_G;1:44210326:A_T;1:44210387:A_T;rs6429638;1:44211119:A_ACT;rs2158956;1:44212133:A_AT;rs28833034;1:44213051:C_G;rs7549094;rs7551551;1:44214269:A_T;1:44214545:T_TA;rs56338811;rs56367078;rs56701980;rs12062824;rs6668616;rs11584382;rs6669157;rs6700256;rs6429639;rs3791042;rs3791043;rs37…	ENSG00000117408:ENSG00000132768:ENSG00000117410
4	1	44200001-44240000	44000001-44040000	9.57625e-08	GM12878	rs3791040;1:44202786:C_CA;rs3791041;rs10749850;rs1013793;rs1029632;rs1472661;1:44209514:T_TCC;rs59305903;1:44210253:C_G;1:44210326:A_T;1:44210387:A_T;rs6429638;1:44211119:A_ACT;rs2158956;1:44212133:A_AT;rs28833034;1:44213051:C_G;rs7549094;rs7551551;1:44214269:A_T;1:44214545:T_TA;rs56338811;rs56367078;rs56701980;rs12062824;rs6668616;rs11584382;rs6669157;rs6700256;rs6429639;rs3791042;rs3791043;rs37…	NA
4	1	44200001-44240000	44280001-44320000	4.39968e-75	hESC	rs3791040;1:44202786:C_CA;rs3791041;rs10749850;rs1013793;rs1029632;rs1472661;1:44209514:T_TCC;rs59305903;1:44210253:C_G;1:44210326:A_T;1:44210387:A_T;rs6429638;1:44211119:A_ACT;rs2158956;1:44212133:A_AT;rs28833034;1:44213051:C_G;rs7549094;rs7551551;1:44214269:A_T;1:44214545:T_TA;rs56338811;rs56367078;rs56701980;rs12062824;rs6668616;rs11584382;rs6669157;rs6700256;rs6429639;rs3791042;rs3791043;rs37…	NA
4	1	44200001-44240000	44320001-44360000	7.09943e-12	hESC	rs3791040;1:44202786:C_CA;rs3791041;rs10749850;rs1013793;rs1029632;rs1472661;1:44209514:T_TCC;rs59305903;1:44210253:C_G;1:44210326:A_T;1:44210387:A_T;rs6429638;1:44211119:A_ACT;rs2158956;1:44212133:A_AT;rs28833034;1:44213051:C_G;rs7549094;rs7551551;1:44214269:A_T;1:44214545:T_TA;rs56338811;rs56367078;rs56701980;rs12062824;rs6668616;rs11584382;rs6669157;rs6700256;rs6429639;rs3791042;rs3791043;rs37…	NA
4	1	44200001-44240000	44360001-44400000	1.50987e-12	hESC	rs3791040;1:44202786:C_CA;rs3791041;rs10749850;rs1013793;rs1029632;rs1472661;1:44209514:T_TCC;rs59305903;1:44210253:C_G;1:44210326:A_T;1:44210387:A_T;rs6429638;1:44211119:A_ACT;rs2158956;1:44212133:A_AT;rs28833034;1:44213051:C_G;rs7549094;rs7551551;1:44214269:A_T;1:44214545:T_TA;rs56338811;rs56367078;rs56701980;rs12062824;rs6668616;rs11584382;rs6669157;rs6700256;rs6429639;rs3791042;rs3791043;rs37…	ENSG00000117407
4	1	44200001-44240000	44400001-44440000	8.64308e-104	hESC	rs3791040;1:44202786:C_CA;rs3791041;rs10749850;rs1013793;rs1029632;rs1472661;1:44209514:T_TCC;rs59305903;1:44210253:C_G;1:44210326:A_T;1:44210387:A_T;rs6429638;1:44211119:A_ACT;rs2158956;1:44212133:A_AT;rs28833034;1:44213051:C_G;rs7549094;rs7551551;1:44214269:A_T;1:44214545:T_TA;rs56338811;rs56367078;rs56701980;rs12062824;rs6668616;rs11584382;rs6669157;rs6700256;rs6429639;rs3791042;rs3791043;rs37…	ENSG00000117408:ENSG00000132768:ENSG00000117410
4	1	44200001-44240000	44480001-44520000	1.62961e-19	hESC	rs3791040;1:44202786:C_CA;rs3791041;rs10749850;rs1013793;rs1029632;rs1472661;1:44209514:T_TCC;rs59305903;1:44210253:C_G;1:44210326:A_T;1:44210387:A_T;rs6429638;1:44211119:A_ACT;rs2158956;1:44212133:A_AT;rs28833034;1:44213051:C_G;rs7549094;rs7551551;1:44214269:A_T;1:44214545:T_TA;rs56338811;rs56367078;rs56701980;rs12062824;rs6668616;rs11584382;rs6669157;rs6700256;rs6429639;rs3791042;rs3791043;rs37…	ENSG00000196517
4	1	44200001-44240000	44520001-44560000	3.83897e-34	hESC	rs3791040;1:44202786:C_CA;rs3791041;rs10749850;rs1013793;rs1029632;rs1472661;1:44209514:T_TCC;rs59305903;1:44210253:C_G;1:44210326:A_T;1:44210387:A_T;rs6429638;1:44211119:A_ACT;rs2158956;1:44212133:A_AT;rs28833034;1:44213051:C_G;rs7549094;rs7551551;1:44214269:A_T;1:44214545:T_TA;rs56338811;rs56367078;rs56701980;rs12062824;rs6668616;rs11584382;rs6669157;rs6700256;rs6429639;rs3791042;rs3791043;rs37…	NA
4	1	44200001-44240000	44280001-44320000	2.40863e-126	IMR90	rs3791040;1:44202786:C_CA;rs3791041;rs10749850;rs1013793;rs1029632;rs1472661;1:44209514:T_TCC;rs59305903;1:44210253:C_G;1:44210326:A_T;1:44210387:A_T;rs6429638;1:44211119:A_ACT;rs2158956;1:44212133:A_AT;rs28833034;1:44213051:C_G;rs7549094;rs7551551;1:44214269:A_T;1:44214545:T_TA;rs56338811;rs56367078;rs56701980;rs12062824;rs6668616;rs11584382;rs6669157;rs6700256;rs6429639;rs3791042;rs3791043;rs37…	NA
4	1	44200001-44240000	44320001-44360000	8.40016e-42	IMR90	rs3791040;1:44202786:C_CA;rs3791041;rs10749850;rs1013793;rs1029632;rs1472661;1:44209514:T_TCC;rs59305903;1:44210253:C_G;1:44210326:A_T;1:44210387:A_T;rs6429638;1:44211119:A_ACT;rs2158956;1:44212133:A_AT;rs28833034;1:44213051:C_G;rs7549094;rs7551551;1:44214269:A_T;1:44214545:T_TA;rs56338811;rs56367078;rs56701980;rs12062824;rs6668616;rs11584382;rs6669157;rs6700256;rs6429639;rs3791042;rs3791043;rs37…	NA
4	1	44200001-44240000	44360001-44400000	2.61877e-21	IMR90	rs3791040;1:44202786:C_CA;rs3791041;rs10749850;rs1013793;rs1029632;rs1472661;1:44209514:T_TCC;rs59305903;1:44210253:C_G;1:44210326:A_T;1:44210387:A_T;rs6429638;1:44211119:A_ACT;rs2158956;1:44212133:A_AT;rs28833034;1:44213051:C_G;rs7549094;rs7551551;1:44214269:A_T;1:44214545:T_TA;rs56338811;rs56367078;rs56701980;rs12062824;rs6668616;rs11584382;rs6669157;rs6700256;rs6429639;rs3791042;rs3791043;rs37…	ENSG00000117407
4	1	44200001-44240000	44400001-44440000	3.17607e-191	IMR90	rs3791040;1:44202786:C_CA;rs3791041;rs10749850;rs1013793;rs1029632;rs1472661;1:44209514:T_TCC;rs59305903;1:44210253:C_G;1:44210326:A_T;1:44210387:A_T;rs6429638;1:44211119:A_ACT;rs2158956;1:44212133:A_AT;rs28833034;1:44213051:C_G;rs7549094;rs7551551;1:44214269:A_T;1:44214545:T_TA;rs56338811;rs56367078;rs56701980;rs12062824;rs6668616;rs11584382;rs6669157;rs6700256;rs6429639;rs3791042;rs3791043;rs37…	ENSG00000117408:ENSG00000132768:ENSG00000117410
4	1	44200001-44240000	44440001-44480000	9.63758e-14	IMR90	rs3791040;1:44202786:C_CA;rs3791041;rs10749850;rs1013793;rs1029632;rs1472661;1:44209514:T_TCC;rs59305903;1:44210253:C_G;1:44210326:A_T;1:44210387:A_T;rs6429638;1:44211119:A_ACT;rs2158956;1:44212133:A_AT;rs28833034;1:44213051:C_G;rs7549094;rs7551551;1:44214269:A_T;1:44214545:T_TA;rs56338811;rs56367078;rs56701980;rs12062824;rs6668616;rs11584382;rs6669157;rs6700256;rs6429639;rs3791042;rs3791043;rs37…	ENSG00000117410:ENSG00000117411:ENSG00000159214
4	1	44200001-44240000	44480001-44520000	7.01645e-26	IMR90	rs3791040;1:44202786:C_CA;rs3791041;rs10749850;rs1013793;rs1029632;rs1472661;1:44209514:T_TCC;rs59305903;1:44210253:C_G;1:44210326:A_T;1:44210387:A_T;rs6429638;1:44211119:A_ACT;rs2158956;1:44212133:A_AT;rs28833034;1:44213051:C_G;rs7549094;rs7551551;1:44214269:A_T;1:44214545:T_TA;rs56338811;rs56367078;rs56701980;rs12062824;rs6668616;rs11584382;rs6669157;rs6700256;rs6429639;rs3791042;rs3791043;rs37…	ENSG00000196517
4	1	44200001-44240000	44520001-44560000	1.75396e-26	IMR90	rs3791040;1:44202786:C_CA;rs3791041;rs10749850;rs1013793;rs1029632;rs1472661;1:44209514:T_TCC;rs59305903;1:44210253:C_G;1:44210326:A_T;1:44210387:A_T;rs6429638;1:44211119:A_ACT;rs2158956;1:44212133:A_AT;rs28833034;1:44213051:C_G;rs7549094;rs7551551;1:44214269:A_T;1:44214545:T_TA;rs56338811;rs56367078;rs56701980;rs12062824;rs6668616;rs11584382;rs6669157;rs6700256;rs6429639;rs3791042;rs3791043;rs37…	NA
4	1	44200001-44240000	45080001-45120000	1.6012e-23	IMR90	rs3791040;1:44202786:C_CA;rs3791041;rs10749850;rs1013793;rs1029632;rs1472661;1:44209514:T_TCC;rs59305903;1:44210253:C_G;1:44210326:A_T;1:44210387:A_T;rs6429638;1:44211119:A_ACT;rs2158956;1:44212133:A_AT;rs28833034;1:44213051:C_G;rs7549094;rs7551551;1:44214269:A_T;1:44214545:T_TA;rs56338811;rs56367078;rs56701980;rs12062824;rs6668616;rs11584382;rs6669157;rs6700256;rs6429639;rs3791042;rs3791043;rs37…	NA
4	1	44200001-44240000	43280001-43320000	7.52223e-07	IMR90	rs3791040;1:44202786:C_CA;rs3791041;rs10749850;rs1013793;rs1029632;rs1472661;1:44209514:T_TCC;rs59305903;1:44210253:C_G;1:44210326:A_T;1:44210387:A_T;rs6429638;1:44211119:A_ACT;rs2158956;1:44212133:A_AT;rs28833034;1:44213051:C_G;rs7549094;rs7551551;1:44214269:A_T;1:44214545:T_TA;rs56338811;rs56367078;rs56701980;rs12062824;rs6668616;rs11584382;rs6669157;rs6700256;rs6429639;rs3791042;rs3791043;rs37…	ENSG00000177868:ENSG00000164010:ENSG00000164011
4	1	44200001-44240000	43840001-43880000	1.5963e-08	IMR90	rs3791040;1:44202786:C_CA;rs3791041;rs10749850;rs1013793;rs1029632;rs1472661;1:44209514:T_TCC;rs59305903;1:44210253:C_G;1:44210326:A_T;1:44210387:A_T;rs6429638;1:44211119:A_ACT;rs2158956;1:44212133:A_AT;rs28833034;1:44213051:C_G;rs7549094;rs7551551;1:44214269:A_T;1:44214545:T_TA;rs56338811;rs56367078;rs56701980;rs12062824;rs6668616;rs11584382;rs6669157;rs6700256;rs6429639;rs3791042;rs3791043;rs37…	ENSG00000159479:ENSG00000198198
4	1	44200001-44240000	44160001-44200000	9.07501e-28	IMR90	rs3791040;1:44202786:C_CA;rs3791041;rs10749850;rs1013793;rs1029632;rs1472661;1:44209514:T_TCC;rs59305903;1:44210253:C_G;1:44210326:A_T;1:44210387:A_T;rs6429638;1:44211119:A_ACT;rs2158956;1:44212133:A_AT;rs28833034;1:44213051:C_G;rs7549094;rs7551551;1:44214269:A_T;1:44214545:T_TA;rs56338811;rs56367078;rs56701980;rs12062824;rs6668616;rs11584382;rs6669157;rs6700256;rs6429639;rs3791042;rs3791043;rs37…	ENSG00000126091
4	1	44200001-44240000	44400001-44440000	3.40335e-18	Left_Ventricle	rs3791040;1:44202786:C_CA;rs3791041;rs10749850;rs1013793;rs1029632;rs1472661;1:44209514:T_TCC;rs59305903;1:44210253:C_G;1:44210326:A_T;1:44210387:A_T;rs6429638;1:44211119:A_ACT;rs2158956;1:44212133:A_AT;rs28833034;1:44213051:C_G;rs7549094;rs7551551;1:44214269:A_T;1:44214545:T_TA;rs56338811;rs56367078;rs56701980;rs12062824;rs6668616;rs11584382;rs6669157;rs6700256;rs6429639;rs3791042;rs3791043;rs37…	ENSG00000117408:ENSG00000132768:ENSG00000117410
4	1	44200001-44240000	44520001-44560000	3.70822e-07	Left_Ventricle	rs3791040;1:44202786:C_CA;rs3791041;rs10749850;rs1013793;rs1029632;rs1472661;1:44209514:T_TCC;rs59305903;1:44210253:C_G;1:44210326:A_T;1:44210387:A_T;rs6429638;1:44211119:A_ACT;rs2158956;1:44212133:A_AT;rs28833034;1:44213051:C_G;rs7549094;rs7551551;1:44214269:A_T;1:44214545:T_TA;rs56338811;rs56367078;rs56701980;rs12062824;rs6668616;rs11584382;rs6669157;rs6700256;rs6429639;rs3791042;rs3791043;rs37…	NA
4	1	44200001-44240000	44280001-44320000	6.97953e-08	Liver	rs3791040;1:44202786:C_CA;rs3791041;rs10749850;rs1013793;rs1029632;rs1472661;1:44209514:T_TCC;rs59305903;1:44210253:C_G;1:44210326:A_T;1:44210387:A_T;rs6429638;1:44211119:A_ACT;rs2158956;1:44212133:A_AT;rs28833034;1:44213051:C_G;rs7549094;rs7551551;1:44214269:A_T;1:44214545:T_TA;rs56338811;rs56367078;rs56701980;rs12062824;rs6668616;rs11584382;rs6669157;rs6700256;rs6429639;rs3791042;rs3791043;rs37…	NA
4	1	44200001-44240000	44400001-44440000	8.54992e-24	Liver	rs3791040;1:44202786:C_CA;rs3791041;rs10749850;rs1013793;rs1029632;rs1472661;1:44209514:T_TCC;rs59305903;1:44210253:C_G;1:44210326:A_T;1:44210387:A_T;rs6429638;1:44211119:A_ACT;rs2158956;1:44212133:A_AT;rs28833034;1:44213051:C_G;rs7549094;rs7551551;1:44214269:A_T;1:44214545:T_TA;rs56338811;rs56367078;rs56701980;rs12062824;rs6668616;rs11584382;rs6669157;rs6700256;rs6429639;rs3791042;rs3791043;rs37…	ENSG00000117408:ENSG00000132768:ENSG00000117410
4	1	44200001-44240000	44520001-44560000	9.78223e-14	Liver	rs3791040;1:44202786:C_CA;rs3791041;rs10749850;rs1013793;rs1029632;rs1472661;1:44209514:T_TCC;rs59305903;1:44210253:C_G;1:44210326:A_T;1:44210387:A_T;rs6429638;1:44211119:A_ACT;rs2158956;1:44212133:A_AT;rs28833034;1:44213051:C_G;rs7549094;rs7551551;1:44214269:A_T;1:44214545:T_TA;rs56338811;rs56367078;rs56701980;rs12062824;rs6668616;rs11584382;rs6669157;rs6700256;rs6429639;rs3791042;rs3791043;rs37…	NA
4	1	44200001-44240000	44280001-44320000	1.27238e-198	Mesenchymal_Stem_Cell	rs3791040;1:44202786:C_CA;rs3791041;rs10749850;rs1013793;rs1029632;rs1472661;1:44209514:T_TCC;rs59305903;1:44210253:C_G;1:44210326:A_T;1:44210387:A_T;rs6429638;1:44211119:A_ACT;rs2158956;1:44212133:A_AT;rs28833034;1:44213051:C_G;rs7549094;rs7551551;1:44214269:A_T;1:44214545:T_TA;rs56338811;rs56367078;rs56701980;rs12062824;rs6668616;rs11584382;rs6669157;rs6700256;rs6429639;rs3791042;rs3791043;rs37…	NA
4	1	44200001-44240000	44320001-44360000	7.60969e-62	Mesenchymal_Stem_Cell	rs3791040;1:44202786:C_CA;rs3791041;rs10749850;rs1013793;rs1029632;rs1472661;1:44209514:T_TCC;rs59305903;1:44210253:C_G;1:44210326:A_T;1:44210387:A_T;rs6429638;1:44211119:A_ACT;rs2158956;1:44212133:A_AT;rs28833034;1:44213051:C_G;rs7549094;rs7551551;1:44214269:A_T;1:44214545:T_TA;rs56338811;rs56367078;rs56701980;rs12062824;rs6668616;rs11584382;rs6669157;rs6700256;rs6429639;rs3791042;rs3791043;rs37…	NA
4	1	44200001-44240000	44360001-44400000	4.63045e-75	Mesenchymal_Stem_Cell	rs3791040;1:44202786:C_CA;rs3791041;rs10749850;rs1013793;rs1029632;rs1472661;1:44209514:T_TCC;rs59305903;1:44210253:C_G;1:44210326:A_T;1:44210387:A_T;rs6429638;1:44211119:A_ACT;rs2158956;1:44212133:A_AT;rs28833034;1:44213051:C_G;rs7549094;rs7551551;1:44214269:A_T;1:44214545:T_TA;rs56338811;rs56367078;rs56701980;rs12062824;rs6668616;rs11584382;rs6669157;rs6700256;rs6429639;rs3791042;rs3791043;rs37…	ENSG00000117407
4	1	44200001-44240000	44400001-44440000	0	Mesenchymal_Stem_Cell	rs3791040;1:44202786:C_CA;rs3791041;rs10749850;rs1013793;rs1029632;rs1472661;1:44209514:T_TCC;rs59305903;1:44210253:C_G;1:44210326:A_T;1:44210387:A_T;rs6429638;1:44211119:A_ACT;rs2158956;1:44212133:A_AT;rs28833034;1:44213051:C_G;rs7549094;rs7551551;1:44214269:A_T;1:44214545:T_TA;rs56338811;rs56367078;rs56701980;rs12062824;rs6668616;rs11584382;rs6669157;rs6700256;rs6429639;rs3791042;rs3791043;rs37…	ENSG00000117408:ENSG00000132768:ENSG00000117410
4	1	44200001-44240000	44440001-44480000	8.95265e-11	Mesenchymal_Stem_Cell	rs3791040;1:44202786:C_CA;rs3791041;rs10749850;rs1013793;rs1029632;rs1472661;1:44209514:T_TCC;rs59305903;1:44210253:C_G;1:44210326:A_T;1:44210387:A_T;rs6429638;1:44211119:A_ACT;rs2158956;1:44212133:A_AT;rs28833034;1:44213051:C_G;rs7549094;rs7551551;1:44214269:A_T;1:44214545:T_TA;rs56338811;rs56367078;rs56701980;rs12062824;rs6668616;rs11584382;rs6669157;rs6700256;rs6429639;rs3791042;rs3791043;rs37…	ENSG00000117410:ENSG00000117411:ENSG00000159214
4	1	44200001-44240000	44480001-44520000	1.62132e-41	Mesenchymal_Stem_Cell	rs3791040;1:44202786:C_CA;rs3791041;rs10749850;rs1013793;rs1029632;rs1472661;1:44209514:T_TCC;rs59305903;1:44210253:C_G;1:44210326:A_T;1:44210387:A_T;rs6429638;1:44211119:A_ACT;rs2158956;1:44212133:A_AT;rs28833034;1:44213051:C_G;rs7549094;rs7551551;1:44214269:A_T;1:44214545:T_TA;rs56338811;rs56367078;rs56701980;rs12062824;rs6668616;rs11584382;rs6669157;rs6700256;rs6429639;rs3791042;rs3791043;rs37…	ENSG00000196517
4	1	44200001-44240000	44520001-44560000	1.0572e-47	Mesenchymal_Stem_Cell	rs3791040;1:44202786:C_CA;rs3791041;rs10749850;rs1013793;rs1029632;rs1472661;1:44209514:T_TCC;rs59305903;1:44210253:C_G;1:44210326:A_T;1:44210387:A_T;rs6429638;1:44211119:A_ACT;rs2158956;1:44212133:A_AT;rs28833034;1:44213051:C_G;rs7549094;rs7551551;1:44214269:A_T;1:44214545:T_TA;rs56338811;rs56367078;rs56701980;rs12062824;rs6668616;rs11584382;rs6669157;rs6700256;rs6429639;rs3791042;rs3791043;rs37…	NA
4	1	44200001-44240000	43680001-43720000	1.81904e-31	Mesenchymal_Stem_Cell	rs3791040;1:44202786:C_CA;rs3791041;rs10749850;rs1013793;rs1029632;rs1472661;1:44209514:T_TCC;rs59305903;1:44210253:C_G;1:44210326:A_T;1:44210387:A_T;rs6429638;1:44211119:A_ACT;rs2158956;1:44212133:A_AT;rs28833034;1:44213051:C_G;rs7549094;rs7551551;1:44214269:A_T;1:44214545:T_TA;rs56338811;rs56367078;rs56701980;rs12062824;rs6668616;rs11584382;rs6669157;rs6700256;rs6429639;rs3791042;rs3791043;rs37…	NA
4	1	44200001-44240000	44000001-44040000	3.42456e-21	Mesenchymal_Stem_Cell	rs3791040;1:44202786:C_CA;rs3791041;rs10749850;rs1013793;rs1029632;rs1472661;1:44209514:T_TCC;rs59305903;1:44210253:C_G;1:44210326:A_T;1:44210387:A_T;rs6429638;1:44211119:A_ACT;rs2158956;1:44212133:A_AT;rs28833034;1:44213051:C_G;rs7549094;rs7551551;1:44214269:A_T;1:44214545:T_TA;rs56338811;rs56367078;rs56701980;rs12062824;rs6668616;rs11584382;rs6669157;rs6700256;rs6429639;rs3791042;rs3791043;rs37…	NA
4	1	44200001-44240000	44160001-44200000	7.35188e-13	Mesenchymal_Stem_Cell	rs3791040;1:44202786:C_CA;rs3791041;rs10749850;rs1013793;rs1029632;rs1472661;1:44209514:T_TCC;rs59305903;1:44210253:C_G;1:44210326:A_T;1:44210387:A_T;rs6429638;1:44211119:A_ACT;rs2158956;1:44212133:A_AT;rs28833034;1:44213051:C_G;rs7549094;rs7551551;1:44214269:A_T;1:44214545:T_TA;rs56338811;rs56367078;rs56701980;rs12062824;rs6668616;rs11584382;rs6669157;rs6700256;rs6429639;rs3791042;rs3791043;rs37…	ENSG00000126091
4	1	44200001-44240000	44280001-44320000	1.78961e-102	Mesendoderm	rs3791040;1:44202786:C_CA;rs3791041;rs10749850;rs1013793;rs1029632;rs1472661;1:44209514:T_TCC;rs59305903;1:44210253:C_G;1:44210326:A_T;1:44210387:A_T;rs6429638;1:44211119:A_ACT;rs2158956;1:44212133:A_AT;rs28833034;1:44213051:C_G;rs7549094;rs7551551;1:44214269:A_T;1:44214545:T_TA;rs56338811;rs56367078;rs56701980;rs12062824;rs6668616;rs11584382;rs6669157;rs6700256;rs6429639;rs3791042;rs3791043;rs37…	NA
4	1	44200001-44240000	44320001-44360000	2.59458e-19	Mesendoderm	rs3791040;1:44202786:C_CA;rs3791041;rs10749850;rs1013793;rs1029632;rs1472661;1:44209514:T_TCC;rs59305903;1:44210253:C_G;1:44210326:A_T;1:44210387:A_T;rs6429638;1:44211119:A_ACT;rs2158956;1:44212133:A_AT;rs28833034;1:44213051:C_G;rs7549094;rs7551551;1:44214269:A_T;1:44214545:T_TA;rs56338811;rs56367078;rs56701980;rs12062824;rs6668616;rs11584382;rs6669157;rs6700256;rs6429639;rs3791042;rs3791043;rs37…	NA
4	1	44200001-44240000	44360001-44400000	1.92806e-20	Mesendoderm	rs3791040;1:44202786:C_CA;rs3791041;rs10749850;rs1013793;rs1029632;rs1472661;1:44209514:T_TCC;rs59305903;1:44210253:C_G;1:44210326:A_T;1:44210387:A_T;rs6429638;1:44211119:A_ACT;rs2158956;1:44212133:A_AT;rs28833034;1:44213051:C_G;rs7549094;rs7551551;1:44214269:A_T;1:44214545:T_TA;rs56338811;rs56367078;rs56701980;rs12062824;rs6668616;rs11584382;rs6669157;rs6700256;rs6429639;rs3791042;rs3791043;rs37…	ENSG00000117407
4	1	44200001-44240000	44400001-44440000	5.27707e-176	Mesendoderm	rs3791040;1:44202786:C_CA;rs3791041;rs10749850;rs1013793;rs1029632;rs1472661;1:44209514:T_TCC;rs59305903;1:44210253:C_G;1:44210326:A_T;1:44210387:A_T;rs6429638;1:44211119:A_ACT;rs2158956;1:44212133:A_AT;rs28833034;1:44213051:C_G;rs7549094;rs7551551;1:44214269:A_T;1:44214545:T_TA;rs56338811;rs56367078;rs56701980;rs12062824;rs6668616;rs11584382;rs6669157;rs6700256;rs6429639;rs3791042;rs3791043;rs37…	ENSG00000117408:ENSG00000132768:ENSG00000117410
4	1	44200001-44240000	44480001-44520000	4.05656e-19	Mesendoderm	rs3791040;1:44202786:C_CA;rs3791041;rs10749850;rs1013793;rs1029632;rs1472661;1:44209514:T_TCC;rs59305903;1:44210253:C_G;1:44210326:A_T;1:44210387:A_T;rs6429638;1:44211119:A_ACT;rs2158956;1:44212133:A_AT;rs28833034;1:44213051:C_G;rs7549094;rs7551551;1:44214269:A_T;1:44214545:T_TA;rs56338811;rs56367078;rs56701980;rs12062824;rs6668616;rs11584382;rs6669157;rs6700256;rs6429639;rs3791042;rs3791043;rs37…	ENSG00000196517
4	1	44200001-44240000	44520001-44560000	2.85127e-71	Mesendoderm	rs3791040;1:44202786:C_CA;rs3791041;rs10749850;rs1013793;rs1029632;rs1472661;1:44209514:T_TCC;rs59305903;1:44210253:C_G;1:44210326:A_T;1:44210387:A_T;rs6429638;1:44211119:A_ACT;rs2158956;1:44212133:A_AT;rs28833034;1:44213051:C_G;rs7549094;rs7551551;1:44214269:A_T;1:44214545:T_TA;rs56338811;rs56367078;rs56701980;rs12062824;rs6668616;rs11584382;rs6669157;rs6700256;rs6429639;rs3791042;rs3791043;rs37…	NA
4	1	44200001-44240000	44160001-44200000	1.26612e-08	Mesendoderm	rs3791040;1:44202786:C_CA;rs3791041;rs10749850;rs1013793;rs1029632;rs1472661;1:44209514:T_TCC;rs59305903;1:44210253:C_G;1:44210326:A_T;1:44210387:A_T;rs6429638;1:44211119:A_ACT;rs2158956;1:44212133:A_AT;rs28833034;1:44213051:C_G;rs7549094;rs7551551;1:44214269:A_T;1:44214545:T_TA;rs56338811;rs56367078;rs56701980;rs12062824;rs6668616;rs11584382;rs6669157;rs6700256;rs6429639;rs3791042;rs3791043;rs37…	ENSG00000126091
4	1	44200001-44240000	44400001-44440000	1.65906e-10	Neural_Progenitor_Cell	rs3791040;1:44202786:C_CA;rs3791041;rs10749850;rs1013793;rs1029632;rs1472661;1:44209514:T_TCC;rs59305903;1:44210253:C_G;1:44210326:A_T;1:44210387:A_T;rs6429638;1:44211119:A_ACT;rs2158956;1:44212133:A_AT;rs28833034;1:44213051:C_G;rs7549094;rs7551551;1:44214269:A_T;1:44214545:T_TA;rs56338811;rs56367078;rs56701980;rs12062824;rs6668616;rs11584382;rs6669157;rs6700256;rs6429639;rs3791042;rs3791043;rs37…	ENSG00000117408:ENSG00000132768:ENSG00000117410
4	1	44200001-44240000	44400001-44440000	8.48228e-13	Spleen	rs3791040;1:44202786:C_CA;rs3791041;rs10749850;rs1013793;rs1029632;rs1472661;1:44209514:T_TCC;rs59305903;1:44210253:C_G;1:44210326:A_T;1:44210387:A_T;rs6429638;1:44211119:A_ACT;rs2158956;1:44212133:A_AT;rs28833034;1:44213051:C_G;rs7549094;rs7551551;1:44214269:A_T;1:44214545:T_TA;rs56338811;rs56367078;rs56701980;rs12062824;rs6668616;rs11584382;rs6669157;rs6700256;rs6429639;rs3791042;rs3791043;rs37…	ENSG00000117408:ENSG00000132768:ENSG00000117410
4	1	44200001-44240000	44520001-44560000	1.41945e-07	Spleen	rs3791040;1:44202786:C_CA;rs3791041;rs10749850;rs1013793;rs1029632;rs1472661;1:44209514:T_TCC;rs59305903;1:44210253:C_G;1:44210326:A_T;1:44210387:A_T;rs6429638;1:44211119:A_ACT;rs2158956;1:44212133:A_AT;rs28833034;1:44213051:C_G;rs7549094;rs7551551;1:44214269:A_T;1:44214545:T_TA;rs56338811;rs56367078;rs56701980;rs12062824;rs6668616;rs11584382;rs6669157;rs6700256;rs6429639;rs3791042;rs3791043;rs37…	NA
4	1	44200001-44240000	44280001-44320000	2.75885e-24	Trophoblast-like_Cell	rs3791040;1:44202786:C_CA;rs3791041;rs10749850;rs1013793;rs1029632;rs1472661;1:44209514:T_TCC;rs59305903;1:44210253:C_G;1:44210326:A_T;1:44210387:A_T;rs6429638;1:44211119:A_ACT;rs2158956;1:44212133:A_AT;rs28833034;1:44213051:C_G;rs7549094;rs7551551;1:44214269:A_T;1:44214545:T_TA;rs56338811;rs56367078;rs56701980;rs12062824;rs6668616;rs11584382;rs6669157;rs6700256;rs6429639;rs3791042;rs3791043;rs37…	NA
4	1	44200001-44240000	44400001-44440000	4.07396e-32	Trophoblast-like_Cell	rs3791040;1:44202786:C_CA;rs3791041;rs10749850;rs1013793;rs1029632;rs1472661;1:44209514:T_TCC;rs59305903;1:44210253:C_G;1:44210326:A_T;1:44210387:A_T;rs6429638;1:44211119:A_ACT;rs2158956;1:44212133:A_AT;rs28833034;1:44213051:C_G;rs7549094;rs7551551;1:44214269:A_T;1:44214545:T_TA;rs56338811;rs56367078;rs56701980;rs12062824;rs6668616;rs11584382;rs6669157;rs6700256;rs6429639;rs3791042;rs3791043;rs37…	ENSG00000117408:ENSG00000132768:ENSG00000117410
4	1	44200001-44240000	44480001-44520000	2.60805e-09	Trophoblast-like_Cell	rs3791040;1:44202786:C_CA;rs3791041;rs10749850;rs1013793;rs1029632;rs1472661;1:44209514:T_TCC;rs59305903;1:44210253:C_G;1:44210326:A_T;1:44210387:A_T;rs6429638;1:44211119:A_ACT;rs2158956;1:44212133:A_AT;rs28833034;1:44213051:C_G;rs7549094;rs7551551;1:44214269:A_T;1:44214545:T_TA;rs56338811;rs56367078;rs56701980;rs12062824;rs6668616;rs11584382;rs6669157;rs6700256;rs6429639;rs3791042;rs3791043;rs37…	ENSG00000196517
4	1	44200001-44240000	44520001-44560000	2.51245e-22	Trophoblast-like_Cell	rs3791040;1:44202786:C_CA;rs3791041;rs10749850;rs1013793;rs1029632;rs1472661;1:44209514:T_TCC;rs59305903;1:44210253:C_G;1:44210326:A_T;1:44210387:A_T;rs6429638;1:44211119:A_ACT;rs2158956;1:44212133:A_AT;rs28833034;1:44213051:C_G;rs7549094;rs7551551;1:44214269:A_T;1:44214545:T_TA;rs56338811;rs56367078;rs56701980;rs12062824;rs6668616;rs11584382;rs6669157;rs6700256;rs6429639;rs3791042;rs3791043;rs37…	NA
4	1	44280001-44320000	44200001-44240000	2.30849e-16	GM12878	1:44280381:A_T;1:44283071:C_T;rs541487;rs37464;rs37462;1:44285160:T_TA;1:44285663:C_G;rs641356;rs556667;rs37459;rs37458;rs37457;rs37456;rs37455;rs37454;rs37453;rs37452;rs246774;rs246773;1:44302647:C_CT;1:44303025:G_GACC;rs3011217;1:44303329:A_T;rs3011219;rs2906471;rs2906470;rs3011220;rs12723279;rs11210931;rs3011221;rs2367804;rs713191;1:44315113:C_G;rs3011222;rs3011223;rs3011224;rs2906468;rs3011225	NA
4	1	44280001-44320000	44400001-44440000	1.04794e-22	hESC	1:44280381:A_T;1:44283071:C_T;rs541487;rs37464;rs37462;1:44285160:T_TA;1:44285663:C_G;rs641356;rs556667;rs37459;rs37458;rs37457;rs37456;rs37455;rs37454;rs37453;rs37452;rs246774;rs246773;1:44302647:C_CT;1:44303025:G_GACC;rs3011217;1:44303329:A_T;rs3011219;rs2906471;rs2906470;rs3011220;rs12723279;rs11210931;rs3011221;rs2367804;rs713191;1:44315113:C_G;rs3011222;rs3011223;rs3011224;rs2906468;rs3011225	ENSG00000117408:ENSG00000132768:ENSG00000117410
4	1	44280001-44320000	44520001-44560000	1.96593e-12	hESC	1:44280381:A_T;1:44283071:C_T;rs541487;rs37464;rs37462;1:44285160:T_TA;1:44285663:C_G;rs641356;rs556667;rs37459;rs37458;rs37457;rs37456;rs37455;rs37454;rs37453;rs37452;rs246774;rs246773;1:44302647:C_CT;1:44303025:G_GACC;rs3011217;1:44303329:A_T;rs3011219;rs2906471;rs2906470;rs3011220;rs12723279;rs11210931;rs3011221;rs2367804;rs713191;1:44315113:C_G;rs3011222;rs3011223;rs3011224;rs2906468;rs3011225	NA
4	1	44280001-44320000	45080001-45120000	9.40745e-08	hESC	1:44280381:A_T;1:44283071:C_T;rs541487;rs37464;rs37462;1:44285160:T_TA;1:44285663:C_G;rs641356;rs556667;rs37459;rs37458;rs37457;rs37456;rs37455;rs37454;rs37453;rs37452;rs246774;rs246773;1:44302647:C_CT;1:44303025:G_GACC;rs3011217;1:44303329:A_T;rs3011219;rs2906471;rs2906470;rs3011220;rs12723279;rs11210931;rs3011221;rs2367804;rs713191;1:44315113:C_G;rs3011222;rs3011223;rs3011224;rs2906468;rs3011225	NA
4	1	44280001-44320000	44200001-44240000	4.39968e-75	hESC	1:44280381:A_T;1:44283071:C_T;rs541487;rs37464;rs37462;1:44285160:T_TA;1:44285663:C_G;rs641356;rs556667;rs37459;rs37458;rs37457;rs37456;rs37455;rs37454;rs37453;rs37452;rs246774;rs246773;1:44302647:C_CT;1:44303025:G_GACC;rs3011217;1:44303329:A_T;rs3011219;rs2906471;rs2906470;rs3011220;rs12723279;rs11210931;rs3011221;rs2367804;rs713191;1:44315113:C_G;rs3011222;rs3011223;rs3011224;rs2906468;rs3011225	NA
4	1	44280001-44320000	44320001-44360000	4.51378e-31	IMR90	1:44280381:A_T;1:44283071:C_T;rs541487;rs37464;rs37462;1:44285160:T_TA;1:44285663:C_G;rs641356;rs556667;rs37459;rs37458;rs37457;rs37456;rs37455;rs37454;rs37453;rs37452;rs246774;rs246773;1:44302647:C_CT;1:44303025:G_GACC;rs3011217;1:44303329:A_T;rs3011219;rs2906471;rs2906470;rs3011220;rs12723279;rs11210931;rs3011221;rs2367804;rs713191;1:44315113:C_G;rs3011222;rs3011223;rs3011224;rs2906468;rs3011225	NA
4	1	44280001-44320000	44400001-44440000	5.03348e-101	IMR90	1:44280381:A_T;1:44283071:C_T;rs541487;rs37464;rs37462;1:44285160:T_TA;1:44285663:C_G;rs641356;rs556667;rs37459;rs37458;rs37457;rs37456;rs37455;rs37454;rs37453;rs37452;rs246774;rs246773;1:44302647:C_CT;1:44303025:G_GACC;rs3011217;1:44303329:A_T;rs3011219;rs2906471;rs2906470;rs3011220;rs12723279;rs11210931;rs3011221;rs2367804;rs713191;1:44315113:C_G;rs3011222;rs3011223;rs3011224;rs2906468;rs3011225	ENSG00000117408:ENSG00000132768:ENSG00000117410
4	1	44280001-44320000	44520001-44560000	2.4154e-21	IMR90	1:44280381:A_T;1:44283071:C_T;rs541487;rs37464;rs37462;1:44285160:T_TA;1:44285663:C_G;rs641356;rs556667;rs37459;rs37458;rs37457;rs37456;rs37455;rs37454;rs37453;rs37452;rs246774;rs246773;1:44302647:C_CT;1:44303025:G_GACC;rs3011217;1:44303329:A_T;rs3011219;rs2906471;rs2906470;rs3011220;rs12723279;rs11210931;rs3011221;rs2367804;rs713191;1:44315113:C_G;rs3011222;rs3011223;rs3011224;rs2906468;rs3011225	NA
4	1	44280001-44320000	44160001-44200000	7.65212e-13	IMR90	1:44280381:A_T;1:44283071:C_T;rs541487;rs37464;rs37462;1:44285160:T_TA;1:44285663:C_G;rs641356;rs556667;rs37459;rs37458;rs37457;rs37456;rs37455;rs37454;rs37453;rs37452;rs246774;rs246773;1:44302647:C_CT;1:44303025:G_GACC;rs3011217;1:44303329:A_T;rs3011219;rs2906471;rs2906470;rs3011220;rs12723279;rs11210931;rs3011221;rs2367804;rs713191;1:44315113:C_G;rs3011222;rs3011223;rs3011224;rs2906468;rs3011225	ENSG00000126091
4	1	44280001-44320000	44200001-44240000	2.40863e-126	IMR90	1:44280381:A_T;1:44283071:C_T;rs541487;rs37464;rs37462;1:44285160:T_TA;1:44285663:C_G;rs641356;rs556667;rs37459;rs37458;rs37457;rs37456;rs37455;rs37454;rs37453;rs37452;rs246774;rs246773;1:44302647:C_CT;1:44303025:G_GACC;rs3011217;1:44303329:A_T;rs3011219;rs2906471;rs2906470;rs3011220;rs12723279;rs11210931;rs3011221;rs2367804;rs713191;1:44315113:C_G;rs3011222;rs3011223;rs3011224;rs2906468;rs3011225	NA
4	1	44280001-44320000	41920001-41960000	7.21727e-11	Left_Ventricle	1:44280381:A_T;1:44283071:C_T;rs541487;rs37464;rs37462;1:44285160:T_TA;1:44285663:C_G;rs641356;rs556667;rs37459;rs37458;rs37457;rs37456;rs37455;rs37454;rs37453;rs37452;rs246774;rs246773;1:44302647:C_CT;1:44303025:G_GACC;rs3011217;1:44303329:A_T;rs3011219;rs2906471;rs2906470;rs3011220;rs12723279;rs11210931;rs3011221;rs2367804;rs713191;1:44315113:C_G;rs3011222;rs3011223;rs3011224;rs2906468;rs3011225	ENSG00000127129
4	1	44280001-44320000	44200001-44240000	6.97953e-08	Liver	1:44280381:A_T;1:44283071:C_T;rs541487;rs37464;rs37462;1:44285160:T_TA;1:44285663:C_G;rs641356;rs556667;rs37459;rs37458;rs37457;rs37456;rs37455;rs37454;rs37453;rs37452;rs246774;rs246773;1:44302647:C_CT;1:44303025:G_GACC;rs3011217;1:44303329:A_T;rs3011219;rs2906471;rs2906470;rs3011220;rs12723279;rs11210931;rs3011221;rs2367804;rs713191;1:44315113:C_G;rs3011222;rs3011223;rs3011224;rs2906468;rs3011225	NA
4	1	44280001-44320000	44320001-44360000	1.32632e-41	Mesenchymal_Stem_Cell	1:44280381:A_T;1:44283071:C_T;rs541487;rs37464;rs37462;1:44285160:T_TA;1:44285663:C_G;rs641356;rs556667;rs37459;rs37458;rs37457;rs37456;rs37455;rs37454;rs37453;rs37452;rs246774;rs246773;1:44302647:C_CT;1:44303025:G_GACC;rs3011217;1:44303329:A_T;rs3011219;rs2906471;rs2906470;rs3011220;rs12723279;rs11210931;rs3011221;rs2367804;rs713191;1:44315113:C_G;rs3011222;rs3011223;rs3011224;rs2906468;rs3011225	NA
4	1	44280001-44320000	44360001-44400000	2.27264e-13	Mesenchymal_Stem_Cell	1:44280381:A_T;1:44283071:C_T;rs541487;rs37464;rs37462;1:44285160:T_TA;1:44285663:C_G;rs641356;rs556667;rs37459;rs37458;rs37457;rs37456;rs37455;rs37454;rs37453;rs37452;rs246774;rs246773;1:44302647:C_CT;1:44303025:G_GACC;rs3011217;1:44303329:A_T;rs3011219;rs2906471;rs2906470;rs3011220;rs12723279;rs11210931;rs3011221;rs2367804;rs713191;1:44315113:C_G;rs3011222;rs3011223;rs3011224;rs2906468;rs3011225	ENSG00000117407
4	1	44280001-44320000	44400001-44440000	2.93028e-79	Mesenchymal_Stem_Cell	1:44280381:A_T;1:44283071:C_T;rs541487;rs37464;rs37462;1:44285160:T_TA;1:44285663:C_G;rs641356;rs556667;rs37459;rs37458;rs37457;rs37456;rs37455;rs37454;rs37453;rs37452;rs246774;rs246773;1:44302647:C_CT;1:44303025:G_GACC;rs3011217;1:44303329:A_T;rs3011219;rs2906471;rs2906470;rs3011220;rs12723279;rs11210931;rs3011221;rs2367804;rs713191;1:44315113:C_G;rs3011222;rs3011223;rs3011224;rs2906468;rs3011225	ENSG00000117408:ENSG00000132768:ENSG00000117410
4	1	44280001-44320000	44520001-44560000	6.84535e-15	Mesenchymal_Stem_Cell	1:44280381:A_T;1:44283071:C_T;rs541487;rs37464;rs37462;1:44285160:T_TA;1:44285663:C_G;rs641356;rs556667;rs37459;rs37458;rs37457;rs37456;rs37455;rs37454;rs37453;rs37452;rs246774;rs246773;1:44302647:C_CT;1:44303025:G_GACC;rs3011217;1:44303329:A_T;rs3011219;rs2906471;rs2906470;rs3011220;rs12723279;rs11210931;rs3011221;rs2367804;rs713191;1:44315113:C_G;rs3011222;rs3011223;rs3011224;rs2906468;rs3011225	NA
4	1	44280001-44320000	45120001-45160000	1.49719e-08	Mesenchymal_Stem_Cell	1:44280381:A_T;1:44283071:C_T;rs541487;rs37464;rs37462;1:44285160:T_TA;1:44285663:C_G;rs641356;rs556667;rs37459;rs37458;rs37457;rs37456;rs37455;rs37454;rs37453;rs37452;rs246774;rs246773;1:44302647:C_CT;1:44303025:G_GACC;rs3011217;1:44303329:A_T;rs3011219;rs2906471;rs2906470;rs3011220;rs12723279;rs11210931;rs3011221;rs2367804;rs713191;1:44315113:C_G;rs3011222;rs3011223;rs3011224;rs2906468;rs3011225	ENSG00000126106:ENSG00000198520
4	1	44280001-44320000	43280001-43320000	3.64261e-09	Mesenchymal_Stem_Cell	1:44280381:A_T;1:44283071:C_T;rs541487;rs37464;rs37462;1:44285160:T_TA;1:44285663:C_G;rs641356;rs556667;rs37459;rs37458;rs37457;rs37456;rs37455;rs37454;rs37453;rs37452;rs246774;rs246773;1:44302647:C_CT;1:44303025:G_GACC;rs3011217;1:44303329:A_T;rs3011219;rs2906471;rs2906470;rs3011220;rs12723279;rs11210931;rs3011221;rs2367804;rs713191;1:44315113:C_G;rs3011222;rs3011223;rs3011224;rs2906468;rs3011225	ENSG00000177868:ENSG00000164010:ENSG00000164011
4	1	44280001-44320000	43680001-43720000	4.8679e-14	Mesenchymal_Stem_Cell	1:44280381:A_T;1:44283071:C_T;rs541487;rs37464;rs37462;1:44285160:T_TA;1:44285663:C_G;rs641356;rs556667;rs37459;rs37458;rs37457;rs37456;rs37455;rs37454;rs37453;rs37452;rs246774;rs246773;1:44302647:C_CT;1:44303025:G_GACC;rs3011217;1:44303329:A_T;rs3011219;rs2906471;rs2906470;rs3011220;rs12723279;rs11210931;rs3011221;rs2367804;rs713191;1:44315113:C_G;rs3011222;rs3011223;rs3011224;rs2906468;rs3011225	NA
4	1	44280001-44320000	44000001-44040000	5.64616e-15	Mesenchymal_Stem_Cell	1:44280381:A_T;1:44283071:C_T;rs541487;rs37464;rs37462;1:44285160:T_TA;1:44285663:C_G;rs641356;rs556667;rs37459;rs37458;rs37457;rs37456;rs37455;rs37454;rs37453;rs37452;rs246774;rs246773;1:44302647:C_CT;1:44303025:G_GACC;rs3011217;1:44303329:A_T;rs3011219;rs2906471;rs2906470;rs3011220;rs12723279;rs11210931;rs3011221;rs2367804;rs713191;1:44315113:C_G;rs3011222;rs3011223;rs3011224;rs2906468;rs3011225	NA
4	1	44280001-44320000	44200001-44240000	1.27238e-198	Mesenchymal_Stem_Cell	1:44280381:A_T;1:44283071:C_T;rs541487;rs37464;rs37462;1:44285160:T_TA;1:44285663:C_G;rs641356;rs556667;rs37459;rs37458;rs37457;rs37456;rs37455;rs37454;rs37453;rs37452;rs246774;rs246773;1:44302647:C_CT;1:44303025:G_GACC;rs3011217;1:44303329:A_T;rs3011219;rs2906471;rs2906470;rs3011220;rs12723279;rs11210931;rs3011221;rs2367804;rs713191;1:44315113:C_G;rs3011222;rs3011223;rs3011224;rs2906468;rs3011225	NA
4	1	44280001-44320000	44400001-44440000	1.64419e-30	Mesendoderm	1:44280381:A_T;1:44283071:C_T;rs541487;rs37464;rs37462;1:44285160:T_TA;1:44285663:C_G;rs641356;rs556667;rs37459;rs37458;rs37457;rs37456;rs37455;rs37454;rs37453;rs37452;rs246774;rs246773;1:44302647:C_CT;1:44303025:G_GACC;rs3011217;1:44303329:A_T;rs3011219;rs2906471;rs2906470;rs3011220;rs12723279;rs11210931;rs3011221;rs2367804;rs713191;1:44315113:C_G;rs3011222;rs3011223;rs3011224;rs2906468;rs3011225	ENSG00000117408:ENSG00000132768:ENSG00000117410
4	1	44280001-44320000	44520001-44560000	3.33294e-19	Mesendoderm	1:44280381:A_T;1:44283071:C_T;rs541487;rs37464;rs37462;1:44285160:T_TA;1:44285663:C_G;rs641356;rs556667;rs37459;rs37458;rs37457;rs37456;rs37455;rs37454;rs37453;rs37452;rs246774;rs246773;1:44302647:C_CT;1:44303025:G_GACC;rs3011217;1:44303329:A_T;rs3011219;rs2906471;rs2906470;rs3011220;rs12723279;rs11210931;rs3011221;rs2367804;rs713191;1:44315113:C_G;rs3011222;rs3011223;rs3011224;rs2906468;rs3011225	NA
4	1	44280001-44320000	44200001-44240000	1.78961e-102	Mesendoderm	1:44280381:A_T;1:44283071:C_T;rs541487;rs37464;rs37462;1:44285160:T_TA;1:44285663:C_G;rs641356;rs556667;rs37459;rs37458;rs37457;rs37456;rs37455;rs37454;rs37453;rs37452;rs246774;rs246773;1:44302647:C_CT;1:44303025:G_GACC;rs3011217;1:44303329:A_T;rs3011219;rs2906471;rs2906470;rs3011220;rs12723279;rs11210931;rs3011221;rs2367804;rs713191;1:44315113:C_G;rs3011222;rs3011223;rs3011224;rs2906468;rs3011225	NA
4	1	44280001-44320000	44400001-44440000	8.68267e-13	Trophoblast-like_Cell	1:44280381:A_T;1:44283071:C_T;rs541487;rs37464;rs37462;1:44285160:T_TA;1:44285663:C_G;rs641356;rs556667;rs37459;rs37458;rs37457;rs37456;rs37455;rs37454;rs37453;rs37452;rs246774;rs246773;1:44302647:C_CT;1:44303025:G_GACC;rs3011217;1:44303329:A_T;rs3011219;rs2906471;rs2906470;rs3011220;rs12723279;rs11210931;rs3011221;rs2367804;rs713191;1:44315113:C_G;rs3011222;rs3011223;rs3011224;rs2906468;rs3011225	ENSG00000117408:ENSG00000132768:ENSG00000117410
4	1	44280001-44320000	44520001-44560000	3.01191e-15	Trophoblast-like_Cell	1:44280381:A_T;1:44283071:C_T;rs541487;rs37464;rs37462;1:44285160:T_TA;1:44285663:C_G;rs641356;rs556667;rs37459;rs37458;rs37457;rs37456;rs37455;rs37454;rs37453;rs37452;rs246774;rs246773;1:44302647:C_CT;1:44303025:G_GACC;rs3011217;1:44303329:A_T;rs3011219;rs2906471;rs2906470;rs3011220;rs12723279;rs11210931;rs3011221;rs2367804;rs713191;1:44315113:C_G;rs3011222;rs3011223;rs3011224;rs2906468;rs3011225	NA
4	1	44280001-44320000	44200001-44240000	2.75885e-24	Trophoblast-like_Cell	1:44280381:A_T;1:44283071:C_T;rs541487;rs37464;rs37462;1:44285160:T_TA;1:44285663:C_G;rs641356;rs556667;rs37459;rs37458;rs37457;rs37456;rs37455;rs37454;rs37453;rs37452;rs246774;rs246773;1:44302647:C_CT;1:44303025:G_GACC;rs3011217;1:44303329:A_T;rs3011219;rs2906471;rs2906470;rs3011220;rs12723279;rs11210931;rs3011221;rs2367804;rs713191;1:44315113:C_G;rs3011222;rs3011223;rs3011224;rs2906468;rs3011225	NA
4	1	44320001-44360000	44200001-44240000	7.09943e-12	hESC	rs2906467;rs3094954;1:44320934:C_G;rs4660753;rs4660754;rs2906466;1:44323244:C_T;1:44323254:C_T;1:44323258:C_T;rs2906465;rs3011226;rs3011227;rs3011228;rs3011229;1:44329659:C_CT;rs2906464;rs2906463;1:44330692:A_AT;rs2906462;1:44333293:A_AG;1:44334228:C_G;1:44335302:C_CCAA;rs2906460;rs2906459;rs2906458;1:44337926:T_TG;rs2906457;1:44340149:G_GT;rs3011230;rs2906456;rs2906455;rs3011231;rs2527776;1:4434…	NA
4	1	44320001-44360000	44200001-44240000	8.40016e-42	IMR90	rs2906467;rs3094954;1:44320934:C_G;rs4660753;rs4660754;rs2906466;1:44323244:C_T;1:44323254:C_T;1:44323258:C_T;rs2906465;rs3011226;rs3011227;rs3011228;rs3011229;1:44329659:C_CT;rs2906464;rs2906463;1:44330692:A_AT;rs2906462;1:44333293:A_AG;1:44334228:C_G;1:44335302:C_CCAA;rs2906460;rs2906459;rs2906458;1:44337926:T_TG;rs2906457;1:44340149:G_GT;rs3011230;rs2906456;rs2906455;rs3011231;rs2527776;1:4434…	NA
4	1	44320001-44360000	44280001-44320000	4.51378e-31	IMR90	rs2906467;rs3094954;1:44320934:C_G;rs4660753;rs4660754;rs2906466;1:44323244:C_T;1:44323254:C_T;1:44323258:C_T;rs2906465;rs3011226;rs3011227;rs3011228;rs3011229;1:44329659:C_CT;rs2906464;rs2906463;1:44330692:A_AT;rs2906462;1:44333293:A_AG;1:44334228:C_G;1:44335302:C_CCAA;rs2906460;rs2906459;rs2906458;1:44337926:T_TG;rs2906457;1:44340149:G_GT;rs3011230;rs2906456;rs2906455;rs3011231;rs2527776;1:4434…	NA
4	1	44320001-44360000	44200001-44240000	7.60969e-62	Mesenchymal_Stem_Cell	rs2906467;rs3094954;1:44320934:C_G;rs4660753;rs4660754;rs2906466;1:44323244:C_T;1:44323254:C_T;1:44323258:C_T;rs2906465;rs3011226;rs3011227;rs3011228;rs3011229;1:44329659:C_CT;rs2906464;rs2906463;1:44330692:A_AT;rs2906462;1:44333293:A_AG;1:44334228:C_G;1:44335302:C_CCAA;rs2906460;rs2906459;rs2906458;1:44337926:T_TG;rs2906457;1:44340149:G_GT;rs3011230;rs2906456;rs2906455;rs3011231;rs2527776;1:4434…	NA
4	1	44320001-44360000	44280001-44320000	1.32632e-41	Mesenchymal_Stem_Cell	rs2906467;rs3094954;1:44320934:C_G;rs4660753;rs4660754;rs2906466;1:44323244:C_T;1:44323254:C_T;1:44323258:C_T;rs2906465;rs3011226;rs3011227;rs3011228;rs3011229;1:44329659:C_CT;rs2906464;rs2906463;1:44330692:A_AT;rs2906462;1:44333293:A_AG;1:44334228:C_G;1:44335302:C_CCAA;rs2906460;rs2906459;rs2906458;1:44337926:T_TG;rs2906457;1:44340149:G_GT;rs3011230;rs2906456;rs2906455;rs3011231;rs2527776;1:4434…	NA
4	1	44320001-44360000	44200001-44240000	2.59458e-19	Mesendoderm	rs2906467;rs3094954;1:44320934:C_G;rs4660753;rs4660754;rs2906466;1:44323244:C_T;1:44323254:C_T;1:44323258:C_T;rs2906465;rs3011226;rs3011227;rs3011228;rs3011229;1:44329659:C_CT;rs2906464;rs2906463;1:44330692:A_AT;rs2906462;1:44333293:A_AG;1:44334228:C_G;1:44335302:C_CCAA;rs2906460;rs2906459;rs2906458;1:44337926:T_TG;rs2906457;1:44340149:G_GT;rs3011230;rs2906456;rs2906455;rs3011231;rs2527776;1:4434…	NA
4	1	44360001-44400000	44200001-44240000	8.43769e-10	GM12878	rs17533707;rs803682;rs61770289;1:44364370:C_G;rs783304;rs3791102;rs783301;rs11210934;rs11210935;rs2485995;1:44371107:A_G;1:44371437:C_T;1:44371441:C_T;1:44372290:C_G;1:44372291:C_T;rs2486012;rs2428963;1:44377000:C_T;1:44377286:C_T;1:44377297:A_G;1:44377301:A_C;1:44377305:A_C;1:44377306:G_T;rs4314918;rs3791112;rs2248305;rs1859725;rs6674176;rs1766964;rs1766966;1:44383123:A_G;1:44383341:T_TTA;1:4438…	NA
4	1	44360001-44400000	44200001-44240000	1.50987e-12	hESC	rs17533707;rs803682;rs61770289;1:44364370:C_G;rs783304;rs3791102;rs783301;rs11210934;rs11210935;rs2485995;1:44371107:A_G;1:44371437:C_T;1:44371441:C_T;1:44372290:C_G;1:44372291:C_T;rs2486012;rs2428963;1:44377000:C_T;1:44377286:C_T;1:44377297:A_G;1:44377301:A_C;1:44377305:A_C;1:44377306:G_T;rs4314918;rs3791112;rs2248305;rs1859725;rs6674176;rs1766964;rs1766966;1:44383123:A_G;1:44383341:T_TTA;1:4438…	NA
4	1	44360001-44400000	44200001-44240000	2.61877e-21	IMR90	rs17533707;rs803682;rs61770289;1:44364370:C_G;rs783304;rs3791102;rs783301;rs11210934;rs11210935;rs2485995;1:44371107:A_G;1:44371437:C_T;1:44371441:C_T;1:44372290:C_G;1:44372291:C_T;rs2486012;rs2428963;1:44377000:C_T;1:44377286:C_T;1:44377297:A_G;1:44377301:A_C;1:44377305:A_C;1:44377306:G_T;rs4314918;rs3791112;rs2248305;rs1859725;rs6674176;rs1766964;rs1766966;1:44383123:A_G;1:44383341:T_TTA;1:4438…	NA
4	1	44360001-44400000	44200001-44240000	4.63045e-75	Mesenchymal_Stem_Cell	rs17533707;rs803682;rs61770289;1:44364370:C_G;rs783304;rs3791102;rs783301;rs11210934;rs11210935;rs2485995;1:44371107:A_G;1:44371437:C_T;1:44371441:C_T;1:44372290:C_G;1:44372291:C_T;rs2486012;rs2428963;1:44377000:C_T;1:44377286:C_T;1:44377297:A_G;1:44377301:A_C;1:44377305:A_C;1:44377306:G_T;rs4314918;rs3791112;rs2248305;rs1859725;rs6674176;rs1766964;rs1766966;1:44383123:A_G;1:44383341:T_TTA;1:4438…	NA
4	1	44360001-44400000	44280001-44320000	2.27264e-13	Mesenchymal_Stem_Cell	rs17533707;rs803682;rs61770289;1:44364370:C_G;rs783304;rs3791102;rs783301;rs11210934;rs11210935;rs2485995;1:44371107:A_G;1:44371437:C_T;1:44371441:C_T;1:44372290:C_G;1:44372291:C_T;rs2486012;rs2428963;1:44377000:C_T;1:44377286:C_T;1:44377297:A_G;1:44377301:A_C;1:44377305:A_C;1:44377306:G_T;rs4314918;rs3791112;rs2248305;rs1859725;rs6674176;rs1766964;rs1766966;1:44383123:A_G;1:44383341:T_TTA;1:4438…	NA
4	1	44360001-44400000	44200001-44240000	1.92806e-20	Mesendoderm	rs17533707;rs803682;rs61770289;1:44364370:C_G;rs783304;rs3791102;rs783301;rs11210934;rs11210935;rs2485995;1:44371107:A_G;1:44371437:C_T;1:44371441:C_T;1:44372290:C_G;1:44372291:C_T;rs2486012;rs2428963;1:44377000:C_T;1:44377286:C_T;1:44377297:A_G;1:44377301:A_C;1:44377305:A_C;1:44377306:G_T;rs4314918;rs3791112;rs2248305;rs1859725;rs6674176;rs1766964;rs1766966;1:44383123:A_G;1:44383341:T_TTA;1:4438…	NA
4	1	44400001-44440000	44200001-44240000	3.98633e-08	Aorta	rs1766968;rs3120804;rs11210937;rs3120805;rs2906597;rs2485989;rs2428957;rs2240447;rs7556565;rs6675620;rs2486014;rs1008137;1:44428680:C_G;1:44433864:C_G;rs2486007;rs783308;rs4221	NA
4	1	44400001-44440000	44000001-44040000	6.96566e-16	GM12878	rs1766968;rs3120804;rs11210937;rs3120805;rs2906597;rs2485989;rs2428957;rs2240447;rs7556565;rs6675620;rs2486014;rs1008137;1:44428680:C_G;1:44433864:C_G;rs2486007;rs783308;rs4221	NA
4	1	44400001-44440000	44160001-44200000	1.57259e-15	GM12878	rs1766968;rs3120804;rs11210937;rs3120805;rs2906597;rs2485989;rs2428957;rs2240447;rs7556565;rs6675620;rs2486014;rs1008137;1:44428680:C_G;1:44433864:C_G;rs2486007;rs783308;rs4221	ENSG00000126091
4	1	44400001-44440000	44200001-44240000	4.84317e-38	GM12878	rs1766968;rs3120804;rs11210937;rs3120805;rs2906597;rs2485989;rs2428957;rs2240447;rs7556565;rs6675620;rs2486014;rs1008137;1:44428680:C_G;1:44433864:C_G;rs2486007;rs783308;rs4221	NA
4	1	44400001-44440000	44520001-44560000	3.19475e-11	hESC	rs1766968;rs3120804;rs11210937;rs3120805;rs2906597;rs2485989;rs2428957;rs2240447;rs7556565;rs6675620;rs2486014;rs1008137;1:44428680:C_G;1:44433864:C_G;rs2486007;rs783308;rs4221	NA
4	1	44400001-44440000	44000001-44040000	2.42628e-17	hESC	rs1766968;rs3120804;rs11210937;rs3120805;rs2906597;rs2485989;rs2428957;rs2240447;rs7556565;rs6675620;rs2486014;rs1008137;1:44428680:C_G;1:44433864:C_G;rs2486007;rs783308;rs4221	NA
4	1	44400001-44440000	44200001-44240000	8.64308e-104	hESC	rs1766968;rs3120804;rs11210937;rs3120805;rs2906597;rs2485989;rs2428957;rs2240447;rs7556565;rs6675620;rs2486014;rs1008137;1:44428680:C_G;1:44433864:C_G;rs2486007;rs783308;rs4221	NA
4	1	44400001-44440000	44280001-44320000	1.04794e-22	hESC	rs1766968;rs3120804;rs11210937;rs3120805;rs2906597;rs2485989;rs2428957;rs2240447;rs7556565;rs6675620;rs2486014;rs1008137;1:44428680:C_G;1:44433864:C_G;rs2486007;rs783308;rs4221	NA
4	1	44400001-44440000	44480001-44520000	1.32034e-07	IMR90	rs1766968;rs3120804;rs11210937;rs3120805;rs2906597;rs2485989;rs2428957;rs2240447;rs7556565;rs6675620;rs2486014;rs1008137;1:44428680:C_G;1:44433864:C_G;rs2486007;rs783308;rs4221	ENSG00000196517
4	1	44400001-44440000	44520001-44560000	1.80887e-10	IMR90	rs1766968;rs3120804;rs11210937;rs3120805;rs2906597;rs2485989;rs2428957;rs2240447;rs7556565;rs6675620;rs2486014;rs1008137;1:44428680:C_G;1:44433864:C_G;rs2486007;rs783308;rs4221	NA
4	1	44400001-44440000	45080001-45120000	1.51663e-12	IMR90	rs1766968;rs3120804;rs11210937;rs3120805;rs2906597;rs2485989;rs2428957;rs2240447;rs7556565;rs6675620;rs2486014;rs1008137;1:44428680:C_G;1:44433864:C_G;rs2486007;rs783308;rs4221	NA
4	1	44400001-44440000	43840001-43880000	5.60769e-08	IMR90	rs1766968;rs3120804;rs11210937;rs3120805;rs2906597;rs2485989;rs2428957;rs2240447;rs7556565;rs6675620;rs2486014;rs1008137;1:44428680:C_G;1:44433864:C_G;rs2486007;rs783308;rs4221	ENSG00000159479:ENSG00000198198
4	1	44400001-44440000	44000001-44040000	4.9145e-35	IMR90	rs1766968;rs3120804;rs11210937;rs3120805;rs2906597;rs2485989;rs2428957;rs2240447;rs7556565;rs6675620;rs2486014;rs1008137;1:44428680:C_G;1:44433864:C_G;rs2486007;rs783308;rs4221	NA
4	1	44400001-44440000	44160001-44200000	1.93805e-32	IMR90	rs1766968;rs3120804;rs11210937;rs3120805;rs2906597;rs2485989;rs2428957;rs2240447;rs7556565;rs6675620;rs2486014;rs1008137;1:44428680:C_G;1:44433864:C_G;rs2486007;rs783308;rs4221	ENSG00000126091
4	1	44400001-44440000	44200001-44240000	3.17607e-191	IMR90	rs1766968;rs3120804;rs11210937;rs3120805;rs2906597;rs2485989;rs2428957;rs2240447;rs7556565;rs6675620;rs2486014;rs1008137;1:44428680:C_G;1:44433864:C_G;rs2486007;rs783308;rs4221	NA
4	1	44400001-44440000	44280001-44320000	5.03348e-101	IMR90	rs1766968;rs3120804;rs11210937;rs3120805;rs2906597;rs2485989;rs2428957;rs2240447;rs7556565;rs6675620;rs2486014;rs1008137;1:44428680:C_G;1:44433864:C_G;rs2486007;rs783308;rs4221	NA
4	1	44400001-44440000	41920001-41960000	2.08623e-07	Left_Ventricle	rs1766968;rs3120804;rs11210937;rs3120805;rs2906597;rs2485989;rs2428957;rs2240447;rs7556565;rs6675620;rs2486014;rs1008137;1:44428680:C_G;1:44433864:C_G;rs2486007;rs783308;rs4221	ENSG00000127129
4	1	44400001-44440000	44200001-44240000	3.40335e-18	Left_Ventricle	rs1766968;rs3120804;rs11210937;rs3120805;rs2906597;rs2485989;rs2428957;rs2240447;rs7556565;rs6675620;rs2486014;rs1008137;1:44428680:C_G;1:44433864:C_G;rs2486007;rs783308;rs4221	NA
4	1	44400001-44440000	44200001-44240000	8.54992e-24	Liver	rs1766968;rs3120804;rs11210937;rs3120805;rs2906597;rs2485989;rs2428957;rs2240447;rs7556565;rs6675620;rs2486014;rs1008137;1:44428680:C_G;1:44433864:C_G;rs2486007;rs783308;rs4221	NA
4	1	44400001-44440000	44520001-44560000	2.22304e-15	Mesenchymal_Stem_Cell	rs1766968;rs3120804;rs11210937;rs3120805;rs2906597;rs2485989;rs2428957;rs2240447;rs7556565;rs6675620;rs2486014;rs1008137;1:44428680:C_G;1:44433864:C_G;rs2486007;rs783308;rs4221	NA
4	1	44400001-44440000	43680001-43720000	9.22336e-23	Mesenchymal_Stem_Cell	rs1766968;rs3120804;rs11210937;rs3120805;rs2906597;rs2485989;rs2428957;rs2240447;rs7556565;rs6675620;rs2486014;rs1008137;1:44428680:C_G;1:44433864:C_G;rs2486007;rs783308;rs4221	NA
4	1	44400001-44440000	43720001-43760000	5.9363e-07	Mesenchymal_Stem_Cell	rs1766968;rs3120804;rs11210937;rs3120805;rs2906597;rs2485989;rs2428957;rs2240447;rs7556565;rs6675620;rs2486014;rs1008137;1:44428680:C_G;1:44433864:C_G;rs2486007;rs783308;rs4221	ENSG00000179178:ENSG00000117395:ENSG00000253313
4	1	44400001-44440000	43880001-43920000	3.05141e-07	Mesenchymal_Stem_Cell	rs1766968;rs3120804;rs11210937;rs3120805;rs2906597;rs2485989;rs2428957;rs2240447;rs7556565;rs6675620;rs2486014;rs1008137;1:44428680:C_G;1:44433864:C_G;rs2486007;rs783308;rs4221	ENSG00000178922
4	1	44400001-44440000	43920001-43960000	1.04033e-09	Mesenchymal_Stem_Cell	rs1766968;rs3120804;rs11210937;rs3120805;rs2906597;rs2485989;rs2428957;rs2240447;rs7556565;rs6675620;rs2486014;rs1008137;1:44428680:C_G;1:44433864:C_G;rs2486007;rs783308;rs4221	NA
4	1	44400001-44440000	43960001-44000000	9.56304e-07	Mesenchymal_Stem_Cell	rs1766968;rs3120804;rs11210937;rs3120805;rs2906597;rs2485989;rs2428957;rs2240447;rs7556565;rs6675620;rs2486014;rs1008137;1:44428680:C_G;1:44433864:C_G;rs2486007;rs783308;rs4221	ENSG00000142949
4	1	44400001-44440000	44000001-44040000	6.29649e-36	Mesenchymal_Stem_Cell	rs1766968;rs3120804;rs11210937;rs3120805;rs2906597;rs2485989;rs2428957;rs2240447;rs7556565;rs6675620;rs2486014;rs1008137;1:44428680:C_G;1:44433864:C_G;rs2486007;rs783308;rs4221	NA
4	1	44400001-44440000	44160001-44200000	1.07856e-29	Mesenchymal_Stem_Cell	rs1766968;rs3120804;rs11210937;rs3120805;rs2906597;rs2485989;rs2428957;rs2240447;rs7556565;rs6675620;rs2486014;rs1008137;1:44428680:C_G;1:44433864:C_G;rs2486007;rs783308;rs4221	ENSG00000126091
4	1	44400001-44440000	44200001-44240000	0	Mesenchymal_Stem_Cell	rs1766968;rs3120804;rs11210937;rs3120805;rs2906597;rs2485989;rs2428957;rs2240447;rs7556565;rs6675620;rs2486014;rs1008137;1:44428680:C_G;1:44433864:C_G;rs2486007;rs783308;rs4221	NA
4	1	44400001-44440000	44280001-44320000	2.93028e-79	Mesenchymal_Stem_Cell	rs1766968;rs3120804;rs11210937;rs3120805;rs2906597;rs2485989;rs2428957;rs2240447;rs7556565;rs6675620;rs2486014;rs1008137;1:44428680:C_G;1:44433864:C_G;rs2486007;rs783308;rs4221	NA
4	1	44400001-44440000	44520001-44560000	1.16316e-20	Mesendoderm	rs1766968;rs3120804;rs11210937;rs3120805;rs2906597;rs2485989;rs2428957;rs2240447;rs7556565;rs6675620;rs2486014;rs1008137;1:44428680:C_G;1:44433864:C_G;rs2486007;rs783308;rs4221	NA
4	1	44400001-44440000	43680001-43720000	1.14488e-10	Mesendoderm	rs1766968;rs3120804;rs11210937;rs3120805;rs2906597;rs2485989;rs2428957;rs2240447;rs7556565;rs6675620;rs2486014;rs1008137;1:44428680:C_G;1:44433864:C_G;rs2486007;rs783308;rs4221	NA
4	1	44400001-44440000	44160001-44200000	1.63976e-21	Mesendoderm	rs1766968;rs3120804;rs11210937;rs3120805;rs2906597;rs2485989;rs2428957;rs2240447;rs7556565;rs6675620;rs2486014;rs1008137;1:44428680:C_G;1:44433864:C_G;rs2486007;rs783308;rs4221	ENSG00000126091
4	1	44400001-44440000	44200001-44240000	5.27707e-176	Mesendoderm	rs1766968;rs3120804;rs11210937;rs3120805;rs2906597;rs2485989;rs2428957;rs2240447;rs7556565;rs6675620;rs2486014;rs1008137;1:44428680:C_G;1:44433864:C_G;rs2486007;rs783308;rs4221	NA
4	1	44400001-44440000	44280001-44320000	1.64419e-30	Mesendoderm	rs1766968;rs3120804;rs11210937;rs3120805;rs2906597;rs2485989;rs2428957;rs2240447;rs7556565;rs6675620;rs2486014;rs1008137;1:44428680:C_G;1:44433864:C_G;rs2486007;rs783308;rs4221	NA
4	1	44400001-44440000	44200001-44240000	1.65906e-10	Neural_Progenitor_Cell	rs1766968;rs3120804;rs11210937;rs3120805;rs2906597;rs2485989;rs2428957;rs2240447;rs7556565;rs6675620;rs2486014;rs1008137;1:44428680:C_G;1:44433864:C_G;rs2486007;rs783308;rs4221	NA
4	1	44400001-44440000	44000001-44040000	1.70595e-08	Spleen	rs1766968;rs3120804;rs11210937;rs3120805;rs2906597;rs2485989;rs2428957;rs2240447;rs7556565;rs6675620;rs2486014;rs1008137;1:44428680:C_G;1:44433864:C_G;rs2486007;rs783308;rs4221	NA
4	1	44400001-44440000	44200001-44240000	8.48228e-13	Spleen	rs1766968;rs3120804;rs11210937;rs3120805;rs2906597;rs2485989;rs2428957;rs2240447;rs7556565;rs6675620;rs2486014;rs1008137;1:44428680:C_G;1:44433864:C_G;rs2486007;rs783308;rs4221	NA
4	1	44400001-44440000	44520001-44560000	9.85281e-08	Trophoblast-like_Cell	rs1766968;rs3120804;rs11210937;rs3120805;rs2906597;rs2485989;rs2428957;rs2240447;rs7556565;rs6675620;rs2486014;rs1008137;1:44428680:C_G;1:44433864:C_G;rs2486007;rs783308;rs4221	NA
4	1	44400001-44440000	43680001-43720000	4.14602e-09	Trophoblast-like_Cell	rs1766968;rs3120804;rs11210937;rs3120805;rs2906597;rs2485989;rs2428957;rs2240447;rs7556565;rs6675620;rs2486014;rs1008137;1:44428680:C_G;1:44433864:C_G;rs2486007;rs783308;rs4221	NA
4	1	44400001-44440000	44160001-44200000	1.37522e-07	Trophoblast-like_Cell	rs1766968;rs3120804;rs11210937;rs3120805;rs2906597;rs2485989;rs2428957;rs2240447;rs7556565;rs6675620;rs2486014;rs1008137;1:44428680:C_G;1:44433864:C_G;rs2486007;rs783308;rs4221	ENSG00000126091
4	1	44400001-44440000	44200001-44240000	4.07396e-32	Trophoblast-like_Cell	rs1766968;rs3120804;rs11210937;rs3120805;rs2906597;rs2485989;rs2428957;rs2240447;rs7556565;rs6675620;rs2486014;rs1008137;1:44428680:C_G;1:44433864:C_G;rs2486007;rs783308;rs4221	NA
4	1	44400001-44440000	44280001-44320000	8.68267e-13	Trophoblast-like_Cell	rs1766968;rs3120804;rs11210937;rs3120805;rs2906597;rs2485989;rs2428957;rs2240447;rs7556565;rs6675620;rs2486014;rs1008137;1:44428680:C_G;1:44433864:C_G;rs2486007;rs783308;rs4221	NA
4	1	44440001-44480000	44200001-44240000	9.63758e-14	IMR90	rs4660761;rs12410334;rs2428954;rs2428953;1:44450737:C_G;rs2993619;rs803619	NA
4	1	44440001-44480000	44200001-44240000	8.95265e-11	Mesenchymal_Stem_Cell	rs4660761;rs12410334;rs2428954;rs2428953;1:44450737:C_G;rs2993619;rs803619	NA
5	1	57640001-57680000	57840001-57880000	1.31366e-13	hESC	rs264038;1:57670124:T_TA;rs264037;rs1053;rs197610;rs197101;1:57673278:A_G;rs155284;1:57675092:C_G;rs197103;rs197105;rs502350;rs197607;rs197605;rs197604;rs197603	NA
5	1	57640001-57680000	58040001-58080000	7.82067e-07	hESC	rs264038;1:57670124:T_TA;rs264037;rs1053;rs197610;rs197101;1:57673278:A_G;rs155284;1:57675092:C_G;rs197103;rs197105;rs502350;rs197607;rs197605;rs197604;rs197603	NA
5	1	57640001-57680000	58080001-58120000	4.37095e-14	hESC	rs264038;1:57670124:T_TA;rs264037;rs1053;rs197610;rs197101;1:57673278:A_G;rs155284;1:57675092:C_G;rs197103;rs197105;rs502350;rs197607;rs197605;rs197604;rs197603	NA
5	1	57640001-57680000	58120001-58160000	9.12834e-08	hESC	rs264038;1:57670124:T_TA;rs264037;rs1053;rs197610;rs197101;1:57673278:A_G;rs155284;1:57675092:C_G;rs197103;rs197105;rs502350;rs197607;rs197605;rs197604;rs197603	NA
5	1	57640001-57680000	58200001-58240000	1.7253e-16	hESC	rs264038;1:57670124:T_TA;rs264037;rs1053;rs197610;rs197101;1:57673278:A_G;rs155284;1:57675092:C_G;rs197103;rs197105;rs502350;rs197607;rs197605;rs197604;rs197603	NA
5	1	57640001-57680000	58280001-58320000	1.71597e-11	hESC	rs264038;1:57670124:T_TA;rs264037;rs1053;rs197610;rs197101;1:57673278:A_G;rs155284;1:57675092:C_G;rs197103;rs197105;rs502350;rs197607;rs197605;rs197604;rs197603	NA
5	1	57640001-57680000	58360001-58400000	1.475e-17	hESC	rs264038;1:57670124:T_TA;rs264037;rs1053;rs197610;rs197101;1:57673278:A_G;rs155284;1:57675092:C_G;rs197103;rs197105;rs502350;rs197607;rs197605;rs197604;rs197603	NA
5	1	57640001-57680000	58480001-58520000	1.2628e-10	hESC	rs264038;1:57670124:T_TA;rs264037;rs1053;rs197610;rs197101;1:57673278:A_G;rs155284;1:57675092:C_G;rs197103;rs197105;rs502350;rs197607;rs197605;rs197604;rs197603	NA
5	1	57640001-57680000	58520001-58560000	3.16018e-08	hESC	rs264038;1:57670124:T_TA;rs264037;rs1053;rs197610;rs197101;1:57673278:A_G;rs155284;1:57675092:C_G;rs197103;rs197105;rs502350;rs197607;rs197605;rs197604;rs197603	NA
5	1	57640001-57680000	58600001-58640000	3.47824e-08	hESC	rs264038;1:57670124:T_TA;rs264037;rs1053;rs197610;rs197101;1:57673278:A_G;rs155284;1:57675092:C_G;rs197103;rs197105;rs502350;rs197607;rs197605;rs197604;rs197603	NA
5	1	57640001-57680000	58680001-58720000	1.22331e-11	hESC	rs264038;1:57670124:T_TA;rs264037;rs1053;rs197610;rs197101;1:57673278:A_G;rs155284;1:57675092:C_G;rs197103;rs197105;rs502350;rs197607;rs197605;rs197604;rs197603	NA
5	1	57640001-57680000	57280001-57320000	1.81207e-11	hESC	rs264038;1:57670124:T_TA;rs264037;rs1053;rs197610;rs197101;1:57673278:A_G;rs155284;1:57675092:C_G;rs197103;rs197105;rs502350;rs197607;rs197605;rs197604;rs197603	ENSG00000187889
5	1	57640001-57680000	57680001-57720000	2.14617e-07	IMR90	rs264038;1:57670124:T_TA;rs264037;rs1053;rs197610;rs197101;1:57673278:A_G;rs155284;1:57675092:C_G;rs197103;rs197105;rs502350;rs197607;rs197605;rs197604;rs197603	NA
5	1	57640001-57680000	57840001-57880000	5.56882e-10	IMR90	rs264038;1:57670124:T_TA;rs264037;rs1053;rs197610;rs197101;1:57673278:A_G;rs155284;1:57675092:C_G;rs197103;rs197105;rs502350;rs197607;rs197605;rs197604;rs197603	NA
5	1	57640001-57680000	57880001-57920000	1.72061e-10	IMR90	rs264038;1:57670124:T_TA;rs264037;rs1053;rs197610;rs197101;1:57673278:A_G;rs155284;1:57675092:C_G;rs197103;rs197105;rs502350;rs197607;rs197605;rs197604;rs197603	NA
5	1	57640001-57680000	57960001-58000000	7.0333e-11	IMR90	rs264038;1:57670124:T_TA;rs264037;rs1053;rs197610;rs197101;1:57673278:A_G;rs155284;1:57675092:C_G;rs197103;rs197105;rs502350;rs197607;rs197605;rs197604;rs197603	NA
5	1	57640001-57680000	58040001-58080000	9.11046e-07	IMR90	rs264038;1:57670124:T_TA;rs264037;rs1053;rs197610;rs197101;1:57673278:A_G;rs155284;1:57675092:C_G;rs197103;rs197105;rs502350;rs197607;rs197605;rs197604;rs197603	NA
5	1	57640001-57680000	58080001-58120000	4.41277e-15	IMR90	rs264038;1:57670124:T_TA;rs264037;rs1053;rs197610;rs197101;1:57673278:A_G;rs155284;1:57675092:C_G;rs197103;rs197105;rs502350;rs197607;rs197605;rs197604;rs197603	NA
5	1	57640001-57680000	58120001-58160000	2.78506e-07	IMR90	rs264038;1:57670124:T_TA;rs264037;rs1053;rs197610;rs197101;1:57673278:A_G;rs155284;1:57675092:C_G;rs197103;rs197105;rs502350;rs197607;rs197605;rs197604;rs197603	NA
5	1	57640001-57680000	58200001-58240000	2.75295e-14	IMR90	rs264038;1:57670124:T_TA;rs264037;rs1053;rs197610;rs197101;1:57673278:A_G;rs155284;1:57675092:C_G;rs197103;rs197105;rs502350;rs197607;rs197605;rs197604;rs197603	NA
5	1	57640001-57680000	58280001-58320000	7.89003e-14	IMR90	rs264038;1:57670124:T_TA;rs264037;rs1053;rs197610;rs197101;1:57673278:A_G;rs155284;1:57675092:C_G;rs197103;rs197105;rs502350;rs197607;rs197605;rs197604;rs197603	NA
5	1	57640001-57680000	58360001-58400000	1.06938e-30	IMR90	rs264038;1:57670124:T_TA;rs264037;rs1053;rs197610;rs197101;1:57673278:A_G;rs155284;1:57675092:C_G;rs197103;rs197105;rs502350;rs197607;rs197605;rs197604;rs197603	NA
5	1	57640001-57680000	58400001-58440000	3.63252e-08	IMR90	rs264038;1:57670124:T_TA;rs264037;rs1053;rs197610;rs197101;1:57673278:A_G;rs155284;1:57675092:C_G;rs197103;rs197105;rs502350;rs197607;rs197605;rs197604;rs197603	NA
5	1	57640001-57680000	58440001-58480000	1.08251e-13	IMR90	rs264038;1:57670124:T_TA;rs264037;rs1053;rs197610;rs197101;1:57673278:A_G;rs155284;1:57675092:C_G;rs197103;rs197105;rs502350;rs197607;rs197605;rs197604;rs197603	NA
5	1	57640001-57680000	58480001-58520000	9.46329e-17	IMR90	rs264038;1:57670124:T_TA;rs264037;rs1053;rs197610;rs197101;1:57673278:A_G;rs155284;1:57675092:C_G;rs197103;rs197105;rs502350;rs197607;rs197605;rs197604;rs197603	NA
5	1	57640001-57680000	58520001-58560000	3.7367e-10	IMR90	rs264038;1:57670124:T_TA;rs264037;rs1053;rs197610;rs197101;1:57673278:A_G;rs155284;1:57675092:C_G;rs197103;rs197105;rs502350;rs197607;rs197605;rs197604;rs197603	NA
5	1	57640001-57680000	58640001-58680000	1.23074e-11	IMR90	rs264038;1:57670124:T_TA;rs264037;rs1053;rs197610;rs197101;1:57673278:A_G;rs155284;1:57675092:C_G;rs197103;rs197105;rs502350;rs197607;rs197605;rs197604;rs197603	NA
5	1	57640001-57680000	58720001-58760000	3.00862e-10	IMR90	rs264038;1:57670124:T_TA;rs264037;rs1053;rs197610;rs197101;1:57673278:A_G;rs155284;1:57675092:C_G;rs197103;rs197105;rs502350;rs197607;rs197605;rs197604;rs197603	NA
5	1	57640001-57680000	58760001-58800000	5.88474e-10	IMR90	rs264038;1:57670124:T_TA;rs264037;rs1053;rs197610;rs197101;1:57673278:A_G;rs155284;1:57675092:C_G;rs197103;rs197105;rs502350;rs197607;rs197605;rs197604;rs197603	NA
5	1	57640001-57680000	58880001-58920000	8.74163e-11	IMR90	rs264038;1:57670124:T_TA;rs264037;rs1053;rs197610;rs197101;1:57673278:A_G;rs155284;1:57675092:C_G;rs197103;rs197105;rs502350;rs197607;rs197605;rs197604;rs197603	NA
5	1	57640001-57680000	57280001-57320000	6.0336e-12	IMR90	rs264038;1:57670124:T_TA;rs264037;rs1053;rs197610;rs197101;1:57673278:A_G;rs155284;1:57675092:C_G;rs197103;rs197105;rs502350;rs197607;rs197605;rs197604;rs197603	ENSG00000187889
5	1	57640001-57680000	57480001-57520000	1.99077e-08	IMR90	rs264038;1:57670124:T_TA;rs264037;rs1053;rs197610;rs197101;1:57673278:A_G;rs155284;1:57675092:C_G;rs197103;rs197105;rs502350;rs197607;rs197605;rs197604;rs197603	NA
5	1	57640001-57680000	57600001-57640000	4.83476e-08	IMR90	rs264038;1:57670124:T_TA;rs264037;rs1053;rs197610;rs197101;1:57673278:A_G;rs155284;1:57675092:C_G;rs197103;rs197105;rs502350;rs197607;rs197605;rs197604;rs197603	NA
5	1	57640001-57680000	57840001-57880000	1.05239e-13	Left_Ventricle	rs264038;1:57670124:T_TA;rs264037;rs1053;rs197610;rs197101;1:57673278:A_G;rs155284;1:57675092:C_G;rs197103;rs197105;rs502350;rs197607;rs197605;rs197604;rs197603	NA
5	1	57640001-57680000	57840001-57880000	1.29162e-08	Mesenchymal_Stem_Cell	rs264038;1:57670124:T_TA;rs264037;rs1053;rs197610;rs197101;1:57673278:A_G;rs155284;1:57675092:C_G;rs197103;rs197105;rs502350;rs197607;rs197605;rs197604;rs197603	NA
5	1	57640001-57680000	57960001-58000000	3.73927e-10	Mesenchymal_Stem_Cell	rs264038;1:57670124:T_TA;rs264037;rs1053;rs197610;rs197101;1:57673278:A_G;rs155284;1:57675092:C_G;rs197103;rs197105;rs502350;rs197607;rs197605;rs197604;rs197603	NA
5	1	57640001-57680000	58080001-58120000	1.06329e-11	Mesenchymal_Stem_Cell	rs264038;1:57670124:T_TA;rs264037;rs1053;rs197610;rs197101;1:57673278:A_G;rs155284;1:57675092:C_G;rs197103;rs197105;rs502350;rs197607;rs197605;rs197604;rs197603	NA
5	1	57640001-57680000	58200001-58240000	2.30444e-17	Mesenchymal_Stem_Cell	rs264038;1:57670124:T_TA;rs264037;rs1053;rs197610;rs197101;1:57673278:A_G;rs155284;1:57675092:C_G;rs197103;rs197105;rs502350;rs197607;rs197605;rs197604;rs197603	NA
5	1	57640001-57680000	58280001-58320000	2.04197e-25	Mesenchymal_Stem_Cell	rs264038;1:57670124:T_TA;rs264037;rs1053;rs197610;rs197101;1:57673278:A_G;rs155284;1:57675092:C_G;rs197103;rs197105;rs502350;rs197607;rs197605;rs197604;rs197603	NA
5	1	57640001-57680000	58360001-58400000	1.04639e-20	Mesenchymal_Stem_Cell	rs264038;1:57670124:T_TA;rs264037;rs1053;rs197610;rs197101;1:57673278:A_G;rs155284;1:57675092:C_G;rs197103;rs197105;rs502350;rs197607;rs197605;rs197604;rs197603	NA
5	1	57640001-57680000	58440001-58480000	1.94451e-07	Mesenchymal_Stem_Cell	rs264038;1:57670124:T_TA;rs264037;rs1053;rs197610;rs197101;1:57673278:A_G;rs155284;1:57675092:C_G;rs197103;rs197105;rs502350;rs197607;rs197605;rs197604;rs197603	NA
5	1	57640001-57680000	58480001-58520000	2.35864e-11	Mesenchymal_Stem_Cell	rs264038;1:57670124:T_TA;rs264037;rs1053;rs197610;rs197101;1:57673278:A_G;rs155284;1:57675092:C_G;rs197103;rs197105;rs502350;rs197607;rs197605;rs197604;rs197603	NA
5	1	57640001-57680000	58600001-58640000	9.56248e-14	Mesenchymal_Stem_Cell	rs264038;1:57670124:T_TA;rs264037;rs1053;rs197610;rs197101;1:57673278:A_G;rs155284;1:57675092:C_G;rs197103;rs197105;rs502350;rs197607;rs197605;rs197604;rs197603	NA
5	1	57640001-57680000	58640001-58680000	3.5617e-07	Mesenchymal_Stem_Cell	rs264038;1:57670124:T_TA;rs264037;rs1053;rs197610;rs197101;1:57673278:A_G;rs155284;1:57675092:C_G;rs197103;rs197105;rs502350;rs197607;rs197605;rs197604;rs197603	NA
5	1	57640001-57680000	58680001-58720000	1.85242e-09	Mesenchymal_Stem_Cell	rs264038;1:57670124:T_TA;rs264037;rs1053;rs197610;rs197101;1:57673278:A_G;rs155284;1:57675092:C_G;rs197103;rs197105;rs502350;rs197607;rs197605;rs197604;rs197603	NA
5	1	57640001-57680000	58760001-58800000	2.16485e-07	Mesenchymal_Stem_Cell	rs264038;1:57670124:T_TA;rs264037;rs1053;rs197610;rs197101;1:57673278:A_G;rs155284;1:57675092:C_G;rs197103;rs197105;rs502350;rs197607;rs197605;rs197604;rs197603	NA
5	1	57640001-57680000	58880001-58920000	2.43583e-07	Mesenchymal_Stem_Cell	rs264038;1:57670124:T_TA;rs264037;rs1053;rs197610;rs197101;1:57673278:A_G;rs155284;1:57675092:C_G;rs197103;rs197105;rs502350;rs197607;rs197605;rs197604;rs197603	NA
5	1	57640001-57680000	59000001-59040000	7.78789e-11	Mesenchymal_Stem_Cell	rs264038;1:57670124:T_TA;rs264037;rs1053;rs197610;rs197101;1:57673278:A_G;rs155284;1:57675092:C_G;rs197103;rs197105;rs502350;rs197607;rs197605;rs197604;rs197603	ENSG00000173406:ENSG00000162600
5	1	57640001-57680000	59120001-59160000	2.86357e-07	Mesenchymal_Stem_Cell	rs264038;1:57670124:T_TA;rs264037;rs1053;rs197610;rs197101;1:57673278:A_G;rs155284;1:57675092:C_G;rs197103;rs197105;rs502350;rs197607;rs197605;rs197604;rs197603	NA
5	1	57640001-57680000	57840001-57880000	3.29852e-10	Mesendoderm	rs264038;1:57670124:T_TA;rs264037;rs1053;rs197610;rs197101;1:57673278:A_G;rs155284;1:57675092:C_G;rs197103;rs197105;rs502350;rs197607;rs197605;rs197604;rs197603	NA
5	1	57640001-57680000	58080001-58120000	1.0455e-07	Mesendoderm	rs264038;1:57670124:T_TA;rs264037;rs1053;rs197610;rs197101;1:57673278:A_G;rs155284;1:57675092:C_G;rs197103;rs197105;rs502350;rs197607;rs197605;rs197604;rs197603	NA
5	1	57640001-57680000	58120001-58160000	9.7253e-11	Mesendoderm	rs264038;1:57670124:T_TA;rs264037;rs1053;rs197610;rs197101;1:57673278:A_G;rs155284;1:57675092:C_G;rs197103;rs197105;rs502350;rs197607;rs197605;rs197604;rs197603	NA
5	1	57640001-57680000	58200001-58240000	1.78123e-14	Mesendoderm	rs264038;1:57670124:T_TA;rs264037;rs1053;rs197610;rs197101;1:57673278:A_G;rs155284;1:57675092:C_G;rs197103;rs197105;rs502350;rs197607;rs197605;rs197604;rs197603	NA
5	1	57640001-57680000	58280001-58320000	2.732e-14	Mesendoderm	rs264038;1:57670124:T_TA;rs264037;rs1053;rs197610;rs197101;1:57673278:A_G;rs155284;1:57675092:C_G;rs197103;rs197105;rs502350;rs197607;rs197605;rs197604;rs197603	NA
5	1	57640001-57680000	58360001-58400000	4.10903e-20	Mesendoderm	rs264038;1:57670124:T_TA;rs264037;rs1053;rs197610;rs197101;1:57673278:A_G;rs155284;1:57675092:C_G;rs197103;rs197105;rs502350;rs197607;rs197605;rs197604;rs197603	NA
5	1	57640001-57680000	58400001-58440000	1.81496e-11	Mesendoderm	rs264038;1:57670124:T_TA;rs264037;rs1053;rs197610;rs197101;1:57673278:A_G;rs155284;1:57675092:C_G;rs197103;rs197105;rs502350;rs197607;rs197605;rs197604;rs197603	NA
5	1	57640001-57680000	58440001-58480000	1.34378e-13	Mesendoderm	rs264038;1:57670124:T_TA;rs264037;rs1053;rs197610;rs197101;1:57673278:A_G;rs155284;1:57675092:C_G;rs197103;rs197105;rs502350;rs197607;rs197605;rs197604;rs197603	NA
5	1	57640001-57680000	58480001-58520000	5.53831e-14	Mesendoderm	rs264038;1:57670124:T_TA;rs264037;rs1053;rs197610;rs197101;1:57673278:A_G;rs155284;1:57675092:C_G;rs197103;rs197105;rs502350;rs197607;rs197605;rs197604;rs197603	NA
5	1	57640001-57680000	58520001-58560000	3.39428e-08	Mesendoderm	rs264038;1:57670124:T_TA;rs264037;rs1053;rs197610;rs197101;1:57673278:A_G;rs155284;1:57675092:C_G;rs197103;rs197105;rs502350;rs197607;rs197605;rs197604;rs197603	NA
5	1	57640001-57680000	58600001-58640000	1.24948e-09	Mesendoderm	rs264038;1:57670124:T_TA;rs264037;rs1053;rs197610;rs197101;1:57673278:A_G;rs155284;1:57675092:C_G;rs197103;rs197105;rs502350;rs197607;rs197605;rs197604;rs197603	NA
5	1	57640001-57680000	58640001-58680000	3.96555e-10	Mesendoderm	rs264038;1:57670124:T_TA;rs264037;rs1053;rs197610;rs197101;1:57673278:A_G;rs155284;1:57675092:C_G;rs197103;rs197105;rs502350;rs197607;rs197605;rs197604;rs197603	NA
5	1	57640001-57680000	58880001-58920000	8.50195e-10	Mesendoderm	rs264038;1:57670124:T_TA;rs264037;rs1053;rs197610;rs197101;1:57673278:A_G;rs155284;1:57675092:C_G;rs197103;rs197105;rs502350;rs197607;rs197605;rs197604;rs197603	NA
5	1	57640001-57680000	59000001-59040000	4.25738e-07	Mesendoderm	rs264038;1:57670124:T_TA;rs264037;rs1053;rs197610;rs197101;1:57673278:A_G;rs155284;1:57675092:C_G;rs197103;rs197105;rs502350;rs197607;rs197605;rs197604;rs197603	ENSG00000173406:ENSG00000162600
5	1	57640001-57680000	60240001-60280000	1.45852e-07	Mesendoderm	rs264038;1:57670124:T_TA;rs264037;rs1053;rs197610;rs197101;1:57673278:A_G;rs155284;1:57675092:C_G;rs197103;rs197105;rs502350;rs197607;rs197605;rs197604;rs197603	NA
5	1	57640001-57680000	57280001-57320000	1.83294e-07	Mesendoderm	rs264038;1:57670124:T_TA;rs264037;rs1053;rs197610;rs197101;1:57673278:A_G;rs155284;1:57675092:C_G;rs197103;rs197105;rs502350;rs197607;rs197605;rs197604;rs197603	ENSG00000187889
5	1	57680001-57720000	57840001-57880000	1.40388e-07	Aorta	rs197602;1:57680350:A_G;rs197598;rs197597	NA
5	1	57680001-57720000	57720001-57760000	5.11559e-07	hESC	rs197602;1:57680350:A_G;rs197598;rs197597	NA
5	1	57680001-57720000	57760001-57800000	1.13048e-25	hESC	rs197602;1:57680350:A_G;rs197598;rs197597	NA
5	1	57680001-57720000	57800001-57840000	6.86049e-39	hESC	rs197602;1:57680350:A_G;rs197598;rs197597	NA
5	1	57680001-57720000	57840001-57880000	2.1323e-74	hESC	rs197602;1:57680350:A_G;rs197598;rs197597	NA
5	1	57680001-57720000	57880001-57920000	4.68355e-33	hESC	rs197602;1:57680350:A_G;rs197598;rs197597	NA
5	1	57680001-57720000	57920001-57960000	6.89479e-12	hESC	rs197602;1:57680350:A_G;rs197598;rs197597	NA
5	1	57680001-57720000	57960001-58000000	3.00759e-42	hESC	rs197602;1:57680350:A_G;rs197598;rs197597	NA
5	1	57680001-57720000	58000001-58040000	9.47447e-12	hESC	rs197602;1:57680350:A_G;rs197598;rs197597	NA
5	1	57680001-57720000	58040001-58080000	8.60277e-17	hESC	rs197602;1:57680350:A_G;rs197598;rs197597	NA
5	1	57680001-57720000	58080001-58120000	2.80231e-50	hESC	rs197602;1:57680350:A_G;rs197598;rs197597	NA
5	1	57680001-57720000	58120001-58160000	2.58317e-31	hESC	rs197602;1:57680350:A_G;rs197598;rs197597	NA
5	1	57680001-57720000	58160001-58200000	7.4754e-17	hESC	rs197602;1:57680350:A_G;rs197598;rs197597	NA
5	1	57680001-57720000	58200001-58240000	4.40766e-49	hESC	rs197602;1:57680350:A_G;rs197598;rs197597	NA
5	1	57680001-57720000	58240001-58280000	1.95334e-12	hESC	rs197602;1:57680350:A_G;rs197598;rs197597	NA
5	1	57680001-57720000	58280001-58320000	8.98014e-43	hESC	rs197602;1:57680350:A_G;rs197598;rs197597	NA
5	1	57680001-57720000	58320001-58360000	8.35e-15	hESC	rs197602;1:57680350:A_G;rs197598;rs197597	NA
5	1	57680001-57720000	58360001-58400000	2.03476e-32	hESC	rs197602;1:57680350:A_G;rs197598;rs197597	NA
5	1	57680001-57720000	58400001-58440000	5.91009e-13	hESC	rs197602;1:57680350:A_G;rs197598;rs197597	NA
5	1	57680001-57720000	58440001-58480000	4.7187e-18	hESC	rs197602;1:57680350:A_G;rs197598;rs197597	NA
5	1	57680001-57720000	58480001-58520000	2.29603e-27	hESC	rs197602;1:57680350:A_G;rs197598;rs197597	NA
5	1	57680001-57720000	58520001-58560000	8.91147e-14	hESC	rs197602;1:57680350:A_G;rs197598;rs197597	NA
5	1	57680001-57720000	58600001-58640000	8.94487e-11	hESC	rs197602;1:57680350:A_G;rs197598;rs197597	NA
5	1	57680001-57720000	58640001-58680000	3.36348e-15	hESC	rs197602;1:57680350:A_G;rs197598;rs197597	NA
5	1	57680001-57720000	58680001-58720000	2.55239e-20	hESC	rs197602;1:57680350:A_G;rs197598;rs197597	NA
5	1	57680001-57720000	58720001-58760000	2.76255e-09	hESC	rs197602;1:57680350:A_G;rs197598;rs197597	NA
5	1	57680001-57720000	58760001-58800000	1.52023e-10	hESC	rs197602;1:57680350:A_G;rs197598;rs197597	NA
5	1	57680001-57720000	58880001-58920000	5.15692e-13	hESC	rs197602;1:57680350:A_G;rs197598;rs197597	NA
5	1	57680001-57720000	58920001-58960000	1.5867e-09	hESC	rs197602;1:57680350:A_G;rs197598;rs197597	NA
5	1	57680001-57720000	58960001-59000000	6.72852e-29	hESC	rs197602;1:57680350:A_G;rs197598;rs197597	NA
5	1	57680001-57720000	59000001-59040000	6.37461e-25	hESC	rs197602;1:57680350:A_G;rs197598;rs197597	ENSG00000173406:ENSG00000162600
5	1	57680001-57720000	59120001-59160000	2.57108e-10	hESC	rs197602;1:57680350:A_G;rs197598;rs197597	NA
5	1	57680001-57720000	55560001-55600000	3.01186e-09	hESC	rs197602;1:57680350:A_G;rs197598;rs197597	NA
5	1	57680001-57720000	55640001-55680000	9.20847e-07	hESC	rs197602;1:57680350:A_G;rs197598;rs197597	NA
5	1	57680001-57720000	55760001-55800000	1.41501e-07	hESC	rs197602;1:57680350:A_G;rs197598;rs197597	NA
5	1	57680001-57720000	55800001-55840000	4.87574e-11	hESC	rs197602;1:57680350:A_G;rs197598;rs197597	NA
5	1	57680001-57720000	55840001-55880000	2.67147e-07	hESC	rs197602;1:57680350:A_G;rs197598;rs197597	NA
5	1	57680001-57720000	56320001-56360000	8.48964e-07	hESC	rs197602;1:57680350:A_G;rs197598;rs197597	NA
5	1	57680001-57720000	57240001-57280000	1.14486e-07	hESC	rs197602;1:57680350:A_G;rs197598;rs197597	NA
5	1	57680001-57720000	57280001-57320000	1.79566e-32	hESC	rs197602;1:57680350:A_G;rs197598;rs197597	ENSG00000187889
5	1	57680001-57720000	57320001-57360000	1.44441e-24	hESC	rs197602;1:57680350:A_G;rs197598;rs197597	ENSG00000157131
5	1	57680001-57720000	57360001-57400000	4.77266e-12	hESC	rs197602;1:57680350:A_G;rs197598;rs197597	NA
5	1	57680001-57720000	57400001-57440000	1.82889e-17	hESC	rs197602;1:57680350:A_G;rs197598;rs197597	ENSG00000021852
5	1	57680001-57720000	57440001-57480000	2.43907e-50	hESC	rs197602;1:57680350:A_G;rs197598;rs197597	NA
5	1	57680001-57720000	57480001-57520000	3.79978e-50	hESC	rs197602;1:57680350:A_G;rs197598;rs197597	NA
5	1	57680001-57720000	57520001-57560000	3.99013e-57	hESC	rs197602;1:57680350:A_G;rs197598;rs197597	NA
5	1	57680001-57720000	57560001-57600000	1.6353e-44	hESC	rs197602;1:57680350:A_G;rs197598;rs197597	NA
5	1	57680001-57720000	57600001-57640000	1.14226e-45	hESC	rs197602;1:57680350:A_G;rs197598;rs197597	NA
5	1	57680001-57720000	57760001-57800000	2.13231e-28	IMR90	rs197602;1:57680350:A_G;rs197598;rs197597	NA
5	1	57680001-57720000	57800001-57840000	7.22921e-12	IMR90	rs197602;1:57680350:A_G;rs197598;rs197597	NA
5	1	57680001-57720000	57840001-57880000	7.59596e-17	IMR90	rs197602;1:57680350:A_G;rs197598;rs197597	NA
5	1	57680001-57720000	57920001-57960000	3.24631e-10	IMR90	rs197602;1:57680350:A_G;rs197598;rs197597	NA
5	1	57680001-57720000	57960001-58000000	7.01645e-26	IMR90	rs197602;1:57680350:A_G;rs197598;rs197597	NA
5	1	57680001-57720000	58000001-58040000	1.55624e-08	IMR90	rs197602;1:57680350:A_G;rs197598;rs197597	NA
5	1	57680001-57720000	58040001-58080000	1.26947e-12	IMR90	rs197602;1:57680350:A_G;rs197598;rs197597	NA
5	1	57680001-57720000	58080001-58120000	2.41362e-39	IMR90	rs197602;1:57680350:A_G;rs197598;rs197597	NA
5	1	57680001-57720000	58120001-58160000	1.20283e-19	IMR90	rs197602;1:57680350:A_G;rs197598;rs197597	NA
5	1	57680001-57720000	58200001-58240000	1.0383e-52	IMR90	rs197602;1:57680350:A_G;rs197598;rs197597	NA
5	1	57680001-57720000	58280001-58320000	1.83162e-59	IMR90	rs197602;1:57680350:A_G;rs197598;rs197597	NA
5	1	57680001-57720000	58320001-58360000	1.27891e-30	IMR90	rs197602;1:57680350:A_G;rs197598;rs197597	NA
5	1	57680001-57720000	58360001-58400000	4.62855e-34	IMR90	rs197602;1:57680350:A_G;rs197598;rs197597	NA
5	1	57680001-57720000	58400001-58440000	2.55619e-28	IMR90	rs197602;1:57680350:A_G;rs197598;rs197597	NA
5	1	57680001-57720000	58440001-58480000	5.73302e-29	IMR90	rs197602;1:57680350:A_G;rs197598;rs197597	NA
5	1	57680001-57720000	58480001-58520000	7.75073e-50	IMR90	rs197602;1:57680350:A_G;rs197598;rs197597	NA
5	1	57680001-57720000	58520001-58560000	7.43009e-45	IMR90	rs197602;1:57680350:A_G;rs197598;rs197597	NA
5	1	57680001-57720000	58560001-58600000	1.68702e-08	IMR90	rs197602;1:57680350:A_G;rs197598;rs197597	NA
5	1	57680001-57720000	58600001-58640000	7.10384e-17	IMR90	rs197602;1:57680350:A_G;rs197598;rs197597	NA
5	1	57680001-57720000	58640001-58680000	8.39634e-21	IMR90	rs197602;1:57680350:A_G;rs197598;rs197597	NA
5	1	57680001-57720000	58680001-58720000	2.16654e-32	IMR90	rs197602;1:57680350:A_G;rs197598;rs197597	NA
5	1	57680001-57720000	58720001-58760000	1.70317e-10	IMR90	rs197602;1:57680350:A_G;rs197598;rs197597	NA
5	1	57680001-57720000	58760001-58800000	5.17582e-27	IMR90	rs197602;1:57680350:A_G;rs197598;rs197597	NA
5	1	57680001-57720000	58840001-58880000	4.17624e-12	IMR90	rs197602;1:57680350:A_G;rs197598;rs197597	NA
5	1	57680001-57720000	58880001-58920000	1.93464e-14	IMR90	rs197602;1:57680350:A_G;rs197598;rs197597	NA
5	1	57680001-57720000	58920001-58960000	2.31264e-12	IMR90	rs197602;1:57680350:A_G;rs197598;rs197597	NA
5	1	57680001-57720000	58960001-59000000	1.74736e-16	IMR90	rs197602;1:57680350:A_G;rs197598;rs197597	NA
5	1	57680001-57720000	59000001-59040000	5.10874e-13	IMR90	rs197602;1:57680350:A_G;rs197598;rs197597	ENSG00000173406:ENSG00000162600
5	1	57680001-57720000	59040001-59080000	9.0798e-15	IMR90	rs197602;1:57680350:A_G;rs197598;rs197597	ENSG00000184292
5	1	57680001-57720000	60080001-60120000	3.24784e-09	IMR90	rs197602;1:57680350:A_G;rs197598;rs197597	NA
5	1	57680001-57720000	57240001-57280000	3.6028e-13	IMR90	rs197602;1:57680350:A_G;rs197598;rs197597	NA
5	1	57680001-57720000	57280001-57320000	1.76551e-18	IMR90	rs197602;1:57680350:A_G;rs197598;rs197597	ENSG00000187889
5	1	57680001-57720000	57320001-57360000	1.38501e-18	IMR90	rs197602;1:57680350:A_G;rs197598;rs197597	ENSG00000157131
5	1	57680001-57720000	57360001-57400000	3.93353e-13	IMR90	rs197602;1:57680350:A_G;rs197598;rs197597	NA
5	1	57680001-57720000	57400001-57440000	1.37207e-17	IMR90	rs197602;1:57680350:A_G;rs197598;rs197597	ENSG00000021852
5	1	57680001-57720000	57440001-57480000	1.94968e-24	IMR90	rs197602;1:57680350:A_G;rs197598;rs197597	NA
5	1	57680001-57720000	57480001-57520000	1.23066e-26	IMR90	rs197602;1:57680350:A_G;rs197598;rs197597	NA
5	1	57680001-57720000	57520001-57560000	2.18389e-18	IMR90	rs197602;1:57680350:A_G;rs197598;rs197597	NA
5	1	57680001-57720000	57560001-57600000	1.15336e-17	IMR90	rs197602;1:57680350:A_G;rs197598;rs197597	NA
5	1	57680001-57720000	57600001-57640000	1.22359e-24	IMR90	rs197602;1:57680350:A_G;rs197598;rs197597	NA
5	1	57680001-57720000	57640001-57680000	2.14617e-07	IMR90	rs197602;1:57680350:A_G;rs197598;rs197597	NA
5	1	57680001-57720000	57760001-57800000	5.17597e-10	Left_Ventricle	rs197602;1:57680350:A_G;rs197598;rs197597	NA
5	1	57680001-57720000	57960001-58000000	1.4414e-10	Left_Ventricle	rs197602;1:57680350:A_G;rs197598;rs197597	NA
5	1	57680001-57720000	58280001-58320000	2.34869e-16	Left_Ventricle	rs197602;1:57680350:A_G;rs197598;rs197597	NA
5	1	57680001-57720000	58440001-58480000	7.10803e-08	Left_Ventricle	rs197602;1:57680350:A_G;rs197598;rs197597	NA
5	1	57680001-57720000	58760001-58800000	8.1e-08	Left_Ventricle	rs197602;1:57680350:A_G;rs197598;rs197597	NA
5	1	57680001-57720000	55560001-55600000	2.36828e-09	Left_Ventricle	rs197602;1:57680350:A_G;rs197598;rs197597	NA
5	1	57680001-57720000	55640001-55680000	1.42799e-10	Left_Ventricle	rs197602;1:57680350:A_G;rs197598;rs197597	NA
5	1	57680001-57720000	55760001-55800000	2.35578e-09	Left_Ventricle	rs197602;1:57680350:A_G;rs197598;rs197597	NA
5	1	57680001-57720000	55800001-55840000	1.2026e-10	Left_Ventricle	rs197602;1:57680350:A_G;rs197598;rs197597	NA
5	1	57680001-57720000	55880001-55920000	1.5638e-09	Left_Ventricle	rs197602;1:57680350:A_G;rs197598;rs197597	NA
5	1	57680001-57720000	57240001-57280000	2.51082e-08	Left_Ventricle	rs197602;1:57680350:A_G;rs197598;rs197597	NA
5	1	57680001-57720000	57280001-57320000	1.62127e-12	Left_Ventricle	rs197602;1:57680350:A_G;rs197598;rs197597	ENSG00000187889
5	1	57680001-57720000	57320001-57360000	1.34164e-11	Left_Ventricle	rs197602;1:57680350:A_G;rs197598;rs197597	ENSG00000157131
5	1	57680001-57720000	57360001-57400000	7.15999e-20	Left_Ventricle	rs197602;1:57680350:A_G;rs197598;rs197597	NA
5	1	57680001-57720000	57400001-57440000	1.06829e-12	Left_Ventricle	rs197602;1:57680350:A_G;rs197598;rs197597	ENSG00000021852
5	1	57680001-57720000	57440001-57480000	1.54792e-34	Left_Ventricle	rs197602;1:57680350:A_G;rs197598;rs197597	NA
5	1	57680001-57720000	57480001-57520000	2.88442e-11	Left_Ventricle	rs197602;1:57680350:A_G;rs197598;rs197597	NA
5	1	57680001-57720000	57520001-57560000	2.91175e-18	Left_Ventricle	rs197602;1:57680350:A_G;rs197598;rs197597	NA
5	1	57680001-57720000	57560001-57600000	2.39351e-08	Left_Ventricle	rs197602;1:57680350:A_G;rs197598;rs197597	NA
5	1	57680001-57720000	57600001-57640000	9.98223e-10	Left_Ventricle	rs197602;1:57680350:A_G;rs197598;rs197597	NA
5	1	57680001-57720000	57760001-57800000	7.27228e-07	Liver	rs197602;1:57680350:A_G;rs197598;rs197597	NA
5	1	57680001-57720000	57840001-57880000	7.69067e-09	Liver	rs197602;1:57680350:A_G;rs197598;rs197597	NA
5	1	57680001-57720000	59000001-59040000	7.70375e-07	Liver	rs197602;1:57680350:A_G;rs197598;rs197597	ENSG00000173406:ENSG00000162600
5	1	57680001-57720000	57280001-57320000	5.38966e-19	Liver	rs197602;1:57680350:A_G;rs197598;rs197597	ENSG00000187889
5	1	57680001-57720000	57320001-57360000	2.27042e-12	Liver	rs197602;1:57680350:A_G;rs197598;rs197597	ENSG00000157131
5	1	57680001-57720000	57360001-57400000	2.26308e-12	Liver	rs197602;1:57680350:A_G;rs197598;rs197597	NA
5	1	57680001-57720000	57400001-57440000	1.1939e-13	Liver	rs197602;1:57680350:A_G;rs197598;rs197597	ENSG00000021852
5	1	57680001-57720000	57440001-57480000	1.35334e-20	Liver	rs197602;1:57680350:A_G;rs197598;rs197597	NA
5	1	57680001-57720000	57520001-57560000	1.63901e-08	Liver	rs197602;1:57680350:A_G;rs197598;rs197597	NA
5	1	57680001-57720000	57560001-57600000	2.14162e-07	Liver	rs197602;1:57680350:A_G;rs197598;rs197597	NA
5	1	57680001-57720000	57600001-57640000	2.45438e-11	Liver	rs197602;1:57680350:A_G;rs197598;rs197597	NA
5	1	57680001-57720000	57760001-57800000	1.26747e-17	Mesenchymal_Stem_Cell	rs197602;1:57680350:A_G;rs197598;rs197597	NA
5	1	57680001-57720000	57800001-57840000	8.69107e-28	Mesenchymal_Stem_Cell	rs197602;1:57680350:A_G;rs197598;rs197597	NA
5	1	57680001-57720000	57840001-57880000	2.07042e-64	Mesenchymal_Stem_Cell	rs197602;1:57680350:A_G;rs197598;rs197597	NA
5	1	57680001-57720000	57880001-57920000	2.32076e-35	Mesenchymal_Stem_Cell	rs197602;1:57680350:A_G;rs197598;rs197597	NA
5	1	57680001-57720000	57920001-57960000	2.54281e-17	Mesenchymal_Stem_Cell	rs197602;1:57680350:A_G;rs197598;rs197597	NA
5	1	57680001-57720000	57960001-58000000	5.56175e-42	Mesenchymal_Stem_Cell	rs197602;1:57680350:A_G;rs197598;rs197597	NA
5	1	57680001-57720000	58000001-58040000	7.00493e-17	Mesenchymal_Stem_Cell	rs197602;1:57680350:A_G;rs197598;rs197597	NA
5	1	57680001-57720000	58040001-58080000	2.9885e-43	Mesenchymal_Stem_Cell	rs197602;1:57680350:A_G;rs197598;rs197597	NA
5	1	57680001-57720000	58080001-58120000	3.60824e-45	Mesenchymal_Stem_Cell	rs197602;1:57680350:A_G;rs197598;rs197597	NA
5	1	57680001-57720000	58120001-58160000	7.28796e-33	Mesenchymal_Stem_Cell	rs197602;1:57680350:A_G;rs197598;rs197597	NA
5	1	57680001-57720000	58160001-58200000	4.75835e-13	Mesenchymal_Stem_Cell	rs197602;1:57680350:A_G;rs197598;rs197597	NA
5	1	57680001-57720000	58200001-58240000	8.46069e-61	Mesenchymal_Stem_Cell	rs197602;1:57680350:A_G;rs197598;rs197597	NA
5	1	57680001-57720000	58240001-58280000	1.14786e-26	Mesenchymal_Stem_Cell	rs197602;1:57680350:A_G;rs197598;rs197597	NA
5	1	57680001-57720000	58280001-58320000	2.66756e-60	Mesenchymal_Stem_Cell	rs197602;1:57680350:A_G;rs197598;rs197597	NA
5	1	57680001-57720000	58320001-58360000	5.38994e-19	Mesenchymal_Stem_Cell	rs197602;1:57680350:A_G;rs197598;rs197597	NA
5	1	57680001-57720000	58360001-58400000	2.63022e-62	Mesenchymal_Stem_Cell	rs197602;1:57680350:A_G;rs197598;rs197597	NA
5	1	57680001-57720000	58400001-58440000	1.22625e-27	Mesenchymal_Stem_Cell	rs197602;1:57680350:A_G;rs197598;rs197597	NA
5	1	57680001-57720000	58440001-58480000	8.30809e-39	Mesenchymal_Stem_Cell	rs197602;1:57680350:A_G;rs197598;rs197597	NA
5	1	57680001-57720000	58480001-58520000	2.12391e-38	Mesenchymal_Stem_Cell	rs197602;1:57680350:A_G;rs197598;rs197597	NA
5	1	57680001-57720000	58520001-58560000	3.3132e-27	Mesenchymal_Stem_Cell	rs197602;1:57680350:A_G;rs197598;rs197597	NA
5	1	57680001-57720000	58560001-58600000	9.67651e-13	Mesenchymal_Stem_Cell	rs197602;1:57680350:A_G;rs197598;rs197597	NA
5	1	57680001-57720000	58600001-58640000	2.40252e-36	Mesenchymal_Stem_Cell	rs197602;1:57680350:A_G;rs197598;rs197597	NA
5	1	57680001-57720000	58640001-58680000	7.92738e-37	Mesenchymal_Stem_Cell	rs197602;1:57680350:A_G;rs197598;rs197597	NA
5	1	57680001-57720000	58680001-58720000	1.13729e-46	Mesenchymal_Stem_Cell	rs197602;1:57680350:A_G;rs197598;rs197597	NA
5	1	57680001-57720000	58720001-58760000	6.98045e-22	Mesenchymal_Stem_Cell	rs197602;1:57680350:A_G;rs197598;rs197597	NA
5	1	57680001-57720000	58760001-58800000	6.6063e-27	Mesenchymal_Stem_Cell	rs197602;1:57680350:A_G;rs197598;rs197597	NA
5	1	57680001-57720000	58840001-58880000	3.36341e-10	Mesenchymal_Stem_Cell	rs197602;1:57680350:A_G;rs197598;rs197597	NA
5	1	57680001-57720000	58880001-58920000	2.1013e-32	Mesenchymal_Stem_Cell	rs197602;1:57680350:A_G;rs197598;rs197597	NA
5	1	57680001-57720000	58920001-58960000	1.37602e-09	Mesenchymal_Stem_Cell	rs197602;1:57680350:A_G;rs197598;rs197597	NA
5	1	57680001-57720000	58960001-59000000	1.43601e-40	Mesenchymal_Stem_Cell	rs197602;1:57680350:A_G;rs197598;rs197597	NA
5	1	57680001-57720000	59000001-59040000	6.18436e-17	Mesenchymal_Stem_Cell	rs197602;1:57680350:A_G;rs197598;rs197597	ENSG00000173406:ENSG00000162600
5	1	57680001-57720000	59040001-59080000	6.16035e-23	Mesenchymal_Stem_Cell	rs197602;1:57680350:A_G;rs197598;rs197597	ENSG00000184292
5	1	57680001-57720000	59120001-59160000	1.7137e-12	Mesenchymal_Stem_Cell	rs197602;1:57680350:A_G;rs197598;rs197597	NA
5	1	57680001-57720000	60200001-60240000	5.16431e-07	Mesenchymal_Stem_Cell	rs197602;1:57680350:A_G;rs197598;rs197597	NA
5	1	57680001-57720000	60240001-60280000	4.82043e-20	Mesenchymal_Stem_Cell	rs197602;1:57680350:A_G;rs197598;rs197597	NA
5	1	57680001-57720000	60280001-60320000	4.36928e-15	Mesenchymal_Stem_Cell	rs197602;1:57680350:A_G;rs197598;rs197597	ENSG00000134709
5	1	57680001-57720000	60320001-60360000	1.0746e-14	Mesenchymal_Stem_Cell	rs197602;1:57680350:A_G;rs197598;rs197597	NA
5	1	57680001-57720000	60360001-60400000	3.12368e-12	Mesenchymal_Stem_Cell	rs197602;1:57680350:A_G;rs197598;rs197597	ENSG00000134716
5	1	57680001-57720000	60400001-60440000	4.97337e-14	Mesenchymal_Stem_Cell	rs197602;1:57680350:A_G;rs197598;rs197597	NA
5	1	57680001-57720000	60440001-60480000	2.19364e-08	Mesenchymal_Stem_Cell	rs197602;1:57680350:A_G;rs197598;rs197597	NA
5	1	57680001-57720000	60480001-60520000	4.71511e-10	Mesenchymal_Stem_Cell	rs197602;1:57680350:A_G;rs197598;rs197597	NA
5	1	57680001-57720000	57240001-57280000	8.52201e-15	Mesenchymal_Stem_Cell	rs197602;1:57680350:A_G;rs197598;rs197597	NA
5	1	57680001-57720000	57280001-57320000	1.50867e-32	Mesenchymal_Stem_Cell	rs197602;1:57680350:A_G;rs197598;rs197597	ENSG00000187889
5	1	57680001-57720000	57320001-57360000	6.38231e-55	Mesenchymal_Stem_Cell	rs197602;1:57680350:A_G;rs197598;rs197597	ENSG00000157131
5	1	57680001-57720000	57360001-57400000	1.52202e-16	Mesenchymal_Stem_Cell	rs197602;1:57680350:A_G;rs197598;rs197597	NA
5	1	57680001-57720000	57400001-57440000	9.36153e-23	Mesenchymal_Stem_Cell	rs197602;1:57680350:A_G;rs197598;rs197597	ENSG00000021852
5	1	57680001-57720000	57440001-57480000	1.47496e-44	Mesenchymal_Stem_Cell	rs197602;1:57680350:A_G;rs197598;rs197597	NA
5	1	57680001-57720000	57480001-57520000	2.64115e-60	Mesenchymal_Stem_Cell	rs197602;1:57680350:A_G;rs197598;rs197597	NA
5	1	57680001-57720000	57520001-57560000	9.41168e-44	Mesenchymal_Stem_Cell	rs197602;1:57680350:A_G;rs197598;rs197597	NA
5	1	57680001-57720000	57560001-57600000	6.29129e-34	Mesenchymal_Stem_Cell	rs197602;1:57680350:A_G;rs197598;rs197597	NA
5	1	57680001-57720000	57600001-57640000	1.02757e-24	Mesenchymal_Stem_Cell	rs197602;1:57680350:A_G;rs197598;rs197597	NA
5	1	57680001-57720000	57720001-57760000	1.18614e-09	Mesendoderm	rs197602;1:57680350:A_G;rs197598;rs197597	NA
5	1	57680001-57720000	57760001-57800000	1.36131e-28	Mesendoderm	rs197602;1:57680350:A_G;rs197598;rs197597	NA
5	1	57680001-57720000	57800001-57840000	1.54676e-25	Mesendoderm	rs197602;1:57680350:A_G;rs197598;rs197597	NA
5	1	57680001-57720000	57840001-57880000	1.27416e-62	Mesendoderm	rs197602;1:57680350:A_G;rs197598;rs197597	NA
5	1	57680001-57720000	57880001-57920000	2.07695e-27	Mesendoderm	rs197602;1:57680350:A_G;rs197598;rs197597	NA
5	1	57680001-57720000	57920001-57960000	2.27585e-11	Mesendoderm	rs197602;1:57680350:A_G;rs197598;rs197597	NA
5	1	57680001-57720000	57960001-58000000	4.37305e-27	Mesendoderm	rs197602;1:57680350:A_G;rs197598;rs197597	NA
5	1	57680001-57720000	58000001-58040000	3.75537e-17	Mesendoderm	rs197602;1:57680350:A_G;rs197598;rs197597	NA
5	1	57680001-57720000	58040001-58080000	2.63166e-20	Mesendoderm	rs197602;1:57680350:A_G;rs197598;rs197597	NA
5	1	57680001-57720000	58080001-58120000	1.1203e-50	Mesendoderm	rs197602;1:57680350:A_G;rs197598;rs197597	NA
5	1	57680001-57720000	58120001-58160000	5.01739e-35	Mesendoderm	rs197602;1:57680350:A_G;rs197598;rs197597	NA
5	1	57680001-57720000	58160001-58200000	2.61657e-19	Mesendoderm	rs197602;1:57680350:A_G;rs197598;rs197597	NA
5	1	57680001-57720000	58200001-58240000	1.39291e-36	Mesendoderm	rs197602;1:57680350:A_G;rs197598;rs197597	NA
5	1	57680001-57720000	58240001-58280000	2.80073e-15	Mesendoderm	rs197602;1:57680350:A_G;rs197598;rs197597	NA
5	1	57680001-57720000	58280001-58320000	1.85944e-56	Mesendoderm	rs197602;1:57680350:A_G;rs197598;rs197597	NA
5	1	57680001-57720000	58320001-58360000	4.22402e-21	Mesendoderm	rs197602;1:57680350:A_G;rs197598;rs197597	NA
5	1	57680001-57720000	58360001-58400000	1.54167e-66	Mesendoderm	rs197602;1:57680350:A_G;rs197598;rs197597	NA
5	1	57680001-57720000	58400001-58440000	1.36985e-51	Mesendoderm	rs197602;1:57680350:A_G;rs197598;rs197597	NA
5	1	57680001-57720000	58440001-58480000	1.60189e-23	Mesendoderm	rs197602;1:57680350:A_G;rs197598;rs197597	NA
5	1	57680001-57720000	58480001-58520000	6.68766e-62	Mesendoderm	rs197602;1:57680350:A_G;rs197598;rs197597	NA
5	1	57680001-57720000	58520001-58560000	3.10717e-29	Mesendoderm	rs197602;1:57680350:A_G;rs197598;rs197597	NA
5	1	57680001-57720000	58600001-58640000	2.83076e-28	Mesendoderm	rs197602;1:57680350:A_G;rs197598;rs197597	NA
5	1	57680001-57720000	58640001-58680000	6.98169e-31	Mesendoderm	rs197602;1:57680350:A_G;rs197598;rs197597	NA
5	1	57680001-57720000	58680001-58720000	1.66116e-27	Mesendoderm	rs197602;1:57680350:A_G;rs197598;rs197597	NA
5	1	57680001-57720000	58720001-58760000	4.15594e-14	Mesendoderm	rs197602;1:57680350:A_G;rs197598;rs197597	NA
5	1	57680001-57720000	58760001-58800000	2.2243e-22	Mesendoderm	rs197602;1:57680350:A_G;rs197598;rs197597	NA
5	1	57680001-57720000	58840001-58880000	2.20526e-08	Mesendoderm	rs197602;1:57680350:A_G;rs197598;rs197597	NA
5	1	57680001-57720000	58880001-58920000	6.62456e-22	Mesendoderm	rs197602;1:57680350:A_G;rs197598;rs197597	NA
5	1	57680001-57720000	58920001-58960000	6.44738e-12	Mesendoderm	rs197602;1:57680350:A_G;rs197598;rs197597	NA
5	1	57680001-57720000	58960001-59000000	6.99623e-19	Mesendoderm	rs197602;1:57680350:A_G;rs197598;rs197597	NA
5	1	57680001-57720000	59000001-59040000	4.03339e-30	Mesendoderm	rs197602;1:57680350:A_G;rs197598;rs197597	ENSG00000173406:ENSG00000162600
5	1	57680001-57720000	59040001-59080000	4.51039e-08	Mesendoderm	rs197602;1:57680350:A_G;rs197598;rs197597	ENSG00000184292
5	1	57680001-57720000	59120001-59160000	2.55111e-11	Mesendoderm	rs197602;1:57680350:A_G;rs197598;rs197597	NA
5	1	57680001-57720000	59600001-59640000	3.80999e-07	Mesendoderm	rs197602;1:57680350:A_G;rs197598;rs197597	NA
5	1	57680001-57720000	60200001-60240000	1.72968e-17	Mesendoderm	rs197602;1:57680350:A_G;rs197598;rs197597	NA
5	1	57680001-57720000	60240001-60280000	6.85637e-16	Mesendoderm	rs197602;1:57680350:A_G;rs197598;rs197597	NA
5	1	57680001-57720000	60320001-60360000	1.45852e-07	Mesendoderm	rs197602;1:57680350:A_G;rs197598;rs197597	NA
5	1	57680001-57720000	55560001-55600000	3.57328e-14	Mesendoderm	rs197602;1:57680350:A_G;rs197598;rs197597	NA
5	1	57680001-57720000	55600001-55640000	6.31662e-12	Mesendoderm	rs197602;1:57680350:A_G;rs197598;rs197597	NA
5	1	57680001-57720000	55680001-55720000	4.19228e-09	Mesendoderm	rs197602;1:57680350:A_G;rs197598;rs197597	ENSG00000162402
5	1	57680001-57720000	55720001-55760000	8.16644e-08	Mesendoderm	rs197602;1:57680350:A_G;rs197598;rs197597	NA
5	1	57680001-57720000	55760001-55800000	2.23259e-11	Mesendoderm	rs197602;1:57680350:A_G;rs197598;rs197597	NA
5	1	57680001-57720000	55800001-55840000	4.64712e-16	Mesendoderm	rs197602;1:57680350:A_G;rs197598;rs197597	NA
5	1	57680001-57720000	55840001-55880000	1.0494e-11	Mesendoderm	rs197602;1:57680350:A_G;rs197598;rs197597	NA
5	1	57680001-57720000	55880001-55920000	3.06173e-10	Mesendoderm	rs197602;1:57680350:A_G;rs197598;rs197597	NA
5	1	57680001-57720000	55920001-55960000	1.95737e-09	Mesendoderm	rs197602;1:57680350:A_G;rs197598;rs197597	NA
5	1	57680001-57720000	56080001-56120000	7.13429e-08	Mesendoderm	rs197602;1:57680350:A_G;rs197598;rs197597	NA
5	1	57680001-57720000	56120001-56160000	1.44345e-07	Mesendoderm	rs197602;1:57680350:A_G;rs197598;rs197597	NA
5	1	57680001-57720000	56320001-56360000	8.48481e-19	Mesendoderm	rs197602;1:57680350:A_G;rs197598;rs197597	NA
5	1	57680001-57720000	56640001-56680000	4.24771e-07	Mesendoderm	rs197602;1:57680350:A_G;rs197598;rs197597	NA
5	1	57680001-57720000	57240001-57280000	6.06704e-14	Mesendoderm	rs197602;1:57680350:A_G;rs197598;rs197597	NA
5	1	57680001-57720000	57280001-57320000	5.7813e-30	Mesendoderm	rs197602;1:57680350:A_G;rs197598;rs197597	ENSG00000187889
5	1	57680001-57720000	57320001-57360000	2.18643e-17	Mesendoderm	rs197602;1:57680350:A_G;rs197598;rs197597	ENSG00000157131
5	1	57680001-57720000	57400001-57440000	1.94936e-09	Mesendoderm	rs197602;1:57680350:A_G;rs197598;rs197597	ENSG00000021852
5	1	57680001-57720000	57440001-57480000	1.20625e-36	Mesendoderm	rs197602;1:57680350:A_G;rs197598;rs197597	NA
5	1	57680001-57720000	57480001-57520000	1.20128e-37	Mesendoderm	rs197602;1:57680350:A_G;rs197598;rs197597	NA
5	1	57680001-57720000	57520001-57560000	1.1422e-39	Mesendoderm	rs197602;1:57680350:A_G;rs197598;rs197597	NA
5	1	57680001-57720000	57560001-57600000	3.93085e-47	Mesendoderm	rs197602;1:57680350:A_G;rs197598;rs197597	NA
5	1	57680001-57720000	57600001-57640000	1.68213e-39	Mesendoderm	rs197602;1:57680350:A_G;rs197598;rs197597	NA
5	1	57680001-57720000	57840001-57880000	4.66573e-10	Neural_Progenitor_Cell	rs197602;1:57680350:A_G;rs197598;rs197597	NA
5	1	57680001-57720000	57480001-57520000	3.46299e-07	Neural_Progenitor_Cell	rs197602;1:57680350:A_G;rs197598;rs197597	NA
5	1	57680001-57720000	57840001-57880000	3.98643e-19	Trophoblast-like_Cell	rs197602;1:57680350:A_G;rs197598;rs197597	NA
5	1	57680001-57720000	57920001-57960000	9.98398e-07	Trophoblast-like_Cell	rs197602;1:57680350:A_G;rs197598;rs197597	NA
5	1	57680001-57720000	58080001-58120000	4.23697e-09	Trophoblast-like_Cell	rs197602;1:57680350:A_G;rs197598;rs197597	NA
5	1	57680001-57720000	58120001-58160000	6.3257e-10	Trophoblast-like_Cell	rs197602;1:57680350:A_G;rs197598;rs197597	NA
5	1	57680001-57720000	58280001-58320000	7.41466e-12	Trophoblast-like_Cell	rs197602;1:57680350:A_G;rs197598;rs197597	NA
5	1	57680001-57720000	58360001-58400000	6.00045e-23	Trophoblast-like_Cell	rs197602;1:57680350:A_G;rs197598;rs197597	NA
5	1	57680001-57720000	58400001-58440000	4.14602e-09	Trophoblast-like_Cell	rs197602;1:57680350:A_G;rs197598;rs197597	NA
5	1	57680001-57720000	58440001-58480000	6.20229e-09	Trophoblast-like_Cell	rs197602;1:57680350:A_G;rs197598;rs197597	NA
5	1	57680001-57720000	58480001-58520000	5.73128e-20	Trophoblast-like_Cell	rs197602;1:57680350:A_G;rs197598;rs197597	NA
5	1	57680001-57720000	58520001-58560000	2.50593e-12	Trophoblast-like_Cell	rs197602;1:57680350:A_G;rs197598;rs197597	NA
5	1	57680001-57720000	58600001-58640000	2.70097e-13	Trophoblast-like_Cell	rs197602;1:57680350:A_G;rs197598;rs197597	NA
5	1	57680001-57720000	58640001-58680000	2.4677e-07	Trophoblast-like_Cell	rs197602;1:57680350:A_G;rs197598;rs197597	NA
5	1	57680001-57720000	58680001-58720000	7.70079e-11	Trophoblast-like_Cell	rs197602;1:57680350:A_G;rs197598;rs197597	NA
5	1	57680001-57720000	58760001-58800000	7.61213e-08	Trophoblast-like_Cell	rs197602;1:57680350:A_G;rs197598;rs197597	NA
5	1	57680001-57720000	58880001-58920000	9.86946e-13	Trophoblast-like_Cell	rs197602;1:57680350:A_G;rs197598;rs197597	NA
5	1	57680001-57720000	59120001-59160000	9.34248e-07	Trophoblast-like_Cell	rs197602;1:57680350:A_G;rs197598;rs197597	NA
5	1	57680001-57720000	60200001-60240000	7.08649e-10	Trophoblast-like_Cell	rs197602;1:57680350:A_G;rs197598;rs197597	NA
5	1	57680001-57720000	55560001-55600000	9.21645e-08	Trophoblast-like_Cell	rs197602;1:57680350:A_G;rs197598;rs197597	NA
5	1	57680001-57720000	55760001-55800000	4.15657e-07	Trophoblast-like_Cell	rs197602;1:57680350:A_G;rs197598;rs197597	NA
5	1	57680001-57720000	55880001-55920000	3.22166e-07	Trophoblast-like_Cell	rs197602;1:57680350:A_G;rs197598;rs197597	NA
5	1	57680001-57720000	57280001-57320000	1.1e-15	Trophoblast-like_Cell	rs197602;1:57680350:A_G;rs197598;rs197597	ENSG00000187889
5	1	57680001-57720000	57320001-57360000	6.86275e-09	Trophoblast-like_Cell	rs197602;1:57680350:A_G;rs197598;rs197597	ENSG00000157131
5	1	57680001-57720000	57360001-57400000	1.4824e-07	Trophoblast-like_Cell	rs197602;1:57680350:A_G;rs197598;rs197597	NA
5	1	57680001-57720000	57400001-57440000	5.17369e-08	Trophoblast-like_Cell	rs197602;1:57680350:A_G;rs197598;rs197597	ENSG00000021852
5	1	57680001-57720000	57440001-57480000	1.84509e-16	Trophoblast-like_Cell	rs197602;1:57680350:A_G;rs197598;rs197597	NA
5	1	57680001-57720000	57480001-57520000	2.05075e-20	Trophoblast-like_Cell	rs197602;1:57680350:A_G;rs197598;rs197597	NA
5	1	57680001-57720000	57520001-57560000	3.90808e-21	Trophoblast-like_Cell	rs197602;1:57680350:A_G;rs197598;rs197597	NA
5	1	57680001-57720000	57560001-57600000	2.18043e-14	Trophoblast-like_Cell	rs197602;1:57680350:A_G;rs197598;rs197597	NA
5	1	57680001-57720000	57600001-57640000	5.57652e-11	Trophoblast-like_Cell	rs197602;1:57680350:A_G;rs197598;rs197597	NA
6	1	67000001-67040000	67040001-67080000	1.63863e-07	Aorta	rs17487140	NA
6	1	67000001-67040000	67080001-67120000	1.76691e-09	Aorta	rs17487140	NA
6	1	67000001-67040000	67120001-67160000	3.2537e-22	Aorta	rs17487140	ENSG00000248458
6	1	67000001-67040000	65640001-65680000	7.21766e-07	Aorta	rs17487140	NA
6	1	67000001-67040000	66680001-66720000	1.80313e-15	Aorta	rs17487140	NA
6	1	67000001-67040000	66400001-66440000	3.79714e-07	GM12878	rs17487140	NA
6	1	67000001-67040000	66440001-66480000	2.34734e-07	GM12878	rs17487140	NA
6	1	67000001-67040000	66520001-66560000	7.92711e-07	GM12878	rs17487140	NA
6	1	67000001-67040000	66680001-66720000	2.84627e-18	GM12878	rs17487140	NA
6	1	67000001-67040000	67040001-67080000	1.17946e-56	hESC	rs17487140	NA
6	1	67000001-67040000	67080001-67120000	3.59732e-48	hESC	rs17487140	NA
6	1	67000001-67040000	67120001-67160000	1.47675e-63	hESC	rs17487140	ENSG00000248458
6	1	67000001-67040000	67160001-67200000	5.67109e-68	hESC	rs17487140	NA
6	1	67000001-67040000	67200001-67240000	7.75527e-72	hESC	rs17487140	ENSG00000152760
6	1	67000001-67040000	67240001-67280000	1.01161e-14	hESC	rs17487140	ENSG00000172410
6	1	67000001-67040000	67400001-67440000	4.52042e-14	hESC	rs17487140	NA
6	1	67000001-67040000	67440001-67480000	1.1371e-12	hESC	rs17487140	NA
6	1	67000001-67040000	67560001-67600000	6.77585e-08	hESC	rs17487140	NA
6	1	67000001-67040000	67640001-67680000	1.55317e-08	hESC	rs17487140	NA
6	1	67000001-67040000	68440001-68480000	1.16342e-07	hESC	rs17487140	NA
6	1	67000001-67040000	68600001-68640000	1.20768e-08	hESC	rs17487140	NA
6	1	67000001-67040000	68680001-68720000	7.51844e-10	hESC	rs17487140	ENSG00000116729
6	1	67000001-67040000	68920001-68960000	1.41501e-07	hESC	rs17487140	NA
6	1	67000001-67040000	69000001-69040000	3.14738e-07	hESC	rs17487140	NA
6	1	67000001-67040000	70000001-70040000	4.8953e-09	hESC	rs17487140	ENSG00000033122
6	1	67000001-67040000	65360001-65400000	7.38309e-08	hESC	rs17487140	NA
6	1	67000001-67040000	65720001-65760000	3.09779e-11	hESC	rs17487140	NA
6	1	67000001-67040000	65840001-65880000	2.39247e-07	hESC	rs17487140	NA
6	1	67000001-67040000	66040001-66080000	3.62299e-13	hESC	rs17487140	NA
6	1	67000001-67040000	66160001-66200000	7.63311e-13	hESC	rs17487140	NA
6	1	67000001-67040000	66240001-66280000	2.66455e-07	hESC	rs17487140	ENSG00000184588
6	1	67000001-67040000	66280001-66320000	1.30718e-21	hESC	rs17487140	NA
6	1	67000001-67040000	66320001-66360000	1.42013e-07	hESC	rs17487140	NA
6	1	67000001-67040000	66360001-66400000	4.20112e-11	hESC	rs17487140	NA
6	1	67000001-67040000	66400001-66440000	9.24761e-11	hESC	rs17487140	NA
6	1	67000001-67040000	66440001-66480000	6.37538e-28	hESC	rs17487140	NA
6	1	67000001-67040000	66480001-66520000	3.33881e-19	hESC	rs17487140	NA
6	1	67000001-67040000	66520001-66560000	1.1459e-17	hESC	rs17487140	NA
6	1	67000001-67040000	66560001-66600000	2.08231e-28	hESC	rs17487140	NA
6	1	67000001-67040000	66680001-66720000	1.88947e-59	hESC	rs17487140	NA
6	1	67000001-67040000	66720001-66760000	2.6992e-21	hESC	rs17487140	NA
6	1	67000001-67040000	66760001-66800000	1.32077e-45	hESC	rs17487140	NA
6	1	67000001-67040000	66800001-66840000	1.77837e-20	hESC	rs17487140	NA
6	1	67000001-67040000	66880001-66920000	3.19339e-18	hESC	rs17487140	NA
6	1	67000001-67040000	66960001-67000000	1.53587e-19	hESC	rs17487140	ENSG00000118473
6	1	67000001-67040000	66680001-66720000	4.19647e-07	Hippocampus	rs17487140	NA
6	1	67000001-67040000	67040001-67080000	1.61685e-117	IMR90	rs17487140	NA
6	1	67000001-67040000	67080001-67120000	1.2832e-128	IMR90	rs17487140	NA
6	1	67000001-67040000	67120001-67160000	3.46998e-85	IMR90	rs17487140	ENSG00000248458
6	1	67000001-67040000	67160001-67200000	5.23974e-38	IMR90	rs17487140	NA
6	1	67000001-67040000	67200001-67240000	1.07964e-15	IMR90	rs17487140	ENSG00000152760
6	1	67000001-67040000	67400001-67440000	3.65905e-20	IMR90	rs17487140	NA
6	1	67000001-67040000	68120001-68160000	2.13889e-17	IMR90	rs17487140	ENSG00000116717
6	1	67000001-67040000	68640001-68680000	6.01503e-07	IMR90	rs17487140	NA
6	1	67000001-67040000	68680001-68720000	1.13288e-08	IMR90	rs17487140	ENSG00000116729
6	1	67000001-67040000	64080001-64120000	4.41213e-20	IMR90	rs17487140	NA
6	1	67000001-67040000	64160001-64200000	3.24473e-10	IMR90	rs17487140	NA
6	1	67000001-67040000	64240001-64280000	6.80659e-11	IMR90	rs17487140	ENSG00000185483
6	1	67000001-67040000	64280001-64320000	7.93603e-08	IMR90	rs17487140	NA
6	1	67000001-67040000	64320001-64360000	7.00085e-07	IMR90	rs17487140	NA
6	1	67000001-67040000	64360001-64400000	1.99013e-11	IMR90	rs17487140	NA
6	1	67000001-67040000	64440001-64480000	1.03307e-07	IMR90	rs17487140	NA
6	1	67000001-67040000	64480001-64520000	2.24746e-12	IMR90	rs17487140	NA
6	1	67000001-67040000	64520001-64560000	4.19692e-12	IMR90	rs17487140	NA
6	1	67000001-67040000	64560001-64600000	3.0206e-15	IMR90	rs17487140	NA
6	1	67000001-67040000	64600001-64640000	5.27823e-15	IMR90	rs17487140	NA
6	1	67000001-67040000	65360001-65400000	2.99085e-23	IMR90	rs17487140	NA
6	1	67000001-67040000	65400001-65440000	1.10348e-12	IMR90	rs17487140	ENSG00000162434
6	1	67000001-67040000	65880001-65920000	2.76344e-07	IMR90	rs17487140	ENSG00000116678:ENSG00000213625
6	1	67000001-67040000	66280001-66320000	2.64305e-31	IMR90	rs17487140	NA
6	1	67000001-67040000	66680001-66720000	5.65791e-47	IMR90	rs17487140	NA
6	1	67000001-67040000	66720001-66760000	2.11093e-64	IMR90	rs17487140	NA
6	1	67000001-67040000	66760001-66800000	4.06523e-55	IMR90	rs17487140	NA
6	1	67000001-67040000	66800001-66840000	4.51902e-61	IMR90	rs17487140	NA
6	1	67000001-67040000	66880001-66920000	2.75706e-30	IMR90	rs17487140	NA
6	1	67000001-67040000	66920001-66960000	2.13231e-28	IMR90	rs17487140	NA
6	1	67000001-67040000	66960001-67000000	2.54243e-54	IMR90	rs17487140	ENSG00000118473
6	1	67000001-67040000	67040001-67080000	3.64769e-15	Left_Ventricle	rs17487140	NA
6	1	67000001-67040000	67080001-67120000	1.44436e-07	Left_Ventricle	rs17487140	NA
6	1	67000001-67040000	67120001-67160000	1.82828e-24	Left_Ventricle	rs17487140	ENSG00000248458
6	1	67000001-67040000	67160001-67200000	6.77292e-10	Left_Ventricle	rs17487140	NA
6	1	67000001-67040000	67200001-67240000	2.94155e-17	Left_Ventricle	rs17487140	ENSG00000152760
6	1	67000001-67040000	68360001-68400000	3.08379e-08	Left_Ventricle	rs17487140	NA
6	1	67000001-67040000	64560001-64600000	9.06743e-09	Left_Ventricle	rs17487140	NA
6	1	67000001-67040000	65360001-65400000	4.68962e-08	Left_Ventricle	rs17487140	NA
6	1	67000001-67040000	66360001-66400000	1.5277e-09	Left_Ventricle	rs17487140	NA
6	1	67000001-67040000	66440001-66480000	9.69595e-19	Left_Ventricle	rs17487140	NA
6	1	67000001-67040000	66480001-66520000	1.21942e-07	Left_Ventricle	rs17487140	NA
6	1	67000001-67040000	66520001-66560000	1.2822e-07	Left_Ventricle	rs17487140	NA
6	1	67000001-67040000	66560001-66600000	3.55343e-09	Left_Ventricle	rs17487140	NA
6	1	67000001-67040000	66640001-66680000	1.27662e-08	Left_Ventricle	rs17487140	NA
6	1	67000001-67040000	66680001-66720000	2.49724e-42	Left_Ventricle	rs17487140	NA
6	1	67000001-67040000	66720001-66760000	1.15765e-32	Left_Ventricle	rs17487140	NA
6	1	67000001-67040000	66760001-66800000	1.05243e-07	Left_Ventricle	rs17487140	NA
6	1	67000001-67040000	66800001-66840000	1.17187e-11	Left_Ventricle	rs17487140	NA
6	1	67000001-67040000	66880001-66920000	1.73259e-07	Left_Ventricle	rs17487140	NA
6	1	67000001-67040000	67120001-67160000	5.65247e-08	Liver	rs17487140	ENSG00000248458
6	1	67000001-67040000	67160001-67200000	3.02668e-07	Liver	rs17487140	NA
6	1	67000001-67040000	66360001-66400000	5.87529e-12	Liver	rs17487140	NA
6	1	67000001-67040000	66440001-66480000	3.75286e-10	Liver	rs17487140	NA
6	1	67000001-67040000	66680001-66720000	1.16358e-15	Liver	rs17487140	NA
6	1	67000001-67040000	67040001-67080000	3.48281e-168	Mesenchymal_Stem_Cell	rs17487140	NA
6	1	67000001-67040000	67080001-67120000	4.72588e-223	Mesenchymal_Stem_Cell	rs17487140	NA
6	1	67000001-67040000	67120001-67160000	2.18908e-181	Mesenchymal_Stem_Cell	rs17487140	ENSG00000248458
6	1	67000001-67040000	67160001-67200000	6.42681e-115	Mesenchymal_Stem_Cell	rs17487140	NA
6	1	67000001-67040000	67200001-67240000	2.90905e-43	Mesenchymal_Stem_Cell	rs17487140	ENSG00000152760
6	1	67000001-67040000	67400001-67440000	4.33318e-12	Mesenchymal_Stem_Cell	rs17487140	NA
6	1	67000001-67040000	67440001-67480000	2.21184e-13	Mesenchymal_Stem_Cell	rs17487140	NA
6	1	67000001-67040000	68120001-68160000	2.27956e-12	Mesenchymal_Stem_Cell	rs17487140	ENSG00000116717
6	1	67000001-67040000	64000001-64040000	2.15573e-13	Mesenchymal_Stem_Cell	rs17487140	ENSG00000116652
6	1	67000001-67040000	64120001-64160000	1.11046e-15	Mesenchymal_Stem_Cell	rs17487140	NA
6	1	67000001-67040000	64160001-64200000	2.55874e-07	Mesenchymal_Stem_Cell	rs17487140	NA
6	1	67000001-67040000	64320001-64360000	5.51685e-09	Mesenchymal_Stem_Cell	rs17487140	NA
6	1	67000001-67040000	64360001-64400000	3.94838e-08	Mesenchymal_Stem_Cell	rs17487140	NA
6	1	67000001-67040000	64480001-64520000	1.77477e-12	Mesenchymal_Stem_Cell	rs17487140	NA
6	1	67000001-67040000	64520001-64560000	2.82656e-12	Mesenchymal_Stem_Cell	rs17487140	NA
6	1	67000001-67040000	64560001-64600000	5.49381e-09	Mesenchymal_Stem_Cell	rs17487140	NA
6	1	67000001-67040000	64600001-64640000	1.37735e-12	Mesenchymal_Stem_Cell	rs17487140	NA
6	1	67000001-67040000	65200001-65240000	1.2351e-12	Mesenchymal_Stem_Cell	rs17487140	ENSG00000162437
6	1	67000001-67040000	65360001-65400000	4.34703e-21	Mesenchymal_Stem_Cell	rs17487140	NA
6	1	67000001-67040000	65440001-65480000	5.64449e-09	Mesenchymal_Stem_Cell	rs17487140	NA
6	1	67000001-67040000	65840001-65880000	3.36341e-10	Mesenchymal_Stem_Cell	rs17487140	NA
6	1	67000001-67040000	65920001-65960000	1.96183e-08	Mesenchymal_Stem_Cell	rs17487140	NA
6	1	67000001-67040000	65960001-66000000	2.10402e-07	Mesenchymal_Stem_Cell	rs17487140	NA
6	1	67000001-67040000	66040001-66080000	7.52986e-09	Mesenchymal_Stem_Cell	rs17487140	NA
6	1	67000001-67040000	66280001-66320000	1.54492e-07	Mesenchymal_Stem_Cell	rs17487140	NA
6	1	67000001-67040000	66680001-66720000	3.12444e-49	Mesenchymal_Stem_Cell	rs17487140	NA
6	1	67000001-67040000	66720001-66760000	1.17795e-63	Mesenchymal_Stem_Cell	rs17487140	NA
6	1	67000001-67040000	66760001-66800000	1.33058e-92	Mesenchymal_Stem_Cell	rs17487140	NA
6	1	67000001-67040000	66800001-66840000	1.18155e-26	Mesenchymal_Stem_Cell	rs17487140	NA
6	1	67000001-67040000	66880001-66920000	2.37294e-16	Mesenchymal_Stem_Cell	rs17487140	NA
6	1	67000001-67040000	66920001-66960000	3.56478e-17	Mesenchymal_Stem_Cell	rs17487140	NA
6	1	67000001-67040000	66960001-67000000	4.79221e-39	Mesenchymal_Stem_Cell	rs17487140	ENSG00000118473
6	1	67000001-67040000	67040001-67080000	5.83708e-76	Mesendoderm	rs17487140	NA
6	1	67000001-67040000	67080001-67120000	1.20234e-94	Mesendoderm	rs17487140	NA
6	1	67000001-67040000	67120001-67160000	1.27835e-127	Mesendoderm	rs17487140	ENSG00000248458
6	1	67000001-67040000	67160001-67200000	1.86534e-100	Mesendoderm	rs17487140	NA
6	1	67000001-67040000	67200001-67240000	9.9764e-76	Mesendoderm	rs17487140	ENSG00000152760
6	1	67000001-67040000	67240001-67280000	3.56637e-21	Mesendoderm	rs17487140	ENSG00000172410
6	1	67000001-67040000	67400001-67440000	1.15496e-18	Mesendoderm	rs17487140	NA
6	1	67000001-67040000	67440001-67480000	2.94531e-08	Mesendoderm	rs17487140	NA
6	1	67000001-67040000	67480001-67520000	7.14094e-07	Mesendoderm	rs17487140	ENSG00000116704
6	1	67000001-67040000	67640001-67680000	5.53834e-10	Mesendoderm	rs17487140	NA
6	1	67000001-67040000	67920001-67960000	4.09934e-09	Mesendoderm	rs17487140	NA
6	1	67000001-67040000	68120001-68160000	4.96947e-09	Mesendoderm	rs17487140	ENSG00000116717
6	1	67000001-67040000	65200001-65240000	8.89971e-07	Mesendoderm	rs17487140	ENSG00000162437
6	1	67000001-67040000	65520001-65560000	5.14677e-15	Mesendoderm	rs17487140	NA
6	1	67000001-67040000	65600001-65640000	6.50797e-12	Mesendoderm	rs17487140	ENSG00000162433
6	1	67000001-67040000	65640001-65680000	9.6773e-24	Mesendoderm	rs17487140	NA
6	1	67000001-67040000	65680001-65720000	4.86614e-08	Mesendoderm	rs17487140	ENSG00000116675
6	1	67000001-67040000	65720001-65760000	1.39607e-17	Mesendoderm	rs17487140	NA
6	1	67000001-67040000	65760001-65800000	1.74335e-18	Mesendoderm	rs17487140	NA
6	1	67000001-67040000	65840001-65880000	1.60777e-17	Mesendoderm	rs17487140	NA
6	1	67000001-67040000	65960001-66000000	2.40647e-08	Mesendoderm	rs17487140	NA
6	1	67000001-67040000	66040001-66080000	5.69656e-11	Mesendoderm	rs17487140	NA
6	1	67000001-67040000	66160001-66200000	1.21655e-25	Mesendoderm	rs17487140	NA
6	1	67000001-67040000	66200001-66240000	2.90925e-12	Mesendoderm	rs17487140	NA
6	1	67000001-67040000	66240001-66280000	1.78454e-09	Mesendoderm	rs17487140	ENSG00000184588
6	1	67000001-67040000	66280001-66320000	5.80883e-39	Mesendoderm	rs17487140	NA
6	1	67000001-67040000	66320001-66360000	4.68682e-08	Mesendoderm	rs17487140	NA
6	1	67000001-67040000	66360001-66400000	4.57777e-31	Mesendoderm	rs17487140	NA
6	1	67000001-67040000	66400001-66440000	3.60074e-21	Mesendoderm	rs17487140	NA
6	1	67000001-67040000	66440001-66480000	4.46122e-39	Mesendoderm	rs17487140	NA
6	1	67000001-67040000	66480001-66520000	6.80635e-34	Mesendoderm	rs17487140	NA
6	1	67000001-67040000	66520001-66560000	1.56352e-44	Mesendoderm	rs17487140	NA
6	1	67000001-67040000	66560001-66600000	1.13513e-29	Mesendoderm	rs17487140	NA
6	1	67000001-67040000	66680001-66720000	4.40882e-91	Mesendoderm	rs17487140	NA
6	1	67000001-67040000	66720001-66760000	2.10751e-55	Mesendoderm	rs17487140	NA
6	1	67000001-67040000	66760001-66800000	1.26451e-61	Mesendoderm	rs17487140	NA
6	1	67000001-67040000	66800001-66840000	1.0595e-26	Mesendoderm	rs17487140	NA
6	1	67000001-67040000	66880001-66920000	8.06542e-35	Mesendoderm	rs17487140	NA
6	1	67000001-67040000	66920001-66960000	2.26466e-08	Mesendoderm	rs17487140	NA
6	1	67000001-67040000	66960001-67000000	1.21933e-28	Mesendoderm	rs17487140	ENSG00000118473
6	1	67000001-67040000	67160001-67200000	6.64659e-11	Neural_Progenitor_Cell	rs17487140	NA
6	1	67000001-67040000	67040001-67080000	2.65094e-17	Trophoblast-like_Cell	rs17487140	NA
6	1	67000001-67040000	67080001-67120000	1.21488e-12	Trophoblast-like_Cell	rs17487140	NA
6	1	67000001-67040000	67120001-67160000	2.18043e-14	Trophoblast-like_Cell	rs17487140	ENSG00000248458
6	1	67000001-67040000	67160001-67200000	5.8344e-11	Trophoblast-like_Cell	rs17487140	NA
6	1	67000001-67040000	67200001-67240000	3.00917e-12	Trophoblast-like_Cell	rs17487140	ENSG00000152760
6	1	67000001-67040000	65640001-65680000	3.12293e-08	Trophoblast-like_Cell	rs17487140	NA
6	1	67000001-67040000	65680001-65720000	7.99465e-07	Trophoblast-like_Cell	rs17487140	ENSG00000116675
6	1	67000001-67040000	65840001-65880000	8.43886e-07	Trophoblast-like_Cell	rs17487140	NA
6	1	67000001-67040000	66280001-66320000	6.1179e-11	Trophoblast-like_Cell	rs17487140	NA
6	1	67000001-67040000	66400001-66440000	1.25228e-07	Trophoblast-like_Cell	rs17487140	NA
6	1	67000001-67040000	66440001-66480000	5.96041e-08	Trophoblast-like_Cell	rs17487140	NA
6	1	67000001-67040000	66680001-66720000	8.09393e-24	Trophoblast-like_Cell	rs17487140	NA
6	1	67000001-67040000	66720001-66760000	4.26203e-07	Trophoblast-like_Cell	rs17487140	NA
6	1	67000001-67040000	66760001-66800000	2.60457e-13	Trophoblast-like_Cell	rs17487140	NA
6	1	67000001-67040000	66880001-66920000	7.71156e-10	Trophoblast-like_Cell	rs17487140	NA
6	1	67000001-67040000	66960001-67000000	1.11119e-08	Trophoblast-like_Cell	rs17487140	ENSG00000118473
6	1	67080001-67120000	67000001-67040000	1.76691e-09	Aorta	rs72669450	NA
6	1	67080001-67120000	67120001-67160000	1.26438e-72	hESC	rs72669450	ENSG00000248458
6	1	67080001-67120000	67160001-67200000	1.57748e-36	hESC	rs72669450	NA
6	1	67080001-67120000	67200001-67240000	5.74735e-27	hESC	rs72669450	ENSG00000152760
6	1	67080001-67120000	67400001-67440000	3.39025e-08	hESC	rs72669450	NA
6	1	67080001-67120000	67440001-67480000	4.69024e-07	hESC	rs72669450	NA
6	1	67080001-67120000	68400001-68440000	9.68694e-10	hESC	rs72669450	NA
6	1	67080001-67120000	66280001-66320000	9.08306e-12	hESC	rs72669450	NA
6	1	67080001-67120000	66360001-66400000	2.17743e-13	hESC	rs72669450	NA
6	1	67080001-67120000	66440001-66480000	3.94479e-16	hESC	rs72669450	NA
6	1	67080001-67120000	66480001-66520000	2.16818e-10	hESC	rs72669450	NA
6	1	67080001-67120000	66520001-66560000	1.38514e-07	hESC	rs72669450	NA
6	1	67080001-67120000	66560001-66600000	8.18013e-16	hESC	rs72669450	NA
6	1	67080001-67120000	66680001-66720000	5.4281e-26	hESC	rs72669450	NA
6	1	67080001-67120000	66720001-66760000	1.43738e-10	hESC	rs72669450	NA
6	1	67080001-67120000	66760001-66800000	1.56641e-16	hESC	rs72669450	NA
6	1	67080001-67120000	66880001-66920000	1.92926e-08	hESC	rs72669450	NA
6	1	67080001-67120000	66960001-67000000	6.7479e-15	hESC	rs72669450	ENSG00000118473
6	1	67080001-67120000	67000001-67040000	3.59732e-48	hESC	rs72669450	NA
6	1	67080001-67120000	67040001-67080000	6.38088e-24	hESC	rs72669450	NA
6	1	67080001-67120000	67120001-67160000	8.39544e-72	IMR90	rs72669450	ENSG00000248458
6	1	67080001-67120000	67160001-67200000	4.43551e-10	IMR90	rs72669450	NA
6	1	67080001-67120000	68120001-68160000	3.94119e-09	IMR90	rs72669450	ENSG00000116717
6	1	67080001-67120000	64120001-64160000	1.15216e-07	IMR90	rs72669450	NA
6	1	67080001-67120000	64360001-64400000	3.07111e-07	IMR90	rs72669450	NA
6	1	67080001-67120000	64440001-64480000	7.06085e-09	IMR90	rs72669450	NA
6	1	67080001-67120000	64600001-64640000	2.0563e-08	IMR90	rs72669450	NA
6	1	67080001-67120000	65360001-65400000	8.04942e-08	IMR90	rs72669450	NA
6	1	67080001-67120000	65600001-65640000	6.32791e-07	IMR90	rs72669450	ENSG00000162433
6	1	67080001-67120000	66240001-66280000	3.55305e-08	IMR90	rs72669450	ENSG00000184588
6	1	67080001-67120000	66280001-66320000	9.17379e-10	IMR90	rs72669450	NA
6	1	67080001-67120000	66680001-66720000	5.03799e-26	IMR90	rs72669450	NA
6	1	67080001-67120000	66720001-66760000	5.13432e-10	IMR90	rs72669450	NA
6	1	67080001-67120000	66760001-66800000	9.58128e-29	IMR90	rs72669450	NA
6	1	67080001-67120000	66800001-66840000	3.60867e-22	IMR90	rs72669450	NA
6	1	67080001-67120000	66880001-66920000	9.75939e-09	IMR90	rs72669450	NA
6	1	67080001-67120000	66960001-67000000	7.47477e-14	IMR90	rs72669450	ENSG00000118473
6	1	67080001-67120000	67000001-67040000	1.2832e-128	IMR90	rs72669450	NA
6	1	67080001-67120000	67040001-67080000	3.72528e-30	IMR90	rs72669450	NA
6	1	67080001-67120000	67120001-67160000	3.08771e-14	Left_Ventricle	rs72669450	ENSG00000248458
6	1	67080001-67120000	67560001-67600000	3.29352e-07	Left_Ventricle	rs72669450	NA
6	1	67080001-67120000	66360001-66400000	3.12289e-13	Left_Ventricle	rs72669450	NA
6	1	67080001-67120000	66520001-66560000	2.30629e-10	Left_Ventricle	rs72669450	NA
6	1	67080001-67120000	66680001-66720000	5.29721e-15	Left_Ventricle	rs72669450	NA
6	1	67080001-67120000	66760001-66800000	2.44925e-13	Left_Ventricle	rs72669450	NA
6	1	67080001-67120000	66880001-66920000	9.41382e-10	Left_Ventricle	rs72669450	NA
6	1	67080001-67120000	66960001-67000000	3.29352e-07	Left_Ventricle	rs72669450	ENSG00000118473
6	1	67080001-67120000	67000001-67040000	1.44436e-07	Left_Ventricle	rs72669450	NA
6	1	67080001-67120000	66280001-66320000	7.28108e-07	Liver	rs72669450	NA
6	1	67080001-67120000	66680001-66720000	2.23695e-11	Liver	rs72669450	NA
6	1	67080001-67120000	67120001-67160000	8.3684e-136	Mesenchymal_Stem_Cell	rs72669450	ENSG00000248458
6	1	67080001-67120000	67160001-67200000	2.39109e-29	Mesenchymal_Stem_Cell	rs72669450	NA
6	1	67080001-67120000	64160001-64200000	2.55874e-07	Mesenchymal_Stem_Cell	rs72669450	NA
6	1	67080001-67120000	64280001-64320000	2.1338e-09	Mesenchymal_Stem_Cell	rs72669450	NA
6	1	67080001-67120000	64320001-64360000	3.38781e-07	Mesenchymal_Stem_Cell	rs72669450	NA
6	1	67080001-67120000	64600001-64640000	5.60693e-11	Mesenchymal_Stem_Cell	rs72669450	NA
6	1	67080001-67120000	65360001-65400000	7.4035e-11	Mesenchymal_Stem_Cell	rs72669450	NA
6	1	67080001-67120000	66280001-66320000	6.97699e-09	Mesenchymal_Stem_Cell	rs72669450	NA
6	1	67080001-67120000	66680001-66720000	1.13158e-30	Mesenchymal_Stem_Cell	rs72669450	NA
6	1	67080001-67120000	66720001-66760000	9.7396e-28	Mesenchymal_Stem_Cell	rs72669450	NA
6	1	67080001-67120000	66760001-66800000	8.89389e-51	Mesenchymal_Stem_Cell	rs72669450	NA
6	1	67080001-67120000	66800001-66840000	6.54813e-16	Mesenchymal_Stem_Cell	rs72669450	NA
6	1	67080001-67120000	66880001-66920000	3.52833e-23	Mesenchymal_Stem_Cell	rs72669450	NA
6	1	67080001-67120000	66920001-66960000	9.16833e-10	Mesenchymal_Stem_Cell	rs72669450	NA
6	1	67080001-67120000	66960001-67000000	2.78255e-35	Mesenchymal_Stem_Cell	rs72669450	ENSG00000118473
6	1	67080001-67120000	67000001-67040000	4.72588e-223	Mesenchymal_Stem_Cell	rs72669450	NA
6	1	67080001-67120000	67040001-67080000	3.16778e-90	Mesenchymal_Stem_Cell	rs72669450	NA
6	1	67080001-67120000	67120001-67160000	9.82431e-112	Mesendoderm	rs72669450	ENSG00000248458
6	1	67080001-67120000	67160001-67200000	5.20701e-50	Mesendoderm	rs72669450	NA
6	1	67080001-67120000	67200001-67240000	3.70912e-31	Mesendoderm	rs72669450	ENSG00000152760
6	1	67080001-67120000	67440001-67480000	5.44919e-09	Mesendoderm	rs72669450	NA
6	1	67080001-67120000	67560001-67600000	7.14094e-07	Mesendoderm	rs72669450	NA
6	1	67080001-67120000	67640001-67680000	4.88084e-10	Mesendoderm	rs72669450	NA
6	1	67080001-67120000	65640001-65680000	5.26724e-08	Mesendoderm	rs72669450	NA
6	1	67080001-67120000	65720001-65760000	8.45969e-17	Mesendoderm	rs72669450	NA
6	1	67080001-67120000	65840001-65880000	8.50195e-10	Mesendoderm	rs72669450	NA
6	1	67080001-67120000	65960001-66000000	7.80762e-07	Mesendoderm	rs72669450	NA
6	1	67080001-67120000	66040001-66080000	6.38867e-08	Mesendoderm	rs72669450	NA
6	1	67080001-67120000	66160001-66200000	9.6617e-12	Mesendoderm	rs72669450	NA
6	1	67080001-67120000	66280001-66320000	5.11601e-26	Mesendoderm	rs72669450	NA
6	1	67080001-67120000	66320001-66360000	5.8265e-07	Mesendoderm	rs72669450	NA
6	1	67080001-67120000	66360001-66400000	1.25964e-18	Mesendoderm	rs72669450	NA
6	1	67080001-67120000	66400001-66440000	9.46254e-07	Mesendoderm	rs72669450	NA
6	1	67080001-67120000	66440001-66480000	3.96784e-25	Mesendoderm	rs72669450	NA
6	1	67080001-67120000	66480001-66520000	3.96241e-22	Mesendoderm	rs72669450	NA
6	1	67080001-67120000	66520001-66560000	2.89666e-30	Mesendoderm	rs72669450	NA
6	1	67080001-67120000	66560001-66600000	2.81484e-31	Mesendoderm	rs72669450	NA
6	1	67080001-67120000	66680001-66720000	4.15576e-62	Mesendoderm	rs72669450	NA
6	1	67080001-67120000	66720001-66760000	1.10628e-20	Mesendoderm	rs72669450	NA
6	1	67080001-67120000	66760001-66800000	7.91196e-35	Mesendoderm	rs72669450	NA
6	1	67080001-67120000	66880001-66920000	1.92647e-10	Mesendoderm	rs72669450	NA
6	1	67080001-67120000	66960001-67000000	9.13433e-24	Mesendoderm	rs72669450	ENSG00000118473
6	1	67080001-67120000	67000001-67040000	1.20234e-94	Mesendoderm	rs72669450	NA
6	1	67080001-67120000	67040001-67080000	6.91073e-35	Mesendoderm	rs72669450	NA
6	1	67080001-67120000	67120001-67160000	5.24071e-17	Trophoblast-like_Cell	rs72669450	ENSG00000248458
6	1	67080001-67120000	67200001-67240000	7.24814e-12	Trophoblast-like_Cell	rs72669450	ENSG00000152760
6	1	67080001-67120000	66680001-66720000	3.29194e-12	Trophoblast-like_Cell	rs72669450	NA
6	1	67080001-67120000	66760001-66800000	3.04154e-07	Trophoblast-like_Cell	rs72669450	NA
6	1	67080001-67120000	67000001-67040000	1.21488e-12	Trophoblast-like_Cell	rs72669450	NA
6	1	67120001-67160000	66680001-66720000	5.06363e-08	Aorta	rs72669468	NA
6	1	67120001-67160000	67000001-67040000	3.2537e-22	Aorta	rs72669468	NA
6	1	67120001-67160000	67160001-67200000	3.18186e-35	hESC	rs72669468	NA
6	1	67120001-67160000	67200001-67240000	4.09078e-21	hESC	rs72669468	ENSG00000152760
6	1	67120001-67160000	67400001-67440000	5.4793e-10	hESC	rs72669468	NA
6	1	67120001-67160000	67440001-67480000	3.39025e-08	hESC	rs72669468	NA
6	1	67120001-67160000	65720001-65760000	2.41959e-10	hESC	rs72669468	NA
6	1	67120001-67160000	66160001-66200000	1.34694e-08	hESC	rs72669468	NA
6	1	67120001-67160000	66280001-66320000	8.49482e-24	hESC	rs72669468	NA
6	1	67120001-67160000	66360001-66400000	7.4594e-13	hESC	rs72669468	NA
6	1	67120001-67160000	66400001-66440000	1.84082e-10	hESC	rs72669468	NA
6	1	67120001-67160000	66440001-66480000	6.5281e-13	hESC	rs72669468	NA
6	1	67120001-67160000	66480001-66520000	3.07509e-09	hESC	rs72669468	NA
6	1	67120001-67160000	66520001-66560000	1.86232e-16	hESC	rs72669468	NA
6	1	67120001-67160000	66560001-66600000	1.7253e-16	hESC	rs72669468	NA
6	1	67120001-67160000	66680001-66720000	7.55699e-30	hESC	rs72669468	NA
6	1	67120001-67160000	66720001-66760000	2.83138e-19	hESC	rs72669468	NA
6	1	67120001-67160000	66760001-66800000	1.63032e-17	hESC	rs72669468	NA
6	1	67120001-67160000	66800001-66840000	3.39025e-08	hESC	rs72669468	NA
6	1	67120001-67160000	66880001-66920000	5.09538e-15	hESC	rs72669468	NA
6	1	67120001-67160000	66920001-66960000	5.63102e-07	hESC	rs72669468	NA
6	1	67120001-67160000	66960001-67000000	2.23014e-23	hESC	rs72669468	ENSG00000118473
6	1	67120001-67160000	67000001-67040000	1.47675e-63	hESC	rs72669468	NA
6	1	67120001-67160000	67040001-67080000	6.66286e-31	hESC	rs72669468	NA
6	1	67120001-67160000	67080001-67120000	1.26438e-72	hESC	rs72669468	NA
6	1	67120001-67160000	67160001-67200000	2.33245e-28	IMR90	rs72669468	NA
6	1	67120001-67160000	64160001-64200000	4.53419e-07	IMR90	rs72669468	NA
6	1	67120001-67160000	64240001-64280000	1.15216e-07	IMR90	rs72669468	ENSG00000185483
6	1	67120001-67160000	64280001-64320000	1.49193e-09	IMR90	rs72669468	NA
6	1	67120001-67160000	64360001-64400000	1.27413e-17	IMR90	rs72669468	NA
6	1	67120001-67160000	64400001-64440000	3.07111e-07	IMR90	rs72669468	NA
6	1	67120001-67160000	64440001-64480000	7.11462e-12	IMR90	rs72669468	NA
6	1	67120001-67160000	64520001-64560000	1.0543e-11	IMR90	rs72669468	NA
6	1	67120001-67160000	65360001-65400000	3.55245e-13	IMR90	rs72669468	NA
6	1	67120001-67160000	66680001-66720000	8.80775e-19	IMR90	rs72669468	NA
6	1	67120001-67160000	66720001-66760000	2.39092e-22	IMR90	rs72669468	NA
6	1	67120001-67160000	66760001-66800000	3.20602e-28	IMR90	rs72669468	NA
6	1	67120001-67160000	66800001-66840000	2.9164e-08	IMR90	rs72669468	NA
6	1	67120001-67160000	66880001-66920000	9.05357e-11	IMR90	rs72669468	NA
6	1	67120001-67160000	66960001-67000000	1.1716e-13	IMR90	rs72669468	ENSG00000118473
6	1	67120001-67160000	67000001-67040000	3.46998e-85	IMR90	rs72669468	NA
6	1	67120001-67160000	67040001-67080000	6.91084e-19	IMR90	rs72669468	NA
6	1	67120001-67160000	67080001-67120000	8.39544e-72	IMR90	rs72669468	NA
6	1	67120001-67160000	66440001-66480000	8.93815e-08	Left_Ventricle	rs72669468	NA
6	1	67120001-67160000	66520001-66560000	8.59214e-09	Left_Ventricle	rs72669468	NA
6	1	67120001-67160000	66560001-66600000	9.69595e-19	Left_Ventricle	rs72669468	NA
6	1	67120001-67160000	66680001-66720000	1.95258e-31	Left_Ventricle	rs72669468	NA
6	1	67120001-67160000	66760001-66800000	9.95872e-07	Left_Ventricle	rs72669468	NA
6	1	67120001-67160000	66880001-66920000	1.69959e-11	Left_Ventricle	rs72669468	NA
6	1	67120001-67160000	66960001-67000000	1.49948e-09	Left_Ventricle	rs72669468	ENSG00000118473
6	1	67120001-67160000	67000001-67040000	1.82828e-24	Left_Ventricle	rs72669468	NA
6	1	67120001-67160000	67080001-67120000	3.08771e-14	Left_Ventricle	rs72669468	NA
6	1	67120001-67160000	66680001-66720000	1.09375e-11	Liver	rs72669468	NA
6	1	67120001-67160000	67000001-67040000	5.65247e-08	Liver	rs72669468	NA
6	1	67120001-67160000	67160001-67200000	9.61625e-41	Mesenchymal_Stem_Cell	rs72669468	NA
6	1	67120001-67160000	64520001-64560000	1.69874e-08	Mesenchymal_Stem_Cell	rs72669468	NA
6	1	67120001-67160000	65360001-65400000	2.50157e-07	Mesenchymal_Stem_Cell	rs72669468	NA
6	1	67120001-67160000	66280001-66320000	3.25042e-12	Mesenchymal_Stem_Cell	rs72669468	NA
6	1	67120001-67160000	66680001-66720000	1.64674e-50	Mesenchymal_Stem_Cell	rs72669468	NA
6	1	67120001-67160000	66720001-66760000	4.48459e-32	Mesenchymal_Stem_Cell	rs72669468	NA
6	1	67120001-67160000	66760001-66800000	9.7903e-72	Mesenchymal_Stem_Cell	rs72669468	NA
6	1	67120001-67160000	66800001-66840000	1.45074e-17	Mesenchymal_Stem_Cell	rs72669468	NA
6	1	67120001-67160000	66880001-66920000	6.07052e-22	Mesenchymal_Stem_Cell	rs72669468	NA
6	1	67120001-67160000	66920001-66960000	1.36467e-19	Mesenchymal_Stem_Cell	rs72669468	NA
6	1	67120001-67160000	66960001-67000000	8.34005e-46	Mesenchymal_Stem_Cell	rs72669468	ENSG00000118473
6	1	67120001-67160000	67000001-67040000	2.18908e-181	Mesenchymal_Stem_Cell	rs72669468	NA
6	1	67120001-67160000	67040001-67080000	6.12758e-54	Mesenchymal_Stem_Cell	rs72669468	NA
6	1	67120001-67160000	67080001-67120000	8.3684e-136	Mesenchymal_Stem_Cell	rs72669468	NA
6	1	67120001-67160000	67160001-67200000	2.04506e-43	Mesendoderm	rs72669468	NA
6	1	67120001-67160000	67200001-67240000	2.895e-37	Mesendoderm	rs72669468	ENSG00000152760
6	1	67120001-67160000	67440001-67480000	1.20529e-09	Mesendoderm	rs72669468	NA
6	1	67120001-67160000	65640001-65680000	1.59713e-09	Mesendoderm	rs72669468	NA
6	1	67120001-67160000	65840001-65880000	1.78605e-14	Mesendoderm	rs72669468	NA
6	1	67120001-67160000	66040001-66080000	2.92943e-08	Mesendoderm	rs72669468	NA
6	1	67120001-67160000	66160001-66200000	1.95668e-16	Mesendoderm	rs72669468	NA
6	1	67120001-67160000	66280001-66320000	3.10717e-29	Mesendoderm	rs72669468	NA
6	1	67120001-67160000	66320001-66360000	7.2807e-08	Mesendoderm	rs72669468	NA
6	1	67120001-67160000	66360001-66400000	8.00789e-18	Mesendoderm	rs72669468	NA
6	1	67120001-67160000	66400001-66440000	4.59564e-11	Mesendoderm	rs72669468	NA
6	1	67120001-67160000	66440001-66480000	1.54888e-27	Mesendoderm	rs72669468	NA
6	1	67120001-67160000	66480001-66520000	4.22402e-21	Mesendoderm	rs72669468	NA
6	1	67120001-67160000	66520001-66560000	8.72896e-30	Mesendoderm	rs72669468	NA
6	1	67120001-67160000	66560001-66600000	8.43235e-37	Mesendoderm	rs72669468	NA
6	1	67120001-67160000	66680001-66720000	2.03781e-67	Mesendoderm	rs72669468	NA
6	1	67120001-67160000	66720001-66760000	1.15496e-18	Mesendoderm	rs72669468	NA
6	1	67120001-67160000	66760001-66800000	2.66421e-41	Mesendoderm	rs72669468	NA
6	1	67120001-67160000	66800001-66840000	1.50059e-14	Mesendoderm	rs72669468	NA
6	1	67120001-67160000	66880001-66920000	6.25957e-28	Mesendoderm	rs72669468	NA
6	1	67120001-67160000	66920001-66960000	3.14095e-14	Mesendoderm	rs72669468	NA
6	1	67120001-67160000	66960001-67000000	6.80442e-15	Mesendoderm	rs72669468	ENSG00000118473
6	1	67120001-67160000	67000001-67040000	1.27835e-127	Mesendoderm	rs72669468	NA
6	1	67120001-67160000	67040001-67080000	6.72001e-38	Mesendoderm	rs72669468	NA
6	1	67120001-67160000	67080001-67120000	9.82431e-112	Mesendoderm	rs72669468	NA
6	1	67120001-67160000	67160001-67200000	8.04963e-08	Trophoblast-like_Cell	rs72669468	NA
6	1	67120001-67160000	66680001-66720000	1.4318e-14	Trophoblast-like_Cell	rs72669468	NA
6	1	67120001-67160000	66720001-66760000	1.31946e-10	Trophoblast-like_Cell	rs72669468	NA
6	1	67120001-67160000	66760001-66800000	1.63363e-13	Trophoblast-like_Cell	rs72669468	NA
6	1	67120001-67160000	66880001-66920000	1.90464e-09	Trophoblast-like_Cell	rs72669468	NA
6	1	67120001-67160000	67000001-67040000	2.18043e-14	Trophoblast-like_Cell	rs72669468	NA
6	1	67120001-67160000	67080001-67120000	5.24071e-17	Trophoblast-like_Cell	rs72669468	NA
6	1	67160001-67200000	66680001-66720000	1.25667e-08	Aorta	rs17492182;rs72669501;rs17129365;rs7515848;1:67190274:A_T	NA
6	1	67160001-67200000	66680001-66720000	1.24564e-07	GM12878	rs17492182;rs72669501;rs17129365;rs7515848;1:67190274:A_T	NA
6	1	67160001-67200000	67200001-67240000	4.27054e-34	hESC	rs17492182;rs72669501;rs17129365;rs7515848;1:67190274:A_T	ENSG00000152760
6	1	67160001-67200000	67440001-67480000	1.7904e-08	hESC	rs17492182;rs72669501;rs17129365;rs7515848;1:67190274:A_T	NA
6	1	67160001-67200000	68120001-68160000	1.34694e-08	hESC	rs17492182;rs72669501;rs17129365;rs7515848;1:67190274:A_T	ENSG00000116717
6	1	67160001-67200000	68600001-68640000	1.16342e-07	hESC	rs17492182;rs72669501;rs17129365;rs7515848;1:67190274:A_T	NA
6	1	67160001-67200000	66160001-66200000	7.7836e-10	hESC	rs17492182;rs72669501;rs17129365;rs7515848;1:67190274:A_T	NA
6	1	67160001-67200000	66240001-66280000	1.82819e-09	hESC	rs17492182;rs72669501;rs17129365;rs7515848;1:67190274:A_T	ENSG00000184588
6	1	67160001-67200000	66280001-66320000	1.58175e-12	hESC	rs17492182;rs72669501;rs17129365;rs7515848;1:67190274:A_T	NA
6	1	67160001-67200000	66360001-66400000	6.30792e-17	hESC	rs17492182;rs72669501;rs17129365;rs7515848;1:67190274:A_T	NA
6	1	67160001-67200000	66440001-66480000	1.475e-17	hESC	rs17492182;rs72669501;rs17129365;rs7515848;1:67190274:A_T	NA
6	1	67160001-67200000	66480001-66520000	6.30792e-17	hESC	rs17492182;rs72669501;rs17129365;rs7515848;1:67190274:A_T	NA
6	1	67160001-67200000	66520001-66560000	2.25464e-14	hESC	rs17492182;rs72669501;rs17129365;rs7515848;1:67190274:A_T	NA
6	1	67160001-67200000	66560001-66600000	2.97041e-18	hESC	rs17492182;rs72669501;rs17129365;rs7515848;1:67190274:A_T	NA
6	1	67160001-67200000	66680001-66720000	2.99989e-41	hESC	rs17492182;rs72669501;rs17129365;rs7515848;1:67190274:A_T	NA
6	1	67160001-67200000	66720001-66760000	2.46747e-30	hESC	rs17492182;rs72669501;rs17129365;rs7515848;1:67190274:A_T	NA
6	1	67160001-67200000	66760001-66800000	1.8043e-39	hESC	rs17492182;rs72669501;rs17129365;rs7515848;1:67190274:A_T	NA
6	1	67160001-67200000	66800001-66840000	4.42578e-16	hESC	rs17492182;rs72669501;rs17129365;rs7515848;1:67190274:A_T	NA
6	1	67160001-67200000	66880001-66920000	3.29391e-26	hESC	rs17492182;rs72669501;rs17129365;rs7515848;1:67190274:A_T	NA
6	1	67160001-67200000	66920001-66960000	3.72565e-08	hESC	rs17492182;rs72669501;rs17129365;rs7515848;1:67190274:A_T	NA
6	1	67160001-67200000	66960001-67000000	3.59387e-24	hESC	rs17492182;rs72669501;rs17129365;rs7515848;1:67190274:A_T	ENSG00000118473
6	1	67160001-67200000	67000001-67040000	5.67109e-68	hESC	rs17492182;rs72669501;rs17129365;rs7515848;1:67190274:A_T	NA
6	1	67160001-67200000	67040001-67080000	4.44384e-37	hESC	rs17492182;rs72669501;rs17129365;rs7515848;1:67190274:A_T	NA
6	1	67160001-67200000	67080001-67120000	1.57748e-36	hESC	rs17492182;rs72669501;rs17129365;rs7515848;1:67190274:A_T	NA
6	1	67160001-67200000	67120001-67160000	3.18186e-35	hESC	rs17492182;rs72669501;rs17129365;rs7515848;1:67190274:A_T	ENSG00000248458
6	1	67160001-67200000	67200001-67240000	2.36734e-20	IMR90	rs17492182;rs72669501;rs17129365;rs7515848;1:67190274:A_T	ENSG00000152760
6	1	67160001-67200000	67400001-67440000	4.73559e-11	IMR90	rs17492182;rs72669501;rs17129365;rs7515848;1:67190274:A_T	NA
6	1	67160001-67200000	68120001-68160000	2.60005e-11	IMR90	rs17492182;rs72669501;rs17129365;rs7515848;1:67190274:A_T	ENSG00000116717
6	1	67160001-67200000	68600001-68640000	4.37421e-07	IMR90	rs17492182;rs72669501;rs17129365;rs7515848;1:67190274:A_T	NA
6	1	67160001-67200000	65360001-65400000	4.08291e-07	IMR90	rs17492182;rs72669501;rs17129365;rs7515848;1:67190274:A_T	NA
6	1	67160001-67200000	66280001-66320000	6.69327e-09	IMR90	rs17492182;rs72669501;rs17129365;rs7515848;1:67190274:A_T	NA
6	1	67160001-67200000	66680001-66720000	1.49918e-11	IMR90	rs17492182;rs72669501;rs17129365;rs7515848;1:67190274:A_T	NA
6	1	67160001-67200000	66720001-66760000	2.65377e-14	IMR90	rs17492182;rs72669501;rs17129365;rs7515848;1:67190274:A_T	NA
6	1	67160001-67200000	66760001-66800000	4.99082e-21	IMR90	rs17492182;rs72669501;rs17129365;rs7515848;1:67190274:A_T	NA
6	1	67160001-67200000	66800001-66840000	2.76765e-12	IMR90	rs17492182;rs72669501;rs17129365;rs7515848;1:67190274:A_T	NA
6	1	67160001-67200000	66880001-66920000	3.99284e-13	IMR90	rs17492182;rs72669501;rs17129365;rs7515848;1:67190274:A_T	NA
6	1	67160001-67200000	66960001-67000000	1.79034e-09	IMR90	rs17492182;rs72669501;rs17129365;rs7515848;1:67190274:A_T	ENSG00000118473
6	1	67160001-67200000	67000001-67040000	5.23974e-38	IMR90	rs17492182;rs72669501;rs17129365;rs7515848;1:67190274:A_T	NA
6	1	67160001-67200000	67080001-67120000	4.43551e-10	IMR90	rs17492182;rs72669501;rs17129365;rs7515848;1:67190274:A_T	NA
6	1	67160001-67200000	67120001-67160000	2.33245e-28	IMR90	rs17492182;rs72669501;rs17129365;rs7515848;1:67190274:A_T	ENSG00000248458
6	1	67160001-67200000	65200001-65240000	3.35307e-14	Left_Ventricle	rs17492182;rs72669501;rs17129365;rs7515848;1:67190274:A_T	ENSG00000162437
6	1	67160001-67200000	66560001-66600000	1.88594e-13	Left_Ventricle	rs17492182;rs72669501;rs17129365;rs7515848;1:67190274:A_T	NA
6	1	67160001-67200000	66640001-66680000	1.21942e-07	Left_Ventricle	rs17492182;rs72669501;rs17129365;rs7515848;1:67190274:A_T	NA
6	1	67160001-67200000	66680001-66720000	2.70463e-24	Left_Ventricle	rs17492182;rs72669501;rs17129365;rs7515848;1:67190274:A_T	NA
6	1	67160001-67200000	66720001-66760000	2.51082e-08	Left_Ventricle	rs17492182;rs72669501;rs17129365;rs7515848;1:67190274:A_T	NA
6	1	67160001-67200000	66760001-66800000	1.72676e-13	Left_Ventricle	rs17492182;rs72669501;rs17129365;rs7515848;1:67190274:A_T	NA
6	1	67160001-67200000	66800001-66840000	1.27662e-08	Left_Ventricle	rs17492182;rs72669501;rs17129365;rs7515848;1:67190274:A_T	NA
6	1	67160001-67200000	67000001-67040000	6.77292e-10	Left_Ventricle	rs17492182;rs72669501;rs17129365;rs7515848;1:67190274:A_T	NA
6	1	67160001-67200000	66280001-66320000	3.75606e-08	Liver	rs17492182;rs72669501;rs17129365;rs7515848;1:67190274:A_T	NA
6	1	67160001-67200000	66680001-66720000	6.53034e-22	Liver	rs17492182;rs72669501;rs17129365;rs7515848;1:67190274:A_T	NA
6	1	67160001-67200000	67000001-67040000	3.02668e-07	Liver	rs17492182;rs72669501;rs17129365;rs7515848;1:67190274:A_T	NA
6	1	67160001-67200000	67200001-67240000	5.53971e-15	Mesenchymal_Stem_Cell	rs17492182;rs72669501;rs17129365;rs7515848;1:67190274:A_T	ENSG00000152760
6	1	67160001-67200000	65200001-65240000	1.14932e-07	Mesenchymal_Stem_Cell	rs17492182;rs72669501;rs17129365;rs7515848;1:67190274:A_T	ENSG00000162437
6	1	67160001-67200000	65840001-65880000	2.44008e-08	Mesenchymal_Stem_Cell	rs17492182;rs72669501;rs17129365;rs7515848;1:67190274:A_T	NA
6	1	67160001-67200000	66400001-66440000	4.44487e-11	Mesenchymal_Stem_Cell	rs17492182;rs72669501;rs17129365;rs7515848;1:67190274:A_T	NA
6	1	67160001-67200000	66440001-66480000	1.54492e-07	Mesenchymal_Stem_Cell	rs17492182;rs72669501;rs17129365;rs7515848;1:67190274:A_T	NA
6	1	67160001-67200000	66680001-66720000	1.64739e-78	Mesenchymal_Stem_Cell	rs17492182;rs72669501;rs17129365;rs7515848;1:67190274:A_T	NA
6	1	67160001-67200000	66720001-66760000	1.3831e-54	Mesenchymal_Stem_Cell	rs17492182;rs72669501;rs17129365;rs7515848;1:67190274:A_T	NA
6	1	67160001-67200000	66760001-66800000	3.29624e-73	Mesenchymal_Stem_Cell	rs17492182;rs72669501;rs17129365;rs7515848;1:67190274:A_T	NA
6	1	67160001-67200000	66800001-66840000	1.79759e-34	Mesenchymal_Stem_Cell	rs17492182;rs72669501;rs17129365;rs7515848;1:67190274:A_T	NA
6	1	67160001-67200000	66880001-66920000	2.48214e-44	Mesenchymal_Stem_Cell	rs17492182;rs72669501;rs17129365;rs7515848;1:67190274:A_T	NA
6	1	67160001-67200000	66920001-66960000	6.07052e-22	Mesenchymal_Stem_Cell	rs17492182;rs72669501;rs17129365;rs7515848;1:67190274:A_T	NA
6	1	67160001-67200000	66960001-67000000	3.34264e-38	Mesenchymal_Stem_Cell	rs17492182;rs72669501;rs17129365;rs7515848;1:67190274:A_T	ENSG00000118473
6	1	67160001-67200000	67000001-67040000	6.42681e-115	Mesenchymal_Stem_Cell	rs17492182;rs72669501;rs17129365;rs7515848;1:67190274:A_T	NA
6	1	67160001-67200000	67040001-67080000	1.99083e-19	Mesenchymal_Stem_Cell	rs17492182;rs72669501;rs17129365;rs7515848;1:67190274:A_T	NA
6	1	67160001-67200000	67080001-67120000	2.39109e-29	Mesenchymal_Stem_Cell	rs17492182;rs72669501;rs17129365;rs7515848;1:67190274:A_T	NA
6	1	67160001-67200000	67120001-67160000	9.61625e-41	Mesenchymal_Stem_Cell	rs17492182;rs72669501;rs17129365;rs7515848;1:67190274:A_T	ENSG00000248458
6	1	67160001-67200000	67200001-67240000	2.30384e-37	Mesendoderm	rs17492182;rs72669501;rs17129365;rs7515848;1:67190274:A_T	ENSG00000152760
6	1	67160001-67200000	67400001-67440000	1.31808e-07	Mesendoderm	rs17492182;rs72669501;rs17129365;rs7515848;1:67190274:A_T	NA
6	1	67160001-67200000	67440001-67480000	3.43499e-09	Mesendoderm	rs17492182;rs72669501;rs17129365;rs7515848;1:67190274:A_T	NA
6	1	67160001-67200000	65640001-65680000	9.75116e-07	Mesendoderm	rs17492182;rs72669501;rs17129365;rs7515848;1:67190274:A_T	NA
6	1	67160001-67200000	65840001-65880000	4.29461e-10	Mesendoderm	rs17492182;rs72669501;rs17129365;rs7515848;1:67190274:A_T	NA
6	1	67160001-67200000	65960001-66000000	1.10969e-07	Mesendoderm	rs17492182;rs72669501;rs17129365;rs7515848;1:67190274:A_T	NA
6	1	67160001-67200000	66160001-66200000	8.93828e-18	Mesendoderm	rs17492182;rs72669501;rs17129365;rs7515848;1:67190274:A_T	NA
6	1	67160001-67200000	66200001-66240000	1.24948e-09	Mesendoderm	rs17492182;rs72669501;rs17129365;rs7515848;1:67190274:A_T	NA
6	1	67160001-67200000	66280001-66320000	1.81126e-19	Mesendoderm	rs17492182;rs72669501;rs17129365;rs7515848;1:67190274:A_T	NA
6	1	67160001-67200000	66360001-66400000	2.09128e-17	Mesendoderm	rs17492182;rs72669501;rs17129365;rs7515848;1:67190274:A_T	NA
6	1	67160001-67200000	66400001-66440000	6.93845e-12	Mesendoderm	rs17492182;rs72669501;rs17129365;rs7515848;1:67190274:A_T	NA
6	1	67160001-67200000	66440001-66480000	1.93035e-30	Mesendoderm	rs17492182;rs72669501;rs17129365;rs7515848;1:67190274:A_T	NA
6	1	67160001-67200000	66480001-66520000	3.08148e-22	Mesendoderm	rs17492182;rs72669501;rs17129365;rs7515848;1:67190274:A_T	NA
6	1	67160001-67200000	66520001-66560000	4.88894e-38	Mesendoderm	rs17492182;rs72669501;rs17129365;rs7515848;1:67190274:A_T	NA
6	1	67160001-67200000	66560001-66600000	4.21234e-23	Mesendoderm	rs17492182;rs72669501;rs17129365;rs7515848;1:67190274:A_T	NA
6	1	67160001-67200000	66640001-66680000	5.30182e-08	Mesendoderm	rs17492182;rs72669501;rs17129365;rs7515848;1:67190274:A_T	NA
6	1	67160001-67200000	66680001-66720000	7.70969e-105	Mesendoderm	rs17492182;rs72669501;rs17129365;rs7515848;1:67190274:A_T	NA
6	1	67160001-67200000	66720001-66760000	1.70168e-22	Mesendoderm	rs17492182;rs72669501;rs17129365;rs7515848;1:67190274:A_T	NA
6	1	67160001-67200000	66760001-66800000	5.68665e-26	Mesendoderm	rs17492182;rs72669501;rs17129365;rs7515848;1:67190274:A_T	NA
6	1	67160001-67200000	66800001-66840000	2.29095e-13	Mesendoderm	rs17492182;rs72669501;rs17129365;rs7515848;1:67190274:A_T	NA
6	1	67160001-67200000	66880001-66920000	2.02952e-56	Mesendoderm	rs17492182;rs72669501;rs17129365;rs7515848;1:67190274:A_T	NA
6	1	67160001-67200000	66920001-66960000	4.24924e-16	Mesendoderm	rs17492182;rs72669501;rs17129365;rs7515848;1:67190274:A_T	NA
6	1	67160001-67200000	66960001-67000000	1.12173e-30	Mesendoderm	rs17492182;rs72669501;rs17129365;rs7515848;1:67190274:A_T	ENSG00000118473
6	1	67160001-67200000	67000001-67040000	1.86534e-100	Mesendoderm	rs17492182;rs72669501;rs17129365;rs7515848;1:67190274:A_T	NA
6	1	67160001-67200000	67040001-67080000	6.96445e-37	Mesendoderm	rs17492182;rs72669501;rs17129365;rs7515848;1:67190274:A_T	NA
6	1	67160001-67200000	67080001-67120000	5.20701e-50	Mesendoderm	rs17492182;rs72669501;rs17129365;rs7515848;1:67190274:A_T	NA
6	1	67160001-67200000	67120001-67160000	2.04506e-43	Mesendoderm	rs17492182;rs72669501;rs17129365;rs7515848;1:67190274:A_T	ENSG00000248458
6	1	67160001-67200000	67000001-67040000	6.64659e-11	Neural_Progenitor_Cell	rs17492182;rs72669501;rs17129365;rs7515848;1:67190274:A_T	NA
6	1	67160001-67200000	66680001-66720000	2.93414e-09	Right_Ventricle	rs17492182;rs72669501;rs17129365;rs7515848;1:67190274:A_T	NA
6	1	67160001-67200000	67200001-67240000	2.08881e-07	Trophoblast-like_Cell	rs17492182;rs72669501;rs17129365;rs7515848;1:67190274:A_T	ENSG00000152760
6	1	67160001-67200000	66680001-66720000	4.63013e-17	Trophoblast-like_Cell	rs17492182;rs72669501;rs17129365;rs7515848;1:67190274:A_T	NA
6	1	67160001-67200000	66720001-66760000	1.03473e-07	Trophoblast-like_Cell	rs17492182;rs72669501;rs17129365;rs7515848;1:67190274:A_T	NA
6	1	67160001-67200000	66760001-66800000	2.21992e-08	Trophoblast-like_Cell	rs17492182;rs72669501;rs17129365;rs7515848;1:67190274:A_T	NA
6	1	67160001-67200000	66800001-66840000	1.52915e-08	Trophoblast-like_Cell	rs17492182;rs72669501;rs17129365;rs7515848;1:67190274:A_T	NA
6	1	67160001-67200000	66880001-66920000	4.72584e-11	Trophoblast-like_Cell	rs17492182;rs72669501;rs17129365;rs7515848;1:67190274:A_T	NA
6	1	67160001-67200000	67000001-67040000	5.8344e-11	Trophoblast-like_Cell	rs17492182;rs72669501;rs17129365;rs7515848;1:67190274:A_T	NA
6	1	67160001-67200000	67120001-67160000	8.04963e-08	Trophoblast-like_Cell	rs17492182;rs72669501;rs17129365;rs7515848;1:67190274:A_T	ENSG00000248458
6	1	67200001-67240000	67560001-67600000	1.52127e-07	Aorta	rs72922021;rs17440989	NA
6	1	67200001-67240000	66680001-66720000	1.46448e-16	Aorta	rs72922021;rs17440989	NA
6	1	67200001-67240000	67360001-67400000	1.65023e-10	GM12878	rs72922021;rs17440989	ENSG00000152763:ENSG00000198160
6	1	67200001-67240000	67400001-67440000	4.00203e-09	GM12878	rs72922021;rs17440989	NA
6	1	67200001-67240000	67440001-67480000	6.67207e-18	GM12878	rs72922021;rs17440989	NA
6	1	67200001-67240000	67600001-67640000	7.7044e-07	GM12878	rs72922021;rs17440989	ENSG00000162594
6	1	67200001-67240000	67640001-67680000	7.03294e-07	GM12878	rs72922021;rs17440989	NA
6	1	67200001-67240000	67880001-67920000	4.94444e-07	GM12878	rs72922021;rs17440989	ENSG00000142864
6	1	67200001-67240000	67960001-68000000	1.09773e-07	GM12878	rs72922021;rs17440989	NA
6	1	67200001-67240000	66680001-66720000	3.00131e-09	GM12878	rs72922021;rs17440989	NA
6	1	67200001-67240000	66760001-66800000	7.03294e-07	GM12878	rs72922021;rs17440989	NA
6	1	67200001-67240000	66800001-66840000	2.18243e-12	GM12878	rs72922021;rs17440989	NA
6	1	67200001-67240000	67240001-67280000	1.52709e-43	hESC	rs72922021;rs17440989	ENSG00000172410
6	1	67200001-67240000	67360001-67400000	1.22814e-37	hESC	rs72922021;rs17440989	ENSG00000152763:ENSG00000198160
6	1	67200001-67240000	67400001-67440000	1.2361e-61	hESC	rs72922021;rs17440989	NA
6	1	67200001-67240000	67440001-67480000	9.24025e-75	hESC	rs72922021;rs17440989	NA
6	1	67200001-67240000	67480001-67520000	3.29391e-26	hESC	rs72922021;rs17440989	ENSG00000116704
6	1	67200001-67240000	67560001-67600000	3.00018e-38	hESC	rs72922021;rs17440989	NA
6	1	67200001-67240000	67600001-67640000	1.8043e-39	hESC	rs72922021;rs17440989	ENSG00000162594
6	1	67200001-67240000	67640001-67680000	1.77547e-44	hESC	rs72922021;rs17440989	NA
6	1	67200001-67240000	67680001-67720000	3.40509e-07	hESC	rs72922021;rs17440989	ENSG00000203963
6	1	67200001-67240000	67920001-67960000	3.77586e-07	hESC	rs72922021;rs17440989	NA
6	1	67200001-67240000	68120001-68160000	7.91896e-08	hESC	rs72922021;rs17440989	ENSG00000116717
6	1	67200001-67240000	68400001-68440000	7.01445e-09	hESC	rs72922021;rs17440989	NA
6	1	67200001-67240000	68600001-68640000	9.82478e-09	hESC	rs72922021;rs17440989	NA
6	1	67200001-67240000	66160001-66200000	3.3467e-10	hESC	rs72922021;rs17440989	NA
6	1	67200001-67240000	66280001-66320000	2.28509e-19	hESC	rs72922021;rs17440989	NA
6	1	67200001-67240000	66440001-66480000	1.14613e-14	hESC	rs72922021;rs17440989	NA
6	1	67200001-67240000	66480001-66520000	7.72944e-08	hESC	rs72922021;rs17440989	NA
6	1	67200001-67240000	66520001-66560000	9.12146e-14	hESC	rs72922021;rs17440989	NA
6	1	67200001-67240000	66560001-66600000	6.96826e-09	hESC	rs72922021;rs17440989	NA
6	1	67200001-67240000	66680001-66720000	1.21719e-46	hESC	rs72922021;rs17440989	NA
6	1	67200001-67240000	66720001-66760000	2.87411e-15	hESC	rs72922021;rs17440989	NA
6	1	67200001-67240000	66760001-66800000	1.29234e-21	hESC	rs72922021;rs17440989	NA
6	1	67200001-67240000	66800001-66840000	7.26119e-10	hESC	rs72922021;rs17440989	NA
6	1	67200001-67240000	66880001-66920000	1.60073e-15	hESC	rs72922021;rs17440989	NA
6	1	67200001-67240000	66960001-67000000	5.09538e-15	hESC	rs72922021;rs17440989	ENSG00000118473
6	1	67200001-67240000	67000001-67040000	7.75527e-72	hESC	rs72922021;rs17440989	NA
6	1	67200001-67240000	67040001-67080000	3.59517e-21	hESC	rs72922021;rs17440989	NA
6	1	67200001-67240000	67080001-67120000	5.74735e-27	hESC	rs72922021;rs17440989	NA
6	1	67200001-67240000	67120001-67160000	4.09078e-21	hESC	rs72922021;rs17440989	ENSG00000248458
6	1	67200001-67240000	67160001-67200000	4.27054e-34	hESC	rs72922021;rs17440989	NA
6	1	67200001-67240000	67240001-67280000	9.38696e-14	IMR90	rs72922021;rs17440989	ENSG00000172410
6	1	67200001-67240000	67360001-67400000	4.49584e-18	IMR90	rs72922021;rs17440989	ENSG00000152763:ENSG00000198160
6	1	67200001-67240000	67400001-67440000	6.25179e-66	IMR90	rs72922021;rs17440989	NA
6	1	67200001-67240000	67440001-67480000	6.67349e-105	IMR90	rs72922021;rs17440989	NA
6	1	67200001-67240000	67480001-67520000	3.60867e-22	IMR90	rs72922021;rs17440989	ENSG00000116704
6	1	67200001-67240000	67560001-67600000	5.47302e-25	IMR90	rs72922021;rs17440989	NA
6	1	67200001-67240000	67600001-67640000	1.48783e-25	IMR90	rs72922021;rs17440989	ENSG00000162594
6	1	67200001-67240000	67640001-67680000	3.83492e-31	IMR90	rs72922021;rs17440989	NA
6	1	67200001-67240000	67680001-67720000	2.77097e-12	IMR90	rs72922021;rs17440989	ENSG00000203963
6	1	67200001-67240000	67760001-67800000	2.82462e-12	IMR90	rs72922021;rs17440989	ENSG00000081985
6	1	67200001-67240000	67800001-67840000	6.6088e-11	IMR90	rs72922021;rs17440989	NA
6	1	67200001-67240000	67840001-67880000	8.31073e-10	IMR90	rs72922021;rs17440989	NA
6	1	67200001-67240000	67880001-67920000	7.73108e-14	IMR90	rs72922021;rs17440989	ENSG00000142864
6	1	67200001-67240000	67920001-67960000	4.75594e-16	IMR90	rs72922021;rs17440989	NA
6	1	67200001-67240000	67960001-68000000	6.47156e-11	IMR90	rs72922021;rs17440989	NA
6	1	67200001-67240000	68120001-68160000	5.85002e-11	IMR90	rs72922021;rs17440989	ENSG00000116717
6	1	67200001-67240000	70160001-70200000	1.69085e-14	IMR90	rs72922021;rs17440989	NA
6	1	67200001-67240000	65680001-65720000	3.34564e-07	IMR90	rs72922021;rs17440989	ENSG00000116675
6	1	67200001-67240000	66160001-66200000	1.98215e-12	IMR90	rs72922021;rs17440989	NA
6	1	67200001-67240000	66240001-66280000	1.8844e-07	IMR90	rs72922021;rs17440989	ENSG00000184588
6	1	67200001-67240000	66280001-66320000	8.04215e-13	IMR90	rs72922021;rs17440989	NA
6	1	67200001-67240000	66680001-66720000	1.51055e-15	IMR90	rs72922021;rs17440989	NA
6	1	67200001-67240000	66720001-66760000	1.49918e-11	IMR90	rs72922021;rs17440989	NA
6	1	67200001-67240000	66760001-66800000	1.77635e-15	IMR90	rs72922021;rs17440989	NA
6	1	67200001-67240000	66800001-66840000	1.09806e-09	IMR90	rs72922021;rs17440989	NA
6	1	67200001-67240000	67000001-67040000	1.07964e-15	IMR90	rs72922021;rs17440989	NA
6	1	67200001-67240000	67160001-67200000	2.36734e-20	IMR90	rs72922021;rs17440989	NA
6	1	67200001-67240000	67360001-67400000	1.07521e-11	Left_Ventricle	rs72922021;rs17440989	ENSG00000152763:ENSG00000198160
6	1	67200001-67240000	67400001-67440000	6.86298e-16	Left_Ventricle	rs72922021;rs17440989	NA
6	1	67200001-67240000	67440001-67480000	6.06908e-23	Left_Ventricle	rs72922021;rs17440989	NA
6	1	67200001-67240000	67640001-67680000	4.89562e-16	Left_Ventricle	rs72922021;rs17440989	NA
6	1	67200001-67240000	67680001-67720000	4.92299e-08	Left_Ventricle	rs72922021;rs17440989	ENSG00000203963
6	1	67200001-67240000	67800001-67840000	5.53266e-07	Left_Ventricle	rs72922021;rs17440989	NA
6	1	67200001-67240000	67920001-67960000	7.44565e-08	Left_Ventricle	rs72922021;rs17440989	NA
6	1	67200001-67240000	68440001-68480000	3.78817e-09	Left_Ventricle	rs72922021;rs17440989	NA
6	1	67200001-67240000	68600001-68640000	8.66723e-10	Left_Ventricle	rs72922021;rs17440989	NA
6	1	67200001-67240000	68960001-69000000	4.7779e-10	Left_Ventricle	rs72922021;rs17440989	ENSG00000024526
6	1	67200001-67240000	65200001-65240000	1.48411e-07	Left_Ventricle	rs72922021;rs17440989	ENSG00000162437
6	1	67200001-67240000	66360001-66400000	8.81864e-07	Left_Ventricle	rs72922021;rs17440989	NA
6	1	67200001-67240000	66440001-66480000	7.10803e-08	Left_Ventricle	rs72922021;rs17440989	NA
6	1	67200001-67240000	66520001-66560000	2.88434e-10	Left_Ventricle	rs72922021;rs17440989	NA
6	1	67200001-67240000	66680001-66720000	3.56066e-26	Left_Ventricle	rs72922021;rs17440989	NA
6	1	67200001-67240000	66720001-66760000	6.74242e-09	Left_Ventricle	rs72922021;rs17440989	NA
6	1	67200001-67240000	66760001-66800000	5.46745e-23	Left_Ventricle	rs72922021;rs17440989	NA
6	1	67200001-67240000	67000001-67040000	2.94155e-17	Left_Ventricle	rs72922021;rs17440989	NA
6	1	67200001-67240000	67040001-67080000	5.30257e-07	Left_Ventricle	rs72922021;rs17440989	NA
6	1	67200001-67240000	67240001-67280000	6.76597e-07	Liver	rs72922021;rs17440989	ENSG00000172410
6	1	67200001-67240000	67400001-67440000	2.06236e-16	Liver	rs72922021;rs17440989	NA
6	1	67200001-67240000	67440001-67480000	7.00292e-25	Liver	rs72922021;rs17440989	NA
6	1	67200001-67240000	67480001-67520000	1.24847e-10	Liver	rs72922021;rs17440989	ENSG00000116704
6	1	67200001-67240000	67600001-67640000	1.31042e-09	Liver	rs72922021;rs17440989	ENSG00000162594
6	1	67200001-67240000	67640001-67680000	7.51233e-10	Liver	rs72922021;rs17440989	NA
6	1	67200001-67240000	66680001-66720000	2.51162e-08	Liver	rs72922021;rs17440989	NA
6	1	67200001-67240000	67240001-67280000	2.09221e-64	Mesenchymal_Stem_Cell	rs72922021;rs17440989	ENSG00000172410
6	1	67200001-67240000	67360001-67400000	5.61127e-39	Mesenchymal_Stem_Cell	rs72922021;rs17440989	ENSG00000152763:ENSG00000198160
6	1	67200001-67240000	67400001-67440000	2.5136e-119	Mesenchymal_Stem_Cell	rs72922021;rs17440989	NA
6	1	67200001-67240000	67440001-67480000	2.74368e-149	Mesenchymal_Stem_Cell	rs72922021;rs17440989	NA
6	1	67200001-67240000	67480001-67520000	9.22785e-57	Mesenchymal_Stem_Cell	rs72922021;rs17440989	ENSG00000116704
6	1	67200001-67240000	67560001-67600000	3.59046e-74	Mesenchymal_Stem_Cell	rs72922021;rs17440989	NA
6	1	67200001-67240000	67600001-67640000	5.99068e-72	Mesenchymal_Stem_Cell	rs72922021;rs17440989	ENSG00000162594
6	1	67200001-67240000	67640001-67680000	3.66662e-81	Mesenchymal_Stem_Cell	rs72922021;rs17440989	NA
6	1	67200001-67240000	67680001-67720000	1.46118e-23	Mesenchymal_Stem_Cell	rs72922021;rs17440989	ENSG00000203963
6	1	67200001-67240000	67720001-67760000	2.02793e-15	Mesenchymal_Stem_Cell	rs72922021;rs17440989	NA
6	1	67200001-67240000	67760001-67800000	2.10591e-10	Mesenchymal_Stem_Cell	rs72922021;rs17440989	ENSG00000081985
6	1	67200001-67240000	67800001-67840000	9.54572e-19	Mesenchymal_Stem_Cell	rs72922021;rs17440989	NA
6	1	67200001-67240000	67840001-67880000	1.7094e-08	Mesenchymal_Stem_Cell	rs72922021;rs17440989	NA
6	1	67200001-67240000	67880001-67920000	1.45455e-25	Mesenchymal_Stem_Cell	rs72922021;rs17440989	ENSG00000142864
6	1	67200001-67240000	67920001-67960000	4.5302e-31	Mesenchymal_Stem_Cell	rs72922021;rs17440989	NA
6	1	67200001-67240000	67960001-68000000	9.68901e-13	Mesenchymal_Stem_Cell	rs72922021;rs17440989	NA
6	1	67200001-67240000	68000001-68040000	2.67084e-14	Mesenchymal_Stem_Cell	rs72922021;rs17440989	NA
6	1	67200001-67240000	68120001-68160000	2.23354e-24	Mesenchymal_Stem_Cell	rs72922021;rs17440989	ENSG00000116717
6	1	67200001-67240000	68400001-68440000	5.46989e-09	Mesenchymal_Stem_Cell	rs72922021;rs17440989	NA
6	1	67200001-67240000	68440001-68480000	1.17112e-08	Mesenchymal_Stem_Cell	rs72922021;rs17440989	NA
6	1	67200001-67240000	68840001-68880000	4.30376e-08	Mesenchymal_Stem_Cell	rs72922021;rs17440989	NA
6	1	67200001-67240000	68920001-68960000	1.00271e-09	Mesenchymal_Stem_Cell	rs72922021;rs17440989	NA
6	1	67200001-67240000	69720001-69760000	1.04809e-08	Mesenchymal_Stem_Cell	rs72922021;rs17440989	NA
6	1	67200001-67240000	70000001-70040000	3.88726e-08	Mesenchymal_Stem_Cell	rs72922021;rs17440989	ENSG00000033122
6	1	67200001-67240000	70040001-70080000	1.48799e-08	Mesenchymal_Stem_Cell	rs72922021;rs17440989	NA
6	1	67200001-67240000	70080001-70120000	1.48799e-08	Mesenchymal_Stem_Cell	rs72922021;rs17440989	NA
6	1	67200001-67240000	64480001-64520000	6.57696e-07	Mesenchymal_Stem_Cell	rs72922021;rs17440989	NA
6	1	67200001-67240000	65200001-65240000	9.31793e-07	Mesenchymal_Stem_Cell	rs72922021;rs17440989	ENSG00000162437
6	1	67200001-67240000	65360001-65400000	2.47072e-09	Mesenchymal_Stem_Cell	rs72922021;rs17440989	NA
6	1	67200001-67240000	65640001-65680000	5.77965e-08	Mesenchymal_Stem_Cell	rs72922021;rs17440989	NA
6	1	67200001-67240000	65720001-65760000	9.72611e-08	Mesenchymal_Stem_Cell	rs72922021;rs17440989	NA
6	1	67200001-67240000	65840001-65880000	6.82791e-08	Mesenchymal_Stem_Cell	rs72922021;rs17440989	NA
6	1	67200001-67240000	66280001-66320000	2.23354e-24	Mesenchymal_Stem_Cell	rs72922021;rs17440989	NA
6	1	67200001-67240000	66400001-66440000	3.18071e-15	Mesenchymal_Stem_Cell	rs72922021;rs17440989	NA
6	1	67200001-67240000	66440001-66480000	9.01704e-18	Mesenchymal_Stem_Cell	rs72922021;rs17440989	NA
6	1	67200001-67240000	66480001-66520000	1.43445e-08	Mesenchymal_Stem_Cell	rs72922021;rs17440989	NA
6	1	67200001-67240000	66520001-66560000	5.15784e-14	Mesenchymal_Stem_Cell	rs72922021;rs17440989	NA
6	1	67200001-67240000	66560001-66600000	7.11034e-24	Mesenchymal_Stem_Cell	rs72922021;rs17440989	NA
6	1	67200001-67240000	66680001-66720000	4.68839e-149	Mesenchymal_Stem_Cell	rs72922021;rs17440989	NA
6	1	67200001-67240000	66720001-66760000	6.48823e-51	Mesenchymal_Stem_Cell	rs72922021;rs17440989	NA
6	1	67200001-67240000	66760001-66800000	2.91148e-94	Mesenchymal_Stem_Cell	rs72922021;rs17440989	NA
6	1	67200001-67240000	66800001-66840000	1.27876e-50	Mesenchymal_Stem_Cell	rs72922021;rs17440989	NA
6	1	67200001-67240000	66880001-66920000	3.93913e-57	Mesenchymal_Stem_Cell	rs72922021;rs17440989	NA
6	1	67200001-67240000	66920001-66960000	6.74835e-20	Mesenchymal_Stem_Cell	rs72922021;rs17440989	NA
6	1	67200001-67240000	66960001-67000000	2.16326e-16	Mesenchymal_Stem_Cell	rs72922021;rs17440989	ENSG00000118473
6	1	67200001-67240000	67000001-67040000	2.90905e-43	Mesenchymal_Stem_Cell	rs72922021;rs17440989	NA
6	1	67200001-67240000	67160001-67200000	5.53971e-15	Mesenchymal_Stem_Cell	rs72922021;rs17440989	NA
6	1	67200001-67240000	67240001-67280000	7.57507e-75	Mesendoderm	rs72922021;rs17440989	ENSG00000172410
6	1	67200001-67240000	67360001-67400000	3.73504e-31	Mesendoderm	rs72922021;rs17440989	ENSG00000152763:ENSG00000198160
6	1	67200001-67240000	67400001-67440000	1.80711e-80	Mesendoderm	rs72922021;rs17440989	NA
6	1	67200001-67240000	67440001-67480000	2.32697e-86	Mesendoderm	rs72922021;rs17440989	NA
6	1	67200001-67240000	67480001-67520000	1.786e-27	Mesendoderm	rs72922021;rs17440989	ENSG00000116704
6	1	67200001-67240000	67560001-67600000	4.20639e-30	Mesendoderm	rs72922021;rs17440989	NA
6	1	67200001-67240000	67600001-67640000	9.62188e-45	Mesendoderm	rs72922021;rs17440989	ENSG00000162594
6	1	67200001-67240000	67640001-67680000	1.87735e-74	Mesendoderm	rs72922021;rs17440989	NA
6	1	67200001-67240000	67680001-67720000	7.29275e-22	Mesendoderm	rs72922021;rs17440989	ENSG00000203963
6	1	67200001-67240000	67720001-67760000	5.22026e-13	Mesendoderm	rs72922021;rs17440989	NA
6	1	67200001-67240000	67760001-67800000	6.90901e-07	Mesendoderm	rs72922021;rs17440989	ENSG00000081985
6	1	67200001-67240000	67800001-67840000	6.42197e-09	Mesendoderm	rs72922021;rs17440989	NA
6	1	67200001-67240000	67840001-67880000	1.39958e-08	Mesendoderm	rs72922021;rs17440989	NA
6	1	67200001-67240000	67880001-67920000	4.56277e-07	Mesendoderm	rs72922021;rs17440989	ENSG00000142864
6	1	67200001-67240000	67920001-67960000	2.82708e-24	Mesendoderm	rs72922021;rs17440989	NA
6	1	67200001-67240000	67960001-68000000	2.2658e-16	Mesendoderm	rs72922021;rs17440989	NA
6	1	67200001-67240000	68120001-68160000	1.27704e-14	Mesendoderm	rs72922021;rs17440989	ENSG00000116717
6	1	67200001-67240000	68400001-68440000	8.5299e-07	Mesendoderm	rs72922021;rs17440989	NA
6	1	67200001-67240000	68440001-68480000	1.79457e-12	Mesendoderm	rs72922021;rs17440989	NA
6	1	67200001-67240000	70080001-70120000	3.00189e-08	Mesendoderm	rs72922021;rs17440989	NA
6	1	67200001-67240000	65720001-65760000	2.96481e-11	Mesendoderm	rs72922021;rs17440989	NA
6	1	67200001-67240000	65840001-65880000	1.40536e-07	Mesendoderm	rs72922021;rs17440989	NA
6	1	67200001-67240000	66040001-66080000	7.54416e-09	Mesendoderm	rs72922021;rs17440989	NA
6	1	67200001-67240000	66200001-66240000	8.37544e-09	Mesendoderm	rs72922021;rs17440989	NA
6	1	67200001-67240000	66240001-66280000	5.86408e-08	Mesendoderm	rs72922021;rs17440989	ENSG00000184588
6	1	67200001-67240000	66280001-66320000	3.5403e-25	Mesendoderm	rs72922021;rs17440989	NA
6	1	67200001-67240000	66360001-66400000	7.52e-11	Mesendoderm	rs72922021;rs17440989	NA
6	1	67200001-67240000	66440001-66480000	3.55205e-29	Mesendoderm	rs72922021;rs17440989	NA
6	1	67200001-67240000	66480001-66520000	4.59564e-11	Mesendoderm	rs72922021;rs17440989	NA
6	1	67200001-67240000	66520001-66560000	1.78047e-31	Mesendoderm	rs72922021;rs17440989	NA
6	1	67200001-67240000	66560001-66600000	3.96784e-25	Mesendoderm	rs72922021;rs17440989	NA
6	1	67200001-67240000	66680001-66720000	3.49591e-73	Mesendoderm	rs72922021;rs17440989	NA
6	1	67200001-67240000	66720001-66760000	1.01002e-30	Mesendoderm	rs72922021;rs17440989	NA
6	1	67200001-67240000	66760001-66800000	2.71332e-42	Mesendoderm	rs72922021;rs17440989	NA
6	1	67200001-67240000	66800001-66840000	5.68665e-26	Mesendoderm	rs72922021;rs17440989	NA
6	1	67200001-67240000	66880001-66920000	3.49315e-25	Mesendoderm	rs72922021;rs17440989	NA
6	1	67200001-67240000	66920001-66960000	5.64442e-11	Mesendoderm	rs72922021;rs17440989	NA
6	1	67200001-67240000	66960001-67000000	7.68224e-21	Mesendoderm	rs72922021;rs17440989	ENSG00000118473
6	1	67200001-67240000	67000001-67040000	9.9764e-76	Mesendoderm	rs72922021;rs17440989	NA
6	1	67200001-67240000	67040001-67080000	1.42629e-17	Mesendoderm	rs72922021;rs17440989	NA
6	1	67200001-67240000	67080001-67120000	3.70912e-31	Mesendoderm	rs72922021;rs17440989	NA
6	1	67200001-67240000	67120001-67160000	2.895e-37	Mesendoderm	rs72922021;rs17440989	ENSG00000248458
6	1	67200001-67240000	67160001-67200000	2.30384e-37	Mesendoderm	rs72922021;rs17440989	NA
6	1	67200001-67240000	67960001-68000000	3.08398e-07	Spleen	rs72922021;rs17440989	NA
6	1	67200001-67240000	67240001-67280000	1.59874e-10	Trophoblast-like_Cell	rs72922021;rs17440989	ENSG00000172410
6	1	67200001-67240000	67400001-67440000	1.03889e-16	Trophoblast-like_Cell	rs72922021;rs17440989	NA
6	1	67200001-67240000	67440001-67480000	8.85434e-36	Trophoblast-like_Cell	rs72922021;rs17440989	NA
6	1	67200001-67240000	67480001-67520000	5.42934e-10	Trophoblast-like_Cell	rs72922021;rs17440989	ENSG00000116704
6	1	67200001-67240000	67560001-67600000	1.52915e-08	Trophoblast-like_Cell	rs72922021;rs17440989	NA
6	1	67200001-67240000	67600001-67640000	2.35652e-07	Trophoblast-like_Cell	rs72922021;rs17440989	ENSG00000162594
6	1	67200001-67240000	67640001-67680000	2.20191e-19	Trophoblast-like_Cell	rs72922021;rs17440989	NA
6	1	67200001-67240000	67680001-67720000	2.84384e-07	Trophoblast-like_Cell	rs72922021;rs17440989	ENSG00000203963
6	1	67200001-67240000	67800001-67840000	7.03095e-07	Trophoblast-like_Cell	rs72922021;rs17440989	NA
6	1	67200001-67240000	67880001-67920000	3.69729e-07	Trophoblast-like_Cell	rs72922021;rs17440989	ENSG00000142864
6	1	67200001-67240000	67920001-67960000	1.82097e-10	Trophoblast-like_Cell	rs72922021;rs17440989	NA
6	1	67200001-67240000	66680001-66720000	2.06177e-22	Trophoblast-like_Cell	rs72922021;rs17440989	NA
6	1	67200001-67240000	66720001-66760000	2.71191e-10	Trophoblast-like_Cell	rs72922021;rs17440989	NA
6	1	67200001-67240000	66760001-66800000	2.02492e-08	Trophoblast-like_Cell	rs72922021;rs17440989	NA
6	1	67200001-67240000	67000001-67040000	3.00917e-12	Trophoblast-like_Cell	rs72922021;rs17440989	NA
6	1	67200001-67240000	67080001-67120000	7.24814e-12	Trophoblast-like_Cell	rs72922021;rs17440989	NA
6	1	67200001-67240000	67160001-67200000	2.08881e-07	Trophoblast-like_Cell	rs72922021;rs17440989	NA
7	1	72480001-72520000	72520001-72560000	5.29584e-10	Aorta	1:72511514:A_AT;rs11209896;rs12564163;rs6699175;rs4348675;rs975480	NA
7	1	72480001-72520000	72720001-72760000	4.74126e-08	Aorta	1:72511514:A_AT;rs11209896;rs12564163;rs6699175;rs4348675;rs975480	ENSG00000172260
7	1	72480001-72520000	72520001-72560000	2.82291e-89	hESC	1:72511514:A_AT;rs11209896;rs12564163;rs6699175;rs4348675;rs975480	NA
7	1	72480001-72520000	72560001-72600000	1.14226e-45	hESC	1:72511514:A_AT;rs11209896;rs12564163;rs6699175;rs4348675;rs975480	NA
7	1	72480001-72520000	72680001-72720000	3.70239e-14	hESC	1:72511514:A_AT;rs11209896;rs12564163;rs6699175;rs4348675;rs975480	NA
7	1	72480001-72520000	72720001-72760000	3.57194e-17	hESC	1:72511514:A_AT;rs11209896;rs12564163;rs6699175;rs4348675;rs975480	ENSG00000172260
7	1	72480001-72520000	72920001-72960000	1.14486e-07	hESC	1:72511514:A_AT;rs11209896;rs12564163;rs6699175;rs4348675;rs975480	NA
7	1	72480001-72520000	73000001-73040000	3.40099e-10	hESC	1:72511514:A_AT;rs11209896;rs12564163;rs6699175;rs4348675;rs975480	NA
7	1	72480001-72520000	73040001-73080000	4.68682e-12	hESC	1:72511514:A_AT;rs11209896;rs12564163;rs6699175;rs4348675;rs975480	NA
7	1	72480001-72520000	73080001-73120000	2.59792e-14	hESC	1:72511514:A_AT;rs11209896;rs12564163;rs6699175;rs4348675;rs975480	NA
7	1	72480001-72520000	73120001-73160000	3.41848e-08	hESC	1:72511514:A_AT;rs11209896;rs12564163;rs6699175;rs4348675;rs975480	NA
7	1	72480001-72520000	73160001-73200000	3.0745e-07	hESC	1:72511514:A_AT;rs11209896;rs12564163;rs6699175;rs4348675;rs975480	NA
7	1	72480001-72520000	74440001-74480000	2.90693e-08	hESC	1:72511514:A_AT;rs11209896;rs12564163;rs6699175;rs4348675;rs975480	NA
7	1	72480001-72520000	71520001-71560000	8.924e-33	hESC	1:72511514:A_AT;rs11209896;rs12564163;rs6699175;rs4348675;rs975480	ENSG00000132485
7	1	72480001-72520000	71560001-71600000	2.35981e-28	hESC	1:72511514:A_AT;rs11209896;rs12564163;rs6699175;rs4348675;rs975480	NA
7	1	72480001-72520000	71600001-71640000	1.9284e-14	hESC	1:72511514:A_AT;rs11209896;rs12564163;rs6699175;rs4348675;rs975480	NA
7	1	72480001-72520000	71640001-71680000	8.49482e-24	hESC	1:72511514:A_AT;rs11209896;rs12564163;rs6699175;rs4348675;rs975480	NA
7	1	72480001-72520000	71680001-71720000	5.04529e-25	hESC	1:72511514:A_AT;rs11209896;rs12564163;rs6699175;rs4348675;rs975480	NA
7	1	72480001-72520000	71720001-71760000	5.28232e-25	hESC	1:72511514:A_AT;rs11209896;rs12564163;rs6699175;rs4348675;rs975480	NA
7	1	72480001-72520000	71800001-71840000	3.0745e-07	hESC	1:72511514:A_AT;rs11209896;rs12564163;rs6699175;rs4348675;rs975480	NA
7	1	72480001-72520000	71840001-71880000	3.05793e-15	hESC	1:72511514:A_AT;rs11209896;rs12564163;rs6699175;rs4348675;rs975480	NA
7	1	72480001-72520000	71880001-71920000	5.11342e-16	hESC	1:72511514:A_AT;rs11209896;rs12564163;rs6699175;rs4348675;rs975480	NA
7	1	72480001-72520000	71920001-71960000	2.09233e-22	hESC	1:72511514:A_AT;rs11209896;rs12564163;rs6699175;rs4348675;rs975480	NA
7	1	72480001-72520000	71960001-72000000	2.48339e-18	hESC	1:72511514:A_AT;rs11209896;rs12564163;rs6699175;rs4348675;rs975480	NA
7	1	72480001-72520000	72000001-72040000	2.06114e-22	hESC	1:72511514:A_AT;rs11209896;rs12564163;rs6699175;rs4348675;rs975480	NA
7	1	72480001-72520000	72040001-72080000	3.45563e-50	hESC	1:72511514:A_AT;rs11209896;rs12564163;rs6699175;rs4348675;rs975480	NA
7	1	72480001-72520000	72080001-72120000	4.14087e-25	hESC	1:72511514:A_AT;rs11209896;rs12564163;rs6699175;rs4348675;rs975480	NA
7	1	72480001-72520000	72120001-72160000	9.46617e-42	hESC	1:72511514:A_AT;rs11209896;rs12564163;rs6699175;rs4348675;rs975480	NA
7	1	72480001-72520000	72160001-72200000	1.01755e-24	hESC	1:72511514:A_AT;rs11209896;rs12564163;rs6699175;rs4348675;rs975480	NA
7	1	72480001-72520000	72200001-72240000	1.62961e-19	hESC	1:72511514:A_AT;rs11209896;rs12564163;rs6699175;rs4348675;rs975480	NA
7	1	72480001-72520000	72240001-72280000	2.51631e-09	hESC	1:72511514:A_AT;rs11209896;rs12564163;rs6699175;rs4348675;rs975480	NA
7	1	72480001-72520000	72280001-72320000	2.91897e-18	hESC	1:72511514:A_AT;rs11209896;rs12564163;rs6699175;rs4348675;rs975480	NA
7	1	72480001-72520000	72320001-72360000	7.05972e-11	hESC	1:72511514:A_AT;rs11209896;rs12564163;rs6699175;rs4348675;rs975480	NA
7	1	72480001-72520000	72360001-72400000	2.94394e-34	hESC	1:72511514:A_AT;rs11209896;rs12564163;rs6699175;rs4348675;rs975480	NA
7	1	72480001-72520000	72400001-72440000	5.28723e-30	hESC	1:72511514:A_AT;rs11209896;rs12564163;rs6699175;rs4348675;rs975480	NA
7	1	72480001-72520000	73040001-73080000	2.41638e-07	IMR90	1:72511514:A_AT;rs11209896;rs12564163;rs6699175;rs4348675;rs975480	NA
7	1	72480001-72520000	73120001-73160000	1.93667e-09	IMR90	1:72511514:A_AT;rs11209896;rs12564163;rs6699175;rs4348675;rs975480	NA
7	1	72480001-72520000	73840001-73880000	7.11435e-07	IMR90	1:72511514:A_AT;rs11209896;rs12564163;rs6699175;rs4348675;rs975480	NA
7	1	72480001-72520000	73920001-73960000	1.57755e-08	IMR90	1:72511514:A_AT;rs11209896;rs12564163;rs6699175;rs4348675;rs975480	NA
7	1	72480001-72520000	74320001-74360000	5.93492e-13	IMR90	1:72511514:A_AT;rs11209896;rs12564163;rs6699175;rs4348675;rs975480	NA
7	1	72480001-72520000	74360001-74400000	7.08043e-08	IMR90	1:72511514:A_AT;rs11209896;rs12564163;rs6699175;rs4348675;rs975480	NA
7	1	72480001-72520000	74400001-74440000	2.08359e-11	IMR90	1:72511514:A_AT;rs11209896;rs12564163;rs6699175;rs4348675;rs975480	NA
7	1	72480001-72520000	74520001-74560000	3.26491e-07	IMR90	1:72511514:A_AT;rs11209896;rs12564163;rs6699175;rs4348675;rs975480	NA
7	1	72480001-72520000	74640001-74680000	1.58857e-08	IMR90	1:72511514:A_AT;rs11209896;rs12564163;rs6699175;rs4348675;rs975480	ENSG00000162620:ENSG00000254685:ENSG00000259030:ENSG00000116783
7	1	72480001-72520000	74720001-74760000	2.79266e-09	IMR90	1:72511514:A_AT;rs11209896;rs12564163;rs6699175;rs4348675;rs975480	NA
7	1	72480001-72520000	74760001-74800000	9.00394e-14	IMR90	1:72511514:A_AT;rs11209896;rs12564163;rs6699175;rs4348675;rs975480	NA
7	1	72480001-72520000	74840001-74880000	1.73329e-11	IMR90	1:72511514:A_AT;rs11209896;rs12564163;rs6699175;rs4348675;rs975480	NA
7	1	72480001-72520000	74960001-75000000	9.20067e-07	IMR90	1:72511514:A_AT;rs11209896;rs12564163;rs6699175;rs4348675;rs975480	ENSG00000162621
7	1	72480001-72520000	75000001-75040000	6.01503e-07	IMR90	1:72511514:A_AT;rs11209896;rs12564163;rs6699175;rs4348675;rs975480	NA
7	1	72480001-72520000	70680001-70720000	1.26761e-07	IMR90	1:72511514:A_AT;rs11209896;rs12564163;rs6699175;rs4348675;rs975480	NA
7	1	72480001-72520000	71120001-71160000	8.69798e-08	IMR90	1:72511514:A_AT;rs11209896;rs12564163;rs6699175;rs4348675;rs975480	NA
7	1	72480001-72520000	71520001-71560000	2.9467e-34	IMR90	1:72511514:A_AT;rs11209896;rs12564163;rs6699175;rs4348675;rs975480	ENSG00000132485
7	1	72480001-72520000	71560001-71600000	4.99742e-28	IMR90	1:72511514:A_AT;rs11209896;rs12564163;rs6699175;rs4348675;rs975480	NA
7	1	72480001-72520000	71600001-71640000	3.7367e-10	IMR90	1:72511514:A_AT;rs11209896;rs12564163;rs6699175;rs4348675;rs975480	NA
7	1	72480001-72520000	71640001-71680000	9.60908e-15	IMR90	1:72511514:A_AT;rs11209896;rs12564163;rs6699175;rs4348675;rs975480	NA
7	1	72480001-72520000	71680001-71720000	1.20937e-18	IMR90	1:72511514:A_AT;rs11209896;rs12564163;rs6699175;rs4348675;rs975480	NA
7	1	72480001-72520000	71720001-71760000	4.26687e-10	IMR90	1:72511514:A_AT;rs11209896;rs12564163;rs6699175;rs4348675;rs975480	NA
7	1	72480001-72520000	71840001-71880000	5.05464e-08	IMR90	1:72511514:A_AT;rs11209896;rs12564163;rs6699175;rs4348675;rs975480	NA
7	1	72480001-72520000	71880001-71920000	2.16055e-07	IMR90	1:72511514:A_AT;rs11209896;rs12564163;rs6699175;rs4348675;rs975480	NA
7	1	72480001-72520000	71960001-72000000	6.53544e-07	IMR90	1:72511514:A_AT;rs11209896;rs12564163;rs6699175;rs4348675;rs975480	NA
7	1	72480001-72520000	72040001-72080000	3.6028e-13	IMR90	1:72511514:A_AT;rs11209896;rs12564163;rs6699175;rs4348675;rs975480	NA
7	1	72480001-72520000	72080001-72120000	5.28582e-10	IMR90	1:72511514:A_AT;rs11209896;rs12564163;rs6699175;rs4348675;rs975480	NA
7	1	72480001-72520000	72120001-72160000	1.14477e-13	IMR90	1:72511514:A_AT;rs11209896;rs12564163;rs6699175;rs4348675;rs975480	NA
7	1	72480001-72520000	72520001-72560000	1.4861e-24	Left_Ventricle	1:72511514:A_AT;rs11209896;rs12564163;rs6699175;rs4348675;rs975480	NA
7	1	72480001-72520000	72560001-72600000	1.25043e-17	Left_Ventricle	1:72511514:A_AT;rs11209896;rs12564163;rs6699175;rs4348675;rs975480	NA
7	1	72480001-72520000	72720001-72760000	3.99448e-25	Left_Ventricle	1:72511514:A_AT;rs11209896;rs12564163;rs6699175;rs4348675;rs975480	ENSG00000172260
7	1	72480001-72520000	73200001-73240000	2.36308e-09	Left_Ventricle	1:72511514:A_AT;rs11209896;rs12564163;rs6699175;rs4348675;rs975480	NA
7	1	72480001-72520000	74440001-74480000	9.06953e-07	Left_Ventricle	1:72511514:A_AT;rs11209896;rs12564163;rs6699175;rs4348675;rs975480	NA
7	1	72480001-72520000	74760001-74800000	1.22746e-07	Left_Ventricle	1:72511514:A_AT;rs11209896;rs12564163;rs6699175;rs4348675;rs975480	NA
7	1	72480001-72520000	75440001-75480000	5.32486e-11	Left_Ventricle	1:72511514:A_AT;rs11209896;rs12564163;rs6699175;rs4348675;rs975480	NA
7	1	72480001-72520000	70480001-70520000	6.08724e-09	Left_Ventricle	1:72511514:A_AT;rs11209896;rs12564163;rs6699175;rs4348675;rs975480	NA
7	1	72480001-72520000	71680001-71720000	2.72639e-15	Left_Ventricle	1:72511514:A_AT;rs11209896;rs12564163;rs6699175;rs4348675;rs975480	NA
7	1	72480001-72520000	71880001-71920000	2.36201e-12	Left_Ventricle	1:72511514:A_AT;rs11209896;rs12564163;rs6699175;rs4348675;rs975480	NA
7	1	72480001-72520000	72040001-72080000	3.99751e-26	Left_Ventricle	1:72511514:A_AT;rs11209896;rs12564163;rs6699175;rs4348675;rs975480	NA
7	1	72480001-72520000	72080001-72120000	4.08274e-11	Left_Ventricle	1:72511514:A_AT;rs11209896;rs12564163;rs6699175;rs4348675;rs975480	NA
7	1	72480001-72520000	72120001-72160000	1.44497e-18	Left_Ventricle	1:72511514:A_AT;rs11209896;rs12564163;rs6699175;rs4348675;rs975480	NA
7	1	72480001-72520000	72160001-72200000	5.62554e-12	Left_Ventricle	1:72511514:A_AT;rs11209896;rs12564163;rs6699175;rs4348675;rs975480	NA
7	1	72480001-72520000	72360001-72400000	7.14513e-12	Left_Ventricle	1:72511514:A_AT;rs11209896;rs12564163;rs6699175;rs4348675;rs975480	NA
7	1	72480001-72520000	72400001-72440000	6.9545e-09	Left_Ventricle	1:72511514:A_AT;rs11209896;rs12564163;rs6699175;rs4348675;rs975480	NA
7	1	72480001-72520000	72520001-72560000	5.48641e-09	Liver	1:72511514:A_AT;rs11209896;rs12564163;rs6699175;rs4348675;rs975480	NA
7	1	72480001-72520000	72040001-72080000	9.43984e-08	Liver	1:72511514:A_AT;rs11209896;rs12564163;rs6699175;rs4348675;rs975480	NA
7	1	72480001-72520000	72520001-72560000	2.69399e-50	Mesenchymal_Stem_Cell	1:72511514:A_AT;rs11209896;rs12564163;rs6699175;rs4348675;rs975480	NA
7	1	72480001-72520000	72560001-72600000	3.15477e-28	Mesenchymal_Stem_Cell	1:72511514:A_AT;rs11209896;rs12564163;rs6699175;rs4348675;rs975480	NA
7	1	72480001-72520000	72680001-72720000	6.4179e-11	Mesenchymal_Stem_Cell	1:72511514:A_AT;rs11209896;rs12564163;rs6699175;rs4348675;rs975480	NA
7	1	72480001-72520000	72720001-72760000	8.95265e-11	Mesenchymal_Stem_Cell	1:72511514:A_AT;rs11209896;rs12564163;rs6699175;rs4348675;rs975480	ENSG00000172260
7	1	72480001-72520000	72920001-72960000	4.07531e-10	Mesenchymal_Stem_Cell	1:72511514:A_AT;rs11209896;rs12564163;rs6699175;rs4348675;rs975480	NA
7	1	72480001-72520000	73000001-73040000	1.13725e-09	Mesenchymal_Stem_Cell	1:72511514:A_AT;rs11209896;rs12564163;rs6699175;rs4348675;rs975480	NA
7	1	72480001-72520000	73040001-73080000	4.20977e-11	Mesenchymal_Stem_Cell	1:72511514:A_AT;rs11209896;rs12564163;rs6699175;rs4348675;rs975480	NA
7	1	72480001-72520000	73080001-73120000	4.12061e-16	Mesenchymal_Stem_Cell	1:72511514:A_AT;rs11209896;rs12564163;rs6699175;rs4348675;rs975480	NA
7	1	72480001-72520000	73120001-73160000	1.31998e-10	Mesenchymal_Stem_Cell	1:72511514:A_AT;rs11209896;rs12564163;rs6699175;rs4348675;rs975480	NA
7	1	72480001-72520000	73200001-73240000	2.97991e-13	Mesenchymal_Stem_Cell	1:72511514:A_AT;rs11209896;rs12564163;rs6699175;rs4348675;rs975480	NA
7	1	72480001-72520000	73320001-73360000	4.11178e-10	Mesenchymal_Stem_Cell	1:72511514:A_AT;rs11209896;rs12564163;rs6699175;rs4348675;rs975480	NA
7	1	72480001-72520000	73360001-73400000	3.81385e-10	Mesenchymal_Stem_Cell	1:72511514:A_AT;rs11209896;rs12564163;rs6699175;rs4348675;rs975480	NA
7	1	72480001-72520000	73720001-73760000	3.29549e-08	Mesenchymal_Stem_Cell	1:72511514:A_AT;rs11209896;rs12564163;rs6699175;rs4348675;rs975480	NA
7	1	72480001-72520000	73800001-73840000	6.9988e-08	Mesenchymal_Stem_Cell	1:72511514:A_AT;rs11209896;rs12564163;rs6699175;rs4348675;rs975480	NA
7	1	72480001-72520000	73920001-73960000	2.20752e-11	Mesenchymal_Stem_Cell	1:72511514:A_AT;rs11209896;rs12564163;rs6699175;rs4348675;rs975480	NA
7	1	72480001-72520000	74040001-74080000	1.41963e-10	Mesenchymal_Stem_Cell	1:72511514:A_AT;rs11209896;rs12564163;rs6699175;rs4348675;rs975480	NA
7	1	72480001-72520000	74080001-74120000	2.05885e-10	Mesenchymal_Stem_Cell	1:72511514:A_AT;rs11209896;rs12564163;rs6699175;rs4348675;rs975480	NA
7	1	72480001-72520000	74160001-74200000	7.30488e-08	Mesenchymal_Stem_Cell	1:72511514:A_AT;rs11209896;rs12564163;rs6699175;rs4348675;rs975480	NA
7	1	72480001-72520000	74400001-74440000	1.10847e-14	Mesenchymal_Stem_Cell	1:72511514:A_AT;rs11209896;rs12564163;rs6699175;rs4348675;rs975480	NA
7	1	72480001-72520000	74440001-74480000	2.62858e-09	Mesenchymal_Stem_Cell	1:72511514:A_AT;rs11209896;rs12564163;rs6699175;rs4348675;rs975480	NA
7	1	72480001-72520000	74480001-74520000	8.53642e-08	Mesenchymal_Stem_Cell	1:72511514:A_AT;rs11209896;rs12564163;rs6699175;rs4348675;rs975480	NA
7	1	72480001-72520000	74760001-74800000	6.85636e-07	Mesenchymal_Stem_Cell	1:72511514:A_AT;rs11209896;rs12564163;rs6699175;rs4348675;rs975480	NA
7	1	72480001-72520000	74880001-74920000	1.00919e-07	Mesenchymal_Stem_Cell	1:72511514:A_AT;rs11209896;rs12564163;rs6699175;rs4348675;rs975480	NA
7	1	72480001-72520000	74920001-74960000	4.29563e-12	Mesenchymal_Stem_Cell	1:72511514:A_AT;rs11209896;rs12564163;rs6699175;rs4348675;rs975480	NA
7	1	72480001-72520000	75040001-75080000	1.04061e-12	Mesenchymal_Stem_Cell	1:72511514:A_AT;rs11209896;rs12564163;rs6699175;rs4348675;rs975480	NA
7	1	72480001-72520000	75080001-75120000	6.4937e-08	Mesenchymal_Stem_Cell	1:72511514:A_AT;rs11209896;rs12564163;rs6699175;rs4348675;rs975480	NA
7	1	72480001-72520000	75160001-75200000	6.85566e-11	Mesenchymal_Stem_Cell	1:72511514:A_AT;rs11209896;rs12564163;rs6699175;rs4348675;rs975480	ENSG00000162623:ENSG00000116791
7	1	72480001-72520000	70520001-70560000	3.80336e-07	Mesenchymal_Stem_Cell	1:72511514:A_AT;rs11209896;rs12564163;rs6699175;rs4348675;rs975480	NA
7	1	72480001-72520000	70680001-70720000	4.02498e-09	Mesenchymal_Stem_Cell	1:72511514:A_AT;rs11209896;rs12564163;rs6699175;rs4348675;rs975480	NA
7	1	72480001-72520000	70840001-70880000	1.32543e-08	Mesenchymal_Stem_Cell	1:72511514:A_AT;rs11209896;rs12564163;rs6699175;rs4348675;rs975480	ENSG00000116761
7	1	72480001-72520000	71120001-71160000	2.73122e-15	Mesenchymal_Stem_Cell	1:72511514:A_AT;rs11209896;rs12564163;rs6699175;rs4348675;rs975480	NA
7	1	72480001-72520000	71240001-71280000	1.17112e-08	Mesenchymal_Stem_Cell	1:72511514:A_AT;rs11209896;rs12564163;rs6699175;rs4348675;rs975480	NA
7	1	72480001-72520000	71440001-71480000	2.99654e-11	Mesenchymal_Stem_Cell	1:72511514:A_AT;rs11209896;rs12564163;rs6699175;rs4348675;rs975480	NA
7	1	72480001-72520000	71480001-71520000	2.41502e-08	Mesenchymal_Stem_Cell	1:72511514:A_AT;rs11209896;rs12564163;rs6699175;rs4348675;rs975480	ENSG00000050628
7	1	72480001-72520000	71520001-71560000	1.32649e-44	Mesenchymal_Stem_Cell	1:72511514:A_AT;rs11209896;rs12564163;rs6699175;rs4348675;rs975480	ENSG00000132485
7	1	72480001-72520000	71560001-71600000	8.67437e-50	Mesenchymal_Stem_Cell	1:72511514:A_AT;rs11209896;rs12564163;rs6699175;rs4348675;rs975480	NA
7	1	72480001-72520000	71600001-71640000	1.28102e-27	Mesenchymal_Stem_Cell	1:72511514:A_AT;rs11209896;rs12564163;rs6699175;rs4348675;rs975480	NA
7	1	72480001-72520000	71640001-71680000	1.49435e-13	Mesenchymal_Stem_Cell	1:72511514:A_AT;rs11209896;rs12564163;rs6699175;rs4348675;rs975480	NA
7	1	72480001-72520000	71680001-71720000	1.2049e-19	Mesenchymal_Stem_Cell	1:72511514:A_AT;rs11209896;rs12564163;rs6699175;rs4348675;rs975480	NA
7	1	72480001-72520000	71720001-71760000	2.40559e-22	Mesenchymal_Stem_Cell	1:72511514:A_AT;rs11209896;rs12564163;rs6699175;rs4348675;rs975480	NA
7	1	72480001-72520000	72520001-72560000	5.91098e-59	Mesendoderm	1:72511514:A_AT;rs11209896;rs12564163;rs6699175;rs4348675;rs975480	NA
7	1	72480001-72520000	72560001-72600000	6.72001e-38	Mesendoderm	1:72511514:A_AT;rs11209896;rs12564163;rs6699175;rs4348675;rs975480	NA
7	1	72480001-72520000	72680001-72720000	2.10268e-07	Mesendoderm	1:72511514:A_AT;rs11209896;rs12564163;rs6699175;rs4348675;rs975480	NA
7	1	72480001-72520000	72920001-72960000	1.26512e-10	Mesendoderm	1:72511514:A_AT;rs11209896;rs12564163;rs6699175;rs4348675;rs975480	NA
7	1	72480001-72520000	73000001-73040000	1.64063e-14	Mesendoderm	1:72511514:A_AT;rs11209896;rs12564163;rs6699175;rs4348675;rs975480	NA
7	1	72480001-72520000	73080001-73120000	5.02612e-11	Mesendoderm	1:72511514:A_AT;rs11209896;rs12564163;rs6699175;rs4348675;rs975480	NA
7	1	72480001-72520000	73120001-73160000	2.85049e-07	Mesendoderm	1:72511514:A_AT;rs11209896;rs12564163;rs6699175;rs4348675;rs975480	NA
7	1	72480001-72520000	73200001-73240000	1.82543e-11	Mesendoderm	1:72511514:A_AT;rs11209896;rs12564163;rs6699175;rs4348675;rs975480	NA
7	1	72480001-72520000	73800001-73840000	3.46018e-11	Mesendoderm	1:72511514:A_AT;rs11209896;rs12564163;rs6699175;rs4348675;rs975480	NA
7	1	72480001-72520000	73880001-73920000	3.41073e-10	Mesendoderm	1:72511514:A_AT;rs11209896;rs12564163;rs6699175;rs4348675;rs975480	NA
7	1	72480001-72520000	75040001-75080000	5.97542e-07	Mesendoderm	1:72511514:A_AT;rs11209896;rs12564163;rs6699175;rs4348675;rs975480	NA
7	1	72480001-72520000	70680001-70720000	2.56924e-07	Mesendoderm	1:72511514:A_AT;rs11209896;rs12564163;rs6699175;rs4348675;rs975480	NA
7	1	72480001-72520000	71120001-71160000	1.25665e-09	Mesendoderm	1:72511514:A_AT;rs11209896;rs12564163;rs6699175;rs4348675;rs975480	NA
7	1	72480001-72520000	71440001-71480000	3.20397e-09	Mesendoderm	1:72511514:A_AT;rs11209896;rs12564163;rs6699175;rs4348675;rs975480	NA
7	1	72480001-72520000	71520001-71560000	1.4523e-29	Mesendoderm	1:72511514:A_AT;rs11209896;rs12564163;rs6699175;rs4348675;rs975480	ENSG00000132485
7	1	72480001-72520000	71560001-71600000	1.74121e-20	Mesendoderm	1:72511514:A_AT;rs11209896;rs12564163;rs6699175;rs4348675;rs975480	NA
7	1	72480001-72520000	71600001-71640000	2.33023e-26	Mesendoderm	1:72511514:A_AT;rs11209896;rs12564163;rs6699175;rs4348675;rs975480	NA
7	1	72480001-72520000	71640001-71680000	5.08655e-28	Mesendoderm	1:72511514:A_AT;rs11209896;rs12564163;rs6699175;rs4348675;rs975480	NA
7	1	72480001-72520000	71680001-71720000	3.39089e-23	Mesendoderm	1:72511514:A_AT;rs11209896;rs12564163;rs6699175;rs4348675;rs975480	NA
7	1	72480001-72520000	71720001-71760000	1.91765e-22	Mesendoderm	1:72511514:A_AT;rs11209896;rs12564163;rs6699175;rs4348675;rs975480	NA
7	1	72480001-72520000	71840001-71880000	1.37215e-07	Mesendoderm	1:72511514:A_AT;rs11209896;rs12564163;rs6699175;rs4348675;rs975480	NA
7	1	72480001-72520000	71880001-71920000	5.02612e-11	Mesendoderm	1:72511514:A_AT;rs11209896;rs12564163;rs6699175;rs4348675;rs975480	NA
7	1	72480001-72520000	71920001-71960000	9.11293e-23	Mesendoderm	1:72511514:A_AT;rs11209896;rs12564163;rs6699175;rs4348675;rs975480	NA
7	1	72480001-72520000	71960001-72000000	6.73347e-15	Mesendoderm	1:72511514:A_AT;rs11209896;rs12564163;rs6699175;rs4348675;rs975480	NA
7	1	72480001-72520000	72000001-72040000	2.6634e-22	Mesendoderm	1:72511514:A_AT;rs11209896;rs12564163;rs6699175;rs4348675;rs975480	NA
7	1	72480001-72520000	72040001-72080000	5.13534e-57	Mesendoderm	1:72511514:A_AT;rs11209896;rs12564163;rs6699175;rs4348675;rs975480	NA
7	1	72480001-72520000	72080001-72120000	3.21134e-33	Mesendoderm	1:72511514:A_AT;rs11209896;rs12564163;rs6699175;rs4348675;rs975480	NA
7	1	72480001-72520000	72120001-72160000	3.00075e-59	Mesendoderm	1:72511514:A_AT;rs11209896;rs12564163;rs6699175;rs4348675;rs975480	NA
7	1	72480001-72520000	72160001-72200000	5.17449e-21	Mesendoderm	1:72511514:A_AT;rs11209896;rs12564163;rs6699175;rs4348675;rs975480	NA
7	1	72480001-72520000	72200001-72240000	3.82276e-17	Mesendoderm	1:72511514:A_AT;rs11209896;rs12564163;rs6699175;rs4348675;rs975480	NA
7	1	72480001-72520000	72240001-72280000	3.6415e-09	Mesendoderm	1:72511514:A_AT;rs11209896;rs12564163;rs6699175;rs4348675;rs975480	NA
7	1	72480001-72520000	72280001-72320000	2.67889e-09	Mesendoderm	1:72511514:A_AT;rs11209896;rs12564163;rs6699175;rs4348675;rs975480	NA
7	1	72480001-72520000	72320001-72360000	5.91831e-07	Mesendoderm	1:72511514:A_AT;rs11209896;rs12564163;rs6699175;rs4348675;rs975480	NA
7	1	72480001-72520000	72360001-72400000	6.17158e-21	Mesendoderm	1:72511514:A_AT;rs11209896;rs12564163;rs6699175;rs4348675;rs975480	NA
7	1	72480001-72520000	72400001-72440000	1.46994e-33	Mesendoderm	1:72511514:A_AT;rs11209896;rs12564163;rs6699175;rs4348675;rs975480	NA
7	1	72480001-72520000	74800001-74840000	1.55247e-08	Neural_Progenitor_Cell	1:72511514:A_AT;rs11209896;rs12564163;rs6699175;rs4348675;rs975480	NA
7	1	72480001-72520000	75160001-75200000	7.03496e-07	Neural_Progenitor_Cell	1:72511514:A_AT;rs11209896;rs12564163;rs6699175;rs4348675;rs975480	ENSG00000162623:ENSG00000116791
7	1	72480001-72520000	72040001-72080000	3.99686e-09	Neural_Progenitor_Cell	1:72511514:A_AT;rs11209896;rs12564163;rs6699175;rs4348675;rs975480	NA
7	1	72480001-72520000	72040001-72080000	4.54907e-08	Right_Ventricle	1:72511514:A_AT;rs11209896;rs12564163;rs6699175;rs4348675;rs975480	NA
7	1	72480001-72520000	72520001-72560000	5.19118e-12	Trophoblast-like_Cell	1:72511514:A_AT;rs11209896;rs12564163;rs6699175;rs4348675;rs975480	NA
7	1	72480001-72520000	72560001-72600000	6.33159e-09	Trophoblast-like_Cell	1:72511514:A_AT;rs11209896;rs12564163;rs6699175;rs4348675;rs975480	NA
7	1	72480001-72520000	71600001-71640000	1.20463e-07	Trophoblast-like_Cell	1:72511514:A_AT;rs11209896;rs12564163;rs6699175;rs4348675;rs975480	NA
7	1	72480001-72520000	71640001-71680000	1.5382e-07	Trophoblast-like_Cell	1:72511514:A_AT;rs11209896;rs12564163;rs6699175;rs4348675;rs975480	NA
7	1	72480001-72520000	71680001-71720000	1.0492e-08	Trophoblast-like_Cell	1:72511514:A_AT;rs11209896;rs12564163;rs6699175;rs4348675;rs975480	NA
7	1	72480001-72520000	72040001-72080000	2.02492e-08	Trophoblast-like_Cell	1:72511514:A_AT;rs11209896;rs12564163;rs6699175;rs4348675;rs975480	NA
7	1	72520001-72560000	72560001-72600000	3.5449e-30	Aorta	rs1486084;rs11209899;rs12036443;rs2821272;rs11209900;1:72529562:A_AC;rs12131816;rs12408173;rs12132044;rs2630381;rs2220252;rs2821266;1:72536341:A_T;rs12409966;rs2422135;rs11209905;rs12049085;rs7542974;rs11209906;1:72547396:C_G;rs2821260;rs973526;rs12140090;1:72559012:C_CA;rs727726	NA
7	1	72520001-72560000	72680001-72720000	3.72143e-09	Aorta	rs1486084;rs11209899;rs12036443;rs2821272;rs11209900;1:72529562:A_AC;rs12131816;rs12408173;rs12132044;rs2630381;rs2220252;rs2821266;1:72536341:A_T;rs12409966;rs2422135;rs11209905;rs12049085;rs7542974;rs11209906;1:72547396:C_G;rs2821260;rs973526;rs12140090;1:72559012:C_CA;rs727726	NA
7	1	72520001-72560000	72720001-72760000	1.72972e-18	Aorta	rs1486084;rs11209899;rs12036443;rs2821272;rs11209900;1:72529562:A_AC;rs12131816;rs12408173;rs12132044;rs2630381;rs2220252;rs2821266;1:72536341:A_T;rs12409966;rs2422135;rs11209905;rs12049085;rs7542974;rs11209906;1:72547396:C_G;rs2821260;rs973526;rs12140090;1:72559012:C_CA;rs727726	ENSG00000172260
7	1	72520001-72560000	72920001-72960000	2.91902e-22	Aorta	rs1486084;rs11209899;rs12036443;rs2821272;rs11209900;1:72529562:A_AC;rs12131816;rs12408173;rs12132044;rs2630381;rs2220252;rs2821266;1:72536341:A_T;rs12409966;rs2422135;rs11209905;rs12049085;rs7542974;rs11209906;1:72547396:C_G;rs2821260;rs973526;rs12140090;1:72559012:C_CA;rs727726	NA
7	1	72520001-72560000	73000001-73040000	3.7173e-09	Aorta	rs1486084;rs11209899;rs12036443;rs2821272;rs11209900;1:72529562:A_AC;rs12131816;rs12408173;rs12132044;rs2630381;rs2220252;rs2821266;1:72536341:A_T;rs12409966;rs2422135;rs11209905;rs12049085;rs7542974;rs11209906;1:72547396:C_G;rs2821260;rs973526;rs12140090;1:72559012:C_CA;rs727726	NA
7	1	72520001-72560000	73080001-73120000	1.12711e-08	Aorta	rs1486084;rs11209899;rs12036443;rs2821272;rs11209900;1:72529562:A_AC;rs12131816;rs12408173;rs12132044;rs2630381;rs2220252;rs2821266;1:72536341:A_T;rs12409966;rs2422135;rs11209905;rs12049085;rs7542974;rs11209906;1:72547396:C_G;rs2821260;rs973526;rs12140090;1:72559012:C_CA;rs727726	NA
7	1	72520001-72560000	73120001-73160000	2.33446e-10	Aorta	rs1486084;rs11209899;rs12036443;rs2821272;rs11209900;1:72529562:A_AC;rs12131816;rs12408173;rs12132044;rs2630381;rs2220252;rs2821266;1:72536341:A_T;rs12409966;rs2422135;rs11209905;rs12049085;rs7542974;rs11209906;1:72547396:C_G;rs2821260;rs973526;rs12140090;1:72559012:C_CA;rs727726	NA
7	1	72520001-72560000	73200001-73240000	1.75572e-11	Aorta	rs1486084;rs11209899;rs12036443;rs2821272;rs11209900;1:72529562:A_AC;rs12131816;rs12408173;rs12132044;rs2630381;rs2220252;rs2821266;1:72536341:A_T;rs12409966;rs2422135;rs11209905;rs12049085;rs7542974;rs11209906;1:72547396:C_G;rs2821260;rs973526;rs12140090;1:72559012:C_CA;rs727726	NA
7	1	72520001-72560000	73360001-73400000	3.45316e-07	Aorta	rs1486084;rs11209899;rs12036443;rs2821272;rs11209900;1:72529562:A_AC;rs12131816;rs12408173;rs12132044;rs2630381;rs2220252;rs2821266;1:72536341:A_T;rs12409966;rs2422135;rs11209905;rs12049085;rs7542974;rs11209906;1:72547396:C_G;rs2821260;rs973526;rs12140090;1:72559012:C_CA;rs727726	NA
7	1	72520001-72560000	73720001-73760000	6.21574e-08	Aorta	rs1486084;rs11209899;rs12036443;rs2821272;rs11209900;1:72529562:A_AC;rs12131816;rs12408173;rs12132044;rs2630381;rs2220252;rs2821266;1:72536341:A_T;rs12409966;rs2422135;rs11209905;rs12049085;rs7542974;rs11209906;1:72547396:C_G;rs2821260;rs973526;rs12140090;1:72559012:C_CA;rs727726	NA
7	1	72520001-72560000	74440001-74480000	1.91537e-07	Aorta	rs1486084;rs11209899;rs12036443;rs2821272;rs11209900;1:72529562:A_AC;rs12131816;rs12408173;rs12132044;rs2630381;rs2220252;rs2821266;1:72536341:A_T;rs12409966;rs2422135;rs11209905;rs12049085;rs7542974;rs11209906;1:72547396:C_G;rs2821260;rs973526;rs12140090;1:72559012:C_CA;rs727726	NA
7	1	72520001-72560000	74920001-74960000	5.61564e-10	Aorta	rs1486084;rs11209899;rs12036443;rs2821272;rs11209900;1:72529562:A_AC;rs12131816;rs12408173;rs12132044;rs2630381;rs2220252;rs2821266;1:72536341:A_T;rs12409966;rs2422135;rs11209905;rs12049085;rs7542974;rs11209906;1:72547396:C_G;rs2821260;rs973526;rs12140090;1:72559012:C_CA;rs727726	NA
7	1	72520001-72560000	74960001-75000000	7.1585e-07	Aorta	rs1486084;rs11209899;rs12036443;rs2821272;rs11209900;1:72529562:A_AC;rs12131816;rs12408173;rs12132044;rs2630381;rs2220252;rs2821266;1:72536341:A_T;rs12409966;rs2422135;rs11209905;rs12049085;rs7542974;rs11209906;1:72547396:C_G;rs2821260;rs973526;rs12140090;1:72559012:C_CA;rs727726	ENSG00000162621
7	1	72520001-72560000	71680001-71720000	1.40146e-09	Aorta	rs1486084;rs11209899;rs12036443;rs2821272;rs11209900;1:72529562:A_AC;rs12131816;rs12408173;rs12132044;rs2630381;rs2220252;rs2821266;1:72536341:A_T;rs12409966;rs2422135;rs11209905;rs12049085;rs7542974;rs11209906;1:72547396:C_G;rs2821260;rs973526;rs12140090;1:72559012:C_CA;rs727726	NA
7	1	72520001-72560000	72360001-72400000	3.31218e-07	Aorta	rs1486084;rs11209899;rs12036443;rs2821272;rs11209900;1:72529562:A_AC;rs12131816;rs12408173;rs12132044;rs2630381;rs2220252;rs2821266;1:72536341:A_T;rs12409966;rs2422135;rs11209905;rs12049085;rs7542974;rs11209906;1:72547396:C_G;rs2821260;rs973526;rs12140090;1:72559012:C_CA;rs727726	NA
7	1	72520001-72560000	72400001-72440000	9.48947e-07	Aorta	rs1486084;rs11209899;rs12036443;rs2821272;rs11209900;1:72529562:A_AC;rs12131816;rs12408173;rs12132044;rs2630381;rs2220252;rs2821266;1:72536341:A_T;rs12409966;rs2422135;rs11209905;rs12049085;rs7542974;rs11209906;1:72547396:C_G;rs2821260;rs973526;rs12140090;1:72559012:C_CA;rs727726	NA
7	1	72520001-72560000	72480001-72520000	5.29584e-10	Aorta	rs1486084;rs11209899;rs12036443;rs2821272;rs11209900;1:72529562:A_AC;rs12131816;rs12408173;rs12132044;rs2630381;rs2220252;rs2821266;1:72536341:A_T;rs12409966;rs2422135;rs11209905;rs12049085;rs7542974;rs11209906;1:72547396:C_G;rs2821260;rs973526;rs12140090;1:72559012:C_CA;rs727726	NA
7	1	72520001-72560000	72560001-72600000	1.44238e-12	GM12878	rs1486084;rs11209899;rs12036443;rs2821272;rs11209900;1:72529562:A_AC;rs12131816;rs12408173;rs12132044;rs2630381;rs2220252;rs2821266;1:72536341:A_T;rs12409966;rs2422135;rs11209905;rs12049085;rs7542974;rs11209906;1:72547396:C_G;rs2821260;rs973526;rs12140090;1:72559012:C_CA;rs727726	NA
7	1	72520001-72560000	72560001-72600000	9.82507e-294	hESC	rs1486084;rs11209899;rs12036443;rs2821272;rs11209900;1:72529562:A_AC;rs12131816;rs12408173;rs12132044;rs2630381;rs2220252;rs2821266;1:72536341:A_T;rs12409966;rs2422135;rs11209905;rs12049085;rs7542974;rs11209906;1:72547396:C_G;rs2821260;rs973526;rs12140090;1:72559012:C_CA;rs727726	NA
7	1	72520001-72560000	72640001-72680000	1.22241e-15	hESC	rs1486084;rs11209899;rs12036443;rs2821272;rs11209900;1:72529562:A_AC;rs12131816;rs12408173;rs12132044;rs2630381;rs2220252;rs2821266;1:72536341:A_T;rs12409966;rs2422135;rs11209905;rs12049085;rs7542974;rs11209906;1:72547396:C_G;rs2821260;rs973526;rs12140090;1:72559012:C_CA;rs727726	NA
7	1	72520001-72560000	72680001-72720000	3.4505e-52	hESC	rs1486084;rs11209899;rs12036443;rs2821272;rs11209900;1:72529562:A_AC;rs12131816;rs12408173;rs12132044;rs2630381;rs2220252;rs2821266;1:72536341:A_T;rs12409966;rs2422135;rs11209905;rs12049085;rs7542974;rs11209906;1:72547396:C_G;rs2821260;rs973526;rs12140090;1:72559012:C_CA;rs727726	NA
7	1	72520001-72560000	72720001-72760000	3.79978e-50	hESC	rs1486084;rs11209899;rs12036443;rs2821272;rs11209900;1:72529562:A_AC;rs12131816;rs12408173;rs12132044;rs2630381;rs2220252;rs2821266;1:72536341:A_T;rs12409966;rs2422135;rs11209905;rs12049085;rs7542974;rs11209906;1:72547396:C_G;rs2821260;rs973526;rs12140090;1:72559012:C_CA;rs727726	ENSG00000172260
7	1	72520001-72560000	72840001-72880000	1.54664e-14	hESC	rs1486084;rs11209899;rs12036443;rs2821272;rs11209900;1:72529562:A_AC;rs12131816;rs12408173;rs12132044;rs2630381;rs2220252;rs2821266;1:72536341:A_T;rs12409966;rs2422135;rs11209905;rs12049085;rs7542974;rs11209906;1:72547396:C_G;rs2821260;rs973526;rs12140090;1:72559012:C_CA;rs727726	NA
7	1	72520001-72560000	72880001-72920000	9.2739e-20	hESC	rs1486084;rs11209899;rs12036443;rs2821272;rs11209900;1:72529562:A_AC;rs12131816;rs12408173;rs12132044;rs2630381;rs2220252;rs2821266;1:72536341:A_T;rs12409966;rs2422135;rs11209905;rs12049085;rs7542974;rs11209906;1:72547396:C_G;rs2821260;rs973526;rs12140090;1:72559012:C_CA;rs727726	NA
7	1	72520001-72560000	72920001-72960000	3.72015e-49	hESC	rs1486084;rs11209899;rs12036443;rs2821272;rs11209900;1:72529562:A_AC;rs12131816;rs12408173;rs12132044;rs2630381;rs2220252;rs2821266;1:72536341:A_T;rs12409966;rs2422135;rs11209905;rs12049085;rs7542974;rs11209906;1:72547396:C_G;rs2821260;rs973526;rs12140090;1:72559012:C_CA;rs727726	NA
7	1	72520001-72560000	72960001-73000000	4.21883e-19	hESC	rs1486084;rs11209899;rs12036443;rs2821272;rs11209900;1:72529562:A_AC;rs12131816;rs12408173;rs12132044;rs2630381;rs2220252;rs2821266;1:72536341:A_T;rs12409966;rs2422135;rs11209905;rs12049085;rs7542974;rs11209906;1:72547396:C_G;rs2821260;rs973526;rs12140090;1:72559012:C_CA;rs727726	NA
7	1	72520001-72560000	73000001-73040000	5.05687e-39	hESC	rs1486084;rs11209899;rs12036443;rs2821272;rs11209900;1:72529562:A_AC;rs12131816;rs12408173;rs12132044;rs2630381;rs2220252;rs2821266;1:72536341:A_T;rs12409966;rs2422135;rs11209905;rs12049085;rs7542974;rs11209906;1:72547396:C_G;rs2821260;rs973526;rs12140090;1:72559012:C_CA;rs727726	NA
7	1	72520001-72560000	73040001-73080000	1.9395e-38	hESC	rs1486084;rs11209899;rs12036443;rs2821272;rs11209900;1:72529562:A_AC;rs12131816;rs12408173;rs12132044;rs2630381;rs2220252;rs2821266;1:72536341:A_T;rs12409966;rs2422135;rs11209905;rs12049085;rs7542974;rs11209906;1:72547396:C_G;rs2821260;rs973526;rs12140090;1:72559012:C_CA;rs727726	NA
7	1	72520001-72560000	73080001-73120000	1.38861e-42	hESC	rs1486084;rs11209899;rs12036443;rs2821272;rs11209900;1:72529562:A_AC;rs12131816;rs12408173;rs12132044;rs2630381;rs2220252;rs2821266;1:72536341:A_T;rs12409966;rs2422135;rs11209905;rs12049085;rs7542974;rs11209906;1:72547396:C_G;rs2821260;rs973526;rs12140090;1:72559012:C_CA;rs727726	NA
7	1	72520001-72560000	73120001-73160000	2.58571e-40	hESC	rs1486084;rs11209899;rs12036443;rs2821272;rs11209900;1:72529562:A_AC;rs12131816;rs12408173;rs12132044;rs2630381;rs2220252;rs2821266;1:72536341:A_T;rs12409966;rs2422135;rs11209905;rs12049085;rs7542974;rs11209906;1:72547396:C_G;rs2821260;rs973526;rs12140090;1:72559012:C_CA;rs727726	NA
7	1	72520001-72560000	73200001-73240000	2.41391e-21	hESC	rs1486084;rs11209899;rs12036443;rs2821272;rs11209900;1:72529562:A_AC;rs12131816;rs12408173;rs12132044;rs2630381;rs2220252;rs2821266;1:72536341:A_T;rs12409966;rs2422135;rs11209905;rs12049085;rs7542974;rs11209906;1:72547396:C_G;rs2821260;rs973526;rs12140090;1:72559012:C_CA;rs727726	NA
7	1	72520001-72560000	73280001-73320000	5.52689e-12	hESC	rs1486084;rs11209899;rs12036443;rs2821272;rs11209900;1:72529562:A_AC;rs12131816;rs12408173;rs12132044;rs2630381;rs2220252;rs2821266;1:72536341:A_T;rs12409966;rs2422135;rs11209905;rs12049085;rs7542974;rs11209906;1:72547396:C_G;rs2821260;rs973526;rs12140090;1:72559012:C_CA;rs727726	NA
7	1	72520001-72560000	73320001-73360000	9.08306e-12	hESC	rs1486084;rs11209899;rs12036443;rs2821272;rs11209900;1:72529562:A_AC;rs12131816;rs12408173;rs12132044;rs2630381;rs2220252;rs2821266;1:72536341:A_T;rs12409966;rs2422135;rs11209905;rs12049085;rs7542974;rs11209906;1:72547396:C_G;rs2821260;rs973526;rs12140090;1:72559012:C_CA;rs727726	NA
7	1	72520001-72560000	73360001-73400000	7.10946e-20	hESC	rs1486084;rs11209899;rs12036443;rs2821272;rs11209900;1:72529562:A_AC;rs12131816;rs12408173;rs12132044;rs2630381;rs2220252;rs2821266;1:72536341:A_T;rs12409966;rs2422135;rs11209905;rs12049085;rs7542974;rs11209906;1:72547396:C_G;rs2821260;rs973526;rs12140090;1:72559012:C_CA;rs727726	NA
7	1	72520001-72560000	73520001-73560000	3.49859e-13	hESC	rs1486084;rs11209899;rs12036443;rs2821272;rs11209900;1:72529562:A_AC;rs12131816;rs12408173;rs12132044;rs2630381;rs2220252;rs2821266;1:72536341:A_T;rs12409966;rs2422135;rs11209905;rs12049085;rs7542974;rs11209906;1:72547396:C_G;rs2821260;rs973526;rs12140090;1:72559012:C_CA;rs727726	NA
7	1	72520001-72560000	73560001-73600000	3.75581e-11	hESC	rs1486084;rs11209899;rs12036443;rs2821272;rs11209900;1:72529562:A_AC;rs12131816;rs12408173;rs12132044;rs2630381;rs2220252;rs2821266;1:72536341:A_T;rs12409966;rs2422135;rs11209905;rs12049085;rs7542974;rs11209906;1:72547396:C_G;rs2821260;rs973526;rs12140090;1:72559012:C_CA;rs727726	NA
7	1	72520001-72560000	73640001-73680000	2.09068e-09	hESC	rs1486084;rs11209899;rs12036443;rs2821272;rs11209900;1:72529562:A_AC;rs12131816;rs12408173;rs12132044;rs2630381;rs2220252;rs2821266;1:72536341:A_T;rs12409966;rs2422135;rs11209905;rs12049085;rs7542974;rs11209906;1:72547396:C_G;rs2821260;rs973526;rs12140090;1:72559012:C_CA;rs727726	NA
7	1	72520001-72560000	73680001-73720000	2.39247e-07	hESC	rs1486084;rs11209899;rs12036443;rs2821272;rs11209900;1:72529562:A_AC;rs12131816;rs12408173;rs12132044;rs2630381;rs2220252;rs2821266;1:72536341:A_T;rs12409966;rs2422135;rs11209905;rs12049085;rs7542974;rs11209906;1:72547396:C_G;rs2821260;rs973526;rs12140090;1:72559012:C_CA;rs727726	NA
7	1	72520001-72560000	73720001-73760000	1.03366e-14	hESC	rs1486084;rs11209899;rs12036443;rs2821272;rs11209900;1:72529562:A_AC;rs12131816;rs12408173;rs12132044;rs2630381;rs2220252;rs2821266;1:72536341:A_T;rs12409966;rs2422135;rs11209905;rs12049085;rs7542974;rs11209906;1:72547396:C_G;rs2821260;rs973526;rs12140090;1:72559012:C_CA;rs727726	NA
7	1	72520001-72560000	73800001-73840000	1.75157e-13	hESC	rs1486084;rs11209899;rs12036443;rs2821272;rs11209900;1:72529562:A_AC;rs12131816;rs12408173;rs12132044;rs2630381;rs2220252;rs2821266;1:72536341:A_T;rs12409966;rs2422135;rs11209905;rs12049085;rs7542974;rs11209906;1:72547396:C_G;rs2821260;rs973526;rs12140090;1:72559012:C_CA;rs727726	NA
7	1	72520001-72560000	73840001-73880000	3.20744e-08	hESC	rs1486084;rs11209899;rs12036443;rs2821272;rs11209900;1:72529562:A_AC;rs12131816;rs12408173;rs12132044;rs2630381;rs2220252;rs2821266;1:72536341:A_T;rs12409966;rs2422135;rs11209905;rs12049085;rs7542974;rs11209906;1:72547396:C_G;rs2821260;rs973526;rs12140090;1:72559012:C_CA;rs727726	NA
7	1	72520001-72560000	73880001-73920000	1.95015e-11	hESC	rs1486084;rs11209899;rs12036443;rs2821272;rs11209900;1:72529562:A_AC;rs12131816;rs12408173;rs12132044;rs2630381;rs2220252;rs2821266;1:72536341:A_T;rs12409966;rs2422135;rs11209905;rs12049085;rs7542974;rs11209906;1:72547396:C_G;rs2821260;rs973526;rs12140090;1:72559012:C_CA;rs727726	NA
7	1	72520001-72560000	74040001-74080000	9.72553e-16	hESC	rs1486084;rs11209899;rs12036443;rs2821272;rs11209900;1:72529562:A_AC;rs12131816;rs12408173;rs12132044;rs2630381;rs2220252;rs2821266;1:72536341:A_T;rs12409966;rs2422135;rs11209905;rs12049085;rs7542974;rs11209906;1:72547396:C_G;rs2821260;rs973526;rs12140090;1:72559012:C_CA;rs727726	NA
7	1	72520001-72560000	74080001-74120000	1.38935e-20	hESC	rs1486084;rs11209899;rs12036443;rs2821272;rs11209900;1:72529562:A_AC;rs12131816;rs12408173;rs12132044;rs2630381;rs2220252;rs2821266;1:72536341:A_T;rs12409966;rs2422135;rs11209905;rs12049085;rs7542974;rs11209906;1:72547396:C_G;rs2821260;rs973526;rs12140090;1:72559012:C_CA;rs727726	NA
7	1	72520001-72560000	74160001-74200000	5.76158e-09	hESC	rs1486084;rs11209899;rs12036443;rs2821272;rs11209900;1:72529562:A_AC;rs12131816;rs12408173;rs12132044;rs2630381;rs2220252;rs2821266;1:72536341:A_T;rs12409966;rs2422135;rs11209905;rs12049085;rs7542974;rs11209906;1:72547396:C_G;rs2821260;rs973526;rs12140090;1:72559012:C_CA;rs727726	NA
7	1	72520001-72560000	74320001-74360000	3.88388e-07	hESC	rs1486084;rs11209899;rs12036443;rs2821272;rs11209900;1:72529562:A_AC;rs12131816;rs12408173;rs12132044;rs2630381;rs2220252;rs2821266;1:72536341:A_T;rs12409966;rs2422135;rs11209905;rs12049085;rs7542974;rs11209906;1:72547396:C_G;rs2821260;rs973526;rs12140090;1:72559012:C_CA;rs727726	NA
7	1	72520001-72560000	74400001-74440000	2.12953e-14	hESC	rs1486084;rs11209899;rs12036443;rs2821272;rs11209900;1:72529562:A_AC;rs12131816;rs12408173;rs12132044;rs2630381;rs2220252;rs2821266;1:72536341:A_T;rs12409966;rs2422135;rs11209905;rs12049085;rs7542974;rs11209906;1:72547396:C_G;rs2821260;rs973526;rs12140090;1:72559012:C_CA;rs727726	NA
7	1	72520001-72560000	74440001-74480000	3.31021e-13	hESC	rs1486084;rs11209899;rs12036443;rs2821272;rs11209900;1:72529562:A_AC;rs12131816;rs12408173;rs12132044;rs2630381;rs2220252;rs2821266;1:72536341:A_T;rs12409966;rs2422135;rs11209905;rs12049085;rs7542974;rs11209906;1:72547396:C_G;rs2821260;rs973526;rs12140090;1:72559012:C_CA;rs727726	NA
7	1	72520001-72560000	74720001-74760000	8.47287e-09	hESC	rs1486084;rs11209899;rs12036443;rs2821272;rs11209900;1:72529562:A_AC;rs12131816;rs12408173;rs12132044;rs2630381;rs2220252;rs2821266;1:72536341:A_T;rs12409966;rs2422135;rs11209905;rs12049085;rs7542974;rs11209906;1:72547396:C_G;rs2821260;rs973526;rs12140090;1:72559012:C_CA;rs727726	NA
7	1	72520001-72560000	75080001-75120000	1.37832e-13	hESC	rs1486084;rs11209899;rs12036443;rs2821272;rs11209900;1:72529562:A_AC;rs12131816;rs12408173;rs12132044;rs2630381;rs2220252;rs2821266;1:72536341:A_T;rs12409966;rs2422135;rs11209905;rs12049085;rs7542974;rs11209906;1:72547396:C_G;rs2821260;rs973526;rs12140090;1:72559012:C_CA;rs727726	NA
7	1	72520001-72560000	75240001-75280000	7.56599e-07	hESC	rs1486084;rs11209899;rs12036443;rs2821272;rs11209900;1:72529562:A_AC;rs12131816;rs12408173;rs12132044;rs2630381;rs2220252;rs2821266;1:72536341:A_T;rs12409966;rs2422135;rs11209905;rs12049085;rs7542974;rs11209906;1:72547396:C_G;rs2821260;rs973526;rs12140090;1:72559012:C_CA;rs727726	NA
7	1	72520001-72560000	71080001-71120000	1.84323e-11	hESC	rs1486084;rs11209899;rs12036443;rs2821272;rs11209900;1:72529562:A_AC;rs12131816;rs12408173;rs12132044;rs2630381;rs2220252;rs2821266;1:72536341:A_T;rs12409966;rs2422135;rs11209905;rs12049085;rs7542974;rs11209906;1:72547396:C_G;rs2821260;rs973526;rs12140090;1:72559012:C_CA;rs727726	NA
7	1	72520001-72560000	71120001-71160000	2.23133e-18	hESC	rs1486084;rs11209899;rs12036443;rs2821272;rs11209900;1:72529562:A_AC;rs12131816;rs12408173;rs12132044;rs2630381;rs2220252;rs2821266;1:72536341:A_T;rs12409966;rs2422135;rs11209905;rs12049085;rs7542974;rs11209906;1:72547396:C_G;rs2821260;rs973526;rs12140090;1:72559012:C_CA;rs727726	NA
7	1	72520001-72560000	71160001-71200000	2.88239e-07	hESC	rs1486084;rs11209899;rs12036443;rs2821272;rs11209900;1:72529562:A_AC;rs12131816;rs12408173;rs12132044;rs2630381;rs2220252;rs2821266;1:72536341:A_T;rs12409966;rs2422135;rs11209905;rs12049085;rs7542974;rs11209906;1:72547396:C_G;rs2821260;rs973526;rs12140090;1:72559012:C_CA;rs727726	NA
7	1	72520001-72560000	71200001-71240000	9.78505e-08	hESC	rs1486084;rs11209899;rs12036443;rs2821272;rs11209900;1:72529562:A_AC;rs12131816;rs12408173;rs12132044;rs2630381;rs2220252;rs2821266;1:72536341:A_T;rs12409966;rs2422135;rs11209905;rs12049085;rs7542974;rs11209906;1:72547396:C_G;rs2821260;rs973526;rs12140090;1:72559012:C_CA;rs727726	NA
7	1	72520001-72560000	71240001-71280000	6.577e-13	hESC	rs1486084;rs11209899;rs12036443;rs2821272;rs11209900;1:72529562:A_AC;rs12131816;rs12408173;rs12132044;rs2630381;rs2220252;rs2821266;1:72536341:A_T;rs12409966;rs2422135;rs11209905;rs12049085;rs7542974;rs11209906;1:72547396:C_G;rs2821260;rs973526;rs12140090;1:72559012:C_CA;rs727726	NA
7	1	72520001-72560000	71320001-71360000	2.3106e-09	hESC	rs1486084;rs11209899;rs12036443;rs2821272;rs11209900;1:72529562:A_AC;rs12131816;rs12408173;rs12132044;rs2630381;rs2220252;rs2821266;1:72536341:A_T;rs12409966;rs2422135;rs11209905;rs12049085;rs7542974;rs11209906;1:72547396:C_G;rs2821260;rs973526;rs12140090;1:72559012:C_CA;rs727726	NA
7	1	72520001-72560000	71360001-71400000	3.88921e-10	hESC	rs1486084;rs11209899;rs12036443;rs2821272;rs11209900;1:72529562:A_AC;rs12131816;rs12408173;rs12132044;rs2630381;rs2220252;rs2821266;1:72536341:A_T;rs12409966;rs2422135;rs11209905;rs12049085;rs7542974;rs11209906;1:72547396:C_G;rs2821260;rs973526;rs12140090;1:72559012:C_CA;rs727726	NA
7	1	72520001-72560000	71440001-71480000	1.7412e-17	hESC	rs1486084;rs11209899;rs12036443;rs2821272;rs11209900;1:72529562:A_AC;rs12131816;rs12408173;rs12132044;rs2630381;rs2220252;rs2821266;1:72536341:A_T;rs12409966;rs2422135;rs11209905;rs12049085;rs7542974;rs11209906;1:72547396:C_G;rs2821260;rs973526;rs12140090;1:72559012:C_CA;rs727726	NA
7	1	72520001-72560000	71520001-71560000	4.75489e-36	hESC	rs1486084;rs11209899;rs12036443;rs2821272;rs11209900;1:72529562:A_AC;rs12131816;rs12408173;rs12132044;rs2630381;rs2220252;rs2821266;1:72536341:A_T;rs12409966;rs2422135;rs11209905;rs12049085;rs7542974;rs11209906;1:72547396:C_G;rs2821260;rs973526;rs12140090;1:72559012:C_CA;rs727726	ENSG00000132485
7	1	72520001-72560000	71560001-71600000	1.85094e-33	hESC	rs1486084;rs11209899;rs12036443;rs2821272;rs11209900;1:72529562:A_AC;rs12131816;rs12408173;rs12132044;rs2630381;rs2220252;rs2821266;1:72536341:A_T;rs12409966;rs2422135;rs11209905;rs12049085;rs7542974;rs11209906;1:72547396:C_G;rs2821260;rs973526;rs12140090;1:72559012:C_CA;rs727726	NA
7	1	72520001-72560000	71600001-71640000	1.21876e-35	hESC	rs1486084;rs11209899;rs12036443;rs2821272;rs11209900;1:72529562:A_AC;rs12131816;rs12408173;rs12132044;rs2630381;rs2220252;rs2821266;1:72536341:A_T;rs12409966;rs2422135;rs11209905;rs12049085;rs7542974;rs11209906;1:72547396:C_G;rs2821260;rs973526;rs12140090;1:72559012:C_CA;rs727726	NA
7	1	72520001-72560000	71640001-71680000	4.38493e-39	hESC	rs1486084;rs11209899;rs12036443;rs2821272;rs11209900;1:72529562:A_AC;rs12131816;rs12408173;rs12132044;rs2630381;rs2220252;rs2821266;1:72536341:A_T;rs12409966;rs2422135;rs11209905;rs12049085;rs7542974;rs11209906;1:72547396:C_G;rs2821260;rs973526;rs12140090;1:72559012:C_CA;rs727726	NA
7	1	72520001-72560000	71680001-71720000	1.2334e-70	hESC	rs1486084;rs11209899;rs12036443;rs2821272;rs11209900;1:72529562:A_AC;rs12131816;rs12408173;rs12132044;rs2630381;rs2220252;rs2821266;1:72536341:A_T;rs12409966;rs2422135;rs11209905;rs12049085;rs7542974;rs11209906;1:72547396:C_G;rs2821260;rs973526;rs12140090;1:72559012:C_CA;rs727726	NA
7	1	72520001-72560000	71720001-71760000	1.47056e-53	hESC	rs1486084;rs11209899;rs12036443;rs2821272;rs11209900;1:72529562:A_AC;rs12131816;rs12408173;rs12132044;rs2630381;rs2220252;rs2821266;1:72536341:A_T;rs12409966;rs2422135;rs11209905;rs12049085;rs7542974;rs11209906;1:72547396:C_G;rs2821260;rs973526;rs12140090;1:72559012:C_CA;rs727726	NA
7	1	72520001-72560000	71760001-71800000	7.4594e-13	hESC	rs1486084;rs11209899;rs12036443;rs2821272;rs11209900;1:72529562:A_AC;rs12131816;rs12408173;rs12132044;rs2630381;rs2220252;rs2821266;1:72536341:A_T;rs12409966;rs2422135;rs11209905;rs12049085;rs7542974;rs11209906;1:72547396:C_G;rs2821260;rs973526;rs12140090;1:72559012:C_CA;rs727726	NA
7	1	72520001-72560000	71800001-71840000	1.11271e-09	hESC	rs1486084;rs11209899;rs12036443;rs2821272;rs11209900;1:72529562:A_AC;rs12131816;rs12408173;rs12132044;rs2630381;rs2220252;rs2821266;1:72536341:A_T;rs12409966;rs2422135;rs11209905;rs12049085;rs7542974;rs11209906;1:72547396:C_G;rs2821260;rs973526;rs12140090;1:72559012:C_CA;rs727726	NA
7	1	72520001-72560000	71840001-71880000	2.03476e-32	hESC	rs1486084;rs11209899;rs12036443;rs2821272;rs11209900;1:72529562:A_AC;rs12131816;rs12408173;rs12132044;rs2630381;rs2220252;rs2821266;1:72536341:A_T;rs12409966;rs2422135;rs11209905;rs12049085;rs7542974;rs11209906;1:72547396:C_G;rs2821260;rs973526;rs12140090;1:72559012:C_CA;rs727726	NA
7	1	72520001-72560000	71880001-71920000	1.20401e-27	hESC	rs1486084;rs11209899;rs12036443;rs2821272;rs11209900;1:72529562:A_AC;rs12131816;rs12408173;rs12132044;rs2630381;rs2220252;rs2821266;1:72536341:A_T;rs12409966;rs2422135;rs11209905;rs12049085;rs7542974;rs11209906;1:72547396:C_G;rs2821260;rs973526;rs12140090;1:72559012:C_CA;rs727726	NA
7	1	72520001-72560000	71920001-71960000	4.18907e-39	hESC	rs1486084;rs11209899;rs12036443;rs2821272;rs11209900;1:72529562:A_AC;rs12131816;rs12408173;rs12132044;rs2630381;rs2220252;rs2821266;1:72536341:A_T;rs12409966;rs2422135;rs11209905;rs12049085;rs7542974;rs11209906;1:72547396:C_G;rs2821260;rs973526;rs12140090;1:72559012:C_CA;rs727726	NA
7	1	72520001-72560000	71960001-72000000	1.32912e-39	hESC	rs1486084;rs11209899;rs12036443;rs2821272;rs11209900;1:72529562:A_AC;rs12131816;rs12408173;rs12132044;rs2630381;rs2220252;rs2821266;1:72536341:A_T;rs12409966;rs2422135;rs11209905;rs12049085;rs7542974;rs11209906;1:72547396:C_G;rs2821260;rs973526;rs12140090;1:72559012:C_CA;rs727726	NA
7	1	72520001-72560000	72000001-72040000	3.19957e-28	hESC	rs1486084;rs11209899;rs12036443;rs2821272;rs11209900;1:72529562:A_AC;rs12131816;rs12408173;rs12132044;rs2630381;rs2220252;rs2821266;1:72536341:A_T;rs12409966;rs2422135;rs11209905;rs12049085;rs7542974;rs11209906;1:72547396:C_G;rs2821260;rs973526;rs12140090;1:72559012:C_CA;rs727726	NA
7	1	72520001-72560000	72040001-72080000	2.55235e-79	hESC	rs1486084;rs11209899;rs12036443;rs2821272;rs11209900;1:72529562:A_AC;rs12131816;rs12408173;rs12132044;rs2630381;rs2220252;rs2821266;1:72536341:A_T;rs12409966;rs2422135;rs11209905;rs12049085;rs7542974;rs11209906;1:72547396:C_G;rs2821260;rs973526;rs12140090;1:72559012:C_CA;rs727726	NA
7	1	72520001-72560000	72080001-72120000	2.60949e-69	hESC	rs1486084;rs11209899;rs12036443;rs2821272;rs11209900;1:72529562:A_AC;rs12131816;rs12408173;rs12132044;rs2630381;rs2220252;rs2821266;1:72536341:A_T;rs12409966;rs2422135;rs11209905;rs12049085;rs7542974;rs11209906;1:72547396:C_G;rs2821260;rs973526;rs12140090;1:72559012:C_CA;rs727726	NA
7	1	72520001-72560000	72120001-72160000	3.81342e-105	hESC	rs1486084;rs11209899;rs12036443;rs2821272;rs11209900;1:72529562:A_AC;rs12131816;rs12408173;rs12132044;rs2630381;rs2220252;rs2821266;1:72536341:A_T;rs12409966;rs2422135;rs11209905;rs12049085;rs7542974;rs11209906;1:72547396:C_G;rs2821260;rs973526;rs12140090;1:72559012:C_CA;rs727726	NA
7	1	72520001-72560000	72160001-72200000	2.4651e-35	hESC	rs1486084;rs11209899;rs12036443;rs2821272;rs11209900;1:72529562:A_AC;rs12131816;rs12408173;rs12132044;rs2630381;rs2220252;rs2821266;1:72536341:A_T;rs12409966;rs2422135;rs11209905;rs12049085;rs7542974;rs11209906;1:72547396:C_G;rs2821260;rs973526;rs12140090;1:72559012:C_CA;rs727726	NA
7	1	72520001-72560000	72200001-72240000	6.66154e-37	hESC	rs1486084;rs11209899;rs12036443;rs2821272;rs11209900;1:72529562:A_AC;rs12131816;rs12408173;rs12132044;rs2630381;rs2220252;rs2821266;1:72536341:A_T;rs12409966;rs2422135;rs11209905;rs12049085;rs7542974;rs11209906;1:72547396:C_G;rs2821260;rs973526;rs12140090;1:72559012:C_CA;rs727726	NA
7	1	72520001-72560000	72240001-72280000	1.32612e-26	hESC	rs1486084;rs11209899;rs12036443;rs2821272;rs11209900;1:72529562:A_AC;rs12131816;rs12408173;rs12132044;rs2630381;rs2220252;rs2821266;1:72536341:A_T;rs12409966;rs2422135;rs11209905;rs12049085;rs7542974;rs11209906;1:72547396:C_G;rs2821260;rs973526;rs12140090;1:72559012:C_CA;rs727726	NA
7	1	72520001-72560000	72280001-72320000	2.15443e-35	hESC	rs1486084;rs11209899;rs12036443;rs2821272;rs11209900;1:72529562:A_AC;rs12131816;rs12408173;rs12132044;rs2630381;rs2220252;rs2821266;1:72536341:A_T;rs12409966;rs2422135;rs11209905;rs12049085;rs7542974;rs11209906;1:72547396:C_G;rs2821260;rs973526;rs12140090;1:72559012:C_CA;rs727726	NA
7	1	72520001-72560000	72320001-72360000	5.67365e-30	hESC	rs1486084;rs11209899;rs12036443;rs2821272;rs11209900;1:72529562:A_AC;rs12131816;rs12408173;rs12132044;rs2630381;rs2220252;rs2821266;1:72536341:A_T;rs12409966;rs2422135;rs11209905;rs12049085;rs7542974;rs11209906;1:72547396:C_G;rs2821260;rs973526;rs12140090;1:72559012:C_CA;rs727726	NA
7	1	72520001-72560000	72360001-72400000	4.49286e-82	hESC	rs1486084;rs11209899;rs12036443;rs2821272;rs11209900;1:72529562:A_AC;rs12131816;rs12408173;rs12132044;rs2630381;rs2220252;rs2821266;1:72536341:A_T;rs12409966;rs2422135;rs11209905;rs12049085;rs7542974;rs11209906;1:72547396:C_G;rs2821260;rs973526;rs12140090;1:72559012:C_CA;rs727726	NA
7	1	72520001-72560000	72400001-72440000	5.05158e-68	hESC	rs1486084;rs11209899;rs12036443;rs2821272;rs11209900;1:72529562:A_AC;rs12131816;rs12408173;rs12132044;rs2630381;rs2220252;rs2821266;1:72536341:A_T;rs12409966;rs2422135;rs11209905;rs12049085;rs7542974;rs11209906;1:72547396:C_G;rs2821260;rs973526;rs12140090;1:72559012:C_CA;rs727726	NA
7	1	72520001-72560000	72440001-72480000	5.52785e-08	hESC	rs1486084;rs11209899;rs12036443;rs2821272;rs11209900;1:72529562:A_AC;rs12131816;rs12408173;rs12132044;rs2630381;rs2220252;rs2821266;1:72536341:A_T;rs12409966;rs2422135;rs11209905;rs12049085;rs7542974;rs11209906;1:72547396:C_G;rs2821260;rs973526;rs12140090;1:72559012:C_CA;rs727726	NA
7	1	72520001-72560000	72480001-72520000	2.82291e-89	hESC	rs1486084;rs11209899;rs12036443;rs2821272;rs11209900;1:72529562:A_AC;rs12131816;rs12408173;rs12132044;rs2630381;rs2220252;rs2821266;1:72536341:A_T;rs12409966;rs2422135;rs11209905;rs12049085;rs7542974;rs11209906;1:72547396:C_G;rs2821260;rs973526;rs12140090;1:72559012:C_CA;rs727726	NA
7	1	72520001-72560000	72560001-72600000	2.97692e-33	IMR90	rs1486084;rs11209899;rs12036443;rs2821272;rs11209900;1:72529562:A_AC;rs12131816;rs12408173;rs12132044;rs2630381;rs2220252;rs2821266;1:72536341:A_T;rs12409966;rs2422135;rs11209905;rs12049085;rs7542974;rs11209906;1:72547396:C_G;rs2821260;rs973526;rs12140090;1:72559012:C_CA;rs727726	NA
7	1	72520001-72560000	72680001-72720000	4.84675e-10	IMR90	rs1486084;rs11209899;rs12036443;rs2821272;rs11209900;1:72529562:A_AC;rs12131816;rs12408173;rs12132044;rs2630381;rs2220252;rs2821266;1:72536341:A_T;rs12409966;rs2422135;rs11209905;rs12049085;rs7542974;rs11209906;1:72547396:C_G;rs2821260;rs973526;rs12140090;1:72559012:C_CA;rs727726	NA
7	1	72520001-72560000	72720001-72760000	5.84381e-24	IMR90	rs1486084;rs11209899;rs12036443;rs2821272;rs11209900;1:72529562:A_AC;rs12131816;rs12408173;rs12132044;rs2630381;rs2220252;rs2821266;1:72536341:A_T;rs12409966;rs2422135;rs11209905;rs12049085;rs7542974;rs11209906;1:72547396:C_G;rs2821260;rs973526;rs12140090;1:72559012:C_CA;rs727726	ENSG00000172260
7	1	72520001-72560000	72920001-72960000	4.60175e-16	IMR90	rs1486084;rs11209899;rs12036443;rs2821272;rs11209900;1:72529562:A_AC;rs12131816;rs12408173;rs12132044;rs2630381;rs2220252;rs2821266;1:72536341:A_T;rs12409966;rs2422135;rs11209905;rs12049085;rs7542974;rs11209906;1:72547396:C_G;rs2821260;rs973526;rs12140090;1:72559012:C_CA;rs727726	NA
7	1	72520001-72560000	73000001-73040000	4.96232e-13	IMR90	rs1486084;rs11209899;rs12036443;rs2821272;rs11209900;1:72529562:A_AC;rs12131816;rs12408173;rs12132044;rs2630381;rs2220252;rs2821266;1:72536341:A_T;rs12409966;rs2422135;rs11209905;rs12049085;rs7542974;rs11209906;1:72547396:C_G;rs2821260;rs973526;rs12140090;1:72559012:C_CA;rs727726	NA
7	1	72520001-72560000	73040001-73080000	6.53544e-07	IMR90	rs1486084;rs11209899;rs12036443;rs2821272;rs11209900;1:72529562:A_AC;rs12131816;rs12408173;rs12132044;rs2630381;rs2220252;rs2821266;1:72536341:A_T;rs12409966;rs2422135;rs11209905;rs12049085;rs7542974;rs11209906;1:72547396:C_G;rs2821260;rs973526;rs12140090;1:72559012:C_CA;rs727726	NA
7	1	72520001-72560000	73080001-73120000	2.76174e-40	IMR90	rs1486084;rs11209899;rs12036443;rs2821272;rs11209900;1:72529562:A_AC;rs12131816;rs12408173;rs12132044;rs2630381;rs2220252;rs2821266;1:72536341:A_T;rs12409966;rs2422135;rs11209905;rs12049085;rs7542974;rs11209906;1:72547396:C_G;rs2821260;rs973526;rs12140090;1:72559012:C_CA;rs727726	NA
7	1	72520001-72560000	73120001-73160000	4.80011e-08	IMR90	rs1486084;rs11209899;rs12036443;rs2821272;rs11209900;1:72529562:A_AC;rs12131816;rs12408173;rs12132044;rs2630381;rs2220252;rs2821266;1:72536341:A_T;rs12409966;rs2422135;rs11209905;rs12049085;rs7542974;rs11209906;1:72547396:C_G;rs2821260;rs973526;rs12140090;1:72559012:C_CA;rs727726	NA
7	1	72520001-72560000	73200001-73240000	1.40416e-16	IMR90	rs1486084;rs11209899;rs12036443;rs2821272;rs11209900;1:72529562:A_AC;rs12131816;rs12408173;rs12132044;rs2630381;rs2220252;rs2821266;1:72536341:A_T;rs12409966;rs2422135;rs11209905;rs12049085;rs7542974;rs11209906;1:72547396:C_G;rs2821260;rs973526;rs12140090;1:72559012:C_CA;rs727726	NA
7	1	72520001-72560000	73280001-73320000	8.433e-08	IMR90	rs1486084;rs11209899;rs12036443;rs2821272;rs11209900;1:72529562:A_AC;rs12131816;rs12408173;rs12132044;rs2630381;rs2220252;rs2821266;1:72536341:A_T;rs12409966;rs2422135;rs11209905;rs12049085;rs7542974;rs11209906;1:72547396:C_G;rs2821260;rs973526;rs12140090;1:72559012:C_CA;rs727726	NA
7	1	72520001-72560000	73320001-73360000	1.91838e-11	IMR90	rs1486084;rs11209899;rs12036443;rs2821272;rs11209900;1:72529562:A_AC;rs12131816;rs12408173;rs12132044;rs2630381;rs2220252;rs2821266;1:72536341:A_T;rs12409966;rs2422135;rs11209905;rs12049085;rs7542974;rs11209906;1:72547396:C_G;rs2821260;rs973526;rs12140090;1:72559012:C_CA;rs727726	NA
7	1	72520001-72560000	73360001-73400000	2.61769e-13	IMR90	rs1486084;rs11209899;rs12036443;rs2821272;rs11209900;1:72529562:A_AC;rs12131816;rs12408173;rs12132044;rs2630381;rs2220252;rs2821266;1:72536341:A_T;rs12409966;rs2422135;rs11209905;rs12049085;rs7542974;rs11209906;1:72547396:C_G;rs2821260;rs973526;rs12140090;1:72559012:C_CA;rs727726	NA
7	1	72520001-72560000	73480001-73520000	4.5581e-07	IMR90	rs1486084;rs11209899;rs12036443;rs2821272;rs11209900;1:72529562:A_AC;rs12131816;rs12408173;rs12132044;rs2630381;rs2220252;rs2821266;1:72536341:A_T;rs12409966;rs2422135;rs11209905;rs12049085;rs7542974;rs11209906;1:72547396:C_G;rs2821260;rs973526;rs12140090;1:72559012:C_CA;rs727726	NA
7	1	72520001-72560000	73560001-73600000	7.58506e-08	IMR90	rs1486084;rs11209899;rs12036443;rs2821272;rs11209900;1:72529562:A_AC;rs12131816;rs12408173;rs12132044;rs2630381;rs2220252;rs2821266;1:72536341:A_T;rs12409966;rs2422135;rs11209905;rs12049085;rs7542974;rs11209906;1:72547396:C_G;rs2821260;rs973526;rs12140090;1:72559012:C_CA;rs727726	NA
7	1	72520001-72560000	73640001-73680000	1.76283e-13	IMR90	rs1486084;rs11209899;rs12036443;rs2821272;rs11209900;1:72529562:A_AC;rs12131816;rs12408173;rs12132044;rs2630381;rs2220252;rs2821266;1:72536341:A_T;rs12409966;rs2422135;rs11209905;rs12049085;rs7542974;rs11209906;1:72547396:C_G;rs2821260;rs973526;rs12140090;1:72559012:C_CA;rs727726	NA
7	1	72520001-72560000	73720001-73760000	2.95928e-12	IMR90	rs1486084;rs11209899;rs12036443;rs2821272;rs11209900;1:72529562:A_AC;rs12131816;rs12408173;rs12132044;rs2630381;rs2220252;rs2821266;1:72536341:A_T;rs12409966;rs2422135;rs11209905;rs12049085;rs7542974;rs11209906;1:72547396:C_G;rs2821260;rs973526;rs12140090;1:72559012:C_CA;rs727726	NA
7	1	72520001-72560000	73800001-73840000	7.89592e-11	IMR90	rs1486084;rs11209899;rs12036443;rs2821272;rs11209900;1:72529562:A_AC;rs12131816;rs12408173;rs12132044;rs2630381;rs2220252;rs2821266;1:72536341:A_T;rs12409966;rs2422135;rs11209905;rs12049085;rs7542974;rs11209906;1:72547396:C_G;rs2821260;rs973526;rs12140090;1:72559012:C_CA;rs727726	NA
7	1	72520001-72560000	73880001-73920000	7.11435e-07	IMR90	rs1486084;rs11209899;rs12036443;rs2821272;rs11209900;1:72529562:A_AC;rs12131816;rs12408173;rs12132044;rs2630381;rs2220252;rs2821266;1:72536341:A_T;rs12409966;rs2422135;rs11209905;rs12049085;rs7542974;rs11209906;1:72547396:C_G;rs2821260;rs973526;rs12140090;1:72559012:C_CA;rs727726	NA
7	1	72520001-72560000	73920001-73960000	7.36003e-20	IMR90	rs1486084;rs11209899;rs12036443;rs2821272;rs11209900;1:72529562:A_AC;rs12131816;rs12408173;rs12132044;rs2630381;rs2220252;rs2821266;1:72536341:A_T;rs12409966;rs2422135;rs11209905;rs12049085;rs7542974;rs11209906;1:72547396:C_G;rs2821260;rs973526;rs12140090;1:72559012:C_CA;rs727726	NA
7	1	72520001-72560000	74040001-74080000	2.81174e-10	IMR90	rs1486084;rs11209899;rs12036443;rs2821272;rs11209900;1:72529562:A_AC;rs12131816;rs12408173;rs12132044;rs2630381;rs2220252;rs2821266;1:72536341:A_T;rs12409966;rs2422135;rs11209905;rs12049085;rs7542974;rs11209906;1:72547396:C_G;rs2821260;rs973526;rs12140090;1:72559012:C_CA;rs727726	NA
7	1	72520001-72560000	74080001-74120000	3.54477e-11	IMR90	rs1486084;rs11209899;rs12036443;rs2821272;rs11209900;1:72529562:A_AC;rs12131816;rs12408173;rs12132044;rs2630381;rs2220252;rs2821266;1:72536341:A_T;rs12409966;rs2422135;rs11209905;rs12049085;rs7542974;rs11209906;1:72547396:C_G;rs2821260;rs973526;rs12140090;1:72559012:C_CA;rs727726	NA
7	1	72520001-72560000	74280001-74320000	6.07796e-12	IMR90	rs1486084;rs11209899;rs12036443;rs2821272;rs11209900;1:72529562:A_AC;rs12131816;rs12408173;rs12132044;rs2630381;rs2220252;rs2821266;1:72536341:A_T;rs12409966;rs2422135;rs11209905;rs12049085;rs7542974;rs11209906;1:72547396:C_G;rs2821260;rs973526;rs12140090;1:72559012:C_CA;rs727726	NA
7	1	72520001-72560000	74320001-74360000	3.80913e-12	IMR90	rs1486084;rs11209899;rs12036443;rs2821272;rs11209900;1:72529562:A_AC;rs12131816;rs12408173;rs12132044;rs2630381;rs2220252;rs2821266;1:72536341:A_T;rs12409966;rs2422135;rs11209905;rs12049085;rs7542974;rs11209906;1:72547396:C_G;rs2821260;rs973526;rs12140090;1:72559012:C_CA;rs727726	NA
7	1	72520001-72560000	74360001-74400000	3.10628e-14	IMR90	rs1486084;rs11209899;rs12036443;rs2821272;rs11209900;1:72529562:A_AC;rs12131816;rs12408173;rs12132044;rs2630381;rs2220252;rs2821266;1:72536341:A_T;rs12409966;rs2422135;rs11209905;rs12049085;rs7542974;rs11209906;1:72547396:C_G;rs2821260;rs973526;rs12140090;1:72559012:C_CA;rs727726	NA
7	1	72520001-72560000	74400001-74440000	7.42739e-07	IMR90	rs1486084;rs11209899;rs12036443;rs2821272;rs11209900;1:72529562:A_AC;rs12131816;rs12408173;rs12132044;rs2630381;rs2220252;rs2821266;1:72536341:A_T;rs12409966;rs2422135;rs11209905;rs12049085;rs7542974;rs11209906;1:72547396:C_G;rs2821260;rs973526;rs12140090;1:72559012:C_CA;rs727726	NA
7	1	72520001-72560000	74440001-74480000	6.2307e-16	IMR90	rs1486084;rs11209899;rs12036443;rs2821272;rs11209900;1:72529562:A_AC;rs12131816;rs12408173;rs12132044;rs2630381;rs2220252;rs2821266;1:72536341:A_T;rs12409966;rs2422135;rs11209905;rs12049085;rs7542974;rs11209906;1:72547396:C_G;rs2821260;rs973526;rs12140090;1:72559012:C_CA;rs727726	NA
7	1	72520001-72560000	74600001-74640000	2.92897e-11	IMR90	rs1486084;rs11209899;rs12036443;rs2821272;rs11209900;1:72529562:A_AC;rs12131816;rs12408173;rs12132044;rs2630381;rs2220252;rs2821266;1:72536341:A_T;rs12409966;rs2422135;rs11209905;rs12049085;rs7542974;rs11209906;1:72547396:C_G;rs2821260;rs973526;rs12140090;1:72559012:C_CA;rs727726	NA
7	1	72520001-72560000	74640001-74680000	8.2599e-22	IMR90	rs1486084;rs11209899;rs12036443;rs2821272;rs11209900;1:72529562:A_AC;rs12131816;rs12408173;rs12132044;rs2630381;rs2220252;rs2821266;1:72536341:A_T;rs12409966;rs2422135;rs11209905;rs12049085;rs7542974;rs11209906;1:72547396:C_G;rs2821260;rs973526;rs12140090;1:72559012:C_CA;rs727726	ENSG00000162620:ENSG00000254685:ENSG00000259030:ENSG00000116783
7	1	72520001-72560000	74680001-74720000	1.92274e-07	IMR90	rs1486084;rs11209899;rs12036443;rs2821272;rs11209900;1:72529562:A_AC;rs12131816;rs12408173;rs12132044;rs2630381;rs2220252;rs2821266;1:72536341:A_T;rs12409966;rs2422135;rs11209905;rs12049085;rs7542974;rs11209906;1:72547396:C_G;rs2821260;rs973526;rs12140090;1:72559012:C_CA;rs727726	NA
7	1	72520001-72560000	74720001-74760000	1.68453e-13	IMR90	rs1486084;rs11209899;rs12036443;rs2821272;rs11209900;1:72529562:A_AC;rs12131816;rs12408173;rs12132044;rs2630381;rs2220252;rs2821266;1:72536341:A_T;rs12409966;rs2422135;rs11209905;rs12049085;rs7542974;rs11209906;1:72547396:C_G;rs2821260;rs973526;rs12140090;1:72559012:C_CA;rs727726	NA
7	1	72520001-72560000	74800001-74840000	3.40629e-11	IMR90	rs1486084;rs11209899;rs12036443;rs2821272;rs11209900;1:72529562:A_AC;rs12131816;rs12408173;rs12132044;rs2630381;rs2220252;rs2821266;1:72536341:A_T;rs12409966;rs2422135;rs11209905;rs12049085;rs7542974;rs11209906;1:72547396:C_G;rs2821260;rs973526;rs12140090;1:72559012:C_CA;rs727726	NA
7	1	72520001-72560000	74840001-74880000	1.03493e-16	IMR90	rs1486084;rs11209899;rs12036443;rs2821272;rs11209900;1:72529562:A_AC;rs12131816;rs12408173;rs12132044;rs2630381;rs2220252;rs2821266;1:72536341:A_T;rs12409966;rs2422135;rs11209905;rs12049085;rs7542974;rs11209906;1:72547396:C_G;rs2821260;rs973526;rs12140090;1:72559012:C_CA;rs727726	NA
7	1	72520001-72560000	74880001-74920000	7.31914e-11	IMR90	rs1486084;rs11209899;rs12036443;rs2821272;rs11209900;1:72529562:A_AC;rs12131816;rs12408173;rs12132044;rs2630381;rs2220252;rs2821266;1:72536341:A_T;rs12409966;rs2422135;rs11209905;rs12049085;rs7542974;rs11209906;1:72547396:C_G;rs2821260;rs973526;rs12140090;1:72559012:C_CA;rs727726	NA
7	1	72520001-72560000	74920001-74960000	1.48337e-26	IMR90	rs1486084;rs11209899;rs12036443;rs2821272;rs11209900;1:72529562:A_AC;rs12131816;rs12408173;rs12132044;rs2630381;rs2220252;rs2821266;1:72536341:A_T;rs12409966;rs2422135;rs11209905;rs12049085;rs7542974;rs11209906;1:72547396:C_G;rs2821260;rs973526;rs12140090;1:72559012:C_CA;rs727726	NA
7	1	72520001-72560000	74960001-75000000	1.12911e-07	IMR90	rs1486084;rs11209899;rs12036443;rs2821272;rs11209900;1:72529562:A_AC;rs12131816;rs12408173;rs12132044;rs2630381;rs2220252;rs2821266;1:72536341:A_T;rs12409966;rs2422135;rs11209905;rs12049085;rs7542974;rs11209906;1:72547396:C_G;rs2821260;rs973526;rs12140090;1:72559012:C_CA;rs727726	ENSG00000162621
7	1	72520001-72560000	75000001-75040000	8.16962e-15	IMR90	rs1486084;rs11209899;rs12036443;rs2821272;rs11209900;1:72529562:A_AC;rs12131816;rs12408173;rs12132044;rs2630381;rs2220252;rs2821266;1:72536341:A_T;rs12409966;rs2422135;rs11209905;rs12049085;rs7542974;rs11209906;1:72547396:C_G;rs2821260;rs973526;rs12140090;1:72559012:C_CA;rs727726	NA
7	1	72520001-72560000	75040001-75080000	1.1625e-28	IMR90	rs1486084;rs11209899;rs12036443;rs2821272;rs11209900;1:72529562:A_AC;rs12131816;rs12408173;rs12132044;rs2630381;rs2220252;rs2821266;1:72536341:A_T;rs12409966;rs2422135;rs11209905;rs12049085;rs7542974;rs11209906;1:72547396:C_G;rs2821260;rs973526;rs12140090;1:72559012:C_CA;rs727726	NA
7	1	72520001-72560000	75080001-75120000	5.80616e-17	IMR90	rs1486084;rs11209899;rs12036443;rs2821272;rs11209900;1:72529562:A_AC;rs12131816;rs12408173;rs12132044;rs2630381;rs2220252;rs2821266;1:72536341:A_T;rs12409966;rs2422135;rs11209905;rs12049085;rs7542974;rs11209906;1:72547396:C_G;rs2821260;rs973526;rs12140090;1:72559012:C_CA;rs727726	NA
7	1	72520001-72560000	75160001-75200000	2.81624e-08	IMR90	rs1486084;rs11209899;rs12036443;rs2821272;rs11209900;1:72529562:A_AC;rs12131816;rs12408173;rs12132044;rs2630381;rs2220252;rs2821266;1:72536341:A_T;rs12409966;rs2422135;rs11209905;rs12049085;rs7542974;rs11209906;1:72547396:C_G;rs2821260;rs973526;rs12140090;1:72559012:C_CA;rs727726	ENSG00000162623:ENSG00000116791
7	1	72520001-72560000	75240001-75280000	5.13802e-11	IMR90	rs1486084;rs11209899;rs12036443;rs2821272;rs11209900;1:72529562:A_AC;rs12131816;rs12408173;rs12132044;rs2630381;rs2220252;rs2821266;1:72536341:A_T;rs12409966;rs2422135;rs11209905;rs12049085;rs7542974;rs11209906;1:72547396:C_G;rs2821260;rs973526;rs12140090;1:72559012:C_CA;rs727726	NA
7	1	72520001-72560000	75440001-75480000	2.81753e-08	IMR90	rs1486084;rs11209899;rs12036443;rs2821272;rs11209900;1:72529562:A_AC;rs12131816;rs12408173;rs12132044;rs2630381;rs2220252;rs2821266;1:72536341:A_T;rs12409966;rs2422135;rs11209905;rs12049085;rs7542974;rs11209906;1:72547396:C_G;rs2821260;rs973526;rs12140090;1:72559012:C_CA;rs727726	NA
7	1	72520001-72560000	71120001-71160000	1.17639e-08	IMR90	rs1486084;rs11209899;rs12036443;rs2821272;rs11209900;1:72529562:A_AC;rs12131816;rs12408173;rs12132044;rs2630381;rs2220252;rs2821266;1:72536341:A_T;rs12409966;rs2422135;rs11209905;rs12049085;rs7542974;rs11209906;1:72547396:C_G;rs2821260;rs973526;rs12140090;1:72559012:C_CA;rs727726	NA
7	1	72520001-72560000	71240001-71280000	6.90722e-08	IMR90	rs1486084;rs11209899;rs12036443;rs2821272;rs11209900;1:72529562:A_AC;rs12131816;rs12408173;rs12132044;rs2630381;rs2220252;rs2821266;1:72536341:A_T;rs12409966;rs2422135;rs11209905;rs12049085;rs7542974;rs11209906;1:72547396:C_G;rs2821260;rs973526;rs12140090;1:72559012:C_CA;rs727726	NA
7	1	72520001-72560000	71520001-71560000	1.2773e-19	IMR90	rs1486084;rs11209899;rs12036443;rs2821272;rs11209900;1:72529562:A_AC;rs12131816;rs12408173;rs12132044;rs2630381;rs2220252;rs2821266;1:72536341:A_T;rs12409966;rs2422135;rs11209905;rs12049085;rs7542974;rs11209906;1:72547396:C_G;rs2821260;rs973526;rs12140090;1:72559012:C_CA;rs727726	ENSG00000132485
7	1	72520001-72560000	71560001-71600000	5.57661e-22	IMR90	rs1486084;rs11209899;rs12036443;rs2821272;rs11209900;1:72529562:A_AC;rs12131816;rs12408173;rs12132044;rs2630381;rs2220252;rs2821266;1:72536341:A_T;rs12409966;rs2422135;rs11209905;rs12049085;rs7542974;rs11209906;1:72547396:C_G;rs2821260;rs973526;rs12140090;1:72559012:C_CA;rs727726	NA
7	1	72520001-72560000	71600001-71640000	1.29577e-19	IMR90	rs1486084;rs11209899;rs12036443;rs2821272;rs11209900;1:72529562:A_AC;rs12131816;rs12408173;rs12132044;rs2630381;rs2220252;rs2821266;1:72536341:A_T;rs12409966;rs2422135;rs11209905;rs12049085;rs7542974;rs11209906;1:72547396:C_G;rs2821260;rs973526;rs12140090;1:72559012:C_CA;rs727726	NA
7	1	72520001-72560000	71640001-71680000	8.3443e-16	IMR90	rs1486084;rs11209899;rs12036443;rs2821272;rs11209900;1:72529562:A_AC;rs12131816;rs12408173;rs12132044;rs2630381;rs2220252;rs2821266;1:72536341:A_T;rs12409966;rs2422135;rs11209905;rs12049085;rs7542974;rs11209906;1:72547396:C_G;rs2821260;rs973526;rs12140090;1:72559012:C_CA;rs727726	NA
7	1	72520001-72560000	71680001-71720000	7.05431e-24	IMR90	rs1486084;rs11209899;rs12036443;rs2821272;rs11209900;1:72529562:A_AC;rs12131816;rs12408173;rs12132044;rs2630381;rs2220252;rs2821266;1:72536341:A_T;rs12409966;rs2422135;rs11209905;rs12049085;rs7542974;rs11209906;1:72547396:C_G;rs2821260;rs973526;rs12140090;1:72559012:C_CA;rs727726	NA
7	1	72520001-72560000	71720001-71760000	8.97927e-13	IMR90	rs1486084;rs11209899;rs12036443;rs2821272;rs11209900;1:72529562:A_AC;rs12131816;rs12408173;rs12132044;rs2630381;rs2220252;rs2821266;1:72536341:A_T;rs12409966;rs2422135;rs11209905;rs12049085;rs7542974;rs11209906;1:72547396:C_G;rs2821260;rs973526;rs12140090;1:72559012:C_CA;rs727726	NA
7	1	72520001-72560000	71840001-71880000	2.10726e-13	IMR90	rs1486084;rs11209899;rs12036443;rs2821272;rs11209900;1:72529562:A_AC;rs12131816;rs12408173;rs12132044;rs2630381;rs2220252;rs2821266;1:72536341:A_T;rs12409966;rs2422135;rs11209905;rs12049085;rs7542974;rs11209906;1:72547396:C_G;rs2821260;rs973526;rs12140090;1:72559012:C_CA;rs727726	NA
7	1	72520001-72560000	71880001-71920000	1.4414e-10	IMR90	rs1486084;rs11209899;rs12036443;rs2821272;rs11209900;1:72529562:A_AC;rs12131816;rs12408173;rs12132044;rs2630381;rs2220252;rs2821266;1:72536341:A_T;rs12409966;rs2422135;rs11209905;rs12049085;rs7542974;rs11209906;1:72547396:C_G;rs2821260;rs973526;rs12140090;1:72559012:C_CA;rs727726	NA
7	1	72520001-72560000	71920001-71960000	1.02883e-07	IMR90	rs1486084;rs11209899;rs12036443;rs2821272;rs11209900;1:72529562:A_AC;rs12131816;rs12408173;rs12132044;rs2630381;rs2220252;rs2821266;1:72536341:A_T;rs12409966;rs2422135;rs11209905;rs12049085;rs7542974;rs11209906;1:72547396:C_G;rs2821260;rs973526;rs12140090;1:72559012:C_CA;rs727726	NA
7	1	72520001-72560000	72000001-72040000	5.80403e-12	IMR90	rs1486084;rs11209899;rs12036443;rs2821272;rs11209900;1:72529562:A_AC;rs12131816;rs12408173;rs12132044;rs2630381;rs2220252;rs2821266;1:72536341:A_T;rs12409966;rs2422135;rs11209905;rs12049085;rs7542974;rs11209906;1:72547396:C_G;rs2821260;rs973526;rs12140090;1:72559012:C_CA;rs727726	NA
7	1	72520001-72560000	72040001-72080000	2.19005e-29	IMR90	rs1486084;rs11209899;rs12036443;rs2821272;rs11209900;1:72529562:A_AC;rs12131816;rs12408173;rs12132044;rs2630381;rs2220252;rs2821266;1:72536341:A_T;rs12409966;rs2422135;rs11209905;rs12049085;rs7542974;rs11209906;1:72547396:C_G;rs2821260;rs973526;rs12140090;1:72559012:C_CA;rs727726	NA
7	1	72520001-72560000	72080001-72120000	1.77635e-15	IMR90	rs1486084;rs11209899;rs12036443;rs2821272;rs11209900;1:72529562:A_AC;rs12131816;rs12408173;rs12132044;rs2630381;rs2220252;rs2821266;1:72536341:A_T;rs12409966;rs2422135;rs11209905;rs12049085;rs7542974;rs11209906;1:72547396:C_G;rs2821260;rs973526;rs12140090;1:72559012:C_CA;rs727726	NA
7	1	72520001-72560000	72120001-72160000	5.28582e-10	IMR90	rs1486084;rs11209899;rs12036443;rs2821272;rs11209900;1:72529562:A_AC;rs12131816;rs12408173;rs12132044;rs2630381;rs2220252;rs2821266;1:72536341:A_T;rs12409966;rs2422135;rs11209905;rs12049085;rs7542974;rs11209906;1:72547396:C_G;rs2821260;rs973526;rs12140090;1:72559012:C_CA;rs727726	NA
7	1	72520001-72560000	72160001-72200000	2.07548e-07	IMR90	rs1486084;rs11209899;rs12036443;rs2821272;rs11209900;1:72529562:A_AC;rs12131816;rs12408173;rs12132044;rs2630381;rs2220252;rs2821266;1:72536341:A_T;rs12409966;rs2422135;rs11209905;rs12049085;rs7542974;rs11209906;1:72547396:C_G;rs2821260;rs973526;rs12140090;1:72559012:C_CA;rs727726	NA
7	1	72520001-72560000	72360001-72400000	2.83148e-11	IMR90	rs1486084;rs11209899;rs12036443;rs2821272;rs11209900;1:72529562:A_AC;rs12131816;rs12408173;rs12132044;rs2630381;rs2220252;rs2821266;1:72536341:A_T;rs12409966;rs2422135;rs11209905;rs12049085;rs7542974;rs11209906;1:72547396:C_G;rs2821260;rs973526;rs12140090;1:72559012:C_CA;rs727726	NA
7	1	72520001-72560000	72400001-72440000	7.22921e-12	IMR90	rs1486084;rs11209899;rs12036443;rs2821272;rs11209900;1:72529562:A_AC;rs12131816;rs12408173;rs12132044;rs2630381;rs2220252;rs2821266;1:72536341:A_T;rs12409966;rs2422135;rs11209905;rs12049085;rs7542974;rs11209906;1:72547396:C_G;rs2821260;rs973526;rs12140090;1:72559012:C_CA;rs727726	NA
7	1	72520001-72560000	72560001-72600000	1.68585e-99	Left_Ventricle	rs1486084;rs11209899;rs12036443;rs2821272;rs11209900;1:72529562:A_AC;rs12131816;rs12408173;rs12132044;rs2630381;rs2220252;rs2821266;1:72536341:A_T;rs12409966;rs2422135;rs11209905;rs12049085;rs7542974;rs11209906;1:72547396:C_G;rs2821260;rs973526;rs12140090;1:72559012:C_CA;rs727726	NA
7	1	72520001-72560000	72640001-72680000	7.3569e-11	Left_Ventricle	rs1486084;rs11209899;rs12036443;rs2821272;rs11209900;1:72529562:A_AC;rs12131816;rs12408173;rs12132044;rs2630381;rs2220252;rs2821266;1:72536341:A_T;rs12409966;rs2422135;rs11209905;rs12049085;rs7542974;rs11209906;1:72547396:C_G;rs2821260;rs973526;rs12140090;1:72559012:C_CA;rs727726	NA
7	1	72520001-72560000	72680001-72720000	2.22064e-17	Left_Ventricle	rs1486084;rs11209899;rs12036443;rs2821272;rs11209900;1:72529562:A_AC;rs12131816;rs12408173;rs12132044;rs2630381;rs2220252;rs2821266;1:72536341:A_T;rs12409966;rs2422135;rs11209905;rs12049085;rs7542974;rs11209906;1:72547396:C_G;rs2821260;rs973526;rs12140090;1:72559012:C_CA;rs727726	NA
7	1	72520001-72560000	72720001-72760000	3.81105e-19	Left_Ventricle	rs1486084;rs11209899;rs12036443;rs2821272;rs11209900;1:72529562:A_AC;rs12131816;rs12408173;rs12132044;rs2630381;rs2220252;rs2821266;1:72536341:A_T;rs12409966;rs2422135;rs11209905;rs12049085;rs7542974;rs11209906;1:72547396:C_G;rs2821260;rs973526;rs12140090;1:72559012:C_CA;rs727726	ENSG00000172260
7	1	72520001-72560000	72840001-72880000	6.93916e-08	Left_Ventricle	rs1486084;rs11209899;rs12036443;rs2821272;rs11209900;1:72529562:A_AC;rs12131816;rs12408173;rs12132044;rs2630381;rs2220252;rs2821266;1:72536341:A_T;rs12409966;rs2422135;rs11209905;rs12049085;rs7542974;rs11209906;1:72547396:C_G;rs2821260;rs973526;rs12140090;1:72559012:C_CA;rs727726	NA
7	1	72520001-72560000	72880001-72920000	4.323e-07	Left_Ventricle	rs1486084;rs11209899;rs12036443;rs2821272;rs11209900;1:72529562:A_AC;rs12131816;rs12408173;rs12132044;rs2630381;rs2220252;rs2821266;1:72536341:A_T;rs12409966;rs2422135;rs11209905;rs12049085;rs7542974;rs11209906;1:72547396:C_G;rs2821260;rs973526;rs12140090;1:72559012:C_CA;rs727726	NA
7	1	72520001-72560000	72920001-72960000	1.72676e-13	Left_Ventricle	rs1486084;rs11209899;rs12036443;rs2821272;rs11209900;1:72529562:A_AC;rs12131816;rs12408173;rs12132044;rs2630381;rs2220252;rs2821266;1:72536341:A_T;rs12409966;rs2422135;rs11209905;rs12049085;rs7542974;rs11209906;1:72547396:C_G;rs2821260;rs973526;rs12140090;1:72559012:C_CA;rs727726	NA
7	1	72520001-72560000	72960001-73000000	2.51082e-08	Left_Ventricle	rs1486084;rs11209899;rs12036443;rs2821272;rs11209900;1:72529562:A_AC;rs12131816;rs12408173;rs12132044;rs2630381;rs2220252;rs2821266;1:72536341:A_T;rs12409966;rs2422135;rs11209905;rs12049085;rs7542974;rs11209906;1:72547396:C_G;rs2821260;rs973526;rs12140090;1:72559012:C_CA;rs727726	NA
7	1	72520001-72560000	73040001-73080000	6.93544e-10	Left_Ventricle	rs1486084;rs11209899;rs12036443;rs2821272;rs11209900;1:72529562:A_AC;rs12131816;rs12408173;rs12132044;rs2630381;rs2220252;rs2821266;1:72536341:A_T;rs12409966;rs2422135;rs11209905;rs12049085;rs7542974;rs11209906;1:72547396:C_G;rs2821260;rs973526;rs12140090;1:72559012:C_CA;rs727726	NA
7	1	72520001-72560000	73080001-73120000	9.99539e-07	Left_Ventricle	rs1486084;rs11209899;rs12036443;rs2821272;rs11209900;1:72529562:A_AC;rs12131816;rs12408173;rs12132044;rs2630381;rs2220252;rs2821266;1:72536341:A_T;rs12409966;rs2422135;rs11209905;rs12049085;rs7542974;rs11209906;1:72547396:C_G;rs2821260;rs973526;rs12140090;1:72559012:C_CA;rs727726	NA
7	1	72520001-72560000	73160001-73200000	1.24658e-07	Left_Ventricle	rs1486084;rs11209899;rs12036443;rs2821272;rs11209900;1:72529562:A_AC;rs12131816;rs12408173;rs12132044;rs2630381;rs2220252;rs2821266;1:72536341:A_T;rs12409966;rs2422135;rs11209905;rs12049085;rs7542974;rs11209906;1:72547396:C_G;rs2821260;rs973526;rs12140090;1:72559012:C_CA;rs727726	NA
7	1	72520001-72560000	73200001-73240000	3.42271e-14	Left_Ventricle	rs1486084;rs11209899;rs12036443;rs2821272;rs11209900;1:72529562:A_AC;rs12131816;rs12408173;rs12132044;rs2630381;rs2220252;rs2821266;1:72536341:A_T;rs12409966;rs2422135;rs11209905;rs12049085;rs7542974;rs11209906;1:72547396:C_G;rs2821260;rs973526;rs12140090;1:72559012:C_CA;rs727726	NA
7	1	72520001-72560000	73280001-73320000	2.1662e-07	Left_Ventricle	rs1486084;rs11209899;rs12036443;rs2821272;rs11209900;1:72529562:A_AC;rs12131816;rs12408173;rs12132044;rs2630381;rs2220252;rs2821266;1:72536341:A_T;rs12409966;rs2422135;rs11209905;rs12049085;rs7542974;rs11209906;1:72547396:C_G;rs2821260;rs973526;rs12140090;1:72559012:C_CA;rs727726	NA
7	1	72520001-72560000	73320001-73360000	7.17801e-07	Left_Ventricle	rs1486084;rs11209899;rs12036443;rs2821272;rs11209900;1:72529562:A_AC;rs12131816;rs12408173;rs12132044;rs2630381;rs2220252;rs2821266;1:72536341:A_T;rs12409966;rs2422135;rs11209905;rs12049085;rs7542974;rs11209906;1:72547396:C_G;rs2821260;rs973526;rs12140090;1:72559012:C_CA;rs727726	NA
7	1	72520001-72560000	73360001-73400000	2.99109e-22	Left_Ventricle	rs1486084;rs11209899;rs12036443;rs2821272;rs11209900;1:72529562:A_AC;rs12131816;rs12408173;rs12132044;rs2630381;rs2220252;rs2821266;1:72536341:A_T;rs12409966;rs2422135;rs11209905;rs12049085;rs7542974;rs11209906;1:72547396:C_G;rs2821260;rs973526;rs12140090;1:72559012:C_CA;rs727726	NA
7	1	72520001-72560000	73440001-73480000	1.69105e-07	Left_Ventricle	rs1486084;rs11209899;rs12036443;rs2821272;rs11209900;1:72529562:A_AC;rs12131816;rs12408173;rs12132044;rs2630381;rs2220252;rs2821266;1:72536341:A_T;rs12409966;rs2422135;rs11209905;rs12049085;rs7542974;rs11209906;1:72547396:C_G;rs2821260;rs973526;rs12140090;1:72559012:C_CA;rs727726	NA
7	1	72520001-72560000	73480001-73520000	7.9663e-07	Left_Ventricle	rs1486084;rs11209899;rs12036443;rs2821272;rs11209900;1:72529562:A_AC;rs12131816;rs12408173;rs12132044;rs2630381;rs2220252;rs2821266;1:72536341:A_T;rs12409966;rs2422135;rs11209905;rs12049085;rs7542974;rs11209906;1:72547396:C_G;rs2821260;rs973526;rs12140090;1:72559012:C_CA;rs727726	NA
7	1	72520001-72560000	73680001-73720000	2.35028e-07	Left_Ventricle	rs1486084;rs11209899;rs12036443;rs2821272;rs11209900;1:72529562:A_AC;rs12131816;rs12408173;rs12132044;rs2630381;rs2220252;rs2821266;1:72536341:A_T;rs12409966;rs2422135;rs11209905;rs12049085;rs7542974;rs11209906;1:72547396:C_G;rs2821260;rs973526;rs12140090;1:72559012:C_CA;rs727726	NA
7	1	72520001-72560000	73800001-73840000	2.92904e-08	Left_Ventricle	rs1486084;rs11209899;rs12036443;rs2821272;rs11209900;1:72529562:A_AC;rs12131816;rs12408173;rs12132044;rs2630381;rs2220252;rs2821266;1:72536341:A_T;rs12409966;rs2422135;rs11209905;rs12049085;rs7542974;rs11209906;1:72547396:C_G;rs2821260;rs973526;rs12140090;1:72559012:C_CA;rs727726	NA
7	1	72520001-72560000	74080001-74120000	5.78731e-11	Left_Ventricle	rs1486084;rs11209899;rs12036443;rs2821272;rs11209900;1:72529562:A_AC;rs12131816;rs12408173;rs12132044;rs2630381;rs2220252;rs2821266;1:72536341:A_T;rs12409966;rs2422135;rs11209905;rs12049085;rs7542974;rs11209906;1:72547396:C_G;rs2821260;rs973526;rs12140090;1:72559012:C_CA;rs727726	NA
7	1	72520001-72560000	74360001-74400000	5.26328e-07	Left_Ventricle	rs1486084;rs11209899;rs12036443;rs2821272;rs11209900;1:72529562:A_AC;rs12131816;rs12408173;rs12132044;rs2630381;rs2220252;rs2821266;1:72536341:A_T;rs12409966;rs2422135;rs11209905;rs12049085;rs7542974;rs11209906;1:72547396:C_G;rs2821260;rs973526;rs12140090;1:72559012:C_CA;rs727726	NA
7	1	72520001-72560000	74400001-74440000	1.72412e-08	Left_Ventricle	rs1486084;rs11209899;rs12036443;rs2821272;rs11209900;1:72529562:A_AC;rs12131816;rs12408173;rs12132044;rs2630381;rs2220252;rs2821266;1:72536341:A_T;rs12409966;rs2422135;rs11209905;rs12049085;rs7542974;rs11209906;1:72547396:C_G;rs2821260;rs973526;rs12140090;1:72559012:C_CA;rs727726	NA
7	1	72520001-72560000	74440001-74480000	7.86192e-30	Left_Ventricle	rs1486084;rs11209899;rs12036443;rs2821272;rs11209900;1:72529562:A_AC;rs12131816;rs12408173;rs12132044;rs2630381;rs2220252;rs2821266;1:72536341:A_T;rs12409966;rs2422135;rs11209905;rs12049085;rs7542974;rs11209906;1:72547396:C_G;rs2821260;rs973526;rs12140090;1:72559012:C_CA;rs727726	NA
7	1	72520001-72560000	74600001-74640000	4.03822e-07	Left_Ventricle	rs1486084;rs11209899;rs12036443;rs2821272;rs11209900;1:72529562:A_AC;rs12131816;rs12408173;rs12132044;rs2630381;rs2220252;rs2821266;1:72536341:A_T;rs12409966;rs2422135;rs11209905;rs12049085;rs7542974;rs11209906;1:72547396:C_G;rs2821260;rs973526;rs12140090;1:72559012:C_CA;rs727726	NA
7	1	72520001-72560000	74840001-74880000	9.59271e-11	Left_Ventricle	rs1486084;rs11209899;rs12036443;rs2821272;rs11209900;1:72529562:A_AC;rs12131816;rs12408173;rs12132044;rs2630381;rs2220252;rs2821266;1:72536341:A_T;rs12409966;rs2422135;rs11209905;rs12049085;rs7542974;rs11209906;1:72547396:C_G;rs2821260;rs973526;rs12140090;1:72559012:C_CA;rs727726	NA
7	1	72520001-72560000	74920001-74960000	3.3896e-10	Left_Ventricle	rs1486084;rs11209899;rs12036443;rs2821272;rs11209900;1:72529562:A_AC;rs12131816;rs12408173;rs12132044;rs2630381;rs2220252;rs2821266;1:72536341:A_T;rs12409966;rs2422135;rs11209905;rs12049085;rs7542974;rs11209906;1:72547396:C_G;rs2821260;rs973526;rs12140090;1:72559012:C_CA;rs727726	NA
7	1	72520001-72560000	75040001-75080000	1.46923e-24	Left_Ventricle	rs1486084;rs11209899;rs12036443;rs2821272;rs11209900;1:72529562:A_AC;rs12131816;rs12408173;rs12132044;rs2630381;rs2220252;rs2821266;1:72536341:A_T;rs12409966;rs2422135;rs11209905;rs12049085;rs7542974;rs11209906;1:72547396:C_G;rs2821260;rs973526;rs12140090;1:72559012:C_CA;rs727726	NA
7	1	72520001-72560000	75080001-75120000	6.94009e-10	Left_Ventricle	rs1486084;rs11209899;rs12036443;rs2821272;rs11209900;1:72529562:A_AC;rs12131816;rs12408173;rs12132044;rs2630381;rs2220252;rs2821266;1:72536341:A_T;rs12409966;rs2422135;rs11209905;rs12049085;rs7542974;rs11209906;1:72547396:C_G;rs2821260;rs973526;rs12140090;1:72559012:C_CA;rs727726	NA
7	1	72520001-72560000	75240001-75280000	7.62111e-09	Left_Ventricle	rs1486084;rs11209899;rs12036443;rs2821272;rs11209900;1:72529562:A_AC;rs12131816;rs12408173;rs12132044;rs2630381;rs2220252;rs2821266;1:72536341:A_T;rs12409966;rs2422135;rs11209905;rs12049085;rs7542974;rs11209906;1:72547396:C_G;rs2821260;rs973526;rs12140090;1:72559012:C_CA;rs727726	NA
7	1	72520001-72560000	75360001-75400000	5.30257e-07	Left_Ventricle	rs1486084;rs11209899;rs12036443;rs2821272;rs11209900;1:72529562:A_AC;rs12131816;rs12408173;rs12132044;rs2630381;rs2220252;rs2821266;1:72536341:A_T;rs12409966;rs2422135;rs11209905;rs12049085;rs7542974;rs11209906;1:72547396:C_G;rs2821260;rs973526;rs12140090;1:72559012:C_CA;rs727726	NA
7	1	72520001-72560000	71120001-71160000	8.03542e-12	Left_Ventricle	rs1486084;rs11209899;rs12036443;rs2821272;rs11209900;1:72529562:A_AC;rs12131816;rs12408173;rs12132044;rs2630381;rs2220252;rs2821266;1:72536341:A_T;rs12409966;rs2422135;rs11209905;rs12049085;rs7542974;rs11209906;1:72547396:C_G;rs2821260;rs973526;rs12140090;1:72559012:C_CA;rs727726	NA
7	1	72520001-72560000	71240001-71280000	4.24081e-12	Left_Ventricle	rs1486084;rs11209899;rs12036443;rs2821272;rs11209900;1:72529562:A_AC;rs12131816;rs12408173;rs12132044;rs2630381;rs2220252;rs2821266;1:72536341:A_T;rs12409966;rs2422135;rs11209905;rs12049085;rs7542974;rs11209906;1:72547396:C_G;rs2821260;rs973526;rs12140090;1:72559012:C_CA;rs727726	NA
7	1	72520001-72560000	71560001-71600000	4.53597e-10	Left_Ventricle	rs1486084;rs11209899;rs12036443;rs2821272;rs11209900;1:72529562:A_AC;rs12131816;rs12408173;rs12132044;rs2630381;rs2220252;rs2821266;1:72536341:A_T;rs12409966;rs2422135;rs11209905;rs12049085;rs7542974;rs11209906;1:72547396:C_G;rs2821260;rs973526;rs12140090;1:72559012:C_CA;rs727726	NA
7	1	72520001-72560000	71720001-71760000	2.95377e-17	Left_Ventricle	rs1486084;rs11209899;rs12036443;rs2821272;rs11209900;1:72529562:A_AC;rs12131816;rs12408173;rs12132044;rs2630381;rs2220252;rs2821266;1:72536341:A_T;rs12409966;rs2422135;rs11209905;rs12049085;rs7542974;rs11209906;1:72547396:C_G;rs2821260;rs973526;rs12140090;1:72559012:C_CA;rs727726	NA
7	1	72520001-72560000	71800001-71840000	6.44984e-07	Left_Ventricle	rs1486084;rs11209899;rs12036443;rs2821272;rs11209900;1:72529562:A_AC;rs12131816;rs12408173;rs12132044;rs2630381;rs2220252;rs2821266;1:72536341:A_T;rs12409966;rs2422135;rs11209905;rs12049085;rs7542974;rs11209906;1:72547396:C_G;rs2821260;rs973526;rs12140090;1:72559012:C_CA;rs727726	NA
7	1	72520001-72560000	71840001-71880000	2.10697e-15	Left_Ventricle	rs1486084;rs11209899;rs12036443;rs2821272;rs11209900;1:72529562:A_AC;rs12131816;rs12408173;rs12132044;rs2630381;rs2220252;rs2821266;1:72536341:A_T;rs12409966;rs2422135;rs11209905;rs12049085;rs7542974;rs11209906;1:72547396:C_G;rs2821260;rs973526;rs12140090;1:72559012:C_CA;rs727726	NA
7	1	72520001-72560000	71880001-71920000	1.21333e-15	Left_Ventricle	rs1486084;rs11209899;rs12036443;rs2821272;rs11209900;1:72529562:A_AC;rs12131816;rs12408173;rs12132044;rs2630381;rs2220252;rs2821266;1:72536341:A_T;rs12409966;rs2422135;rs11209905;rs12049085;rs7542974;rs11209906;1:72547396:C_G;rs2821260;rs973526;rs12140090;1:72559012:C_CA;rs727726	NA
7	1	72520001-72560000	71960001-72000000	3.81735e-07	Left_Ventricle	rs1486084;rs11209899;rs12036443;rs2821272;rs11209900;1:72529562:A_AC;rs12131816;rs12408173;rs12132044;rs2630381;rs2220252;rs2821266;1:72536341:A_T;rs12409966;rs2422135;rs11209905;rs12049085;rs7542974;rs11209906;1:72547396:C_G;rs2821260;rs973526;rs12140090;1:72559012:C_CA;rs727726	NA
7	1	72520001-72560000	72040001-72080000	5.08689e-17	Left_Ventricle	rs1486084;rs11209899;rs12036443;rs2821272;rs11209900;1:72529562:A_AC;rs12131816;rs12408173;rs12132044;rs2630381;rs2220252;rs2821266;1:72536341:A_T;rs12409966;rs2422135;rs11209905;rs12049085;rs7542974;rs11209906;1:72547396:C_G;rs2821260;rs973526;rs12140090;1:72559012:C_CA;rs727726	NA
7	1	72520001-72560000	72080001-72120000	5.57183e-20	Left_Ventricle	rs1486084;rs11209899;rs12036443;rs2821272;rs11209900;1:72529562:A_AC;rs12131816;rs12408173;rs12132044;rs2630381;rs2220252;rs2821266;1:72536341:A_T;rs12409966;rs2422135;rs11209905;rs12049085;rs7542974;rs11209906;1:72547396:C_G;rs2821260;rs973526;rs12140090;1:72559012:C_CA;rs727726	NA
7	1	72520001-72560000	72120001-72160000	9.43848e-19	Left_Ventricle	rs1486084;rs11209899;rs12036443;rs2821272;rs11209900;1:72529562:A_AC;rs12131816;rs12408173;rs12132044;rs2630381;rs2220252;rs2821266;1:72536341:A_T;rs12409966;rs2422135;rs11209905;rs12049085;rs7542974;rs11209906;1:72547396:C_G;rs2821260;rs973526;rs12140090;1:72559012:C_CA;rs727726	NA
7	1	72520001-72560000	72160001-72200000	1.97197e-09	Left_Ventricle	rs1486084;rs11209899;rs12036443;rs2821272;rs11209900;1:72529562:A_AC;rs12131816;rs12408173;rs12132044;rs2630381;rs2220252;rs2821266;1:72536341:A_T;rs12409966;rs2422135;rs11209905;rs12049085;rs7542974;rs11209906;1:72547396:C_G;rs2821260;rs973526;rs12140090;1:72559012:C_CA;rs727726	NA
7	1	72520001-72560000	72200001-72240000	1.99872e-12	Left_Ventricle	rs1486084;rs11209899;rs12036443;rs2821272;rs11209900;1:72529562:A_AC;rs12131816;rs12408173;rs12132044;rs2630381;rs2220252;rs2821266;1:72536341:A_T;rs12409966;rs2422135;rs11209905;rs12049085;rs7542974;rs11209906;1:72547396:C_G;rs2821260;rs973526;rs12140090;1:72559012:C_CA;rs727726	NA
7	1	72520001-72560000	72280001-72320000	2.07944e-08	Left_Ventricle	rs1486084;rs11209899;rs12036443;rs2821272;rs11209900;1:72529562:A_AC;rs12131816;rs12408173;rs12132044;rs2630381;rs2220252;rs2821266;1:72536341:A_T;rs12409966;rs2422135;rs11209905;rs12049085;rs7542974;rs11209906;1:72547396:C_G;rs2821260;rs973526;rs12140090;1:72559012:C_CA;rs727726	NA
7	1	72520001-72560000	72320001-72360000	1.84372e-12	Left_Ventricle	rs1486084;rs11209899;rs12036443;rs2821272;rs11209900;1:72529562:A_AC;rs12131816;rs12408173;rs12132044;rs2630381;rs2220252;rs2821266;1:72536341:A_T;rs12409966;rs2422135;rs11209905;rs12049085;rs7542974;rs11209906;1:72547396:C_G;rs2821260;rs973526;rs12140090;1:72559012:C_CA;rs727726	NA
7	1	72520001-72560000	72360001-72400000	1.52816e-20	Left_Ventricle	rs1486084;rs11209899;rs12036443;rs2821272;rs11209900;1:72529562:A_AC;rs12131816;rs12408173;rs12132044;rs2630381;rs2220252;rs2821266;1:72536341:A_T;rs12409966;rs2422135;rs11209905;rs12049085;rs7542974;rs11209906;1:72547396:C_G;rs2821260;rs973526;rs12140090;1:72559012:C_CA;rs727726	NA
7	1	72520001-72560000	72400001-72440000	3.75219e-15	Left_Ventricle	rs1486084;rs11209899;rs12036443;rs2821272;rs11209900;1:72529562:A_AC;rs12131816;rs12408173;rs12132044;rs2630381;rs2220252;rs2821266;1:72536341:A_T;rs12409966;rs2422135;rs11209905;rs12049085;rs7542974;rs11209906;1:72547396:C_G;rs2821260;rs973526;rs12140090;1:72559012:C_CA;rs727726	NA
7	1	72520001-72560000	72480001-72520000	1.4861e-24	Left_Ventricle	rs1486084;rs11209899;rs12036443;rs2821272;rs11209900;1:72529562:A_AC;rs12131816;rs12408173;rs12132044;rs2630381;rs2220252;rs2821266;1:72536341:A_T;rs12409966;rs2422135;rs11209905;rs12049085;rs7542974;rs11209906;1:72547396:C_G;rs2821260;rs973526;rs12140090;1:72559012:C_CA;rs727726	NA
7	1	72520001-72560000	72560001-72600000	1.7605e-44	Liver	rs1486084;rs11209899;rs12036443;rs2821272;rs11209900;1:72529562:A_AC;rs12131816;rs12408173;rs12132044;rs2630381;rs2220252;rs2821266;1:72536341:A_T;rs12409966;rs2422135;rs11209905;rs12049085;rs7542974;rs11209906;1:72547396:C_G;rs2821260;rs973526;rs12140090;1:72559012:C_CA;rs727726	NA
7	1	72520001-72560000	72680001-72720000	3.47174e-08	Liver	rs1486084;rs11209899;rs12036443;rs2821272;rs11209900;1:72529562:A_AC;rs12131816;rs12408173;rs12132044;rs2630381;rs2220252;rs2821266;1:72536341:A_T;rs12409966;rs2422135;rs11209905;rs12049085;rs7542974;rs11209906;1:72547396:C_G;rs2821260;rs973526;rs12140090;1:72559012:C_CA;rs727726	NA
7	1	72520001-72560000	72920001-72960000	5.6718e-08	Liver	rs1486084;rs11209899;rs12036443;rs2821272;rs11209900;1:72529562:A_AC;rs12131816;rs12408173;rs12132044;rs2630381;rs2220252;rs2821266;1:72536341:A_T;rs12409966;rs2422135;rs11209905;rs12049085;rs7542974;rs11209906;1:72547396:C_G;rs2821260;rs973526;rs12140090;1:72559012:C_CA;rs727726	NA
7	1	72520001-72560000	73080001-73120000	1.1315e-09	Liver	rs1486084;rs11209899;rs12036443;rs2821272;rs11209900;1:72529562:A_AC;rs12131816;rs12408173;rs12132044;rs2630381;rs2220252;rs2821266;1:72536341:A_T;rs12409966;rs2422135;rs11209905;rs12049085;rs7542974;rs11209906;1:72547396:C_G;rs2821260;rs973526;rs12140090;1:72559012:C_CA;rs727726	NA
7	1	72520001-72560000	73120001-73160000	9.90919e-08	Liver	rs1486084;rs11209899;rs12036443;rs2821272;rs11209900;1:72529562:A_AC;rs12131816;rs12408173;rs12132044;rs2630381;rs2220252;rs2821266;1:72536341:A_T;rs12409966;rs2422135;rs11209905;rs12049085;rs7542974;rs11209906;1:72547396:C_G;rs2821260;rs973526;rs12140090;1:72559012:C_CA;rs727726	NA
7	1	72520001-72560000	73200001-73240000	3.94261e-15	Liver	rs1486084;rs11209899;rs12036443;rs2821272;rs11209900;1:72529562:A_AC;rs12131816;rs12408173;rs12132044;rs2630381;rs2220252;rs2821266;1:72536341:A_T;rs12409966;rs2422135;rs11209905;rs12049085;rs7542974;rs11209906;1:72547396:C_G;rs2821260;rs973526;rs12140090;1:72559012:C_CA;rs727726	NA
7	1	72520001-72560000	73480001-73520000	2.39915e-07	Liver	rs1486084;rs11209899;rs12036443;rs2821272;rs11209900;1:72529562:A_AC;rs12131816;rs12408173;rs12132044;rs2630381;rs2220252;rs2821266;1:72536341:A_T;rs12409966;rs2422135;rs11209905;rs12049085;rs7542974;rs11209906;1:72547396:C_G;rs2821260;rs973526;rs12140090;1:72559012:C_CA;rs727726	NA
7	1	72520001-72560000	74040001-74080000	7.00743e-07	Liver	rs1486084;rs11209899;rs12036443;rs2821272;rs11209900;1:72529562:A_AC;rs12131816;rs12408173;rs12132044;rs2630381;rs2220252;rs2821266;1:72536341:A_T;rs12409966;rs2422135;rs11209905;rs12049085;rs7542974;rs11209906;1:72547396:C_G;rs2821260;rs973526;rs12140090;1:72559012:C_CA;rs727726	NA
7	1	72520001-72560000	71520001-71560000	1.11901e-07	Liver	rs1486084;rs11209899;rs12036443;rs2821272;rs11209900;1:72529562:A_AC;rs12131816;rs12408173;rs12132044;rs2630381;rs2220252;rs2821266;1:72536341:A_T;rs12409966;rs2422135;rs11209905;rs12049085;rs7542974;rs11209906;1:72547396:C_G;rs2821260;rs973526;rs12140090;1:72559012:C_CA;rs727726	ENSG00000132485
7	1	72520001-72560000	71560001-71600000	7.4753e-07	Liver	rs1486084;rs11209899;rs12036443;rs2821272;rs11209900;1:72529562:A_AC;rs12131816;rs12408173;rs12132044;rs2630381;rs2220252;rs2821266;1:72536341:A_T;rs12409966;rs2422135;rs11209905;rs12049085;rs7542974;rs11209906;1:72547396:C_G;rs2821260;rs973526;rs12140090;1:72559012:C_CA;rs727726	NA
7	1	72520001-72560000	71600001-71640000	4.57298e-09	Liver	rs1486084;rs11209899;rs12036443;rs2821272;rs11209900;1:72529562:A_AC;rs12131816;rs12408173;rs12132044;rs2630381;rs2220252;rs2821266;1:72536341:A_T;rs12409966;rs2422135;rs11209905;rs12049085;rs7542974;rs11209906;1:72547396:C_G;rs2821260;rs973526;rs12140090;1:72559012:C_CA;rs727726	NA
7	1	72520001-72560000	71680001-71720000	4.38992e-12	Liver	rs1486084;rs11209899;rs12036443;rs2821272;rs11209900;1:72529562:A_AC;rs12131816;rs12408173;rs12132044;rs2630381;rs2220252;rs2821266;1:72536341:A_T;rs12409966;rs2422135;rs11209905;rs12049085;rs7542974;rs11209906;1:72547396:C_G;rs2821260;rs973526;rs12140090;1:72559012:C_CA;rs727726	NA
7	1	72520001-72560000	71720001-71760000	2.11563e-10	Liver	rs1486084;rs11209899;rs12036443;rs2821272;rs11209900;1:72529562:A_AC;rs12131816;rs12408173;rs12132044;rs2630381;rs2220252;rs2821266;1:72536341:A_T;rs12409966;rs2422135;rs11209905;rs12049085;rs7542974;rs11209906;1:72547396:C_G;rs2821260;rs973526;rs12140090;1:72559012:C_CA;rs727726	NA
7	1	72520001-72560000	71880001-71920000	5.70767e-08	Liver	rs1486084;rs11209899;rs12036443;rs2821272;rs11209900;1:72529562:A_AC;rs12131816;rs12408173;rs12132044;rs2630381;rs2220252;rs2821266;1:72536341:A_T;rs12409966;rs2422135;rs11209905;rs12049085;rs7542974;rs11209906;1:72547396:C_G;rs2821260;rs973526;rs12140090;1:72559012:C_CA;rs727726	NA
7	1	72520001-72560000	71920001-71960000	4.1537e-12	Liver	rs1486084;rs11209899;rs12036443;rs2821272;rs11209900;1:72529562:A_AC;rs12131816;rs12408173;rs12132044;rs2630381;rs2220252;rs2821266;1:72536341:A_T;rs12409966;rs2422135;rs11209905;rs12049085;rs7542974;rs11209906;1:72547396:C_G;rs2821260;rs973526;rs12140090;1:72559012:C_CA;rs727726	NA
7	1	72520001-72560000	72080001-72120000	1.09375e-11	Liver	rs1486084;rs11209899;rs12036443;rs2821272;rs11209900;1:72529562:A_AC;rs12131816;rs12408173;rs12132044;rs2630381;rs2220252;rs2821266;1:72536341:A_T;rs12409966;rs2422135;rs11209905;rs12049085;rs7542974;rs11209906;1:72547396:C_G;rs2821260;rs973526;rs12140090;1:72559012:C_CA;rs727726	NA
7	1	72520001-72560000	72120001-72160000	9.77038e-15	Liver	rs1486084;rs11209899;rs12036443;rs2821272;rs11209900;1:72529562:A_AC;rs12131816;rs12408173;rs12132044;rs2630381;rs2220252;rs2821266;1:72536341:A_T;rs12409966;rs2422135;rs11209905;rs12049085;rs7542974;rs11209906;1:72547396:C_G;rs2821260;rs973526;rs12140090;1:72559012:C_CA;rs727726	NA
7	1	72520001-72560000	72480001-72520000	5.48641e-09	Liver	rs1486084;rs11209899;rs12036443;rs2821272;rs11209900;1:72529562:A_AC;rs12131816;rs12408173;rs12132044;rs2630381;rs2220252;rs2821266;1:72536341:A_T;rs12409966;rs2422135;rs11209905;rs12049085;rs7542974;rs11209906;1:72547396:C_G;rs2821260;rs973526;rs12140090;1:72559012:C_CA;rs727726	NA
7	1	72520001-72560000	72560001-72600000	3.54319e-250	Mesenchymal_Stem_Cell	rs1486084;rs11209899;rs12036443;rs2821272;rs11209900;1:72529562:A_AC;rs12131816;rs12408173;rs12132044;rs2630381;rs2220252;rs2821266;1:72536341:A_T;rs12409966;rs2422135;rs11209905;rs12049085;rs7542974;rs11209906;1:72547396:C_G;rs2821260;rs973526;rs12140090;1:72559012:C_CA;rs727726	NA
7	1	72520001-72560000	72600001-72640000	5.13133e-10	Mesenchymal_Stem_Cell	rs1486084;rs11209899;rs12036443;rs2821272;rs11209900;1:72529562:A_AC;rs12131816;rs12408173;rs12132044;rs2630381;rs2220252;rs2821266;1:72536341:A_T;rs12409966;rs2422135;rs11209905;rs12049085;rs7542974;rs11209906;1:72547396:C_G;rs2821260;rs973526;rs12140090;1:72559012:C_CA;rs727726	NA
7	1	72520001-72560000	72640001-72680000	2.53015e-10	Mesenchymal_Stem_Cell	rs1486084;rs11209899;rs12036443;rs2821272;rs11209900;1:72529562:A_AC;rs12131816;rs12408173;rs12132044;rs2630381;rs2220252;rs2821266;1:72536341:A_T;rs12409966;rs2422135;rs11209905;rs12049085;rs7542974;rs11209906;1:72547396:C_G;rs2821260;rs973526;rs12140090;1:72559012:C_CA;rs727726	NA
7	1	72520001-72560000	72680001-72720000	4.54489e-78	Mesenchymal_Stem_Cell	rs1486084;rs11209899;rs12036443;rs2821272;rs11209900;1:72529562:A_AC;rs12131816;rs12408173;rs12132044;rs2630381;rs2220252;rs2821266;1:72536341:A_T;rs12409966;rs2422135;rs11209905;rs12049085;rs7542974;rs11209906;1:72547396:C_G;rs2821260;rs973526;rs12140090;1:72559012:C_CA;rs727726	NA
7	1	72520001-72560000	72720001-72760000	1.30587e-53	Mesenchymal_Stem_Cell	rs1486084;rs11209899;rs12036443;rs2821272;rs11209900;1:72529562:A_AC;rs12131816;rs12408173;rs12132044;rs2630381;rs2220252;rs2821266;1:72536341:A_T;rs12409966;rs2422135;rs11209905;rs12049085;rs7542974;rs11209906;1:72547396:C_G;rs2821260;rs973526;rs12140090;1:72559012:C_CA;rs727726	ENSG00000172260
7	1	72520001-72560000	72840001-72880000	1.45074e-17	Mesenchymal_Stem_Cell	rs1486084;rs11209899;rs12036443;rs2821272;rs11209900;1:72529562:A_AC;rs12131816;rs12408173;rs12132044;rs2630381;rs2220252;rs2821266;1:72536341:A_T;rs12409966;rs2422135;rs11209905;rs12049085;rs7542974;rs11209906;1:72547396:C_G;rs2821260;rs973526;rs12140090;1:72559012:C_CA;rs727726	NA
7	1	72520001-72560000	72880001-72920000	2.31607e-10	Mesenchymal_Stem_Cell	rs1486084;rs11209899;rs12036443;rs2821272;rs11209900;1:72529562:A_AC;rs12131816;rs12408173;rs12132044;rs2630381;rs2220252;rs2821266;1:72536341:A_T;rs12409966;rs2422135;rs11209905;rs12049085;rs7542974;rs11209906;1:72547396:C_G;rs2821260;rs973526;rs12140090;1:72559012:C_CA;rs727726	NA
7	1	72520001-72560000	72920001-72960000	1.27876e-50	Mesenchymal_Stem_Cell	rs1486084;rs11209899;rs12036443;rs2821272;rs11209900;1:72529562:A_AC;rs12131816;rs12408173;rs12132044;rs2630381;rs2220252;rs2821266;1:72536341:A_T;rs12409966;rs2422135;rs11209905;rs12049085;rs7542974;rs11209906;1:72547396:C_G;rs2821260;rs973526;rs12140090;1:72559012:C_CA;rs727726	NA
7	1	72520001-72560000	72960001-73000000	5.892e-30	Mesenchymal_Stem_Cell	rs1486084;rs11209899;rs12036443;rs2821272;rs11209900;1:72529562:A_AC;rs12131816;rs12408173;rs12132044;rs2630381;rs2220252;rs2821266;1:72536341:A_T;rs12409966;rs2422135;rs11209905;rs12049085;rs7542974;rs11209906;1:72547396:C_G;rs2821260;rs973526;rs12140090;1:72559012:C_CA;rs727726	NA
7	1	72520001-72560000	73000001-73040000	7.81333e-37	Mesenchymal_Stem_Cell	rs1486084;rs11209899;rs12036443;rs2821272;rs11209900;1:72529562:A_AC;rs12131816;rs12408173;rs12132044;rs2630381;rs2220252;rs2821266;1:72536341:A_T;rs12409966;rs2422135;rs11209905;rs12049085;rs7542974;rs11209906;1:72547396:C_G;rs2821260;rs973526;rs12140090;1:72559012:C_CA;rs727726	NA
7	1	72520001-72560000	73040001-73080000	4.00264e-19	Mesenchymal_Stem_Cell	rs1486084;rs11209899;rs12036443;rs2821272;rs11209900;1:72529562:A_AC;rs12131816;rs12408173;rs12132044;rs2630381;rs2220252;rs2821266;1:72536341:A_T;rs12409966;rs2422135;rs11209905;rs12049085;rs7542974;rs11209906;1:72547396:C_G;rs2821260;rs973526;rs12140090;1:72559012:C_CA;rs727726	NA
7	1	72520001-72560000	73080001-73120000	6.57453e-57	Mesenchymal_Stem_Cell	rs1486084;rs11209899;rs12036443;rs2821272;rs11209900;1:72529562:A_AC;rs12131816;rs12408173;rs12132044;rs2630381;rs2220252;rs2821266;1:72536341:A_T;rs12409966;rs2422135;rs11209905;rs12049085;rs7542974;rs11209906;1:72547396:C_G;rs2821260;rs973526;rs12140090;1:72559012:C_CA;rs727726	NA
7	1	72520001-72560000	73120001-73160000	1.78891e-37	Mesenchymal_Stem_Cell	rs1486084;rs11209899;rs12036443;rs2821272;rs11209900;1:72529562:A_AC;rs12131816;rs12408173;rs12132044;rs2630381;rs2220252;rs2821266;1:72536341:A_T;rs12409966;rs2422135;rs11209905;rs12049085;rs7542974;rs11209906;1:72547396:C_G;rs2821260;rs973526;rs12140090;1:72559012:C_CA;rs727726	NA
7	1	72520001-72560000	73160001-73200000	1.47361e-14	Mesenchymal_Stem_Cell	rs1486084;rs11209899;rs12036443;rs2821272;rs11209900;1:72529562:A_AC;rs12131816;rs12408173;rs12132044;rs2630381;rs2220252;rs2821266;1:72536341:A_T;rs12409966;rs2422135;rs11209905;rs12049085;rs7542974;rs11209906;1:72547396:C_G;rs2821260;rs973526;rs12140090;1:72559012:C_CA;rs727726	NA
7	1	72520001-72560000	73200001-73240000	3.15583e-43	Mesenchymal_Stem_Cell	rs1486084;rs11209899;rs12036443;rs2821272;rs11209900;1:72529562:A_AC;rs12131816;rs12408173;rs12132044;rs2630381;rs2220252;rs2821266;1:72536341:A_T;rs12409966;rs2422135;rs11209905;rs12049085;rs7542974;rs11209906;1:72547396:C_G;rs2821260;rs973526;rs12140090;1:72559012:C_CA;rs727726	NA
7	1	72520001-72560000	73240001-73280000	6.305e-09	Mesenchymal_Stem_Cell	rs1486084;rs11209899;rs12036443;rs2821272;rs11209900;1:72529562:A_AC;rs12131816;rs12408173;rs12132044;rs2630381;rs2220252;rs2821266;1:72536341:A_T;rs12409966;rs2422135;rs11209905;rs12049085;rs7542974;rs11209906;1:72547396:C_G;rs2821260;rs973526;rs12140090;1:72559012:C_CA;rs727726	NA
7	1	72520001-72560000	73280001-73320000	2.89752e-20	Mesenchymal_Stem_Cell	rs1486084;rs11209899;rs12036443;rs2821272;rs11209900;1:72529562:A_AC;rs12131816;rs12408173;rs12132044;rs2630381;rs2220252;rs2821266;1:72536341:A_T;rs12409966;rs2422135;rs11209905;rs12049085;rs7542974;rs11209906;1:72547396:C_G;rs2821260;rs973526;rs12140090;1:72559012:C_CA;rs727726	NA
7	1	72520001-72560000	73320001-73360000	9.7485e-27	Mesenchymal_Stem_Cell	rs1486084;rs11209899;rs12036443;rs2821272;rs11209900;1:72529562:A_AC;rs12131816;rs12408173;rs12132044;rs2630381;rs2220252;rs2821266;1:72536341:A_T;rs12409966;rs2422135;rs11209905;rs12049085;rs7542974;rs11209906;1:72547396:C_G;rs2821260;rs973526;rs12140090;1:72559012:C_CA;rs727726	NA
7	1	72520001-72560000	73360001-73400000	6.6662e-19	Mesenchymal_Stem_Cell	rs1486084;rs11209899;rs12036443;rs2821272;rs11209900;1:72529562:A_AC;rs12131816;rs12408173;rs12132044;rs2630381;rs2220252;rs2821266;1:72536341:A_T;rs12409966;rs2422135;rs11209905;rs12049085;rs7542974;rs11209906;1:72547396:C_G;rs2821260;rs973526;rs12140090;1:72559012:C_CA;rs727726	NA
7	1	72520001-72560000	73440001-73480000	2.49178e-12	Mesenchymal_Stem_Cell	rs1486084;rs11209899;rs12036443;rs2821272;rs11209900;1:72529562:A_AC;rs12131816;rs12408173;rs12132044;rs2630381;rs2220252;rs2821266;1:72536341:A_T;rs12409966;rs2422135;rs11209905;rs12049085;rs7542974;rs11209906;1:72547396:C_G;rs2821260;rs973526;rs12140090;1:72559012:C_CA;rs727726	NA
7	1	72520001-72560000	73480001-73520000	1.82401e-35	Mesenchymal_Stem_Cell	rs1486084;rs11209899;rs12036443;rs2821272;rs11209900;1:72529562:A_AC;rs12131816;rs12408173;rs12132044;rs2630381;rs2220252;rs2821266;1:72536341:A_T;rs12409966;rs2422135;rs11209905;rs12049085;rs7542974;rs11209906;1:72547396:C_G;rs2821260;rs973526;rs12140090;1:72559012:C_CA;rs727726	NA
7	1	72520001-72560000	73520001-73560000	8.41218e-07	Mesenchymal_Stem_Cell	rs1486084;rs11209899;rs12036443;rs2821272;rs11209900;1:72529562:A_AC;rs12131816;rs12408173;rs12132044;rs2630381;rs2220252;rs2821266;1:72536341:A_T;rs12409966;rs2422135;rs11209905;rs12049085;rs7542974;rs11209906;1:72547396:C_G;rs2821260;rs973526;rs12140090;1:72559012:C_CA;rs727726	NA
7	1	72520001-72560000	73560001-73600000	8.63407e-11	Mesenchymal_Stem_Cell	rs1486084;rs11209899;rs12036443;rs2821272;rs11209900;1:72529562:A_AC;rs12131816;rs12408173;rs12132044;rs2630381;rs2220252;rs2821266;1:72536341:A_T;rs12409966;rs2422135;rs11209905;rs12049085;rs7542974;rs11209906;1:72547396:C_G;rs2821260;rs973526;rs12140090;1:72559012:C_CA;rs727726	NA
7	1	72520001-72560000	73600001-73640000	7.39526e-09	Mesenchymal_Stem_Cell	rs1486084;rs11209899;rs12036443;rs2821272;rs11209900;1:72529562:A_AC;rs12131816;rs12408173;rs12132044;rs2630381;rs2220252;rs2821266;1:72536341:A_T;rs12409966;rs2422135;rs11209905;rs12049085;rs7542974;rs11209906;1:72547396:C_G;rs2821260;rs973526;rs12140090;1:72559012:C_CA;rs727726	NA
7	1	72520001-72560000	73640001-73680000	2.18046e-11	Mesenchymal_Stem_Cell	rs1486084;rs11209899;rs12036443;rs2821272;rs11209900;1:72529562:A_AC;rs12131816;rs12408173;rs12132044;rs2630381;rs2220252;rs2821266;1:72536341:A_T;rs12409966;rs2422135;rs11209905;rs12049085;rs7542974;rs11209906;1:72547396:C_G;rs2821260;rs973526;rs12140090;1:72559012:C_CA;rs727726	NA
7	1	72520001-72560000	73680001-73720000	1.2618e-29	Mesenchymal_Stem_Cell	rs1486084;rs11209899;rs12036443;rs2821272;rs11209900;1:72529562:A_AC;rs12131816;rs12408173;rs12132044;rs2630381;rs2220252;rs2821266;1:72536341:A_T;rs12409966;rs2422135;rs11209905;rs12049085;rs7542974;rs11209906;1:72547396:C_G;rs2821260;rs973526;rs12140090;1:72559012:C_CA;rs727726	NA
7	1	72520001-72560000	73720001-73760000	4.08682e-19	Mesenchymal_Stem_Cell	rs1486084;rs11209899;rs12036443;rs2821272;rs11209900;1:72529562:A_AC;rs12131816;rs12408173;rs12132044;rs2630381;rs2220252;rs2821266;1:72536341:A_T;rs12409966;rs2422135;rs11209905;rs12049085;rs7542974;rs11209906;1:72547396:C_G;rs2821260;rs973526;rs12140090;1:72559012:C_CA;rs727726	NA
7	1	72520001-72560000	73760001-73800000	4.0487e-09	Mesenchymal_Stem_Cell	rs1486084;rs11209899;rs12036443;rs2821272;rs11209900;1:72529562:A_AC;rs12131816;rs12408173;rs12132044;rs2630381;rs2220252;rs2821266;1:72536341:A_T;rs12409966;rs2422135;rs11209905;rs12049085;rs7542974;rs11209906;1:72547396:C_G;rs2821260;rs973526;rs12140090;1:72559012:C_CA;rs727726	NA
7	1	72520001-72560000	73800001-73840000	3.61985e-42	Mesenchymal_Stem_Cell	rs1486084;rs11209899;rs12036443;rs2821272;rs11209900;1:72529562:A_AC;rs12131816;rs12408173;rs12132044;rs2630381;rs2220252;rs2821266;1:72536341:A_T;rs12409966;rs2422135;rs11209905;rs12049085;rs7542974;rs11209906;1:72547396:C_G;rs2821260;rs973526;rs12140090;1:72559012:C_CA;rs727726	NA
7	1	72520001-72560000	73840001-73880000	2.76892e-09	Mesenchymal_Stem_Cell	rs1486084;rs11209899;rs12036443;rs2821272;rs11209900;1:72529562:A_AC;rs12131816;rs12408173;rs12132044;rs2630381;rs2220252;rs2821266;1:72536341:A_T;rs12409966;rs2422135;rs11209905;rs12049085;rs7542974;rs11209906;1:72547396:C_G;rs2821260;rs973526;rs12140090;1:72559012:C_CA;rs727726	NA
7	1	72520001-72560000	73880001-73920000	6.78425e-12	Mesenchymal_Stem_Cell	rs1486084;rs11209899;rs12036443;rs2821272;rs11209900;1:72529562:A_AC;rs12131816;rs12408173;rs12132044;rs2630381;rs2220252;rs2821266;1:72536341:A_T;rs12409966;rs2422135;rs11209905;rs12049085;rs7542974;rs11209906;1:72547396:C_G;rs2821260;rs973526;rs12140090;1:72559012:C_CA;rs727726	NA
7	1	72520001-72560000	73920001-73960000	1.09204e-26	Mesenchymal_Stem_Cell	rs1486084;rs11209899;rs12036443;rs2821272;rs11209900;1:72529562:A_AC;rs12131816;rs12408173;rs12132044;rs2630381;rs2220252;rs2821266;1:72536341:A_T;rs12409966;rs2422135;rs11209905;rs12049085;rs7542974;rs11209906;1:72547396:C_G;rs2821260;rs973526;rs12140090;1:72559012:C_CA;rs727726	NA
7	1	72520001-72560000	74000001-74040000	9.93345e-10	Mesenchymal_Stem_Cell	rs1486084;rs11209899;rs12036443;rs2821272;rs11209900;1:72529562:A_AC;rs12131816;rs12408173;rs12132044;rs2630381;rs2220252;rs2821266;1:72536341:A_T;rs12409966;rs2422135;rs11209905;rs12049085;rs7542974;rs11209906;1:72547396:C_G;rs2821260;rs973526;rs12140090;1:72559012:C_CA;rs727726	NA
7	1	72520001-72560000	74040001-74080000	1.27566e-36	Mesenchymal_Stem_Cell	rs1486084;rs11209899;rs12036443;rs2821272;rs11209900;1:72529562:A_AC;rs12131816;rs12408173;rs12132044;rs2630381;rs2220252;rs2821266;1:72536341:A_T;rs12409966;rs2422135;rs11209905;rs12049085;rs7542974;rs11209906;1:72547396:C_G;rs2821260;rs973526;rs12140090;1:72559012:C_CA;rs727726	NA
7	1	72520001-72560000	74080001-74120000	1.7555e-29	Mesenchymal_Stem_Cell	rs1486084;rs11209899;rs12036443;rs2821272;rs11209900;1:72529562:A_AC;rs12131816;rs12408173;rs12132044;rs2630381;rs2220252;rs2821266;1:72536341:A_T;rs12409966;rs2422135;rs11209905;rs12049085;rs7542974;rs11209906;1:72547396:C_G;rs2821260;rs973526;rs12140090;1:72559012:C_CA;rs727726	NA
7	1	72520001-72560000	74160001-74200000	1.62812e-25	Mesenchymal_Stem_Cell	rs1486084;rs11209899;rs12036443;rs2821272;rs11209900;1:72529562:A_AC;rs12131816;rs12408173;rs12132044;rs2630381;rs2220252;rs2821266;1:72536341:A_T;rs12409966;rs2422135;rs11209905;rs12049085;rs7542974;rs11209906;1:72547396:C_G;rs2821260;rs973526;rs12140090;1:72559012:C_CA;rs727726	NA
7	1	72520001-72560000	74200001-74240000	2.88132e-29	Mesenchymal_Stem_Cell	rs1486084;rs11209899;rs12036443;rs2821272;rs11209900;1:72529562:A_AC;rs12131816;rs12408173;rs12132044;rs2630381;rs2220252;rs2821266;1:72536341:A_T;rs12409966;rs2422135;rs11209905;rs12049085;rs7542974;rs11209906;1:72547396:C_G;rs2821260;rs973526;rs12140090;1:72559012:C_CA;rs727726	NA
7	1	72520001-72560000	74240001-74280000	1.3164e-07	Mesenchymal_Stem_Cell	rs1486084;rs11209899;rs12036443;rs2821272;rs11209900;1:72529562:A_AC;rs12131816;rs12408173;rs12132044;rs2630381;rs2220252;rs2821266;1:72536341:A_T;rs12409966;rs2422135;rs11209905;rs12049085;rs7542974;rs11209906;1:72547396:C_G;rs2821260;rs973526;rs12140090;1:72559012:C_CA;rs727726	NA
7	1	72520001-72560000	74280001-74320000	5.39161e-10	Mesenchymal_Stem_Cell	rs1486084;rs11209899;rs12036443;rs2821272;rs11209900;1:72529562:A_AC;rs12131816;rs12408173;rs12132044;rs2630381;rs2220252;rs2821266;1:72536341:A_T;rs12409966;rs2422135;rs11209905;rs12049085;rs7542974;rs11209906;1:72547396:C_G;rs2821260;rs973526;rs12140090;1:72559012:C_CA;rs727726	NA
7	1	72520001-72560000	74320001-74360000	1.5384e-16	Mesenchymal_Stem_Cell	rs1486084;rs11209899;rs12036443;rs2821272;rs11209900;1:72529562:A_AC;rs12131816;rs12408173;rs12132044;rs2630381;rs2220252;rs2821266;1:72536341:A_T;rs12409966;rs2422135;rs11209905;rs12049085;rs7542974;rs11209906;1:72547396:C_G;rs2821260;rs973526;rs12140090;1:72559012:C_CA;rs727726	NA
7	1	72520001-72560000	74360001-74400000	7.37909e-17	Mesenchymal_Stem_Cell	rs1486084;rs11209899;rs12036443;rs2821272;rs11209900;1:72529562:A_AC;rs12131816;rs12408173;rs12132044;rs2630381;rs2220252;rs2821266;1:72536341:A_T;rs12409966;rs2422135;rs11209905;rs12049085;rs7542974;rs11209906;1:72547396:C_G;rs2821260;rs973526;rs12140090;1:72559012:C_CA;rs727726	NA
7	1	72520001-72560000	74400001-74440000	4.55294e-31	Mesenchymal_Stem_Cell	rs1486084;rs11209899;rs12036443;rs2821272;rs11209900;1:72529562:A_AC;rs12131816;rs12408173;rs12132044;rs2630381;rs2220252;rs2821266;1:72536341:A_T;rs12409966;rs2422135;rs11209905;rs12049085;rs7542974;rs11209906;1:72547396:C_G;rs2821260;rs973526;rs12140090;1:72559012:C_CA;rs727726	NA
7	1	72520001-72560000	74440001-74480000	1.80743e-31	Mesenchymal_Stem_Cell	rs1486084;rs11209899;rs12036443;rs2821272;rs11209900;1:72529562:A_AC;rs12131816;rs12408173;rs12132044;rs2630381;rs2220252;rs2821266;1:72536341:A_T;rs12409966;rs2422135;rs11209905;rs12049085;rs7542974;rs11209906;1:72547396:C_G;rs2821260;rs973526;rs12140090;1:72559012:C_CA;rs727726	NA
7	1	72520001-72560000	74480001-74520000	2.43904e-21	Mesenchymal_Stem_Cell	rs1486084;rs11209899;rs12036443;rs2821272;rs11209900;1:72529562:A_AC;rs12131816;rs12408173;rs12132044;rs2630381;rs2220252;rs2821266;1:72536341:A_T;rs12409966;rs2422135;rs11209905;rs12049085;rs7542974;rs11209906;1:72547396:C_G;rs2821260;rs973526;rs12140090;1:72559012:C_CA;rs727726	NA
7	1	72520001-72560000	74520001-74560000	1.9689e-14	Mesenchymal_Stem_Cell	rs1486084;rs11209899;rs12036443;rs2821272;rs11209900;1:72529562:A_AC;rs12131816;rs12408173;rs12132044;rs2630381;rs2220252;rs2821266;1:72536341:A_T;rs12409966;rs2422135;rs11209905;rs12049085;rs7542974;rs11209906;1:72547396:C_G;rs2821260;rs973526;rs12140090;1:72559012:C_CA;rs727726	NA
7	1	72520001-72560000	74560001-74600000	2.72598e-15	Mesenchymal_Stem_Cell	rs1486084;rs11209899;rs12036443;rs2821272;rs11209900;1:72529562:A_AC;rs12131816;rs12408173;rs12132044;rs2630381;rs2220252;rs2821266;1:72536341:A_T;rs12409966;rs2422135;rs11209905;rs12049085;rs7542974;rs11209906;1:72547396:C_G;rs2821260;rs973526;rs12140090;1:72559012:C_CA;rs727726	NA
7	1	72520001-72560000	74600001-74640000	5.02925e-08	Mesenchymal_Stem_Cell	rs1486084;rs11209899;rs12036443;rs2821272;rs11209900;1:72529562:A_AC;rs12131816;rs12408173;rs12132044;rs2630381;rs2220252;rs2821266;1:72536341:A_T;rs12409966;rs2422135;rs11209905;rs12049085;rs7542974;rs11209906;1:72547396:C_G;rs2821260;rs973526;rs12140090;1:72559012:C_CA;rs727726	NA
7	1	72520001-72560000	74640001-74680000	6.10745e-15	Mesenchymal_Stem_Cell	rs1486084;rs11209899;rs12036443;rs2821272;rs11209900;1:72529562:A_AC;rs12131816;rs12408173;rs12132044;rs2630381;rs2220252;rs2821266;1:72536341:A_T;rs12409966;rs2422135;rs11209905;rs12049085;rs7542974;rs11209906;1:72547396:C_G;rs2821260;rs973526;rs12140090;1:72559012:C_CA;rs727726	ENSG00000162620:ENSG00000254685:ENSG00000259030:ENSG00000116783
7	1	72520001-72560000	74680001-74720000	8.63654e-12	Mesenchymal_Stem_Cell	rs1486084;rs11209899;rs12036443;rs2821272;rs11209900;1:72529562:A_AC;rs12131816;rs12408173;rs12132044;rs2630381;rs2220252;rs2821266;1:72536341:A_T;rs12409966;rs2422135;rs11209905;rs12049085;rs7542974;rs11209906;1:72547396:C_G;rs2821260;rs973526;rs12140090;1:72559012:C_CA;rs727726	NA
7	1	72520001-72560000	74720001-74760000	1.4155e-19	Mesenchymal_Stem_Cell	rs1486084;rs11209899;rs12036443;rs2821272;rs11209900;1:72529562:A_AC;rs12131816;rs12408173;rs12132044;rs2630381;rs2220252;rs2821266;1:72536341:A_T;rs12409966;rs2422135;rs11209905;rs12049085;rs7542974;rs11209906;1:72547396:C_G;rs2821260;rs973526;rs12140090;1:72559012:C_CA;rs727726	NA
7	1	72520001-72560000	74760001-74800000	1.07747e-14	Mesenchymal_Stem_Cell	rs1486084;rs11209899;rs12036443;rs2821272;rs11209900;1:72529562:A_AC;rs12131816;rs12408173;rs12132044;rs2630381;rs2220252;rs2821266;1:72536341:A_T;rs12409966;rs2422135;rs11209905;rs12049085;rs7542974;rs11209906;1:72547396:C_G;rs2821260;rs973526;rs12140090;1:72559012:C_CA;rs727726	NA
7	1	72520001-72560000	74800001-74840000	6.31377e-20	Mesenchymal_Stem_Cell	rs1486084;rs11209899;rs12036443;rs2821272;rs11209900;1:72529562:A_AC;rs12131816;rs12408173;rs12132044;rs2630381;rs2220252;rs2821266;1:72536341:A_T;rs12409966;rs2422135;rs11209905;rs12049085;rs7542974;rs11209906;1:72547396:C_G;rs2821260;rs973526;rs12140090;1:72559012:C_CA;rs727726	NA
7	1	72520001-72560000	74840001-74880000	7.27512e-25	Mesenchymal_Stem_Cell	rs1486084;rs11209899;rs12036443;rs2821272;rs11209900;1:72529562:A_AC;rs12131816;rs12408173;rs12132044;rs2630381;rs2220252;rs2821266;1:72536341:A_T;rs12409966;rs2422135;rs11209905;rs12049085;rs7542974;rs11209906;1:72547396:C_G;rs2821260;rs973526;rs12140090;1:72559012:C_CA;rs727726	NA
7	1	72520001-72560000	74880001-74920000	6.46916e-10	Mesenchymal_Stem_Cell	rs1486084;rs11209899;rs12036443;rs2821272;rs11209900;1:72529562:A_AC;rs12131816;rs12408173;rs12132044;rs2630381;rs2220252;rs2821266;1:72536341:A_T;rs12409966;rs2422135;rs11209905;rs12049085;rs7542974;rs11209906;1:72547396:C_G;rs2821260;rs973526;rs12140090;1:72559012:C_CA;rs727726	NA
7	1	72520001-72560000	74920001-74960000	1.07925e-23	Mesenchymal_Stem_Cell	rs1486084;rs11209899;rs12036443;rs2821272;rs11209900;1:72529562:A_AC;rs12131816;rs12408173;rs12132044;rs2630381;rs2220252;rs2821266;1:72536341:A_T;rs12409966;rs2422135;rs11209905;rs12049085;rs7542974;rs11209906;1:72547396:C_G;rs2821260;rs973526;rs12140090;1:72559012:C_CA;rs727726	NA
7	1	72520001-72560000	74960001-75000000	1.55594e-21	Mesenchymal_Stem_Cell	rs1486084;rs11209899;rs12036443;rs2821272;rs11209900;1:72529562:A_AC;rs12131816;rs12408173;rs12132044;rs2630381;rs2220252;rs2821266;1:72536341:A_T;rs12409966;rs2422135;rs11209905;rs12049085;rs7542974;rs11209906;1:72547396:C_G;rs2821260;rs973526;rs12140090;1:72559012:C_CA;rs727726	ENSG00000162621
7	1	72520001-72560000	75000001-75040000	3.47848e-17	Mesenchymal_Stem_Cell	rs1486084;rs11209899;rs12036443;rs2821272;rs11209900;1:72529562:A_AC;rs12131816;rs12408173;rs12132044;rs2630381;rs2220252;rs2821266;1:72536341:A_T;rs12409966;rs2422135;rs11209905;rs12049085;rs7542974;rs11209906;1:72547396:C_G;rs2821260;rs973526;rs12140090;1:72559012:C_CA;rs727726	NA
7	1	72520001-72560000	75040001-75080000	9.64302e-42	Mesenchymal_Stem_Cell	rs1486084;rs11209899;rs12036443;rs2821272;rs11209900;1:72529562:A_AC;rs12131816;rs12408173;rs12132044;rs2630381;rs2220252;rs2821266;1:72536341:A_T;rs12409966;rs2422135;rs11209905;rs12049085;rs7542974;rs11209906;1:72547396:C_G;rs2821260;rs973526;rs12140090;1:72559012:C_CA;rs727726	NA
7	1	72520001-72560000	75080001-75120000	4.08115e-30	Mesenchymal_Stem_Cell	rs1486084;rs11209899;rs12036443;rs2821272;rs11209900;1:72529562:A_AC;rs12131816;rs12408173;rs12132044;rs2630381;rs2220252;rs2821266;1:72536341:A_T;rs12409966;rs2422135;rs11209905;rs12049085;rs7542974;rs11209906;1:72547396:C_G;rs2821260;rs973526;rs12140090;1:72559012:C_CA;rs727726	NA
7	1	72520001-72560000	75160001-75200000	2.82296e-13	Mesenchymal_Stem_Cell	rs1486084;rs11209899;rs12036443;rs2821272;rs11209900;1:72529562:A_AC;rs12131816;rs12408173;rs12132044;rs2630381;rs2220252;rs2821266;1:72536341:A_T;rs12409966;rs2422135;rs11209905;rs12049085;rs7542974;rs11209906;1:72547396:C_G;rs2821260;rs973526;rs12140090;1:72559012:C_CA;rs727726	ENSG00000162623:ENSG00000116791
[truncated: 76,898 more rows]
