# Supplementary material for: Genome-wide analysis identifies molecular systems and 149 genetic loci associated with income
Source: Nat Commun. 2019 Dec 16;10:5741. doi: 10.1038/s41467-019-13585-5 (PMC6915786; doi:10.1038/s41467-019-13585-5)
Supplement: Supplementary file 21 — Supplementary Data 18 [file 41467_2019_13585_MOESM21_ESM.xlsx]

## Sheet: Sheet1
Supplementary Data 18. MAGMA gene based association for the MTAG analysis of household income. Significant = 1, indicates the genes that withstood Bonferroni correction (2.699E-6).
Gene	Gene Symbol	Chromosome	Start	Stop	NSNPs	Z statisitc	P	Significant
ENSG00000164077	MON1A	3	49946302	49967606	21	10.406	1.1634e-25	1
ENSG00000164068	RNF123	3	49726932	49758962	40	10.011	6.79e-24	1
ENSG00000164076	CAMKV	3	49895421	49907655	11	9.3963	2.8245e-21	1
ENSG00000003756	RBM5	3	50126341	50156454	19	9.1607	2.5781e-20	1
ENSG00000004534	RBM6	3	49977440	50137478	200	8.9653	1.5478e-19	1
ENSG00000196782	MAML3	4	140637907	141075338	905	8.7984	6.9387e-19	1
ENSG00000164078	MST1R	3	49924435	49941299	17	8.2134	1.0755e-16	1
ENSG00000145022	TCTA	3	49449639	49453908	6	8.1957	1.2457e-16	1
ENSG00000176095	IP6K1	3	49761727	49823975	72	8.1755	1.4732e-16	1
ENSG00000164061	BSN	3	49591922	49708978	114	8.1708	1.5315e-16	1
ENSG00000144218	AFF3	2	100162323	100759201	957	8.1313	2.1228e-16	1
ENSG00000173531	MST1	3	49721380	49726934	8	7.994	6.5307e-16	1
ENSG00000173402	DAG1	3	49506146	49573048	83	7.9093	1.2939e-15	1
ENSG00000183230	CTNNA3	10	67672276	69455927	4838	7.7553	4.4068e-15	1
ENSG00000145020	AMT	3	49454211	49460186	6	7.7187	5.8752e-15	1
ENSG00000067560	RHOA	3	49396578	49450431	71	7.6429	1.0616e-14	1
ENSG00000228008	CTD-2330K9.3	3	49941278	49954370	12	7.6258	1.2126e-14	1
ENSG00000164181	ELOVL7	5	60047618	60140216	177	7.6119	1.3501e-14	1
ENSG00000183763	TRAIP	3	49866034	49894007	31	7.6017	1.4611e-14	1
ENSG00000186868	MAPT	17	43971748	44105700	38	7.5788	1.7441e-14	1
ENSG00000120071	KANSL1	17	44107282	44302733	45	7.5748	1.7985e-14	1
ENSG00000187492	CDHR4	3	49828165	49837268	12	7.5113	2.928e-14	1
ENSG00000164062	APEH	3	49711435	49721396	5	7.4725	3.933e-14	1
ENSG00000170500	LONRF2	2	100889753	100939195	143	7.4468	4.7801e-14	1
ENSG00000115526	CHST10	2	101008327	101034118	63	7.4225	5.7475e-14	1
ENSG00000114861	FOXP1	3	71003844	71633140	963	7.4094	6.3448e-14	1
ENSG00000120088	CRHR1	17	43699267	43913194	184	7.4036	6.6253e-14	1
ENSG00000131558	EXOC4	7	132937829	133751342	1062	7.3651	8.8486e-14	1
ENSG00000164182	NDUFAF2	5	60240956	60448853	341	7.3036	1.4005e-13	1
ENSG00000108379	WNT3	17	44839872	44910520	60	7.286	1.5962e-13	1
ENSG00000001617	SEMA3F	3	50192478	50226508	48	7.2791	1.6808e-13	1
ENSG00000119866	BCL11A	2	60678302	60780702	137	7.2586	1.9557e-13	1
ENSG00000187323	DCC	18	49866542	51057784	3408	7.238	2.2771e-13	1
ENSG00000130449	ZSWIM6	5	60628100	60841997	230	7.2138	2.7213e-13	1
ENSG00000049167	ERCC8	5	60169658	60240900	117	7.1735	3.6548e-13	1
ENSG00000126091	ST3GAL3	1	44171495	44396831	364	7.1537	4.2247e-13	1
ENSG00000233276	GPX1	3	49394609	49396033	2	7.1281	5.0897e-13	1
ENSG00000178568	ERBB4	2	212240446	213403565	3482	7.085	6.9541e-13	1
ENSG00000073969	NSF	17	44668035	44834830	47	7.0444	9.3109e-13	1
ENSG00000171988	JMJD1C	10	64926981	65225722	475	6.954	1.7748e-12	1
ENSG00000090975	PITPNM2	12	123468027	123634562	137	6.9404	1.9556e-12	1
ENSG00000081377	CDC14B	9	99252523	99382112	90	6.9319	2.0759e-12	1
ENSG00000066135	KDM4A	1	44115829	44171186	61	6.8778	3.0396e-12	1
ENSG00000145029	NICN1	3	49460379	49466759	5	6.8557	3.5486e-12	1
ENSG00000059915	PSD	10	104162376	104181296	17	6.8059	5.0198e-12	1
ENSG00000182179	UBA7	3	49842640	49851379	7	6.7781	6.0903e-12	1
ENSG00000269383	AC012493.2	2	100986705	100987007	1	6.7548	7.152e-12	1
ENSG00000106415	GLCCI1	7	8008425	8133902	277	6.688	1.1314e-11	1
ENSG00000173406	DAB1	1	57460451	59012406	3575	6.6707	1.2732e-11	1
ENSG00000171681	ATF7IP	12	14518610	14651697	250	6.6598	1.3713e-11	1
ENSG00000187079	TEAD1	11	12695969	12966298	355	6.6591	1.3778e-11	1
ENSG00000130921	C12orf65	12	123717463	123742506	59	6.6215	1.7775e-11	1
ENSG00000051825	MPHOSPH9	12	123636867	123728561	178	6.6131	1.8823e-11	1
ENSG00000081189	MEF2C	5	88013975	88199922	253	6.5798	2.355e-11	1
ENSG00000172037	LAMB2	3	49158547	49170551	11	6.56	2.6908e-11	1
ENSG00000102572	STK24	13	99102455	99230194	278	6.5423	3.0281e-11	1
ENSG00000137872	SEMA6D	15	47476298	48066420	1190	6.5359	3.1607e-11	1
ENSG00000107862	GBF1	10	104005289	104142656	146	6.5265	3.3656e-11	1
ENSG00000065361	ERBB3	12	56473641	56497289	26	6.507	3.8344e-11	1
ENSG00000259132	RP11-298I3.5	14	23415479	23451467	42	6.4397	5.9848e-11	1
ENSG00000101489	CELF4	18	34823010	35146000	668	6.4311	6.3341e-11	1
ENSG00000121753	BAI2	1	32192718	32230494	30	6.4082	7.3641e-11	1
ENSG00000130956	HABP4	9	99212483	99253618	57	6.364	9.8309e-11	1
ENSG00000100461	RBM23	14	23369854	23388393	36	6.3467	1.0998e-10	1
ENSG00000100346	CACNA1I	22	39966758	40085742	203	6.3246	1.2694e-10	1
ENSG00000142949	PTPRF	1	43990858	44089343	187	6.3211	1.2988e-10	1
ENSG00000165476	REEP3	10	65281123	65384883	176	6.3195	1.3123e-10	1
ENSG00000092036	HAUS4	14	23415437	23426370	15	6.3166	1.3366e-10	1
ENSG00000087269	NOP14	4	2939660	2965112	45	6.3019	1.4704e-10	1
ENSG00000120029	C10orf76	10	103605356	103815950	219	6.2898	1.5898e-10	1
ENSG00000172733	PURG	8	30853321	30891231	44	6.2779	1.7154e-10	1
ENSG00000225190	PLEKHM1	17	43513266	43568115	28	6.266	1.8519e-10	1
ENSG00000188725	SMIM15	5	60453536	60458301	4	6.2259	2.3937e-10	1
ENSG00000196296	ATP2A1	16	28889726	28915830	23	6.207	2.6998e-10	1
ENSG00000254732	RP11-691N7.6	11	57509635	57560715	40	6.1174	4.7555e-10	1
ENSG00000125388	GRK4	4	2965335	3042474	194	6.0981	5.3654e-10	1
ENSG00000100462	PRMT5	14	23389720	23398794	11	6.098	5.3697e-10	1
ENSG00000174453	VWC2L	2	215275789	215443683	372	6.0958	5.4458e-10	1
ENSG00000254462	TMX2-CTNND1	11	57480077	57559058	68	6.0853	5.8142e-10	1
ENSG00000120049	KCNIP2	10	103585731	103603677	19	6.0827	5.9099e-10	1
ENSG00000187398	LUZP2	11	24518516	25104150	1894	6.0616	6.7401e-10	1
ENSG00000177548	RABEP2	16	28915742	28947847	28	6.033	8.0468e-10	1
ENSG00000198561	CTNND1	11	57520715	57587018	57	6.0274	8.3289e-10	1
ENSG00000078328	RBFOX1	16	6069095	7763340	6798	6.0249	8.4607e-10	1
ENSG00000104907	TRMT1	19	13215716	13228381	8	5.972	1.1721e-09	1
ENSG00000075884	ARHGAP15	2	143848931	144525921	1190	5.9698	1.1876e-09	1
ENSG00000135250	SRPK2	7	104751151	105039755	405	5.9667	1.2103e-09	1
ENSG00000090905	TNRC6A	16	24741016	24838953	145	5.9413	1.4135e-09	1
ENSG00000159210	SNF8	17	47006678	47022479	37	5.9238	1.5734e-09	1
ENSG00000156599	ZDHHC5	11	57435219	57468659	41	5.907	1.7417e-09	1
ENSG00000178149	DALRD3	3	49052921	49059726	5	5.9022	1.7935e-09	1
ENSG00000124788	ATXN1	6	16299343	16761722	1129	5.8888	1.9445e-09	1
ENSG00000107859	PITX3	10	103989943	104001231	13	5.8613	2.2964e-09	1
ENSG00000168488	ATXN2L	16	28834356	28848558	22	5.8566	2.3615e-09	1
ENSG00000035499	DEPDC1B	5	59892739	59996017	131	5.8546	2.3901e-09	1
ENSG00000178952	TUFM	16	28853732	28857729	4	5.8347	2.6938e-09	1
ENSG00000141458	NPC1	18	21086148	21166862	106	5.8327	2.7266e-09	1
ENSG00000129474	AJUBA	14	23440383	23451851	14	5.832	2.7384e-09	1
ENSG00000183166	CALN1	7	71244476	71912136	1366	5.829	2.7885e-09	1
ENSG00000213593	TMX2	11	57480072	57508445	29	5.8134	3.0614e-09	1
ENSG00000111328	CDK2AP1	12	123745528	123756881	21	5.8041	3.2365e-09	1
ENSG00000159202	UBE2Z	17	46985731	47006418	42	5.8004	3.3078e-09	1
ENSG00000117410	ATP6V0B	1	44440159	44443967	7	5.7869	3.5849e-09	1
ENSG00000175161	CADM2	3	85008132	86123579	2255	5.7692	3.9823e-09	1
ENSG00000176476	CCDC101	16	28565236	28603111	68	5.7542	4.3515e-09	1
ENSG00000168769	TET2	4	106067032	106200973	205	5.751	4.4354e-09	1
ENSG00000157985	AGAP1	2	236402733	237040444	1314	5.7497	4.4709e-09	1
ENSG00000178188	SH2B1	16	28857921	28885526	33	5.7313	4.9833e-09	1
ENSG00000185019	UBOX5	20	3088219	3140842	97	5.7275	5.0959e-09	1
ENSG00000188981	MSANTD1	4	3246096	3273465	67	5.7158	5.4582e-09	1
ENSG00000183955	SETD8	12	123868320	123893905	39	5.7061	5.7799e-09	1
ENSG00000052795	FNIP2	4	159690290	159829201	146	5.7055	5.7999e-09	1
ENSG00000150977	RILPL2	12	123899936	123921264	45	5.698	6.0598e-09	1
ENSG00000197165	SULT1A2	16	28603264	28608430	17	5.6964	6.1199e-09	1
ENSG00000141452	C18orf8	18	21083473	21111746	39	5.6955	6.1509e-09	1
ENSG00000104055	TGM5	15	43524793	43559055	41	5.6829	6.6222e-09	1
ENSG00000156395	SORCS3	10	106400859	107024993	1398	5.6822	6.6485e-09	1
ENSG00000172260	NEGR1	1	71861623	72748417	1312	5.6804	6.7203e-09	1
ENSG00000148572	NRBF2	10	64893050	64914783	25	5.6789	6.78e-09	1
ENSG00000111325	OGFOD2	12	123459127	123464590	5	5.646	8.2104e-09	1
ENSG00000175764	TTLL11	9	124584207	124855885	698	5.6336	8.823e-09	1
ENSG00000154822	PLCL2	3	16844159	17132086	567	5.6208	9.5048e-09	1
ENSG00000128573	FOXP2	7	113726382	114333827	707	5.6149	9.8332e-09	1
ENSG00000196628	TCF4	18	52889562	53332018	542	5.6111	1.0051e-08	1
ENSG00000048540	LMO3	12	16701307	16763528	45	5.605	1.0412e-08	1
ENSG00000111879	FAM184A	6	119280928	119470552	402	5.5866	1.1579e-08	1
ENSG00000153310	FAM49B	8	130851839	131029375	282	5.5715	1.2626e-08	1
ENSG00000144460	NYAP2	2	226265364	226518734	370	5.5675	1.2924e-08	1
ENSG00000183049	CAMK1D	10	12391481	12877545	1365	5.562	1.3335e-08	1
ENSG00000159495	TGM7	15	43568478	43594453	17	5.54	1.512e-08	1
ENSG00000054282	SDCCAG8	1	243419320	243663394	357	5.5364	1.544e-08	1
ENSG00000144847	IGSF11	3	118619404	118864915	512	5.5328	1.5756e-08	1
ENSG00000203760	CENPW	6	126661320	126670021	8	5.5257	1.6409e-08	1
ENSG00000198408	MGEA5	10	103544200	103578696	30	5.5069	1.8265e-08	1
ENSG00000103769	RAB11A	15	66018392	66184329	258	5.458	2.4077e-08	1
ENSG00000048471	SNX29	16	12070594	12668146	1873	5.4471	2.5595e-08	1
ENSG00000118946	PCDH17	13	58205944	58303445	154	5.4376	2.7004e-08	1
ENSG00000117399	CDC20	1	43824626	43828874	5	5.4306	2.8083e-08	1
ENSG00000114316	USP4	3	49315264	49378145	49	5.4	3.3329e-08	1
ENSG00000117407	ARTN	1	44398992	44402913	8	5.3925	3.4732e-08	1
ENSG00000160959	LRRC14	8	145743376	145750557	7	5.3905	3.5127e-08	1
ENSG00000171735	CAMTA1	1	6845384	7829766	1999	5.3886	3.5513e-08	1
ENSG00000198218	QRICH1	3	49067140	49131796	46	5.3839	3.645e-08	1
ENSG00000196502	SULT1A1	16	28616903	28634946	36	5.3748	3.8327e-08	1
ENSG00000182196	ARL6IP4	12	123464607	123467456	1	5.3643	4.0631e-08	1
ENSG00000160972	PPP1R16A	8	145703352	145727504	26	5.3467	4.4778e-08	1
ENSG00000159199	ATP5G1	17	46970127	46973233	4	5.3465	4.4836e-08	1
ENSG00000184349	EFNA5	5	106712590	107006596	554	5.3454	4.5103e-08	1
ENSG00000114737	CISH	3	50643921	50649262	4	5.3176	5.258e-08	1
ENSG00000164123	C4orf45	4	159814286	159959912	322	5.3151	5.3307e-08	1
ENSG00000114378	HYAL1	3	50337320	50349812	11	5.2998	5.797e-08	1
ENSG00000135334	AKIRIN2	6	88384790	88411927	56	5.2964	5.9054e-08	1
ENSG00000109758	HGFAC	4	3443614	3451211	29	5.2931	6.0144e-08	1
ENSG00000184730	APOBR	16	28505970	28510291	8	5.2929	6.0185e-08	1
ENSG00000169783	LINGO1	15	77905369	78113242	500	5.2915	6.0671e-08	1
ENSG00000088543	C3orf18	3	50595462	50608458	13	5.2907	6.0921e-08	1
ENSG00000150625	GPM6A	4	176554085	176923815	905	5.2889	6.1541e-08	1
ENSG00000133056	PIK3C2B	1	204391756	204463852	133	5.2836	6.3331e-08	1
ENSG00000174485	DENND4A	15	65950384	66084631	188	5.2604	7.1866e-08	1
ENSG00000215251	FASTKD5	20	3127165	3140543	29	5.2593	7.232e-08	1
ENSG00000104903	LYL1	19	13209847	13213975	14	5.2407	7.9995e-08	1
ENSG00000114646	CSPG5	3	47603729	47622282	19	5.2385	8.0941e-08	1
ENSG00000111877	MCM9	6	119134605	119256327	300	5.2252	8.6995e-08	1
ENSG00000188603	CLN3	16	28477983	28506896	22	5.2231	8.7972e-08	1
ENSG00000269064	AL160286.1	1	179443716	179457805	98	5.2119	9.345e-08	1
ENSG00000102935	ZNF423	16	49521435	49891830	841	5.2069	9.6009e-08	1
ENSG00000143702	CEP170	1	243287730	243418650	118	5.1882	1.0616e-07	1
ENSG00000170382	LRRN2	1	204586298	204654861	157	5.1809	1.1043e-07	1
ENSG00000188636	LDOC1L	22	44888452	44894178	15	5.1801	1.109e-07	1
ENSG00000078487	ZCWPW1	7	99998449	100026615	31	5.1594	1.239e-07	1
ENSG00000198700	IPO9	1	201798269	201853422	85	5.1574	1.2519e-07	1
ENSG00000159224	GIP	17	47035916	47045958	23	5.1519	1.2893e-07	1
ENSG00000140945	CDH13	16	82660408	83830204	4548	5.1471	1.323e-07	1
ENSG00000259164	RP11-463C8.4	14	77564654	77691805	302	5.142	1.3589e-07	1
ENSG00000133422	MORC2	22	31321117	31364284	41	5.1414	1.3632e-07	1
ENSG00000074800	ENO1	1	8921061	8939308	24	5.1245	1.4916e-07	1
ENSG00000175455	CCDC14	3	123616152	123680564	61	5.1233	1.5011e-07	1
ENSG00000160957	RECQL4	8	145736667	145743229	11	5.1149	1.5699e-07	1
ENSG00000178035	IMPDH2	3	49061758	49066841	5	5.0975	1.7212e-07	1
ENSG00000259030	FPGT-TNNI3K	1	74663919	75009666	485	5.0882	1.8074e-07	1
ENSG00000116783	TNNI3K	1	74663947	75010112	485	5.0882	1.8074e-07	1
ENSG00000176046	NUPR1	16	28548606	28550495	3	5.0711	1.9773e-07	1
ENSG00000114439	BBX	3	107241783	107530171	425	5.0586	2.112e-07	1
ENSG00000187954	CYHR1	8	145674965	145691060	22	5.0562	2.1388e-07	1
ENSG00000171045	TSNARE1	8	143293441	143484601	569	5.0528	2.1773e-07	1
ENSG00000233436	BTBD18	11	57510986	57519253	3	5.0417	2.3076e-07	1
ENSG00000166925	TSC22D4	7	100060982	100076902	11	5.0374	2.36e-07	1
ENSG00000166924	NYAP1	7	100081550	100092422	12	5.0315	2.4329e-07	1
ENSG00000080802	CNOT4	7	135046547	135194875	201	5.023	2.5429e-07	1
ENSG00000069020	MAST4	5	65892176	66465423	1197	5.0202	2.5815e-07	1
ENSG00000178922	HYI	1	43916824	43919660	4	5.0169	2.625e-07	1
ENSG00000149131	SERPING1	11	57364860	57382326	30	5.0039	2.8095e-07	1
ENSG00000113448	PDE4D	5	58264865	59817947	2891	4.9954	2.9353e-07	1
ENSG00000186642	PDE2A	11	72287185	72385635	220	4.9931	2.9712e-07	1
ENSG00000261832	CLN3	16	28477974	28503333	18	4.9903	3.0142e-07	1
ENSG00000141258	SGSM2	17	2240792	2284352	125	4.9894	3.0285e-07	1
ENSG00000085514	PILRA	7	99965153	99997719	31	4.9819	3.1488e-07	1
ENSG00000254402	LRRC24	8	145747761	145752416	3	4.9808	3.1657e-07	1
ENSG00000181195	PENK	8	57349233	57359293	24	4.9784	3.2052e-07	1
ENSG00000182704	TSKU	11	76493295	76509198	35	4.9737	3.2838e-07	1
ENSG00000168702	LRP1B	2	140988992	142889270	5968	4.9666	3.4074e-07	1
ENSG00000114349	GNAT1	3	50229045	50233949	2	4.9641	3.4508e-07	1
ENSG00000111011	RSRC2	12	122989190	123011547	26	4.9606	3.5143e-07	1
ENSG00000173421	CCDC36	3	49235861	49295537	65	4.9563	3.5928e-07	1
ENSG00000170558	CDH2	18	25530930	25757410	350	4.9548	3.6197e-07	1
ENSG00000114738	MAPKAPK3	3	50648951	50686720	38	4.9412	3.8822e-07	1
ENSG00000182197	EXT1	8	118806729	119124092	604	4.9362	3.9825e-07	1
ENSG00000183715	OPCML	11	132284871	133402414	2944	4.9348	4.012e-07	1
ENSG00000121716	PILRB	7	99933737	99965356	31	4.9332	4.0452e-07	1
ENSG00000219545	RPA3-AS1	7	7680342	8043689	1139	4.933	4.0481e-07	1
ENSG00000088538	DOCK3	3	50712672	51421629	942	4.9234	4.2524e-07	1
ENSG00000168803	ADAL	15	43622872	43646096	45	4.9196	4.3362e-07	1
ENSG00000188315	C3orf62	3	49306035	49315342	9	4.9159	4.4187e-07	1
ENSG00000176463	SLCO3A1	15	92396925	92715665	845	4.9151	4.437e-07	1
ENSG00000185909	KLHDC8B	3	49209044	49213917	7	4.9124	4.4982e-07	1
ENSG00000047849	MAP4	3	47892182	48130769	174	4.9055	4.6606e-07	1
ENSG00000122515	ZMIZ2	7	44788180	44809477	25	4.8946	4.9249e-07	1
ENSG00000236980	C3orf84	3	49215065	49229291	15	4.8939	4.9423e-07	1
ENSG00000129158	SERGEF	11	17809595	18034709	328	4.8693	5.6008e-07	1
ENSG00000197386	HTT	4	3076408	3245676	257	4.8692	5.6038e-07	1
ENSG00000214300	SPDYE3	7	99905325	99919819	5	4.8652	5.7164e-07	1
ENSG00000152910	CNTNAP4	16	76311176	76593135	837	4.8536	6.0615e-07	1
ENSG00000048828	FAM120A	9	96214004	96328397	255	4.8527	6.0892e-07	1
ENSG00000163431	LMOD1	1	201865580	201915715	98	4.8498	6.1783e-07	1
ENSG00000146776	ATXN7L1	7	105245514	105517050	584	4.8459	6.3018e-07	1
ENSG00000225697	SLC26A6	3	48663156	48672926	12	4.8442	6.3574e-07	1
ENSG00000173473	SMARCC1	3	47626762	47823596	166	4.844	6.363e-07	1
ENSG00000167258	CDK12	17	37617764	37721160	144	4.8407	6.4678e-07	1
ENSG00000155093	PTPRN2	7	157331750	158380480	3028	4.8325	6.741e-07	1
ENSG00000168264	IRF2BP2	1	234740015	234745271	9	4.8315	6.7768e-07	1
ENSG00000168036	CTNNB1	3	41236328	41301587	69	4.8298	6.8334e-07	1
ENSG00000138777	PPA2	4	106290234	106395238	297	4.8267	6.9404e-07	1
ENSG00000100802	C14orf93	14	23456110	23479375	27	4.8262	6.9568e-07	1
ENSG00000213672	NCKIPSD	3	48701364	48723797	23	4.8203	7.1666e-07	1
ENSG00000146834	MEPCE	7	100026413	100031741	4	4.8188	7.2205e-07	1
ENSG00000181418	DDN	12	49388932	49393092	5	4.8179	7.2549e-07	1
ENSG00000157837	SPPL3	12	121200313	121342174	348	4.8163	7.314e-07	1
ENSG00000187676	B3GALTL	13	31774073	31906413	235	4.8113	7.4983e-07	1
ENSG00000197272	IL27	16	28510683	28523372	16	4.8104	7.531e-07	1
ENSG00000114735	HEMK1	3	50606583	50622366	14	4.8092	7.5777e-07	1
ENSG00000092439	TRPM7	15	50844670	50979012	307	4.8044	7.7593e-07	1
ENSG00000108306	FBXL20	17	37415384	37558776	211	4.8021	7.8518e-07	1
ENSG00000138071	ACTR2	2	65454887	65498387	90	4.7991	7.9687e-07	1
ENSG00000184226	PCDH9	13	66876967	67804468	1625	4.7943	8.1606e-07	1
ENSG00000137822	TUBGCP4	15	43661419	43699293	39	4.7922	8.2499e-07	1
ENSG00000008441	NFIX	19	13106422	13209610	116	4.7901	8.3354e-07	1
ENSG00000162885	B3GALNT2	1	235613238	235667781	99	4.7873	8.4518e-07	1
ENSG00000148842	CNNM2	10	104678050	104849978	331	4.7858	8.5142e-07	1
ENSG00000197635	DPP4	2	162848751	162931052	141	4.7855	8.5295e-07	1
ENSG00000087495	PHACTR3	20	58152564	58422766	743	4.7821	8.6728e-07	1
ENSG00000255524	NPIPB8	16	28648975	28670003	2	4.7761	8.9356e-07	1
ENSG00000137842	TMEM62	15	43415477	43477344	38	4.7682	9.2948e-07	1
ENSG00000170289	CNGB3	8	87566205	87755903	414	4.7637	9.5044e-07	1
ENSG00000187164	KIAA1598	10	118643742	118886097	202	4.7617	9.599e-07	1
ENSG00000167701	GPT	8	145728356	145732557	5	4.7562	9.8626e-07	1
ENSG00000169682	SPNS1	16	28985542	28995869	17	4.7499	1.0176e-06	1
ENSG00000170236	USP50	15	50792759	50838905	113	4.7452	1.0415e-06	1
ENSG00000156603	MED19	11	57471186	57479693	8	4.7396	1.0706e-06	1
ENSG00000162779	AXDND1	1	179334855	179523870	830	4.7381	1.0786e-06	1
ENSG00000144366	GULP1	2	189156396	189460653	544	4.7337	1.1026e-06	1
ENSG00000141431	ASXL3	18	31158579	31331156	273	4.7336	1.1028e-06	1
ENSG00000108433	GOSR2	17	45000483	45105003	226	4.7311	1.1166e-06	1
ENSG00000181751	C5orf30	5	102594403	102614361	37	4.7295	1.1255e-06	1
ENSG00000172409	CLP1	11	57416465	57429340	10	4.727	1.1394e-06	1
ENSG00000067369	TP53BP1	15	43699407	43802926	127	4.7267	1.1411e-06	1
ENSG00000262633	RP11-156P1.2	17	45000499	45124520	233	4.7261	1.1444e-06	1
ENSG00000043143	JADE2	5	133860003	133918918	103	4.7261	1.1445e-06	1
ENSG00000132153	DHX30	3	47844399	47891685	26	4.7256	1.1472e-06	1
ENSG00000211450	C11orf31	11	57508825	57510986	2	4.7253	1.149e-06	1
ENSG00000068745	IP6K2	3	48725436	48777786	63	4.724	1.1563e-06	1
ENSG00000143919	CAMKMT	2	44589089	44999731	759	4.7078	1.252e-06	1
ENSG00000168090	COPS6	7	99686577	99689823	1	4.7028	1.2832e-06	1
ENSG00000198198	SZT2	1	43855553	43918321	75	4.6998	1.3019e-06	1
ENSG00000153250	RBMS1	2	161128662	161350305	385	4.6995	1.3042e-06	1
ENSG00000116127	ALMS1	2	73612886	73837920	305	4.6985	1.3104e-06	1
ENSG00000166947	EPB42	15	43398423	43513481	72	4.6982	1.3125e-06	1
ENSG00000008300	CELSR3	3	48673902	48700348	18	4.6889	1.3731e-06	1
ENSG00000123908	AGO2	8	141541264	141645718	262	4.6864	1.3899e-06	1
ENSG00000116329	OPRD1	1	29138654	29190208	127	4.6833	1.4117e-06	1
ENSG00000065371	ROPN1	3	123687368	123711025	18	4.6832	1.4122e-06	1
ENSG00000224470	ATXN1L	16	71879894	71919171	56	4.6779	1.4493e-06	1
ENSG00000105894	PTN	7	136912088	137028611	246	4.6747	1.4718e-06	1
ENSG00000170759	KIF5B	10	32297938	32345359	74	4.6742	1.4752e-06	1
ENSG00000197852	FAM212B	1	112223252	112298446	182	4.6683	1.5185e-06	1
ENSG00000197724	PHF2	9	96338689	96441869	337	4.6597	1.5833e-06	1
ENSG00000140265	ZSCAN29	15	43650370	43663223	23	4.6515	1.6476e-06	1
ENSG00000091436	MLTK	2	173940163	174132738	516	4.6463	1.6898e-06	1
ENSG00000205726	ITSN1	21	35014706	35272165	352	4.6434	1.7138e-06	1
ENSG00000240764	PCDHGC5	5	140868808	140892546	41	4.6428	1.7184e-06	1
ENSG00000137266	SLC22A23	6	3269196	3457256	561	4.6378	1.7607e-06	1
ENSG00000182985	CADM1	11	115039938	115375675	456	4.636	1.7759e-06	1
ENSG00000166963	MAP1A	15	43803156	43823818	13	4.6354	1.7809e-06	1
ENSG00000236104	ZBTB22	6	33282183	33285719	3	4.6266	1.8589e-06	1
ENSG00000159788	RGS12	4	3294755	3441640	269	4.6239	1.8833e-06	1
ENSG00000125686	MED1	17	37560538	37607539	61	4.6207	1.9124e-06	1
ENSG00000160973	FOXH1	8	145698795	145701718	2	4.6176	1.941e-06	1
ENSG00000090432	MUL1	1	20825943	20834654	16	4.6173	1.9434e-06	1
ENSG00000116957	TBCE	1	235530675	235612283	175	4.6014	2.0979e-06	1
ENSG00000033030	ZCCHC8	12	122957417	122985518	30	4.6005	2.1073e-06	1
ENSG00000272897	RP1-309K20.6	20	34220262	34262466	74	4.5903	2.2127e-06	1
ENSG00000139910	NOVA1	14	26912299	27066960	186	4.59	2.2166e-06	1
ENSG00000007402	CACNA2D2	3	50400233	50541675	206	4.5882	2.2351e-06	1
ENSG00000186635	ARAP1	11	72396114	72504644	217	4.5836	2.2848e-06	1
ENSG00000120526	NUDCD1	8	110253148	110346614	178	4.5809	2.3149e-06	1
ENSG00000091844	RGS17	6	153325594	153452384	319	4.5773	2.3545e-06	1
ENSG00000120733	KDM3B	5	137688285	137772717	157	4.5726	2.4089e-06	1
ENSG00000242419	PCDHGC4	5	140864741	140892546	46	4.5713	2.424e-06	1
ENSG00000215474	SKOR2	18	44746293	44775554	49	4.5703	2.4357e-06	1
ENSG00000182149	IST1	16	71879899	71962913	123	4.5689	2.4519e-06	1
ENSG00000101109	STK4	20	43595115	43708600	156	4.5683	2.4591e-06	1
ENSG00000244462	RBM12	20	34236847	34252878	32	4.5676	2.4668e-06	1
ENSG00000166793	YPEL4	11	57412560	57417417	2	4.5557	2.6106e-06	1
ENSG00000111540	RAB5B	12	56367697	56388490	24	4.5451	2.7448e-06	0
ENSG00000167216	KATNAL2	18	44497455	44627658	245	4.5427	2.7771e-06	0
ENSG00000196917	HCAR1	12	123104824	123215390	201	4.542	2.7864e-06	0
ENSG00000196517	SLC6A9	1	44457172	44497139	57	4.5356	2.8715e-06	0
ENSG00000165548	TMEM63C	14	77582911	77725838	412	4.5325	2.914e-06	0
ENSG00000249209	AP000304.12	21	34956993	35284635	429	4.5246	3.0259e-06	0
ENSG00000102984	ZNF821	16	71893583	71929239	53	4.5184	3.1156e-06	0
ENSG00000079102	RUNX1T1	8	92967203	93115514	130	4.5146	3.1714e-06	0
ENSG00000124557	BTN1A1	6	26501449	26510650	16	4.5044	3.3273e-06	0
ENSG00000096717	SIRT1	10	69644427	69678147	65	4.5016	3.3725e-06	0
ENSG00000182952	HMGN4	6	26538633	26546482	14	4.4981	3.4274e-06	0
ENSG00000117523	PRRC2C	1	171454651	171562650	205	4.4951	3.477e-06	0
ENSG00000171222	SCAND1	20	34541539	34547394	12	4.4917	3.533e-06	0
ENSG00000185955	C7orf61	7	100054238	100061894	4	4.4885	3.5859e-06	0
ENSG00000183396	TMEM89	3	48658192	48659288	1	4.4883	3.5892e-06	0
ENSG00000107872	FBXL15	10	104178946	104182893	1	4.4882	3.5916e-06	0
ENSG00000076685	NT5C2	10	104845940	104953056	187	4.4858	3.6315e-06	0
ENSG00000176020	AMIGO3	3	49754267	49761349	1	4.4843	3.6569e-06	0
ENSG00000173540	GMPPB	3	49754277	49761384	1	4.4843	3.6569e-06	0
ENSG00000254685	FPGT	1	74663896	74699770	67	4.4818	3.7002e-06	0
ENSG00000214078	CPNE1	20	34213953	34252878	71	4.4788	3.7535e-06	0
ENSG00000155130	MARCKS	6	114178541	114184648	6	4.4776	3.7748e-06	0
ENSG00000117408	IPO13	1	44412611	44433694	23	4.4772	3.7807e-06	0
ENSG00000160862	AZGP1	7	99564343	99573780	13	4.4738	3.8417e-06	0
ENSG00000117500	TMED5	1	93615299	93646285	51	4.4718	3.8773e-06	0
ENSG00000108312	UBTF	17	42282401	42298994	20	4.4711	3.8914e-06	0
ENSG00000129003	VPS13C	15	62144588	62352672	398	4.4591	4.116e-06	0
ENSG00000174282	ZBTB4	17	7362685	7387582	42	4.4577	4.1421e-06	0
ENSG00000119138	KLF9	9	72999503	73029540	38	4.4573	4.1494e-06	0
ENSG00000002822	MAD1L1	7	1855429	2272878	1280	4.4496	4.3014e-06	0
ENSG00000103449	SALL1	16	51169886	51185278	13	4.4485	4.3227e-06	0
ENSG00000103479	RBL2	16	53467889	53525561	80	4.4347	4.6091e-06	0
ENSG00000164500	C7orf72	7	50135632	50199426	167	4.4298	4.7158e-06	0
ENSG00000150471	LPHN3	4	62066976	62944053	1378	4.4185	4.9693e-06	0
ENSG00000269795	AC092782.1	1	243388058	243395911	10	4.4129	5.0997e-06	0
ENSG00000240184	PCDHGC3	5	140855580	140892542	60	4.404	5.3145e-06	0
ENSG00000004939	SLC4A1	17	42325753	42345509	37	4.4035	5.3254e-06	0
ENSG00000091831	ESR1	6	151977826	152450754	1172	4.3933	5.5828e-06	0
ENSG00000159314	ARHGAP27	17	43471275	43511787	7	4.3814	5.8962e-06	0
ENSG00000086015	MAST2	1	46252659	46501796	376	4.3757	6.0531e-06	0
ENSG00000196396	PTPN1	20	49126891	49201299	120	4.3726	6.139e-06	0
ENSG00000116473	RAP1A	1	112084840	112259313	405	4.3684	6.2568e-06	0
ENSG00000182177	ASB18	2	237102095	237173052	203	4.3641	6.3823e-06	0
ENSG00000005483	KMT2E	7	104654626	104754808	121	4.3635	6.3991e-06	0
ENSG00000188107	EYS	6	64429876	66417118	4329	4.3562	6.6165e-06	0
ENSG00000166526	ZNF3	7	99661656	99680171	27	4.3473	6.8916e-06	0
ENSG00000149289	ZC3H12C	11	109964087	110042566	184	4.3434	7.0147e-06	0
ENSG00000142599	RERE	1	8412457	8877702	536	4.3409	7.0961e-06	0
ENSG00000168781	PPIP5K1	15	43825660	43882430	28	4.336	7.254e-06	0
ENSG00000042813	ZPBP	7	49890017	50160925	513	4.3332	7.3478e-06	0
ENSG00000087274	ADD1	4	2845584	2931803	163	4.3314	7.4079e-06	0
ENSG00000196776	CD47	3	107762145	107809872	63	4.324	7.6618e-06	0
ENSG00000159214	CCDC24	1	44457031	44462200	8	4.3178	7.8812e-06	0
ENSG00000168772	CXXC4	4	105389469	105416058	28	4.3083	8.2252e-06	0
ENSG00000167548	KMT2D	12	49412758	49453557	27	4.3033	8.414e-06	0
ENSG00000076984	MAP2K7	19	7968728	7979363	32	4.3003	8.5275e-06	0
ENSG00000119522	DENND1A	9	126141933	126692431	1053	4.2991	8.574e-06	0
ENSG00000179603	GRM8	7	126078652	126893348	1630	4.2969	8.6613e-06	0
ENSG00000136492	BRIP1	17	59758627	59940882	215	4.2923	8.8427e-06	0
ENSG00000108840	HDAC5	17	42154114	42201070	62	4.2921	8.8477e-06	0
ENSG00000164081	TEX264	3	51696709	51738339	37	4.289	8.9733e-06	0
ENSG00000215045	GRID2IP	7	6537093	6591067	107	4.2841	9.1721e-06	0
ENSG00000089775	ZBTB25	14	64915824	64971931	92	4.2836	9.1928e-06	0
ENSG00000176204	LRRTM4	2	76974845	77820445	2002	4.2828	9.2267e-06	0
ENSG00000134532	SOX5	12	23682440	24103966	791	4.28	9.343e-06	0
ENSG00000152818	UTRN	6	144606837	145174170	963	4.2791	9.382e-06	0
ENSG00000184304	PRKD1	14	30045687	30661104	1088	4.2746	9.5755e-06	0
ENSG00000180098	TRNAU1AP	1	28879597	28905051	31	4.2648	1.0002e-05	0
ENSG00000073605	GSDMB	17	38060848	38076107	38	4.2607	1.0188e-05	0
ENSG00000198625	MDM4	1	204485511	204542871	92	4.2576	1.033e-05	0
ENSG00000172057	ORMDL3	17	38077294	38083854	8	4.2455	1.0907e-05	0
ENSG00000213047	DENND1B	1	197473878	197744826	288	4.2449	1.0936e-05	0
ENSG00000108176	DNAJC12	10	69556427	69597924	55	4.2307	1.1647e-05	0
ENSG00000188735	TMEM120B	12	122150658	122220907	139	4.2293	1.1721e-05	0
ENSG00000072110	ACTN1	14	69340860	69446157	306	4.2239	1.2007e-05	0
ENSG00000117461	PIK3R3	1	46505812	46642160	173	4.216	1.2433e-05	0
ENSG00000050628	PTGER3	1	71318036	71513491	453	4.2129	1.2603e-05	0
ENSG00000127804	METTL16	17	2308856	2415185	140	4.2114	1.269e-05	0
ENSG00000109736	MFSD10	4	2932288	2936586	9	4.2083	1.2864e-05	0
ENSG00000065534	MYLK	3	123328896	123603178	366	4.206	1.2999e-05	0
ENSG00000112983	BRD8	5	137475455	137514675	38	4.2056	1.3021e-05	0
ENSG00000177311	ZBTB38	3	141043055	141168634	215	4.2003	1.3327e-05	0
ENSG00000104299	INTS9	8	28625178	28747759	163	4.2002	1.3333e-05	0
ENSG00000119487	MAPKAP1	9	128199672	128469513	345	4.1939	1.3709e-05	0
ENSG00000125971	DYNLRB1	20	33104214	33128762	14	4.1915	1.3857e-05	0
ENSG00000181929	PRKAG1	12	49396057	49412980	8	4.1898	1.396e-05	0
ENSG00000120709	FAM53C	5	137667624	137685416	32	4.1821	1.4444e-05	0
ENSG00000137713	PPP2R1B	11	111597632	111637151	31	4.178	1.4705e-05	0
ENSG00000144893	MED12L	3	150803484	151154860	664	4.1749	1.4908e-05	0
ENSG00000198890	PRMT6	1	107599267	107601916	2	4.1743	1.4945e-05	0
ENSG00000244005	NFS1	20	34255977	34287281	53	4.1738	1.4981e-05	0
ENSG00000165244	ZNF367	9	99148223	99180611	63	4.1686	1.5322e-05	0
ENSG00000198535	C2CD4A	15	62359176	62363116	6	4.1636	1.5664e-05	0
ENSG00000179915	NRXN1	2	50145643	51259674	2544	4.1617	1.5796e-05	0
ENSG00000115421	PAPOLG	2	60983365	61029220	66	4.1613	1.5821e-05	0
ENSG00000141744	PNMT	17	37824234	37826728	4	4.1597	1.5931e-05	0
ENSG00000120656	TAF12	1	28915835	28969597	52	4.1596	1.5943e-05	0
ENSG00000163362	C1orf106	1	200860176	200884863	57	4.1592	1.5966e-05	0
ENSG00000196557	CACNA1H	16	1203241	1271771	179	4.1589	1.5986e-05	0
ENSG00000140009	ESR2	14	64550950	64804830	474	4.1567	1.6143e-05	0
ENSG00000166167	BTRC	10	103113820	103317078	330	4.1561	1.6188e-05	0
ENSG00000059691	PET112	4	152591656	152682175	183	4.1553	1.6247e-05	0
ENSG00000100227	POLDIP3	22	42979727	43010968	40	4.155	1.6261e-05	0
ENSG00000126804	ZBTB1	14	64970430	65000408	66	4.1497	1.6644e-05	0
ENSG00000132563	REEP2	5	137774706	137782658	16	4.1488	1.6708e-05	0
ENSG00000214435	AS3MT	10	104629273	104661656	86	4.1455	1.6955e-05	0
ENSG00000170145	SIK2	11	111473115	111601577	120	4.1427	1.7165e-05	0
ENSG00000146576	C7orf26	7	6629648	6648357	39	4.137	1.7596e-05	0
ENSG00000162620	LRRIQ3	1	74491699	74663871	198	4.1322	1.7966e-05	0
ENSG00000127580	WDR24	16	734622	740444	4	4.1239	1.8629e-05	0
ENSG00000117400	MPL	1	43803478	43818443	12	4.1236	1.8654e-05	0
ENSG00000204060	FOXO6	1	41827594	41849262	47	4.1168	1.9212e-05	0
ENSG00000139218	SCAF11	12	46312914	46385903	65	4.116	1.9275e-05	0
ENSG00000127578	WFIKKN1	16	679239	684116	13	4.1149	1.9367e-05	0
ENSG00000110075	PPP6R3	11	68228186	68382802	236	4.1127	1.9552e-05	0
ENSG00000270316	C10orf32-ASMT	10	104614029	104661656	113	4.1097	1.9809e-05	0
ENSG00000148634	HERC4	10	69681665	69835105	215	4.1095	1.9824e-05	0
ENSG00000263053	RP11-1055B8.6	17	79369275	79375658	8	4.1095	1.983e-05	0
ENSG00000127445	PIN1	19	9945933	9960358	20	4.106	2.0131e-05	0
ENSG00000121351	IAPP	12	21507893	21532912	73	4.1015	2.052e-05	0
ENSG00000158402	CDC25C	5	137620954	137674044	96	4.1014	2.0537e-05	0
ENSG00000112182	BACH2	6	90636248	91006627	574	4.1013	2.0543e-05	0
ENSG00000078747	ITCH	20	32951041	33099198	119	4.0999	2.0666e-05	0
ENSG00000102547	CAB39L	13	49882786	50018262	279	4.0853	2.2014e-05	0
ENSG00000118557	PMFBP1	16	72146056	72210777	136	4.0849	2.2046e-05	0
ENSG00000157193	LRP8	1	53711217	53793742	140	4.0844	2.2092e-05	0
ENSG00000025293	PHF20	20	34359896	34538303	333	4.0773	2.2781e-05	0
ENSG00000154027	AK5	1	77747736	78025651	732	4.0672	2.3794e-05	0
ENSG00000231925	TAPBP	6	33267471	33282164	16	4.0646	2.4061e-05	0
ENSG00000183379	SYNDIG1L	14	74872596	74892805	39	4.0614	2.4385e-05	0
ENSG00000136485	DCAF7	17	61627822	61671639	28	4.0612	2.4406e-05	0
ENSG00000189079	ARID2	12	46123448	46301823	119	4.0556	2.4999e-05	0
ENSG00000143156	NME7	1	169101769	169337205	557	4.0539	2.518e-05	0
ENSG00000181222	POLR2A	17	7387685	7417933	88	4.0531	2.5275e-05	0
ENSG00000164414	SLC35A1	6	88180341	88222054	98	4.0529	2.5289e-05	0
ENSG00000094880	CDC23	5	137523339	137549032	26	4.051	2.5496e-05	0
ENSG00000213658	LAT	16	28996147	29002104	8	4.0411	2.6603e-05	0
ENSG00000118689	FOXO3	6	108881038	109005977	142	4.0407	2.6643e-05	0
ENSG00000088298	EDEM2	20	33703167	33865928	261	4.0403	2.6686e-05	0
ENSG00000189045	ANKDD1B	5	74907284	74967671	121	4.036	2.7184e-05	0
ENSG00000254901	MEF2BNB	19	19287712	19303400	44	4.0344	2.7365e-05	0
ENSG00000162928	PEX13	2	61244360	61279125	40	4.0327	2.7574e-05	0
ENSG00000183114	FAM43B	1	20878932	20881512	2	4.0312	2.7742e-05	0
ENSG00000122483	CCDC18	1	93645476	93744287	173	4.0262	2.8344e-05	0
ENSG00000169313	P2RY12	3	151055168	151102600	116	4.0254	2.8434e-05	0
ENSG00000134371	CDC73	1	193091147	193223031	250	4.0254	2.8445e-05	0
ENSG00000170802	FOXN2	2	48541776	48606433	151	4.0203	2.9065e-05	0
ENSG00000176571	CNBD1	8	87878670	88627447	1490	4.0158	2.962e-05	0
ENSG00000103742	IGDCC4	15	65673802	65715410	65	4.0155	2.9664e-05	0
ENSG00000168806	LCMT2	15	43619974	43622803	4	4.0124	3.0053e-05	0
ENSG00000116747	TROVE2	1	193028552	193060907	47	4.0115	3.0167e-05	0
ENSG00000127952	STYXL1	7	75625656	75677322	86	4.0105	3.0291e-05	0
ENSG00000168575	SLC20A2	8	42273993	42397069	168	4.0069	3.0766e-05	0
ENSG00000113645	WWC1	5	167718656	167899308	464	4.002	3.1399e-05	0
ENSG00000159592	GPBP1L1	1	46092976	46153785	93	3.9976	3.1993e-05	0
ENSG00000171223	JUNB	19	12902310	12904124	2	3.9974	3.2021e-05	0
ENSG00000198646	NCOA6	20	33284722	33413452	125	3.9932	3.259e-05	0
ENSG00000117625	RCOR3	1	211431719	211489727	148	3.9932	3.2596e-05	0
ENSG00000198626	RYR2	1	237205505	237997288	2253	3.9781	3.4727e-05	0
ENSG00000166762	CATSPER2	15	43920701	43960316	35	3.9764	3.4978e-05	0
ENSG00000184792	OSBP2	22	31089769	31303811	425	3.9743	3.5292e-05	0
ENSG00000127585	FBXL16	16	742500	755829	23	3.9733	3.5439e-05	0
ENSG00000160145	KALRN	3	123798870	124445172	1540	3.9723	3.5592e-05	0
ENSG00000139697	SBNO1	12	123773656	123849390	190	3.972	3.5634e-05	0
ENSG00000085871	MGST2	4	140586922	140661899	179	3.9663	3.6492e-05	0
ENSG00000125975	C20orf173	20	34111014	34117481	7	3.9612	3.7279e-05	0
ENSG00000127663	KDM4B	19	4969125	5153606	441	3.9563	3.8062e-05	0
ENSG00000145864	GABRB2	5	160715436	160976050	518	3.9557	3.8149e-05	0
ENSG00000143882	ATP6V1C2	2	10861775	10925236	168	3.955	3.8272e-05	0
ENSG00000080644	CHRNA3	15	78885394	78913637	46	3.9483	3.9355e-05	0
ENSG00000165861	ZFYVE1	14	73436159	73493920	180	3.9459	3.9755e-05	0
ENSG00000146243	IRAK1BP1	6	79577189	79656157	102	3.9439	4.0084e-05	0
ENSG00000156853	ZNF689	16	30613879	30635333	8	3.9407	4.0622e-05	0
ENSG00000167653	PSCA	8	143751726	143764142	51	3.9407	4.0629e-05	0
ENSG00000179008	C14orf39	14	60863187	60982261	166	3.939	4.0914e-05	0
ENSG00000078804	TP53INP2	20	33292094	33301243	5	3.9387	4.0962e-05	0
ENSG00000066056	TIE1	1	43766664	43788779	19	3.9313	4.2236e-05	0
ENSG00000084636	COL16A1	1	32117848	32169920	73	3.9307	4.2347e-05	0
ENSG00000141349	G6PC3	17	42148103	42153709	7	3.9306	4.2365e-05	0
ENSG00000130958	SLC35D2	9	99082988	99145992	187	3.9303	4.2418e-05	0
ENSG00000197429	IPP	1	46159996	46216322	80	3.9295	4.2557e-05	0
ENSG00000163297	ANTXR2	4	80822303	81046608	369	3.921	4.4092e-05	0
ENSG00000107829	FBXW4	10	103370423	103455052	88	3.9192	4.443e-05	0
ENSG00000146701	MDH2	7	75677369	75696826	39	3.9176	4.4711e-05	0
ENSG00000063978	RNF4	4	2463947	2627047	248	3.9176	4.472e-05	0
ENSG00000146555	SDK1	7	3341080	4308632	2609	3.9123	4.5712e-05	0
ENSG00000136381	IREB2	15	78729773	78793798	99	3.9057	4.6969e-05	0
ENSG00000140598	EFTUD1	15	82422571	82555104	273	3.9057	4.698e-05	0
ENSG00000196141	SPATS2L	2	201170604	201346986	327	3.9033	4.7444e-05	0
ENSG00000168813	ZNF507	19	32836500	32878573	67	3.9016	4.7776e-05	0
ENSG00000198570	RD3	1	211649864	211666259	40	3.9014	4.7819e-05	0
ENSG00000136270	TBRG4	7	45139699	45151646	29	3.9014	4.7819e-05	0
ENSG00000005108	THSD7A	7	11409984	11871824	1347	3.8981	4.8467e-05	0
ENSG00000170703	TTLL6	17	46839597	46894576	118	3.8893	5.0271e-05	0
ENSG00000162545	CAMK2N1	1	20808884	20812713	3	3.8855	5.1057e-05	0
ENSG00000184305	CCSER1	4	91048686	92523064	3156	3.8815	5.1904e-05	0
ENSG00000180138	CSNK1A1L	13	37677398	37679803	6	3.875	5.3317e-05	0
ENSG00000143473	KCNH1	1	210856555	211307457	1113	3.8745	5.3415e-05	0
ENSG00000146426	TIAM2	6	155153831	155578857	1114	3.8743	5.3474e-05	0
ENSG00000153707	PTPRD	9	8314246	10612723	7015	3.8737	5.359e-05	0
ENSG00000177459	C8orf47	8	99076539	99105838	45	3.8702	5.4379e-05	0
ENSG00000177830	CHID1	11	867357	915058	76	3.8647	5.5612e-05	0
ENSG00000186075	ZPBP2	17	38024417	38034149	23	3.8602	5.6657e-05	0
ENSG00000160703	NLRX1	11	119037277	119054725	13	3.8533	5.8263e-05	0
ENSG00000231171	LINC01098	4	178649911	178911904	665	3.8526	5.8426e-05	0
ENSG00000117411	B4GALT2	1	44444615	44456840	12	3.8509	5.8847e-05	0
ENSG00000203791	METTL10	10	126436718	126480439	66	3.849	5.9302e-05	0
ENSG00000103599	IQCH	15	67547138	67794598	297	3.8457	6.0096e-05	0
ENSG00000225399	RP11-3B7.1	3	49297518	49298744	4	3.8428	6.0819e-05	0
ENSG00000077063	CTTNBP2	7	117350705	117514193	281	3.8325	6.3431e-05	0
ENSG00000179242	CDH4	20	59827482	60515673	2288	3.8315	6.3683e-05	0
ENSG00000100150	DEPDC5	22	32149944	32303012	301	3.8314	6.3708e-05	0
ENSG00000132780	NASP	1	46049518	46084566	37	3.8291	6.4308e-05	0
ENSG00000162630	B3GALT2	1	193148175	193155784	12	3.828	6.4602e-05	0
ENSG00000242866	STRC	15	43891596	44010458	65	3.8275	6.4737e-05	0
ENSG00000198892	SHISA4	1	201857808	201861434	5	3.8268	6.4917e-05	0
ENSG00000143153	ATP1B1	1	169074935	169101960	73	3.8245	6.5514e-05	0
ENSG00000185352	HS6ST3	13	96743093	97485671	1211	3.8224	6.6074e-05	0
ENSG00000106261	ZKSCAN1	7	99613204	99639312	30	3.822	6.6178e-05	0
ENSG00000273079	GRIN2B	12	13693165	14133053	1059	3.8187	6.7069e-05	0
ENSG00000176454	LPCAT4	15	34651106	34659479	15	3.814	6.8369e-05	0
ENSG00000163872	YEATS2	3	183415606	183530413	176	3.8135	6.8503e-05	0
ENSG00000137338	PGBD1	6	28249314	28270326	47	3.8114	6.9094e-05	0
ENSG00000048740	CELF2	10	11047259	11378674	864	3.8097	6.9562e-05	0
ENSG00000178722	C5orf64	5	60933535	61047590	281	3.8092	6.9722e-05	0
ENSG00000132953	XPO4	13	21351469	21477187	216	3.805	7.0915e-05	0
ENSG00000166171	DPCD	10	103330317	103369425	58	3.8026	7.158e-05	0
ENSG00000205821	AC006435.1	17	2310279	2318731	20	3.8004	7.2236e-05	0
ENSG00000174944	P2RY14	3	150929905	150996255	110	3.7996	7.2468e-05	0
ENSG00000113163	COL4A3BP	5	74664311	74807963	180	3.7995	7.2502e-05	0
ENSG00000168658	VWA3B	2	98703579	98929762	489	3.7945	7.3972e-05	0
ENSG00000146247	PHIP	6	79645584	79787953	196	3.7931	7.4402e-05	0
ENSG00000188730	VWC2	7	49813257	49961546	236	3.7915	7.4881e-05	0
ENSG00000183765	CHEK2	22	29083731	29138410	90	3.7913	7.4923e-05	0
ENSG00000176953	NFATC2IP	16	28962128	28978418	22	3.7853	7.6757e-05	0
ENSG00000148948	LRRC4C	11	40135753	41481323	2722	3.7848	7.6927e-05	0
ENSG00000178904	DPY19L3	19	32896449	32976801	131	3.783	7.7473e-05	0
ENSG00000184719	RNLS	10	90033621	90344287	523	3.7828	7.7527e-05	0
ENSG00000170854	MINA	3	97660662	97691301	30	3.7784	7.8912e-05	0
ENSG00000148704	VAX1	10	118888032	118897812	7	3.7746	8.0129e-05	0
ENSG00000164978	NUDT2	9	34329504	34343709	22	3.7731	8.0628e-05	0
ENSG00000178773	CPNE7	16	89642176	89663654	55	3.77	8.1613e-05	0
ENSG00000106536	POU6F2	7	39017598	39532694	1087	3.7699	8.1648e-05	0
ENSG00000168884	TNIP2	4	2743375	2758103	40	3.7697	8.1737e-05	0
ENSG00000188316	ENO4	10	118609023	118671299	58	3.7693	8.1868e-05	0
ENSG00000100154	TTC28	22	28374004	29075853	874	3.7681	8.2255e-05	0
ENSG00000120129	DUSP1	5	172195093	172198198	6	3.767	8.2619e-05	0
ENSG00000154127	UBASH3B	11	122526383	122685181	388	3.7655	8.3096e-05	0
ENSG00000084453	SLCO1A2	12	21417534	21572528	377	3.7644	8.3483e-05	0
ENSG00000064489	MEF2BNB-MEF2B	19	19256376	19302967	149	3.7638	8.3681e-05	0
ENSG00000174197	MGA	15	41913422	42062141	198	3.7597	8.5042e-05	0
ENSG00000213999	MEF2B	19	19256377	19303400	151	3.759	8.528e-05	0
ENSG00000107282	APBA1	9	72042446	72287222	460	3.7529	8.7417e-05	0
ENSG00000041357	PSMA4	15	78832747	78841604	23	3.7524	8.7587e-05	0
ENSG00000160877	NACC1	19	13228917	13251955	30	3.7508	8.8123e-05	0
ENSG00000082512	TRAF5	1	211499957	211548288	92	3.7495	8.8592e-05	0
ENSG00000115539	PDCL3	2	101179152	101193197	31	3.7475	8.9291e-05	0
ENSG00000140968	IRF8	16	85932409	85956215	62	3.7461	8.9796e-05	0
ENSG00000146013	GFRA3	5	137588068	137610360	27	3.7457	8.9937e-05	0
ENSG00000094916	CBX5	12	54624724	54673886	36	3.7447	9.0306e-05	0
ENSG00000166971	AKTIP	16	53524952	53538323	14	3.7443	9.0451e-05	0
ENSG00000130368	MAS1	6	160327974	160329108	1	3.7408	9.17e-05	0
ENSG00000237435	RP11-147C23.1	1	96403457	96488436	216	3.734	9.4224e-05	0
ENSG00000088930	XRN2	20	21283942	21370463	124	3.7287	9.623e-05	0
ENSG00000131069	ACSS2	20	33459949	33515769	67	3.7275	9.6683e-05	0
ENSG00000113391	FAM172A	5	92953775	93447404	545	3.7261	9.7236e-05	0
ENSG00000006468	ETV1	7	13930853	14031050	284	3.7238	9.8112e-05	0
ENSG00000198055	GRK6	5	176830205	176869902	48	3.723	9.8438e-05	0
ENSG00000157613	CREB3L1	11	46299212	46342972	60	3.721	9.9208e-05	0
ENSG00000166946	CCNDBP1	15	43477316	43487396	8	3.7209	9.9266e-05	0
ENSG00000179841	AKAP5	14	64932217	64941221	11	3.7203	9.9473e-05	0
ENSG00000159596	TMEM69	1	46152886	46160115	12	3.716	0.00010119	0
ENSG00000170445	HARS	5	140052758	140071609	26	3.7116	0.00010298	0
ENSG00000206181	TCEB3B	18	44558943	44561988	11	3.7108	0.0001033	0
ENSG00000251012	RP11-484M3.5	3	118866222	118906654	130	3.7069	0.0001049	0
ENSG00000105088	OLFM2	19	9964394	10047228	157	3.7068	0.00010497	0
ENSG00000140259	MFAP1	15	44096690	44117000	22	3.7037	0.00010624	0
ENSG00000021488	SLC7A9	19	33321415	33360672	115	3.702	0.00010695	0
ENSG00000006125	AP2B1	17	33905065	34053436	302	3.7012	0.00010729	0
ENSG00000131771	PPP1R1B	17	37782993	37792879	15	3.6972	0.00010898	0
ENSG00000117505	DR1	1	93811445	93835055	33	3.6963	0.0001094	0
ENSG00000164631	ZNF12	7	6728064	6746554	31	3.6928	0.0001109	0
ENSG00000158406	HIST1H4H	6	26281283	26285762	12	3.6889	0.00011259	0
ENSG00000204217	BMPR2	2	203241659	203432474	260	3.686	0.00011393	0
ENSG00000073150	PANX2	22	50609160	50618723	20	3.6836	0.00011499	0
ENSG00000131495	NDUFA2	5	140018325	140027370	14	3.6829	0.00011532	0
ENSG00000008197	TFAP2D	6	50681541	50740701	72	3.6807	0.00011628	0
ENSG00000100983	GSS	20	33516236	33543620	28	3.6749	0.00011899	0
ENSG00000183569	SERHL2	22	42949623	42970388	41	3.6735	0.0001196	0
ENSG00000135924	DNAJB2	2	220143989	220151622	10	3.668	0.00012225	0
ENSG00000179111	HES7	17	8023908	8027410	10	3.6676	0.00012241	0
ENSG00000213204	C6orf165	6	88117730	88221352	242	3.6649	0.00012373	0
ENSG00000152214	RIT2	18	40323192	40695657	616	3.6645	0.00012389	0
ENSG00000162510	MATN1	1	31184124	31196434	23	3.6591	0.00012655	0
ENSG00000149646	CNBD2	20	34556512	34618622	69	3.6587	0.00012673	0
ENSG00000165966	PDZRN4	12	41582250	41968392	923	3.6562	0.00012801	0
ENSG00000119599	DCAF4	14	73393040	73426411	92	3.6545	0.00012885	0
ENSG00000070756	PABPC1	8	101698044	101735037	47	3.6532	0.00012949	0
ENSG00000185532	PRKG1	10	52750945	54058110	3188	3.6532	0.00012951	0
ENSG00000160886	LY6K	8	143781529	143786545	14	3.6509	0.00013067	0
ENSG00000114268	PFKFB4	3	48555117	48599448	37	3.6411	0.00013574	0
ENSG00000100330	MTMR3	22	30279144	30426855	246	3.6402	0.0001362	0
ENSG00000251322	SHANK3	22	51112843	51171726	97	3.638	0.00013739	0
ENSG00000137502	RAB30	11	82684175	82782965	157	3.6364	0.00013823	0
ENSG00000152822	GRM1	6	146348782	146758734	637	3.6339	0.00013959	0
ENSG00000254535	PABPC4L	4	135117488	135122903	8	3.6315	0.00014089	0
ENSG00000140694	PARN	16	14529558	14726585	216	3.6289	0.00014233	0
ENSG00000080854	IGSF9B	11	133778459	133826880	111	3.6276	0.00014302	0
ENSG00000171872	KLF17	1	44584522	44600812	39	3.6261	0.00014384	0
ENSG00000161847	RAVER1	19	10426888	10444316	47	3.6233	0.00014546	0
ENSG00000130517	PGPEP1	19	18451397	18480760	74	3.6207	0.00014688	0
ENSG00000107954	NEURL1	10	105253736	105352309	198	3.6123	0.00015175	0
ENSG00000196569	LAMA2	6	129204342	129837714	1267	3.612	0.00015191	0
ENSG00000083067	TRPM3	9	73143979	74061820	2117	3.6115	0.0001522	0
ENSG00000131067	GGT7	20	33432523	33460663	37	3.6109	0.00015254	0
ENSG00000196090	PTPRT	20	40701392	41818610	2677	3.6107	0.0001527	0
ENSG00000003147	ICA1	7	8152814	8302317	424	3.606	0.00015546	0
ENSG00000198728	LDB1	10	103867317	103880210	16	3.6059	0.00015557	0
ENSG00000243317	C7orf73	7	135347244	135378166	77	3.6023	0.0001577	0
ENSG00000160469	BRSK1	19	55793440	55823901	63	3.6021	0.00015784	0
ENSG00000131504	DIAPH1	5	140894583	140998622	139	3.6	0.00015912	0
ENSG00000174417	TRHR	8	110098850	110131813	80	3.5999	0.00015919	0
ENSG00000184588	PDE4B	1	66258197	66840259	1052	3.5997	0.00015928	0
ENSG00000112981	NME5	5	137450866	137475132	28	3.5996	0.00015932	0
ENSG00000100239	PPP6R2	22	50781733	50883514	276	3.5992	0.00015959	0
ENSG00000186479	RGS7BP	5	63802084	63908139	174	3.599	0.00015974	0
ENSG00000151779	NBAS	2	15307032	15701454	674	3.5982	0.00016023	0
ENSG00000172366	FAM195A	16	691813	698474	5	3.5962	0.00016143	0
ENSG00000214248	AC010336.1	19	7963689	7968427	8	3.5951	0.00016215	0
ENSG00000164808	SPIDR	8	48173167	48648868	265	3.5948	0.0001623	0
ENSG00000141699	FAM134C	17	40731531	40762641	30	3.5901	0.00016524	0
ENSG00000068137	PLEKHH3	17	40819932	40829048	5	3.5898	0.00016547	0
ENSG00000131503	ANKHD1	5	139781399	139929163	86	3.5894	0.00016575	0
ENSG00000254996	ANKHD1-EIF4EBP3	5	139781493	139929154	86	3.5894	0.00016575	0
ENSG00000138336	TET1	10	70320413	70454239	327	3.5872	0.00016715	0
ENSG00000197381	ADARB1	21	46493768	46646478	333	3.5843	0.00016899	0
ENSG00000155846	PPARGC1B	5	149109861	149234585	330	3.5832	0.00016968	0
ENSG00000134668	SPOCD1	1	32256023	32281652	36	3.58	0.0001718	0
ENSG00000182348	ZNF804B	7	88388682	88966346	1439	3.5776	0.00017338	0
ENSG00000127526	SLC35E1	19	16660642	16683193	23	3.5775	0.00017347	0
ENSG00000167230	C17orf78	17	35732928	35749662	16	3.5773	0.0001736	0
ENSG00000108557	RAI1	17	17584787	17714767	137	3.5758	0.0001746	0
ENSG00000154556	SORBS2	4	186506598	186877806	1272	3.573	0.00017648	0
ENSG00000162517	PEF1	1	32095463	32110497	13	3.5714	0.00017751	0
ENSG00000139613	SMARCC2	12	56556767	56583351	14	3.571	0.00017784	0
ENSG00000269545	CTD-3138B18.4	19	58740831	58798173	147	3.5696	0.00017874	0
ENSG00000150967	ABCB9	12	123405498	123466196	55	3.5669	0.00018061	0
ENSG00000143870	PDIA6	2	10923517	10978103	258	3.5669	0.00018062	0
ENSG00000244486	SCARF2	22	20778874	20792146	29	3.5661	0.00018113	0
ENSG00000177054	ZDHHC13	11	19138646	19197969	93	3.5656	0.00018149	0
ENSG00000182240	BACE2	21	42539728	42654445	259	3.5622	0.00018386	0
ENSG00000163806	SPDYA	2	29005383	29073477	85	3.5612	0.00018461	0
ENSG00000188641	DPYD	1	97543299	98386605	1617	3.5607	0.00018495	0
ENSG00000136280	CCM2	7	45039074	45116068	200	3.5605	0.00018505	0
ENSG00000135624	CCT7	2	73460548	73480149	39	3.5588	0.0001863	0
ENSG00000173320	STOX2	4	184774584	184944679	407	3.5574	0.00018728	0
ENSG00000213639	PPP1CB	2	28974506	29025806	81	3.5553	0.0001888	0
ENSG00000171103	TRMT61B	2	29072687	29093167	23	3.5549	0.00018903	0
ENSG00000165973	NELL1	11	20691117	21597227	2162	3.5526	0.00019069	0
ENSG00000196532	HIST1H3C	6	26045639	26046097	1	3.5526	0.00019074	0
ENSG00000139714	MORN3	12	122089024	122110537	30	3.5519	0.0001912	0
ENSG00000261701	HPR	16	72088522	72111145	36	3.5503	0.00019242	0
ENSG00000140264	SERF2	15	44069285	44094787	27	3.5498	0.00019278	0
ENSG00000107338	SHB	9	37919131	38069210	276	3.5492	0.00019319	0
ENSG00000091009	RBM27	5	145583113	145718814	199	3.5492	0.00019323	0
ENSG00000161558	TMEM143	19	48835613	48867494	86	3.5481	0.000194	0
ENSG00000183579	ZNRF3	22	29279580	29453475	288	3.5472	0.00019467	0
ENSG00000137802	MAPKBP1	15	42066632	42120053	71	3.5432	0.00019767	0
ENSG00000164180	TMEM161B	5	87485450	87565293	93	3.5426	0.00019807	0
ENSG00000137764	MAP2K5	15	67835047	68099461	435	3.5422	0.00019838	0
ENSG00000130222	GADD45G	9	92219928	92221470	4	3.5412	0.00019916	0
ENSG00000159588	CCDC17	1	46085716	46089729	5	3.5369	0.00020241	0
ENSG00000176769	TCERG1L	10	132890654	133109984	917	3.5363	0.00020292	0
ENSG00000197548	ATG7	3	11313995	11599139	500	3.5333	0.0002052	0
ENSG00000111780	AL021546.6	12	120876001	120897809	39	3.5332	0.00020527	0
ENSG00000108788	MLX	17	40719086	40725257	9	3.5328	0.00020563	0
ENSG00000167004	PDIA3	15	44038590	44065477	27	3.5313	0.00020675	0
ENSG00000178243	C9orf62	9	138235095	138238408	10	3.5312	0.00020683	0
ENSG00000118418	HMGN3	6	79910962	79944406	60	3.5302	0.00020759	0
ENSG00000112462	OR12D3	6	29341200	29343068	1	3.525	0.00021173	0
ENSG00000146285	SCML4	6	108025308	108145521	283	3.5243	0.00021229	0
ENSG00000267303	CTD-2369P2.12	19	10426147	10431354	13	3.5238	0.00021271	0
ENSG00000204138	PHACTR4	1	28696114	28826881	285	3.5226	0.00021364	0
ENSG00000071575	TRIB2	2	12857015	12882860	40	3.5179	0.00021751	0
ENSG00000162398	C1orf177	1	55271736	55307925	97	3.5138	0.00022086	0
ENSG00000116750	UCHL5	1	192981380	193029237	64	3.5128	0.00022172	0
ENSG00000166797	FAM96A	15	64364758	64386217	36	3.5098	0.00022418	0
ENSG00000166037	CEP57	11	95523129	95565857	107	3.509	0.00022494	0
ENSG00000107186	MPDZ	9	13105703	13279589	198	3.5059	0.0002275	0
ENSG00000185053	SGCZ	8	13947373	15095848	4263	3.5054	0.00022798	0
ENSG00000185272	RBM11	21	15588451	15600693	49	3.505	0.00022828	0
ENSG00000169951	ZNF764	16	30565085	30569819	5	3.505	0.00022829	0
ENSG00000163424	C3orf30	3	118864997	118878889	47	3.5026	0.00023039	0
ENSG00000010327	STAB1	3	52529354	52558511	36	3.5006	0.00023214	0
ENSG00000139890	REM2	14	23352374	23356895	4	3.5003	0.00023237	0
ENSG00000162623	TYW3	1	75198836	75232362	94	3.496	0.00023616	0
ENSG00000147804	SLC39A4	8	145635126	145642279	15	3.4955	0.00023655	0
ENSG00000159217	IGF2BP1	17	47074774	47133012	78	3.4933	0.00023853	0
ENSG00000078725	BRINP1	9	121915736	122131745	371	3.4923	0.00023943	0
ENSG00000198131	ZNF544	19	58739960	58788815	127	3.4919	0.00023977	0
ENSG00000124177	CHD6	20	40030741	40247133	356	3.4919	0.00023981	0
ENSG00000125386	FAM193A	4	2626988	2734292	196	3.4918	0.00023989	0
ENSG00000029639	TFB1M	6	155578643	155635627	178	3.4915	0.00024016	0
ENSG00000165417	GTF2A1	14	81641796	81687721	63	3.4903	0.00024124	0
ENSG00000149016	TUT1	11	62342517	62359649	11	3.4894	0.00024201	0
ENSG00000178252	WDR6	3	49044495	49053386	4	3.4886	0.00024277	0
ENSG00000050555	LAMC3	9	133884469	133969860	234	3.4865	0.00024473	0
ENSG00000137936	BCAR3	1	94027347	94312706	694	3.4863	0.00024489	0
ENSG00000068120	COASY	17	40713485	40718295	5	3.4852	0.00024591	0
ENSG00000182329	AC079354.1	2	202937978	203062585	258	3.4844	0.00024661	0
ENSG00000124126	PREX1	20	47240790	47444420	546	3.4801	0.00025065	0
ENSG00000149571	KIRREL3	11	126293254	126873355	1532	3.4799	0.0002508	0
ENSG00000140807	NKD1	16	50582241	50670647	87	3.4791	0.00025155	0
ENSG00000184995	IFNE	9	21480841	21482312	2	3.4776	0.00025299	0
ENSG00000100804	PSMB5	14	23485752	23504439	21	3.4765	0.00025399	0
ENSG00000262560	RP11-296A16.1	15	44064815	44091331	26	3.4746	0.0002558	0
ENSG00000260903	XKR7	20	30555805	30591190	51	3.4739	0.00025652	0
ENSG00000186153	WWOX	16	78133310	79246564	4510	3.4713	0.00025897	0
ENSG00000182446	NPLOC4	17	79523913	79615495	307	3.4706	0.00025969	0
ENSG00000088899	LZTS3	20	3143263	3154192	16	3.4686	0.00026156	0
ENSG00000135966	TGFBRAP1	2	105880871	105946491	155	3.4679	0.00026226	0
ENSG00000005955	GGNBP2	17	34900737	34946278	58	3.4665	0.00026369	0
ENSG00000169992	NLGN2	17	7308193	7323179	24	3.4662	0.00026389	0
ENSG00000119636	CCDC176	14	74486056	74549566	151	3.4633	0.00026684	0
ENSG00000174498	IGDCC3	15	65619465	65670378	82	3.4609	0.00026923	0
ENSG00000127824	TUBA4A	2	220114433	220142892	30	3.4602	0.00026991	0
ENSG00000135336	ORC3	6	88299839	88377169	139	3.4573	0.0002728	0
ENSG00000177479	ARIH2	3	48956254	49023815	49	3.4573	0.00027281	0
ENSG00000099910	KLHL22	22	20783528	20850170	106	3.4562	0.00027396	0
ENSG00000091513	TF	3	133464800	133497850	87	3.4561	0.000274	0
ENSG00000244405	ETV5	3	185764097	185828107	87	3.4542	0.00027595	0
ENSG00000162426	SLC45A1	1	8377886	8404227	62	3.4518	0.00027843	0
ENSG00000113161	HMGCR	5	74632154	74657929	29	3.451	0.00027924	0
ENSG00000147676	MAL2	8	120177273	120257913	201	3.4503	0.00028001	0
ENSG00000175198	PCCA	13	100741269	101182686	631	3.45	0.00028025	0
ENSG00000147862	NFIB	9	14081842	14398982	526	3.4499	0.00028038	0
ENSG00000120322	PCDHB8	5	140557371	140560081	5	3.4499	0.00028039	0
ENSG00000214063	TSPAN4	11	842808	867116	33	3.4494	0.00028095	0
ENSG00000143862	ARL8A	1	202102532	202113869	16	3.4488	0.00028159	0
ENSG00000088205	DDX18	2	118572226	118589955	39	3.4487	0.00028166	0
ENSG00000108256	NUFIP2	17	27582854	27621136	52	3.4476	0.00028281	0
ENSG00000184545	DUSP8	11	1575274	1593150	46	3.4465	0.00028395	0
ENSG00000167523	SPATA33	16	89724210	89737680	44	3.4459	0.00028461	0
ENSG00000103260	METRN	16	765115	769655	10	3.4457	0.0002848	0
ENSG00000103245	NARFL	16	779753	791329	24	3.4457	0.00028483	0
ENSG00000113643	RARS	5	167913450	167946304	101	3.4415	0.00028927	0
ENSG00000125821	DTD1	20	18568537	18744561	477	3.4411	0.00028968	0
ENSG00000120314	WDR55	5	140044261	140053709	13	3.4391	0.00029187	0
ENSG00000021826	CPS1	2	211342406	211543831	370	3.4377	0.00029337	0
ENSG00000053900	ANAPC4	4	25378835	25420120	125	3.4371	0.00029403	0
ENSG00000162624	LHX8	1	75594119	75627218	42	3.4348	0.00029654	0
ENSG00000109586	GALNT7	4	174089904	174245118	272	3.4337	0.00029767	0
ENSG00000007541	PIGQ	16	616995	634136	38	3.4335	0.00029795	0
ENSG00000259224	SLC35G6	17	7384721	7386383	4	3.4319	0.00029967	0
ENSG00000023572	GLRX2	1	193065598	193075244	13	3.4317	0.0002999	0
ENSG00000123411	IKZF4	12	56401443	56432219	25	3.4315	0.00030014	0
ENSG00000114270	COL7A1	3	48601506	48632700	22	3.4304	0.00030139	0
ENSG00000113100	CDH9	5	26880709	27121257	459	3.4302	0.00030158	0
ENSG00000173915	USMG5	10	105148798	105156223	8	3.4285	0.00030345	0
ENSG00000268790	CTC-429P9.4	19	16688453	16770926	141	3.4274	0.00030475	0
ENSG00000112763	BTN2A1	6	26458150	26476849	54	3.4253	0.00030708	0
ENSG00000257218	GATC	12	120884241	120899389	29	3.4249	0.00030756	0
ENSG00000078403	MLLT10	10	21823094	22032559	128	3.4248	0.00030764	0
ENSG00000145242	EPHA5	4	66185281	66536213	919	3.4244	0.00030808	0
ENSG00000180834	MAP6D1	3	183533664	183543382	24	3.4229	0.00030978	0
ENSG00000066557	LRRC40	1	70610488	70671303	64	3.4219	0.00031096	0
ENSG00000214530	STARD10	11	72465774	72504726	58	3.4217	0.00031113	0
ENSG00000213563	C8orf82	8	145751117	145754516	1	3.4174	0.00031614	0
ENSG00000188580	NKAIN2	6	124125286	125146803	2074	3.4169	0.00031669	0
ENSG00000095587	TLL2	10	98124363	98273675	324	3.4138	0.00032029	0
ENSG00000170807	LMOD2	7	123295861	123304344	12	3.4138	0.00032036	0
ENSG00000119711	ALDH6A1	14	74523553	74551196	67	3.4104	0.00032434	0
ENSG00000108439	PNPO	17	46018872	46025654	14	3.4098	0.00032504	0
ENSG00000090621	PABPC4	1	40026488	40042462	26	3.4037	0.00033243	0
ENSG00000148798	INA	10	105036920	105050108	20	3.4	0.00033692	0
ENSG00000113141	IK	5	140026643	140042064	24	3.3995	0.00033752	0
ENSG00000112984	KIF20A	5	137514408	137523404	9	3.3963	0.00034152	0
ENSG00000176624	MEX3C	18	48700920	48744674	77	3.3952	0.00034284	0
ENSG00000100325	ASCC2	22	30184597	30234271	88	3.3952	0.00034286	0
ENSG00000121764	HCRTR1	1	32083287	32098119	21	3.3939	0.00034453	0
ENSG00000102753	KPNA3	13	50273447	50367057	199	3.3924	0.00034644	0
ENSG00000114383	TUSC2	3	50357458	50365682	4	3.3917	0.00034736	0
ENSG00000135945	REV1	2	100016938	100106497	156	3.3903	0.00034904	0
ENSG00000166529	ZSCAN21	7	99647390	99662661	12	3.3883	0.00035163	0
ENSG00000047365	ARAP2	4	35949843	36246131	619	3.3865	0.0003539	0
ENSG00000136720	HS6ST1	2	128994290	129076151	216	3.3813	0.0003607	0
ENSG00000146007	ZMAT2	5	140078265	140086248	13	3.3797	0.00036286	0
ENSG00000180198	RCC1	1	28832455	28865812	53	3.3792	0.00036342	0
ENSG00000161326	DUSP14	17	35849937	35873603	48	3.3791	0.00036366	0
ENSG00000164080	RAD54L2	3	51575160	51702683	77	3.3773	0.00036604	0
ENSG00000122008	POLK	5	74807581	74896969	105	3.3771	0.00036623	0
ENSG00000167272	POP5	12	121016567	121019201	6	3.377	0.00036642	0
ENSG00000138592	USP8	15	50716577	50793280	189	3.3767	0.00036678	0
ENSG00000157350	ST3GAL2	16	70413338	70473140	51	3.374	0.00037038	0
ENSG00000165807	PPP1R36	14	65016620	65056098	89	3.3733	0.00037143	0
ENSG00000096433	ITPR3	6	33588142	33664351	257	3.3731	0.00037161	0
ENSG00000196576	PLXNB2	22	50713408	50746056	72	3.3723	0.00037274	0
ENSG00000223572	CKMT1A	15	43985084	43991420	4	3.3717	0.00037348	0
ENSG00000221852	KRTAP1-5	17	39182278	39183454	4	3.3708	0.00037469	0
ENSG00000101665	SMAD7	18	46446223	46477081	75	3.3702	0.00037556	0
ENSG00000144909	OSBPL11	3	125247702	125313934	191	3.3684	0.000378	0
ENSG00000105085	MED26	19	16685718	16739873	71	3.3668	0.00038028	0
ENSG00000232748	ZNF668	16	31072813	31073451	1	3.3652	0.00038238	0
ENSG00000105968	H2AFV	7	44866390	44887682	46	3.3608	0.00038854	0
ENSG00000106771	TMEM245	9	111777432	111882225	299	3.3607	0.0003887	0
ENSG00000114302	PRKAR2A	3	48782030	48885279	55	3.3583	0.00039211	0
ENSG00000149452	SLC22A8	11	62756626	62783311	36	3.3569	0.00039407	0
ENSG00000175470	PPP2R2D	10	133747955	133773331	45	3.3524	0.0004006	0
ENSG00000108272	DHRS11	17	34948228	34957235	15	3.3497	0.00040442	0
ENSG00000182500	ORAI1	12	122064455	122080583	17	3.3465	0.00040912	0
ENSG00000222020	AC062017.1	2	240323130	240324058	3	3.346	0.00040999	0
ENSG00000003249	DBNDD1	16	90071273	90086536	36	3.3438	0.0004132	0
ENSG00000186470	BTN3A2	6	26365387	26378546	65	3.3427	0.00041486	0
ENSG00000168268	NT5DC2	3	52558386	52569070	21	3.3401	0.00041868	0
ENSG00000243789	JMJD7	15	42120283	42129779	23	3.3393	0.00041988	0
ENSG00000167522	ANKRD11	16	89334038	89556969	338	3.3391	0.00042032	0
ENSG00000129282	MRM1	17	34958001	34965407	10	3.3386	0.00042095	0
ENSG00000255508	MIR3654	11	62327075	62359003	24	3.3384	0.00042135	0
ENSG00000183346	C10orf107	10	63422719	63526524	298	3.3376	0.00042248	0
ENSG00000198952	SMG5	1	156219015	156252620	73	3.333	0.00042956	0
ENSG00000197106	SLC6A17	1	110693108	110744824	90	3.3312	0.00043233	0
ENSG00000130193	THEM6	8	143808621	143818345	24	3.3306	0.00043332	0
ENSG00000135632	SMYD5	2	73441350	73454365	19	3.3298	0.00043456	0
ENSG00000115159	GPD2	2	157291802	157470247	263	3.3267	0.00043944	0
ENSG00000087053	MTMR2	11	95566046	95658479	179	3.3247	0.00044255	0
ENSG00000124493	GRM4	6	33989628	34123399	373	3.324	0.00044375	0
ENSG00000089876	DHX32	10	127524906	127585005	58	3.323	0.00044532	0
ENSG00000123374	CDK2	12	56360553	56366568	6	3.3227	0.00044577	0
ENSG00000104915	STX10	19	13254872	13261197	5	3.3226	0.00044586	0
ENSG00000221880	KRTAP1-3	17	39190142	39191107	4	3.3221	0.00044665	0
ENSG00000162063	CCNF	16	2479395	2508855	57	3.3194	0.00045104	0
ENSG00000088836	SLC4A11	20	3208063	3219836	34	3.3192	0.00045137	0
ENSG00000196224	KRTAP5-3	11	1628795	1629693	6	3.3171	0.00045486	0
ENSG00000204887	KRTAP1-4	17	39185949	39186356	5	3.3166	0.00045555	0
ENSG00000124380	SNRNP27	2	70120692	70132707	13	3.316	0.0004565	0
ENSG00000082497	SERTAD4	1	210406144	210419976	15	3.3156	0.00045725	0
ENSG00000166169	POLL	10	103338639	103348027	13	3.3145	0.00045902	0
ENSG00000186638	KIF24	9	34252379	34329198	110	3.3125	0.00046229	0
ENSG00000175166	PSMD2	3	184016497	184026842	18	3.3119	0.00046339	0
ENSG00000198369	SPRED2	2	65537985	65659771	270	3.3116	0.00046381	0
ENSG00000165392	WRN	8	30891317	31031285	221	3.3111	0.00046464	0
ENSG00000112855	HARS2	5	140071011	140078889	9	3.3094	0.00046748	0
ENSG00000163377	FAM19A4	3	68780917	68981761	431	3.3071	0.00047137	0
ENSG00000158669	AGPAT6	8	41434706	41482520	97	3.3052	0.00047463	0
ENSG00000166275	C10orf32	10	104613980	104624718	21	3.3038	0.00047688	0
ENSG00000166450	PRTG	15	55903744	56035288	271	3.3003	0.00048283	0
ENSG00000143344	RGL1	1	183605220	183897665	659	3.2993	0.00048457	0
ENSG00000198909	MAP3K3	17	61699775	61773663	69	3.2971	0.00048844	0
ENSG00000124568	SLC17A1	6	25783125	25832287	108	3.2957	0.00049086	0
ENSG00000114867	EIF4G1	3	184032283	184053146	22	3.2951	0.00049187	0
ENSG00000197183	C20orf112	20	31030862	31172876	170	3.2929	0.00049579	0
ENSG00000116183	PAPPA2	1	176432307	176814735	658	3.2921	0.00049729	0
ENSG00000147408	CSGALNACT1	8	19261672	19615540	1074	3.2893	0.00050224	0
ENSG00000188266	HYKK	15	78799906	78829714	59	3.2888	0.00050305	0
ENSG00000180638	SLC47A2	17	19581601	19622292	72	3.2872	0.00050587	0
ENSG00000165985	C1QL3	10	16555742	16564004	28	3.2869	0.00050655	0
ENSG00000182600	C2orf82	2	233721980	233743418	46	3.2864	0.00050734	0
ENSG00000166261	ZNF202	11	123594885	123612383	42	3.2857	0.00050867	0
ENSG00000133302	ANKRD32	5	93954052	94075141	267	3.2855	0.00050908	0
ENSG00000119915	ELOVL3	10	103986085	103989346	2	3.2847	0.00051037	0
ENSG00000077522	ACTN2	1	236849754	236927931	234	3.2824	0.00051464	0
ENSG00000120318	ARAP3	5	141032968	141061788	63	3.2813	0.00051673	0
ENSG00000120159	CAAP1	9	26840683	26892802	85	3.276	0.00052653	0
ENSG00000131165	CHMP1A	16	89710839	89724253	35	3.2757	0.00052694	0
ENSG00000100714	MTHFD1	14	64854749	64926722	166	3.2743	0.00052961	0
ENSG00000140015	KCNH5	14	63173287	63568755	853	3.273	0.00053208	0
ENSG00000197562	RAB40C	16	639357	679272	85	3.269	0.00053971	0
ENSG00000129933	MAU2	19	19431490	19469563	55	3.2676	0.0005423	0
ENSG00000087206	UIMC1	5	176332006	176449634	176	3.2675	0.00054243	0
ENSG00000214921	AC003102.1	17	42325758	42327236	2	3.2674	0.00054275	0
ENSG00000115840	SLC25A12	2	172640880	172864766	413	3.2659	0.00054565	0
ENSG00000184445	KNTC1	12	123011793	123110943	134	3.2655	0.00054631	0
ENSG00000103227	LMF1	16	903634	1031318	497	3.2635	0.00055016	0
ENSG00000186575	NF2	22	29999545	30094587	124	3.2634	0.0005504	0
ENSG00000113068	PFDN1	5	139624624	139682706	73	3.2631	0.00055092	0
ENSG00000061492	WNT8A	5	137419581	137428054	13	3.2628	0.0005515	0
ENSG00000114520	SNX4	3	125165495	125239041	168	3.2611	0.00055487	0
ENSG00000143771	CNIH4	1	224544552	224567161	29	3.2601	0.00055693	0
ENSG00000141736	ERBB2	17	37844167	37886679	34	3.2599	0.00055729	0
ENSG00000164976	KIAA1161	9	34366668	34376851	15	3.2594	0.00055823	0
ENSG00000144034	TPRKB	2	73956231	73964527	6	3.2581	0.00056076	0
ENSG00000173391	OLR1	12	10310902	10324737	35	3.2574	0.00056215	0
ENSG00000155099	TMEM55A	8	92006024	92053292	68	3.2568	0.00056345	0
ENSG00000151692	RNF144A	2	7057523	7208417	402	3.256	0.00056491	0
ENSG00000144290	SLC4A10	2	162280843	162841792	852	3.2543	0.00056833	0
ENSG00000205659	LIN52	14	74551499	74667936	285	3.2537	0.00056964	0
ENSG00000165487	MICU2	13	22066836	22178353	230	3.2536	0.0005698	0
ENSG00000101464	PIGU	20	33148346	33264910	105	3.253	0.00057106	0
ENSG00000188659	FAM154B	15	82555151	82577271	39	3.2515	0.00057393	0
ENSG00000170175	CHRNB1	17	7348380	7361026	27	3.2512	0.00057454	0
ENSG00000233280	CRYBG3	3	97540884	97594132	60	3.2493	0.00057838	0
ENSG00000196963	PCDHB16	5	140560980	140565793	18	3.2471	0.00058294	0
ENSG00000162923	WDR26	1	224572845	224624735	58	3.245	0.00058719	0
ENSG00000172878	METAP1D	2	172864490	172947158	163	3.2434	0.00059058	0
ENSG00000197616	MYH6	14	23851199	23877486	54	3.243	0.00059132	0
ENSG00000156232	WHAMM	15	83478380	83503611	54	3.2421	0.00059324	0
ENSG00000258539	RP11-12J10.3	10	126305649	126480296	275	3.2415	0.00059449	0
ENSG00000103253	HAGHL	16	776936	785525	19	3.2389	0.00059991	0
ENSG00000196220	SRGAP3	3	9022275	9404737	912	3.236	0.00060609	0
ENSG00000113758	DBN1	5	176883609	176901402	26	3.2355	0.00060717	0
ENSG00000169255	B3GALNT1	3	160801671	160823172	38	3.2339	0.00061062	0
ENSG00000151466	SCLT1	4	129786076	130014764	361	3.2338	0.00061073	0
ENSG00000038219	BOD1L1	4	13570362	13629347	77	3.2328	0.00061297	0
ENSG00000138660	AP1AR	4	113152893	113191203	40	3.2319	0.00061478	0
ENSG00000165698	C9orf9	9	135753414	135765588	14	3.2313	0.00061605	0
ENSG00000089597	GANAB	11	62392298	62414104	15	3.2308	0.00061732	0
ENSG00000255587	RAB44	6	36683256	36699870	34	3.2291	0.00062095	0
ENSG00000085415	SEH1L	18	12947132	12987535	83	3.2274	0.00062468	0
ENSG00000169851	PCDH7	4	30722037	31148422	947	3.2262	0.00062732	0
ENSG00000170396	ZNF804A	2	185463093	185804219	563	3.2261	0.00062751	0
ENSG00000169684	CHRNA5	15	78857862	78887611	43	3.226	0.00062768	0
ENSG00000120860	CCDC53	12	102406705	102455927	72	3.2258	0.00062807	0
ENSG00000101460	MAP1LC3A	20	33134658	33148149	14	3.2256	0.00062846	0
ENSG00000167535	CACNB3	12	49207577	49222724	18	3.225	0.00062994	0
ENSG00000126070	AGO3	1	36396319	36538101	77	3.2236	0.000633	0
ENSG00000144445	KANSL1L	2	210886147	211036107	98	3.2232	0.00063392	0
ENSG00000187609	EXD3	9	140201348	140317714	229	3.2229	0.0006346	0
ENSG00000107130	NCS1	9	132934857	132999583	168	3.2225	0.00063534	0
ENSG00000189227	C15orf61	15	67813406	67819628	8	3.2204	0.00064	0
ENSG00000100767	PAPLN	14	73704205	73741348	76	3.2173	0.00064704	0
ENSG00000204682	CASC10	10	21781587	21786191	6	3.2165	0.00064884	0
ENSG00000171217	CLDN20	6	155585147	155597682	51	3.216	0.00064999	0
ENSG00000167395	ZNF646	16	31085743	31095517	10	3.2155	0.00065106	0
ENSG00000161996	WDR90	16	699311	717833	55	3.215	0.00065215	0
ENSG00000213965	NUDT19	19	33182867	33204702	50	3.215	0.00065226	0
ENSG00000239264	TXNDC5	6	7881483	8026646	421	3.2146	0.00065321	0
ENSG00000144048	DUSP11	2	73989311	74007284	10	3.2145	0.00065342	0
ENSG00000036549	ZZZ3	1	78028101	78149104	151	3.214	0.00065446	0
ENSG00000106554	CHCHD3	7	132469629	132766848	398	3.2131	0.00065658	0
ENSG00000134698	AGO4	1	36273773	36323491	39	3.213	0.00065681	0
ENSG00000109787	KLF3	4	38665817	38702663	71	3.2117	0.00065978	0
ENSG00000171928	TVP23B	17	18684308	18710027	26	3.2115	0.00066013	0
ENSG00000255330	SOGA3	6	127759551	127840146	150	3.2084	0.00066748	0
ENSG00000214338	SOGA3	6	127759551	127840500	150	3.2084	0.00066748	0
ENSG00000169180	XPO6	16	28109300	28223241	83	3.2071	0.00067041	0
ENSG00000073050	XRCC1	19	44047192	44084625	101	3.2063	0.00067236	0
ENSG00000198732	SMOC1	14	70320848	70499083	523	3.2015	0.00068353	0
ENSG00000077092	RARB	3	25215823	25639423	1222	3.2003	0.00068635	0
ENSG00000016391	CHDH	3	53846362	53880417	79	3.2	0.00068712	0
ENSG00000109805	NCAPG	4	17812525	17846485	48	3.1993	0.00068875	0
ENSG00000158955	WNT9B	17	44910567	44964096	86	3.1977	0.00069276	0
ENSG00000106299	WASL	7	123321989	123389121	117	3.1974	0.00069334	0
ENSG00000128250	RFPL1	22	29834572	29838444	6	3.1968	0.00069487	0
ENSG00000103056	SMPD3	16	68392231	68482591	152	3.1967	0.00069502	0
ENSG00000186509	OR9Q1	11	57791353	57949088	396	3.1963	0.00069593	0
ENSG00000158417	EIF5B	2	99953816	100017789	109	3.196	0.00069673	0
ENSG00000222007	AC064874.1	2	236682499	236692031	29	3.1932	0.00070355	0
ENSG00000170899	GSTA4	6	52842751	52860176	65	3.1926	0.00070503	0
ENSG00000125995	ROMO1	20	34287194	34288906	2	3.191	0.00070888	0
ENSG00000167397	VKORC1	16	31102163	31107301	5	3.1901	0.00071122	0
ENSG00000167220	HDHD2	18	44633774	44676891	102	3.1897	0.00071209	0
ENSG00000081177	EXD2	14	69658228	69709075	72	3.1884	0.00071539	0
ENSG00000143751	SDE2	1	226170403	226187032	16	3.1861	0.00072097	0
ENSG00000105650	PDE4C	19	18318771	18366229	91	3.1839	0.00072658	0
ENSG00000267796	LIN37	19	36239262	36245420	9	3.1828	0.00072928	0
ENSG00000108264	TADA2A	17	35766965	35839835	141	3.1815	0.0007326	0
ENSG00000156269	NAA11	4	80146848	80247204	133	3.1802	0.00073577	0
ENSG00000198242	RPL23A	17	27046411	27051377	2	3.174	0.00075178	0
ENSG00000152377	SPOCK1	5	136310987	136934068	1372	3.174	0.00075186	0
ENSG00000101782	RIOK3	18	21032787	21066567	57	3.1727	0.00075516	0
ENSG00000156374	PCGF6	10	105062553	105110891	50	3.1724	0.00075596	0
ENSG00000174948	GPR149	3	154055461	154147504	180	3.1723	0.00075611	0
ENSG00000158457	TSPAN33	7	128784712	128808671	56	3.171	0.00075961	0
ENSG00000198837	DENND4B	1	153901977	153919172	18	3.1695	0.0007635	0
ENSG00000163013	FBXO41	2	73481810	73511559	33	3.1689	0.00076502	0
ENSG00000141096	DPEP3	16	68009566	68014732	4	3.1688	0.0007653	0
ENSG00000105705	SUGP1	19	19386827	19431653	72	3.1679	0.00076784	0
ENSG00000152217	SETBP1	18	42260138	42648475	535	3.1669	0.00077024	0
ENSG00000114686	MRPL3	3	131181056	131221827	51	3.1659	0.00077302	0
ENSG00000158865	SLC5A11	16	24857162	24922949	145	3.1656	0.0007738	0
ENSG00000108587	GOSR1	17	28804380	28854610	47	3.1654	0.00077433	0
ENSG00000100319	ZMAT5	22	30126945	30163000	95	3.1649	0.00077572	0
ENSG00000196465	MYL6B	12	56546040	56553431	4	3.1643	0.00077716	0
ENSG00000026036	RTEL1-TNFRSF6B	20	62290653	62330037	140	3.1636	0.00077919	0
ENSG00000181163	NPM1	5	170814120	170838141	55	3.1603	0.00078802	0
ENSG00000155903	RASA2	3	141205889	141334184	129	3.1599	0.00078913	0
ENSG00000113108	APBB3	5	139937853	139973337	29	3.1599	0.00078916	0
ENSG00000213523	SRA1	5	139916925	139937895	19	3.1589	0.00079181	0
ENSG00000187105	HEATR4	14	73945189	74025651	96	3.1581	0.00079411	0
ENSG00000253159	PCDHGA12	5	140810185	140892546	167	3.1579	0.00079451	0
ENSG00000108278	ZNHIT3	17	34842473	34855154	14	3.1562	0.00079927	0
ENSG00000108091	CCDC6	10	61548521	61666414	314	3.1555	0.00080107	0
ENSG00000060237	WNK1	12	861759	1020618	240	3.1549	0.00080282	0
ENSG00000187583	PLEKHN1	1	901877	911245	23	3.1539	0.00080564	0
ENSG00000091947	TMEM101	17	42088556	42101314	18	3.1528	0.00080846	0
ENSG00000172985	SH3RF3	2	109745804	110262207	917	3.1523	0.00081006	0
ENSG00000140350	ANP32A	15	69070874	69113236	58	3.1517	0.00081165	0
ENSG00000258366	RTEL1	20	62289163	62328416	134	3.1516	0.00081184	0
ENSG00000144867	SRPRB	3	133502877	133544616	80	3.1505	0.00081496	0
ENSG00000176209	SMIM19	8	42396298	42409603	23	3.1491	0.00081901	0
ENSG00000170624	SGCD	5	155297354	156194799	2028	3.1483	0.00082116	0
ENSG00000150347	ARID5B	10	63661059	63856703	352	3.1479	0.00082211	0
ENSG00000065060	UHRF1BP1	6	34759857	34850915	173	3.1479	0.00082231	0
ENSG00000188385	JAKMIP3	10	133918175	133998313	319	3.1478	0.00082239	0
ENSG00000163577	EIF5A2	3	170606204	170626482	32	3.1478	0.00082252	0
ENSG00000161082	CELF5	19	3224701	3297074	178	3.1476	0.00082301	0
ENSG00000143032	BARHL2	1	91177096	91182794	7	3.1476	0.00082303	0
ENSG00000092470	WDR76	15	44119161	44160617	37	3.1471	0.00082462	0
ENSG00000118473	SGIP1	1	66999066	67213982	553	3.147	0.00082488	0
ENSG00000080200	CRYBG3	3	97595819	97663810	74	3.1462	0.00082704	0
ENSG00000143033	MTF2	1	93544792	93604638	73	3.1457	0.00082839	0
ENSG00000105967	TFEC	7	115575202	115799950	438	3.1455	0.00082902	0
ENSG00000123119	NECAB1	8	91803778	91971636	259	3.1427	0.00083711	0
ENSG00000256966	RP11-613M10.8	9	37512544	37592466	176	3.1418	0.00083963	0
ENSG00000101331	CCM2L	20	30598245	30619984	34	3.1408	0.00084233	0
ENSG00000147912	FBXO10	9	37510889	37588871	171	3.1386	0.00084865	0
ENSG00000181722	ZBTB20	3	114056941	114866118	1185	3.1378	0.00085099	0
ENSG00000259040	BLOC1S5-TXNDC5	6	7881755	8064597	527	3.1367	0.00085427	0
ENSG00000177971	IMP3	15	75931426	75941047	11	3.136	0.00085635	0
ENSG00000139793	MBNL2	13	97873688	98046374	263	3.1352	0.00085867	0
ENSG00000243708	PLA2G4B	15	42120283	42140345	53	3.1336	0.00086338	0
ENSG00000168970	JMJD7-PLA2G4B	15	42120293	42140353	53	3.1336	0.00086338	0
ENSG00000167264	DUS2	16	68021649	68113223	95	3.1329	0.0008654	0
ENSG00000134871	COL4A2	13	110958159	111165374	783	3.1306	0.00087217	0
ENSG00000059728	MXD1	2	70124820	70170077	61	3.1303	0.00087316	0
ENSG00000160410	SHKBP1	19	41082757	41097305	31	3.1301	0.00087372	0
ENSG00000131188	PRR7	5	176873446	176883283	11	3.1283	0.00087911	0
ENSG00000188322	SBK1	16	28303840	28335170	30	3.1283	0.00087915	0
ENSG00000165660	FAM175B	10	126490354	126525239	51	3.1271	0.00088256	0
ENSG00000175970	UNC119B	12	121148238	121161443	37	3.126	0.00088615	0
ENSG00000160948	VPS28	8	145649000	145653931	4	3.1192	0.0009066	0
ENSG00000101000	PROCR	20	33759876	33765165	8	3.1187	0.00090814	0
ENSG00000138386	NAB1	2	191511472	191557492	82	3.117	0.00091347	0
ENSG00000255432	RP11-831H9.11	11	62417166	62432650	14	3.113	0.00092589	0
ENSG00000178467	P4HTM	3	49027319	49044587	8	3.1111	0.00093194	0
ENSG00000155561	NUP205	7	135242667	135333505	320	3.1111	0.00093197	0
ENSG00000137288	UQCC2	6	33662070	33679504	48	3.1092	0.00093783	0
ENSG00000166130	IKBIP	12	99007183	99038891	58	3.109	0.00093862	0
ENSG00000072736	NFATC3	16	68118654	68263162	164	3.1088	0.00093929	0
ENSG00000127948	POR	7	75528518	75616173	130	3.1075	0.00094331	0
ENSG00000153944	MSI2	17	55333212	55762046	902	3.1059	0.00094846	0
ENSG00000135974	C2orf49	2	105953816	105965668	29	3.1049	0.00095183	0
ENSG00000175471	MCTP1	5	94039446	94620279	1158	3.1029	0.00095819	0
ENSG00000189030	VHLL	1	156268415	156269428	2	3.1026	0.00095906	0
ENSG00000167807	CTD-2369P2.10	19	10416103	10426685	31	3.1018	0.00096176	0
ENSG00000267673	FDX1L	19	10416103	10426691	31	3.1018	0.00096176	0
ENSG00000099330	OCEL1	19	17337013	17340028	19	3.0997	0.00096873	0
ENSG00000110315	RNF141	11	10533225	10562777	70	3.0994	0.0009695	0
ENSG00000075188	NUP37	12	102467967	102513902	71	3.099	0.00097094	0
ENSG00000103266	STUB1	16	730224	732870	3	3.0986	0.00097233	0
ENSG00000107771	CCSER2	10	86088342	86278273	422	3.0982	0.00097352	0
ENSG00000078098	FAP	2	163027194	163101661	87	3.0973	0.0009763	0
ENSG00000268488	AC018512.1	15	44075041	44075231	1	3.0948	0.00098477	0
ENSG00000136240	KDELR2	7	6485584	6523873	111	3.0941	0.00098717	0
ENSG00000196950	SLC39A10	2	196440701	196602426	259	3.0931	0.0009904	0
ENSG00000130779	CLIP1	12	122755979	122907179	204	3.0902	0.0010001	0
ENSG00000175868	CALCB	11	14926543	15103888	222	3.0888	0.0010047	0
ENSG00000152578	GRIA4	11	105480721	105852819	506	3.0887	0.0010051	0
ENSG00000065600	TMEM206	1	212537273	212588243	93	3.0883	0.0010066	0
ENSG00000167780	SOAT2	12	53497302	53518322	77	3.0873	0.0010099	0
ENSG00000115760	BIRC6	2	32582096	32843966	359	3.087	0.0010111	0
ENSG00000145365	TIFA	4	113195698	113207059	29	3.0839	0.0010214	0
ENSG00000198558	HIST1H4L	6	27840926	27841289	1	3.0834	0.0010234	0
ENSG00000188938	FAM120AOS	9	96208776	96215874	13	3.0831	0.0010244	0
ENSG00000197081	IGF2R	6	160390131	160534539	271	3.0823	0.0010269	0
ENSG00000125319	C17orf53	17	42219274	42239844	19	3.0823	0.001027	0
ENSG00000111875	ASF1A	6	119215384	119230332	27	3.0822	0.0010274	0
ENSG00000143614	GATAD2B	1	153777201	153895451	157	3.0818	0.0010287	0
ENSG00000161395	PGAP3	17	37827375	37853050	49	3.0806	0.001033	0
ENSG00000184897	H1FX	3	129033615	129035120	5	3.0775	0.0010436	0
ENSG00000120306	CYSTM1	5	139554227	139661637	162	3.0772	0.0010447	0
ENSG00000160741	CRTC2	1	153920145	153931101	9	3.0748	0.0010531	0
ENSG00000132698	RAB25	1	156030951	156040295	5	3.0741	0.0010556	0
ENSG00000133275	CSNK1G2	19	1941188	1981337	111	3.0723	0.0010621	0
ENSG00000236609	ZNF853	7	6655248	6663921	17	3.0702	0.0010694	0
ENSG00000133612	AGAP3	7	150782918	150841523	125	3.0702	0.0010694	0
ENSG00000253846	PCDHGA10	5	140792743	140892546	198	3.0668	0.0010817	0
ENSG00000172273	HINFP	11	118992297	119006752	28	3.0667	0.0010823	0
ENSG00000077458	FAM76B	11	95502106	95523573	52	3.0666	0.0010824	0
ENSG00000162290	DCP1A	3	53317447	53381654	81	3.0654	0.0010867	0
ENSG00000166510	CCDC68	18	52568740	52626739	90	3.0647	0.0010893	0
ENSG00000237289	CKMT1B	15	43885252	43897099	11	3.0625	0.0010975	0
ENSG00000167491	GATAD2A	19	19496635	19619740	144	3.0622	0.0010986	0
ENSG00000166046	TCP11L2	12	106695707	106740793	91	3.0619	0.0010998	0
ENSG00000066777	ARFGEF1	8	68085747	68255912	149	3.0613	0.0011021	0
ENSG00000259517	RP11-324D17.1	16	54279456	54304658	70	3.0587	0.0011113	0
ENSG00000196262	PPIA	7	44836279	44864163	56	3.0584	0.0011126	0
ENSG00000168016	TRANK1	3	36868311	36986548	192	3.0575	0.001116	0
ENSG00000161654	LSM12	17	42112003	42144987	31	3.0574	0.0011163	0
ENSG00000116218	NPHS2	1	179519674	179545087	80	3.0566	0.0011192	0
ENSG00000066248	NGEF	2	233743396	233877982	424	3.056	0.0011216	0
ENSG00000203780	FANK1	10	127585108	127698161	239	3.0559	0.0011219	0
ENSG00000075624	ACTB	7	5566782	5603415	91	3.0545	0.0011271	0
ENSG00000269964	MEI4	6	78400375	78636691	467	3.0531	0.0011323	0
ENSG00000164620	RELL2	5	141016517	141020644	8	3.0522	0.0011359	0
ENSG00000169251	NMD3	3	160822484	160971320	269	3.0517	0.0011376	0
ENSG00000015413	DPEP1	16	89679716	89704839	66	3.0514	0.0011391	0
ENSG00000169344	UMOD	16	20344374	20367623	53	3.0513	0.0011394	0
ENSG00000176406	RIMS2	8	104512976	105268322	1783	3.0511	0.0011401	0
ENSG00000143093	STRIP1	1	110574199	110617263	64	3.0506	0.0011421	0
ENSG00000260869	AC002310.13	16	30545548	30569600	24	3.0494	0.0011465	0
ENSG00000198171	DDRGK1	20	3170996	3185331	49	3.0488	0.001149	0
ENSG00000135617	PRADC1	2	73455134	73460366	12	3.048	0.001152	0
ENSG00000139946	PELI2	14	56584532	56768244	420	3.0476	0.0011535	0
ENSG00000172404	DNAJB7	22	41255553	41258130	3	3.0475	0.0011537	0
ENSG00000113119	TMCO6	5	140019012	140024993	7	3.0459	0.00116	0
ENSG00000254122	PCDHGB7	5	140797427	140892546	192	3.0455	0.0011613	0
ENSG00000253305	PCDHGB6	5	140787770	140892546	202	3.0447	0.0011646	0
ENSG00000106346	USP42	7	6144515	6201195	152	3.0431	0.0011706	0
ENSG00000268821	AC068039.1	2	172560844	172567314	6	3.0431	0.0011709	0
ENSG00000162746	FCRLB	1	161691353	161697933	27	3.0421	0.0011748	0
ENSG00000163285	GABRG1	4	46037786	46126098	212	3.0409	0.0011792	0
ENSG00000177469	PTRF	17	40554470	40575535	50	3.0409	0.0011792	0
ENSG00000107949	BCCIP	10	127512115	127542264	40	3.0402	0.001182	0
ENSG00000214655	ZSWIM8	10	75545340	75561551	5	3.0393	0.0011856	0
ENSG00000165501	LRR1	14	50065415	50081390	32	3.0386	0.0011883	0
ENSG00000162971	TYW5	2	200794698	200820459	38	3.0382	0.0011901	0
ENSG00000008256	CYTH3	7	6201407	6312275	167	3.037	0.0011949	0
ENSG00000163888	CAMK2N2	3	183977001	183979251	4	3.0366	0.0011965	0
ENSG00000120697	ALG5	13	37523912	37574398	69	3.0358	0.0011995	0
ENSG00000110080	ST3GAL4	11	126225535	126310239	187	3.0355	0.0012006	0
ENSG00000139641	ESYT1	12	56512034	56538455	25	3.0335	0.0012085	0
ENSG00000169994	MYO7B	2	128293378	128395304	228	3.0331	0.0012104	0
ENSG00000139318	DUSP6	12	89741009	89747048	19	3.0329	0.0012109	0
ENSG00000130173	C19orf80	19	11348178	11352619	4	3.0315	0.0012169	0
ENSG00000077150	NFKB2	10	104153867	104162281	8	3.0311	0.0012183	0
ENSG00000253873	PCDHGA11	5	140800762	140891835	186	3.0291	0.0012266	0
ENSG00000178397	FAM220A	7	6369040	6388612	55	3.029	0.0012269	0
ENSG00000100314	CABP7	22	30116073	30127828	22	3.0272	0.0012341	0
ENSG00000174807	CD248	11	66081958	66084515	3	3.0265	0.001237	0
ENSG00000164022	AIMP1	4	107236701	107270383	47	3.0255	0.0012411	0
ENSG00000261934	PCDHGA9	5	140782520	140892546	213	3.025	0.001243	0
ENSG00000168591	TMUB2	17	42264338	42269099	7	3.0248	0.0012438	0
ENSG00000196814	MVB12B	9	129089128	129269320	396	3.0245	0.0012454	0
ENSG00000139531	SUOX	12	56390964	56400425	5	3.0238	0.0012481	0
ENSG00000116117	PARD3B	2	205410516	206484886	2081	3.0231	0.0012511	0
ENSG00000206579	XKR4	8	56014949	56454613	952	3.0224	0.001254	0
ENSG00000185480	PARPBP	12	102513956	102591298	89	3.0194	0.0012663	0
ENSG00000140368	PSTPIP1	15	77285700	77329673	83	3.0186	0.0012696	0
ENSG00000184117	NIPSNAP1	22	29950797	29977326	48	3.0183	0.0012711	0
ENSG00000213246	SUPT4H1	17	56422539	56430454	15	3.0182	0.0012714	0
ENSG00000185274	WBSCR17	7	70597155	71178585	1564	3.0176	0.0012737	0
ENSG00000176715	ACSF3	16	89154783	89222254	290	3.017	0.0012762	0
ENSG00000165490	C11orf82	11	82611017	82669319	106	3.017	0.0012766	0
ENSG00000205669	ACOT6	14	74077649	74086592	19	3.0169	0.0012767	0
ENSG00000092847	AGO1	1	36335409	36395211	40	3.0169	0.0012768	0
ENSG00000095203	EPB41L4B	9	111934255	112083244	296	3.0165	0.0012785	0
ENSG00000079337	RAPGEF3	12	48128455	48164823	95	3.0164	0.0012791	0
ENSG00000159873	CCDC117	22	29168662	29185283	39	3.0159	0.001281	0
ENSG00000119328	FAM206A	9	111696461	111713024	29	3.015	0.001285	0
ENSG00000177679	SRRM3	7	75831216	75916605	126	3.0145	0.0012871	0
ENSG00000148835	TAF5	10	105127724	105148822	17	3.0137	0.0012903	0
ENSG00000187372	PCDHB13	5	140593509	140596993	5	3.0133	0.0012922	0
ENSG00000104112	SCG3	15	51973550	52013223	67	3.0114	0.0013004	0
ENSG00000198822	GRM3	7	86273230	86494200	325	3.0109	0.0013023	0
ENSG00000070444	MNT	17	2287354	2304412	42	3.0108	0.0013029	0
ENSG00000010256	UQCRC1	3	48636435	48648409	7	3.0101	0.0013056	0
ENSG00000163521	GLB1L	2	220101328	220110200	12	3.0094	0.0013088	0
ENSG00000112137	PHACTR1	6	12717893	13288645	1022	3.0084	0.0013133	0
ENSG00000063241	ISOC2	19	55964352	55973710	34	3.0082	0.0013141	0
ENSG00000078043	PIAS2	18	44388353	44500123	205	3.008	0.001315	0
ENSG00000173442	EHBP1L1	11	65343509	65360121	21	3.0076	0.0013167	0
ENSG00000158636	C11orf30	11	76155967	76264069	131	3.0069	0.0013198	0
ENSG00000115252	PDE1A	2	183004763	183387919	1011	3.0065	0.0013213	0
ENSG00000148660	CAMK2G	10	75572259	75634343	63	3.0065	0.0013214	0
ENSG00000106829	TLE4	9	82186688	82341658	237	3.0064	0.0013219	0
ENSG00000128487	SPECC1	17	19912657	20222339	489	3.0057	0.0013249	0
ENSG00000132485	ZRANB2	1	71528974	71546980	24	3.0048	0.0013286	0
ENSG00000111727	HCFC2	12	104458235	104498639	80	3.0048	0.001329	0
ENSG00000113070	HBEGF	5	139712428	139726216	25	3.0041	0.0013319	0
ENSG00000137871	ZNF280D	15	56922379	57210769	412	3.0025	0.0013388	0
ENSG00000126883	NUP214	9	134000948	134110057	170	3.0006	0.0013471	0
ENSG00000118960	HS1BP3	2	20760208	20850849	321	3.0006	0.0013472	0
ENSG00000141979	CTD-3222D19.2	19	16589878	16739015	232	3.0001	0.0013495	0
ENSG00000198162	MAN1A2	1	117910071	118071494	350	2.9994	0.0013526	0
ENSG00000081138	CDH7	18	63417488	63548638	293	2.999	0.0013544	0
ENSG00000187778	MCRS1	12	49950327	49961936	17	2.9983	0.0013573	0
ENSG00000162769	FLVCR1	1	213031597	213072705	175	2.9976	0.0013606	0
ENSG00000126246	IGFLR1	19	36230058	36233354	7	2.9976	0.0013607	0
ENSG00000269676	MUC8	12	133049334	133050726	1	2.9963	0.0013664	0
ENSG00000146282	RARS2	6	88224096	88299721	193	2.996	0.0013675	0
ENSG00000189007	ADAT2	6	143743969	143771810	68	2.9956	0.0013694	0
ENSG00000173227	SYT12	11	66774249	66818334	30	2.9951	0.0013719	0
ENSG00000169398	PTK2	8	141667999	142012315	425	2.9947	0.0013737	0
ENSG00000105778	AVL9	7	32535038	33078516	1127	2.9943	0.0013753	0
ENSG00000236294	TSRM	7	113091127	113091457	1	2.9939	0.0013773	0
ENSG00000108786	HSD17B1	17	40701232	40707231	15	2.9939	0.0013773	0
ENSG00000112511	PHF1	6	33378176	33384230	3	2.9935	0.0013792	0
ENSG00000136535	TBR1	2	162272605	162282381	6	2.9927	0.0013824	0
ENSG00000085276	MECOM	3	168801287	169381406	1348	2.9922	0.0013848	0
ENSG00000169594	BNC1	15	83924655	83953466	33	2.9921	0.0013853	0
ENSG00000249141	RP11-514O12.4	6	167271582	167369612	217	2.9921	0.0013854	0
ENSG00000158113	LRRC43	12	122652285	122688018	60	2.9899	0.0013952	0
ENSG00000132768	DPH2	1	44435672	44439041	2	2.9896	0.0013969	0
ENSG00000144451	SPAG16	2	214149113	215275225	2597	2.9888	0.0014001	0
ENSG00000089116	LHX5	12	113899839	113910085	19	2.9881	0.0014038	0
ENSG00000165502	RPL36AL	14	50085237	50087403	6	2.9852	0.0014172	0
ENSG00000158321	AUTS2	7	69063905	70258054	1860	2.9847	0.0014193	0
ENSG00000117020	AKT3	1	243651535	244014381	405	2.9845	0.0014202	0
ENSG00000162385	MAGOH	1	53692564	53704282	17	2.9842	0.0014216	0
ENSG00000113209	PCDHB5	5	140514800	140517703	7	2.983	0.0014272	0
ENSG00000088986	DYNLL1	12	120907653	120936296	64	2.9827	0.0014285	0
ENSG00000071127	WDR1	4	10075963	10118573	141	2.9804	0.0014394	0
ENSG00000013503	POLR3B	12	106751436	106903976	259	2.9804	0.0014394	0
ENSG00000164142	FAM160A1	4	152330368	152584784	416	2.9788	0.001447	0
ENSG00000132024	CC2D1A	19	14017014	14041692	26	2.9772	0.0014544	0
ENSG00000149489	ROM1	11	62379194	62382592	2	2.9763	0.0014589	0
ENSG00000108510	MED13	17	60019966	60142643	104	2.9762	0.0014592	0
ENSG00000158435	CNOT11	2	101869264	101886778	17	2.9755	0.0014626	0
ENSG00000116791	CRYZ	1	75171170	75199092	53	2.9719	0.00148	0
ENSG00000008853	RHOBTB2	8	22844930	22877712	55	2.9707	0.0014857	0
ENSG00000162194	C11orf48	11	62430287	62439727	11	2.97	0.0014888	0
ENSG00000116741	RGS2	1	192778169	192781403	1	2.9698	0.00149	0
ENSG00000138640	FAM13A	4	89647106	90032549	882	2.9698	0.0014902	0
ENSG00000174791	RIN1	11	66097713	66104311	13	2.9694	0.0014921	0
ENSG00000101639	CEP192	18	12991361	13125051	288	2.9685	0.0014961	0
ENSG00000129292	PHF20L1	8	133787618	133861052	88	2.9683	0.0014972	0
ENSG00000149480	MTA2	11	62360686	62369312	9	2.9682	0.0014979	0
ENSG00000177694	NAALADL2	3	174156363	175523428	3420	2.9671	0.0015032	0
ENSG00000100219	XBP1	22	29190543	29196585	6	2.9661	0.0015078	0
ENSG00000176124	DLEU1	13	50656307	51297372	1174	2.9661	0.001508	0
ENSG00000162419	GMEB1	1	28995244	29045865	51	2.9646	0.0015152	0
ENSG00000152291	TGOLN2	2	85545147	85555548	31	2.9639	0.0015186	0
ENSG00000122971	ACADS	12	121163538	121177811	22	2.9634	0.0015211	0
ENSG00000100982	PCIF1	20	44563267	44576662	15	2.9618	0.0015294	0
ENSG00000053254	FOXN3	14	89591215	90085493	1101	2.9604	0.0015362	0
ENSG00000128708	HAT1	2	172778958	172848599	117	2.9591	0.0015428	0
ENSG00000130332	LSM7	19	2321516	2328619	19	2.9591	0.0015429	0
ENSG00000169371	SNUPN	15	75890424	75918810	35	2.9589	0.0015438	0
ENSG00000175931	UBE2O	17	74385532	74449288	116	2.9576	0.0015504	0
ENSG00000139644	TMBIM6	12	50101508	50158717	117	2.957	0.0015533	0
ENSG00000104765	BNIP3L	8	26240414	26363152	370	2.956	0.0015581	0
ENSG00000155052	CNTNAP5	2	124782864	125672864	2090	2.9531	0.0015732	0
ENSG00000006607	FARP2	2	242295658	242434256	278	2.9497	0.0015904	0
ENSG00000196277	GRM7	3	6811688	7783215	2266	2.9487	0.0015957	0
ENSG00000111912	NCOA7	6	126102307	126252266	216	2.9485	0.0015964	0
ENSG00000167394	ZNF668	16	31072164	31085641	14	2.9458	0.0016104	0
ENSG00000127954	STEAP4	7	87905744	87936206	39	2.945	0.0016147	0
ENSG00000188223	AC002398.9	19	36236579	36245420	10	2.9447	0.0016166	0
ENSG00000152767	FARP1	13	98794816	99102027	905	2.9442	0.0016188	0
ENSG00000254772	EEF1G	11	62327073	62342401	13	2.9439	0.0016206	0
ENSG00000110871	COQ5	12	120941077	120972237	84	2.9395	0.001644	0
ENSG00000137960	GIPC2	1	78445226	78604133	296	2.9386	0.0016486	0
ENSG00000152683	SLC30A6	2	32390933	32449448	90	2.9381	0.0016511	0
ENSG00000131374	TBC1D5	3	17198654	18486309	2084	2.937	0.0016572	0
ENSG00000162994	CLHC1	2	55401927	55459699	103	2.9361	0.0016616	0
ENSG00000214756	METTL12	11	62432781	62435968	3	2.9345	0.0016703	0
ENSG00000076924	XAB2	19	7684411	7694451	23	2.9335	0.0016758	0
ENSG00000106397	PLOD3	7	100849258	100861701	21	2.9325	0.0016812	0
ENSG00000028528	SNX1	15	64386322	64438289	66	2.9315	0.0016869	0
ENSG00000133083	DCLK1	13	36345478	36705443	851	2.9313	0.001688	0
ENSG00000203871	C6orf164	6	88106840	88109467	8	2.9309	0.0016901	0
ENSG00000151490	PTPRO	12	15475331	15750333	505	2.921	0.0017446	0
ENSG00000155886	SLC24A2	9	19507450	19786926	578	2.92	0.0017502	0
ENSG00000172650	AGAP5	10	75434033	75457639	2	2.9182	0.0017603	0
ENSG00000184937	WT1	11	32409321	32457176	125	2.918	0.0017615	0
ENSG00000136828	RALGPS1	9	129677053	129985445	421	2.9179	0.0017617	0
ENSG00000107874	CUEDC2	10	104183002	104192418	10	2.9176	0.0017638	0
ENSG00000152904	GGPS1	1	235490665	235507847	24	2.9146	0.0017807	0
ENSG00000242028	HYPK	15	44088340	44095241	6	2.9138	0.0017854	0
ENSG00000196526	AFAP1	4	7760441	7941653	685	2.9134	0.0017877	0
ENSG00000138271	GPR87	3	151011891	151034740	34	2.9119	0.0017963	0
ENSG00000266733	TBC1D29	17	28884130	28890511	7	2.9114	0.001799	0
ENSG00000254087	LYN	8	56792372	56923940	332	2.9099	0.0018074	0
ENSG00000070808	CAMK2A	5	149599054	149669854	136	2.9084	0.0018166	0
ENSG00000099968	BCL2L13	22	18111621	18213388	249	2.9082	0.0018177	0
ENSG00000140983	RHOT2	16	718086	724174	18	2.9068	0.0018256	0
ENSG00000101216	GMEB2	20	62218955	62258394	131	2.9065	0.0018274	0
ENSG00000113211	PCDHB6	5	140529683	140532868	8	2.9061	0.0018297	0
ENSG00000108684	ASIC2	17	31340105	32501983	2797	2.9051	0.0018354	0
ENSG00000119725	ZNF410	14	74353320	74399214	128	2.9022	0.0018526	0
ENSG00000149499	EML3	11	62369690	62380237	10	2.902	0.0018536	0
ENSG00000100276	RASL10A	22	29708922	29715668	5	2.9014	0.0018577	0
ENSG00000139304	PTPRQ	12	80799774	81072802	502	2.9014	0.0018578	0
ENSG00000108733	PEX12	17	33901814	33905882	7	2.9006	0.0018621	0
ENSG00000159459	UBR1	15	43235095	43398311	121	2.8993	0.0018698	0
ENSG00000211584	SLC48A1	12	48147699	48176536	63	2.898	0.0018779	0
ENSG00000266118	RP11-507M3.1	2	24347236	24413305	163	2.8975	0.0018807	0
ENSG00000146826	C7orf43	7	99752043	99756338	6	2.8975	0.0018808	0
ENSG00000178177	LCORL	4	17842822	18023499	321	2.8967	0.0018856	0
ENSG00000185085	INTS5	11	62414320	62420774	3	2.8955	0.0018929	0
ENSG00000118454	ANKRD13C	1	70726271	70820417	107	2.8935	0.0019051	0
ENSG00000161896	IP6K3	6	33689444	33714762	86	2.8933	0.0019063	0
ENSG00000173621	LRFN4	11	66624118	66627946	2	2.8913	0.001918	0
ENSG00000138600	SPPL2A	15	50999506	51058005	144	2.8887	0.0019344	0
ENSG00000140299	BNIP2	15	59951345	59981733	90	2.8882	0.0019372	0
ENSG00000170458	CD14	5	140011313	140013286	2	2.8877	0.0019407	0
ENSG00000147421	HMBOX1	8	28747911	28922281	165	2.8866	0.0019471	0
ENSG00000183020	AP2A2	11	924894	1012239	226	2.8861	0.0019504	0
ENSG00000095066	HOOK2	19	12873817	12983554	171	2.8851	0.0019565	0
ENSG00000184347	SLIT3	5	168088745	168728133	1881	2.8842	0.0019621	0
ENSG00000187258	NPSR1	7	34697851	34917944	562	2.8782	0.0020001	0
ENSG00000268402	AL031320.1	6	143759575	143764295	10	2.8778	0.0020026	0
ENSG00000112033	PPARD	6	35310335	35395968	137	2.8773	0.0020053	0
ENSG00000185523	C1orf227	1	213003483	213020991	69	2.8734	0.0020302	0
ENSG00000133706	LARS	5	145492601	145562223	206	2.8724	0.0020369	0
ENSG00000095261	PSMD5	9	123577774	123605262	31	2.8721	0.002039	0
ENSG00000168131	OR2B2	6	27878963	27880174	3	2.8712	0.0020448	0
ENSG00000141376	BCAS3	17	58754814	59470199	759	2.8702	0.0020512	0
ENSG00000111801	BTN3A3	6	26440700	26453643	24	2.8692	0.0020577	0
ENSG00000197226	TBC1D9B	5	179289066	179334859	59	2.8685	0.0020623	0
ENSG00000196787	HIST1H2AG	6	27100832	27103070	1	2.8677	0.0020671	0
ENSG00000166508	MCM7	7	99690351	99699563	17	2.8656	0.0020808	0
ENSG00000130023	ERMARD	6	170151718	170181680	89	2.8656	0.002081	0
ENSG00000143476	DTL	1	212208919	212280742	183	2.8652	0.0020836	0
ENSG00000172795	DCP2	5	112312399	112356667	91	2.8646	0.0020876	0
ENSG00000146039	SLC17A4	6	25754927	25781419	81	2.8636	0.0020945	0
ENSG00000137449	CPEB2	4	15004298	15071777	109	2.8633	0.0020961	0
ENSG00000174243	DDX23	12	49223547	49246625	29	2.8623	0.0021026	0
ENSG00000272916	RP11-574K11.31	10	75556272	75571409	13	2.8607	0.0021137	0
ENSG00000120837	NFYB	12	104510855	104532067	35	2.8599	0.0021191	0
ENSG00000112893	MAN2A1	5	109025067	109205326	461	2.8597	0.0021203	0
ENSG00000215262	KCNU1	8	36641842	36793646	203	2.8596	0.002121	0
ENSG00000100280	AP1B1	22	29723669	29819168	141	2.8588	0.0021262	0
ENSG00000021574	SPAST	2	32288680	32382706	151	2.8584	0.0021287	0
ENSG00000148057	IDNK	9	86237964	86259045	43	2.8578	0.0021329	0
ENSG00000164483	SAMD3	6	130465460	130686570	844	2.8569	0.0021389	0
ENSG00000074603	DPP8	15	65734801	65810042	126	2.855	0.0021515	0
ENSG00000137055	PLAA	9	26904081	26947461	106	2.8531	0.0021646	0
ENSG00000154678	PDE1C	7	31790793	32338941	1489	2.8529	0.0021662	0
ENSG00000118564	FBXL5	4	15606162	15683302	171	2.852	0.0021724	0
ENSG00000258729	DKFZP434O1614	14	96741383	96743060	1	2.8519	0.0021732	0
ENSG00000170464	DNAJC18	5	138744279	138780180	31	2.8515	0.0021758	0
ENSG00000183624	HMCES	3	128997671	129025029	32	2.8505	0.0021823	0
ENSG00000154781	CCDC174	3	14693271	14714166	46	2.8492	0.0021913	0
ENSG00000196821	C6orf106	6	34555065	34664636	163	2.8486	0.0021955	0
ENSG00000198925	ATG9A	2	220074494	220094439	20	2.8486	0.0021956	0
ENSG00000075399	VPS9D1	16	89773542	89787394	29	2.8481	0.0021987	0
ENSG00000214513	NOTO	2	73429386	73439641	23	2.8477	0.0022015	0
ENSG00000196975	ANXA4	2	69871557	70053596	286	2.8477	0.002202	0
ENSG00000267857	PRED58	21	46520728	46534873	30	2.8476	0.0022026	0
ENSG00000164574	GALNT10	5	153570290	153800544	662	2.8463	0.0022113	0
ENSG00000215644	GCGR	17	79762008	79771889	12	2.8454	0.0022178	0
ENSG00000160949	TONSL	8	145654165	145669827	43	2.8452	0.002219	0
ENSG00000144619	CNTN4	3	2140497	3099645	2880	2.8449	0.0022214	0
ENSG00000141664	ZCCHC2	18	60190240	60254942	114	2.8448	0.0022223	0
ENSG00000197324	LRP10	14	23340822	23350789	6	2.8441	0.0022269	0
ENSG00000130158	DOCK6	19	11309971	11373157	101	2.844	0.0022275	0
ENSG00000158747	NBL1	1	19967048	19984945	50	2.8428	0.0022361	0
ENSG00000166503	HDGFRP3	15	83784320	83876770	110	2.8404	0.0022527	0
ENSG00000206535	LNP1	3	100120037	100175163	98	2.8393	0.0022603	0
ENSG00000133800	LYVE1	11	10578513	10633236	120	2.8386	0.0022654	0
ENSG00000135709	KIAA0513	16	85061375	85127836	242	2.838	0.00227	0
ENSG00000114388	NPRL2	3	50384761	50388522	1	2.8377	0.0022718	0
ENSG00000174145	KIAA1239	4	37245842	37451087	489	2.8373	0.0022748	0
ENSG00000128886	ELL3	15	44064798	44069741	3	2.8363	0.0022817	0
ENSG00000148341	SH3GLB2	9	131769315	131790582	20	2.8359	0.0022846	0
ENSG00000078814	MYH7B	20	33563206	33590240	47	2.8355	0.0022879	0
ENSG00000136404	TM6SF1	15	83776159	83813606	37	2.8343	0.0022966	0
ENSG00000173991	TCAP	17	37820440	37822808	5	2.833	0.0023057	0
ENSG00000198740	ZNF652	17	47366568	47439835	123	2.8322	0.0023114	0
ENSG00000161011	SQSTM1	5	179233388	179265078	86	2.8318	0.0023144	0
ENSG00000113073	SLC4A9	5	139739787	139754728	15	2.8315	0.0023164	0
ENSG00000173261	PLAC8L1	5	145463949	145483932	45	2.8315	0.0023164	0
ENSG00000157911	PEX10	1	2336236	2345236	22	2.8306	0.0023233	0
ENSG00000048052	HDAC9	7	18126572	19042039	1697	2.8305	0.002324	0
ENSG00000100296	THOC5	22	29901868	29951205	89	2.8303	0.0023253	0
ENSG00000010818	HIVEP2	6	143072604	143266338	378	2.829	0.0023344	0
ENSG00000181788	SIAH2	3	150458914	150481264	36	2.8285	0.0023381	0
ENSG00000156413	FUT6	19	5830621	5839742	26	2.8277	0.0023439	0
ENSG00000187833	C2orf78	2	74011316	74044274	5	2.8272	0.0023482	0
ENSG00000173575	CHD2	15	93426526	93571237	291	2.8268	0.0023509	0
ENSG00000145348	TBCK	4	106962756	107242652	439	2.8262	0.0023554	0
ENSG00000204120	GIGYF2	2	233562009	233725285	332	2.8259	0.0023574	0
ENSG00000107105	ELAVL2	9	23690102	23826335	249	2.8251	0.0023634	0
ENSG00000269071	AC138517.1	5	138852108	138852506	1	2.824	0.0023714	0
ENSG00000070061	IKBKAP	9	111629797	111696396	224	2.824	0.0023716	0
ENSG00000165806	CASP7	10	115438942	115490662	123	2.8239	0.0023725	0
ENSG00000170142	UBE2E1	3	23847394	23932807	128	2.8224	0.0023833	0
ENSG00000179388	EGR3	8	22545172	22550815	4	2.8218	0.0023881	0
ENSG00000103342	GSPT1	16	11961985	12009939	72	2.8195	0.0024048	0
ENSG00000197479	PCDHB11	5	140579183	140582618	8	2.819	0.0024083	0
ENSG00000119685	TTLL5	14	76099968	76421421	441	2.8191	0.0024083	0
ENSG00000183117	CSMD1	8	2792875	4852494	10502	2.8189	0.0024092	0
ENSG00000166507	NDST2	10	75561669	75571589	10	2.818	0.0024163	0
ENSG00000204922	C11orf83	11	62437745	62441159	5	2.8168	0.0024254	0
ENSG00000142627	EPHA2	1	16450832	16482582	45	2.8166	0.0024268	0
ENSG00000120868	APAF1	12	99038919	99129204	128	2.8159	0.0024323	0
ENSG00000198742	SMURF1	7	98625061	98741723	158	2.8158	0.002433	0
ENSG00000182667	NTM	11	131240373	132206716	2397	2.814	0.0024466	0
ENSG00000167904	TMEM68	8	56608983	56685966	137	2.8139	0.0024474	0
ENSG00000184302	SIX6	14	60975669	60979568	4	2.8137	0.0024487	0
ENSG00000116353	MECR	1	29519385	29557454	71	2.8122	0.0024603	0
ENSG00000119778	ATAD2B	2	23971534	24149984	385	2.8122	0.0024605	0
ENSG00000134321	RSAD2	2	7005937	7038370	37	2.8104	0.0024742	0
ENSG00000007001	UPP2	2	158733214	158992666	616	2.8093	0.0024824	0
ENSG00000258875	CTD-2547L24.3	14	91709103	91717426	27	2.8093	0.0024826	0
ENSG00000115073	ACTR1B	2	98272431	98280570	10	2.8077	0.0024949	0
ENSG00000186628	FSD2	15	83424114	83474822	85	2.8057	0.0025103	0
ENSG00000115514	TXNDC9	2	99935445	99957165	32	2.8049	0.0025163	0
ENSG00000244617	ASPRV1	2	70187226	70189397	3	2.8045	0.0025201	0
ENSG00000152359	POC5	5	74969949	75013313	119	2.8044	0.0025202	0
ENSG00000198650	TAT	16	71599563	71611033	19	2.8043	0.0025211	0
ENSG00000151229	SLC2A13	12	40148823	40499891	618	2.8035	0.0025276	0
ENSG00000152556	PFKM	12	48498922	48540187	90	2.8023	0.0025373	0
ENSG00000100991	TRPC4AP	20	33590207	33680674	171	2.8021	0.0025384	0
ENSG00000117906	RCN2	15	77223960	77242601	21	2.8019	0.0025403	0
ENSG00000267120	AD000671.6	19	36230153	36236333	15	2.8008	0.0025487	0
ENSG00000214860	EVPLL	17	18280976	18292961	13	2.8005	0.0025508	0
ENSG00000140323	DISP2	15	40650436	40663257	25	2.8005	0.0025512	0
ENSG00000170921	TANC2	17	61086917	61505060	514	2.7987	0.0025652	0
ENSG00000268361	L34079.2	19	44058844	44097188	84	2.7986	0.0025662	0
ENSG00000144035	NAT8	2	73867959	73869520	3	2.7985	0.0025669	0
ENSG00000172367	PDZD3	11	119056166	119060932	2	2.7954	0.0025916	0
ENSG00000171492	LRRC8D	1	90286573	90402170	142	2.7953	0.0025926	0
ENSG00000103275	UBE2I	16	1355548	1377019	81	2.795	0.0025952	0
ENSG00000186231	KLHL32	6	97372605	97588630	534	2.7948	0.0025965	0
ENSG00000072952	MRVI1	11	10594638	10715535	300	2.794	0.0026029	0
ENSG00000121898	CPXM2	10	125465723	125699783	789	2.7927	0.0026139	0
ENSG00000166960	CCDC178	18	30517366	31021065	752	2.7918	0.0026208	0
ENSG00000135346	CGA	6	87795216	87804824	20	2.7908	0.0026288	0
ENSG00000163145	C1QTNF7	4	15341442	15447790	236	2.7898	0.0026372	0
ENSG00000156873	PHKG2	16	30759591	30772490	4	2.7894	0.0026405	0
ENSG00000115750	TAF1B	2	9983483	10074545	329	2.7888	0.0026448	0
ENSG00000149403	GRIK4	11	120382468	120859613	1104	2.7875	0.0026556	0
ENSG00000215621	AC174470.1	17	79780293	79784533	7	2.7875	0.0026556	0
ENSG00000011590	ZBTB32	19	36195429	36207940	24	2.7874	0.0026564	0
ENSG00000253767	PCDHGA8	5	140772381	140892546	237	2.7873	0.0026577	0
ENSG00000258484	SPESP1	15	69110560	69239150	111	2.7867	0.0026624	0
ENSG00000163581	SLC2A2	3	170714137	170744539	60	2.7853	0.0026735	0
ENSG00000184672	RALYL	8	85095022	85834079	1372	2.7852	0.0026751	0
ENSG00000100842	EFS	14	23825611	23834961	15	2.7844	0.0026816	0
ENSG00000076356	PLXNA2	1	208195587	208417665	496	2.7841	0.0026837	0
ENSG00000139211	AMIGO2	12	47469490	47473734	9	2.7839	0.0026856	0
ENSG00000143631	FLG	1	152274651	152297679	48	2.7826	0.0026959	0
ENSG00000188690	UROS	10	127477146	127511817	63	2.7814	0.0027063	0
ENSG00000135905	DOCK10	2	225629807	225907162	613	2.781	0.00271	0
ENSG00000256453	DND1	5	140050379	140053171	2	2.7804	0.0027144	0
ENSG00000058091	CDK14	7	90095738	90839905	1688	2.7794	0.0027233	0
ENSG00000181790	BAI1	8	143530791	143626370	166	2.7792	0.0027249	0
ENSG00000183578	TNFAIP8L3	15	51348795	51397473	85	2.7791	0.0027257	0
ENSG00000162384	C1orf123	1	53679771	53686289	7	2.7785	0.0027303	0
ENSG00000184384	MAML2	11	95709762	96076344	874	2.7765	0.0027475	0
ENSG00000198231	DDX42	17	61850963	61896677	71	2.7751	0.0027594	0
ENSG00000116863	ADPRHL2	1	36554476	36559533	1	2.7749	0.0027611	0
ENSG00000130772	MED18	1	28655513	28662476	5	2.7717	0.0027881	0
ENSG00000091106	NLRC4	2	32449522	32490923	48	2.7714	0.0027907	0
ENSG00000124564	SLC17A3	6	25833294	25882514	105	2.7704	0.002799	0
ENSG00000085733	CTTN	11	70244510	70282690	66	2.7688	0.0028131	0
ENSG00000106304	SPAM1	7	123565286	123611468	86	2.7685	0.0028157	0
ENSG00000115271	GCA	2	163175350	163228105	39	2.7684	0.0028165	0
ENSG00000131470	PSMC3IP	17	40724333	40729849	5	2.7676	0.0028236	0
ENSG00000132842	AP3B1	5	77296349	77590579	462	2.7673	0.0028262	0
ENSG00000162782	TDRD5	1	179560748	179660407	227	2.7672	0.0028273	0
ENSG00000086205	FOLH1	11	49168187	49230222	146	2.7655	0.0028415	0
ENSG00000164889	SLC4A2	7	150754297	150773614	40	2.7654	0.0028429	0
ENSG00000092330	TINF2	14	24708849	24711880	1	2.765	0.0028464	0
ENSG00000268485	AC104841.2	2	242167319	242168850	3	2.7643	0.0028527	0
ENSG00000125815	CST8	20	23471738	23476655	15	2.7638	0.0028566	0
ENSG00000042493	CAPG	2	85621871	85645555	74	2.7627	0.0028663	0
ENSG00000109618	SEPSECS	4	25121627	25162204	56	2.7626	0.002867	0
ENSG00000146021	KLHL3	5	136953189	137071779	208	2.7625	0.0028682	0
ENSG00000115233	PSMD14	2	162164549	162268228	129	2.7624	0.0028689	0
ENSG00000169554	ZEB2	2	145141648	145282147	150	2.7616	0.0028758	0
ENSG00000140995	DEF8	16	90014333	90034468	64	2.7609	0.0028824	0
ENSG00000163879	DNALI1	1	38022520	38032458	25	2.7592	0.0028971	0
ENSG00000111481	COPZ1	12	54694986	54745633	36	2.7586	0.0029027	0
ENSG00000054356	PTPRN	2	220154345	220174370	39	2.7574	0.0029136	0
ENSG00000173960	UBXN2A	2	24150155	24227779	192	2.7542	0.0029418	0
ENSG00000167778	SPRYD3	12	53458388	53473204	23	2.7523	0.0029586	0
ENSG00000123066	MED13L	12	116395711	116715143	388	2.7513	0.0029677	0
ENSG00000180228	PRKRA	2	179296141	179316239	15	2.7502	0.0029775	0
ENSG00000268413	AC003043.1	17	42335297	42355825	44	2.7501	0.0029791	0
ENSG00000174749	C4orf32	4	113066553	113116412	69	2.747	0.0030072	0
ENSG00000248712	CCDC153	11	119060347	119067479	9	2.7463	0.0030139	0
ENSG00000066279	ASPM	1	197053258	197115824	86	2.7449	0.0030267	0
ENSG00000254858	MPV17L2	19	18303992	18307758	7	2.7443	0.003032	0
ENSG00000176472	ZNF575	19	44029649	44040282	16	2.7432	0.0030422	0
ENSG00000134376	CRB1	1	197170592	197447585	320	2.7429	0.0030454	0
ENSG00000117971	CHRNB4	15	78916461	79020096	175	2.7426	0.0030475	0
ENSG00000160844	GATS	7	99798283	99869855	95	2.7425	0.003049	0
ENSG00000136859	ANGPTL2	9	129849611	129885162	44	2.7409	0.0030631	0
ENSG00000166091	CMTM5	14	23846017	23848981	4	2.7403	0.003069	0
ENSG00000213190	MLLT11	1	151030234	151040970	11	2.7396	0.0030755	0
ENSG00000197776	KLHDC1	14	50159823	50219870	47	2.7393	0.0030782	0
ENSG00000177465	ACOT4	14	74058410	74063200	14	2.7392	0.0030798	0
ENSG00000137473	TTC29	4	147627790	147867034	472	2.739	0.0030814	0
ENSG00000057252	SOAT1	1	179262925	179327815	215	2.7389	0.0030824	0
ENSG00000125872	LRRN4	20	6021424	6034695	34	2.7385	0.0030858	0
ENSG00000072210	ALDH3A2	17	19551449	19580911	37	2.7379	0.0030917	0
ENSG00000133110	POSTN	13	38136720	38172981	62	2.7376	0.0030942	0
ENSG00000166997	CNPY4	7	99717236	99723134	3	2.7369	0.0031007	0
ENSG00000164828	SUN1	7	855528	936072	220	2.7354	0.0031153	0
ENSG00000179299	NSUN7	4	40751914	40812002	95	2.7353	0.003116	0
ENSG00000175121	WFDC5	20	43738093	43743813	10	2.7352	0.0031173	0
ENSG00000057294	PKP2	12	32943679	33049774	246	2.7346	0.0031225	0
ENSG00000124562	SNRPC	6	34725183	34741571	35	2.7345	0.0031238	0
ENSG00000153786	ZDHHC7	16	85007787	85045141	147	2.7335	0.0031334	0
ENSG00000178074	C2orf69	2	200775979	200820658	76	2.7332	0.0031364	0
ENSG00000151914	DST	6	56322785	56819426	698	2.7324	0.0031436	0
ENSG00000157184	CPT2	1	53662101	53679869	18	2.7318	0.0031492	0
ENSG00000146648	EGFR	7	55086714	55324313	550	2.7318	0.0031497	0
ENSG00000070018	LRP6	12	12268959	12419946	231	2.7315	0.0031519	0
ENSG00000066027	PPP2R5A	1	212458879	212535200	125	2.7313	0.0031547	0
ENSG00000137509	PRCP	11	82534544	82681626	281	2.7312	0.0031551	0
ENSG00000063761	ADCK1	14	78266426	78401355	459	2.7308	0.0031591	0
ENSG00000077809	GTF2I	7	74071994	74175026	72	2.7289	0.0031774	0
ENSG00000107902	LHPP	10	126150403	126306457	668	2.7285	0.0031807	0
ENSG00000166747	AP1G1	16	71762913	71843104	133	2.7282	0.003184	0
ENSG00000150394	CDH8	16	61681146	62070939	611	2.7282	0.0031844	0
ENSG00000197622	CDC42SE1	1	151023447	151042801	22	2.7273	0.0031932	0
ENSG00000253953	PCDHGB4	5	140767452	140892546	245	2.727	0.0031954	0
ENSG00000076826	CAMSAP3	19	7660788	7683190	34	2.7262	0.0032037	0
ENSG00000149294	NCAM1	11	112831997	113149158	708	2.7253	0.0032119	0
ENSG00000161010	C5orf45	5	179261436	179289173	57	2.7236	0.0032286	0
ENSG00000126003	PLAGL2	20	30780306	30795594	7	2.7226	0.0032387	0
ENSG00000087266	SH3BP2	4	2794750	2842825	147	2.7213	0.0032517	0
ENSG00000139428	MMAB	12	109991542	110011679	76	2.7213	0.0032518	0
ENSG00000103723	AP3B2	15	83328033	83378666	88	2.7195	0.0032692	0
ENSG00000232070	TMEM253	14	21567096	21571883	9	2.7175	0.003289	0
ENSG00000078618	NRD1	1	52254863	52344477	165	2.7175	0.0032892	0
ENSG00000184886	PIGW	17	34890847	34895159	3	2.7168	0.0032959	0
ENSG00000115464	USP34	2	61414598	61697904	446	2.7166	0.0032974	0
ENSG00000158373	HIST1H2BD	6	26158349	26171577	10	2.7164	0.0033	0
ENSG00000133424	LARGE	22	33558212	34318829	1934	2.7161	0.0033033	0
ENSG00000109944	C11orf63	11	122753391	122830506	159	2.716	0.0033036	0
ENSG00000134757	DSG3	18	29027758	29058665	93	2.7143	0.0033206	0
ENSG00000169218	RSPO1	1	38076951	38100595	48	2.7142	0.0033222	0
ENSG00000143493	INTS7	1	212113741	212208884	270	2.7133	0.0033306	0
ENSG00000161714	PLCD3	17	43186335	43210721	53	2.7117	0.0033465	0
ENSG00000152061	RABGAP1L	1	174128548	174964445	1285	2.7107	0.0033567	0
ENSG00000253313	C1orf210	1	43747554	43751288	4	2.7097	0.0033671	0
ENSG00000069702	TGFBR3	1	92145902	92371892	567	2.7097	0.0033676	0
ENSG00000099365	STX1B	16	31000577	31021949	23	2.7094	0.00337	0
ENSG00000181754	AMIGO1	1	110046797	110052360	6	2.7094	0.0033705	0
ENSG00000121289	CEP89	19	33369902	33462897	262	2.7079	0.0033856	0
ENSG00000106263	EIF3B	7	2393721	2420380	50	2.7071	0.003394	0
ENSG00000119655	NPC2	14	74942895	74960880	31	2.7052	0.0034134	0
ENSG00000148219	ASTN2	9	119187504	120177348	2312	2.7036	0.0034296	0
ENSG00000119326	CTNNAL1	9	111704851	111775809	155	2.7024	0.0034417	0
ENSG00000137942	FNBP1L	1	93913688	94020218	85	2.7019	0.0034474	0
ENSG00000168872	DDX19A	16	70380732	70407286	20	2.7008	0.0034584	0
ENSG00000115267	IFIH1	2	163123589	163175213	90	2.7002	0.0034653	0
ENSG00000185664	PMEL	12	56347889	56367101	15	2.6999	0.0034682	0
ENSG00000142515	KLK3	19	51358171	51364020	34	2.6994	0.0034731	0
ENSG00000006114	SYNRG	17	35874900	35969544	102	2.6992	0.0034756	0
ENSG00000163071	SPATA18	4	52917497	52963458	53	2.6972	0.0034962	0
ENSG00000140307	GTF2A2	15	59930261	59949740	35	2.697	0.0034979	0
ENSG00000087087	SRRT	7	100472733	100486285	23	2.6966	0.0035022	0
ENSG00000139163	ETNK1	12	22778009	22843599	73	2.6966	0.0035029	0
ENSG00000072864	NDE1	16	15737124	15820210	149	2.6962	0.003507	0
ENSG00000083312	TNPO1	5	72112139	72212560	120	2.6948	0.0035218	0
ENSG00000069667	RORA	15	60780483	61521518	1575	2.6947	0.0035225	0
ENSG00000184209	SNRNP35	12	123942188	123957701	20	2.6937	0.0035334	0
ENSG00000090565	RAB11FIP3	16	475619	573011	191	2.6934	0.0035363	0
ENSG00000184708	EIF4ENIF1	22	31832963	31892094	83	2.6931	0.0035397	0
ENSG00000124279	FASTKD3	5	7859272	7869150	27	2.6928	0.0035428	0
ENSG00000130024	PHF10	6	170104001	170124151	28	2.692	0.0035507	0
ENSG00000187838	TMEM256-PLSCR3	17	7293046	7307416	26	2.6905	0.0035677	0
ENSG00000262481	C17orf61-PLSCR3	17	7293053	7307416	26	2.6905	0.0035677	0
ENSG00000125633	CCDC93	2	118673054	118771709	241	2.6901	0.0035716	0
ENSG00000173809	TDRD12	19	33210659	33320483	210	2.69	0.0035729	0
ENSG00000197948	FCHSD1	5	141018869	141030986	37	2.6882	0.0035915	0
ENSG00000198211	TUBB3	16	89985573	90002500	47	2.6881	0.0035927	0
ENSG00000115602	IL1RL1	2	102927962	102968497	123	2.6881	0.0035932	0
ENSG00000124818	OPN5	6	47749718	47800516	122	2.6861	0.003615	0
ENSG00000081818	PCDHB4	5	140501581	140505201	10	2.6854	0.0036216	0
ENSG00000177455	CD19	16	28943260	28950667	3	2.6847	0.0036298	0
ENSG00000166501	PRKCB	16	23847322	24231932	862	2.6843	0.0036339	0
ENSG00000180801	ARSJ	4	114821440	114900883	178	2.6827	0.0036511	0
ENSG00000101493	ZNF516	18	74069644	74207146	348	2.6826	0.0036531	0
ENSG00000136560	TANK	2	161993419	162092732	119	2.6811	0.0036687	0
ENSG00000150456	N6AMT2	13	21302870	21348097	127	2.6803	0.003678	0
ENSG00000156475	PPP2R2B	5	145967936	146464347	909	2.6801	0.0036797	0
ENSG00000176402	GJC3	7	99520892	99527243	18	2.6799	0.0036821	0
ENSG00000140443	IGF1R	15	99192200	99507759	690	2.6791	0.0036912	0
ENSG00000119714	GPR68	14	91698876	91720269	55	2.679	0.0036923	0
ENSG00000268365	AL646016.1	1	240629183	240643504	37	2.679	0.0036926	0
ENSG00000253537	PCDHGA7	5	140762467	140892546	257	2.6786	0.003697	0
ENSG00000161664	ASB16	17	42247815	42256451	10	2.6783	0.0037003	0
ENSG00000130382	MLLT1	19	6212966	6279959	152	2.6777	0.0037063	0
ENSG00000232268	OR52I1	11	4615037	4616243	5	2.6771	0.0037126	0
ENSG00000170903	MSANTD4	11	105866350	105893130	42	2.6758	0.0037279	0
ENSG00000114353	GNAI2	3	50263724	50296787	27	2.6748	0.0037385	0
ENSG00000156150	ALX3	1	110602616	110613322	15	2.674	0.0037482	0
ENSG00000179837	RBM15B	3	51428731	51435330	7	2.6739	0.0037488	0
ENSG00000142168	SOD1	21	33031935	33041244	14	2.6737	0.0037504	0
ENSG00000070614	NDST1	5	149865381	149937773	136	2.6708	0.0037835	0
ENSG00000163257	DCAF16	4	17802278	17812381	13	2.6702	0.0037898	0
ENSG00000162191	UBXN1	11	62443970	62446567	1	2.67	0.0037929	0
ENSG00000120327	PCDHB14	5	140602931	140605858	1	2.6698	0.003795	0
ENSG00000204851	PNMAL2	19	46990163	46999755	21	2.6688	0.0038058	0
ENSG00000007237	GAS7	17	9813926	10101868	812	2.6671	0.0038259	0
ENSG00000095059	DHPS	19	12786531	12792716	6	2.6644	0.0038566	0
ENSG00000257923	CUX1	7	101458959	101927249	899	2.6643	0.0038571	0
ENSG00000165912	PACSIN3	11	47199076	47207994	11	2.6639	0.0038625	0
ENSG00000102967	DHODH	16	72042487	72058954	36	2.6633	0.003869	0
ENSG00000101003	GINS1	20	25388363	25433264	79	2.6626	0.0038767	0
ENSG00000178385	PLEKHM3	2	208693027	208890284	286	2.6623	0.0038805	0
ENSG00000108588	CCDC47	17	61822610	61853711	51	2.6622	0.003881	0
ENSG00000079841	RIMS1	6	72596406	73112845	1008	2.6615	0.0038898	0
ENSG00000131459	GFPT2	5	179727690	179780387	190	2.6613	0.0038918	0
ENSG00000065621	GSTO2	10	106028631	106064703	50	2.6594	0.0039142	0
ENSG00000091536	MYO15A	17	18012020	18083116	111	2.6593	0.0039157	0
ENSG00000176349	AC110781.3	7	1878222	1889567	42	2.6591	0.0039171	0
ENSG00000082397	EPB41L3	18	5392383	5630699	496	2.6587	0.0039219	0
ENSG00000068831	RASGRP2	11	64494383	64512928	21	2.6583	0.0039268	0
ENSG00000257411	RP11-603J24.9	12	56495115	56503073	7	2.6581	0.0039286	0
ENSG00000186300	ZNF555	19	2841433	2860482	40	2.658	0.0039306	0
ENSG00000144036	EXOC6B	2	72403113	73053170	694	2.6573	0.0039384	0
ENSG00000081320	STK17B	2	196998290	197041227	102	2.6572	0.0039398	0
ENSG00000100209	HSCB	22	29138019	29153503	27	2.6572	0.0039402	0
ENSG00000142686	C1orf216	1	36179476	36185073	4	2.6564	0.0039494	0
ENSG00000106404	CLDN15	7	100875373	100882101	12	2.6534	0.0039842	0
ENSG00000164303	ENPP6	4	185009859	185142383	343	2.6528	0.0039917	0
ENSG00000189306	RRP7A	22	42905974	42915808	30	2.6525	0.0039945	0
ENSG00000170234	PWWP2A	5	159488808	159546430	92	2.6523	0.0039973	0
ENSG00000076944	STXBP2	19	7701767	7712759	22	2.6515	0.0040067	0
ENSG00000260230	FRRS1L	9	111892573	111929571	110	2.6493	0.004033	0
ENSG00000176018	LYSMD3	5	89811428	89825401	24	2.6477	0.0040516	0
ENSG00000156026	MCU	10	74451889	74647452	138	2.647	0.0040606	0
ENSG00000099917	MED15	22	20850200	20941919	192	2.6468	0.0040634	0
ENSG00000255439	RP11-196G11.1	16	31094760	31106277	13	2.6454	0.0040795	0
ENSG00000151322	NPAS3	14	33404139	34273382	2094	2.6453	0.0040805	0
ENSG00000154957	ZNF18	17	11880756	11900827	28	2.6445	0.0040905	0
ENSG00000186792	HYAL3	3	50330262	50336899	5	2.6443	0.0040927	0
ENSG00000165695	AK8	9	135600965	135754164	344	2.6438	0.0040986	0
ENSG00000166573	GALR1	18	74962505	74980858	68	2.6438	0.0040994	0
ENSG00000173209	AHSA2	2	61404553	61418338	17	2.6436	0.0041018	0
ENSG00000257017	HP	16	72088491	72094954	9	2.6434	0.0041041	0
ENSG00000198900	TOP1	20	39657458	39753127	116	2.6429	0.0041096	0
ENSG00000116983	HPCAL4	1	40144320	40157361	53	2.6427	0.004112	0
ENSG00000172381	OR6Q1	11	57798402	57799403	3	2.6424	0.004116	0
ENSG00000125965	GDF5	20	34021145	34042568	28	2.6424	0.0041161	0
ENSG00000138190	EXOC6	10	94590935	94819250	420	2.6423	0.0041169	0
ENSG00000033050	ABCF2	7	150904923	150924316	54	2.6418	0.0041228	0
ENSG00000180596	HIST1H2BC	6	26115101	26124154	24	2.6411	0.0041317	0
ENSG00000108582	CPD	17	28705923	28797007	78	2.64	0.0041458	0
ENSG00000148795	CYP17A1	10	104590288	104597290	15	2.6398	0.004148	0
ENSG00000135519	KCNH3	12	49932940	49952091	30	2.6395	0.0041513	0
ENSG00000021645	NRXN3	14	78708734	80330762	3122	2.6376	0.0041753	0
ENSG00000103591	AAGAB	15	67493371	67547533	76	2.6372	0.0041801	0
ENSG00000130720	FIBCD1	9	133777825	133814673	120	2.6361	0.0041929	0
ENSG00000111012	CYP27B1	12	58156117	58162769	6	2.636	0.0041944	0
ENSG00000189375	TBC1D28	17	18538319	18565263	16	2.6353	0.0042031	0
ENSG00000100372	SLC25A17	22	41165634	41215403	47	2.6332	0.0042288	0
ENSG00000171014	OR4D5	11	123810250	123811344	2	2.6331	0.0042307	0
ENSG00000145996	CDKAL1	6	20534688	21232635	1601	2.6312	0.0042541	0
ENSG00000128268	MGAT3	22	39853349	39888199	40	2.6308	0.0042598	0
ENSG00000100479	POLE2	14	50110273	50155140	70	2.6307	0.0042603	0
ENSG00000204970	PCDHA1	5	140165876	140391929	350	2.6305	0.0042629	0
ENSG00000152208	GRID2	4	93225550	94695707	2645	2.6301	0.0042675	0
ENSG00000169375	SIN3A	15	75661720	75748183	66	2.6295	0.0042756	0
ENSG00000172350	ABCG4	11	119019722	119033360	22	2.6295	0.004276	0
ENSG00000163687	DNASE1L3	3	58177984	58200424	53	2.6288	0.0042838	0
ENSG00000117480	FAAH	1	46859937	46879520	28	2.6286	0.0042872	0
ENSG00000124466	LYPD3	19	43964939	43969812	10	2.6279	0.0042953	0
ENSG00000121380	BCL2L14	12	12202778	12364018	338	2.6274	0.0043022	0
ENSG00000176155	CCDC57	17	80059336	80170706	374	2.6269	0.0043084	0
ENSG00000007174	DNAH9	17	11501748	11873065	722	2.6266	0.0043124	0
ENSG00000169213	RAB3B	1	52373628	52456436	116	2.6263	0.0043158	0
ENSG00000106526	ACTR3C	7	149941005	150020814	102	2.6249	0.0043339	0
ENSG00000136367	ZFHX2	14	23990066	24025401	33	2.6238	0.0043475	0
ENSG00000050748	MAPK9	5	179660143	179719099	147	2.6233	0.004354	0
ENSG00000155100	OTUD6B	8	92082424	92099323	19	2.6232	0.004356	0
ENSG00000221986	MYBPHL	1	109834987	109849663	28	2.6231	0.0043569	0
ENSG00000248801	RP11-664D7.4	8	69215703	69243726	36	2.6228	0.0043606	0
ENSG00000183454	GRIN2A	16	9852376	10276611	1275	2.6226	0.0043633	0
ENSG00000129911	KLF16	19	1852399	1863567	19	2.6226	0.0043633	0
ENSG00000162747	FCGR3B	1	161592986	161601753	14	2.6218	0.004373	0
ENSG00000100427	MLC1	22	50497820	50524331	132	2.6201	0.0043948	0
ENSG00000135093	USP30	12	109460894	109525831	78	2.6199	0.0043972	0
ENSG00000116133	DHCR24	1	55315306	55352891	98	2.6198	0.0043995	0
ENSG00000111276	CDKN1B	12	12867992	12875305	10	2.6196	0.0044019	0
ENSG00000151276	MAGI1	3	65339200	66024509	1683	2.6184	0.0044167	0
ENSG00000213865	C8orf44	8	67579850	67597799	12	2.6183	0.0044185	0
ENSG00000172375	C2CD2L	11	118972908	118989252	34	2.6169	0.0044372	0
ENSG00000131944	C19orf40	19	33463115	33469128	27	2.6167	0.0044395	0
ENSG00000103066	PLA2G15	16	68279207	68294961	27	2.6149	0.0044622	0
ENSG00000106780	MEGF9	9	123363091	123476748	91	2.6144	0.0044697	0
ENSG00000172262	ZNF131	5	43065278	43192123	305	2.6143	0.0044702	0
ENSG00000183696	UPP1	7	48128225	48148330	29	2.614	0.0044741	0
ENSG00000152404	CWF19L2	11	107197071	107328572	346	2.6138	0.0044774	0
ENSG00000263588	RP11-595B24.2	18	19668021	19678741	43	2.6128	0.0044905	0
ENSG00000085872	CHERP	19	16628700	16653341	39	2.6124	0.0044948	0
ENSG00000068001	HYAL2	3	50355221	50360337	2	2.6124	0.0044952	0
ENSG00000060069	CTDP1	18	77439801	77514510	245	2.6122	0.004498	0
ENSG00000143106	PSMA5	1	109941653	109969062	37	2.6118	0.0045031	0
ENSG00000169410	PTPN9	15	75759462	75871630	98	2.6118	0.004504	0
ENSG00000185697	MYBL1	8	67474410	67526482	52	2.611	0.0045133	0
ENSG00000171509	RXFP1	4	159236463	159574524	705	2.6109	0.0045146	0
ENSG00000039987	BEST2	19	12862516	12869272	3	2.6106	0.0045192	0
ENSG00000172264	MACROD2	20	13976015	16033842	4742	2.6098	0.0045293	0
ENSG00000140836	ZFHX3	16	72816784	73093597	533	2.6092	0.0045373	0
ENSG00000132507	EIF5A	17	7210318	7215774	9	2.609	0.0045399	0
ENSG00000110395	CBL	11	119076752	119178859	97	2.6065	0.0045743	0
ENSG00000253731	PCDHGA6	5	140753651	140892546	275	2.6055	0.0045876	0
ENSG00000145194	ECE2	3	183967438	184010819	76	2.6041	0.0046064	0
ENSG00000165752	STK32C	10	134020996	134145351	451	2.6029	0.0046224	0
ENSG00000073146	MOV10L1	22	50528308	50600119	285	2.6025	0.0046276	0
ENSG00000033122	LRRC7	1	70034081	70617628	1225	2.6014	0.0046427	0
ENSG00000149654	CDH22	20	44802372	44937137	208	2.6007	0.0046519	0
ENSG00000268632	AC073657.1	15	42073346	42076229	5	2.6	0.0046607	0
ENSG00000137364	TPMT	6	18128542	18155305	61	2.5982	0.0046861	0
ENSG00000008513	ST3GAL1	8	134467091	134584183	367	2.5979	0.0046894	0
ENSG00000221955	SLC12A8	3	124801480	124998021	587	2.5977	0.0046923	0
ENSG00000269375	AL117190.3	14	101359265	101360646	3	2.5975	0.0046953	0
ENSG00000163584	RPL22L1	3	170582664	170588272	10	2.5959	0.0047171	0
ENSG00000087502	ERGIC2	12	29490285	29534122	60	2.5954	0.0047234	0
ENSG00000083842	ZNF8	19	58790317	58807254	39	2.5949	0.0047315	0
ENSG00000273439	ZNF8	19	58790318	58807254	39	2.5949	0.0047315	0
ENSG00000087510	TFAP2C	20	55204358	55214339	9	2.5931	0.0047551	0
ENSG00000255872	RP11-613M10.9	9	37588410	38068684	941	2.5898	0.0048022	0
ENSG00000160551	TAOK1	17	27717482	27878922	198	2.5895	0.0048062	0
ENSG00000163060	TEKT4	2	95537178	95542574	10	2.5891	0.0048115	0
ENSG00000140743	CDR2	16	22357257	22448486	47	2.5879	0.0048288	0
ENSG00000223501	VPS52	6	33218049	33239824	4	2.5875	0.0048335	0
ENSG00000135631	RAB11FIP5	2	73300510	73383849	173	2.5871	0.0048395	0
ENSG00000249751	ECSCR	5	138784245	138842328	6	2.5868	0.004844	0
ENSG00000092201	SUPT16H	14	21819631	21852425	52	2.5863	0.0048504	0
ENSG00000164535	DAGLB	7	6448757	6523821	224	2.5857	0.0048584	0
ENSG00000198026	ZNF335	20	44577292	44600833	37	2.5827	0.0049021	0
ENSG00000261611	AC010547.9	16	71481503	71523214	55	2.5821	0.0049107	0
ENSG00000145863	GABRA6	5	160974069	161129599	261	2.5819	0.0049126	0
ENSG00000167139	TBC1D21	15	74165949	74181555	26	2.5814	0.0049194	0
ENSG00000163141	BNIPL	1	151009046	151020076	21	2.5809	0.0049271	0
ENSG00000151789	ZNF385D	3	21459915	22414812	3207	2.5806	0.0049319	0
ENSG00000047249	ATP6V1H	8	54628117	54756118	112	2.5802	0.0049368	0
ENSG00000198580	AC073343.1	7	6713376	6715991	8	2.58	0.0049405	0
ENSG00000126107	HECTD3	1	45468212	45477001	15	2.5777	0.0049734	0
ENSG00000124406	ATP8A1	4	42410390	42659122	602	2.5771	0.0049813	0
ENSG00000168228	ZCCHC4	4	25314407	25372005	114	2.5768	0.0049862	0
ENSG00000106400	ZNHIT1	7	100860949	100867471	19	2.5762	0.0049947	0
ENSG00000065618	COL17A1	10	105791044	105845760	74	2.5762	0.0049952	0
ENSG00000128595	CALU	7	128379346	128411861	70	2.5757	0.0050018	0
ENSG00000058063	ATP11B	3	182511288	182639423	193	2.5751	0.0050108	0
ENSG00000233670	PIRT	17	10725792	10741762	29	2.574	0.0050262	0
ENSG00000228300	C19orf24	19	1275026	1279248	3	2.5731	0.0050396	0
ENSG00000161960	EIF4A1	17	7476024	7482323	10	2.5728	0.0050446	0
ENSG00000060339	CCAR1	10	70480769	70552134	114	2.5722	0.0050531	0
ENSG00000178038	ALS2CL	3	46710487	46735194	75	2.5693	0.0050947	0
ENSG00000137776	SLTM	15	59171244	59225852	58	2.5692	0.0050968	0
ENSG00000253250	C8orf88	8	91970865	91997485	33	2.5682	0.0051108	0
ENSG00000163811	WDR43	2	29117509	29171088	119	2.5665	0.005136	0
ENSG00000168092	PAFAH1B2	11	117014983	117047610	76	2.5661	0.0051418	0
ENSG00000037897	METTL1	12	58162254	58166576	6	2.5658	0.0051466	0
ENSG00000272514	C6ORF165	6	88117701	88174183	138	2.5658	0.0051472	0
ENSG00000169758	C15orf27	15	76352178	76521462	326	2.5657	0.0051488	0
ENSG00000177453	NIM1K	5	43192173	43280952	146	2.5651	0.0051571	0
ENSG00000139636	LMBR1L	12	49490919	49504683	11	2.5647	0.0051633	0
ENSG00000173838	MARCH10	17	60778675	60885705	202	2.5643	0.0051691	0
ENSG00000262209	PCDHGB3	5	140749831	140892546	280	2.5643	0.0051692	0
ENSG00000125991	ERGIC3	20	34129770	34145405	29	2.5643	0.0051693	0
ENSG00000171931	FBXW10	17	18647326	18682662	52	2.5639	0.0051757	0
ENSG00000174744	BRMS1	11	66104804	66112596	14	2.5638	0.0051764	0
ENSG00000119820	YIPF4	2	32502979	32541663	48	2.5626	0.0051946	0
ENSG00000164893	SLC7A13	8	87226281	87333375	191	2.5616	0.0052099	0
ENSG00000116406	EDEM3	1	184659365	184724047	103	2.5613	0.0052141	0
ENSG00000088854	C20orf194	20	3229951	3388272	481	2.5606	0.0052239	0
ENSG00000172461	FUT9	6	96463860	96663488	520	2.5592	0.005246	0
ENSG00000167528	ZNF641	12	48733791	48745197	27	2.5591	0.0052477	0
ENSG00000169710	FASN	17	80036214	80056208	39	2.5586	0.0052552	0
ENSG00000172915	NBEA	13	35516424	36247159	1327	2.5576	0.0052697	0
ENSG00000105928	DFNA5	7	24737972	24809244	210	2.5576	0.0052701	0
ENSG00000168385	SEPT2	2	242254515	242293442	65	2.5575	0.0052715	0
ENSG00000205445	KRTAP10-2	21	45970240	45971388	4	2.5564	0.0052878	0
ENSG00000165533	TTC8	14	89290497	89344335	87	2.5547	0.0053145	0
ENSG00000109906	ZBTB16	11	113930315	114121398	469	2.5544	0.0053191	0
ENSG00000196661	OR8B3	11	124266278	124267264	1	2.5539	0.0053265	0
ENSG00000089050	RBBP9	20	18467184	18477887	20	2.5532	0.0053369	0
ENSG00000255622	PCDHB17	5	140535577	140538639	6	2.5532	0.0053376	0
ENSG00000115474	KCNJ13	2	233631174	233641278	22	2.552	0.005355	0
ENSG00000139354	GAS2L3	12	100967461	101022064	94	2.5514	0.005365	0
ENSG00000173599	PC	11	66615704	66725847	169	2.5513	0.0053654	0
ENSG00000111775	COX6A1	12	120875893	120878545	5	2.5509	0.0053717	0
ENSG00000134780	DAGLA	11	61447905	61514473	103	2.5492	0.0053984	0
ENSG00000100241	SBF1	22	50883429	50913454	66	2.548	0.0054175	0
ENSG00000100731	PCNX	14	71374122	71582099	361	2.5474	0.0054266	0
ENSG00000272305	RP11-894J14.5	3	53003135	53133469	251	2.5469	0.0054338	0
ENSG00000112419	PHACTR2	6	143857982	144152322	759	2.5467	0.0054378	0
ENSG00000157542	KCNJ6	21	38979678	39288749	768	2.5457	0.005453	0
ENSG00000164707	SLC13A4	7	135365985	135414006	115	2.5455	0.0054568	0
ENSG00000105229	PIAS4	19	4007644	4039384	73	2.5452	0.0054601	0
ENSG00000130479	MAP1S	19	17830051	17845325	52	2.545	0.0054635	0
ENSG00000059378	PARP12	7	139723544	139763521	121	2.5445	0.0054718	0
ENSG00000185278	ZBTB37	1	173837220	173872687	64	2.5433	0.0054905	0
ENSG00000173013	CCDC96	4	7042579	7044728	2	2.5425	0.0055031	0
ENSG00000140398	NEIL1	15	75639296	75647592	7	2.5424	0.0055051	0
ENSG00000136267	DGKB	7	14184674	15014402	1976	2.5416	0.0055169	0
ENSG00000225663	FAM195B	17	79780287	79791178	15	2.5413	0.0055214	0
ENSG00000187566	NHLRC1	6	18120718	18122851	4	2.5409	0.0055291	0
ENSG00000064726	BTBD1	15	83685174	83736106	88	2.54	0.0055433	0
ENSG00000173598	NUDT4	12	93771659	93797024	56	2.5399	0.0055436	0
ENSG00000133107	TRPC4	13	38210773	38444562	576	2.5398	0.0055451	0
ENSG00000180329	CCDC43	17	42750437	42767147	11	2.5397	0.0055469	0
ENSG00000104365	IKBKB	8	42128820	42189973	81	2.5391	0.0055568	0
ENSG00000141140	MYO19	17	34851477	34899284	64	2.5382	0.0055713	0
ENSG00000172053	QARS	3	49133365	49142553	7	2.5374	0.0055842	0
ENSG00000082898	XPO1	2	61704984	61765761	72	2.5366	0.0055964	0
ENSG00000071189	SNX13	7	17830385	17980124	231	2.5357	0.0056116	0
ENSG00000143499	SMYD2	1	214454445	214510474	164	2.5351	0.0056211	0
ENSG00000122304	PRM2	16	11369496	11370337	1	2.5344	0.0056328	0
ENSG00000163162	RNF149	2	101887681	101925163	44	2.5342	0.0056344	0
ENSG00000131051	RBM39	20	34291531	34330234	81	2.534	0.0056381	0
ENSG00000174446	SNAPC5	15	66782473	66790151	10	2.534	0.0056387	0
ENSG00000104714	ERICH1	8	564746	688106	460	2.5336	0.0056449	0
ENSG00000240510	AL589765.1	1	151682909	151702070	27	2.5334	0.0056481	0
ENSG00000178796	RIIAD1	1	151682909	151702281	27	2.5334	0.0056481	0
ENSG00000138621	PPCDC	15	75315896	75409803	186	2.5332	0.0056515	0
ENSG00000119699	TGFB3	14	76424442	76449334	30	2.5324	0.0056646	0
ENSG00000134864	GGACT	13	101183810	101241782	77	2.5323	0.0056653	0
ENSG00000105173	CCNE1	19	30302805	30315215	21	2.5321	0.0056698	0
ENSG00000164659	KIAA1324L	7	86506222	86689015	305	2.5319	0.0056728	0
ENSG00000092853	CLSPN	1	36185819	36235568	38	2.5317	0.0056752	0
ENSG00000120820	GLT8D2	12	104382762	104457961	184	2.531	0.0056865	0
ENSG00000178694	NSUN3	3	93781760	93847389	42	2.5301	0.0057009	0
ENSG00000114054	PCCB	3	135969148	136056738	104	2.5292	0.0057165	0
ENSG00000103496	STX4	16	31044210	31054296	17	2.5288	0.0057228	0
ENSG00000253459	AL139099.1	14	50064193	50065882	2	2.5285	0.0057272	0
ENSG00000153179	RASSF3	12	65004293	65091347	196	2.5284	0.0057286	0
ENSG00000103510	KAT8	16	31127075	31142714	21	2.5258	0.0057725	0
ENSG00000204969	PCDHA2	5	140174444	140391929	335	2.5257	0.0057741	0
ENSG00000134817	APLNR	11	57001051	57004709	8	2.5236	0.0058079	0
ENSG00000126001	CEP250	20	34042985	34099804	77	2.5225	0.0058263	0
ENSG00000143995	MEIS1	2	66660584	66801001	227	2.5216	0.0058404	0
ENSG00000126368	NR1D1	17	38249040	38256978	14	2.5214	0.0058442	0
ENSG00000176171	BNIP3	10	133781578	133795435	21	2.5212	0.0058481	0
ENSG00000136274	NACAD	7	45120037	45128513	20	2.5209	0.0058534	0
ENSG00000175073	VCPIP1	8	67540722	67579452	40	2.5208	0.0058538	0
ENSG00000157020	SEC13	3	10334815	10362862	63	2.5205	0.0058589	0
ENSG00000167674	HDGFRP2	19	4472284	4502223	77	2.5204	0.0058606	0
ENSG00000161405	IKZF3	17	37921198	38020441	177	2.5204	0.0058617	0
ENSG00000162972	C2orf47	2	200820040	200873263	73	2.5203	0.0058622	0
ENSG00000114902	SPCS1	3	52738971	52742182	3	2.5198	0.0058714	0
ENSG00000022840	RNF10	12	120971283	121015397	102	2.5178	0.005905	0
ENSG00000136929	HEMGN	9	100689073	100707138	24	2.5174	0.0059119	0
ENSG00000165322	ARHGAP12	10	32094365	32217742	148	2.516	0.0059348	0
ENSG00000185774	KCNIP4	4	20730239	21950422	3066	2.5156	0.0059419	0
ENSG00000182782	HCAR2	12	123185840	123187890	3	2.5135	0.0059772	0
ENSG00000185261	KIAA0825	5	93488671	93954309	542	2.5127	0.0059911	0
ENSG00000175727	MLXIP	12	122516628	122631894	162	2.512	0.0060025	0
ENSG00000105755	ETHE1	19	44010871	44031396	36	2.5114	0.0060132	0
ENSG00000268800	AC112205.1	5	162866447	162873821	8	2.5101	0.0060351	0
ENSG00000197915	HRNR	1	152184558	152196669	28	2.51	0.0060363	0
ENSG00000135486	HNRNPA1	12	54673977	54680872	5	2.5084	0.0060638	0
ENSG00000143028	SYPL2	1	110009180	110024759	36	2.5082	0.0060673	0
ENSG00000134759	ELP2	18	33709407	33757909	107	2.5079	0.0060729	0
ENSG00000205212	CCDC144NL	17	20739760	20799453	61	2.5071	0.0060864	0
ENSG00000243232	PCDHAC2	5	140345820	140391936	47	2.507	0.0060886	0
ENSG00000182013	PNMAL1	19	46969748	46974820	17	2.5063	0.0060993	0
ENSG00000185345	PARK2	6	161768452	163148803	4009	2.5059	0.0061068	0
ENSG00000108506	INTS2	17	59942731	60005377	63	2.5055	0.0061144	0
ENSG00000090857	PDPR	16	70147529	70195203	8	2.5054	0.0061159	0
ENSG00000196353	CPNE4	3	131252399	132004254	2203	2.5053	0.0061176	0
ENSG00000114656	KIAA1257	3	128628709	128721533	204	2.5052	0.0061188	0
ENSG00000041353	RAB27B	18	52385091	52562747	398	2.5049	0.0061241	0
ENSG00000132604	TERF2	16	69389464	69442474	73	2.5049	0.0061243	0
ENSG00000163082	SGPP2	2	223289236	223425667	273	2.5031	0.0061552	0
ENSG00000181789	COPG1	3	128968449	128996614	30	2.5029	0.0061597	0
ENSG00000165379	LRFN5	14	42076773	42373752	551	2.5025	0.0061654	0
ENSG00000125877	ITPA	20	3189514	3204516	42	2.5025	0.0061664	0
ENSG00000092054	MYH7	14	23881947	23904927	49	2.5025	0.0061666	0
ENSG00000134243	SORT1	1	109852192	109940573	90	2.5018	0.006178	0
ENSG00000015475	BID	22	18216906	18257536	111	2.5017	0.0061806	0
ENSG00000121989	ACVR2A	2	148602086	148688393	81	2.5012	0.0061889	0
ENSG00000141750	STAC2	17	37366789	37382125	18	2.4995	0.0062192	0
ENSG00000236320	SLFN14	17	33875144	33885117	31	2.4991	0.0062258	0
ENSG00000198948	MFAP3L	4	170907748	170954182	87	2.4989	0.0062292	0
ENSG00000182963	GJC1	17	42875816	42908184	41	2.4987	0.0062331	0
ENSG00000104941	RSPH6A	19	46298968	46318577	52	2.4985	0.0062355	0
ENSG00000185565	LSAMP	3	115521235	117716095	4993	2.4984	0.0062385	0
ENSG00000116852	KIF21B	1	200938520	200992828	115	2.4982	0.0062407	0
ENSG00000099624	ATP5D	19	1241749	1244824	1	2.498	0.0062446	0
ENSG00000153207	AHCTF1	1	247002400	247095280	154	2.4978	0.0062484	0
ENSG00000167978	SRRM2	16	2802330	2822539	27	2.4977	0.0062507	0
ENSG00000106809	OGN	9	95146249	95166978	33	2.4968	0.0062662	0
ENSG00000115548	KDM3A	2	86667770	86719839	79	2.4966	0.0062694	0
ENSG00000142252	GEMIN7	19	45582453	45594782	41	2.4959	0.006282	0
ENSG00000187097	ENTPD5	14	74424713	74486102	176	2.4956	0.0062868	0
ENSG00000067334	DNTTIP2	1	94333373	94345474	39	2.4948	0.006301	0
ENSG00000168610	STAT3	17	40465342	40540586	102	2.4943	0.0063103	0
ENSG00000068976	PYGM	11	64513861	64527769	19	2.4937	0.0063218	0
ENSG00000115694	STK25	2	242432089	242449145	42	2.4932	0.0063298	0
ENSG00000176635	HORMAD2	22	30476163	30573064	156	2.493	0.0063338	0
ENSG00000197893	NRAP	10	115348475	115423886	229	2.4918	0.0063541	0
ENSG00000158792	SPATA2L	16	89762751	89768113	8	2.4911	0.0063682	0
ENSG00000182185	RAD51B	14	68286496	69196935	1677	2.491	0.0063701	0
ENSG00000253485	PCDHGA5	5	140743898	140892546	289	2.4905	0.0063781	0
ENSG00000136827	TOR1A	9	132575223	132586413	16	2.4904	0.00638	0
ENSG00000179115	FARSA	19	13033293	13044851	20	2.4903	0.0063814	0
ENSG00000163959	SLC51A	3	195938358	195970049	87	2.4902	0.0063828	0
ENSG00000172247	C1QTNF4	11	47611216	47616211	2	2.4901	0.0063853	0
ENSG00000131462	TUBG1	17	40761694	40767252	2	2.4892	0.0064006	0
ENSG00000117707	PROX1	1	214156524	214214595	107	2.4892	0.0064022	0
ENSG00000187837	HIST1H1C	6	26055968	26056699	3	2.4891	0.0064028	0
ENSG00000113761	ZNF346	5	176449697	176508190	126	2.4885	0.0064139	0
ENSG00000076321	KLHL20	1	173684080	173755840	63	2.488	0.0064234	0
ENSG00000135018	UBQLN1	9	86274878	86323118	102	2.4879	0.0064242	0
ENSG00000066032	CTNNA2	2	79412357	80875905	3245	2.4876	0.0064296	0
ENSG00000151893	CACUL1	10	120433679	120514761	155	2.4872	0.0064377	0
ENSG00000077254	USP33	1	78161672	78225537	69	2.487	0.0064416	0
ENSG00000203795	FAM24A	10	124670217	124672627	3	2.4859	0.0064608	0
ENSG00000146678	IGFBP1	7	45927956	45933267	13	2.4857	0.0064647	0
ENSG00000108255	CRYBA1	17	27573881	27581512	13	2.4855	0.0064691	0
ENSG00000146676	PURB	7	44915896	44924960	7	2.4846	0.0064841	0
ENSG00000168487	BMP1	8	22022249	22069839	129	2.4845	0.006487	0
ENSG00000166090	IL25	14	23842018	23845612	9	2.4835	0.0065057	0
ENSG00000198839	ZNF277	7	111846643	111983151	272	2.4834	0.0065065	0
ENSG00000221914	PPP2R2A	8	26149007	26230196	146	2.4834	0.0065073	0
ENSG00000152642	GPD1L	3	32147181	32210205	179	2.4823	0.0065277	0
ENSG00000160200	CBS	21	44473301	44497053	71	2.4822	0.006529	0
ENSG00000088766	CRLS1	20	5986736	6020699	69	2.4806	0.0065587	0
ENSG00000135862	LAMC1	1	182992595	183114727	358	2.4799	0.0065711	0
ENSG00000141150	RASL10B	17	34058668	34070540	19	2.4793	0.0065826	0
ENSG00000174891	RSRC1	3	157823644	158263519	997	2.4792	0.0065841	0
ENSG00000060718	COL11A1	1	103342023	103574052	744	2.4788	0.0065907	0
ENSG00000169760	NLGN1	3	173114074	174004434	1923	2.478	0.0066064	0
ENSG00000214941	ZSWIM7	17	15879874	15903031	31	2.4767	0.0066292	0
ENSG00000163659	TIPARP	3	156391024	156424559	58	2.4764	0.006636	0
ENSG00000198931	APRT	16	88875747	88878352	5	2.4762	0.0066393	0
ENSG00000171503	ETFDH	4	159593277	159630775	26	2.4757	0.0066493	0
ENSG00000120333	MRPS14	1	174979925	174992561	19	2.4751	0.0066598	0
ENSG00000035403	VCL	10	75757872	75879918	129	2.4742	0.0066764	0
ENSG00000184500	PROS1	3	93591881	93692910	65	2.4742	0.0066765	0
ENSG00000163516	ANKZF1	2	220094479	220101391	13	2.474	0.0066808	0
ENSG00000139990	DCAF5	14	69517598	69619867	122	2.471	0.0067366	0
ENSG00000166938	DIS3L	15	66585555	66626236	86	2.4702	0.0067522	0
ENSG00000181264	TMEM136	11	120195838	120204391	10	2.4702	0.0067525	0
ENSG00000113212	PCDHB7	5	140552243	140555957	10	2.47	0.0067559	0
ENSG00000165325	CCDC67	11	93063137	93171653	234	2.4699	0.0067572	0
ENSG00000120334	CENPL	1	173768688	173793858	16	2.4695	0.0067659	0
ENSG00000106302	HYAL4	7	123469037	123517532	51	2.4692	0.00677	0
ENSG00000138136	LBX1	10	102986733	102989551	3	2.4692	0.0067716	0
ENSG00000173715	C11orf80	11	66511922	66610987	68	2.4684	0.0067866	0
ENSG00000105339	DENND3	8	142127377	142205907	140	2.4678	0.0067982	0
ENSG00000048342	CC2D2A	4	15471489	15603180	230	2.467	0.0068132	0
ENSG00000170608	FOXA3	19	46367247	46377055	19	2.4669	0.0068144	0
ENSG00000047579	DTNBP1	6	15523032	15663289	252	2.4661	0.0068296	0
ENSG00000162616	DNAJB4	1	78444859	78483648	69	2.4659	0.0068342	0
ENSG00000175029	CTBP2	10	126676421	126849739	564	2.4641	0.0068676	0
ENSG00000132965	ALOX5AP	13	31309645	31338556	91	2.4632	0.0068844	0
ENSG00000133878	DUSP26	8	33448856	33457624	14	2.4628	0.0068923	0
ENSG00000255408	PCDHA3	5	140180783	140391929	325	2.4626	0.0068964	0
ENSG00000100997	ABHD12	20	25275379	25371619	179	2.4624	0.0068998	0
ENSG00000126088	UROD	1	45477819	45481247	4	2.4624	0.0069013	0
ENSG00000176040	TMPRSS7	3	111753690	111800116	129	2.4621	0.0069073	0
ENSG00000152292	SH2D6	2	85645844	85664152	44	2.462	0.0069075	0
ENSG00000229474	PATL2	15	44957930	45003514	26	2.4603	0.0069419	0
ENSG00000198000	NOL8	9	95059640	95087918	47	2.46	0.0069463	0
ENSG00000104613	INTS10	8	19674651	19709594	68	2.4595	0.0069566	0
ENSG00000187695	RP11-723O4.6	3	128628717	128690173	153	2.4589	0.0069681	0
ENSG00000188732	FAM221A	7	23719749	23742868	51	2.4576	0.0069939	0
ENSG00000132874	SLC14A2	18	42792960	43263072	1088	2.4569	0.0070078	0
ENSG00000116754	SRSF11	1	70671365	70718735	49	2.4565	0.0070147	0
ENSG00000253910	PCDHGB2	5	140739703	140892546	293	2.4562	0.0070198	0
ENSG00000139352	ASCL1	12	103351464	103354294	2	2.4555	0.0070337	0
ENSG00000132510	KDM6B	17	7743222	7758114	21	2.4546	0.0070514	0
ENSG00000183032	SLC25A21	14	37147636	37642071	1051	2.4537	0.0070701	0
ENSG00000110987	BCL7A	12	122457328	122499948	86	2.4507	0.0071287	0
ENSG00000172059	KLF11	2	10182976	10194963	27	2.4504	0.0071347	0
ENSG00000181513	ACBD4	17	43209967	43221548	16	2.4503	0.0071378	0
ENSG00000162869	PPP1R21	2	48667737	48742525	163	2.4498	0.0071469	0
ENSG00000163788	SNRK	3	43328004	43466256	125	2.4477	0.007188	0
ENSG00000168243	GNG4	1	235710987	235814054	264	2.4467	0.0072081	0
ENSG00000171490	RSL1D1	16	11929056	11945442	32	2.4467	0.0072082	0
ENSG00000100285	NEFH	22	29876219	29887379	25	2.4467	0.0072089	0
ENSG00000185591	SP1	12	53773960	53810230	51	2.4466	0.0072108	0
ENSG00000148702	HABP2	10	115310596	115349361	146	2.4464	0.007214	0
ENSG00000087338	GMCL1	2	70056774	70108528	68	2.4459	0.0072241	0
ENSG00000120694	HSPH1	13	31710762	31736525	42	2.4459	0.0072249	0
ENSG00000148143	ZNF462	9	109625378	109775915	178	2.4453	0.0072375	0
ENSG00000173011	TADA2B	4	7043626	7059679	40	2.4451	0.0072411	0
ENSG00000161958	FGF11	17	7341592	7348256	9	2.4439	0.0072647	0
ENSG00000075151	EIF4G3	1	21132963	21503377	504	2.4436	0.0072703	0
ENSG00000139323	POC1B	12	89813495	89919801	196	2.443	0.0072834	0
ENSG00000109943	CRTAM	11	122709208	122743347	68	2.4415	0.0073131	0
ENSG00000169155	ZBTB43	9	129567285	129600489	24	2.4405	0.0073338	0
ENSG00000119632	IFI27L2	14	94594116	94596590	5	2.4403	0.0073374	0
ENSG00000163472	TMEM79	1	156252726	156262976	13	2.4401	0.0073408	0
ENSG00000101444	AHCY	20	32868074	32899608	29	2.4396	0.007352	0
ENSG00000136487	GH2	17	61957578	61959295	2	2.4392	0.0073603	0
ENSG00000169193	CCDC126	7	23636998	23684327	53	2.439	0.0073642	0
ENSG00000198576	ARC	8	143692405	143696833	8	2.4383	0.0073792	0
ENSG00000118997	DNAH7	2	196602427	196933536	550	2.4379	0.0073869	0
ENSG00000239857	GET4	7	916189	936073	44	2.4377	0.0073902	0
ENSG00000149658	YTHDF1	20	61826781	61847586	41	2.4377	0.0073909	0
ENSG00000155111	CDK19	6	110931181	111137161	331	2.4375	0.0073943	0
ENSG00000140830	TXNL4B	16	72078188	72128330	96	2.4364	0.007418	0
ENSG00000160113	NR2F6	19	17342692	17356749	27	2.4354	0.0074384	0
ENSG00000164645	C7orf62	7	88423420	88425035	4	2.4346	0.0074549	0
ENSG00000114021	NIT2	3	100053545	100075710	46	2.4333	0.0074809	0
ENSG00000116661	FBXO2	1	11708424	11715842	17	2.4332	0.0074831	0
ENSG00000185686	PRAME	22	22890123	22901768	35	2.433	0.007487	0
ENSG00000126856	PRDM7	16	90122974	90158480	73	2.4329	0.0074886	0
ENSG00000145075	CCDC39	3	180320646	180588793	514	2.4317	0.0075148	0
ENSG00000128594	LRRC4	7	127667124	127672160	6	2.4311	0.0075275	0
ENSG00000205639	MFSD2B	2	24232951	24286191	91	2.431	0.0075278	0
ENSG00000186453	FAM228A	2	24397938	24423718	52	2.4306	0.0075365	0
ENSG00000131779	PEX11B	1	145516252	145523730	2	2.4305	0.0075386	0
ENSG00000244623	OR2AE1	7	99473610	99474680	2	2.4295	0.007559	0
ENSG00000156787	TBC1D31	8	124054208	124164393	212	2.4295	0.0075594	0
ENSG00000162877	PM20D1	1	205797150	205819260	42	2.4295	0.0075603	0
ENSG00000008196	TFAP2B	6	50786436	50815326	54	2.4289	0.0075724	0
ENSG00000087152	ATXN7L3	17	42269173	42277481	5	2.4287	0.0075775	0
ENSG00000169991	IFFO2	1	19230775	19283180	118	2.4275	0.0076015	0
ENSG00000171119	NRTN	19	5823813	5828335	10	2.4266	0.0076214	0
[truncated: 16,529 more rows]
