# Supplementary material for: Genome-wide analysis identifies molecular systems and 149 genetic loci associated with income
Source: Nat Commun. 2019 Dec 16;10:5741. doi: 10.1038/s41467-019-13585-5 (PMC6915786; doi:10.1038/s41467-019-13585-5)
Supplement: Supplementary file 22 — Supplementary Data 19 [file 41467_2019_13585_MOESM22_ESM.xlsx]

## Sheet: Sheet1
Supplementary Data 19. MAGMA gene-set analysis for the MTAG analysis of household income. Significant = 1, indicates gene sets that withstood Bonferroni correction (4.59E-6). Abbreviations: GO, Gene ontology; bp, biological functions; cc, cellular component; mp, molecular functions.
Gene-set Name	Number of genes in gene set	Beta	Standard error of Beta	P value	Significant
GO bp:go neurogenesis	1337	0.135	0.0349	1.6651e-06	1
Curated gene sets:reactome pre notch transcription and translation	25	0.958	0.0352	3.9867e-06	1
GO bp:go synapse organization	132	0.393	0.033	1.3223e-05	0
GO bp:go regulation of nervous system development	715	0.158	0.0305	2.8686e-05	0
GO bp:go neuron migration	104	0.409	0.0306	5.7182e-05	0
Curated gene sets:biocarta cell2cell pathway	12	1.24	0.0316	6.076e-05	0
GO bp:go modulation of synaptic transmission	288	0.224	0.0277	7.4238e-05	0
GO cc:go synapse	715	0.15	0.0288	7.6748e-05	0
Curated gene sets:reactome pre notch expression and processing	40	0.597	0.0277	9.6943e-05	0
GO cc:go postsynapse	354	0.207	0.0283	0.00010511	0
GO mf:go transcription factor activity protein binding	548	0.156	0.0264	0.00011791	0
Curated gene sets:he pten targets dn	7	1.59	0.0309	0.00018063	0
GO mf:go poly a rna binding	1096	0.102	0.024	0.00019084	0
GO bp:go regulation of collateral sprouting	17	0.941	0.0285	0.00019366	0
GO bp:go regulation of neuron differentiation	527	0.16	0.0266	0.00019698	0
GO bp:go regulation of cell development	798	0.13	0.0264	0.00020427	0
Curated gene sets:martoriati mdm4 targets fetal liver dn	486	0.158	0.0252	0.0002053	0
GO mf:go transcription coactivator activity	281	0.205	0.0251	0.00021831	0
GO bp:go embryonic skeletal joint development	13	1.01	0.0267	0.00029053	0
Curated gene sets:li induced t to natural killer dn	109	0.329	0.0252	0.00030295	0
GO bp:go regulation of transcription from rna polymerase ii promoter	1661	0.0863	0.0247	0.00032666	0
GO bp:go regulation of synapse organization	106	0.354	0.0267	0.00035781	0
GO bp:go neuron differentiation	828	0.125	0.0258	0.0003607	0
Curated gene sets:graessmann apoptosis by doxorubicin dn	1685	0.0836	0.024	0.00039422	0
Curated gene sets:basso cd40 signaling dn	65	0.436	0.0258	0.0004333	0
GO bp:go postsynaptic membrane organization	24	0.687	0.0247	0.00047427	0
GO bp:go wnt signaling pathway calcium modulating pathway	39	0.579	0.0265	0.00053793	0
GO bp:go forebrain generation of neurons	61	0.451	0.0258	0.00056778	0
Curated gene sets:reactome adherens junctions interactions	27	0.723	0.0276	0.00058719	0
GO bp:go cell fate determination	38	0.555	0.0251	0.00059385	0
GO cc:go synapse part	578	0.141	0.0245	0.00059527	0
GO bp:go midgut development	13	1.05	0.0278	0.00059671	0
GO bp:go regulation of alpha amino 3 hydroxy 5 methyl 4 isoxazole propionate selective glutamate receptor activity	18	0.892	0.0278	0.00060333	0
Curated gene sets:whitfield cell cycle m g1	137	0.268	0.0229	0.00067324	0
GO bp:go neuronal stem cell population maintenance	19	0.701	0.0224	0.00072724	0
GO cc:go excitatory synapse	184	0.239	0.0237	0.00079894	0
GO bp:go negative regulation of dendrite development	26	0.621	0.0233	0.00080197	0
GO mf:go rna binding	1474	0.0788	0.0213	0.0009477	0
Curated gene sets:breuhahn growth factor signaling in liver cancer	22	0.736	0.0253	0.0009588	0
GO mf:go activin binding	12	1.07	0.0273	0.0010767	0
Curated gene sets:greshock cancer copy number up	323	0.171	0.0224	0.0010868	0
GO bp:go nuclear transcribed mrna catabolic process deadenylation dependent decay	55	0.38	0.0207	0.0010982	0
Curated gene sets:marson foxp3 targets stimulated dn	10	0.855	0.0199	0.0011657	0
GO bp:go cell development	1357	0.0863	0.0225	0.0012017	0
GO bp:go positive regulation of nervous system development	415	0.154	0.0228	0.0012517	0
Curated gene sets:zhan multiple myeloma mf dn	38	0.521	0.0236	0.0012725	0
GO bp:go protein acetylation	113	0.272	0.0212	0.0012846	0
Curated gene sets:ikeda mir30 targets up	112	0.298	0.0231	0.0013035	0
Curated gene sets:pid telomerase pathway	67	0.387	0.0233	0.0013411	0
Curated gene sets:reactome deadenylation of mrna	19	0.663	0.0212	0.0014316	0
GO bp:go establishment of protein localization	1351	0.0801	0.0208	0.0014395	0
Curated gene sets:nikolsky overconnected in breast cancer	22	0.687	0.0237	0.0014549	0
GO bp:go positive regulation of creb transcription factor activity	14	0.814	0.0224	0.0015073	0
Curated gene sets:pid il3 pathway	26	0.539	0.0202	0.0015434	0
GO bp:go negative regulation of nitrogen compound metabolic process	1384	0.0812	0.0213	0.0015859	0
Curated gene sets:doane response to androgen dn	223	0.197	0.0215	0.0015897	0
Curated gene sets:amit egf response 40 hela	41	0.501	0.0236	0.0016206	0
Curated gene sets:reactome myogenesis	27	0.689	0.0263	0.0016946	0
GO mf:go c2h2 zinc finger domain binding	10	0.886	0.0206	0.00173	0
GO bp:go regulation of neuron projection development	386	0.15	0.0214	0.0019606	0
GO bp:go head development	662	0.115	0.0214	0.0019693	0
GO bp:go nuclear transcribed mrna poly a tail shortening	25	0.553	0.0203	0.0019694	0
Curated gene sets:acevedo normal tissue adjacent to liver tumor up	160	0.21	0.0194	0.0020158	0
GO bp:go neuron projection morphogenesis	382	0.156	0.0222	0.0020371	0
GO bp:go central nervous system development	818	0.104	0.0214	0.0021007	0
Curated gene sets:jiang aging cerebral cortex up	35	0.461	0.02	0.0021235	0
GO bp:go peptidyl amino acid modification	789	0.0991	0.02	0.0023878	0
Curated gene sets:aston major depressive disorder up	45	0.411	0.0202	0.0024054	0
Curated gene sets:reactome notch hlh transcription pathway	10	0.928	0.0216	0.0024324	0
GO bp:go regulation of growth	593	0.119	0.0209	0.0024441	0
Curated gene sets:biocarta alk pathway	34	0.523	0.0224	0.0024479	0
GO cc:go synaptic membrane	242	0.197	0.0224	0.0024637	0
Curated gene sets:finetti breast cancers kinome blue	20	0.633	0.0208	0.0025026	0
GO mf:go transcriptional repressor activity rna polymerase ii transcription regulatory region sequence specific binding	160	0.225	0.0208	0.002515	0
Curated gene sets:geserick tert targets dn	20	0.736	0.0242	0.002566	0
GO bp:go mrna metabolic process	559	0.108	0.0185	0.0026501	0
GO bp:go lens morphogenesis in camera type eye	18	0.782	0.0244	0.0027545	0
Curated gene sets:reactome deadenylation dependent mrna decay	42	0.39	0.0186	0.0027693	0
Curated gene sets:gerhold response to tzd up	6	1.26	0.0227	0.0027781	0
Curated gene sets:park tretinoin response and pml rara fusion	29	0.557	0.022	0.0028178	0
Curated gene sets:jiang hypoxia normal	295	0.15	0.0188	0.0028596	0
GO mf:go glutamate receptor activity	26	0.599	0.0224	0.0029042	0
GO bp:go inositol lipid mediated signaling	120	0.256	0.0205	0.0029356	0
Curated gene sets:bafna muc4 targets up	6	1.34	0.0241	0.0029915	0
Curated gene sets:gentile uv response cluster d6	36	0.45	0.0198	0.0030747	0
GO bp:go regulation of cell differentiation	1404	0.0769	0.0203	0.0030831	0
GO bp:go negative regulation of telomere maintenance via telomere lengthening	16	0.666	0.0196	0.0031752	0
Curated gene sets:tcga glioblastoma copy number dn	29	0.648	0.0256	0.003187	0
GO bp:go negative regulation of transcription from rna polymerase ii promoter	690	0.105	0.02	0.003196	0
Curated gene sets:kim all disorders duration corr dn	137	0.216	0.0185	0.0031975	0
GO bp:go regulation of multicellular organismal development	1586	0.0726	0.0203	0.0032299	0
Curated gene sets:pid kit pathway	52	0.396	0.0209	0.003254	0
GO mf:go protein domain specific binding	572	0.113	0.0196	0.0032724	0
GO bp:go peptidyl lysine modification	287	0.15	0.0185	0.0033105	0
GO mf:go kinase inhibitor activity	87	0.285	0.0195	0.0033306	0
GO cc:go presynaptic membrane	54	0.403	0.0217	0.0033932	0
Curated gene sets:schaeffer prostate development 6hr dn	500	0.116	0.0188	0.0034438	0
Curated gene sets:pid gmcsf pathway	36	0.446	0.0196	0.0034462	0
GO bp:go cell morphogenesis involved in differentiation	488	0.129	0.0207	0.0034614	0
Curated gene sets:biocarta pitx2 pathway	14	0.768	0.0211	0.0034666	0
Curated gene sets:biocarta her2 pathway	22	0.597	0.0206	0.0035047	0
GO bp:go regulation of synapse structure or activity	222	0.181	0.0197	0.0035087	0
Curated gene sets:ehlers aneuploidy dn	12	0.88	0.0224	0.0035224	0
Curated gene sets:lopes methylated in colon cancer up	27	0.574	0.0219	0.00363	0
GO bp:go synapse assembly	62	0.374	0.0216	0.0036347	0
GO mf:go mrna binding	145	0.214	0.0189	0.0036894	0
GO bp:go mitotic cell cycle	739	0.0944	0.0185	0.0038048	0
GO mf:go peptide n acetyltransferase activity	58	0.331	0.0185	0.0039176	0
GO bp:go forebrain development	338	0.154	0.0207	0.0039395	0
GO bp:go striatum development	15	0.747	0.0212	0.0039627	0
GO bp:go adherens junction organization	69	0.341	0.0208	0.0039688	0
Curated gene sets:reactome ncam signaling for neurite out growth	63	0.356	0.0208	0.0040152	0
Curated gene sets:verhaak glioblastoma proneural	157	0.21	0.0192	0.004081	0
GO mf:go nucleic acid binding transcription factor activity	1121	0.0836	0.0199	0.0040838	0
GO cc:go chromatin	388	0.132	0.0189	0.0041599	0
Curated gene sets:myllykangas amplification hot spot 21	6	0.886	0.0159	0.0041981	0
Curated gene sets:chiang liver cancer subclass interferon dn	48	0.365	0.0186	0.0042045	0
GO bp:go regulation of sister chromatid cohesion	15	0.671	0.0191	0.0042314	0
Curated gene sets:figueroa aml methylation cluster 2 dn	8	0.966	0.0201	0.0043566	0
GO bp:go negative regulation of protein oligomerization	12	0.774	0.0197	0.0043619	0
GO bp:go osteoclast differentiation	28	0.547	0.0213	0.0043666	0
GO mf:go mirna binding	14	0.763	0.021	0.0043849	0
Curated gene sets:reactome insulin synthesis and processing	20	0.604	0.0198	0.0043909	0
Curated gene sets:martoriati mdm4 targets fetal liver up	210	0.18	0.019	0.0044113	0
GO bp:go central nervous system neuron development	65	0.343	0.0203	0.0044666	0
GO bp:go dna integrity checkpoint	142	0.209	0.0183	0.004592	0
Curated gene sets:dawson methylated in lymphoma tcl1	57	0.403	0.0223	0.00469	0
GO mf:go hmg box domain binding	19	0.682	0.0218	0.0047046	0
GO bp:go positive regulation of gene expression	1632	0.0665	0.0189	0.0047282	0
GO bp:go central nervous system neuron differentiation	159	0.225	0.0207	0.0048096	0
GO bp:go ventricular cardiac muscle cell differentiation	19	0.658	0.0211	0.0048145	0
GO bp:go neuron projection development	511	0.119	0.0194	0.0048365	0
GO bp:go asymmetric cell division	12	0.904	0.023	0.0048787	0
Curated gene sets:dacosta low dose uv response via ercc3 xpcs dn	8	0.787	0.0164	0.0048794	0
GO bp:go platelet morphogenesis	16	0.61	0.0179	0.0049131	0
GO mf:go poly purine tract binding	17	0.584	0.0177	0.0049997	0
GO cc:go ampa glutamate receptor complex	24	0.539	0.0194	0.0050177	0
Curated gene sets:pid smad2 3nuclear pathway	76	0.306	0.0196	0.0050713	0
Curated gene sets:kaab heart atrium vs ventricle up	232	0.172	0.0191	0.0050862	0
GO bp:go chromatin modification	486	0.113	0.018	0.0050927	0
Curated gene sets:wang tumor invasiveness dn	202	0.172	0.0179	0.0051457	0
GO bp:go regulation of synaptic transmission dopaminergic	16	0.599	0.0176	0.005149	0
Curated gene sets:reactome synthesis secretion and inactivation of glp1	17	0.603	0.0183	0.0051573	0
GO mf:go histone demethylase activity	20	0.544	0.0179	0.0051582	0
GO mf:go core promoter binding	144	0.216	0.019	0.0052623	0
GO bp:go protein localization to chromosome telomeric region	13	0.783	0.0207	0.0052752	0
Curated gene sets:smith tert targets up	133	0.22	0.0185	0.0054165	0
GO mf:go kinase regulator activity	179	0.191	0.0187	0.0054764	0
Curated gene sets:cui tcf21 targets up	36	0.439	0.0194	0.0055132	0
GO bp:go positive regulation of neural precursor cell proliferation	41	0.407	0.0191	0.0055206	0
GO bp:go protein localization to organelle	530	0.106	0.0177	0.0055216	0
Curated gene sets:cairo hepatoblastoma up	194	0.18	0.0183	0.005536	0
GO cc:go dendrite	428	0.125	0.0187	0.0055675	0
GO bp:go protein localization to chromosome	44	0.36	0.0175	0.0055859	0
GO bp:go anterior posterior axis specification	44	0.373	0.0181	0.0056151	0
GO bp:go regulation of pri mirna transcription from rna polymerase ii promoter	17	0.669	0.0203	0.0056464	0
GO bp:go g2 dna damage checkpoint	31	0.447	0.0183	0.0056581	0
Curated gene sets:pid ecadherin stabilization pathway	42	0.386	0.0184	0.005667	0
GO bp:go neuron development	648	0.104	0.019	0.0058756	0
GO bp:go negative regulation of gene expression	1372	0.0693	0.0182	0.0058765	0
GO bp:go embryonic hindlimb morphogenesis	28	0.544	0.0211	0.0060404	0
Curated gene sets:schlesinger methylated de novo in cancer	83	0.295	0.0197	0.0060541	0
Curated gene sets:kegg tight junction	127	0.229	0.0189	0.006118	0
Curated gene sets:vantveer breast cancer esr1 up	162	0.2	0.0186	0.0061843	0
GO cc:go neuron spine	116	0.234	0.0184	0.0062175	0
GO bp:go endothelial cell differentiation	67	0.318	0.0191	0.0062812	0
Curated gene sets:climent breast cancer copy number up	23	0.527	0.0185	0.0063659	0
Curated gene sets:pid a6b1 a6b4 integrin pathway	45	0.373	0.0184	0.0064836	0
GO mf:go phosphatidylinositol 3 4 5 trisphosphate binding	30	0.467	0.0188	0.0065033	0
GO cc:go polysome	37	0.377	0.0168	0.006637	0
GO mf:go map kinase kinase activity	11	0.776	0.0189	0.0066596	0
GO bp:go cell cell adhesion via plasma membrane adhesion molecules	192	0.218	0.0221	0.0066695	0
Curated gene sets:kegg arrhythmogenic right ventricular cardiomyopathy arvc	71	0.321	0.0198	0.006714	0
GO bp:go positive regulation of stem cell proliferation	61	0.33	0.0189	0.0067574	0
GO mf:go protein serine threonine kinase inhibitor activity	30	0.469	0.0189	0.0067604	0
Curated gene sets:reactome packaging of telomere ends	35	0.454	0.0197	0.0068009	0
GO bp:go regulation of dendrite development	111	0.238	0.0183	0.0068434	0
GO bp:go negative regulation of telomere maintenance	25	0.479	0.0176	0.0068595	0
GO bp:go regulation of developmental growth	273	0.152	0.0183	0.0068622	0
GO bp:go developmental induction	25	0.512	0.0188	0.0069313	0
Curated gene sets:pujana breast cancer lit int network	96	0.236	0.0169	0.0069525	0
Curated gene sets:kegg chronic myeloid leukemia	72	0.286	0.0178	0.0071238	0
GO cc:go acetyltransferase complex	87	0.243	0.0166	0.0071341	0
Curated gene sets:browne hcmv infection 14hr up	144	0.19	0.0166	0.0071966	0
GO cc:go neuron projection	892	0.0843	0.0181	0.0074352	0
GO bp:go regulation of cell morphogenesis involved in differentiation	318	0.138	0.018	0.0074765	0
Curated gene sets:biocarta eif pathway	14	0.524	0.0144	0.0075298	0
GO cc:go ribonucleoprotein granule	138	0.191	0.0164	0.0075437	0
GO bp:go histone h4 k16 acetylation	15	0.55	0.0156	0.0075958	0
GO bp:go chromatin organization	569	0.1	0.0173	0.0076431	0
GO bp:go neural precursor cell proliferation	67	0.309	0.0186	0.0076922	0
GO bp:go mitotic nuclear division	349	0.12	0.0163	0.0077278	0
GO bp:go negative regulation of protein secretion	104	0.233	0.0174	0.0077343	0
Curated gene sets:teramoto opn targets cluster 1	12	0.602	0.0153	0.0078543	0
GO mf:go acetyltransferase activity	91	0.236	0.0165	0.0079407	0
GO cc:go nuclear pore	74	0.278	0.0176	0.0079859	0
Curated gene sets:yao hoxa10 targets via progesterone up	75	0.285	0.0181	0.0079985	0
Curated gene sets:schaeffer prostate development 48hr dn	405	0.133	0.0194	0.0080078	0
GO bp:go subpallium development	21	0.596	0.0201	0.0080122	0
GO bp:go g protein coupled glutamate receptor signaling pathway	13	0.733	0.0194	0.0080335	0
GO mf:go chromatin dna binding	72	0.273	0.017	0.0081126	0
Curated gene sets:osman bladder cancer up	382	0.119	0.0169	0.0081714	0
Curated gene sets:akl htlv1 infection up	26	0.427	0.016	0.0082136	0
Curated gene sets:iritani mad1 targets dn	43	0.334	0.0161	0.0082599	0
GO bp:go regulation of mrna splicing via spliceosome	58	0.293	0.0164	0.0082663	0
Curated gene sets:biocarta ps1 pathway	13	0.642	0.017	0.0082892	0
GO bp:go branching involved in mammary gland duct morphogenesis	18	0.589	0.0184	0.0083287	0
GO bp:go regulation of b cell receptor signaling pathway	15	0.543	0.0155	0.0084581	0
Curated gene sets:dacosta uv response via ercc3 dn	833	0.0881	0.0183	0.0085519	0
GO bp:go positive regulation of neuron differentiation	290	0.144	0.0179	0.0086406	0
GO cc:go telomere cap complex	13	0.627	0.0166	0.0089134	0
Curated gene sets:biocarta tel pathway	18	0.61	0.019	0.0090886	0
GO bp:go endoderm development	68	0.303	0.0183	0.0091173	0
GO bp:go heterophilic cell cell adhesion via plasma membrane cell adhesion molecules	42	0.395	0.0188	0.0091598	0
GO bp:go regulation of cell growth	366	0.124	0.0172	0.0092374	0
Curated gene sets:krige response to tosedostat 6hr up	849	0.0799	0.0167	0.0092401	0
Curated gene sets:phong tnf response via p38 partial	159	0.202	0.0186	0.0092522	0
Curated gene sets:kegg endometrial cancer	51	0.331	0.0174	0.0093026	0
Curated gene sets:kegg mapk signaling pathway	252	0.153	0.0177	0.009304	0
Curated gene sets:riz erythroid differentiation 6hr	40	0.349	0.0162	0.0094079	0
Curated gene sets:amundson response to arsenite	200	0.163	0.0169	0.009452	0
Curated gene sets:nikolsky breast cancer 8q23 q24 amplicon	153	0.293	0.0265	0.0094527	0
Curated gene sets:zheng foxp3 targets in thymus up	192	0.184	0.0186	0.0095612	0
GO bp:go cellular macromolecule localization	1166	0.0688	0.0167	0.009625	0
GO mf:go transcriptional repressor activity rna polymerase ii core promoter proximal region sequence specific binding	103	0.236	0.0176	0.0097472	0
GO bp:go positive regulation of synapse assembly	55	0.35	0.019	0.010006	0
Curated gene sets:gozgit esr1 targets up	129	0.207	0.0172	0.010021	0
GO bp:go negative regulation of dna replication	51	0.317	0.0166	0.010033	0
Curated gene sets:liu topbp1 targets	14	0.566	0.0156	0.010098	0
Curated gene sets:noushmehr gbm somatic mutated	9	0.813	0.0179	0.010258	0
GO bp:go positive regulation of neuroblast proliferation	21	0.503	0.0169	0.010336	0
GO cc:go dendritic shaft	33	0.39	0.0164	0.010351	0
Curated gene sets:mikkelsen dedifferentiated state dn	6	1.05	0.0189	0.010369	0
GO bp:go negative regulation of dna metabolic process	105	0.221	0.0166	0.010377	0
Curated gene sets:kegg pathways in cancer	314	0.136	0.0175	0.010504	0
Curated gene sets:aston major depressive disorder dn	147	0.188	0.0167	0.010557	0
GO bp:go regulation of organelle organization	1106	0.0683	0.0162	0.010567	0
GO bp:go covalent chromatin modification	307	0.125	0.016	0.010622	0
Curated gene sets:mcclung creb1 targets dn	54	0.335	0.018	0.010627	0
GO mf:go translation initiation factor activity	45	0.303	0.0149	0.010663	0
Curated gene sets:wang cisplatin response and xpc dn	221	0.145	0.0157	0.01077	0
GO bp:go intracellular estrogen receptor signaling pathway	17	0.535	0.0162	0.01078	0
Curated gene sets:turjanski mapk11 targets	4	1.41	0.0207	0.010874	0
GO mf:go n acetyltransferase activity	75	0.251	0.016	0.010877	0
GO bp:go regulation of cell proliferation	1403	0.0644	0.017	0.010904	0
GO bp:go regulation of cell projection organization	531	0.101	0.0168	0.010953	0
GO mf:go molecular function regulator	1266	0.0667	0.0168	0.010987	0
GO bp:go positive regulation of chromosome organization	142	0.181	0.0158	0.010999	0
GO bp:go regulation of myelination	32	0.445	0.0185	0.011067	0
GO mf:go rna polymerase core enzyme binding	23	0.472	0.0166	0.011114	0
Curated gene sets:kegg rna degradation	54	0.285	0.0154	0.011166	0
GO mf:go macromolecular complex binding	1314	0.0642	0.0165	0.011221	0
Curated gene sets:wang tumor invasiveness up	360	0.115	0.0159	0.01128	0
Curated gene sets:gentile uv high dose dn	301	0.13	0.0164	0.011352	0
Curated gene sets:honma docetaxel resistance	33	0.4	0.0169	0.011359	0
GO bp:go positive regulation of cell growth	135	0.187	0.0159	0.011363	0
Curated gene sets:wamunyokoli ovarian cancer lmp up	255	0.139	0.0161	0.011409	0
Curated gene sets:chesler brain highest genetic variance	33	0.397	0.0167	0.011463	0
Curated gene sets:kim all disorders duration corr up	9	0.776	0.0171	0.011669	0
GO bp:go positive regulation of cell development	450	0.11	0.0169	0.011678	0
GO cc:go protein dna complex	138	0.198	0.017	0.011801	0
Curated gene sets:kegg small cell lung cancer	80	0.251	0.0164	0.011828	0
GO bp:go regulation of synapse assembly	73	0.293	0.0183	0.011944	0
Curated gene sets:sesto response to uv c2	51	0.305	0.016	0.012135	0
Curated gene sets:debiasi apoptosis by reovirus infection dn	271	0.13	0.0156	0.012226	0
GO bp:go regulation of axonogenesis	158	0.178	0.0164	0.01223	0
GO bp:go response to angiotensin	14	0.638	0.0175	0.012247	0
GO bp:go regulation of stem cell proliferation	89	0.244	0.0169	0.012256	0
GO mf:go camp response element binding	12	0.644	0.0164	0.012257	0
GO bp:go regulation of telomere maintenance via telomere lengthening	48	0.296	0.0151	0.012445	0
GO bp:go homophilic cell adhesion via plasma membrane adhesion molecules	145	0.244	0.0215	0.012517	0
GO bp:go muscle structure development	418	0.113	0.0168	0.012527	0
Curated gene sets:dunne targets of aml1 mtg8 fusion dn	18	0.489	0.0152	0.012739	0
Curated gene sets:pangas tumor suppression by smad1 and smad5 up	126	0.201	0.0165	0.01311	0
Curated gene sets:wang prostate cancer androgen independent	58	0.302	0.0168	0.013118	0
GO bp:go cardiac muscle tissue development	138	0.194	0.0167	0.013239	0
GO mf:go protein tyrosine serine threonine phosphatase activity	41	0.348	0.0164	0.013272	0
GO mf:go enhancer binding	88	0.247	0.017	0.013303	0
Curated gene sets:dacosta uv response via ercc3 ttd dn	84	0.265	0.0178	0.013342	0
GO bp:go positive regulation of filopodium assembly	25	0.466	0.0171	0.013343	0
GO bp:go chromatin remodeling	136	0.172	0.0147	0.013351	0
Curated gene sets:krige response to tosedostat 24hr up	686	0.0841	0.0159	0.013387	0
GO bp:go thymus development	46	0.33	0.0164	0.013419	0
GO bp:go scf dependent proteasomal ubiquitin dependent protein catabolic process	23	0.424	0.0149	0.013532	0
GO bp:go epithelial cell apoptotic process	25	0.467	0.0171	0.013617	0
Curated gene sets:zwang egf persistently up	29	0.367	0.0145	0.013659	0
GO cc:go ionotropic glutamate receptor complex	44	0.346	0.0168	0.013723	0
GO bp:go regulation of chromosome organization	260	0.129	0.0152	0.013829	0
GO bp:go positive regulation of transcription from rna polymerase ii promoter	955	0.0728	0.0161	0.013946	0
Curated gene sets:toyota targets of mir34b and mir34c	423	0.103	0.0155	0.013997	0
GO bp:go regulation of protein homodimerization activity	21	0.449	0.0151	0.014072	0
GO mf:go pdz domain binding	88	0.243	0.0167	0.014075	0
Curated gene sets:mikkelsen npc icp with h3k4me3	403	0.106	0.0154	0.014132	0
Curated gene sets:ouyang prostate cancer progression dn	20	0.444	0.0146	0.01424	0
Curated gene sets:reactome ncam1 interactions	38	0.394	0.0178	0.014363	0
Curated gene sets:zhan early differentiation genes dn	39	0.338	0.0155	0.014431	0
GO cc:go swi snf superfamily type complex	68	0.244	0.0148	0.01452	0
GO bp:go modulation of excitatory postsynaptic potential	28	0.411	0.016	0.014522	0
GO bp:go intracellular protein transport	736	0.0778	0.0152	0.014585	0
Curated gene sets:kim mycn amplification targets up	84	0.255	0.0171	0.014679	0
Curated gene sets:lang myb family targets	28	0.384	0.0149	0.014812	0
Curated gene sets:chin breast cancer copy number dn	14	0.542	0.0149	0.014826	0
GO cc:go cd40 receptor complex	11	0.631	0.0154	0.014844	0
GO bp:go thymocyte aggregation	43	0.33	0.0159	0.014893	0
GO mf:go sequence specific dna binding	964	0.074	0.0164	0.014922	0
GO mf:go transcription factor binding	480	0.101	0.016	0.015062	0
GO bp:go cellular response to atp	12	0.624	0.0159	0.01514	0
GO bp:go regulation of cell morphogenesis	525	0.0977	0.0162	0.015141	0
Curated gene sets:pid p53 regulation pathway	58	0.292	0.0163	0.015224	0
GO bp:go poly a mrna export from nucleus	9	0.573	0.0126	0.015285	0
GO bp:go regulation of dna repair	73	0.258	0.0162	0.015304	0
GO mf:go enzyme inhibitor activity	348	0.121	0.0165	0.015309	0
GO bp:go signal transduction in response to dna damage	92	0.23	0.0162	0.015316	0
GO cc:go inhibitory synapse	11	0.645	0.0157	0.015422	0
GO cc:go chromosome	805	0.0732	0.0149	0.015452	0
Curated gene sets:gobert oligodendrocyte differentiation dn	1030	0.0686	0.0157	0.015629	0
GO bp:go startle response	23	0.498	0.0175	0.015641	0
GO bp:go bone cell development	21	0.5	0.0168	0.015658	0
GO mf:go structure specific dna binding	107	0.195	0.0148	0.015699	0
GO cc:go centrosome	464	0.0936	0.0146	0.01575	0
Curated gene sets:varela zmpste24 targets up	40	0.353	0.0164	0.01577	0
Curated gene sets:schramm inhba targets dn	22	0.45	0.0155	0.015777	0
GO mf:go inorganic anion exchanger activity	20	0.502	0.0165	0.015875	0
Curated gene sets:nikolsky breast cancer 17q11 q21 amplicon	127	0.339	0.028	0.01591	0
GO bp:go cellular senescence	31	0.354	0.0145	0.01599	0
GO bp:go feeding behavior	80	0.26	0.0171	0.016231	0
Curated gene sets:torchia targets of ewsr1 fli1 fusion up	254	0.133	0.0154	0.016254	0
GO bp:go regulation of behavior	63	0.287	0.0167	0.016307	0
GO bp:go regulation of neuron migration	28	0.435	0.0169	0.016377	0
GO bp:go regulation of secretion	663	0.0851	0.0158	0.016536	0
Curated gene sets:sartipy blunted by insulin resistance dn	18	0.514	0.016	0.016692	0
GO bp:go positive regulation of growth	221	0.141	0.0153	0.01701	0
GO bp:go positive regulation of response to dna damage stimulus	63	0.273	0.0159	0.017046	0
Curated gene sets:chen lung cancer survival	24	0.381	0.0137	0.017051	0
GO bp:go telencephalon development	217	0.152	0.0164	0.017133	0
Curated gene sets:benporath sox2 targets	701	0.0811	0.0155	0.017179	0
GO bp:go locomotory exploration behavior	11	0.661	0.0161	0.01719	0
GO bp:go protein localization	1713	0.0519	0.015	0.017209	0
GO bp:go regulation of protein secretion	372	0.113	0.0159	0.017256	0
GO bp:go negative regulation of organelle organization	359	0.106	0.0146	0.017413	0
Curated gene sets:mori small pre bii lymphocyte dn	73	0.236	0.0148	0.01744	0
GO bp:go exit from mitosis	12	0.522	0.0133	0.01749	0
GO mf:go ran gtpase binding	31	0.34	0.0139	0.017581	0
GO bp:go gastrulation	147	0.179	0.0159	0.017593	0
Curated gene sets:biocarta mapk pathway	83	0.225	0.015	0.017715	0
GO bp:go cardiac muscle cell differentiation	73	0.253	0.0159	0.017799	0
GO bp:go amide biosynthetic process	469	0.092	0.0145	0.017817	0
GO mf:go sumo transferase activity	15	0.546	0.0155	0.018036	0
GO bp:go regulation of mrna metabolic process	112	0.179	0.0139	0.018044	0
GO mf:go cadherin binding	28	0.43	0.0167	0.01811	0
GO bp:go response to nerve growth factor	37	0.349	0.0156	0.018128	0
GO cc:go neuronal postsynaptic density	51	0.293	0.0153	0.018228	0
GO bp:go positive regulation of developmental process	1084	0.0668	0.0157	0.018389	0
GO bp:go organ formation	33	0.373	0.0157	0.018534	0
Curated gene sets:bonome ovarian cancer survival suboptimal debulking	476	0.0943	0.0149	0.018727	0
Curated gene sets:card mir302a targets	75	0.25	0.0159	0.018778	0
Curated gene sets:myllykangas amplification hot spot 16	9	0.844	0.0186	0.01884	0
Curated gene sets:chen pdgf targets	19	0.511	0.0164	0.018845	0
GO bp:go establishment of protein localization to organelle	343	0.107	0.0144	0.018892	0
Curated gene sets:osman bladder cancer dn	357	0.104	0.0143	0.018937	0
Curated gene sets:biocarta g1 pathway	28	0.382	0.0148	0.019033	0
GO bp:go cellular response to toxic substance	25	0.454	0.0167	0.019046	0
Curated gene sets:collis prkdc substrates	19	0.451	0.0144	0.019088	0
GO cc:go lamellipodium membrane	20	0.466	0.0153	0.019187	0
GO bp:go protein targeting	386	0.101	0.0145	0.019205	0
GO mf:go ras guanyl nucleotide exchange factor activity	218	0.142	0.0153	0.019223	0
GO bp:go response to histamine	11	0.652	0.0159	0.019266	0
GO bp:go rna splicing	331	0.103	0.0137	0.019299	0
GO bp:go regulation of monooxygenase activity	55	0.295	0.0161	0.019524	0
Curated gene sets:bohn primary immunodeficiency syndrom dn	37	0.364	0.0163	0.019541	0
GO bp:go negative regulation of cyclin dependent protein kinase activity	32	0.36	0.015	0.019668	0
Curated gene sets:kasler hdac7 targets 2 up	6	1.02	0.0183	0.019674	0
GO mf:go n acyltransferase activity	91	0.208	0.0145	0.019706	0
GO bp:go regulation of cardiac muscle cell differentiation	18	0.539	0.0168	0.01973	0
GO cc:go nuclear inclusion body	12	0.537	0.0137	0.019848	0
GO bp:go cellular response to stress	1478	0.0526	0.0143	0.020077	0
GO bp:go negative regulation of cellular component organization	642	0.0784	0.0143	0.020251	0
GO bp:go cell migration in hindbrain	13	0.623	0.0165	0.020308	0
GO mf:go i smad binding	11	0.683	0.0166	0.020383	0
GO mf:go h4 histone acetyltransferase activity	15	0.488	0.0139	0.020724	0
GO bp:go positive regulation of biosynthetic process	1704	0.0514	0.0149	0.020792	0
GO bp:go cell differentiation in hindbrain	19	0.534	0.0171	0.020821	0
Curated gene sets:stark prefrontal cortex 22q11 deletion up	182	0.152	0.015	0.020885	0
Curated gene sets:biocarta p38mapk pathway	39	0.326	0.0149	0.020907	0
GO bp:go cell cycle process	1042	0.0611	0.0141	0.020915	0
Curated gene sets:reactome signaling by notch	95	0.21	0.015	0.021008	0
GO mf:go regulatory region nucleic acid binding	773	0.0757	0.0151	0.021017	0
GO bp:go t cell mediated immunity	23	0.46	0.0162	0.021038	0
Curated gene sets:graessmann response to mc and serum deprivation dn	80	0.22	0.0144	0.021061	0
Curated gene sets:gargalovic response to oxidized phospholipids blue dn	59	0.248	0.014	0.021094	0
Curated gene sets:patil liver cancer	684	0.0757	0.0143	0.021124	0
GO bp:go positive regulation of developmental growth	148	0.167	0.0149	0.021151	0
GO bp:go signal transduction by protein phosphorylation	383	0.105	0.015	0.021196	0
GO bp:go blood vessel remodeling	30	0.407	0.0164	0.021204	0
GO cc:go ribonucleoprotein complex	670	0.0737	0.0138	0.021228	0
GO bp:go regulation of intracellular steroid hormone receptor signaling pathway	58	0.261	0.0146	0.02124	0
Curated gene sets:abramson interact with aire	43	0.267	0.0129	0.021272	0
Curated gene sets:graessmann apoptosis by serum deprivation dn	227	0.129	0.0142	0.021336	0
Curated gene sets:pid ajdiss 2pathway	47	0.32	0.0161	0.021428	0
Curated gene sets:coulouarn temporal tgfb1 signature dn	134	0.161	0.0136	0.021447	0
GO bp:go cellular response to oxidative stress	177	0.152	0.0148	0.021478	0
GO bp:go regulation of microtubule based process	229	0.126	0.0139	0.021488	0
GO cc:go plasma membrane protein complex	472	0.0983	0.0155	0.021524	0
GO bp:go negative regulation of telomerase activity	15	0.505	0.0144	0.021563	0
Curated gene sets:reactome glucose metabolism	60	0.247	0.014	0.021875	0
GO bp:go dna templated transcription initiation	181	0.149	0.0147	0.021894	0
Curated gene sets:fournier acinar development late dn	21	0.443	0.0149	0.021936	0
GO mf:go guanyl nucleotide exchange factor activity	290	0.12	0.0148	0.022037	0
GO mf:go ligand dependent nuclear receptor transcription coactivator activity	48	0.274	0.0139	0.022171	0
GO cc:go nuclear envelope	394	0.0965	0.0139	0.022197	0
GO bp:go chromatin assembly or disassembly	135	0.171	0.0145	0.022314	0
GO bp:go positive regulation of histone methylation	31	0.368	0.015	0.02241	0
GO mf:go extracellular glutamate gated ion channel activity	19	0.5	0.016	0.022439	0
GO bp:go regulation of dna replication	153	0.156	0.0141	0.022445	0
Curated gene sets:zembutsu sensitivity to nimustine	16	0.514	0.0151	0.022466	0
GO bp:go positive regulation of heart growth	26	0.425	0.0159	0.022526	0
GO mf:go poly pyrimidine tract binding	16	0.457	0.0134	0.022544	0
Curated gene sets:kegg cell cycle	121	0.175	0.0141	0.02256	0
GO bp:go regulation of cell aging	32	0.338	0.0141	0.022629	0
GO bp:go mesenchymal to epithelial transition	14	0.625	0.0172	0.02265	0
GO cc:go calcium channel complex	60	0.282	0.016	0.022668	0
GO bp:go cell cycle checkpoint	188	0.143	0.0143	0.022671	0
GO bp:go cerebellar purkinje cell layer morphogenesis	13	0.569	0.0151	0.022706	0
GO mf:go protein c terminus binding	176	0.144	0.0139	0.02271	0
GO mf:go nucleosomal dna binding	29	0.352	0.0139	0.022734	0
GO bp:go negative regulation of dna repair	14	0.458	0.0126	0.022903	0
GO bp:go embryonic axis specification	29	0.378	0.015	0.022932	0
GO bp:go regulation of cellular component biogenesis	721	0.0747	0.0144	0.022985	0
GO mf:go phosphatase binding	158	0.152	0.0139	0.023031	0
Curated gene sets:wu alzheimer disease up	11	0.726	0.0177	0.023102	0
Curated gene sets:pangas tumor suppression by smad1 and smad5 dn	150	0.164	0.0147	0.023159	0
GO bp:go regulation of neuroblast proliferation	28	0.364	0.0141	0.023227	0
Curated gene sets:ross aml with aml1 eto fusion	70	0.235	0.0144	0.023232	0
GO bp:go response to growth factor	459	0.0944	0.0147	0.023338	0
Curated gene sets:ito pttg1 targets dn	9	0.544	0.012	0.023348	0
Curated gene sets:biocarta raccycd pathway	25	0.374	0.0137	0.02337	0
GO bp:go translational initiation	131	0.161	0.0135	0.023481	0
Curated gene sets:pid igf1 pathway	30	0.367	0.0148	0.023502	0
Curated gene sets:amit delayed early genes	18	0.469	0.0146	0.023641	0
GO mf:go transcription factor activity rna polymerase ii core promoter proximal region sequence specific binding	319	0.115	0.015	0.023661	0
GO bp:go short chain fatty acid metabolic process	14	0.506	0.0139	0.023782	0
GO mf:go protein tyrosine kinase activator activity	14	0.62	0.017	0.023792	0
Curated gene sets:krieg hypoxia via kdm3a	51	0.266	0.014	0.024119	0
GO bp:go myeloid cell differentiation	178	0.15	0.0146	0.02421	0
Curated gene sets:calvet irinotecan sensitive vs resistant up	4	1	0.0147	0.024275	0
GO bp:go gene silencing by rna	129	0.161	0.0133	0.024439	0
GO bp:go mrna processing	392	0.0896	0.0129	0.024577	0
GO mf:go ion channel binding	106	0.197	0.0148	0.024621	0
Curated gene sets:boyault liver cancer subclass g6 up	63	0.234	0.0136	0.024682	0
GO bp:go regulation of protein modification process	1616	0.05	0.0141	0.024685	0
Curated gene sets:shiraishi plzf targets up	9	0.553	0.0122	0.024767	0
Curated gene sets:li wilms tumor	25	0.417	0.0153	0.024797	0
GO mf:go translation factor activity rna binding	79	0.201	0.0131	0.024829	0
GO cc:go voltage gated calcium channel complex	39	0.34	0.0156	0.024889	0
GO bp:go rna phosphodiester bond hydrolysis	112	0.171	0.0133	0.02493	0
Curated gene sets:wood ebv ebna1 targets dn	43	0.296	0.0142	0.02495	0
GO bp:go post translational protein modification	28	0.355	0.0138	0.02499	0
GO bp:go base excision repair	37	0.302	0.0135	0.025154	0
GO mf:go rna polymerase ii core binding	19	0.452	0.0145	0.025185	0
GO bp:go central nervous system neuron axonogenesis	26	0.388	0.0145	0.02525	0
GO cc:go microtubule cytoskeleton	1013	0.0599	0.0136	0.02534	0
Curated gene sets:biocarta tnfr2 pathway	15	0.5	0.0142	0.025522	0
GO bp:go positive regulation of cardiac muscle cell differentiation	12	0.621	0.0158	0.025561	0
Curated gene sets:kyng normal aging dn	30	0.373	0.015	0.025569	0
GO bp:go negative regulation of cellular senescence	11	0.566	0.0138	0.025911	0
Curated gene sets:gautschi src signaling	8	0.693	0.0144	0.025987	0
GO bp:go histone h4 acetylation	45	0.284	0.014	0.026019	0
Curated gene sets:kayo aging muscle dn	115	0.163	0.0128	0.026058	0
Curated gene sets:mantovani nfkb targets up	43	0.299	0.0144	0.026078	0
GO bp:go regulation of dna metabolic process	320	0.106	0.0138	0.026206	0
Curated gene sets:ivanov mutated in colon cancer	12	0.459	0.0117	0.026208	0
Curated gene sets:kim all disorders oligodendrocyte number corr dn	31	0.315	0.0129	0.02624	0
Curated gene sets:davicioni rhabdomyosarcoma pax foxo1 fusion dn	15	0.544	0.0155	0.026292	0
Curated gene sets:turashvili breast ductal carcinoma vs lobular normal up	73	0.23	0.0144	0.026436	0
GO mf:go transferase activity transferring acyl groups	223	0.128	0.0139	0.026463	0
GO cc:go cell cell adherens junction	51	0.29	0.0152	0.026474	0
Curated gene sets:pid foxo pathway	48	0.3	0.0153	0.026477	0
Curated gene sets:burton adipogenesis peak at 2hr	49	0.29	0.0149	0.026538	0
GO bp:go calcium dependent cell cell adhesion via plasma membrane cell adhesion molecules	26	0.437	0.0163	0.026561	0
Curated gene sets:burton adipogenesis 11	50	0.313	0.0162	0.026583	0
Curated gene sets:labbe tgfb1 targets up	95	0.199	0.0142	0.026584	0
Curated gene sets:kegg maturity onset diabetes of the young	25	0.397	0.0146	0.026593	0
GO mf:go double stranded dna binding	724	0.0727	0.0141	0.026636	0
GO bp:go microtubule organizing center organization	80	0.195	0.0128	0.026752	0
Curated gene sets:biocarta igf1 pathway	20	0.409	0.0134	0.02678	0
Curated gene sets:zhan multiple myeloma up	59	0.231	0.013	0.026837	0
GO bp:go positive regulation of dephosphorylation	44	0.293	0.0143	0.026848	0
Curated gene sets:sweet kras targets dn	61	0.248	0.0142	0.026862	0
Curated gene sets:kegg prostate cancer	86	0.215	0.0146	0.026957	0
Curated gene sets:turashvili breast carcinoma ductal vs lobular up	18	0.477	0.0149	0.027016	0
Curated gene sets:abbud lif signaling 2 up	14	0.576	0.0158	0.02702	0
Curated gene sets:kang glis3 targets	35	0.351	0.0152	0.027024	0
GO bp:go spinal cord association neuron differentiation	13	0.612	0.0162	0.027056	0
GO bp:go regulation of neural precursor cell proliferation	72	0.23	0.0143	0.027068	0
GO bp:go myeloid cell development	41	0.301	0.0142	0.027129	0
GO bp:go rna secondary structure unwinding	40	0.281	0.013	0.027134	0
GO bp:go neuromuscular junction development	34	0.36	0.0154	0.027212	0
GO bp:go negative regulation of chromosome organization	87	0.21	0.0144	0.027246	0
GO bp:go mammary gland epithelial cell proliferation	11	0.629	0.0153	0.027393	0
Curated gene sets:biocarta mtor pathway	23	0.384	0.0135	0.027415	0
Curated gene sets:koyama sema3b targets dn	378	0.102	0.0145	0.027458	0
Curated gene sets:bakker foxo3 targets up	58	0.243	0.0136	0.027541	0
GO cc:go nuclear matrix	89	0.201	0.0139	0.027615	0
GO bp:go response to estradiol	142	0.166	0.0144	0.027661	0
GO mf:go beta catenin binding	77	0.235	0.0151	0.027672	0
Curated gene sets:reactome meiotic synapsis	56	0.247	0.0136	0.027732	0
Curated gene sets:oswald hematopoietic stem cell in collagen gel up	222	0.128	0.0139	0.027802	0
GO cc:go nuclear periphery	111	0.179	0.0138	0.027821	0
GO bp:go regulation of cellular senescence	26	0.365	0.0137	0.027829	0
GO bp:go positive regulation of cell morphogenesis involved in differentiation	152	0.151	0.0136	0.027841	0
GO bp:go negative regulation of catalytic activity	782	0.0691	0.0139	0.027849	0
Curated gene sets:bilban b cll lpl dn	38	0.298	0.0135	0.027879	0
GO bp:go positive regulation of skeletal muscle tissue development	23	0.444	0.0156	0.028002	0
GO bp:go specification of organ identity	14	0.563	0.0155	0.028071	0
GO bp:go forebrain neuron fate commitment	12	0.609	0.0155	0.028147	0
GO bp:go regulation of gtpase activity	630	0.0785	0.0142	0.028171	0
Curated gene sets:nakamura tumor zone peripheral vs central dn	568	0.0822	0.0142	0.02837	0
GO bp:go negative regulation of endoplasmic reticulum stress induced intrinsic apoptotic signaling pathway	17	0.472	0.0143	0.028386	0
Curated gene sets:ule splicing via nova2	42	0.287	0.0137	0.028395	0
Curated gene sets:kegg long term potentiation	66	0.238	0.0142	0.028506	0
Curated gene sets:boylan multiple myeloma c d up	132	0.156	0.0131	0.028577	0
GO bp:go ventricular cardiac muscle tissue development	45	0.308	0.0151	0.02859	0
GO bp:go cell proliferation in forebrain	26	0.403	0.0151	0.028665	0
Curated gene sets:kegg acute myeloid leukemia	55	0.274	0.0149	0.028904	0
Curated gene sets:nakajima mast cell	43	0.267	0.0128	0.029007	0
GO bp:go positive regulation of transcription from rna polymerase ii promoter in response to stress	21	0.436	0.0147	0.029195	0
GO bp:go regulation of smooth muscle cell apoptotic process	14	0.515	0.0142	0.029211	0
Curated gene sets:reactome incretin synthesis secretion and inactivation	20	0.385	0.0127	0.029221	0
GO bp:go regulation of synaptic transmission glutamatergic	47	0.302	0.0152	0.029221	0
GO bp:go cell death	961	0.0624	0.0138	0.029224	0
GO bp:go rna catabolic process	212	0.124	0.0131	0.02936	0
GO bp:go positive regulation of cell proliferation	760	0.0705	0.014	0.029418	0
Curated gene sets:mootha glycolysis	19	0.409	0.0131	0.029461	0
GO bp:go positive regulation of pri mirna transcription from rna polymerase ii promoter	11	0.633	0.0154	0.02957	0
Curated gene sets:podar response to adaphostin dn	18	0.43	0.0134	0.029714	0
Curated gene sets:siligan targets of ews fli1 fusion dn	17	0.502	0.0152	0.029787	0
GO mf:go rna polymerase ii transcription factor activity sequence specific dna binding	593	0.0806	0.0142	0.029793	0
Curated gene sets:reactome ptm gamma carboxylation hypusine formation and arylsulfatase activation	21	0.355	0.0119	0.029799	0
Curated gene sets:figueroa aml methylation cluster 7 dn	5	0.941	0.0155	0.029814	0
Curated gene sets:pid il2 1pathway	54	0.259	0.014	0.029855	0
GO mf:go translation regulator activity nucleic acid binding	16	0.561	0.0165	0.029883	0
Curated gene sets:reactome cell junction organization	73	0.237	0.0148	0.029926	0
GO bp:go heart formation	12	0.551	0.014	0.029962	0
GO bp:go peptidyl glutamic acid modification	27	0.358	0.0136	0.030064	0
GO bp:go positive regulation of chromatin modification	81	0.208	0.0137	0.030221	0
Curated gene sets:gargalovic response to oxidized phospholipids blue up	128	0.171	0.0141	0.030253	0
Curated gene sets:pid il8 cxcr2 pathway	34	0.327	0.014	0.030495	0
Curated gene sets:reactome shc1 events in erbb4 signaling	20	0.442	0.0145	0.030639	0
Curated gene sets:pid alk1 pathway	25	0.391	0.0143	0.030653	0
GO bp:go hindbrain morphogenesis	38	0.319	0.0144	0.030729	0
GO mf:go protein phosphatase 2a binding	27	0.35	0.0134	0.0308	0
Curated gene sets:pid hnf3a pathway	43	0.324	0.0156	0.03083	0
GO bp:go cellular response to starvation	113	0.168	0.0131	0.03084	0
GO bp:go cell morphogenesis involved in neuron differentiation	350	0.106	0.0145	0.030899	0
GO bp:go tripartite regional subdivision	12	0.539	0.0137	0.0309	0
GO bp:go cellular response to organic cyclic compound	445	0.0909	0.0139	0.030989	0
Curated gene sets:nielsen schwannoma up	12	0.495	0.0126	0.031044	0
GO bp:go renal tubule development	74	0.239	0.0151	0.031046	0
Curated gene sets:howlin cited1 targets 1 up	32	0.333	0.0138	0.031049	0
GO bp:go endothelium development	83	0.218	0.0146	0.031164	0
Curated gene sets:mense hypoxia up	95	0.185	0.0132	0.031202	0
GO bp:go negative regulation of apoptotic signaling pathway	186	0.136	0.0136	0.031326	0
GO bp:go response to transforming growth factor beta	140	0.161	0.014	0.031332	0
GO bp:go negative regulation of multicellular organismal metabolic process	11	0.557	0.0136	0.031358	0
GO bp:go cell surface receptor signaling pathway involved in heart development	16	0.484	0.0142	0.031431	0
Curated gene sets:ngo malignant glioma 1p loh	15	0.421	0.012	0.031571	0
Curated gene sets:ma myeloid differentiation up	39	0.286	0.0131	0.031661	0
GO bp:go establishment of localization in cell	1586	0.047	0.0131	0.031753	0
GO bp:go negative regulation of molecular function	1015	0.059	0.0134	0.031774	0
GO bp:go branching involved in ureteric bud morphogenesis	41	0.326	0.0153	0.031797	0
Curated gene sets:figueroa aml methylation cluster 5 up	12	0.503	0.0128	0.031893	0
Curated gene sets:reactome mitotic prometaphase	82	0.187	0.0124	0.03225	0
GO bp:go regulation of organ growth	68	0.242	0.0146	0.032299	0
GO bp:go cellular response to extracellular stimulus	182	0.133	0.0131	0.032384	0
GO bp:go positive regulation of cell cycle g2 m phase transition	18	0.44	0.0137	0.032489	0
GO bp:go protein acylation	140	0.15	0.013	0.03249	0
Curated gene sets:fernandez bound by myc	172	0.136	0.013	0.032554	0
Curated gene sets:mili pseudopodia haptotaxis up	474	0.0858	0.0136	0.032662	0
GO bp:go negative regulation of bmp signaling pathway	39	0.325	0.0149	0.032677	0
GO bp:go multicellular organism growth	74	0.202	0.0127	0.032747	0
GO cc:go nuclear membrane	268	0.106	0.0126	0.032799	0
GO mf:go transcription factor activity rna polymerase ii core promoter sequence specific	13	0.54	0.0143	0.03304	0
GO bp:go negative regulation of kinase activity	243	0.118	0.0134	0.03314	0
GO bp:go protein transmembrane transport	51	0.236	0.0124	0.033155	0
Curated gene sets:pid erbb1 downstream pathway	104	0.182	0.0136	0.033294	0
GO bp:go gamma aminobutyric acid signaling pathway	20	0.478	0.0157	0.03336	0
GO bp:go positive regulation of dna repair	37	0.324	0.0144	0.033368	0
GO bp:go peroxisomal transport	17	0.4	0.0121	0.033446	0
GO bp:go regulation of interleukin 12 production	47	0.271	0.0136	0.033555	0
GO cc:go somatodendritic compartment	615	0.0751	0.0135	0.033712	0
GO bp:go protein dealkylation	23	0.349	0.0123	0.033733	0
GO bp:go ganglion development	12	0.488	0.0124	0.033759	0
GO bp:go rna interference	12	0.557	0.0142	0.033786	0
GO bp:go vitamin biosynthetic process	14	0.422	0.0116	0.03379	0
GO bp:go regulation of steroid biosynthetic process	48	0.266	0.0135	0.033795	0
Curated gene sets:reactome darpp 32 events	24	0.396	0.0143	0.033819	0
Curated gene sets:han jnk singaling up	34	0.31	0.0133	0.033819	0
GO bp:go gastrulation with mouth forming second	26	0.34	0.0127	0.033866	0
Curated gene sets:browne hcmv infection 6hr dn	151	0.142	0.0128	0.034147	0
GO cc:go clathrin coated endocytic vesicle	52	0.253	0.0134	0.034172	0
GO cc:go neuron part	1197	0.0551	0.0135	0.034246	0
Curated gene sets:visala response to heat shock and aging up	14	0.4	0.011	0.034309	0
Curated gene sets:kegg endocytosis	169	0.137	0.013	0.034422	0
GO bp:go negative regulation of dna biosynthetic process	30	0.34	0.0137	0.034494	0
Curated gene sets:gryder pax3foxo1 enhancers in tads	950	0.0636	0.014	0.034499	0
GO bp:go neuroblast proliferation	28	0.332	0.0129	0.034818	0
GO bp:go positive regulation of axonogenesis	65	0.212	0.0125	0.034882	0
Curated gene sets:chandran metastasis dn	291	0.109	0.0136	0.034916	0
GO bp:go cellular component morphogenesis	860	0.0624	0.0131	0.034969	0
Curated gene sets:cheng response to nickel acetate	40	0.253	0.0117	0.03498	0
Curated gene sets:graessmann response to mc and doxorubicin dn	725	0.0648	0.0126	0.034999	0
Curated gene sets:st g alpha s pathway	15	0.46	0.0131	0.03502	0
Curated gene sets:pid ranbp2 pathway	11	0.511	0.0125	0.035029	0
GO bp:go carbohydrate biosynthetic process	116	0.16	0.0126	0.035209	0
Curated gene sets:reactome regulatory rna pathways	25	0.326	0.012	0.035262	0
GO bp:go cell aging	64	0.224	0.0131	0.035311	0
Curated gene sets:kyng werner syndrom dn	29	0.349	0.0138	0.035453	0
GO mf:go protein phosphatase binding	118	0.158	0.0125	0.035639	0
GO bp:go single organism cellular localization	853	0.0611	0.0128	0.035684	0
GO bp:go regulation of response to dna damage stimulus	138	0.152	0.0131	0.035811	0
Curated gene sets:reactome rap1 signalling	16	0.439	0.0129	0.035923	0
Curated gene sets:reactome cell cell junction organization	54	0.263	0.0142	0.035979	0
GO bp:go protein import into peroxisome matrix	13	0.494	0.0131	0.036013	0
GO bp:go cell differentiation involved in kidney development	34	0.322	0.0138	0.036079	0
GO bp:go regulation of synaptic vesicle transport	28	0.341	0.0133	0.036145	0
GO mf:go protein complex binding	884	0.0613	0.0131	0.036312	0
GO mf:go phosphatidylinositol 3 4 bisphosphate binding	17	0.443	0.0134	0.036322	0
GO bp:go regulation of telomerase activity	42	0.261	0.0124	0.036442	0
GO bp:go transcription from rna polymerase ii promoter	682	0.0691	0.013	0.036471	0
Curated gene sets:ji response to fsh up	67	0.205	0.0123	0.036503	0
Curated gene sets:pid ap1 pathway	68	0.24	0.0145	0.036565	0
Curated gene sets:chen lvad support of failing heart dn	43	0.275	0.0132	0.036593	0
Curated gene sets:setlur prostate cancer tmprss2 erg fusion up	65	0.222	0.0131	0.036637	0
Curated gene sets:biocarta cd40 pathway	12	0.517	0.0132	0.03669	0
Curated gene sets:nikolsky breast cancer 16p13 amplicon	117	0.307	0.0243	0.036975	0
GO cc:go intercalated disc	50	0.276	0.0143	0.037014	0
Curated gene sets:reactome diabetes pathways	123	0.154	0.0125	0.037016	0
Curated gene sets:nakamura metastasis model up	39	0.262	0.012	0.037039	0
Curated gene sets:reactome neurotransmitter receptor binding and downstream transmission in the postsynaptic cell	125	0.165	0.0135	0.037053	0
GO mf:go ribosomal small subunit binding	11	0.547	0.0133	0.037173	0
GO cc:go nucleoplasm part	650	0.0656	0.0121	0.037256	0
GO mf:go 3 5 exonuclease activity	47	0.236	0.0119	0.037345	0
GO bp:go regulation of protein homooligomerization	16	0.443	0.013	0.037506	0
GO bp:go regulation of organ formation	31	0.342	0.014	0.037602	0
Curated gene sets:thillainadesan znf217 targets up	44	0.236	0.0115	0.037668	0
Curated gene sets:reactome shc mediated signalling	15	0.456	0.013	0.037766	0
Curated gene sets:hooi st7 targets dn	109	0.178	0.0136	0.037951	0
GO bp:go regulation of rna splicing	88	0.171	0.0118	0.037988	0
GO bp:go protein destabilization	33	0.332	0.014	0.038205	0
Curated gene sets:lee targets of ptch1 and sufu up	50	0.26	0.0135	0.038334	0
GO bp:go organ induction	15	0.476	0.0135	0.038619	0
GO mf:go nitric oxide synthase binding	18	0.454	0.0141	0.038789	0
Curated gene sets:reactome map kinase activation in tlr cascade	44	0.277	0.0135	0.038843	0
Curated gene sets:bilanges serum sensitive genes	83	0.203	0.0135	0.038846	0
Curated gene sets:pid hdac classiii pathway	23	0.368	0.0129	0.038896	0
GO cc:go transcriptional repressor complex	68	0.206	0.0125	0.0389	0
GO cc:go cell cell contact zone	61	0.246	0.0141	0.038972	0
Curated gene sets:wang nfkb targets	25	0.342	0.0126	0.038978	0
Curated gene sets:wang clim2 targets up	224	0.113	0.0123	0.038992	0
Curated gene sets:fournier acinar development late up	11	0.534	0.013	0.039072	0
Curated gene sets:tcga glioblastoma copy number up	72	0.253	0.0157	0.039123	0
GO bp:go circadian regulation of gene expression	55	0.235	0.0128	0.039195	0
Curated gene sets:chesler brain qtl cis	73	0.205	0.0129	0.03933	0
GO bp:go regulation of erythrocyte differentiation	35	0.33	0.0143	0.039406	0
Curated gene sets:tonks targets of runx1 runx1t1 fusion sustained in monocyte up	21	0.375	0.0126	0.03949	0
GO bp:go regulation of neurotransmitter receptor activity	29	0.354	0.014	0.0396	0
GO bp:go muscle organ development	266	0.11	0.013	0.039803	0
GO mf:go repressing transcription factor binding	55	0.251	0.0137	0.039807	0
GO bp:go regulation of protein oligomerization	35	0.308	0.0134	0.039904	0
GO bp:go peripheral nervous system development	69	0.209	0.0128	0.03993	0
Curated gene sets:hoshida liver cancer subclass s2	111	0.156	0.0121	0.039984	0
GO bp:go regulation of microtubule polymerization or depolymerization	166	0.125	0.0117	0.039987	0
Curated gene sets:pid il12 stat4 pathway	31	0.352	0.0144	0.040031	0
GO bp:go lymphangiogenesis	11	0.642	0.0156	0.040171	0
GO bp:go regulation of neurotransmitter transport	60	0.221	0.0125	0.040193	0
GO cc:go receptor complex	310	0.104	0.0133	0.040301	0
GO mf:go high voltage gated calcium channel activity	10	0.635	0.0148	0.040401	0
Curated gene sets:mcclung cocain reward 4wk	71	0.22	0.0136	0.040522	0
GO bp:go maintenance of cell number	125	0.147	0.012	0.040592	0
Curated gene sets:valk aml cluster 1	26	0.372	0.0139	0.040662	0
Curated gene sets:foster kdm1a targets dn	206	0.111	0.0116	0.040828	0
Curated gene sets:zhou pancreatic endocrine progenitor	12	0.545	0.0139	0.04088	0
Curated gene sets:chang pou5f1 targets dn	8	0.534	0.0111	0.04108	0
GO bp:go positive regulation of dna metabolic process	177	0.125	0.0122	0.041081	0
GO bp:go positive regulation of organ growth	35	0.322	0.014	0.041272	0
GO bp:go maternal placenta development	31	0.301	0.0123	0.041319	0
GO bp:go protein import	149	0.136	0.0121	0.041321	0
GO bp:go regulation of megakaryocyte differentiation	23	0.365	0.0128	0.041357	0
GO bp:go rna processing	772	0.0576	0.0115	0.041463	0
Curated gene sets:reactome metabolism of rna	240	0.104	0.0118	0.041503	0
Curated gene sets:gotzmann epithelial to mesenchymal transition up	67	0.208	0.0125	0.041644	0
GO bp:go regulation of dna biosynthetic process	90	0.175	0.0122	0.041653	0
Curated gene sets:ehrlich icf syndrom dn	13	0.535	0.0142	0.041696	0
GO bp:go response to oxidative stress	338	0.0937	0.0125	0.041808	0
Curated gene sets:wamunyokoli ovarian cancer grades 1 2 up	131	0.15	0.0125	0.041815	0
Curated gene sets:zhang tlx targets 36hr up	212	0.115	0.0122	0.041831	0
GO bp:go alternative mrna splicing via spliceosome	10	0.567	0.0132	0.041856	0
GO bp:go regulation of cytoskeleton organization	472	0.0764	0.012	0.041963	0
Curated gene sets:valk aml with t 8 21 translocation	4	1.01	0.0148	0.042098	0
Curated gene sets:pid pi3kci akt pathway	34	0.296	0.0126	0.042106	0
GO bp:go regulation of telomere maintenance	61	0.203	0.0117	0.042263	0
GO bp:go protein autophosphorylation	180	0.126	0.0124	0.042368	0
Curated gene sets:pid p38 mk2 pathway	22	0.36	0.0124	0.042524	0
GO cc:go rnai effector complex	11	0.585	0.0142	0.042567	0
GO bp:go positive regulation of intracellular steroid hormone receptor signaling pathway	14	0.444	0.0122	0.042605	0
Curated gene sets:vetter targets of prkca and ets1 up	16	0.397	0.0116	0.042624	0
Curated gene sets:piccaluga angioimmunoblastic lymphoma dn	124	0.162	0.0132	0.042644	0
GO bp:go organic cyclic compound catabolic process	406	0.0823	0.012	0.042678	0
Curated gene sets:pid ncadherin pathway	33	0.287	0.0121	0.042691	0
GO bp:go mechanosensory behavior	12	0.491	0.0125	0.042811	0
GO cc:go pigment granule	99	0.161	0.0118	0.042922	0
GO bp:go regulation of phosphatase activity	116	0.152	0.012	0.043079	0
Curated gene sets:biocarta il3 pathway	14	0.437	0.012	0.043237	0
GO bp:go regulation of dendrite extension	18	0.45	0.014	0.043432	0
Curated gene sets:chandran metastasis up	197	0.118	0.0121	0.043667	0
Curated gene sets:sagiv cd24 targets up	22	0.299	0.0103	0.043674	0
GO bp:go regulation of synaptic plasticity	135	0.141	0.012	0.043963	0
Curated gene sets:zwang class 3 transiently induced by egf	214	0.124	0.0133	0.044145	0
GO bp:go positive regulation of behavior	24	0.343	0.0123	0.044218	0
GO bp:go walking behavior	31	0.3	0.0123	0.044228	0
GO bp:go regulation of synaptic transmission gabaergic	29	0.329	0.013	0.044263	0
Curated gene sets:maclachlan brca1 targets dn	14	0.462	0.0127	0.044303	0
GO bp:go protein export from nucleus	29	0.294	0.0116	0.044347	0
GO bp:go negative regulation of digestive system process	11	0.523	0.0127	0.044434	0
Curated gene sets:mcmurray tp53 hras cooperation response up	25	0.336	0.0123	0.044462	0
GO bp:go stem cell division	28	0.342	0.0133	0.044563	0
Curated gene sets:biocarta at1r pathway	32	0.317	0.0132	0.044659	0
Curated gene sets:zembutsu sensitivity to vincristine	17	0.407	0.0123	0.044708	0
Curated gene sets:qi plasmacytoma up	250	0.113	0.013	0.044737	0
GO cc:go clathrin coated endocytic vesicle membrane	35	0.286	0.0124	0.044869	0
Curated gene sets:gargalovic response to oxidized phospholipids magenta up	27	0.323	0.0123	0.044941	0
GO mf:go dopamine receptor binding	17	0.36	0.0109	0.044995	0
Curated gene sets:gargalovic response to oxidized phospholipids magenta dn	12	0.432	0.011	0.045078	0
GO cc:go coated pit	64	0.202	0.0118	0.045092	0
GO bp:go ribonucleoside diphosphate metabolic process	57	0.209	0.0116	0.045231	0
GO bp:go regulation of bmp signaling pathway	71	0.219	0.0135	0.045256	0
GO bp:go regulation of neuronal synaptic plasticity	48	0.24	0.0122	0.045378	0
GO bp:go positive regulation of long term synaptic potentiation	14	0.472	0.013	0.045469	0
Curated gene sets:pilon klf1 targets up	466	0.0789	0.0124	0.045561	0
GO bp:go fusion of sperm to egg plasma membrane	11	0.472	0.0115	0.045581	0
GO bp:go negative regulation of transferase activity	343	0.0901	0.0121	0.045692	0
GO bp:go activation of jun kinase activity	34	0.282	0.0121	0.045776	0
GO bp:go negative regulation of dendrite morphogenesis	14	0.423	0.0116	0.045925	0
Curated gene sets:fischer dream targets	887	0.054	0.0115	0.045978	0
Curated gene sets:whiteside cisplatin resistance up	10	0.482	0.0112	0.046019	0
GO bp:go nitric oxide metabolic process	14	0.443	0.0122	0.046193	0
GO bp:go protein localization to kinetochore	11	0.434	0.0106	0.046226	0
Curated gene sets:lui thyroid cancer pax8 pparg up	43	0.227	0.0109	0.046271	0
Curated gene sets:huttmann b cll poor survival dn	57	0.238	0.0132	0.046317	0
Curated gene sets:reactome metabolism of proteins	396	0.0777	0.0112	0.046539	0
GO bp:go chondroitin sulfate catabolic process	12	0.45	0.0114	0.046593	0
Curated gene sets:fujii ybx1 targets up	38	0.265	0.012	0.04661	0
GO bp:go positive regulation of muscle tissue development	52	0.257	0.0136	0.046748	0
GO bp:go cellular response to vitamin	26	0.372	0.0139	0.046757	0
Curated gene sets:ikeda mir30 targets dn	27	0.377	0.0144	0.046878	0
Curated gene sets:hamai apoptosis via trail dn	165	0.126	0.0118	0.04697	0
Curated gene sets:mariadason response to butyrate sulindac 6	47	0.265	0.0133	0.047009	0
Curated gene sets:tian tnf signaling not via nfkb	19	0.421	0.0135	0.047061	0
GO bp:go negative regulation of gtpase activity	37	0.276	0.0123	0.047123	0
GO bp:go regulation of intrinsic apoptotic signaling pathway	136	0.139	0.0118	0.047265	0
GO bp:go negative regulation of cell aging	16	0.387	0.0114	0.047271	0
Curated gene sets:kegg p53 signaling pathway	67	0.205	0.0123	0.047297	0
Curated gene sets:reactome myd88 mal cascade initiated on plasma membrane	74	0.205	0.013	0.047307	0
GO cc:go microtubule organizing center	596	0.0651	0.0115	0.047351	0
GO bp:go regulation of heart growth	40	0.282	0.0131	0.047395	0
Curated gene sets:chiba response to tsa dn	22	0.324	0.0112	0.047408	0
GO bp:go positive regulation of cellular component organization	1089	0.0507	0.0119	0.047496	0
GO bp:go cell cycle phase transition	244	0.101	0.0115	0.047501	0
GO mf:go mrna 3 utr binding	47	0.252	0.0127	0.047511	0
GO cc:go clathrin coat of coated pit	16	0.42	0.0123	0.047548	0
GO bp:go regulation of glial cell proliferation	20	0.402	0.0132	0.047572	0
GO bp:go formation of primary germ layer	107	0.17	0.0129	0.047666	0
GO bp:go mitotic dna integrity checkpoint	98	0.16	0.0116	0.047821	0
GO mf:go rna polymerase ii distal enhancer sequence specific dna binding	61	0.221	0.0127	0.047829	0
GO bp:go negative regulation of substrate adhesion dependent cell spreading	13	0.467	0.0124	0.04793	0
Curated gene sets:izadpanah stem cell adipose vs bone up	116	0.158	0.0125	0.048103	0
GO bp:go regulation of dephosphorylation	146	0.132	0.0117	0.048146	0
GO bp:go cell part morphogenesis	604	0.0686	0.0122	0.048249	0
GO bp:go regulation of apoptotic signaling pathway	342	0.0893	0.012	0.048368	0
GO cc:go semaphorin receptor complex	9	0.636	0.014	0.048407	0
Curated gene sets:pid erbb network pathway	14	0.502	0.0138	0.048433	0
GO bp:go positive regulation of mrna splicing via spliceosome	13	0.4	0.0106	0.048476	0
Curated gene sets:reactome nuclear events kinase and transcription factor activation	22	0.363	0.0125	0.048591	0
GO bp:go lymph vessel morphogenesis	13	0.507	0.0134	0.048694	0
Curated gene sets:mikkelsen mef hcp with h3k27me3	570	0.075	0.013	0.048707	0
Curated gene sets:west adrenocortical tumor dn	495	0.0744	0.012	0.048718	0
GO mf:go tubulin binding	254	0.104	0.0121	0.048722	0
Curated gene sets:pedersen metastasis by erbb2 isoform 3	18	0.412	0.0128	0.048775	0
GO bp:go regulation of extent of cell growth	95	0.164	0.0117	0.048826	0
GO mf:go core promoter sequence specific dna binding	99	0.166	0.0121	0.048866	0
GO mf:go demethylase activity	28	0.291	0.0113	0.048934	0
Curated gene sets:blalock alzheimers disease up	1580	0.0418	0.0117	0.048972	0
Curated gene sets:bandres response to carmustin without mgmt 24hr dn	9	0.629	0.0139	0.04908	0
Curated gene sets:heidenblad amplified in soft tissue cancer	13	0.414	0.011	0.049193	0
Curated gene sets:reactome trafficking of ampa receptors	25	0.338	0.0124	0.049236	0
Curated gene sets:delacroix rarg bound mef	358	0.0884	0.0122	0.049262	0
GO bp:go epithelial cell differentiation	468	0.0808	0.0127	0.049434	0
Curated gene sets:kannan tp53 targets dn	21	0.364	0.0123	0.049543	0
GO cc:go postsynaptic membrane	188	0.13	0.013	0.049597	0
GO bp:go negative regulation of androgen receptor signaling pathway	12	0.438	0.0111	0.049898	0
Curated gene sets:enk uv response epidermis up	274	0.0944	0.0114	0.050074	0
Curated gene sets:gaussmann mll af4 fusion targets b up	23	0.348	0.0123	0.050101	0
GO bp:go nuclear envelope organization	80	0.183	0.012	0.050136	0
Curated gene sets:teramoto opn targets cluster 5	7	0.701	0.0136	0.050363	0
GO bp:go heterochromatin organization	10	0.504	0.0117	0.050421	0
GO mf:go calcium dependent protein kinase activity	11	0.451	0.011	0.050422	0
Curated gene sets:nikolsky breast cancer 22q13 amplicon	17	0.779	0.0236	0.050465	0
GO bp:go behavior	492	0.0782	0.0126	0.050521	0
GO cc:go clathrin coat	46	0.231	0.0115	0.050579	0
Curated gene sets:tonks targets of runx1 runx1t1 fusion sustained in monocyte dn	7	0.676	0.0131	0.050631	0
GO bp:go regulation of androgen receptor signaling pathway	21	0.333	0.0112	0.050634	0
GO cc:go golgi stack	120	0.144	0.0115	0.050634	0
GO bp:go posttranscriptional gene silencing	42	0.237	0.0113	0.050655	0
Curated gene sets:yoshioka liver cancer early recurrence up	35	0.258	0.0112	0.050678	0
GO bp:go cellular response to nutrient	39	0.283	0.013	0.050924	0
GO bp:go nephron epithelium development	87	0.189	0.0129	0.050933	0
Curated gene sets:hwang prostate cancer markers	26	0.307	0.0115	0.050952	0
Curated gene sets:gentile uv low dose dn	63	0.236	0.0137	0.051043	0
GO bp:go regulation of anatomical structure morphogenesis	974	0.0544	0.0121	0.051047	0
GO bp:go regulation of transcription initiation from rna polymerase ii promoter	22	0.361	0.0124	0.051175	0
GO bp:go positive regulation of cell differentiation	782	0.0609	0.0122	0.05125	0
GO cc:go mitotic spindle	52	0.219	0.0116	0.051269	0
Curated gene sets:ding lung cancer by mutation rate	19	0.422	0.0135	0.051272	0
GO bp:go endochondral bone morphogenesis	44	0.272	0.0132	0.05135	0
GO bp:go peptide metabolic process	518	0.0692	0.0114	0.051367	0
Curated gene sets:reactome traf6 mediated induction of nfkb and map kinases upon tlr7 8 or 9 activation	68	0.208	0.0126	0.051508	0
Curated gene sets:pilon klf1 targets dn	1889	0.0388	0.0117	0.051618	0
GO bp:go intracellular signal transduction	1489	0.0438	0.0119	0.051696	0
GO bp:go regulation of steroid metabolic process	73	0.188	0.0118	0.051931	0
Curated gene sets:biocarta erk pathway	27	0.32	0.0122	0.051991	0
GO bp:go positive regulation of cardiac muscle tissue development	28	0.329	0.0128	0.052009	0
GO bp:go pallium development	143	0.14	0.0123	0.052042	0
GO bp:go regulation of endoplasmic reticulum stress induced intrinsic apoptotic signaling pathway	28	0.311	0.0121	0.05214	0
Curated gene sets:monnier postradiation tumor escape up	377	0.0799	0.0113	0.052154	0
Curated gene sets:reactome mapk targets nuclear events mediated by map kinases	28	0.326	0.0126	0.052167	0
GO bp:go negative regulation of behavior	16	0.42	0.0123	0.052342	0
GO bp:go mitotic sister chromatid cohesion	11	0.533	0.013	0.052401	0
GO bp:go negative regulation of secretion	184	0.12	0.0119	0.052468	0
Curated gene sets:tien intestine probiotics 24hr dn	199	0.111	0.0115	0.052518	0
Curated gene sets:reactome 3 utr mediated translational regulation	95	0.152	0.0108	0.052632	0
Curated gene sets:lin npas4 targets dn	65	0.201	0.0119	0.052739	0
Curated gene sets:matzuk preovulatory follicle	9	0.624	0.0138	0.052828	0
Curated gene sets:gary cd5 targets dn	404	0.0753	0.011	0.052862	0
GO bp:go transcription initiation from rna polymerase ii promoter	137	0.136	0.0116	0.052935	0
GO bp:go regulation of double strand break repair	37	0.256	0.0114	0.052936	0
Curated gene sets:mariadason response to butyrate curcumin sulindac tsa 2	7	0.515	0.01	0.053187	0
Curated gene sets:reactome perk regulated gene expression	26	0.295	0.011	0.05336	0
Curated gene sets:cairo liver development up	149	0.136	0.0121	0.053451	0
Curated gene sets:kobayashi egfr signaling 6hr dn	17	0.36	0.0109	0.053467	0
GO bp:go glutamate receptor signaling pathway	40	0.281	0.013	0.053592	0
Curated gene sets:haslinger b cll with 6q21 deletion	17	0.345	0.0105	0.053604	0
GO bp:go negative regulation of interleukin 1 production	18	0.349	0.0109	0.053702	0
GO bp:go multivesicular body sorting pathway	11	0.46	0.0112	0.053752	0
Curated gene sets:martinez rb1 and tp53 targets dn	552	0.0672	0.0114	0.053821	0
GO bp:go epithelial cell morphogenesis	38	0.277	0.0125	0.053825	0
Curated gene sets:mody hippocampus prenatal	41	0.224	0.0105	0.053831	0
Curated gene sets:pid myc activ pathway	77	0.18	0.0116	0.053942	0
GO bp:go axis specification	83	0.179	0.012	0.054145	0
GO bp:go cell division	445	0.072	0.011	0.054187	0
Curated gene sets:tomlins prostate cancer dn	38	0.269	0.0122	0.054249	0
Curated gene sets:reactome signaling by scf kit	75	0.183	0.0116	0.054269	0
Curated gene sets:lee calorie restriction neocortex up	79	0.169	0.011	0.054362	0
GO bp:go organelle fission	477	0.0676	0.0107	0.054378	0
GO bp:go positive regulation of cell death	578	0.0674	0.0117	0.054471	0
Curated gene sets:fontaine follicular thyroid adenoma dn	62	0.208	0.012	0.054478	0
Curated gene sets:han satb1 targets up	371	0.0837	0.0117	0.054558	0
GO bp:go mesoderm development	106	0.161	0.0121	0.054577	0
GO bp:go chromosome organization	894	0.0518	0.0111	0.054592	0
Curated gene sets:moreira response to tsa up	23	0.308	0.0109	0.054619	0
GO mf:go double stranded rna binding	59	0.194	0.0109	0.054624	0
GO mf:go phosphatase inhibitor activity	32	0.286	0.0119	0.05464	0
GO bp:go megakaryocyte development	15	0.425	0.0121	0.05482	0
Curated gene sets:reactome shc related events	17	0.392	0.0119	0.0549	0
GO bp:go spindle localization	38	0.243	0.011	0.055154	0
GO bp:go smooth muscle cell differentiation	30	0.311	0.0125	0.05525	0
GO bp:go vocalization behavior	10	0.497	0.0115	0.055297	0
GO cc:go spindle	274	0.0892	0.0108	0.055331	0
GO bp:go stem cell proliferation	56	0.215	0.0118	0.055333	0
GO bp:go nucleotide salvage	13	0.472	0.0125	0.055536	0
GO bp:go negative regulation of protein serine threonine kinase activity	123	0.149	0.0121	0.055623	0
GO cc:go cell projection part	899	0.0535	0.0115	0.055656	0
Curated gene sets:browne hcmv infection 1hr up	57	0.221	0.0123	0.055658	0
GO bp:go sister chromatid cohesion	105	0.145	0.0109	0.055789	0
GO bp:go negative regulation of interleukin 1 beta production	14	0.381	0.0105	0.055893	0
GO bp:go regulation of cholesterol metabolic process	22	0.31	0.0107	0.0559	0
GO cc:go clathrin coat of endocytic vesicle	12	0.409	0.0104	0.055939	0
Curated gene sets:georges targets of mir192 and mir215	848	0.0552	0.0115	0.056073	0
GO cc:go nucleoid	44	0.203	0.0099	0.056136	0
Curated gene sets:gnatenko platelet signature	39	0.255	0.0117	0.056185	0
Curated gene sets:lu aging brain dn	141	0.132	0.0115	0.056355	0
Curated gene sets:torchia targets of ewsr1 fli1 fusion top20 dn	18	0.366	0.0114	0.056374	0
Curated gene sets:pid tap63 pathway	53	0.217	0.0116	0.056421	0
Curated gene sets:acevedo liver cancer with h3k9me3 up	115	0.161	0.0126	0.056453	0
GO bp:go regulation of nitric oxide synthase activity	45	0.26	0.0128	0.05651	0
GO bp:go negative regulation of response to dna damage stimulus	48	0.216	0.011	0.056522	0
Curated gene sets:mikkelsen partially reprogrammed to pluripotency	9	0.632	0.0139	0.056581	0
Curated gene sets:chung blister cytotoxicity dn	40	0.243	0.0113	0.056734	0
Curated gene sets:kegg viral myocarditis	48	0.235	0.0119	0.056758	0
GO cc:go pml body	92	0.155	0.0109	0.056802	0
GO bp:go energy homeostasis	13	0.481	0.0127	0.056825	0
Curated gene sets:reactome glycolysis	25	0.281	0.0103	0.056947	0
Curated gene sets:hummerich malignant skin tumor dn	17	0.37	0.0112	0.056951	0
Curated gene sets:kim wt1 targets 12hr dn	205	0.109	0.0114	0.056983	0
GO bp:go regulation of alternative mrna splicing via spliceosome	32	0.258	0.0107	0.057125	0
GO bp:go muscle organ morphogenesis	70	0.205	0.0125	0.057205	0
Curated gene sets:gargalovic response to oxidized phospholipids black up	34	0.284	0.0121	0.057216	0
Curated gene sets:wakabayashi adipogenesis pparg rxra bound 8d	851	0.0544	0.0114	0.057274	0
GO cc:go membrane region	1076	0.0506	0.0118	0.057436	0
GO bp:go skeletal muscle cell differentiation	51	0.223	0.0117	0.057465	0
Curated gene sets:pid atm pathway	32	0.27	0.0112	0.05751	0
GO cc:go nuclear chromatin	257	0.0969	0.0113	0.057523	0
Curated gene sets:dazard response to uv nhek up	220	0.103	0.0112	0.057854	0
GO bp:go endothelial cell development	41	0.245	0.0115	0.05795	0
Curated gene sets:reactome g0 and early g1	23	0.291	0.0102	0.057957	0
Curated gene sets:bystrykh hematopoiesis stem cell and brain qtl cis	64	0.199	0.0117	0.057972	0
GO bp:go leukotriene biosynthetic process	19	0.371	0.0119	0.057991	0
Curated gene sets:kim wt1 targets dn	434	0.0732	0.0111	0.058022	0
GO mf:go cyclin dependent protein serine threonine kinase inhibitor activity	12	0.485	0.0123	0.058126	0
GO bp:go positive regulation of mrna processing	30	0.261	0.0105	0.058197	0
GO mf:go camp binding	22	0.331	0.0114	0.058243	0
Curated gene sets:reactome grb2 events in erbb2 signaling	22	0.362	0.0125	0.058498	0
Curated gene sets:reactome mrna decay by 5 to 3 exoribonuclease	13	0.36	0.00955	0.058573	0
GO bp:go oligosaccharide biosynthetic process	13	0.455	0.0121	0.058646	0
Curated gene sets:chandran metastasis top50 up	34	0.256	0.0109	0.058659	0
Curated gene sets:liu prostate cancer up	86	0.17	0.0115	0.058697	0
Curated gene sets:reactome metabolism of mrna	197	0.104	0.0106	0.058826	0
GO mf:go transcription corepressor activity	198	0.112	0.0116	0.058831	0
Curated gene sets:biocarta wnt pathway	25	0.327	0.012	0.058993	0
GO bp:go membrane disassembly	46	0.245	0.0122	0.059021	0
GO bp:go mrna cleavage	20	0.332	0.0109	0.059215	0
GO bp:go cardiocyte differentiation	94	0.166	0.0118	0.059262	0
Curated gene sets:ivanovska mir106b targets	88	0.157	0.0108	0.059379	0
GO bp:go hindlimb morphogenesis	36	0.285	0.0126	0.059425	0
GO bp:go histone phosphorylation	25	0.309	0.0113	0.059514	0
Curated gene sets:haddad t lymphocyte and nk progenitor up	72	0.181	0.0112	0.059624	0
GO bp:go establishment of protein localization to membrane	247	0.0969	0.0111	0.059813	0
GO bp:go regulation of nuclear cell cycle dna replication	10	0.464	0.0108	0.059865	0
GO cc:go plasma membrane receptor complex	171	0.122	0.0117	0.059939	0
GO bp:go cardiac cell fate commitment	10	0.525	0.0122	0.060082	0
Curated gene sets:bruins uvc response early late	298	0.0856	0.0108	0.060121	0
Curated gene sets:rickman tumor differentiated well vs poorly up	223	0.0974	0.0106	0.060169	0
GO bp:go positive regulation of protein tyrosine kinase activity	36	0.272	0.012	0.060182	0
Curated gene sets:kegg glycosphingolipid biosynthesis globo series	13	0.424	0.0112	0.060193	0
GO bp:go demethylation	48	0.21	0.0107	0.060228	0
Curated gene sets:ikeda mir133 targets dn	8	0.672	0.014	0.060275	0
GO bp:go regulation of hydrolase activity	1244	0.0465	0.0116	0.060289	0
Curated gene sets:pid ptp1b pathway	53	0.218	0.0116	0.060322	0
GO bp:go t cell differentiation	118	0.153	0.0122	0.060384	0
GO bp:go transcription from mitochondrial promoter	11	0.524	0.0128	0.060405	0
GO bp:go response to retinoic acid	105	0.155	0.0116	0.060596	0
Curated gene sets:reactome class c 3 metabotropic glutamate pheromone receptors	14	0.434	0.0119	0.060766	0
GO bp:go regulation of oxidative phosphorylation	14	0.371	0.0102	0.060789	0
Curated gene sets:sig chemotaxis	40	0.231	0.0107	0.060984	0
GO bp:go embryonic pattern specification	53	0.215	0.0115	0.060989	0
GO bp:go response to potassium ion	14	0.44	0.0121	0.061024	0
Curated gene sets:pid p38 alpha beta pathway	30	0.276	0.0111	0.061063	0
Curated gene sets:sesto response to uv c3	18	0.346	0.0108	0.061067	0
Curated gene sets:bandres response to carmustin mgmt 24hr dn	31	0.262	0.0107	0.061086	0
Curated gene sets:reactome pi3k events in erbb2 signaling	41	0.244	0.0114	0.061105	0
GO bp:go negative regulation of protein complex disassembly	157	0.112	0.0102	0.061143	0
GO mf:go arylsulfatase activity	8	0.523	0.0109	0.061152	0
GO bp:go response to parathyroid hormone	12	0.478	0.0122	0.061174	0
Curated gene sets:gross hypoxia via hif1a dn	107	0.156	0.0118	0.061194	0
GO bp:go heparan sulfate proteoglycan biosynthetic process	22	0.332	0.0114	0.061211	0
GO mf:go scaffold protein binding	41	0.249	0.0117	0.061263	0
Curated gene sets:bogni treatment related myeloid leukemia dn	26	0.312	0.0117	0.061357	0
GO cc:go basal lamina	20	0.362	0.0119	0.061694	0
Curated gene sets:chen hoxa5 targets 9hr up	216	0.104	0.0112	0.061834	0
GO mf:go transcription factor activity direct ligand regulated sequence specific dna binding	44	0.248	0.0121	0.061915	0
GO bp:go trna transport	34	0.271	0.0116	0.062006	0
GO mf:go hormone receptor binding	150	0.126	0.0113	0.06203	0
Curated gene sets:seitz neoplastic transformation by 8p deletion dn	29	0.301	0.0119	0.062043	0
Curated gene sets:xu gh1 exogenous targets up	77	0.174	0.0112	0.062134	0
Curated gene sets:biocarta pdgf pathway	31	0.283	0.0116	0.062285	0
Curated gene sets:biocarta insulin pathway	21	0.319	0.0107	0.062378	0
GO mf:go receptor signaling protein serine threonine kinase activity	86	0.172	0.0117	0.06252	0
Curated gene sets:fortschegger phf8 targets up	251	0.098	0.0113	0.062531	0
GO bp:go establishment of protein localization to plasma membrane	86	0.175	0.0119	0.062557	0
GO bp:go epithelial cell development	176	0.119	0.0115	0.06257	0
GO bp:go hepaticobiliary system development	122	0.137	0.0111	0.062597	0
GO bp:go hepatocyte apoptotic process	13	0.446	0.0118	0.062825	0
GO mf:go nucleosome binding	42	0.216	0.0103	0.062839	0
Curated gene sets:ginestier breast cancer 20q13 amplification dn	150	0.116	0.0104	0.062947	0
Curated gene sets:rodrigues dcc targets up	5	0.774	0.0127	0.063035	0
GO bp:go cell junction organization	179	0.12	0.0117	0.06319	0
Curated gene sets:mariadason response to butyrate sulindac 4	20	0.325	0.0107	0.063258	0
Curated gene sets:pid p38 gamma delta pathway	11	0.439	0.0107	0.063319	0
GO bp:go regulation of filopodium assembly	37	0.268	0.012	0.063361	0
GO bp:go negative regulation of cyclic nucleotide metabolic process	42	0.255	0.0121	0.063391	0
Curated gene sets:biocarta il6 pathway	21	0.314	0.0106	0.063413	0
GO cc:go golgi cisterna membrane	70	0.177	0.0109	0.063534	0
Curated gene sets:bonci targets of mir15a and mir16 1	91	0.161	0.0112	0.063645	0
GO bp:go positive regulation of protein catabolic process	247	0.0931	0.0107	0.063787	0
Curated gene sets:reactome synthesis of very long chain fatty acyl coas	13	0.427	0.0113	0.064117	0
GO cc:go pseudopodium	14	0.392	0.0108	0.064138	0
GO mf:go transferase activity transferring pentosyl groups	55	0.198	0.0108	0.064181	0
Curated gene sets:reactome protein folding	49	0.186	0.00957	0.064255	0
GO mf:go neurexin family protein binding	9	0.515	0.0114	0.064275	0
GO bp:go regulation of cholesterol biosynthetic process	13	0.394	0.0104	0.064303	0
Curated gene sets:li prostate cancer epigenetic	28	0.299	0.0116	0.064463	0
Curated gene sets:ebauer myogenic targets of pax3 foxo1 fusion	47	0.227	0.0114	0.064527	0
GO mf:go smad binding	68	0.193	0.0117	0.064597	0
GO mf:go ubiquitin like protein transferase activity	398	0.0746	0.0108	0.06462	0
Curated gene sets:browne hcmv infection 4hr up	51	0.19	0.00993	0.064631	0
GO cc:go golgi cisterna	88	0.158	0.0108	0.064786	0
Curated gene sets:gali tp53 targets apoptotic up	8	0.599	0.0125	0.064813	0
GO bp:go steroid hormone mediated signaling pathway	115	0.142	0.0112	0.064875	0
GO mf:go carbon nitrogen ligase activity with glutamine as amido n donor	11	0.401	0.00976	0.06489	0
GO cc:go transporter complex	302	0.0933	0.0118	0.064901	0
GO mf:go transferase activity transferring acyl groups other than amino acyl groups	189	0.107	0.0107	0.064903	0
Curated gene sets:molenaar targets of ccnd1 and cdk4 up	61	0.185	0.0106	0.064944	0
Curated gene sets:pujana atm pcc network	1326	0.0405	0.0105	0.064976	0
Curated gene sets:sig il4receptor in b lyphocytes	27	0.28	0.0107	0.065111	0
GO bp:go response to epinephrine	16	0.45	0.0132	0.065179	0
GO cc:go microtubule	384	0.0735	0.0105	0.065254	0
Curated gene sets:reactome destabilization of mrna by ksrp	16	0.37	0.0109	0.065353	0
Curated gene sets:reactome trafficking of glur2 containing ampa receptors	13	0.397	0.0105	0.065388	0
GO mf:go rna polymerase binding	36	0.243	0.0107	0.06553	0
Curated gene sets:pid foxm1 pathway	38	0.259	0.0117	0.065536	0
Curated gene sets:lui thyroid cancer cluster 1	49	0.202	0.0104	0.065714	0
GO bp:go g protein coupled receptor internalization	12	0.42	0.0107	0.065796	0
Curated gene sets:cui tcf21 targets 2 up	403	0.0719	0.0105	0.065808	0
Curated gene sets:lee aging cerebellum up	80	0.15	0.00986	0.065882	0
GO bp:go olfactory lobe development	35	0.277	0.012	0.06592	0
Curated gene sets:reactome unblocking of nmda receptor glutamate binding and activation	13	0.404	0.0107	0.065959	0
GO mf:go phosphatidylinositol 3 kinase activity	71	0.194	0.012	0.065971	0
GO bp:go chromosome localization	61	0.179	0.0103	0.06598	0
Curated gene sets:nielsen gist	94	0.161	0.0114	0.065996	0
Curated gene sets:st erk1 erk2 mapk pathway	29	0.285	0.0113	0.066051	0
GO bp:go regulation of ire1 mediated unfolded protein response	12	0.473	0.012	0.066141	0
Curated gene sets:pid caspase pathway	50	0.209	0.0108	0.066145	0
Curated gene sets:zhou inflammatory response live up	419	0.0765	0.0114	0.066187	0
GO mf:go insulin receptor binding	31	0.279	0.0114	0.066237	0
Curated gene sets:buckanovich t lymphocyte homing on tumor dn	21	0.33	0.0111	0.066612	0
Curated gene sets:enk uv response keratinocyte dn	468	0.0683	0.0107	0.066709	0
Curated gene sets:douglas bmi1 targets up	539	0.065	0.0109	0.06676	0
GO bp:go positive regulation of oxidative stress induced cell death	9	0.583	0.0128	0.066877	0
Curated gene sets:croonquist il6 deprivation up	20	0.313	0.0103	0.066894	0
Curated gene sets:yagi aml relapse prognosis	33	0.235	0.00991	0.067009	0
GO bp:go regulation of skeletal muscle tissue development	46	0.213	0.0106	0.067015	0
Curated gene sets:reactome the activation of arylsulfatases	8	0.502	0.0104	0.067016	0
GO bp:go nucleoside salvage	14	0.395	0.0109	0.067062	0
GO bp:go multi organism metabolic process	131	0.124	0.0104	0.067088	0
Curated gene sets:park hsc markers	44	0.234	0.0114	0.067107	0
GO bp:go regulation of nuclease activity	22	0.33	0.0114	0.067131	0
Curated gene sets:nagy staga components human	14	0.346	0.0095	0.067147	0
GO bp:go negative regulation of cell cycle phase transition	144	0.124	0.0109	0.067347	0
GO bp:go peptidyl serine modification	142	0.123	0.0108	0.067581	0
Curated gene sets:pid fgf pathway	55	0.196	0.0106	0.06765	0
Curated gene sets:biocarta eif4 pathway	24	0.296	0.0107	0.06768	0
Curated gene sets:kegg type i diabetes mellitus	21	0.375	0.0126	0.067695	0
Curated gene sets:yague pretumor drug resistance up	7	0.626	0.0122	0.067697	0
Curated gene sets:gazda diamond blackfan anemia erythroid dn	447	0.0677	0.0104	0.067865	0
GO mf:go store operated calcium channel activity	10	0.445	0.0103	0.067893	0
GO bp:go mesoderm morphogenesis	63	0.194	0.0113	0.067896	0
Curated gene sets:shipp dlbcl vs follicular lymphoma up	44	0.229	0.0111	0.067982	0
Curated gene sets:reactome trif mediated tlr3 signaling	66	0.182	0.0108	0.068082	0
GO bp:go heparan sulfate proteoglycan metabolic process	27	0.292	0.0111	0.068097	0
GO bp:go regulation of phosphorus metabolic process	1530	0.0399	0.011	0.068115	0
Curated gene sets:nagashima nrg1 signaling up	170	0.115	0.011	0.06815	0
GO cc:go cortical cytoskeleton	76	0.164	0.0105	0.068383	0
GO bp:go nuclear export	135	0.118	0.0101	0.068485	0
Curated gene sets:pid erbb2 erbb3 pathway	45	0.22	0.0108	0.068558	0
GO bp:go response to folic acid	14	0.442	0.0121	0.068577	0
GO bp:go positive regulation of protein binding	71	0.168	0.0104	0.06882	0
GO mf:go dioxygenase activity	78	0.166	0.0108	0.068864	0
Curated gene sets:nikolsky breast cancer 19p13 amplicon	5	1.16	0.019	0.068867	0
GO bp:go platelet aggregation	37	0.26	0.0116	0.068872	0
GO bp:go positive regulation of telomere maintenance	43	0.199	0.0096	0.069158	0
GO bp:go histone h3 acetylation	44	0.207	0.0101	0.069195	0
Curated gene sets:kim pten targets dn	5	0.709	0.0116	0.06924	0
GO cc:go axonal growth cone	19	0.332	0.0106	0.0695	0
GO bp:go cellular response to drug	65	0.195	0.0115	0.069529	0
GO bp:go cardiac cell development	48	0.223	0.0113	0.069575	0
Curated gene sets:dairkee tert targets up	341	0.0752	0.0101	0.06958	0
Curated gene sets:pujana breast cancer with brca1 mutated dn	8	0.563	0.0117	0.069705	0
GO bp:go muscle cell fate commitment	15	0.401	0.0114	0.069764	0
GO bp:go regulation of myeloid cell differentiation	173	0.117	0.0112	0.069778	0
GO bp:go alpha beta t cell activation	49	0.237	0.0122	0.069825	0
GO bp:go response to monoamine	35	0.285	0.0124	0.069985	0
GO mf:go myosin v binding	16	0.354	0.0104	0.070005	0
Curated gene sets:spielman lymphoblast european vs asian dn	558	0.0606	0.0104	0.07003	0
GO bp:go positive regulation of cell projection organization	286	0.0864	0.0107	0.070335	0
GO cc:go endocytic vesicle	222	0.101	0.011	0.07036	0
Curated gene sets:gho atf5 targets dn	16	0.378	0.0111	0.070454	0
GO bp:go negative regulation of intrinsic apoptotic signaling pathway	84	0.154	0.0103	0.070473	0
Curated gene sets:jiang vhl targets	134	0.115	0.00978	0.070556	0
Curated gene sets:reactome sphingolipid metabolism	60	0.185	0.0105	0.07062	0
Curated gene sets:reactome erk mapk targets	19	0.36	0.0115	0.070628	0
GO bp:go regulation of dendritic spine development	51	0.218	0.0114	0.07071	0
GO bp:go venous blood vessel development	15	0.417	0.0119	0.070757	0
Curated gene sets:chiang liver cancer subclass unannotated up	83	0.167	0.0112	0.070922	0
Curated gene sets:pid wnt signaling pathway	26	0.292	0.0109	0.07101	0
GO mf:go basal transcription machinery binding	27	0.278	0.0106	0.07103	0
Curated gene sets:baelde diabetic nephropathy dn	414	0.0742	0.011	0.071244	0
GO bp:go g1 dna damage checkpoint	73	0.167	0.0105	0.07126	0
GO bp:go cell cell adhesion	568	0.0688	0.0119	0.071357	0
GO bp:go cellular response to endogenous stimulus	963	0.049	0.0109	0.071432	0
Curated gene sets:lockwood amplified in lung cancer	212	0.108	0.0115	0.07149	0
Curated gene sets:reactome early phase of hiv life cycle	13	0.38	0.0101	0.071569	0
GO bp:go cell cycle	1256	0.0403	0.0101	0.071657	0
GO bp:go positive regulation of excitatory postsynaptic potential	20	0.331	0.0109	0.071724	0
Curated gene sets:reactome signaling by bmp	20	0.398	0.0131	0.071794	0
GO bp:go regulation of membrane potential	335	0.0828	0.011	0.07192	0
GO mf:go enzyme regulator activity	888	0.0503	0.0107	0.072054	0
Curated gene sets:browne hcmv infection 20hr up	224	0.0952	0.0104	0.072124	0
GO bp:go telomere capping	25	0.26	0.00956	0.072502	0
Curated gene sets:pid era genomic pathway	65	0.192	0.0113	0.072525	0
GO bp:go blastoderm segmentation	15	0.361	0.0103	0.072586	0
Curated gene sets:yagi aml with inv 16 translocation	385	0.0717	0.0102	0.072605	0
GO bp:go cerebral cortex development	98	0.15	0.0109	0.072625	0
Curated gene sets:kim wt1 targets 8hr up	160	0.117	0.0108	0.072653	0
GO cc:go clathrin adaptor complex	27	0.262	0.01	0.072742	0
GO bp:go aorta morphogenesis	22	0.326	0.0112	0.072749	0
Curated gene sets:acosta proliferation independent myc targets dn	108	0.134	0.0102	0.072803	0
GO bp:go negative regulation of rna splicing	23	0.288	0.0101	0.072846	0
GO bp:go regulation of ventricular cardiac muscle cell action potential	11	0.493	0.012	0.072924	0
Curated gene sets:wong adult tissue stem module	682	0.0601	0.0113	0.073142	0
Curated gene sets:scheidereit ikk targets	17	0.351	0.0106	0.073223	0
GO mf:go rna directed dna polymerase activity	6	0.534	0.00961	0.073241	0
GO bp:go neuronal stem cell division	12	0.404	0.0103	0.073443	0
GO bp:go cerebellar cortex morphogenesis	29	0.278	0.011	0.073453	0
GO mf:go ribonuclease activity	93	0.145	0.0102	0.073488	0
GO mf:go hexosaminidase activity	15	0.358	0.0102	0.073523	0
GO mf:go androgen receptor binding	39	0.24	0.011	0.073536	0
Curated gene sets:biocarta pgc1a pathway	23	0.314	0.0111	0.073624	0
Curated gene sets:pid il5 pathway	14	0.366	0.0101	0.073706	0
GO cc:go cell projection	1699	0.0365	0.0105	0.073941	0
Curated gene sets:st wnt beta catenin pathway	34	0.243	0.0104	0.074027	0
GO mf:go magnesium ion binding	190	0.101	0.0102	0.074176	0
GO mf:go alkali metal ion binding	21	0.324	0.0109	0.074208	0
GO bp:go signal transduction by p53 class mediator	119	0.136	0.0108	0.074223	0
GO bp:go neuromuscular synaptic transmission	26	0.284	0.0106	0.074273	0
GO bp:go response to camp	101	0.137	0.0101	0.074476	0
GO bp:go positive regulation of microtubule polymerization	18	0.321	0.01	0.074533	0
Curated gene sets:figueroa aml methylation cluster 4 dn	14	0.43	0.0118	0.074558	0
GO cc:go apical dendrite	14	0.4	0.011	0.074592	0
GO bp:go eye development	320	0.0833	0.0109	0.074733	0
GO bp:go negative regulation of phosphorus metabolic process	519	0.064	0.0106	0.074765	0
GO mf:go telomeric dna binding	30	0.254	0.0102	0.075116	0
Curated gene sets:reactome activation of genes by atf4	23	0.292	0.0103	0.075176	0
Curated gene sets:kegg erbb signaling pathway	84	0.162	0.0109	0.075442	0
Curated gene sets:sanchez mdm2 targets	11	0.391	0.00952	0.075608	0
GO bp:go regulation of protein localization to cell surface	25	0.263	0.00967	0.075616	0
GO bp:go negative regulation of dendritic spine development	10	0.499	0.0116	0.075816	0
GO bp:go locomotory behavior	176	0.111	0.0107	0.075853	0
Curated gene sets:pid il2 pi3k pathway	33	0.243	0.0103	0.075988	0
Curated gene sets:weigel oxidative stress by hne and tbh	59	0.205	0.0115	0.076033	0
GO bp:go microtubule cytoskeleton organization	329	0.074	0.00977	0.076073	0
GO bp:go regulation of oxidative stress induced intrinsic apoptotic signaling pathway	27	0.256	0.00978	0.076197	0
Curated gene sets:reactome triglyceride biosynthesis	35	0.236	0.0102	0.076208	0
GO bp:go positive regulation of cellular component biogenesis	379	0.0732	0.0104	0.076251	0
Curated gene sets:reactome traf6 mediated nfkb activation	19	0.314	0.0101	0.076272	0
Curated gene sets:martinez response to trabectedin	48	0.225	0.0114	0.076296	0
GO bp:go glycosphingolipid metabolic process	62	0.176	0.0101	0.076359	0
GO bp:go regulation of n methyl d aspartate selective glutamate receptor activity	14	0.38	0.0104	0.076459	0
Curated gene sets:biocarta gleevec pathway	23	0.307	0.0108	0.076463	0
GO bp:go activation of anaphase promoting complex activity	14	0.293	0.00806	0.076561	0
GO bp:go definitive hemopoiesis	17	0.384	0.0116	0.076604	0
Curated gene sets:reactome nfkb and map kinases activation mediated by tlr4 signaling repertoire	64	0.185	0.0108	0.076629	0
Curated gene sets:pid myc pathway	24	0.297	0.0107	0.076681	0
GO bp:go kidney epithelium development	119	0.142	0.0114	0.076843	0
GO bp:go somatic stem cell division	21	0.32	0.0108	0.076893	0
Curated gene sets:charafe breast cancer basal vs mesenchymal dn	49	0.236	0.0121	0.077065	0
Curated gene sets:reactome regulation of insulin secretion	86	0.153	0.0104	0.077134	0
Curated gene sets:biocarta cbl pathway	12	0.414	0.0105	0.077173	0
GO bp:go neutral lipid catabolic process	26	0.293	0.011	0.077182	0
GO mf:go signal sequence binding	39	0.2	0.00918	0.077192	0
GO mf:go acid amino acid ligase activity	21	0.301	0.0101	0.077331	0
Curated gene sets:zhang breast cancer progenitors up	404	0.0706	0.0103	0.077523	0
Curated gene sets:wierenga stat5a targets group1	126	0.126	0.0103	0.077556	0
Curated gene sets:oxford rala targets up	8	0.515	0.0107	0.077567	0
GO bp:go fatty acid catabolic process	72	0.153	0.00951	0.077681	0
Curated gene sets:reactome acetylcholine binding and downstream events	14	0.408	0.0112	0.077786	0
GO bp:go renal vesicle development	14	0.445	0.0122	0.07787	0
GO bp:go negative regulation of dna dependent dna replication	14	0.371	0.0102	0.078051	0
GO mf:go gamma tubulin binding	23	0.283	0.00998	0.078134	0
Curated gene sets:reactome shc1 events in egfr signaling	15	0.367	0.0104	0.078171	0
GO bp:go regulation of dna templated transcription initiation	30	0.267	0.0107	0.078448	0
GO bp:go positive regulation of steroid biosynthetic process	12	0.386	0.00981	0.07848	0
Curated gene sets:yagi aml with 11q23 rearranged	323	0.0792	0.0104	0.078485	0
Curated gene sets:myllykangas amplification hot spot 27	10	0.482	0.0112	0.078495	0
Curated gene sets:eppert lsc r	36	0.222	0.00976	0.078503	0
Curated gene sets:browne hcmv infection 12hr up	105	0.131	0.00984	0.078543	0
Curated gene sets:sa trka receptor	16	0.341	0.01	0.078689	0
GO bp:go detection of calcium ion	14	0.42	0.0115	0.078852	0
Curated gene sets:fournier acinar development early dn	6	0.583	0.0105	0.078982	0
Curated gene sets:guenther growth spherical vs adherent up	20	0.331	0.0109	0.079083	0
Curated gene sets:biocarta spry pathway	17	0.339	0.0103	0.079095	0
Curated gene sets:burton adipogenesis 12	33	0.24	0.0101	0.079109	0
GO bp:go cellular response to sterol	15	0.388	0.011	0.079246	0
Curated gene sets:pid hdac classi pathway	59	0.184	0.0104	0.079335	0
Curated gene sets:pid integrin4 pathway	11	0.48	0.0117	0.079392	0
GO bp:go regulation of transport	1711	0.0356	0.0103	0.07941	0
GO cc:go nuclear body	325	0.0718	0.00943	0.079592	0
Curated gene sets:mcbryan pubertal breast 5 6wk dn	129	0.119	0.00986	0.079839	0
GO bp:go epithelial cell differentiation involved in kidney development	23	0.295	0.0104	0.080004	0
GO bp:go positive regulation of binding	124	0.123	0.01	0.080082	0
Curated gene sets:ji response to fsh dn	55	0.176	0.00957	0.080092	0
Curated gene sets:lee calorie restriction neocortex dn	83	0.143	0.00958	0.080121	0
GO mf:go ephrin receptor binding	24	0.299	0.0107	0.080204	0
GO bp:go lipid digestion	20	0.342	0.0112	0.080313	0
GO bp:go protein phosphorylation	897	0.0479	0.0103	0.080355	0
Curated gene sets:gavin foxp3 targets cluster t7	91	0.133	0.00933	0.080369	0
GO mf:go voltage gated calcium channel activity	40	0.241	0.0112	0.080395	0
GO bp:go protein import into mitochondrial matrix	13	0.348	0.0092	0.080528	0
Curated gene sets:mullighan mll signature 2 dn	266	0.0894	0.0106	0.080531	0
GO bp:go nucleus localization	20	0.275	0.00904	0.080541	0
GO bp:go adherens junction assembly	32	0.256	0.0106	0.080612	0
GO bp:go activin receptor signaling pathway	21	0.332	0.0112	0.080914	0
GO bp:go regulation of norepinephrine secretion	15	0.371	0.0106	0.081057	0
GO bp:go spliceosomal tri snrnp complex assembly	11	0.397	0.00967	0.08119	0
GO bp:go gene silencing	178	0.098	0.00956	0.08123	0
Curated gene sets:biocarta mal pathway	19	0.29	0.00929	0.08125	0
GO bp:go regulation of neurotransmitter uptake	14	0.368	0.0101	0.08161	0
GO bp:go intrinsic apoptotic signaling pathway	145	0.118	0.0104	0.081643	0
GO bp:go response to toxic substance	229	0.092	0.0102	0.081967	0
Curated gene sets:reactome influenza life cycle	127	0.114	0.00941	0.082104	0
Curated gene sets:figueroa aml methylation cluster 3 dn	38	0.232	0.0105	0.08211	0
Curated gene sets:naderi breast cancer prognosis up	46	0.199	0.00992	0.082202	0
Curated gene sets:browne hcmv infection 8hr dn	44	0.198	0.00964	0.082263	0
Curated gene sets:onken uveal melanoma dn	493	0.0623	0.01	0.082315	0
GO bp:go central nervous system projection neuron axonogenesis	21	0.325	0.0109	0.082416	0
GO bp:go cellular response to dna damage stimulus	669	0.051	0.00952	0.082511	0
GO bp:go regulation of telomere capping	22	0.28	0.00963	0.082597	0
Curated gene sets:heller hdac targets up	273	0.081	0.00976	0.082606	0
GO bp:go regulation of microtubule polymerization	31	0.231	0.00943	0.082638	0
Curated gene sets:reactome apoptotic cleavage of cellular proteins	34	0.232	0.00994	0.082651	0
Curated gene sets:heidenblad amplified in bone cancer	7	0.497	0.00965	0.082728	0
Curated gene sets:simbulan uv response normal dn	33	0.233	0.00983	0.08276	0
GO bp:go interspecies interaction between organisms	619	0.0547	0.00983	0.082842	0
Curated gene sets:reactome activation of the mrna upon binding of the cap binding complex and eifs and subsequent binding to 43s	49	0.176	0.00902	0.082859	0
GO bp:go regulation of cellular localization	1208	0.0408	0.0101	0.082982	0
GO bp:go olfactory bulb interneuron differentiation	14	0.412	0.0113	0.083019	0
Curated gene sets:pid pdgfrb pathway	129	0.122	0.0101	0.083078	0
GO bp:go gland development	376	0.0736	0.0104	0.083105	0
GO bp:go regulation of long term synaptic potentiation	18	0.302	0.00942	0.08342	0
GO mf:go protein serine threonine tyrosine kinase activity	38	0.212	0.0096	0.083533	0
GO cc:go cytoplasmic mrna processing body	69	0.156	0.00952	0.083568	0
GO bp:go early endosome to golgi transport	12	0.431	0.011	0.083591	0
Curated gene sets:reactome platelet activation signaling and aggregation	190	0.0987	0.00994	0.083755	0
GO mf:go transferase activity transferring glycosyl groups	269	0.0859	0.0103	0.083828	0
Curated gene sets:pid e2f pathway	70	0.16	0.00979	0.083869	0
GO bp:go endoderm formation	49	0.207	0.0106	0.083954	0
Curated gene sets:han satb1 targets dn	417	0.07	0.0104	0.084194	0
GO bp:go regulation of fibroblast proliferation	77	0.162	0.0104	0.084315	0
GO bp:go positive regulation of neuron projection development	219	0.0938	0.0101	0.084316	0
GO bp:go positive regulation of response to oxidative stress	11	0.498	0.0121	0.084336	0
GO bp:go hindbrain development	131	0.123	0.0103	0.084346	0
Curated gene sets:reactome integration of energy metabolism	111	0.127	0.00983	0.08437	0
GO bp:go response to estrogen	210	0.097	0.0103	0.084466	0
GO mf:go cyclic nucleotide binding	35	0.229	0.00995	0.084489	0
Curated gene sets:sa reg cascade of cyclin expr	13	0.348	0.00922	0.084516	0
GO cc:go protein phosphatase type 2a complex	19	0.292	0.00934	0.084647	0
GO bp:go hormone mediated signaling pathway	147	0.115	0.0102	0.084654	0
GO bp:go negative regulation by host of viral transcription	12	0.394	0.01	0.084937	0
Curated gene sets:bilban b cll lpl up	58	0.19	0.0106	0.084952	0
Curated gene sets:biocarta 41bb pathway	17	0.321	0.00973	0.085045	0
Curated gene sets:biocarta gaba pathway	9	0.56	0.0123	0.085098	0
Curated gene sets:wallace jak2 targets up	24	0.255	0.00919	0.085147	0
Curated gene sets:theilgaard neutrophil at skin wound up	73	0.162	0.0102	0.085159	0
Curated gene sets:reactome activated tlr4 signalling	84	0.153	0.0103	0.085218	0
GO bp:go positive regulation of epidermis development	30	0.235	0.00944	0.085292	0
GO bp:go b cell proliferation	35	0.283	0.0123	0.085317	0
GO bp:go morphogenesis of an endothelium	15	0.365	0.0104	0.085376	0
GO bp:go c terminal protein amino acid modification	12	0.375	0.00955	0.085438	0
GO cc:go site of double strand break	30	0.211	0.00847	0.085447	0
GO bp:go nuclear transcribed mrna catabolic process nonsense mediated decay	108	0.125	0.0095	0.085454	0
GO bp:go negative regulation of synaptic transmission	57	0.18	0.00999	0.085711	0
GO bp:go regulation of sister chromatid segregation	64	0.16	0.00939	0.085764	0
GO bp:go spleen development	38	0.223	0.0101	0.085906	0
Curated gene sets:biocarta pten pathway	18	0.311	0.00969	0.085912	0
Curated gene sets:tonks targets of runx1 runx1t1 fusion erythrocyte up	151	0.117	0.0105	0.086041	0
Curated gene sets:guo hex targets up	75	0.16	0.0102	0.086115	0
Curated gene sets:sasai targets of cxcr6 and ptch1 up	10	0.467	0.0109	0.086211	0
Curated gene sets:kim wt1 targets 8hr dn	118	0.117	0.00932	0.086471	0
GO bp:go regulation of neurotransmitter secretion	48	0.194	0.00985	0.08658	0
GO bp:go mitotic cell cycle checkpoint	135	0.115	0.00982	0.086598	0
Curated gene sets:biocarta egf pathway	30	0.254	0.0102	0.086617	0
Curated gene sets:bhat esr1 targets via akt1 dn	83	0.165	0.011	0.086884	0
Curated gene sets:tonks targets of runx1 runx1t1 fusion monocyte up	200	0.0947	0.00978	0.087107	0
GO mf:go phosphatidylinositol 3 5 bisphosphate 3 phosphatase activity	8	0.422	0.00877	0.08746	0
Curated gene sets:yuan znf143 partners	19	0.273	0.00874	0.087532	0
Curated gene sets:frasor response to serm or fulvestrant dn	49	0.187	0.0096	0.087557	0
GO bp:go pinocytosis	12	0.344	0.00874	0.087586	0
Curated gene sets:wang lmo4 targets dn	330	0.0706	0.00934	0.087837	0
GO bp:go cardiac muscle tissue morphogenesis	54	0.195	0.0105	0.087899	0
Curated gene sets:reactome presynaptic nicotinic acetylcholine receptors	12	0.412	0.0105	0.087988	0
Curated gene sets:zhang tlx targets up	103	0.139	0.0103	0.08799	0
GO bp:go retina vasculature development in camera type eye	15	0.379	0.0108	0.088048	0
Curated gene sets:biocarta igf1r pathway	23	0.28	0.00986	0.088082	0
Curated gene sets:cheok response to mercaptopurine and ld mtx up	8	0.51	0.0106	0.088101	0
GO bp:go positive regulation of phosphatase activity	26	0.282	0.0106	0.088118	0
Curated gene sets:nguyen notch1 targets up	27	0.264	0.0101	0.088326	0
GO bp:go positive regulation of oxidoreductase activity	42	0.21	0.01	0.088333	0
GO bp:go regulation of substrate adhesion dependent cell spreading	42	0.204	0.00972	0.088392	0
Curated gene sets:reactome gluconeogenesis	30	0.225	0.00904	0.088498	0
Curated gene sets:reactome developmental biology	366	0.0737	0.0103	0.088523	0
Curated gene sets:reactome generic transcription pathway	330	0.0782	0.0103	0.088567	0
Curated gene sets:bredemeyer rag signaling via atm not via nfkb dn	34	0.24	0.0103	0.08858	0
GO bp:go chromosome segregation	258	0.0774	0.00907	0.088674	0
Curated gene sets:chiba response to tsa	46	0.215	0.0107	0.088748	0
Curated gene sets:pid ilk pathway	44	0.199	0.0097	0.088781	0
Curated gene sets:quintens embryonic brain response to ir	75	0.162	0.0103	0.088861	0
Curated gene sets:abbud lif signaling 2 dn	7	0.59	0.0115	0.088923	0
GO bp:go interleukin 1 mediated signaling pathway	12	0.394	0.01	0.089114	0
GO bp:go response to amino acid	106	0.133	0.0101	0.089355	0
GO cc:go staga complex	13	0.318	0.00843	0.089453	0
GO bp:go decidualization	21	0.289	0.00973	0.089576	0
GO mf:go angiotensin receptor binding	11	0.4	0.00975	0.089581	0
Curated gene sets:mikkelsen ips lcp with h3k4me3 and h3k27me3	5	0.616	0.0101	0.089583	0
Curated gene sets:reactome fatty acid triacylglycerol and ketone body metabolism	162	0.102	0.00949	0.089629	0
Curated gene sets:acevedo liver cancer with h3k27me3 dn	174	0.112	0.0108	0.089629	0
Curated gene sets:karlsson tgfb1 targets dn	196	0.0902	0.00923	0.089705	0
Curated gene sets:amit egf response 240 hela	60	0.168	0.00954	0.089735	0
Curated gene sets:bystrykh hematopoiesis stem cell qtl trans	836	0.0465	0.00965	0.08981	0
Curated gene sets:pid smad2 3pathway	17	0.322	0.00974	0.089894	0
Curated gene sets:labbe targets of tgfb1 and wnt3a up	103	0.137	0.0102	0.089931	0
GO bp:go regulation of cholesterol homeostasis	11	0.407	0.00993	0.089939	0
GO mf:go calcium ion transmembrane transporter activity	121	0.126	0.0101	0.090021	0
GO bp:go vacuolar acidification	16	0.352	0.0103	0.090076	0
GO bp:go negative regulation of glycoprotein metabolic process	14	0.334	0.00918	0.090133	0
GO bp:go intracellular steroid hormone receptor signaling pathway	64	0.162	0.00949	0.09024	0
Curated gene sets:cheok response to hd mtx dn	22	0.265	0.00911	0.09045	0
GO mf:go calcium channel regulator activity	38	0.219	0.0099	0.090478	0
Curated gene sets:gutierrez waldenstroems macroglobulinemia 1 up	9	0.416	0.00916	0.090493	0
Curated gene sets:reactome frs2 mediated cascade	36	0.236	0.0104	0.090555	0
GO cc:go pole plasm	15	0.319	0.00907	0.090592	0
Curated gene sets:reactome nep ns2 interacts with the cellular export machinery	27	0.262	0.00998	0.090608	0
GO bp:go chromatin disassembly	16	0.306	0.00899	0.090642	0
GO bp:go negative regulation of protein modification process	582	0.0551	0.00961	0.090689	0
Curated gene sets:amundson dna damage response tp53	16	0.357	0.0105	0.090753	0
Curated gene sets:myllykangas amplification hot spot 14	3	0.9	0.0114	0.090944	0
GO bp:go regulation of female gonad development	12	0.344	0.00876	0.090967	0
GO mf:go chromatin binding	402	0.0649	0.00946	0.091008	0
GO mf:go low density lipoprotein receptor activity	13	0.396	0.0105	0.091079	0
GO mf:go dna apurinic or apyrimidinic site lyase activity	13	0.305	0.00807	0.091108	0
GO bp:go pyrimidine containing compound salvage	10	0.387	0.00898	0.091236	0
GO bp:go cellular response to cholesterol	12	0.405	0.0103	0.091432	0
GO bp:go nuclear transcribed mrna catabolic process exonucleolytic	29	0.22	0.00869	0.091509	0
GO bp:go regulation of protein sumoylation	18	0.315	0.0098	0.091515	0
GO cc:go nuclear chromosome	469	0.0595	0.00934	0.091583	0
GO bp:go cardiac atrium development	31	0.269	0.011	0.091627	0
Curated gene sets:weigel oxidative stress by hne and h2o2	35	0.218	0.00949	0.091729	0
Curated gene sets:waesch anaphase promoting complex	12	0.332	0.00844	0.091781	0
GO bp:go regulation of mesenchymal cell proliferation	34	0.259	0.0111	0.091938	0
GO bp:go epithelial cell fate commitment	13	0.42	0.0111	0.092012	0
Curated gene sets:yagi aml survival	115	0.117	0.00915	0.092144	0
GO bp:go cell cycle g2 m phase transition	133	0.108	0.00913	0.092224	0
GO bp:go cellular response to inorganic substance	152	0.109	0.00979	0.09228	0
GO bp:go cellular response to calcium ion	47	0.195	0.00983	0.092536	0
Curated gene sets:biocarta glycolysis pathway	9	0.389	0.00858	0.092651	0
Curated gene sets:watanabe rectal cancer radiotherapy responsive dn	88	0.138	0.00948	0.092859	0
GO cc:go membrane protein complex	947	0.044	0.00969	0.093089	0
Curated gene sets:piepoli lgi1 targets up	12	0.468	0.0119	0.093281	0
Curated gene sets:bruneau heart great vessels and valvulogenesis	8	0.449	0.00932	0.093359	0
Curated gene sets:ross acute myeloid leukemia cbf	77	0.152	0.00976	0.093433	0
GO bp:go negative regulation of intracellular steroid hormone receptor signaling pathway	29	0.24	0.0095	0.093639	0
GO bp:go negative regulation of mrna splicing via spliceosome	17	0.315	0.00955	0.093676	0
GO cc:go organelle membrane contact site	10	0.39	0.00906	0.09368	0
GO bp:go cardiac ventricle morphogenesis	62	0.18	0.0104	0.093764	0
Curated gene sets:gaussmann mll af4 fusion targets a dn	86	0.154	0.0105	0.09377	0
Curated gene sets:abe vegfa targets 30min	26	0.282	0.0106	0.093827	0
GO bp:go positive regulation of telomere maintenance via telomere lengthening	32	0.207	0.00861	0.093927	0
GO mf:go mannosyltransferase activity	23	0.249	0.00877	0.093963	0
GO bp:go ganglioside biosynthetic process	18	0.303	0.00945	0.094292	0
Curated gene sets:pid syndecan 3 pathway	16	0.32	0.0094	0.094337	0
Curated gene sets:laiho colorectal cancer serrated dn	63	0.144	0.0084	0.094423	0
Curated gene sets:korkola yolk sac tumor	58	0.184	0.0103	0.094487	0
Curated gene sets:jison sickle cell disease dn	166	0.0979	0.00922	0.094604	0
GO bp:go regulation of long term neuronal synaptic plasticity	23	0.261	0.0092	0.094647	0
GO bp:go protein deglycosylation	21	0.246	0.00827	0.094681	0
GO bp:go regulation of arp2 3 complex mediated actin nucleation	14	0.276	0.00757	0.094767	0
Curated gene sets:gentile uv response cluster d4	54	0.174	0.00938	0.094772	0
Curated gene sets:schuetz breast cancer ductal invasive dn	81	0.149	0.00984	0.095067	0
GO mf:go 3 5 cyclic amp phosphodiesterase activity	15	0.361	0.0103	0.0951	0
GO mf:go transcription factor activity rna polymerase ii distal enhancer sequence specific binding	85	0.154	0.0104	0.095113	0
Curated gene sets:moreira response to tsa dn	18	0.291	0.00906	0.095201	0
GO bp:go adp metabolic process	43	0.189	0.00911	0.095276	0
Curated gene sets:smirnov response to ir 2hr up	49	0.182	0.00933	0.095284	0
Curated gene sets:kegg glioma	65	0.164	0.00967	0.095521	0
Curated gene sets:lu tumor angiogenesis up	25	0.279	0.0102	0.095535	0
Curated gene sets:xu gh1 exogenous targets dn	107	0.121	0.00914	0.095544	0
GO bp:go mannosylation	32	0.215	0.00894	0.095563	0
GO bp:go maintenance of protein localization in organelle	29	0.216	0.00853	0.095689	0
GO cc:go transferase complex	656	0.0497	0.00919	0.095767	0
GO mf:go e box binding	33	0.254	0.0107	0.095812	0
GO bp:go viral latency	10	0.349	0.0081	0.09613	0
Curated gene sets:pid alk2 pathway	11	0.454	0.011	0.096158	0
GO bp:go cleavage involved in rrna processing	19	0.252	0.00805	0.096324	0
GO cc:go dna directed rna polymerase ii core complex	16	0.272	0.00798	0.096451	0
Curated gene sets:biocarta stress pathway	21	0.278	0.00936	0.096628	0
GO cc:go nbaf complex	14	0.315	0.00864	0.09666	0
GO mf:go mhc class ii protein complex binding	10	0.423	0.00981	0.096691	0
GO mf:go transferase activity transferring amino acyl groups	22	0.291	0.01	0.096768	0
GO mf:go mannosidase activity	15	0.303	0.00863	0.096833	0
GO bp:go erythrocyte development	22	0.257	0.00885	0.09686	0
GO bp:go positive regulation of synapse maturation	11	0.42	0.0102	0.097177	0
Curated gene sets:kegg basal cell carcinoma	54	0.177	0.00954	0.09722	0
Curated gene sets:sig pip3 signaling in cardiac myoctes	63	0.165	0.00962	0.097253	0
GO bp:go positive regulation of endocytosis	106	0.124	0.00937	0.097332	0
Curated gene sets:gargalovic response to oxidized phospholipids lightyellow dn	10	0.46	0.0107	0.097718	0
Curated gene sets:reactome integrin alphaiib beta3 signaling	28	0.239	0.00927	0.097986	0
Curated gene sets:reactome response to elevated platelet cytosolic ca2	75	0.146	0.00927	0.098051	0
Curated gene sets:farmer breast cancer cluster 5	18	0.316	0.00983	0.098145	0
Curated gene sets:reactome regulation of the fanconi anemia pathway	7	0.563	0.0109	0.098196	0
GO bp:go pyruvate metabolic process	59	0.158	0.00891	0.098229	0
Curated gene sets:yang breast cancer esr1 dn	23	0.27	0.0095	0.098276	0
Curated gene sets:bilanges rapamycin sensitive genes	37	0.179	0.00801	0.098325	0
Curated gene sets:reactome heparan sulfate heparin hs gag metabolism	46	0.201	0.01	0.098348	0
Curated gene sets:reactome translation	133	0.1	0.00846	0.098397	0
GO bp:go response to laminar fluid shear stress	14	0.356	0.00979	0.098435	0
GO bp:go proteoglycan metabolic process	79	0.149	0.00968	0.098458	0
Curated gene sets:semenza hif1 targets	35	0.23	0.00998	0.098489	0
GO bp:go adipose tissue development	31	0.267	0.0109	0.098619	0
Curated gene sets:cairo hepatoblastoma classes up	578	0.05	0.00869	0.098693	0
Curated gene sets:shin b cell lymphoma cluster 3	27	0.268	0.0102	0.098728	0
Curated gene sets:reactome synthesis secretion and deacylation of ghrelin	15	0.326	0.00927	0.098768	0
GO mf:go activating transcription factor binding	55	0.182	0.00989	0.098886	0
GO bp:go phosphorylation	1165	0.0384	0.00931	0.098901	0
GO bp:go glycosyl compound biosynthetic process	113	0.109	0.00846	0.098936	0
GO bp:go positive regulation of synaptic transmission	106	0.124	0.00932	0.098953	0
GO bp:go membrane organization	840	0.0445	0.00925	0.09905	0
Curated gene sets:biocarta tff pathway	21	0.26	0.00874	0.099159	0
Curated gene sets:zembutsu sensitivity to mitomycin	17	0.351	0.0106	0.099223	0
GO bp:go neutral lipid metabolic process	77	0.154	0.00991	0.099314	0
GO bp:go purine deoxyribonucleotide metabolic process	15	0.284	0.00807	0.09938	0
GO mf:go rna polymerase ii activating transcription factor binding	35	0.242	0.0105	0.099387	0
GO bp:go cellular response to lipid	437	0.0643	0.00976	0.099541	0
Curated gene sets:reactome cell cycle	371	0.0616	0.00864	0.099542	0
GO bp:go negative regulation of keratinocyte proliferation	11	0.371	0.00904	0.099623	0
GO bp:go cerebellar cortex formation	21	0.296	0.00996	0.099679	0
GO bp:go response to organic cyclic compound	877	0.045	0.00955	0.09971	0
GO bp:go regulation of fat cell differentiation	101	0.135	0.00997	0.09983	0
GO bp:go signal transduction in absence of ligand	33	0.231	0.00973	0.10005	0
Curated gene sets:ouellet ovarian cancer invasive vs lmp up	110	0.114	0.00879	0.10018	0
GO bp:go membrane tubulation	12	0.324	0.00825	0.10026	0
Curated gene sets:kegg glutathione metabolism	46	0.203	0.0101	0.10032	0
Curated gene sets:shepard bmyb targets	69	0.151	0.00918	0.10033	0
GO bp:go cerebellar purkinje cell layer formation	10	0.444	0.0103	0.10041	0
GO bp:go actin filament polymerization	20	0.266	0.00872	0.10042	0
GO bp:go regulation of peptidyl serine phosphorylation	109	0.126	0.00963	0.10053	0
GO bp:go myeloid leukocyte differentiation	90	0.146	0.0102	0.10058	0
GO bp:go homotypic cell cell adhesion	49	0.198	0.0101	0.10058	0
GO bp:go nadh metabolic process	32	0.194	0.00807	0.1007	0
Curated gene sets:holleman vincristine resistance all dn	18	0.284	0.00884	0.10072	0
Curated gene sets:concannon apoptosis by epoxomicin up	222	0.0847	0.00922	0.10081	0
GO bp:go response to nicotine	50	0.193	0.01	0.10089	0
GO bp:go cellular amide metabolic process	669	0.0479	0.00894	0.10093	0
GO mf:go enzyme binding	1653	0.0325	0.00927	0.10094	0
GO bp:go spindle assembly	64	0.143	0.00838	0.1012	0
Curated gene sets:biocarta p53 pathway	16	0.308	0.00904	0.10134	0
GO bp:go positive regulation of circadian rhythm	21	0.261	0.00878	0.10148	0
GO cc:go clathrin vesicle coat	23	0.245	0.00862	0.1015	0
GO bp:go protein demannosylation	13	0.293	0.00776	0.10164	0
Curated gene sets:reactome microrna mirna biogenesis	22	0.238	0.00818	0.10186	0
GO bp:go positive regulation of histone h3 k4 methylation	14	0.406	0.0112	0.10207	0
Curated gene sets:snijders amplified in head and neck tumors	37	0.222	0.00989	0.10216	0
GO mf:go carbon sulfur lyase activity	10	0.464	0.0108	0.10226	0
GO bp:go response to organophosphorus	136	0.105	0.00894	0.10242	0
GO bp:go beta catenin tcf complex assembly	39	0.22	0.0101	0.10249	0
Curated gene sets:reactome double strand break repair	21	0.262	0.00883	0.1027	0
GO bp:go positive regulation of protein sumoylation	11	0.412	0.01	0.10276	0
Curated gene sets:cairo pml targets bound by myc dn	13	0.383	0.0101	0.10279	0
GO bp:go positive regulation of dna replication	82	0.131	0.0087	0.10285	0
GO bp:go excitatory postsynaptic potential	25	0.243	0.00891	0.10296	0
Curated gene sets:kegg colorectal cancer	62	0.167	0.00962	0.10299	0
Curated gene sets:della response to tsa and butyrate	18	0.312	0.00972	0.10299	0
Curated gene sets:kuwano rna stabilized by no	7	0.571	0.0111	0.10303	0
GO cc:go endocytic vesicle membrane	123	0.116	0.00943	0.10304	0
GO bp:go positive regulation of cardiac muscle cell proliferation	19	0.31	0.00994	0.10305	0
Curated gene sets:claus pgr positive meningioma up	10	0.394	0.00916	0.10315	0
Curated gene sets:davicioni pax foxo1 signature in arms dn	19	0.301	0.00965	0.10321	0
Curated gene sets:benporath myc targets with ebox	209	0.084	0.00887	0.10325	0
Curated gene sets:reactome ctla4 inhibitory signaling	21	0.267	0.00898	0.10329	0
GO bp:go regulation of tumor necrosis factor mediated signaling pathway	44	0.187	0.0091	0.10332	0
GO bp:go regulation of mitochondrial translation	11	0.338	0.00823	0.1034	0
GO bp:go cellular response to oxygen containing compound	772	0.0476	0.00951	0.10343	0
GO bp:go negative regulation of amine transport	23	0.276	0.00972	0.10369	0
Curated gene sets:pid anthrax pathway	16	0.345	0.0101	0.10391	0
Curated gene sets:cheok response to mercaptopurine dn	18	0.317	0.00989	0.10398	0
Curated gene sets:meissner npc hcp with h3k4me2 and h3k27me3	335	0.0739	0.00984	0.104	0
Curated gene sets:korkola seminoma dn	11	0.412	0.01	0.10408	0
Curated gene sets:pid tcr pathway	60	0.153	0.00869	0.10417	0
GO mf:go ligase activity forming carbon nitrogen bonds	54	0.157	0.00845	0.10434	0
Curated gene sets:collis prkdc regulators	14	0.324	0.00891	0.10445	0
Curated gene sets:welcsh brca1 targets dn	130	0.0996	0.00832	0.1045	0
GO mf:go microtubule binding	189	0.0889	0.00894	0.10454	0
GO bp:go membrane depolarization	60	0.179	0.0102	0.10464	0
Curated gene sets:reactome transmission across chemical synapses	171	0.101	0.00964	0.10475	0
GO cc:go chromatoid body	13	0.373	0.00988	0.10484	0
Curated gene sets:lee liver cancer survival up	168	0.0916	0.00868	0.10493	0
GO bp:go neuron projection guidance	195	0.0948	0.00968	0.10501	0
Curated gene sets:blalock alzheimers disease dn	1151	0.0375	0.00906	0.10506	0
Curated gene sets:kinsey targets of ewsr1 flii fusion dn	310	0.071	0.00911	0.10524	0
Curated gene sets:hamai apoptosis via trail up	553	0.054	0.00919	0.10535	0
Curated gene sets:ozen mir125b1 targets	24	0.271	0.00973	0.10536	0
GO bp:go regulation of immune effector process	388	0.0621	0.00889	0.10544	0
Curated gene sets:wang hcp prostate cancer	109	0.116	0.0089	0.10555	0
GO bp:go positive regulation of protein acetylation	34	0.211	0.00903	0.10555	0
GO bp:go positive regulation of tyrosine phosphorylation of stat5 protein	16	0.326	0.00959	0.1056	0
GO bp:go positive regulation of cellular response to insulin stimulus	24	0.247	0.00887	0.10567	0
Curated gene sets:yao temporal response to progesterone cluster 6	71	0.151	0.00932	0.10583	0
GO bp:go apoptotic mitochondrial changes	57	0.157	0.00868	0.10593	0
Curated gene sets:kamikubo myeloid mn1 network	18	0.298	0.00928	0.10596	0
GO mf:go single stranded rna binding	63	0.151	0.0088	0.10602	0
Curated gene sets:pid reelin pathway	29	0.215	0.0085	0.10608	0
Curated gene sets:biocarta nos1 pathway	21	0.269	0.00905	0.10624	0
Curated gene sets:plasari tgfb1 signaling via nfic 1hr dn	99	0.125	0.0091	0.10625	0
GO bp:go response to salt	15	0.351	0.00999	0.10629	0
Curated gene sets:tomida metastasis up	22	0.256	0.00881	0.10632	0
Curated gene sets:iwanaga carcinogenesis by kras dn	112	0.12	0.00934	0.10635	0
Curated gene sets:mantovani viral gpcr signaling dn	46	0.175	0.00872	0.10647	0
GO bp:go regulation of cellular amide metabolic process	333	0.0654	0.00869	0.1065	0
GO bp:go bone development	149	0.106	0.00943	0.10654	0
GO bp:go regulation of protein catabolic process	367	0.0615	0.00857	0.10655	0
Curated gene sets:reactome golgi associated vesicle biogenesis	47	0.172	0.00866	0.10668	0
Curated gene sets:dairkee cancer prone response bpa e2	110	0.114	0.00873	0.10687	0
Curated gene sets:haslinger b cll with 13q14 deletion	23	0.245	0.00862	0.10699	0
Curated gene sets:biocarta ecm pathway	24	0.24	0.00863	0.10705	0
GO bp:go ventricular cardiac muscle cell development	13	0.372	0.00985	0.10716	0
Curated gene sets:warters ir response 5gy	45	0.188	0.00927	0.1072	0
GO bp:go glycoprotein metabolic process	334	0.0678	0.00902	0.10724	0
Curated gene sets:pid ps1 pathway	44	0.187	0.00912	0.10737	0
GO bp:go atp dependent chromatin remodeling	67	0.139	0.00833	0.1074	0
GO cc:go pericentric heterochromatin	14	0.322	0.00886	0.1074	0
GO bp:go apoptotic signaling pathway	279	0.0751	0.00915	0.10755	0
GO mf:go bhlh transcription factor binding	26	0.265	0.00994	0.10755	0
Curated gene sets:kegg adherens junction	70	0.163	0.01	0.10764	0
GO mf:go divalent inorganic cation transmembrane transporter activity	157	0.101	0.00922	0.10766	0
GO cc:go chromocenter	13	0.295	0.00782	0.10774	0
GO bp:go eating behavior	29	0.257	0.0101	0.10782	0
GO cc:go clathrin coated vesicle membrane	68	0.146	0.00886	0.10784	0
GO cc:go centriole	94	0.123	0.00874	0.10795	0
GO bp:go diacylglycerol metabolic process	12	0.399	0.0102	0.10816	0
GO bp:go lens development in camera type eye	63	0.163	0.00949	0.1083	0
Curated gene sets:kegg systemic lupus erythematosus	84	0.153	0.0103	0.10835	0
Curated gene sets:schavolt targets of tp53 and tp63	16	0.29	0.00851	0.10837	0
GO bp:go negative regulation of extrinsic apoptotic signaling pathway	93	0.132	0.00933	0.10841	0
GO mf:go ligand dependent nuclear receptor binding	23	0.254	0.00893	0.10842	0
GO mf:go exonuclease activity active with either ribo or deoxyribonucleic acids and producing 5 phosphomonoesters	44	0.172	0.00835	0.10842	0
GO cc:go eukaryotic translation initiation factor 3 complex	13	0.348	0.00921	0.10845	0
Curated gene sets:myllykangas amplification hot spot 25	9	0.418	0.00922	0.10848	0
Curated gene sets:kommagani tp63 gamma targets	9	0.389	0.00858	0.10852	0
Curated gene sets:gruetzmann pancreatic cancer dn	188	0.0903	0.00905	0.10869	0
Curated gene sets:farmer breast cancer cluster 1	39	0.197	0.00903	0.1089	0
Curated gene sets:korkola embryonal carcinoma dn	12	0.389	0.0099	0.10897	0
Curated gene sets:st interleukin 4 pathway	24	0.231	0.00832	0.10909	0
Curated gene sets:reactome regulation of gene expression in beta cells	20	0.266	0.00872	0.10927	0
GO bp:go response to starvation	149	0.0954	0.00852	0.10936	0
GO bp:go response to ischemia	28	0.238	0.00924	0.10944	0
GO bp:go glycerolipid catabolic process	37	0.206	0.0092	0.10968	0
GO mf:go map kinase phosphatase activity	12	0.356	0.00905	0.10975	0
GO bp:go establishment of spindle orientation	26	0.228	0.00855	0.10982	0
Curated gene sets:cheok response to mercaptopurine up	12	0.299	0.0076	0.10983	0
GO cc:go baf type complex	23	0.246	0.00868	0.10984	0
GO bp:go anterior posterior pattern specification	186	0.0998	0.00995	0.10995	0
GO bp:go negative regulation of erk1 and erk2 cascade	51	0.17	0.00893	0.10999	0
Curated gene sets:biocarta tob1 pathway	19	0.295	0.00945	0.11004	0
GO bp:go stem cell differentiation	185	0.0931	0.00926	0.11017	0
GO bp:go regulation of intracellular estrogen receptor signaling pathway	29	0.223	0.00883	0.11028	0
GO bp:go innate immune response in mucosa	17	0.304	0.00921	0.11048	0
Curated gene sets:hofmann myelodysplastic syndrom low risk dn	24	0.222	0.008	0.11063	0
Curated gene sets:affar yy1 targets up	204	0.085	0.00887	0.11068	0
GO bp:go cellular response to external stimulus	253	0.0769	0.00893	0.11069	0
Curated gene sets:pid tgfbr pathway	54	0.176	0.00948	0.11073	0
Curated gene sets:reactome fatty acyl coa biosynthesis	17	0.268	0.00812	0.11077	0
Curated gene sets:biocarta ctcf pathway	23	0.281	0.00991	0.11087	0
Curated gene sets:theilgaard neutrophil at skin wound dn	214	0.0798	0.00853	0.11092	0
Curated gene sets:reactome toll receptor cascades	106	0.123	0.00928	0.11108	0
Curated gene sets:gho atf5 targets up	13	0.335	0.00888	0.11109	0
Curated gene sets:firestein ctnnb1 pathway and proliferation	6	0.453	0.00815	0.11122	0
GO mf:go cytoskeletal adaptor activity	16	0.294	0.00865	0.11127	0
GO bp:go thyroid gland development	25	0.244	0.00896	0.1113	0
GO bp:go post embryonic development	87	0.133	0.00908	0.11133	0
GO bp:go regulation of protein complex disassembly	204	0.0784	0.00818	0.11152	0
Curated gene sets:hahtola ctcl cutaneous	25	0.21	0.00772	0.11161	0
GO cc:go chd type complex	16	0.284	0.00834	0.11162	0
GO bp:go eyelid development in camera type eye	13	0.35	0.00927	0.11171	0
GO bp:go glial cell fate commitment	13	0.402	0.0107	0.11186	0
GO bp:go regulation of hepatocyte proliferation	13	0.354	0.00937	0.11196	0
GO bp:go activation of mapk activity	128	0.105	0.00869	0.11243	0
GO bp:go forebrain neuron development	30	0.243	0.00976	0.11264	0
Curated gene sets:nagy pcaf components human	8	0.447	0.00928	0.11279	0
GO bp:go organelle localization	395	0.0594	0.00859	0.11283	0
GO bp:go dna metabolic process	707	0.0432	0.00827	0.11303	0
Curated gene sets:riz erythroid differentiation ccne1	36	0.187	0.00823	0.11306	0
GO bp:go cell fate commitment	217	0.0902	0.00971	0.11307	0
GO bp:go negative regulation of developmental process	750	0.0457	0.00901	0.11314	0
Curated gene sets:pid rb 1pathway	61	0.165	0.00946	0.11318	0
GO bp:go endosome organization	60	0.142	0.00808	0.11322	0
GO mf:go ribonucleoprotein complex binding	87	0.116	0.00791	0.11337	0
Curated gene sets:reactome highly calcium permeable postsynaptic nicotinic acetylcholine receptors	11	0.423	0.0103	0.11343	0
GO bp:go megakaryocyte differentiation	18	0.297	0.00926	0.11351	0
Curated gene sets:myllykangas amplification hot spot 30	5	0.43	0.00706	0.11355	0
GO cc:go scf ubiquitin ligase complex	33	0.203	0.00857	0.11364	0
Curated gene sets:mellman tut1 targets dn	46	0.163	0.0081	0.114	0
GO bp:go endodermal cell differentiation	39	0.194	0.0089	0.11406	0
Curated gene sets:qi plasmacytoma dn	96	0.121	0.0087	0.11423	0
Curated gene sets:reactome nef mediates down modulation of cell surface receptors by recruiting them to clathrin adapters	18	0.251	0.00783	0.11447	0
GO bp:go rna phosphodiester bond hydrolysis exonucleolytic	35	0.188	0.00815	0.11453	0
GO bp:go endomembrane system organization	453	0.057	0.0088	0.11456	0
Curated gene sets:marks acetylated non histone proteins	14	0.313	0.00859	0.11476	0
GO mf:go core promoter proximal region dna binding	354	0.067	0.00917	0.11477	0
GO cc:go dendrite membrane	20	0.286	0.00939	0.11481	0
GO mf:go potassium ion binding	15	0.349	0.00992	0.11496	0
GO bp:go retina development in camera type eye	129	0.109	0.00906	0.11507	0
Curated gene sets:reactome pi3k events in erbb4 signaling	35	0.205	0.00891	0.1151	0
Curated gene sets:reactome activation of chaperone genes by atf6 alpha	9	0.363	0.008	0.11537	0
GO bp:go purine nucleoside monophosphate biosynthetic process	60	0.14	0.00796	0.11539	0
GO bp:go negative regulation of cytoskeleton organization	206	0.0771	0.00808	0.1154	0
Curated gene sets:mattioli multiple myeloma subgroups	10	0.458	0.0106	0.11548	0
GO cc:go small subunit processome	32	0.191	0.00794	0.11548	0
Curated gene sets:reactome glycosphingolipid metabolism	30	0.195	0.00783	0.11549	0
Curated gene sets:gargalovic response to oxidized phospholipids green dn	22	0.239	0.00824	0.11559	0
GO bp:go mitotic cell cycle arrest	13	0.379	0.01	0.11567	0
GO bp:go semaphorin plexin signaling pathway involved in neuron projection guidance	11	0.384	0.00935	0.1159	0
GO mf:go transmitter gated channel activity	23	0.258	0.0091	0.11603	0
GO mf:go peptidase activator activity involved in apoptotic process	18	0.292	0.00909	0.11612	0
Curated gene sets:ning chronic obstructive pulmonary disease up	150	0.0941	0.00844	0.11622	0
Curated gene sets:biocarta akap13 pathway	12	0.423	0.0108	0.11628	0
GO bp:go regulation of embryonic development	108	0.118	0.009	0.11662	0
Curated gene sets:smid breast cancer normal like up	425	0.06	0.00899	0.11668	0
GO bp:go establishment of mitotic spindle orientation	20	0.249	0.00816	0.11681	0
Curated gene sets:harris hypoxia	76	0.144	0.0092	0.11682	0
GO bp:go calcium ion transmembrane transport	151	0.1	0.00903	0.11687	0
GO bp:go metanephric mesenchyme development	14	0.339	0.00931	0.11701	0
Curated gene sets:golub all vs aml dn	23	0.224	0.00787	0.11702	0
GO bp:go positive regulation of microtubule polymerization or depolymerization	22	0.234	0.00805	0.11704	0
Curated gene sets:biocarta hcmv pathway	17	0.316	0.00957	0.11707	0
GO bp:go positive regulation of peptidyl serine phosphorylation	82	0.132	0.00877	0.11708	0
GO bp:go single organism behavior	370	0.0639	0.00894	0.11719	0
Curated gene sets:kegg glycosaminoglycan biosynthesis heparan sulfate	25	0.243	0.00894	0.11726	0
Curated gene sets:reactome metabolism of carbohydrates	219	0.0776	0.00839	0.11726	0
Curated gene sets:zhong secretome of lung cancer and fibroblast	125	0.105	0.00863	0.11742	0
GO mf:go protein serine threonine phosphatase inhibitor activity	10	0.399	0.00926	0.11768	0
GO bp:go positive regulation of monooxygenase activity	26	0.244	0.00913	0.11775	0
Curated gene sets:holleman asparaginase resistance all dn	24	0.208	0.00748	0.11778	0
Curated gene sets:ono aml1 targets up	23	0.258	0.00908	0.11797	0
GO cc:go leading edge membrane	133	0.102	0.00863	0.11801	0
Curated gene sets:roy wound blood vessel dn	19	0.258	0.00827	0.11803	0
Curated gene sets:falvella smokers with lung cancer	74	0.136	0.00857	0.11808	0
GO mf:go protein transporter activity	96	0.116	0.0083	0.11838	0
GO bp:go regulation of protein import into nucleus translocation	21	0.281	0.00945	0.11846	0
GO bp:go regulation of transferase activity	906	0.0393	0.00848	0.11866	0
GO cc:go intrinsic component of peroxisomal membrane	13	0.291	0.0077	0.11871	0
Curated gene sets:pid lkb1 pathway	46	0.174	0.00864	0.11883	0
GO mf:go poly a binding	12	0.37	0.00941	0.11889	0
Curated gene sets:reactome gaba a receptor activation	10	0.464	0.0108	0.11891	0
Curated gene sets:hillion hmga1 targets	87	0.123	0.00838	0.11894	0
GO bp:go response to platelet derived growth factor	18	0.286	0.0089	0.11896	0
Curated gene sets:reactome signal attenuation	13	0.334	0.00885	0.11898	0
GO cc:go npbaf complex	12	0.285	0.00725	0.11922	0
Curated gene sets:lee double polar thymocyte	23	0.269	0.00947	0.11927	0
Curated gene sets:benporath oct4 targets	271	0.0721	0.00866	0.11933	0
GO mf:go ubiquitin like protein ligase binding	246	0.074	0.00847	0.11948	0
Curated gene sets:reactome apoptotic execution phase	47	0.164	0.00826	0.11965	0
Curated gene sets:graham cml dividing vs normal dividing dn	7	0.495	0.00961	0.11979	0
GO bp:go regulation of kinase activity	741	0.0437	0.00857	0.1198	0
Curated gene sets:mikkelsen es hcp with h3k27me3	40	0.21	0.00976	0.11981	0
GO bp:go forebrain cell migration	58	0.161	0.009	0.11983	0
Curated gene sets:kim myc amplification targets up	178	0.0877	0.00856	0.12008	0
Curated gene sets:reactome activation of nmda receptor upon glutamate binding and postsynaptic events	33	0.213	0.009	0.12022	0
Curated gene sets:rashi response to ionizing radiation 3	45	0.169	0.00833	0.12026	0
Curated gene sets:reactome irak1 recruits ikk complex	8	0.489	0.0102	0.12027	0
GO bp:go leukocyte differentiation	278	0.0761	0.00926	0.12029	0
GO bp:go protein mannosylation	20	0.248	0.00814	0.12043	0
GO bp:go cerebral cortex cell migration	39	0.192	0.00879	0.12055	0
Curated gene sets:rutella response to hgf dn	220	0.0772	0.00836	0.1207	0
GO bp:go positive regulation of peptidyl tyrosine phosphorylation	161	0.0959	0.0089	0.12073	0
GO bp:go localization within membrane	115	0.105	0.00827	0.12085	0
Curated gene sets:murata virulence of h pilori	23	0.249	0.00877	0.12086	0
GO bp:go negative regulation of cell proliferation	604	0.0493	0.00875	0.12095	0
GO cc:go platelet dense tubular network	11	0.351	0.00854	0.12114	0
GO bp:go monosaccharide biosynthetic process	50	0.149	0.00771	0.12118	0
GO bp:go nucleoside phosphate catabolic process	68	0.134	0.0081	0.12132	0
Curated gene sets:amit egf response 480 hela	160	0.09	0.00832	0.12135	0
GO bp:go rna phosphodiester bond hydrolysis endonucleolytic	55	0.145	0.0079	0.12143	0
Curated gene sets:peng glucose deprivation dn	157	0.0891	0.00817	0.12172	0
Curated gene sets:reactome destabilization of mrna by tristetraprolin ttp	16	0.268	0.00788	0.12182	0
GO bp:go negative regulation of phosphorylation	405	0.0584	0.00855	0.12195	0
GO bp:go protein heterooligomerization	103	0.111	0.00822	0.12196	0
Curated gene sets:smid breast cancer basal dn	653	0.0476	0.00878	0.12217	0
GO bp:go organ or tissue specific immune response	27	0.228	0.00869	0.12226	0
GO mf:go neurotrophin receptor binding	13	0.279	0.00739	0.12229	0
Curated gene sets:bild hras oncogenic signature	242	0.0767	0.00871	0.12243	0
GO bp:go regulation of endocytosis	188	0.0824	0.00826	0.12256	0
GO mf:go ligase activity	386	0.0571	0.00815	0.12257	0
GO bp:go regulation of extracellular matrix organization	28	0.236	0.00917	0.12265	0
Curated gene sets:creighton endocrine therapy resistance 2	425	0.055	0.00824	0.12268	0
GO bp:go negative regulation of mitotic cell cycle	191	0.084	0.00849	0.12274	0
Curated gene sets:tien intestine probiotics 2hr dn	82	0.132	0.00877	0.12276	0
GO cc:go cytoskeletal part	1344	0.0325	0.00844	0.12276	0
Curated gene sets:kegg peroxisome	76	0.118	0.00755	0.12289	0
Curated gene sets:aujla il22 and il17a signaling	10	0.359	0.00835	0.12306	0
GO bp:go cardiac chamber formation	11	0.399	0.00972	0.1231	0
GO bp:go regulation of reproductive process	125	0.101	0.00826	0.12321	0
GO bp:go inner dynein arm assembly	11	0.336	0.00819	0.12327	0
Curated gene sets:reactome nef mediated downregulation of mhc class i complex cell surface expression	7	0.37	0.00719	0.12331	0
Curated gene sets:dacosta ercc3 allele xpcs vs ttd up	27	0.223	0.00849	0.12336	0
Curated gene sets:natsume response to interferon beta dn	52	0.151	0.00797	0.12409	0
Curated gene sets:gobert core oligodendrocyte differentiation	38	0.192	0.00868	0.12419	0
GO bp:go cellular response to antibiotic	17	0.308	0.00933	0.12423	0
Curated gene sets:douglas bmi1 targets dn	304	0.0615	0.00782	0.12425	0
GO bp:go learning	126	0.106	0.00869	0.12429	0
GO mf:go gamma catenin binding	12	0.358	0.00911	0.12432	0
Curated gene sets:gobert oligodendrocyte differentiation up	546	0.0475	0.00804	0.12436	0
GO bp:go nuclear transport	329	0.0613	0.00809	0.12438	0
GO mf:go steroid hormone receptor activity	55	0.162	0.00883	0.1245	0
GO bp:go vasculogenesis	57	0.162	0.00897	0.12458	0
GO bp:go regulation of chromatin organization	141	0.0945	0.00821	0.12464	0
Curated gene sets:reactome cs ds degradation	10	0.361	0.00838	0.12492	0
Curated gene sets:reactome signaling by nodal	17	0.29	0.00877	0.12511	0
GO bp:go positive regulation of embryonic development	30	0.213	0.00855	0.12518	0
Curated gene sets:turjanski mapk7 targets	8	0.42	0.00872	0.12546	0
GO bp:go regulation of cardiac muscle tissue development	46	0.182	0.00906	0.12555	0
GO mf:go ral gtpase binding	11	0.369	0.009	0.12557	0
Curated gene sets:browne hcmv infection 18hr up	169	0.0859	0.00817	0.12569	0
Curated gene sets:qi hypoxia	134	0.0956	0.00811	0.12571	0
GO bp:go negative regulation of nervous system development	251	0.0736	0.0085	0.12585	0
GO bp:go pyrimidine containing compound catabolic process	32	0.2	0.0083	0.12589	0
Curated gene sets:davicioni targets of pax foxo1 fusions dn	65	0.156	0.0092	0.12593	0
Curated gene sets:yagi aml with t 9 11 translocation	122	0.105	0.00847	0.126	0
GO bp:go cardiac ventricle development	106	0.115	0.00871	0.12608	0
Curated gene sets:mcclung delta fosb targets 8wk	42	0.169	0.00803	0.12612	0
GO bp:go positive regulation of viral genome replication	29	0.183	0.00724	0.12634	0
Curated gene sets:reactome signaling by fgfr1 mutants	29	0.213	0.00844	0.12636	0
GO bp:go toxin transport	36	0.166	0.0073	0.12638	0
Curated gene sets:st phosphoinositide 3 kinase pathway	35	0.187	0.00812	0.12641	0
Curated gene sets:reactome creb phosphorylation through the activation of ras	24	0.234	0.0084	0.12642	0
Curated gene sets:joseph response to sodium butyrate up	27	0.248	0.00945	0.12643	0
Curated gene sets:subtil progestin targets	34	0.189	0.00807	0.1265	0
GO bp:go positive regulation of hydrolase activity	855	0.0405	0.0085	0.12651	0
GO bp:go cd4 positive alpha beta t cell activation	32	0.226	0.00937	0.12661	0
GO bp:go peroxisome organization	32	0.189	0.00786	0.12678	0
GO bp:go regulation of mitochondrial outer membrane permeabilization involved in apoptotic signaling pathway	41	0.177	0.00832	0.12681	0
Curated gene sets:hernandez mitotic arrest by docetaxel 2 dn	17	0.285	0.00861	0.12684	0
GO bp:go tongue development	20	0.264	0.00868	0.12694	0
GO bp:go negative regulation of cell morphogenesis involved in differentiation	110	0.109	0.00837	0.12699	0
GO bp:go regulation of oxidoreductase activity	81	0.129	0.00849	0.12716	0
GO bp:go protein localization to endoplasmic reticulum	115	0.096	0.00754	0.12717	0
Curated gene sets:ceballos targets of tp53 and myc dn	34	0.187	0.008	0.12728	0
Curated gene sets:schlosser myc and serum response synergy	31	0.185	0.00757	0.12733	0
GO bp:go sialylation	21	0.256	0.00862	0.12741	0
GO bp:go cell differentiation involved in metanephros development	11	0.363	0.00885	0.12745	0
GO bp:go intrinsic apoptotic signaling pathway in response to dna damage	69	0.145	0.00885	0.12747	0
Curated gene sets:mikkelsen es icp with h3k27me3	40	0.178	0.00828	0.12751	0
Curated gene sets:myllykangas amplification hot spot 9	8	0.462	0.00959	0.12752	0
GO mf:go tbp class protein binding	19	0.248	0.00792	0.12762	0
Curated gene sets:kegg regulation of autophagy	31	0.222	0.00909	0.12777	0
GO bp:go small gtpase mediated signal transduction	334	0.0599	0.00796	0.1278	0
Curated gene sets:dacosta uv response via ercc3 xpcs dn	86	0.132	0.00895	0.12815	0
GO cc:go catalytic complex	973	0.036	0.00802	0.12821	0
GO bp:go spliceosomal complex assembly	48	0.151	0.0077	0.1283	0
GO bp:go positive regulation of organelle organization	547	0.047	0.00796	0.12848	0
Curated gene sets:martinez tp53 targets dn	552	0.0471	0.00802	0.12871	0
GO bp:go regulation of actin nucleation	26	0.192	0.00721	0.12892	0
GO bp:go cell projection organization	856	0.0394	0.00827	0.12893	0
GO bp:go positive regulation of erythrocyte differentiation	22	0.274	0.00943	0.12899	0
GO cc:go anaphase promoting complex	22	0.226	0.00777	0.129	0
GO bp:go cellular component disassembly involved in execution phase of apoptosis	40	0.178	0.00824	0.12915	0
GO cc:go chromosome centromeric region	164	0.0814	0.00762	0.12929	0
GO bp:go positive regulation of epidermal cell differentiation	19	0.241	0.00773	0.12932	0
Curated gene sets:mili pseudopodia chemotaxis dn	434	0.05	0.00756	0.12945	0
Curated gene sets:verhaak glioblastoma classical	159	0.0907	0.00836	0.12954	0
GO mf:go extracellular ligand gated ion channel activity	67	0.15	0.00903	0.12956	0
Curated gene sets:lui thyroid cancer cluster 4	8	0.39	0.0081	0.12969	0
GO bp:go regulation of interleukin 1 beta production	46	0.17	0.00847	0.1299	0
Curated gene sets:montero thyroid cancer poor survival dn	10	0.329	0.00764	0.12996	0
Curated gene sets:kim all disorders calb1 corr up	520	0.0489	0.00808	0.13008	0
Curated gene sets:mullighan mll signature 1 dn	223	0.0762	0.00831	0.13015	0
Curated gene sets:reactome striated muscle contraction	26	0.224	0.00839	0.13017	0
Curated gene sets:darwiche papilloma risk high dn	169	0.0816	0.00776	0.13044	0
GO bp:go rrna methylation	18	0.228	0.00712	0.13048	0
Curated gene sets:pid hdac classii pathway	31	0.195	0.00798	0.1306	0
GO bp:go positive regulation of receptor mediated endocytosis	47	0.16	0.00804	0.13078	0
GO cc:go cell projection membrane	284	0.0642	0.00788	0.13095	0
Curated gene sets:nielsen schwannoma dn	17	0.305	0.00925	0.13107	0
Curated gene sets:wang adipogenic genes repressed by sirt1	26	0.206	0.00773	0.13118	0
GO bp:go rrna 3 end processing	12	0.273	0.00693	0.13122	0
GO bp:go negative regulation of mrna metabolic process	32	0.184	0.00764	0.13127	0
Curated gene sets:smirnov response to ir 6hr dn	109	0.104	0.00799	0.13139	0
GO cc:go cell cortex part	112	0.104	0.00808	0.13152	0
GO bp:go replicative senescence	12	0.353	0.00899	0.13163	0
GO cc:go wnt signalosome	11	0.338	0.00824	0.13173	0
Curated gene sets:vantveer breast cancer brca1 dn	42	0.165	0.00783	0.13207	0
GO mf:go voltage gated cation channel activity	127	0.108	0.00895	0.13211	0
Curated gene sets:sig insulin receptor pathway in cardiac myocytes	47	0.157	0.0079	0.13221	0
GO bp:go regulation of hematopoietic progenitor cell differentiation	36	0.184	0.00809	0.13243	0
GO mf:go adrenergic receptor binding	18	0.249	0.00777	0.13252	0
GO bp:go trna metabolic process	167	0.0779	0.00736	0.13256	0
GO cc:go envelope	1034	0.0335	0.00768	0.13276	0
GO bp:go phosphatidylinositol 3 kinase signaling	26	0.213	0.00796	0.13282	0
Curated gene sets:chen etv5 targets testis	19	0.232	0.00742	0.13324	0
Curated gene sets:biocarta g2 pathway	24	0.251	0.00902	0.13325	0
Curated gene sets:keshelava multiple drug resistance	76	0.121	0.00775	0.13357	0
Curated gene sets:reactome influenza viral rna transcription and replication	94	0.103	0.00729	0.13365	0
Curated gene sets:phong tnf targets dn	8	0.366	0.00761	0.13365	0
GO bp:go cellular response to biotic stimulus	159	0.0918	0.00847	0.1338	0
GO bp:go glandular epithelial cell development	17	0.283	0.00857	0.13401	0
Curated gene sets:pid atr pathway	38	0.165	0.00747	0.13421	0
Curated gene sets:rashi response to ionizing radiation 1	41	0.163	0.00764	0.13431	0
GO bp:go regulation of bicellular tight junction assembly	12	0.326	0.00831	0.13463	0
GO bp:go rostrocaudal neural tube patterning	10	0.388	0.00902	0.13464	0
Curated gene sets:pid notch pathway	57	0.152	0.00844	0.13466	0
Curated gene sets:ozanne ap1 targets dn	5	0.627	0.0103	0.1347	0
Curated gene sets:reactome the role of nef in hiv1 replication and disease pathogenesis	25	0.208	0.00763	0.13472	0
GO bp:go positive regulation of glucose import in response to insulin stimulus	13	0.271	0.00717	0.13491	0
Curated gene sets:reactome nonsense mediated decay enhanced by the exon junction complex	97	0.105	0.00755	0.13516	0
Curated gene sets:xu response to tretinoin and nsc682994 dn	14	0.283	0.00779	0.13517	0
GO bp:go regulation of protein tyrosine kinase activity	59	0.149	0.00841	0.13527	0
GO bp:go membrane depolarization during action potential	38	0.194	0.00878	0.13533	0
Curated gene sets:schaeffer prostate development and cancer box4 up	11	0.312	0.00761	0.13546	0
GO bp:go protein folding	204	0.0681	0.00711	0.13582	0
GO cc:go translation preinitiation complex	14	0.254	0.00699	0.13598	0
Curated gene sets:mili pseudopodia	37	0.183	0.00816	0.13603	0
Curated gene sets:kurokawa liver cancer chemotherapy up	12	0.3	0.00764	0.1361	0
Curated gene sets:ren alveolar rhabdomyosarcoma up	95	0.117	0.00837	0.13613	0
GO bp:go regulation of neuron apoptotic process	184	0.0815	0.00808	0.13652	0
Curated gene sets:biocarta cellcycle pathway	23	0.226	0.00796	0.1368	0
GO bp:go ventricular trabecula myocardium morphogenesis	11	0.348	0.00849	0.1372	0
GO bp:go positive regulation of dendritic spine morphogenesis	12	0.32	0.00815	0.13728	0
Curated gene sets:dorsam hoxa9 targets dn	31	0.186	0.00759	0.13744	0
GO bp:go positive regulation of cysteine type endopeptidase activity involved in apoptotic signaling pathway	17	0.265	0.00803	0.13744	0
Curated gene sets:pid ephb fwd pathway	39	0.187	0.00857	0.13749	0
GO bp:go response to calcium ion	112	0.106	0.00822	0.1377	0
Curated gene sets:biocarta carm1 pathway	13	0.358	0.00947	0.13775	0
GO bp:go negative regulation of mitochondrion organization	36	0.163	0.0072	0.13775	0
GO bp:go response to fibroblast growth factor	112	0.101	0.00781	0.13785	0
GO bp:go cellular response to amino acid starvation	24	0.198	0.00712	0.13796	0
GO bp:go iron ion homeostasis	64	0.131	0.00771	0.13823	0
Curated gene sets:biocarta edg1 pathway	28	0.217	0.00843	0.13824	0
GO bp:go hemoglobin metabolic process	10	0.336	0.0078	0.1383	0
Curated gene sets:reactome meiosis	88	0.113	0.00778	0.13855	0
Curated gene sets:chiaradonna neoplastic transformation kras dn	137	0.0926	0.00793	0.13859	0
GO bp:go response to reactive oxygen species	184	0.0793	0.00787	0.13864	0
Curated gene sets:budhu liver cancer metastasis dn	6	0.498	0.00896	0.13871	0
GO mf:go transcription cofactor binding	23	0.207	0.00727	0.13893	0
GO bp:go negative regulation of nucleotide metabolic process	62	0.147	0.00852	0.13905	0
Curated gene sets:ropero hdac2 targets	100	0.107	0.00781	0.13907	0
GO mf:go calcium ion binding	660	0.046	0.00852	0.13915	0
GO mf:go steroid hormone receptor binding	80	0.12	0.00787	0.1392	0
Curated gene sets:smid breast cancer relapse in brain dn	79	0.127	0.00825	0.1393	0
Curated gene sets:ding lung cancer mutated significantly	24	0.246	0.00884	0.13931	0
GO cc:go ap type membrane coat adaptor complex	39	0.164	0.00752	0.1394	0
GO bp:go pericardium development	18	0.279	0.00869	0.13948	0
Curated gene sets:schlosser myc targets and serum response dn	42	0.169	0.00805	0.13957	0
GO bp:go response to sterol	24	0.242	0.0087	0.13957	0
GO bp:go adrenal gland development	21	0.224	0.00754	0.1396	0
GO bp:go intracellular receptor signaling pathway	154	0.0895	0.00813	0.13969	0
Curated gene sets:biocarta ach pathway	16	0.278	0.00816	0.13981	0
GO bp:go mitotic g2 dna damage checkpoint	12	0.278	0.00708	0.13982	0
GO cc:go gaba receptor complex	14	0.363	0.00998	0.13986	0
GO bp:go negative regulation of cell communication	1127	0.0329	0.00788	0.13996	0
Curated gene sets:fridman senescence dn	12	0.299	0.0076	0.13999	0
GO bp:go alpha beta t cell differentiation	42	0.188	0.00895	0.14003	0
Curated gene sets:reactome hs gag biosynthesis	27	0.222	0.00848	0.1401	0
Curated gene sets:biocarta skp2e2f pathway	10	0.359	0.00834	0.14011	0
Curated gene sets:biocarta egfr smrte pathway	11	0.38	0.00926	0.14014	0
GO bp:go regulation of neuron death	241	0.0691	0.00783	0.1404	0
GO bp:go branching morphogenesis of an epithelial tube	125	0.106	0.00868	0.14045	0
GO bp:go endothelial tube morphogenesis	10	0.337	0.00784	0.14046	0
GO bp:go regulation of binding	276	0.0638	0.00773	0.14067	0
GO bp:go regulation of ion transport	563	0.0472	0.0081	0.14081	0
GO bp:go atp generation from adp	35	0.168	0.00728	0.14089	0
GO bp:go amine catabolic process	20	0.248	0.00813	0.141	0
Curated gene sets:alonso metastasis emt dn	5	0.577	0.00948	0.14111	0
Curated gene sets:dang regulated by myc dn	235	0.0698	0.00781	0.14114	0
Curated gene sets:reactome shc mediated cascade	28	0.213	0.00828	0.1412	0
Curated gene sets:biocarta nthi pathway	22	0.253	0.0087	0.14126	0
Curated gene sets:pyeon hpv positive tumors dn	8	0.404	0.00838	0.14134	0
GO bp:go prepulse inhibition	12	0.365	0.00929	0.14146	0
Curated gene sets:senese hdac3 targets dn	494	0.0492	0.00793	0.14147	0
GO cc:go plasma membrane region	885	0.0381	0.00813	0.14148	0
GO bp:go negative regulation of neuron differentiation	183	0.0785	0.00776	0.1415	0
GO bp:go sphingolipid metabolic process	131	0.0938	0.00786	0.14153	0
GO bp:go protein localization to mitochondrion	67	0.128	0.00769	0.14162	0
GO cc:go nuclear transcriptional repressor complex	20	0.232	0.00763	0.14166	0
GO bp:go pyrimidine nucleobase metabolic process	18	0.25	0.0078	0.14176	0
Curated gene sets:nadler obesity dn	46	0.143	0.00711	0.14183	0
GO bp:go positive regulation of triglyceride lipase activity	11	0.323	0.00787	0.14186	0
GO bp:go rna polyadenylation	28	0.182	0.00707	0.14192	0
GO mf:go misfolded protein binding	10	0.351	0.00815	0.14196	0
Curated gene sets:zhu cmv all dn	122	0.104	0.00837	0.14212	0
GO bp:go nucleus organization	135	0.0902	0.00767	0.14212	0
GO bp:go regulation of smooth muscle cell proliferation	94	0.114	0.00813	0.14214	0
Curated gene sets:borczuk malignant mesothelioma up	279	0.0599	0.0073	0.14228	0
GO bp:go mitochondrial transport	171	0.0777	0.00743	0.14229	0
Curated gene sets:biocarta ppara pathway	55	0.155	0.00844	0.14232	0
Curated gene sets:becker tamoxifen resistance dn	49	0.156	0.00802	0.14239	0
GO bp:go fatty acid elongation	12	0.353	0.00899	0.1424	0
Curated gene sets:st g alpha i pathway	34	0.18	0.00769	0.14242	0
GO bp:go melanocyte differentiation	19	0.243	0.00778	0.14259	0
Curated gene sets:valk aml cluster 13	29	0.201	0.00794	0.1428	0
GO bp:go locomotion	1066	0.0346	0.00806	0.14292	0
Curated gene sets:biocarta il2 pathway	20	0.246	0.00807	0.14296	0
GO bp:go nephron development	109	0.11	0.00843	0.14298	0
GO bp:go maturation of ssu rrna	40	0.148	0.00688	0.14305	0
Curated gene sets:izadpanah stem cell adipose vs bone dn	103	0.107	0.00797	0.14306	0
GO bp:go regulation of multicellular organismal metabolic process	33	0.193	0.00814	0.14321	0
GO cc:go cell junction	1087	0.0341	0.00801	0.14328	0
Curated gene sets:pasqualucci lymphoma by gc stage dn	158	0.0867	0.00798	0.14329	0
GO bp:go neuron neuron synaptic transmission	54	0.15	0.0081	0.1434	0
Curated gene sets:lu il4 signaling	90	0.119	0.00824	0.14341	0
Curated gene sets:tsai response to ionizing radiation	141	0.0895	0.00778	0.14347	0
Curated gene sets:reactome inhibition of the proteolytic activity of apc c required for the onset of anaphase by mitotic spindle checkpoint components	18	0.233	0.00726	0.14349	0
Curated gene sets:kegg long term depression	68	0.135	0.00816	0.14359	0
GO bp:go regulation of transcription regulatory region dna binding	35	0.183	0.00794	0.1436	0
GO bp:go nuclear envelope reassembly	16	0.268	0.00788	0.14369	0
GO bp:go mitochondrial transmembrane transport	56	0.136	0.00748	0.14371	0
GO bp:go hexose metabolic process	147	0.0846	0.00751	0.14375	0
Curated gene sets:reactome conversion from apc c cdc20 to apc c cdh1 in late anaphase	16	0.238	0.00699	0.14383	0
Curated gene sets:odonnell metastasis dn	22	0.209	0.0072	0.14391	0
Curated gene sets:ohm embryonic carcinoma dn	8	0.424	0.00882	0.14401	0
Curated gene sets:ginestier breast cancer znf217 amplified dn	302	0.0572	0.00724	0.1443	0
Curated gene sets:oxford ralb targets dn	8	0.382	0.00794	0.14434	0
GO mf:go gaba receptor binding	15	0.28	0.00796	0.14434	0
GO mf:go rna cap binding	12	0.271	0.0069	0.14445	0
Curated gene sets:reactome signalling by ngf	202	0.0735	0.00763	0.1445	0
Curated gene sets:hoque methylated in cancer	56	0.151	0.00827	0.14454	0
GO bp:go oligosaccharide metabolic process	63	0.125	0.0073	0.14474	0
Curated gene sets:biocarta stathmin pathway	19	0.264	0.00845	0.14478	0
Curated gene sets:menssen myc targets	52	0.143	0.00756	0.14479	0
GO bp:go pirna metabolic process	15	0.228	0.00648	0.14488	0
GO bp:go protein localization to nucleus	153	0.0841	0.00761	0.14493	0
Curated gene sets:pid trkr pathway	61	0.132	0.00753	0.145	0
GO bp:go striated muscle cell differentiation	166	0.0812	0.00765	0.14511	0
GO bp:go primitive streak formation	11	0.306	0.00745	0.14515	0
Curated gene sets:reactome nuclear receptor transcription pathway	42	0.169	0.00803	0.14522	0
Curated gene sets:reactome pi 3k cascade	53	0.146	0.00782	0.14532	0
GO bp:go nucleotide phosphorylation	55	0.128	0.00695	0.14532	0
GO bp:go pre mirna processing	13	0.279	0.00739	0.14534	0
GO bp:go protein n linked glycosylation	73	0.115	0.00723	0.14578	0
GO bp:go negative regulation of inflammatory response	98	0.107	0.00776	0.14591	0
GO cc:go filopodium	89	0.116	0.008	0.14601	0
GO bp:go protein o linked mannosylation	15	0.245	0.00696	0.14608	0
GO bp:go middle ear morphogenesis	19	0.264	0.00845	0.14634	0
GO bp:go actin polymerization or depolymerization	34	0.173	0.0074	0.14637	0
Curated gene sets:senese hdac3 targets up	464	0.0498	0.00779	0.14643	0
Curated gene sets:peng rapamycin response dn	230	0.0626	0.00693	0.14661	0
GO mf:go poly a specific ribonuclease activity	12	0.259	0.00658	0.14662	0
Curated gene sets:haddad b lymphocyte progenitor	265	0.0679	0.00806	0.1467	0
GO bp:go cerebellar purkinje cell layer development	23	0.202	0.0071	0.14708	0
GO bp:go regulation of cellular component size	316	0.0563	0.0073	0.14741	0
GO mf:go trna binding	44	0.142	0.00692	0.14743	0
Curated gene sets:faelt b cll with vh3 21 up	40	0.159	0.00736	0.14747	0
GO cc:go dna helicase complex	14	0.241	0.00663	0.14752	0
Curated gene sets:st differentiation pathway in pc12 cells	42	0.153	0.00727	0.14765	0
Curated gene sets:tenedini megakaryocyte markers	65	0.134	0.00792	0.14782	0
GO cc:go nuclear speck	181	0.0697	0.00685	0.14794	0
Curated gene sets:reactome cell cell communication	115	0.105	0.00822	0.14801	0
Curated gene sets:ross aml of fab m7 type	64	0.125	0.00731	0.14813	0
GO bp:go rna splicing via transesterification reactions	244	0.0599	0.00683	0.14816	0
Curated gene sets:markey rb1 chronic lof dn	112	0.0992	0.00769	0.14817	0
Curated gene sets:pid hedgehog gli pathway	46	0.152	0.00756	0.14823	0
Curated gene sets:zwang egf interval dn	197	0.0729	0.00747	0.14833	0
GO bp:go regulation of defense response to virus	179	0.0727	0.00712	0.1485	0
GO bp:go embryonic viscerocranium morphogenesis	11	0.333	0.00811	0.1485	0
GO cc:go heterochromatin	59	0.124	0.00698	0.14875	0
GO bp:go formation of translation preinitiation complex	18	0.247	0.0077	0.14876	0
Curated gene sets:zembutsu sensitivity to cisplatin	20	0.261	0.00857	0.14878	0
GO bp:go sulfur compound transport	32	0.17	0.00708	0.14878	0
GO bp:go membrane biogenesis	26	0.197	0.00739	0.14888	0
GO bp:go regulation of cellular response to heat	73	0.118	0.00738	0.14889	0
GO bp:go phasic smooth muscle contraction	16	0.288	0.00847	0.14894	0
Curated gene sets:zhu cmv 8 hr dn	50	0.16	0.0083	0.14903	0
GO bp:go fatty acid beta oxidation	50	0.133	0.00689	0.14913	0
GO bp:go mammary gland duct morphogenesis	26	0.209	0.00783	0.14916	0
Curated gene sets:maclachlan brca1 targets up	19	0.207	0.00662	0.14935	0
GO bp:go regulation of glucose transport	99	0.102	0.00745	0.14935	0
Curated gene sets:wang methylated in breast cancer	34	0.171	0.00733	0.14939	0
GO bp:go positive regulation of mesenchymal cell proliferation	27	0.224	0.00854	0.14943	0
GO bp:go metanephric nephron development	32	0.202	0.00838	0.14947	0
GO mf:go protein self association	42	0.152	0.00723	0.14952	0
GO mf:go 4 iron 4 sulfur cluster binding	39	0.155	0.0071	0.14966	0
Curated gene sets:tseng irs1 targets up	106	0.0944	0.00712	0.1497	0
GO bp:go adaptation of signaling pathway	19	0.214	0.00684	0.14975	0
Curated gene sets:biocarta ctla4 pathway	17	0.256	0.00777	0.14988	0
Curated gene sets:reactome vitamin b5 pantothenate metabolism	11	0.271	0.00659	0.15	0
GO cc:go trans golgi network membrane	69	0.121	0.00735	0.15002	0
Curated gene sets:gentile uv response cluster d5	39	0.171	0.00782	0.15008	0
GO bp:go regulation of exosomal secretion	17	0.224	0.00679	0.1501	0
GO bp:go positive regulation of dna templated transcription elongation	21	0.204	0.00686	0.1502	0
GO bp:go negative regulation of interleukin 10 production	14	0.31	0.00851	0.1504	0
GO mf:go gtpase activating protein binding	13	0.275	0.00729	0.15043	0
Curated gene sets:corre multiple myeloma up	65	0.136	0.00804	0.15044	0
GO bp:go regulation of vascular endothelial growth factor receptor signaling pathway	27	0.209	0.00798	0.15068	0
GO cc:go perinuclear region of cytoplasm	612	0.0414	0.0074	0.15068	0
GO bp:go negative regulation of glial cell proliferation	11	0.39	0.00951	0.15073	0
Curated gene sets:sasson response to forskolin dn	89	0.106	0.00735	0.15082	0
Curated gene sets:mili pseudopodia chemotaxis up	66	0.12	0.00714	0.15088	0
Curated gene sets:nadella prkar1a targets dn	8	0.347	0.00722	0.15097	0
Curated gene sets:reactome glutathione conjugation	23	0.234	0.00823	0.15099	0
GO bp:go ectodermal placode development	14	0.257	0.00707	0.1514	0
Curated gene sets:boyault liver cancer subclass g23 dn	10	0.287	0.00666	0.1515	0
Curated gene sets:boylan multiple myeloma c cluster up	35	0.168	0.0073	0.15159	0
Curated gene sets:reactome binding and entry of hiv virion	4	0.533	0.00784	0.15162	0
Curated gene sets:nakayama fra2 targets	42	0.165	0.00783	0.15162	0
[truncated: 8,653 more rows]
