# Supplementary material for: Genome-wide analysis identifies molecular systems and 149 genetic loci associated with income
Source: Nat Commun. 2019 Dec 16;10:5741. doi: 10.1038/s41467-019-13585-5 (PMC6915786; doi:10.1038/s41467-019-13585-5)
Supplement: Supplementary file 23 — Supplementary Data 20 [file 41467_2019_13585_MOESM23_ESM.xlsx]

## Sheet: Sheet1
Supplementary Data 20. MAGMA gene-property analysis for MTAG analysis of household income. Gene sets that withstood Bonferroni correction are highlighted in bold. 53 specific tissue types were created using gene expression data based on GTEx RNA-seq data. Significant = 1, indicates tissue groupings that withstood Bonferroni correction.
Tissue group	Beta	Standard error of Beta	P value	Significant
Brain Cerebellar Hemisphere	0.0569	0.179	3.0454e-12	1
Brain Cerebellum	0.059	0.185	4.3624e-12	1
Brain Frontal Cortex BA9	0.0566	0.169	1.03e-09	1
Brain Cortex	0.056	0.164	7.3956e-09	1
Brain Anterior cingulate cortex BA24	0.0542	0.152	4.65e-08	1
Brain Nucleus accumbens basal ganglia	0.0552	0.154	6.9964e-08	1
Brain Amygdala	0.0514	0.139	9.2947e-07	1
Brain Hippocampus	0.0528	0.143	1.0619e-06	1
Brain Caudate basal ganglia	0.0522	0.144	1.3276e-06	1
Brain Hypothalamus	0.0533	0.151	1.613e-06	1
Brain Putamen basal ganglia	0.0486	0.13	3.8986e-06	1
Brain Substantia nigra	0.041	0.113	0.00040375	1
Brain Spinal cord cervical c-1	0.0352	0.103	0.0029455	0
Pituitary	0.0317	0.0979	0.010383	0
Testis	0.0108	0.0338	0.081302	0
Ovary	0.000805	0.00259	0.47884	0
Cells EBV-transformed lymphocytes	-0.000283	-0.000897	0.51794	0
Muscle Skeletal	-0.00439	-0.0122	0.6829	0
Cells Transformed fibroblasts	-0.00473	-0.0153	0.69433	0
Pancreas	-0.00904	-0.0231	0.78805	0
Colon Sigmoid	-0.0236	-0.0739	0.85908	0
Nerve Tibial	-0.0196	-0.0646	0.87189	0
Uterus	-0.0239	-0.0781	0.89601	0
Heart Left Ventricle	-0.0179	-0.045	0.9251	0
Artery Tibial	-0.0238	-0.0766	0.92729	0
Adrenal Gland	-0.023	-0.0691	0.93245	0
Esophagus Gastroesophageal Junction	-0.0353	-0.111	0.93699	0
Whole Blood	-0.0111	-0.0287	0.9413	0
Esophagus Muscularis	-0.0343	-0.107	0.9416	0
Heart Atrial Appendage	-0.0228	-0.0635	0.94625	0
Artery Aorta	-0.031	-0.0998	0.96731	0
Thyroid	-0.0291	-0.0946	0.96792	0
Cervix Ectocervix	-0.0468	-0.148	0.97683	0
Prostate	-0.0455	-0.142	0.98213	0
Cervix Endocervix	-0.0431	-0.141	0.9827	0
Artery Coronary	-0.0503	-0.16	0.99174	0
Bladder	-0.0508	-0.163	0.99334	0
Colon Transverse	-0.046	-0.137	0.9938	0
Skin Sun Exposed Lower leg	-0.0294	-0.0922	0.99535	0
Stomach	-0.0512	-0.149	0.99603	0
Skin Not Sun Exposed Suprapubic	-0.0309	-0.0959	0.99672	0
Vagina	-0.0523	-0.165	0.99696	0
Fallopian Tube	-0.0584	-0.187	0.99699	0
Adipose Subcutaneous	-0.0504	-0.161	0.99726	0
Spleen	-0.0302	-0.0959	0.99818	0
Breast Mammary Tissue	-0.071	-0.223	0.99888	0
Minor Salivary Gland	-0.0465	-0.141	0.99892	0
Small Intestine Terminal Ileum	-0.0438	-0.132	0.999	0
Liver	-0.0271	-0.0731	0.99948	0
Esophagus Mucosa	-0.0369	-0.113	0.99966	0
Kidney Cortex	-0.0489	-0.137	0.99987	0
Lung	-0.0544	-0.175	0.99989	0
Adipose Visceral Omentum	-0.0753	-0.235	0.99996	0
