# Supplementary material for: Genome-wide analysis identifies molecular systems and 149 genetic loci associated with income
Source: Nat Commun. 2019 Dec 16;10:5741. doi: 10.1038/s41467-019-13585-5 (PMC6915786; doi:10.1038/s41467-019-13585-5)
Supplement: Supplementary file 24 — Supplementary Data 21 [file 41467_2019_13585_MOESM24_ESM.xlsx]

## Sheet: Sheet1
Supplementary Data 21. Showing the enrichment of the MTAG analysis of household income for 205 annotations based on gene expression. Multiple comparissons were controlled for using a false discovery rate (α = 0.005495216) applied to all 205 annotations where 1 = Yes; 0 = No.
Cell Type	Grouping	Coefficient	Coefficient SE	Coefficient P-value	Significant
A02.165.Cartilage	Musculoskeletal or Connective	-1.87396e-09	1.05267e-09	0.962478	0
A02.633.567.850.Quadriceps.Muscle	Musculoskeletal or Connective	-4.02349e-10	9.98867e-10	0.656454	0
A02.835.232.834.151.Cervical.Vertebrae	Musculoskeletal or Connective	-1.55738e-09	1.01127e-09	0.938222	0
A02.835.583.443.800.800.Synovial.Fluid	Blood or Immune	-5.5797e-10	1.106e-09	0.693042	0
A02.835.583.443.800.Synovial.Membrane	Musculoskeletal or Connective	-2.68846e-09	1.0102e-09	0.996108	0
A03.556.124.369.Intestinal.Mucosa	Digestive	-1.90818e-09	1.0628e-09	0.963706	0
A03.556.124.526.767.Rectum	Digestive	-1.17623e-09	9.38389e-10	0.89498	0
A03.556.124.684.Intestine..Small	Digestive	-2.32081e-09	1.04425e-09	0.986874	0
A03.556.124.Intestines	Digestive	-2.26904e-09	1.09252e-09	0.981094	0
A03.556.249.124.Ileum	Digestive	-2.40986e-09	1.14137e-09	0.98263	0
A03.556.249.249.209.Cecum	Digestive	-1.95544e-09	9.88919e-10	0.975999	0
A03.556.249.249.356.668.Colon..Sigmoid	Digestive	-1.48858e-09	1.06887e-09	0.918138	0
A03.556.249.249.356.Colon	Digestive	-2.09359e-09	1.05647e-09	0.976243	0
A03.556.500.760.464.Parotid.Gland	Digestive	-7.44472e-10	1.08443e-09	0.753804	0
A03.556.500.760.Salivary.Glands	Digestive	-7.1229e-10	1.07369e-09	0.746465	0
A03.556.875.500.Esophagus	Digestive	-1.88941e-09	9.90076e-10	0.971827	0
A03.556.875.875.Stomach	Digestive	-1.59667e-09	9.90736e-10	0.946475	0
A03.556.875.Upper.Gastrointestinal.Tract	Digestive	-2.29692e-09	9.69856e-10	0.991065	0
A03.556.Gastrointestinal.Tract	Digestive	-2.22564e-09	1.11832e-09	0.976714	0
A03.620.Liver	Liver	-3.80981e-09	8.49375e-10	0.999996	0
A03.734.414.Islets.of.Langerhans	Pancreas	-2.48328e-09	1.14148e-09	0.985203	0
A03.734.Pancreas	Pancreas	-2.7841e-09	9.24866e-10	0.998695	0
A04.411.Lung	Other	-2.40743e-09	9.87652e-10	0.992606	0
A04.531.520.Nasal.Mucosa	Other	-1.28079e-09	9.87152e-10	0.902764	0
A05.360.319.114.373.Fallopian.Tubes	Other	-2.13603e-09	1.0631e-09	0.977745	0
A05.360.319.114.630.Ovary	Other	-2.37265e-09	1.08634e-09	0.985522	0
A05.360.319.679.256.Cervix.Uteri	Other	-2.63198e-09	9.55649e-10	0.997058	0
A05.360.319.679.490.Endometrium	Other	-1.8532e-09	1.00756e-09	0.967064	0
A05.360.319.679.690.Myometrium	Musculoskeletal or Connective	-8.38001e-10	9.13688e-10	0.820471	0
A05.360.319.679.Uterus	Other	-1.96361e-09	9.55911e-10	0.980021	0
A05.360.319.887.Vulva	Other	-3.10542e-09	9.73364e-10	0.99929	0
A05.360.319.Genitalia..Female	Other	-3.01955e-09	9.16779e-10	0.999506	0
A05.360.444.492.362.Foreskin	Other	-3.98492e-09	8.69245e-10	0.999998	0
A05.360.444.Genitalia..Male	Other	-2.06276e-09	9.3953e-10	0.985937	0
A05.360.490.Germ.Cells	Other	-1.72707e-09	9.55144e-10	0.96471	0
A05.360.Genitalia	Other	-3.68275e-09	8.8921e-10	0.999983	0
A05.810.453.324.Kidney.Cortex	Other	-2.71529e-09	8.91549e-10	0.998839	0
A05.810.453.Kidney	Other	-2.7636e-09	9.90909e-10	0.997356	0
A05.810.890.Urinary.Bladder	Other	-1.98883e-09	9.40793e-10	0.982742	0
A06.407.071.140.Adrenal.Cortex	Other	-1.57307e-09	1.11525e-09	0.920805	0
A06.407.071.Adrenal.Glands	Other	-3.49184e-10	1.13795e-09	0.620523	0
A06.407.312.782.Testis	Other	-1.44595e-09	9.35138e-10	0.938977	0
A06.407.312.Gonads	Other	-2.52656e-09	1.04576e-09	0.992154	0
A06.407.900.Thyroid.Gland	Other	-1.1133e-09	9.45422e-10	0.880516	0
A06.407.Endocrine.Glands	Other	-1.92282e-09	1.12958e-09	0.955645	0
A07.231.114.Arteries	Cardiovascular	-1.79269e-09	9.76417e-10	0.96682	0
A07.231.908.670.874.Umbilical.Veins	Cardiovascular	-1.37168e-09	9.97973e-10	0.915351	0
A07.231.908.Veins	Cardiovascular	-1.67003e-09	1.03206e-09	0.947185	0
A07.231.Blood.Vessels	Cardiovascular	-2.18836e-09	1.02638e-09	0.983501	0
A07.541.358.100.Atrial.Appendage	Cardiovascular	-1.86848e-09	9.63635e-10	0.973749	0
A07.541.358.Heart.Atria	Cardiovascular	-1.84279e-09	9.56197e-10	0.973023	0
A07.541.510.110.Aortic.Valve	Cardiovascular	-3.53223e-09	8.69103e-10	0.999976	0
A07.541.560.Heart.Ventricles	Cardiovascular	-2.27757e-09	9.86286e-10	0.989535	0
A07.541.Heart	Cardiovascular	-2.50131e-09	9.70098e-10	0.995037	0
A08.186.211.132.810.428.200.Cerebellum	CNS	3.66257e-09	1.0602e-09	0.000275534	1
A08.186.211.132.Brain.Stem	CNS	4.09596e-09	1.06954e-09	6.41654e-05	1
A08.186.211.464.405.Hippocampus	CNS	5.82104e-09	9.94825e-10	2.43849e-09	1
A08.186.211.464.710.225.Entorhinal.Cortex	CNS	6.21149e-09	9.74696e-10	9.28368e-11	1
A08.186.211.464.Limbic.System	CNS	5.91893e-09	9.72681e-10	5.81814e-10	1
A08.186.211.653.Mesencephalon	CNS	2.75157e-09	1.01015e-09	0.00322558	1
A08.186.211.730.317.357.352.435.Hypothalamo.Hypophyseal.System	CNS	2.31012e-09	1.06108e-09	0.014735	0
A08.186.211.730.317.357.Hypothalamus	CNS	2.62135e-09	1.21822e-09	0.0157069	0
A08.186.211.730.317.Diencephalon	CNS	3.09082e-09	1.14191e-09	0.00339761	1
A08.186.211.730.885.287.249.487.Corpus.Striatum	CNS	3.03755e-09	9.93877e-10	0.00112057	1
A08.186.211.730.885.287.249.Basal.Ganglia	CNS	4.46253e-09	9.94271e-10	3.59059e-06	1
A08.186.211.730.885.287.500.270.Frontal.Lobe	CNS	5.12628e-09	1.00762e-09	1.81376e-07	1
A08.186.211.730.885.287.500.571.735.Visual.Cortex	CNS	4.34057e-09	9.70513e-10	3.86637e-06	1
A08.186.211.730.885.287.500.670.Parietal.Lobe	CNS	5.00824e-09	9.82664e-10	1.72906e-07	1
A08.186.211.730.885.287.500.Cerebral.Cortex	CNS	6.09554e-09	9.40218e-10	4.49237e-11	1
A08.186.211.865.428.Metencephalon	CNS	3.73002e-09	1.04031e-09	0.000168227	1
A08.186.211.Brain	CNS	5.59723e-09	9.40871e-10	1.34904e-09	1
A09.371.729.Retina	CNS	2.92365e-09	1.14968e-09	0.00549522	0
A09.371.Eye	Other	9.41971e-10	1.11299e-09	0.19868	0
A10.165.114.830.500.750.Subcutaneous.Fat..Abdominal	Adipose	-2.37545e-09	8.76292e-10	0.996644	0
A10.165.114.830.750.Subcutaneous.Fat	Adipose	-2.77775e-09	8.60171e-10	0.99938	0
A10.165.450.300.425.Keloid	Musculoskeletal or Connective	-2.54256e-09	9.52755e-10	0.996192	0
A10.165.450.300.Cicatrix	Musculoskeletal or Connective	-3.30397e-09	8.80878e-10	0.999912	0
A10.272.497.Epidermis	Other	-1.20087e-09	1.07243e-09	0.868595	0
A10.272.Epithelium	Other	-1.6011e-09	1.06642e-09	0.933371	0
A10.336.707.Prostate	Other	-6.00344e-10	1.00841e-09	0.72419	0
A10.549.400.Lymph.Nodes	Blood or Immune	-3.34712e-09	9.95493e-10	0.999613	0
A10.549.Lymphoid.Tissue	Blood or Immune	-1.32792e-09	1.02844e-09	0.901683	0
A10.615.284.473.Chorion	Other	-3.15953e-09	8.81312e-10	0.999831	0
A10.615.550.599.Mouth.Mucosa	Other	-3.11257e-09	9.82148e-10	0.999236	0
A10.615.550.Mucous.Membrane	Other	-3.50692e-09	9.61858e-10	0.999867	0
A10.615.789.Serous.Membrane	Other	-2.06638e-09	9.54461e-10	0.984805	0
A10.615.Membranes	Other	-3.42691e-09	9.46762e-10	0.999852	0
A10.690.467.Muscle..Smooth	Musculoskeletal or Connective	-2.31531e-09	1.06867e-09	0.984865	0
A10.690.Muscles	Musculoskeletal or Connective	-6.46116e-10	1.02337e-09	0.736097	0
A11.118.637.555.567.562.440.Precursor.Cells..B.Lymphoid	Blood or Immune	1.96286e-09	1.23757e-09	0.0563623	0
A11.118.637.555.567.562.B.Lymphocytes	Blood or Immune	5.81602e-10	1.16312e-09	0.308525	0
A11.118.637.555.567.569.200.700.T.Lymphocytes..Regulatory	Blood or Immune	2.72986e-09	1.20821e-09	0.0119283	0
A11.118.637.555.567.569.T.Lymphocytes	Blood or Immune	2.62206e-10	1.20392e-09	0.413795	0
A11.118.637.Leukocytes	Blood or Immune	1.45681e-09	1.36555e-09	0.143025	0
A11.329.114.Adipocytes	Adipose	-1.92829e-09	9.79639e-10	0.975487	0
A11.329.171.Chondrocytes	Musculoskeletal or Connective	-2.17516e-09	9.70368e-10	0.987506	0
A11.329.228.Fibroblasts	Musculoskeletal or Connective	-3.84079e-09	9.40321e-10	0.999978	0
A11.329.372.600.Macrophages..Alveolar	Blood or Immune	-3.76967e-09	8.22626e-10	0.999998	0
A11.329.629.Osteoblasts	Musculoskeletal or Connective	-1.80661e-09	9.86786e-10	0.966435	0
A11.329.830.Stromal.Cells	Musculoskeletal or Connective	-2.94104e-09	9.05542e-10	0.999419	0
A11.329.Connective.Tissue.Cells	Musculoskeletal or Connective	-2.67332e-09	8.41485e-10	0.999256	0
A11.382.Endocrine.Cells	Other	-1.99625e-09	9.33468e-10	0.983763	0
A11.436.275.Endothelial.Cells	Other	-1.03895e-09	9.82031e-10	0.854962	0
A11.436.294.064.Glucagon.Secreting.Cells	Other	-2.30738e-09	1.08734e-09	0.983083	0
A11.436.329.Granulosa.Cells	Other	-1.23433e-09	1.09154e-09	0.870932	0
A11.436.348.Hepatocytes	Liver	-6.36695e-10	9.7973e-10	0.742111	0
A11.436.397.Keratinocytes	Other	-1.04679e-09	1.09058e-09	0.831433	0
A11.436.Epithelial.Cells	Other	-1.16185e-09	9.8915e-10	0.879921	0
A11.443.Erythroid.Cells	Blood or Immune	3.38948e-10	9.94046e-10	0.36656	0
A11.497.497.600.Oocytes	Other	-1.73516e-09	9.63367e-10	0.96416	0
A11.620.520.Myocytes..Smooth.Muscle	Musculoskeletal or Connective	-3.63669e-09	9.61148e-10	0.999923	0
A11.627.340.360.Granulocyte.Precursor.Cells	Blood or Immune	2.12803e-10	1.12633e-09	0.425072	0
A11.627.624.249.Monocyte.Macrophage.Precursor.Cells	Blood or Immune	1.73138e-09	1.09907e-09	0.0575924	0
A11.627.635.Myeloid.Progenitor.Cells	Blood or Immune	7.78247e-10	1.11279e-09	0.242163	0
A11.872.040.Adult.Stem.Cells	Other	-2.52887e-09	9.32991e-10	0.996641	0
A11.872.190.260.Embryoid.Bodies	Other	-2.61949e-09	9.31263e-10	0.997545	0
A11.872.190.Embryonic.Stem.Cells	Other	-1.94249e-09	1.01588e-09	0.972071	0
A11.872.378.590.635.Granulocyte.Macrophage.Progenitor.Cells	Blood or Immune	6.55474e-10	1.08177e-09	0.272282	0
A11.872.378.590.817.Megakaryocyte.Erythroid.Progenitor.Cells	Blood or Immune	-6.28364e-10	9.96652e-10	0.735808	0
A11.872.378.Hematopoietic.Stem.Cells	Blood or Immune	7.24471e-11	1.10757e-09	0.473924	0
A11.872.580.Mesenchymal.Stem.Cells	Other	-2.65051e-09	9.58924e-10	0.997145	0
A11.872.653.Neural.Stem.Cells	CNS	4.59993e-09	1.13053e-09	2.36235e-05	1
A11.872.700.500.Induced.Pluripotent.Stem.Cells	Other	-3.04924e-09	8.91804e-10	0.999686	0
A11.872.Stem.Cells	Other	-6.58182e-10	9.743e-10	0.750335	0
A14.549.167.646.Periodontium	Other	-6.30646e-10	9.71184e-10	0.741946	0
A14.549.167.Dentition	Other	-2.18332e-09	9.75153e-10	0.98742	0
A14.549.885.Tongue	Other	-8.29875e-10	9.62168e-10	0.805795	0
A14.549.Mouth	Other	-2.86178e-09	9.99373e-10	0.997906	0
A14.724.557.Nasopharynx	Other	-7.40967e-10	9.17944e-10	0.790225	0
A14.724.Pharynx	Other	-3.68021e-10	9.19403e-10	0.655526	0
A15.145.229.188.Blood.Platelets	Blood or Immune	4.17395e-10	9.88727e-10	0.336456	0
A15.145.229.637.555.567.562.725.Plasma.Cells	Blood or Immune	-3.05282e-10	1.21374e-09	0.599295	0
A15.145.229.637.555.567.569.200.CD4.Positive.T.Lymphocytes	Blood or Immune	3.35464e-09	1.23382e-09	0.00327478	1
A15.145.229.637.555.Leukocytes..Mononuclear	Blood or Immune	3.84691e-10	1.33724e-09	0.386798	0
A15.145.229.Blood.Cells	Blood or Immune	1.20704e-09	1.2995e-09	0.176483	0
A15.145.300.Fetal.Blood	Blood or Immune	2.3013e-09	1.29974e-09	0.0383147	0
A15.145.846.Serum	Blood or Immune	-1.11953e-09	9.45108e-10	0.881902	0
A15.145.Blood	Blood or Immune	2.59358e-09	1.36805e-09	0.0289921	0
A15.378.316.580.Monocytes	Blood or Immune	-2.11992e-10	1.13346e-09	0.574182	0
A15.378.316.Bone.Marrow.Cells	Blood or Immune	5.09526e-10	1.19274e-09	0.33462	0
A15.382.490.315.583.Neutrophils	Blood or Immune	2.64861e-09	1.15604e-09	0.0109784	0
A15.382.490.555.567.537.Killer.Cells..Natural	Blood or Immune	7.65584e-10	1.08602e-09	0.240423	0
A15.382.490.555.567.622.Lymphocytes..Null	Blood or Immune	-1.42464e-09	9.45737e-10	0.934016	0
A15.382.490.555.567.Lymphocytes	Blood or Immune	4.96707e-10	1.29212e-09	0.350336	0
A15.382.520.604.700.Spleen	Blood or Immune	-1.95941e-09	1.08119e-09	0.965028	0
A15.382.520.604.800.Palatine.Tonsil	Blood or Immune	2.57545e-09	1.23106e-09	0.0182168	0
A15.382.680.Phagocytes	Blood or Immune	-1.3437e-10	1.10508e-09	0.548389	0
A15.382.812.260.Dendritic.Cells	Blood or Immune	-1.63347e-09	9.46519e-10	0.957805	0
A15.382.812.522.Macrophages	Blood or Immune	-2.84872e-09	8.53746e-10	0.999576	0
A15.382.812.Mononuclear.Phagocyte.System	Blood or Immune	-1.25017e-09	9.48251e-10	0.906315	0
A15.382.Immune.System	Blood or Immune	1.04223e-10	1.14991e-09	0.463891	0
A17.815.Skin	Other	-3.43279e-09	9.77613e-10	0.999777	0
Adipose_Subcutaneous	Adipose	-1.50451e-09	8.92444e-10	0.954086	0
Adipose_Visceral_(Omentum)	Adipose	-3.09016e-09	8.87403e-10	0.999751	0
Adrenal_Gland	Other	-1.77006e-09	1.00223e-09	0.961313	0
Artery_Aorta	Cardiovascular	-1.10014e-09	8.48356e-10	0.902648	0
Artery_Coronary	Cardiovascular	-1.92548e-09	8.17539e-10	0.990744	0
Artery_Tibial	Cardiovascular	-4.13066e-10	7.96287e-10	0.698029	0
Bladder	Other	-9.60863e-11	9.19019e-10	0.541635	0
Brain_Amygdala	CNS	5.95149e-09	1.27966e-09	1.65287e-06	1
Brain_Anterior_cingulate_cortex_(BA24)	CNS	5.87172e-09	1.25197e-09	1.36617e-06	1
Brain_Caudate_(basal_ganglia)	CNS	5.29907e-09	1.25837e-09	1.27082e-05	1
Brain_Cerebellar_Hemisphere	CNS	4.20622e-09	1.14149e-09	0.000114421	1
Brain_Cerebellum	CNS	3.59978e-09	1.13371e-09	0.000748595	1
Brain_Cortex	CNS	6.13213e-09	1.27526e-09	7.60185e-07	1
Brain_Frontal_Cortex_(BA9)	CNS	6.00152e-09	1.23958e-09	6.44101e-07	1
Brain_Hippocampus	CNS	6.08507e-09	1.23046e-09	3.80022e-07	1
Brain_Hypothalamus	CNS	5.04318e-09	1.27609e-09	3.87401e-05	1
Brain_Nucleus_accumbens_(basal_ganglia)	CNS	5.35341e-09	1.2663e-09	1.18097e-05	1
Brain_Putamen_(basal_ganglia)	CNS	5.48674e-09	1.24218e-09	5.00381e-06	1
Brain_Spinal_cord_(cervical_c-1)	CNS	4.34418e-09	1.27346e-09	0.000323258	1
Brain_Substantia_nigra	CNS	5.17382e-09	1.28026e-09	2.65876e-05	1
Breast_Mammary_Tissue	Other	-1.79921e-09	8.5497e-10	0.982329	0
Cells_EBV-transformed_lymphocytes	Blood or Immune	-7.50064e-10	9.06999e-10	0.795874	0
Cells_Transformed_fibroblasts	Musculoskeletal or Connective	-1.647e-09	8.5219e-10	0.973361	0
Cervix_Ectocervix	Other	-2.19232e-09	8.60643e-10	0.994572	0
Cervix_Endocervix	Other	-7.37004e-10	8.45442e-10	0.808324	0
Colon_Sigmoid	Digestive	-3.40305e-10	1.02364e-09	0.630224	0
Colon_Transverse	Digestive	-9.49635e-10	1.01446e-09	0.82539	0
Esophagus_Gastroesophageal_Junction	Digestive	-1.85542e-10	1.14243e-09	0.564508	0
Esophagus_Mucosa	Digestive	-1.91564e-09	1.04061e-09	0.96718	0
Esophagus_Muscularis	Digestive	6.18609e-12	1.04917e-09	0.497648	0
Fallopian_Tube	Other	-5.47539e-10	9.88269e-10	0.710224	0
Heart_Atrial_Appendage	Cardiovascular	-2.14096e-09	9.28459e-10	0.989443	0
Heart_Left_Ventricle	Cardiovascular	-6.08484e-10	8.84362e-10	0.754289	0
Kidney_Cortex	Other	-1.77779e-09	8.40629e-10	0.982778	0
Liver	Liver	-2.37064e-09	8.59641e-10	0.99709	0
Lung	Other	-3.09357e-09	9.29165e-10	0.999565	0
Minor_Salivary_Gland	Other	-2.05999e-09	9.33015e-10	0.986374	0
Muscle_Skeletal	Musculoskeletal or Connective	5.78013e-10	1.01469e-09	0.284459	0
Nerve_Tibial	Other	-1.3181e-09	8.61646e-10	0.93696	0
Ovary	Other	-6.80128e-10	9.55317e-10	0.761749	0
Pancreas	Pancreas	-3.04216e-09	8.68828e-10	0.999769	0
Pituitary	Other	8.59693e-10	9.31413e-10	0.178004	0
Prostate	Other	7.79277e-10	1.04127e-09	0.227113	0
Skin_Not_Sun_Exposed_(Suprapubic)	Other	-2.16588e-09	1.00253e-09	0.98463	0
Skin_Sun_Exposed_(Lower_leg)	Other	-1.24284e-09	9.7271e-10	0.899324	0
Small_Intestine_Terminal_Ileum	Digestive	-1.15779e-09	1.00384e-09	0.87562	0
Spleen	Blood or Immune	-2.69004e-10	1.01133e-09	0.604877	0
Stomach	Digestive	-1.30725e-09	9.02325e-10	0.926297	0
Testis	Other	-1.03518e-09	9.08321e-10	0.872788	0
Thyroid	Other	-1.14086e-11	8.20993e-10	0.505544	0
Uterus	Other	-4.82906e-10	1.03834e-09	0.679061	0
Vagina	Other	-2.08506e-09	9.61496e-10	0.984942	0
Whole_Blood	Blood or Immune	-2.09382e-09	9.42406e-10	0.986851	0
