# Supplementary material for: Genome-wide analysis identifies molecular systems and 149 genetic loci associated with income
Source: Nat Commun. 2019 Dec 16;10:5741. doi: 10.1038/s41467-019-13585-5 (PMC6915786; doi:10.1038/s41467-019-13585-5)
Supplement: Supplementary file 25 — Supplementary Data 22 [file 41467_2019_13585_MOESM25_ESM.xlsx]

## Sheet: Sheet1
Supplementary Data 22. Showing the enrichment of the MTAG analysis of household income for 489 annotations based on chromatin. Multiple comparissons were controlled for using a false discovery rate (α = 0.004303993) applied to all 489 annotations where 1 = Yes; 0 = No.
Cell Type and mark	EN-TEx data	Grouping	Coefficient	Coefficient SE	Coefficient P-value	Significant
Adipose_Nuclei__H3K27ac	No	Adipose	-1.28352e-08	5.02093e-09	0.994711	0
Adipose_Nuclei__H3K36me3	No	Adipose	-8.73146e-09	8.84923e-09	0.838103	0
Adipose_Nuclei__H3K4me1	No	Adipose	-2.07622e-08	6.89511e-09	0.998699	0
Adipose_Nuclei__H3K4me3	No	Adipose	-5.08129e-08	1.63296e-08	0.99907	0
Adipose_Nuclei__H3K9ac	No	Adipose	-5.14607e-08	1.60811e-08	0.999313	0
Adrenal_gland_ENTEX__H3K27ac	Yes	Other	6.59133e-10	6.70757e-09	0.46086	0
Adrenal_gland_ENTEX__H3K36me3	Yes	Other	-2.22933e-08	9.21143e-09	0.992244	0
Adrenal_gland_ENTEX__H3K4me1	Yes	Other	-1.15877e-08	7.93729e-09	0.927843	0
Adrenal_gland_ENTEX__H3K4me3	Yes	Other	-3.03664e-08	2.2739e-08	0.909132	0
Aorta__H3K27ac	No	Cardiovascular	-2.66071e-09	9.63949e-09	0.608734	0
Aorta__H3K36me3	No	Cardiovascular	-1.68462e-08	2.71419e-08	0.732592	0
Aorta__H3K4me1	No	Cardiovascular	-1.07238e-08	2.17606e-08	0.688926	0
Aorta__H3K4me3	No	Cardiovascular	7.99166e-09	3.90306e-08	0.418882	0
Aorta_ENTEX__H3K27ac	Yes	Cardiovascular	7.42337e-09	4.48859e-09	0.0490808	0
Aorta_ENTEX__H3K36me3	Yes	Cardiovascular	4.51552e-09	6.43569e-09	0.241453	0
Aorta_ENTEX__H3K4me1	Yes	Cardiovascular	7.48466e-09	4.51038e-09	0.0485145	0
Aorta_ENTEX__H3K4me3	Yes	Cardiovascular	2.95279e-08	1.24418e-08	0.00881529	0
Artery-Coronary_ENTEX__H3K27ac	Yes	Cardiovascular	-7.15986e-10	6.41855e-09	0.54441	0
Artery-Coronary_ENTEX__H3K4me3	Yes	Cardiovascular	6.83261e-09	1.41223e-08	0.314258	0
Artery-Tibial_ENTEX__H3K36me3	Yes	Cardiovascular	-4.857e-09	8.11399e-09	0.725279	0
Artery-Tibial_ENTEX__H3K4me1	Yes	Cardiovascular	-2.87335e-08	2.15687e-08	0.9086	0
Brain_Angular_Gyrus__H3K27ac	No	CNS	5.48401e-08	8.70228e-09	1.47095e-10	1
Brain_Angular_Gyrus__H3K36me3	No	CNS	4.18525e-08	1.59302e-08	0.00430399	0
Brain_Angular_Gyrus__H3K4me1	No	CNS	5.54995e-08	1.03123e-08	3.68568e-08	1
Brain_Angular_Gyrus__H3K4me3	No	CNS	2.02506e-07	3.27503e-08	3.13853e-10	1
Brain_Angular_Gyrus__H3K9ac	No	CNS	8.9451e-08	1.90487e-08	1.32708e-06	1
Brain_Anterior_Caudate__H3K27ac	No	CNS	4.34807e-08	8.78351e-09	3.70572e-07	1
Brain_Anterior_Caudate__H3K36me3	No	CNS	1.54888e-08	1.23782e-08	0.105412	0
Brain_Anterior_Caudate__H3K4me1	No	CNS	4.61893e-08	9.28602e-09	3.27805e-07	1
Brain_Anterior_Caudate__H3K4me3	No	CNS	1.641e-07	2.70838e-08	6.8497e-10	1
Brain_Anterior_Caudate__H3K9ac	No	CNS	8.57458e-08	1.8742e-08	2.38053e-06	1
Brain_Cingulate_Gyrus__H3K27ac	No	CNS	3.71432e-08	7.49076e-09	3.55142e-07	1
Brain_Cingulate_Gyrus__H3K36me3	No	CNS	2.44523e-08	1.42406e-08	0.042982	0
Brain_Cingulate_Gyrus__H3K4me1	No	CNS	3.83424e-08	9.00704e-09	1.03623e-05	1
Brain_Cingulate_Gyrus__H3K4me3	No	CNS	1.51072e-07	2.85795e-08	6.24956e-08	1
Brain_Cingulate_Gyrus__H3K9ac	No	CNS	1.1457e-07	2.20562e-08	1.02653e-07	1
Brain_Dorsolateral_Prefrontal_Cortex__H3K27ac	No	CNS	6.44049e-08	1.08085e-08	1.27092e-09	1
Brain_Dorsolateral_Prefrontal_Cortex__H3K36me3	No	CNS	4.73732e-08	1.49157e-08	0.00074646	1
Brain_Dorsolateral_Prefrontal_Cortex__H3K4me1	No	CNS	6.8927e-08	1.34557e-08	1.5076e-07	1
Brain_Dorsolateral_Prefrontal_Cortex__H3K4me3	No	CNS	1.6356e-07	3.30437e-08	3.71416e-07	1
Brain_Dorsolateral_Prefrontal_Cortex__H3K9ac	No	CNS	1.35466e-07	3.01371e-08	3.4788e-06	1
Brain_Germinal_Matrix__H3K36me3	No	CNS	6.42375e-08	1.3718e-08	1.41547e-06	1
Brain_Germinal_Matrix__H3K4me1	No	CNS	9.33147e-08	1.90781e-08	5.0111e-07	1
Brain_Germinal_Matrix__H3K4me3	No	CNS	2.17884e-07	3.67658e-08	1.54946e-09	1
Brain_Hippocampus_Middle__H3K27ac	No	CNS	2.11628e-08	7.1775e-09	0.00159662	1
Brain_Hippocampus_Middle__H3K36me3	No	CNS	1.74605e-08	1.17911e-08	0.0693279	0
Brain_Hippocampus_Middle__H3K4me1	No	CNS	3.31247e-08	6.99191e-09	1.08145e-06	1
Brain_Hippocampus_Middle__H3K4me3	No	CNS	1.16103e-07	2.09934e-08	1.59683e-08	1
Brain_Inferior_Temporal_Lobe__H3K27ac	No	CNS	4.64988e-08	7.19881e-09	5.26162e-11	1
Brain_Inferior_Temporal_Lobe__H3K36me3	No	CNS	3.50701e-08	1.35248e-08	0.00475694	0
Brain_Inferior_Temporal_Lobe__H3K4me1	No	CNS	4.57383e-08	1.16966e-08	4.6074e-05	1
Brain_Inferior_Temporal_Lobe__H3K4me3	No	CNS	1.69395e-07	2.92285e-08	3.40541e-09	1
Brain_Inferior_Temporal_Lobe__H3K9ac	No	CNS	8.19722e-08	1.5776e-08	1.01798e-07	1
Brain_Substantia_Nigra__H3K27ac	No	CNS	1.50121e-08	6.45925e-09	0.0100595	0
Brain_Substantia_Nigra__H3K36me3	No	CNS	2.82214e-08	2.25531e-08	0.105406	0
Brain_Substantia_Nigra__H3K4me1	No	CNS	2.53726e-08	7.98007e-09	0.000737645	1
Brain_Substantia_Nigra__H3K4me3	No	CNS	7.78253e-08	2.63978e-08	0.00159832	1
Brain_Substantia_Nigra__H3K9ac	No	CNS	4.09677e-08	1.92858e-08	0.0168248	0
Breast_Myoepithelial_Primary_Cells__H3K36me3	No	Other	-2.01496e-08	6.10406e-09	0.999518	0
Breast_Myoepithelial_Primary_Cells__H3K4me1	No	Other	-6.15504e-09	5.89746e-09	0.851682	0
Breast_Myoepithelial_Primary_Cells__H3K4me3	No	Other	-1.7963e-09	2.39446e-08	0.5299	0
Breast_Myoepithelial_Primary_Cells__H3K9ac	No	Other	-1.16444e-08	2.09304e-08	0.71101	0
Breast_variant_Human_Mammary_Epithelial_Cells_(vHMEC)__DNase	No	Other	-2.62917e-08	1.59206e-08	0.950674	0
Breast_variant_Human_Mammary_Epithelial_Cells_(vHMEC)__H3K36me3	No	Other	-1.70912e-08	6.95765e-09	0.992984	0
Breast_variant_Human_Mammary_Epithelial_Cells_(vHMEC)__H3K4me1	No	Other	-2.43035e-08	8.9196e-09	0.996782	0
Breast_variant_Human_Mammary_Epithelial_Cells_(vHMEC)__H3K4me3	No	Other	5.40692e-09	3.56695e-08	0.439758	0
Colon-Sigm_ENTEX__H3K27ac	Yes	Digestive	1.3923e-08	7.74763e-09	0.036163	0
Colon-Sigm_ENTEX__H3K36me3	Yes	Digestive	2.84132e-08	1.16077e-08	0.00718708	0
Colon-Sigm_ENTEX__H3K4me1	Yes	Digestive	-8.1877e-08	4.69969e-08	0.959262	0
Colon-Sigm_ENTEX__H3K4me3	Yes	Digestive	1.57098e-08	4.4784e-08	0.362873	0
Colon-TV_ENTEX__H3K27ac	Yes	Digestive	-1.18174e-09	7.83195e-09	0.559968	0
Colon-TV_ENTEX__H3K36me3	Yes	Digestive	-1.37089e-08	1.19516e-08	0.874316	0
Colon-TV_ENTEX__H3K4me1	Yes	Digestive	2.53132e-08	2.05673e-08	0.109208	0
Colon-TV_ENTEX__H3K4me3	Yes	Digestive	-7.54767e-08	2.76759e-08	0.996806	0
Colon_Smooth_Muscle__H3K27ac	No	Musculoskeletal or Connective	-5.64941e-09	7.97662e-09	0.760604	0
Colon_Smooth_Muscle__H3K36me3	No	Musculoskeletal or Connective	1.24135e-08	1.00856e-08	0.109197	0
Colon_Smooth_Muscle__H3K4me1	No	Musculoskeletal or Connective	-1.57505e-08	7.49288e-09	0.982226	0
Colon_Smooth_Muscle__H3K4me3	No	Musculoskeletal or Connective	-5.80741e-08	2.11506e-08	0.996981	0
Colon_Smooth_Muscle__H3K9ac	No	Musculoskeletal or Connective	-1.88833e-10	2.10207e-08	0.503584	0
Colonic_Mucosa__H3K27ac	No	Digestive	-3.97781e-08	1.24642e-08	0.999292	0
Colonic_Mucosa__H3K36me3	No	Digestive	-6.64494e-09	1.45903e-08	0.675602	0
Colonic_Mucosa__H3K4me1	No	Digestive	-3.65454e-08	1.40995e-08	0.995228	0
Colonic_Mucosa__H3K4me3	No	Digestive	-9.61899e-08	2.59385e-08	0.999896	0
Colonic_Mucosa__H3K9ac	No	Digestive	-5.13266e-08	2.52942e-08	0.97878	0
Cortex_derived_primary_cultured_neurospheres__H3K36me3	No	CNS	4.10409e-08	1.54228e-08	0.00389473	1
Cortex_derived_primary_cultured_neurospheres__H3K4me1	No	CNS	3.57809e-08	1.06273e-08	0.000380096	1
Cortex_derived_primary_cultured_neurospheres__H3K4me3	No	CNS	2.74058e-07	5.28759e-08	1.09149e-07	1
Duodenum_Mucosa__H3K36me3	No	Digestive	-1.63067e-08	9.60556e-09	0.955211	0
Duodenum_Mucosa__H3K4me1	No	Digestive	-4.58431e-08	9.20434e-09	1	0
Duodenum_Mucosa__H3K4me3	No	Digestive	-8.56833e-08	1.9165e-08	0.999996	0
Duodenum_Mucosa__H3K9ac	No	Digestive	-8.63933e-08	1.94779e-08	0.999995	0
Duodenum_Smooth_Muscle__H3K27ac	No	Musculoskeletal or Connective	-2.6657e-08	1.14567e-08	0.990011	0
Duodenum_Smooth_Muscle__H3K36me3	No	Musculoskeletal or Connective	-1.93373e-08	1.14996e-08	0.953674	0
Duodenum_Smooth_Muscle__H3K4me1	No	Musculoskeletal or Connective	2.0018e-10	1.12901e-08	0.492927	0
Duodenum_Smooth_Muscle__H3K4me3	No	Musculoskeletal or Connective	-5.06233e-08	1.53564e-08	0.999511	0
Esoph-GJ_ENTEX__H3K27ac	Yes	Digestive	1.67702e-08	7.4721e-09	0.0124041	0
Esoph-GJ_ENTEX__H3K4me1	Yes	Digestive	6.62594e-11	7.98194e-09	0.496688	0
Esoph-GJ_ENTEX__H3K4me3	Yes	Digestive	6.09978e-08	2.7966e-08	0.0145866	0
Esoph-Mucosa_ENTEX__H3K27ac	Yes	Digestive	-1.05168e-08	9.25765e-09	0.872024	0
Esoph-Mucosa_ENTEX__H3K36me3	Yes	Digestive	1.93474e-08	1.2464e-08	0.0603009	0
Esoph-Mucosa_ENTEX__H3K4me1	Yes	Digestive	-2.52222e-09	8.34971e-09	0.618702	0
Esoph-Mucosa_ENTEX__H3K4me3	Yes	Digestive	1.55707e-08	2.44575e-08	0.262179	0
Esoph-Muscularis_ENTEX__H3K27ac	Yes	Digestive	1.5675e-08	7.44685e-09	0.0176495	0
Esoph-Muscularis_ENTEX__H3K36me3	Yes	Digestive	2.21665e-08	9.04191e-09	0.00711254	0
Esoph-Muscularis_ENTEX__H3K4me1	Yes	Digestive	8.48893e-09	6.703e-09	0.102678	0
Esoph-Muscularis_ENTEX__H3K4me3	Yes	Digestive	8.91319e-08	3.1609e-08	0.00240249	1
Esophagus__H3K27ac	No	Digestive	-1.28807e-08	1.18473e-08	0.861532	0
Esophagus__H3K36me3	No	Digestive	-1.81089e-08	1.23317e-08	0.929013	0
Esophagus__H3K4me1	No	Digestive	-1.41434e-08	1.50152e-08	0.826888	0
Esophagus__H3K4me3	No	Digestive	-4.12234e-08	3.1944e-08	0.901559	0
Fetal_Adrenal_Gland__DNase	No	Other	3.84208e-08	1.98863e-08	0.0266782	0
Fetal_Adrenal_Gland__H3K27ac	No	Other	-1.77899e-09	8.39703e-09	0.583892	0
Fetal_Adrenal_Gland__H3K36me3	No	Other	1.07733e-08	9.36001e-09	0.124867	0
Fetal_Adrenal_Gland__H3K4me1	No	Other	-6.61924e-09	8.25978e-09	0.788545	0
Fetal_Adrenal_Gland__H3K4me3	No	Other	-1.81783e-08	3.80396e-08	0.683631	0
Fetal_Brain_Female__DNase	No	CNS	1.76646e-07	2.4191e-08	1.41606e-13	1
Fetal_Brain_Female__H3K36me3	No	CNS	4.18149e-08	1.1342e-08	0.000113572	1
Fetal_Brain_Female__H3K4me1	No	CNS	1.16989e-07	1.76544e-08	1.71708e-11	1
Fetal_Brain_Female__H3K4me3	No	CNS	2.74256e-07	3.89489e-08	9.51364e-13	1
Fetal_Brain_Male__DNase	No	CNS	1.51659e-07	2.16989e-08	1.38202e-12	1
Fetal_Brain_Male__H3K36me3	No	CNS	1.56723e-08	3.24904e-08	0.314772	0
Fetal_Brain_Male__H3K4me1	No	CNS	7.89554e-08	1.15571e-08	4.19419e-12	1
Fetal_Brain_Male__H3K4me3	No	CNS	2.02173e-07	7.44701e-08	0.00331565	1
Fetal_Heart__DNase	No	Cardiovascular	6.37641e-10	1.01658e-08	0.474993	0
Fetal_Heart__H3K36me3	No	Cardiovascular	9.20578e-09	3.07374e-08	0.38228	0
Fetal_Heart__H3K4me1	No	Cardiovascular	-1.6372e-09	5.25941e-09	0.62221	0
Fetal_Heart__H3K4me3	No	Cardiovascular	-3.77742e-08	1.69357e-08	0.987141	0
Fetal_Heart__H3K9ac	No	Cardiovascular	1.81838e-09	9.36654e-09	0.423035	0
Fetal_Intestine_Large__DNase	No	Digestive	-4.46047e-08	1.72633e-08	0.995114	0
Fetal_Intestine_Large__H3K27ac	No	Digestive	-1.982e-08	7.30897e-09	0.996653	0
Fetal_Intestine_Large__H3K36me3	No	Digestive	-3.87122e-09	8.78211e-09	0.670324	0
Fetal_Intestine_Large__H3K4me1	No	Digestive	-2.58503e-08	7.49378e-09	0.999719	0
Fetal_Intestine_Large__H3K4me3	No	Digestive	-1.01303e-07	3.25585e-08	0.999069	0
Fetal_Intestine_Small__DNase	No	Digestive	-4.03503e-08	2.11885e-08	0.971568	0
Fetal_Intestine_Small__H3K27ac	No	Digestive	-1.61657e-08	7.65442e-09	0.982654	0
Fetal_Intestine_Small__H3K36me3	No	Digestive	6.15313e-09	6.50271e-09	0.172013	0
Fetal_Intestine_Small__H3K4me1	No	Digestive	-2.31071e-08	7.21883e-09	0.999315	0
Fetal_Intestine_Small__H3K4me3	No	Digestive	-9.71106e-08	2.84068e-08	0.999685	0
Fetal_Kidney__DNase	No	Other	-2.07087e-08	1.81879e-08	0.872565	0
Fetal_Kidney__H3K36me3	No	Other	-2.97829e-08	2.5783e-08	0.875983	0
Fetal_Kidney__H3K4me1	No	Other	-4.59754e-08	2.20532e-08	0.981454	0
Fetal_Kidney__H3K4me3	No	Other	-7.81406e-08	4.43282e-08	0.961031	0
Fetal_Kidney__H3K9ac	No	Other	-7.18102e-08	4.30873e-08	0.952205	0
Fetal_Lung__DNase	No	Other	-4.26352e-09	1.55452e-08	0.60806	0
Fetal_Lung__H3K36me3	No	Other	-9.37294e-09	8.48165e-09	0.865439	0
Fetal_Lung__H3K4me1	No	Other	-7.88984e-09	8.03624e-09	0.836896	0
Fetal_Lung__H3K4me3	No	Other	-5.78573e-08	3.00315e-08	0.972982	0
Fetal_Lung__H3K9ac	No	Other	-6.10034e-08	2.23029e-08	0.996883	0
Fetal_Muscle_Leg__DNase	No	Musculoskeletal or Connective	-3.0022e-08	1.32361e-08	0.988341	0
Fetal_Muscle_Leg__H3K27ac	No	Musculoskeletal or Connective	-3.00783e-08	1.04369e-08	0.998024	0
Fetal_Muscle_Leg__H3K36me3	No	Musculoskeletal or Connective	1.09927e-08	8.60886e-09	0.100818	0
Fetal_Muscle_Leg__H3K4me1	No	Musculoskeletal or Connective	-1.29797e-08	7.15649e-09	0.965138	0
Fetal_Muscle_Leg__H3K4me3	No	Musculoskeletal or Connective	-7.07625e-08	3.23629e-08	0.985612	0
Fetal_Muscle_Trunk__DNase	No	Musculoskeletal or Connective	-4.29754e-08	1.45228e-08	0.998458	0
Fetal_Muscle_Trunk__H3K27ac	No	Musculoskeletal or Connective	-2.22353e-08	1.06589e-08	0.981515	0
Fetal_Muscle_Trunk__H3K36me3	No	Musculoskeletal or Connective	2.21663e-08	8.66562e-09	0.00526444	0
Fetal_Muscle_Trunk__H3K4me1	No	Musculoskeletal or Connective	9.90849e-10	6.81212e-09	0.442176	0
Fetal_Muscle_Trunk__H3K4me3	No	Musculoskeletal or Connective	-7.89407e-08	3.46883e-08	0.988568	0
Fetal_Stomach__DNase	No	Digestive	-2.15648e-08	1.829e-08	0.88081	0
Fetal_Stomach__H3K27ac	No	Digestive	-2.48499e-08	7.8876e-09	0.999185	0
Fetal_Stomach__H3K36me3	No	Digestive	1.19094e-08	7.29653e-09	0.0513186	0
Fetal_Stomach__H3K4me1	No	Digestive	-2.07095e-08	7.21694e-09	0.997945	0
Fetal_Stomach__H3K4me3	No	Digestive	-9.76592e-08	3.69668e-08	0.995877	0
Fetal_Thymus__DNase	No	Blood or Immune	1.26505e-10	1.60385e-08	0.496853	0
Fetal_Thymus__H3K27ac	No	Blood or Immune	-5.79702e-09	9.64535e-09	0.726086	0
Fetal_Thymus__H3K36me3	No	Blood or Immune	9.71026e-09	7.56708e-09	0.0997069	0
Fetal_Thymus__H3K4me1	No	Blood or Immune	4.06816e-09	6.96247e-09	0.27951	0
Fetal_Thymus__H3K4me3	No	Blood or Immune	-9.1901e-08	2.33022e-08	0.99996	0
Foreskin_Fibroblast_Primary_Cells_skin01__DNase	No	Musculoskeletal or Connective	-1.21504e-09	1.77273e-08	0.527322	0
Foreskin_Fibroblast_Primary_Cells_skin01__H3K27ac	No	Musculoskeletal or Connective	-2.83554e-09	1.04745e-08	0.606692	0
Foreskin_Fibroblast_Primary_Cells_skin01__H3K36me3	No	Musculoskeletal or Connective	-3.71783e-09	7.28918e-09	0.694991	0
Foreskin_Fibroblast_Primary_Cells_skin01__H3K4me1	No	Musculoskeletal or Connective	-7.07353e-09	6.95849e-09	0.845312	0
Foreskin_Fibroblast_Primary_Cells_skin01__H3K4me3	No	Musculoskeletal or Connective	3.27438e-08	1.6758e-08	0.0253553	0
Foreskin_Fibroblast_Primary_Cells_skin02__DNase	No	Musculoskeletal or Connective	-1.42258e-08	1.72622e-08	0.795059	0
Foreskin_Fibroblast_Primary_Cells_skin02__H3K27ac	No	Musculoskeletal or Connective	1.01381e-08	1.19172e-08	0.197465	0
Foreskin_Fibroblast_Primary_Cells_skin02__H3K36me3	No	Musculoskeletal or Connective	-4.09139e-10	8.24745e-09	0.519783	0
Foreskin_Fibroblast_Primary_Cells_skin02__H3K4me1	No	Musculoskeletal or Connective	-6.66404e-09	8.07668e-09	0.795342	0
Foreskin_Fibroblast_Primary_Cells_skin02__H3K4me3	No	Musculoskeletal or Connective	2.58538e-08	1.09734e-08	0.00923544	0
Foreskin_Keratinocyte_Primary_Cells_skin02__DNase	No	Other	5.44894e-09	1.36601e-08	0.344986	0
Foreskin_Keratinocyte_Primary_Cells_skin02__H3K36me3	No	Other	-5.46118e-09	8.98307e-09	0.728387	0
Foreskin_Keratinocyte_Primary_Cells_skin02__H3K4me1	No	Other	-1.39178e-08	1.05697e-08	0.90604	0
Foreskin_Keratinocyte_Primary_Cells_skin02__H3K4me3	No	Other	1.1744e-08	2.98523e-08	0.34701	0
Foreskin_Keratinocyte_Primary_Cells_skin03__H3K27ac	No	Other	-1.27107e-08	9.76724e-09	0.903432	0
Foreskin_Keratinocyte_Primary_Cells_skin03__H3K36me3	No	Other	-7.22285e-09	5.75228e-09	0.895378	0
Foreskin_Keratinocyte_Primary_Cells_skin03__H3K4me1	No	Other	-5.50661e-10	8.27168e-09	0.526539	0
Foreskin_Keratinocyte_Primary_Cells_skin03__H3K4me3	No	Other	2.1262e-08	2.23459e-08	0.170676	0
Foreskin_Melanocyte_Primary_Cells_skin01__DNase	No	Other	-1.8265e-08	1.47839e-08	0.891671	0
Foreskin_Melanocyte_Primary_Cells_skin01__H3K27ac	No	Other	8.93386e-09	1.87442e-08	0.316817	0
Foreskin_Melanocyte_Primary_Cells_skin01__H3K36me3	No	Other	1.65989e-09	1.38969e-08	0.452462	0
Foreskin_Melanocyte_Primary_Cells_skin01__H3K4me1	No	Other	-3.88173e-09	1.61812e-08	0.594793	0
Foreskin_Melanocyte_Primary_Cells_skin01__H3K4me3	No	Other	-1.53288e-08	2.40886e-08	0.737726	0
Foreskin_Melanocyte_Primary_Cells_skin03__H3K27ac	No	Other	-5.78418e-09	9.97094e-09	0.719078	0
Foreskin_Melanocyte_Primary_Cells_skin03__H3K36me3	No	Other	-5.4909e-09	5.82534e-09	0.827054	0
Foreskin_Melanocyte_Primary_Cells_skin03__H3K4me1	No	Other	-9.46961e-09	7.34542e-09	0.901333	0
Foreskin_Melanocyte_Primary_Cells_skin03__H3K4me3	No	Other	-3.18692e-08	2.64188e-08	0.88615	0
Ganglion_Eminence_derived_primary_cultured_neurospheres__H3K36me3	No	CNS	3.14945e-08	1.28718e-08	0.00720684	0
Ganglion_Eminence_derived_primary_cultured_neurospheres__H3K4me1	No	CNS	5.43496e-08	1.3679e-08	3.5453e-05	1
Ganglion_Eminence_derived_primary_cultured_neurospheres__H3K4me3	No	CNS	2.03045e-07	3.88115e-08	8.40404e-08	1
Gastric__DNase	No	Digestive	-1.09314e-08	2.19468e-08	0.690788	0
Gastric__H3K27ac	No	Digestive	-1.73242e-08	1.50578e-08	0.875034	0
Gastric__H3K36me3	No	Digestive	-5.51139e-09	1.43069e-08	0.649965	0
Gastric__H3K4me1	No	Digestive	-4.86468e-09	1.54342e-08	0.62369	0
Gastric__H3K4me3	No	Digestive	2.15288e-08	2.85911e-08	0.225728	0
Heart-Atrial_ENTEX__H3K27ac	Yes	Cardiovascular	6.42576e-09	5.83578e-09	0.135428	0
Heart-Atrial_ENTEX__H3K36me3	Yes	Cardiovascular	1.75027e-08	1.21917e-08	0.0755557	0
Heart-Atrial_ENTEX__H3K4me1	Yes	Cardiovascular	-3.94421e-08	3.50387e-08	0.869848	0
Heart-Atrial_ENTEX__H3K4me3	Yes	Cardiovascular	6.29887e-08	3.80104e-08	0.0487453	0
Heart-LV_ENTEX__H3K27ac	Yes	Cardiovascular	9.35348e-09	5.64905e-09	0.0488851	0
Heart-LV_ENTEX__H3K36me3	Yes	Cardiovascular	2.26089e-08	9.84245e-09	0.010807	0
Heart-LV_ENTEX__H3K4me1	Yes	Cardiovascular	7.03951e-09	9.95184e-09	0.239672	0
Heart-LV_ENTEX__H3K4me3	Yes	Cardiovascular	3.31701e-09	3.21877e-08	0.458961	0
HMEC_Mammary_Epithelial_Primary_Cells__DNase	No	Other	1.32219e-09	1.58821e-08	0.466826	0
HMEC_Mammary_Epithelial_Primary_Cells__H3K27ac	No	Other	-1.22279e-08	1.14047e-08	0.85818	0
HMEC_Mammary_Epithelial_Primary_Cells__H3K36me3	No	Other	-1.04725e-08	1.34486e-08	0.781924	0
HMEC_Mammary_Epithelial_Primary_Cells__H3K4me1	No	Other	-9.94429e-09	8.51311e-09	0.87862	0
HMEC_Mammary_Epithelial_Primary_Cells__H3K4me3	No	Other	-1.13142e-08	3.57784e-08	0.624086	0
HMEC_Mammary_Epithelial_Primary_Cells__H3K9ac	No	Other	-1.88422e-08	1.9073e-08	0.838399	0
Left_Ventricle__H3K27ac	No	Cardiovascular	-8.64389e-09	8.01714e-09	0.859522	0
Left_Ventricle__H3K36me3	No	Cardiovascular	-2.95525e-09	1.39937e-08	0.583628	0
Left_Ventricle__H3K4me1	No	Cardiovascular	-7.50924e-09	1.0279e-08	0.767471	0
Left_Ventricle__H3K4me3	No	Cardiovascular	2.96319e-09	4.48637e-08	0.473669	0
Liver__H3K27ac	No	Liver	-1.06421e-08	6.53326e-09	0.948334	0
Liver__H3K36me3	No	Liver	-2.59164e-09	6.29401e-09	0.659744	0
Liver__H3K4me1	No	Liver	-9.62558e-09	6.01596e-09	0.945202	0
Liver__H3K4me3	No	Liver	-4.64371e-08	1.35073e-08	0.999707	0
Liver__H3K9ac	No	Liver	-2.71075e-08	1.1898e-08	0.988646	0
liver_ENTEX__H3K27ac	Yes	Liver	-9.6233e-09	4.74926e-09	0.978632	0
liver_ENTEX__H3K36me3	Yes	Liver	-5.92909e-09	8.64057e-09	0.753704	0
liver_ENTEX__H3K4me1	Yes	Liver	-6.31414e-08	2.79421e-08	0.988081	0
liver_ENTEX__H3K4me3	Yes	Liver	-2.94779e-08	1.43073e-08	0.980317	0
Lung__H3K27ac	No	Other	-3.51711e-08	1.03328e-08	0.999668	0
Lung__H3K36me3	No	Other	1.38042e-09	1.41015e-08	0.461009	0
Lung__H3K4me1	No	Other	-4.70963e-09	1.41806e-08	0.6301	0
Lung__H3K4me3	No	Other	-4.71675e-08	2.99826e-08	0.942159	0
Lung_ENTEX__H3K27ac	Yes	Other	-1.02302e-08	6.32859e-09	0.947007	0
Lung_ENTEX__H3K36me3	Yes	Other	9.77361e-09	7.79123e-09	0.104842	0
Lung_ENTEX__H3K4me1	Yes	Other	-7.64778e-09	8.02829e-09	0.829605	0
Lung_ENTEX__H3K4me3	Yes	Other	-9.43099e-08	3.95026e-08	0.991517	0
Mammary_ENTEX__H3K27ac	Yes	Other	-7.32435e-09	6.02337e-09	0.888005	0
Mammary_ENTEX__H3K36me3	Yes	Other	5.4451e-09	8.25869e-09	0.254846	0
Mammary_ENTEX__H3K4me1	Yes	Other	-1.49458e-08	1.39799e-08	0.857485	0
Mammary_ENTEX__H3K4me3	Yes	Other	1.63755e-09	1.81267e-08	0.464009	0
Nerve-Tibial_ENTEX__H3K27ac	Yes	Other	-2.748e-09	5.41789e-09	0.693996	0
Nerve-Tibial_ENTEX__H3K36me3	Yes	Other	-2.66201e-08	1.08488e-08	0.992931	0
Nerve-Tibial_ENTEX__H3K4me1	Yes	Other	-3.86922e-09	7.969e-09	0.686351	0
Nerve-Tibial_ENTEX__H3K4me3	Yes	Other	-3.91867e-09	3.64812e-08	0.542771	0
NHDF-Ad_Adult_Dermal_Fibroblast_Primary_Cells__DNase	No	Musculoskeletal or Connective	-5.02461e-08	1.49856e-08	0.9996	0
NHDF-Ad_Adult_Dermal_Fibroblast_Primary_Cells__H3K27ac	No	Musculoskeletal or Connective	-1.04552e-08	1.34673e-08	0.781227	0
NHDF-Ad_Adult_Dermal_Fibroblast_Primary_Cells__H3K36me3	No	Musculoskeletal or Connective	-2.44795e-08	1.98401e-08	0.891368	0
NHDF-Ad_Adult_Dermal_Fibroblast_Primary_Cells__H3K4me1	No	Musculoskeletal or Connective	-2.15813e-08	1.10085e-08	0.975027	0
NHDF-Ad_Adult_Dermal_Fibroblast_Primary_Cells__H3K4me3	No	Musculoskeletal or Connective	-5.90783e-08	3.48535e-08	0.954967	0
NHDF-Ad_Adult_Dermal_Fibroblast_Primary_Cells__H3K9ac	No	Musculoskeletal or Connective	-2.69482e-08	2.07832e-08	0.902621	0
NHEK-Epidermal_Keratinocyte_Primary_Cells__DNase	No	Other	-1.48498e-09	1.48163e-08	0.539917	0
NHEK-Epidermal_Keratinocyte_Primary_Cells__H3K27ac	No	Other	-6.78829e-09	1.03415e-08	0.74422	0
NHEK-Epidermal_Keratinocyte_Primary_Cells__H3K36me3	No	Other	2.76543e-09	1.07993e-08	0.398947	0
NHEK-Epidermal_Keratinocyte_Primary_Cells__H3K4me1	No	Other	-6.63788e-09	7.40587e-09	0.814953	0
NHEK-Epidermal_Keratinocyte_Primary_Cells__H3K4me3	No	Other	-2.72297e-08	2.20854e-08	0.891199	0
NHEK-Epidermal_Keratinocyte_Primary_Cells__H3K9ac	No	Other	-2.06853e-08	1.45379e-08	0.92261	0
NHLF_Lung_Fibroblast_Primary_Cells__DNase	No	Musculoskeletal or Connective	3.57284e-10	1.58166e-08	0.490989	0
NHLF_Lung_Fibroblast_Primary_Cells__H3K27ac	No	Musculoskeletal or Connective	-2.40536e-09	1.34367e-08	0.571037	0
NHLF_Lung_Fibroblast_Primary_Cells__H3K36me3	No	Musculoskeletal or Connective	-1.90453e-09	1.46987e-08	0.551547	0
NHLF_Lung_Fibroblast_Primary_Cells__H3K4me1	No	Musculoskeletal or Connective	-3.40741e-08	1.3706e-08	0.993542	0
NHLF_Lung_Fibroblast_Primary_Cells__H3K4me3	No	Musculoskeletal or Connective	-1.44572e-08	4.7539e-08	0.619479	0
NHLF_Lung_Fibroblast_Primary_Cells__H3K9ac	No	Musculoskeletal or Connective	8.46317e-10	3.10719e-08	0.489135	0
Osteoblast_Primary_Cells__H3K27ac	No	Musculoskeletal or Connective	-3.08727e-09	7.95924e-09	0.650949	0
Osteoblast_Primary_Cells__H3K36me3	No	Musculoskeletal or Connective	-5.09107e-09	6.65578e-09	0.777837	0
Osteoblast_Primary_Cells__H3K4me1	No	Musculoskeletal or Connective	-1.58325e-08	7.97767e-09	0.976406	0
Osteoblast_Primary_Cells__H3K4me3	No	Musculoskeletal or Connective	2.78511e-09	2.32394e-08	0.452303	0
Ovary__DNase	No	Other	1.17985e-09	1.62394e-08	0.471041	0
Ovary__H3K27ac	No	Other	-1.05361e-08	1.24065e-08	0.802126	0
Ovary__H3K36me3	No	Other	-1.84957e-09	1.3258e-08	0.555475	0
Ovary__H3K4me1	No	Other	-1.64195e-08	1.09738e-08	0.932704	0
Ovary__H3K4me3	No	Other	1.57291e-08	3.24031e-08	0.31369	0
Ovary_ENTEX__H3K36me3	Yes	Other	-7.54748e-08	3.95209e-08	0.971917	0
Ovary_ENTEX__H3K4me3	Yes	Other	1.16895e-08	4.51857e-08	0.397934	0
Pancreas__DNase	No	Pancreas	-3.92264e-08	1.86592e-08	0.982235	0
Pancreas__H3K27ac	No	Pancreas	-2.7474e-08	1.7773e-08	0.938927	0
Pancreas__H3K36me3	No	Pancreas	-1.29649e-08	1.2962e-08	0.841398	0
Pancreas__H3K4me1	No	Pancreas	1.78507e-09	9.61168e-09	0.426333	0
Pancreas__H3K4me3	No	Pancreas	2.31097e-08	3.17767e-08	0.233535	0
Pancreas_ENTEX__H3K27ac	Yes	Pancreas	-6.59895e-09	5.58985e-09	0.881104	0
Pancreas_ENTEX__H3K36me3	Yes	Pancreas	-1.13501e-08	8.21021e-09	0.91658	0
Pancreas_ENTEX__H3K4me1	Yes	Pancreas	-2.62417e-09	4.7634e-09	0.70915	0
Pancreas_ENTEX__H3K4me3	Yes	Pancreas	2.24676e-08	2.73171e-08	0.205404	0
Pancreatic_Islets__H3K27ac	No	Pancreas	7.06659e-08	3.45409e-08	0.0203851	0
Pancreatic_Islets__H3K36me3	No	Pancreas	-2.65274e-08	1.70074e-08	0.940591	0
Pancreatic_Islets__H3K4me1	No	Pancreas	1.05474e-08	1.12091e-08	0.173361	0
Pancreatic_Islets__H3K4me3	No	Pancreas	3.55085e-08	4.84714e-08	0.231911	0
Pancreatic_Islets__H3K9ac	No	Pancreas	2.83393e-08	4.64183e-08	0.270759	0
Placenta__DNase	No	Other	-2.72678e-08	1.3801e-08	0.97591	0
Placenta__H3K27ac	No	Other	-8.98079e-09	6.1987e-09	0.926306	0
Placenta__H3K36me3	No	Other	9.10381e-09	8.73605e-09	0.148683	0
Placenta__H3K4me1	No	Other	-1.36146e-08	7.11535e-09	0.972152	0
Placenta__H3K4me3	No	Other	-8.99831e-08	3.25595e-08	0.997142	0
Placenta_Amnion__H3K27ac	No	Other	3.42069e-08	1.74902e-08	0.025246	0
Placenta_Amnion__H3K36me3	No	Other	-1.52129e-08	7.75391e-09	0.975117	0
Placenta_Amnion__H3K4me1	No	Other	2.87877e-09	8.31204e-09	0.364545	0
Placenta_Amnion__H3K4me3	No	Other	-1.42671e-08	4.53573e-08	0.623448	0
Primary_B_cells_from_cord_blood__H3K36me3	No	Blood or Immune	2.72674e-08	3.26596e-08	0.201888	0
Primary_B_cells_from_cord_blood__H3K4me1	No	Blood or Immune	2.21048e-09	8.51424e-09	0.397578	0
Primary_B_cells_from_cord_blood__H3K4me3	No	Blood or Immune	-1.10822e-08	2.87809e-08	0.649901	0
Primary_B_cells_from_peripheral_blood__DNase	No	Blood or Immune	7.04627e-09	1.6426e-08	0.333972	0
Primary_B_cells_from_peripheral_blood__H3K27ac	No	Blood or Immune	9.92632e-09	1.28344e-08	0.219639	0
Primary_B_cells_from_peripheral_blood__H3K36me3	No	Blood or Immune	8.02453e-09	1.03443e-08	0.218951	0
Primary_B_cells_from_peripheral_blood__H3K4me1	No	Blood or Immune	4.36573e-09	7.56342e-09	0.281896	0
Primary_B_cells_from_peripheral_blood__H3K4me3	No	Blood or Immune	-2.71916e-08	3.14689e-08	0.806228	0
Primary_hematopoietic_stem_cells__H3K36me3	No	Blood or Immune	1.27133e-08	1.60612e-08	0.214311	0
Primary_hematopoietic_stem_cells__H3K4me1	No	Blood or Immune	5.44384e-09	1.36999e-08	0.34555	0
Primary_hematopoietic_stem_cells__H3K4me3	No	Blood or Immune	-1.37624e-08	3.40336e-08	0.657032	0
Primary_hematopoietic_stem_cells_G-CSF-mobilized_Female__DNase	No	Blood or Immune	6.90771e-09	2.0101e-08	0.365555	0
Primary_hematopoietic_stem_cells_G-CSF-mobilized_Female__H3K27ac	No	Blood or Immune	1.32676e-08	1.1569e-08	0.125728	0
Primary_hematopoietic_stem_cells_G-CSF-mobilized_Female__H3K36me3	No	Blood or Immune	5.5074e-09	7.24748e-09	0.223655	0
Primary_hematopoietic_stem_cells_G-CSF-mobilized_Female__H3K4me1	No	Blood or Immune	4.52708e-09	6.93453e-09	0.256932	0
Primary_hematopoietic_stem_cells_G-CSF-mobilized_Female__H3K4me3	No	Blood or Immune	1.74998e-08	2.56491e-08	0.247532	0
Primary_hematopoietic_stem_cells_G-CSF-mobilized_Male__DNase	No	Blood or Immune	3.40671e-08	2.18519e-08	0.059498	0
Primary_hematopoietic_stem_cells_G-CSF-mobilized_Male__H3K36me3	No	Blood or Immune	-1.25554e-09	6.83433e-09	0.57288	0
Primary_hematopoietic_stem_cells_G-CSF-mobilized_Male__H3K4me1	No	Blood or Immune	7.04624e-10	7.60527e-09	0.463091	0
Primary_hematopoietic_stem_cells_G-CSF-mobilized_Male__H3K4me3	No	Blood or Immune	-8.80322e-10	1.83702e-08	0.519111	0
Primary_hematopoietic_stem_cells_short_term_culture__H3K36me3	No	Blood or Immune	9.03085e-10	8.04091e-09	0.455288	0
Primary_hematopoietic_stem_cells_short_term_culture__H3K4me1	No	Blood or Immune	1.15936e-09	8.7468e-09	0.447276	0
Primary_hematopoietic_stem_cells_short_term_culture__H3K4me3	No	Blood or Immune	-6.25983e-08	2.71948e-08	0.989328	0
Primary_monocytes_from_peripheral_blood__DNase	No	Blood or Immune	-1.13986e-09	1.85783e-08	0.524462	0
Primary_monocytes_from_peripheral_blood__H3K27ac	No	Blood or Immune	-9.025e-09	9.85802e-09	0.820035	0
Primary_monocytes_from_peripheral_blood__H3K36me3	No	Blood or Immune	-2.1755e-09	6.03531e-09	0.640749	0
Primary_monocytes_from_peripheral_blood__H3K4me1	No	Blood or Immune	-5.91488e-09	5.60084e-09	0.854532	0
Primary_monocytes_from_peripheral_blood__H3K4me3	No	Blood or Immune	-3.65391e-08	2.85084e-08	0.900025	0
Primary_mononuclear_cells_from_peripheral_blood__H3K27ac	No	Blood or Immune	-1.56067e-08	2.7546e-08	0.714497	0
Primary_mononuclear_cells_from_peripheral_blood__H3K36me3	No	Blood or Immune	8.68478e-10	9.00387e-09	0.461579	0
Primary_mononuclear_cells_from_peripheral_blood__H3K4me1	No	Blood or Immune	-3.98282e-08	2.48666e-08	0.945386	0
Primary_mononuclear_cells_from_peripheral_blood__H3K4me3	No	Blood or Immune	-6.40406e-08	3.58021e-08	0.963172	0
Primary_mononuclear_cells_from_peripheral_blood__H3K9ac	No	Blood or Immune	-1.51682e-08	2.17482e-08	0.757238	0
Primary_Natural_Killer_cells_from_peripheral_blood__DNase	No	Blood or Immune	-2.40365e-10	1.8336e-08	0.50523	0
Primary_Natural_Killer_cells_from_peripheral_blood__H3K27ac	No	Blood or Immune	-7.52298e-09	9.29016e-09	0.790967	0
Primary_Natural_Killer_cells_from_peripheral_blood__H3K36me3	No	Blood or Immune	-3.95293e-09	8.49412e-09	0.679167	0
Primary_Natural_Killer_cells_from_peripheral_blood__H3K4me1	No	Blood or Immune	-5.3814e-09	7.13614e-09	0.774607	0
Primary_Natural_Killer_cells_from_peripheral_blood__H3K4me3	No	Blood or Immune	-5.12258e-08	2.57663e-08	0.976599	0
Primary_neutrophils_from_peripheral_blood__H3K36me3	No	Blood or Immune	-1.97455e-09	4.51933e-09	0.668913	0
Primary_neutrophils_from_peripheral_blood__H3K4me1	No	Blood or Immune	-2.96898e-09	5.63901e-09	0.700732	0
Primary_neutrophils_from_peripheral_blood__H3K4me3	No	Blood or Immune	-7.41156e-09	1.24226e-08	0.724619	0
Primary_T_cells_effector_memory_enriched_from_peripheral_blood__H3K27ac	No	Blood or Immune	-5.7019e-09	1.3393e-08	0.66485	0
Primary_T_cells_effector_memory_enriched_from_peripheral_blood__H3K36me3	No	Blood or Immune	-4.68831e-09	1.11233e-08	0.6633	0
Primary_T_cells_effector_memory_enriched_from_peripheral_blood__H3K4me1	No	Blood or Immune	-6.19899e-09	1.2392e-08	0.691548	0
Primary_T_cells_effector_memory_enriched_from_peripheral_blood__H3K4me3	No	Blood or Immune	-5.31918e-08	2.68261e-08	0.976307	0
Primary_T_cells_from_cord_blood__DNase	No	Blood or Immune	6.68056e-09	2.07995e-08	0.374034	0
Primary_T_cells_from_cord_blood__H3K36me3	No	Blood or Immune	-7.32535e-09	1.28838e-08	0.715176	0
Primary_T_cells_from_cord_blood__H3K4me1	No	Blood or Immune	-7.57278e-09	1.42801e-08	0.702049	0
Primary_T_cells_from_cord_blood__H3K4me3	No	Blood or Immune	-6.58329e-08	2.97197e-08	0.986624	0
Primary_T_cells_from_peripheral_blood__DNase	No	Blood or Immune	-1.10272e-09	1.69757e-08	0.525897	0
Primary_T_cells_from_peripheral_blood__H3K27ac	No	Blood or Immune	-9.43115e-10	1.12986e-08	0.533262	0
Primary_T_cells_from_peripheral_blood__H3K36me3	No	Blood or Immune	-3.31726e-09	8.39429e-09	0.653645	0
Primary_T_cells_from_peripheral_blood__H3K4me1	No	Blood or Immune	-6.75705e-09	7.56405e-09	0.814155	0
Primary_T_cells_from_peripheral_blood__H3K4me3	No	Blood or Immune	-6.819e-08	2.69952e-08	0.994232	0
Primary_T_helper_17_cells_PMA-I_stimulated__H3K27ac	No	Blood or Immune	1.43759e-08	1.77091e-08	0.208458	0
Primary_T_helper_17_cells_PMA-I_stimulated__H3K36me3	No	Blood or Immune	-5.12337e-09	9.05795e-09	0.714174	0
Primary_T_helper_17_cells_PMA-I_stimulated__H3K4me1	No	Blood or Immune	-9.87797e-10	9.21989e-09	0.54266	0
Primary_T_helper_17_cells_PMA-I_stimulated__H3K4me3	No	Blood or Immune	2.12519e-08	3.63964e-08	0.279643	0
Primary_T_helper_cells_from_peripheral_blood__H3K27ac	No	Blood or Immune	-4.64669e-09	1.4537e-08	0.625381	0
Primary_T_helper_cells_from_peripheral_blood__H3K36me3	No	Blood or Immune	-9.57103e-09	7.66054e-09	0.894239	0
Primary_T_helper_cells_from_peripheral_blood__H3K4me1	No	Blood or Immune	-1.19185e-09	8.41272e-09	0.556331	0
Primary_T_helper_cells_from_peripheral_blood__H3K4me3	No	Blood or Immune	-5.54584e-08	2.63236e-08	0.982432	0
Primary_T_helper_cells_PMA-I_stimulated__H3K27ac	No	Blood or Immune	2.01393e-09	8.12039e-09	0.402064	0
Primary_T_helper_cells_PMA-I_stimulated__H3K36me3	No	Blood or Immune	-6.89711e-09	8.18817e-09	0.800197	0
Primary_T_helper_cells_PMA-I_stimulated__H3K4me1	No	Blood or Immune	-1.36756e-10	7.10235e-09	0.507681	0
Primary_T_helper_cells_PMA-I_stimulated__H3K4me3	No	Blood or Immune	-2.07384e-08	1.68421e-08	0.890903	0
Primary_T_helper_memory_cells_from_peripheral_blood_1__H3K27ac	No	Blood or Immune	-9.17281e-09	1.43938e-08	0.738028	0
Primary_T_helper_memory_cells_from_peripheral_blood_1__H3K36me3	No	Blood or Immune	8.63153e-10	1.44251e-08	0.476143	0
Primary_T_helper_memory_cells_from_peripheral_blood_1__H3K4me1	No	Blood or Immune	-4.61539e-09	9.23556e-09	0.691371	0
Primary_T_helper_memory_cells_from_peripheral_blood_1__H3K4me3	No	Blood or Immune	-4.0554e-08	2.55562e-08	0.943727	0
Primary_T_helper_memory_cells_from_peripheral_blood_2__H3K27ac	No	Blood or Immune	-4.5843e-09	1.31e-08	0.63681	0
Primary_T_helper_memory_cells_from_peripheral_blood_2__H3K36me3	No	Blood or Immune	-1.00098e-09	1.57207e-08	0.525385	0
Primary_T_helper_memory_cells_from_peripheral_blood_2__H3K4me1	No	Blood or Immune	-9.81874e-10	8.56864e-09	0.545615	0
Primary_T_helper_memory_cells_from_peripheral_blood_2__H3K4me3	No	Blood or Immune	-4.47663e-08	2.77709e-08	0.946518	0
Primary_T_helper_naive_cells_from_peripheral_blood__H3K9ac	No	Blood or Immune	-1.4958e-08	2.30643e-08	0.74168	0
Primary_T_helper_naive_cells_from_peripheral_blood_1__H3K27ac	No	Blood or Immune	-2.95728e-08	2.25375e-08	0.905267	0
Primary_T_helper_naive_cells_from_peripheral_blood_1__H3K36me3	No	Blood or Immune	-1.9839e-08	1.11346e-08	0.962604	0
Primary_T_helper_naive_cells_from_peripheral_blood_1__H3K4me1	No	Blood or Immune	-6.52664e-09	9.25002e-09	0.759776	0
Primary_T_helper_naive_cells_from_peripheral_blood_1__H3K4me3	No	Blood or Immune	-6.10665e-08	2.34209e-08	0.995438	0
Primary_T_helper_naive_cells_from_peripheral_blood_2__H3K27ac	No	Blood or Immune	-6.92599e-09	1.20043e-08	0.718017	0
Primary_T_helper_naive_cells_from_peripheral_blood_2__H3K36me3	No	Blood or Immune	-1.25707e-08	8.56642e-09	0.928871	0
Primary_T_helper_naive_cells_from_peripheral_blood_2__H3K4me1	No	Blood or Immune	-5.05506e-09	7.81112e-09	0.741237	0
Primary_T_helper_naive_cells_from_peripheral_blood_2__H3K4me3	No	Blood or Immune	-4.59333e-08	2.38817e-08	0.972783	0
Primary_T_killer_memory_cells_from_peripheral_blood__H3K27ac	No	Blood or Immune	-9.45756e-09	1.50169e-08	0.735586	0
Primary_T_killer_memory_cells_from_peripheral_blood__H3K36me3	No	Blood or Immune	5.18631e-10	1.44766e-08	0.485711	0
Primary_T_killer_memory_cells_from_peripheral_blood__H3K4me1	No	Blood or Immune	-7.24712e-09	1.02045e-08	0.761206	0
Primary_T_killer_memory_cells_from_peripheral_blood__H3K4me3	No	Blood or Immune	-7.00902e-08	2.27384e-08	0.998973	0
Primary_T_killer_naive_cells_from_peripheral_blood__H3K27ac	No	Blood or Immune	-2.52278e-08	1.98863e-08	0.897709	0
Primary_T_killer_naive_cells_from_peripheral_blood__H3K36me3	No	Blood or Immune	-1.38577e-08	1.29942e-08	0.856892	0
Primary_T_killer_naive_cells_from_peripheral_blood__H3K4me1	No	Blood or Immune	-9.75316e-09	8.54121e-09	0.873251	0
Primary_T_killer_naive_cells_from_peripheral_blood__H3K4me3	No	Blood or Immune	-5.52626e-08	2.78029e-08	0.976575	0
Primary_T_killer_naive_cells_from_peripheral_blood__H3K9ac	No	Blood or Immune	-6.74383e-08	2.95388e-08	0.988786	0
Primary_T_regulatory_cells_from_peripheral_blood__H3K27ac	No	Blood or Immune	6.3786e-09	1.39409e-08	0.32364	0
Primary_T_regulatory_cells_from_peripheral_blood__H3K36me3	No	Blood or Immune	-2.73574e-09	7.64962e-09	0.63969	0
Primary_T_regulatory_cells_from_peripheral_blood__H3K4me1	No	Blood or Immune	-6.80788e-09	1.12892e-08	0.726759	0
Primary_T_regulatory_cells_from_peripheral_blood__H3K4me3	No	Blood or Immune	-7.01311e-09	2.30608e-08	0.619479	0
Prostate_ENTEX__H3K27ac	Yes	Other	-6.72139e-09	7.61044e-09	0.811431	0
Prostate_ENTEX__H3K36me3	Yes	Other	-1.2155e-07	6.3504e-08	0.972194	0
Prostate_ENTEX__H3K4me3	Yes	Other	-3.53761e-08	4.36172e-08	0.791334	0
Psoas_Muscle__DNase	No	Musculoskeletal or Connective	-1.07569e-08	1.32096e-08	0.792271	0
Psoas_Muscle__H3K27ac	No	Musculoskeletal or Connective	-1.83456e-08	1.20568e-08	0.935945	0
Psoas_Muscle__H3K36me3	No	Musculoskeletal or Connective	-4.12999e-08	2.13361e-08	0.973547	0
Psoas_Muscle__H3K4me1	No	Musculoskeletal or Connective	2.63757e-09	1.56308e-08	0.433	0
Psoas_Muscle__H3K4me3	No	Musculoskeletal or Connective	3.49578e-09	4.53595e-08	0.469285	0
Rectal_Mucosa_Donor_29__H3K27ac	No	Digestive	-2.67361e-08	1.07008e-08	0.993764	0
Rectal_Mucosa_Donor_29__H3K36me3	No	Digestive	-2.54576e-08	1.02079e-08	0.993683	0
Rectal_Mucosa_Donor_29__H3K4me1	No	Digestive	-4.56779e-08	1.39804e-08	0.999457	0
Rectal_Mucosa_Donor_29__H3K4me3	No	Digestive	-7.97047e-08	2.14764e-08	0.999897	0
Rectal_Mucosa_Donor_29__H3K9ac	No	Digestive	-6.06699e-08	2.61467e-08	0.989839	0
Rectal_Mucosa_Donor_31__H3K27ac	No	Digestive	-2.75485e-08	1.09613e-08	0.994019	0
Rectal_Mucosa_Donor_31__H3K36me3	No	Digestive	-1.91331e-08	9.8655e-09	0.973773	0
Rectal_Mucosa_Donor_31__H3K4me1	No	Digestive	-3.69001e-08	9.92003e-09	0.9999	0
Rectal_Mucosa_Donor_31__H3K4me3	No	Digestive	-8.72274e-08	2.53027e-08	0.999717	0
Rectal_Mucosa_Donor_31__H3K9ac	No	Digestive	-4.46737e-08	1.61784e-08	0.997122	0
Rectal_Smooth_Muscle__H3K27ac	No	Musculoskeletal or Connective	-4.86581e-09	6.89444e-09	0.759831	0
Rectal_Smooth_Muscle__H3K36me3	No	Musculoskeletal or Connective	-3.08839e-08	1.82175e-08	0.95499	0
Rectal_Smooth_Muscle__H3K4me1	No	Musculoskeletal or Connective	-1.8696e-08	9.54025e-09	0.974984	0
Rectal_Smooth_Muscle__H3K4me3	No	Musculoskeletal or Connective	-6.23682e-08	2.75339e-08	0.988248	0
Rectal_Smooth_Muscle__H3K9ac	No	Musculoskeletal or Connective	-5.05803e-08	3.46656e-08	0.92773	0
Right_Atrium__H3K27ac	No	Cardiovascular	-1.44665e-08	1.31848e-08	0.863726	0
Right_Atrium__H3K36me3	No	Cardiovascular	2.25821e-08	2.21551e-08	0.154036	0
Right_Atrium__H3K4me1	No	Cardiovascular	-4.57692e-09	1.37062e-08	0.630784	0
Right_Atrium__H3K4me3	No	Cardiovascular	2.16078e-08	3.9594e-08	0.292625	0
Right_Ventricle__H3K27ac	No	Cardiovascular	1.08274e-09	1.07387e-08	0.459844	0
Right_Ventricle__H3K36me3	No	Cardiovascular	1.00908e-08	1.30611e-08	0.219884	0
Right_Ventricle__H3K4me1	No	Cardiovascular	9.17681e-09	1.07507e-08	0.196664	0
Right_Ventricle__H3K4me3	No	Cardiovascular	3.73729e-08	3.81987e-08	0.163943	0
SI-Term-Ileum_ENTEX__H3K27ac	Yes	Digestive	-2.13898e-08	6.44841e-09	0.999545	0
SI-Term-Ileum_ENTEX__H3K36me3	Yes	Digestive	-3.36729e-08	2.42279e-08	0.917711	0
SI-Term-Ileum_ENTEX__H3K4me1	Yes	Digestive	-2.84255e-08	1.10256e-08	0.995033	0
SI-Term-Ileum_ENTEX__H3K4me3	Yes	Digestive	-5.88951e-08	1.87479e-08	0.999159	0
Sigmoid_Colon__H3K27ac	No	Digestive	-4.6613e-08	1.07738e-08	0.999992	0
Sigmoid_Colon__H3K36me3	No	Digestive	-3.1052e-08	1.27894e-08	0.992408	0
Sigmoid_Colon__H3K4me1	No	Digestive	-4.76249e-08	2.27776e-08	0.98173	0
Sigmoid_Colon__H3K4me3	No	Digestive	-8.72051e-08	4.00554e-08	0.985264	0
skeletal_muscle_ENTEX__H3K27ac	Yes	Musculoskeletal or Connective	2.61656e-09	3.85986e-09	0.248921	0
skeletal_muscle_ENTEX__H3K36me3	Yes	Musculoskeletal or Connective	-1.2347e-08	5.83019e-09	0.982903	0
skeletal_muscle_ENTEX__H3K4me1	Yes	Musculoskeletal or Connective	7.90413e-09	4.32664e-09	0.0338611	0
skeletal_muscle_ENTEX__H3K4me3	Yes	Musculoskeletal or Connective	-4.51513e-09	1.24798e-08	0.641247	0
Skeletal_Muscle_Female__H3K27ac	No	Musculoskeletal or Connective	-1.23061e-08	7.25511e-09	0.955076	0
Skeletal_Muscle_Female__H3K36me3	No	Musculoskeletal or Connective	-9.15799e-09	7.55095e-09	0.887402	0
Skeletal_Muscle_Female__H3K4me1	No	Musculoskeletal or Connective	-8.15525e-09	7.32582e-09	0.867193	0
Skeletal_Muscle_Female__H3K4me3	No	Musculoskeletal or Connective	-3.57615e-09	1.7102e-08	0.582817	0
Skeletal_Muscle_Female__H3K9ac	No	Musculoskeletal or Connective	-6.38172e-09	1.45956e-08	0.66903	0
Skeletal_Muscle_Male__H3K36me3	No	Musculoskeletal or Connective	1.9561e-09	1.03629e-08	0.42514	0
Skeletal_Muscle_Male__H3K4me1	No	Musculoskeletal or Connective	-5.02253e-09	9.04291e-09	0.710693	0
Skeletal_Muscle_Male__H3K4me3	No	Musculoskeletal or Connective	8.5726e-09	1.88138e-08	0.324319	0
Skeletal_Muscle_Male__H3K9ac	No	Musculoskeletal or Connective	-3.46057e-09	1.15799e-08	0.61747	0
Skin_tissue_ENTEX__H3K4me3	Yes	Other	-6.75631e-08	2.79089e-08	0.992258	0
Small_Intestine__DNase	No	Digestive	-3.52424e-08	1.59603e-08	0.986382	0
Small_Intestine__H3K27ac	No	Digestive	-5.74151e-08	1.13668e-08	1	0
Small_Intestine__H3K36me3	No	Digestive	-9.98882e-09	2.33583e-08	0.665541	0
Small_Intestine__H3K4me1	No	Digestive	-4.28499e-08	1.58953e-08	0.996489	0
Small_Intestine__H3K4me3	No	Digestive	-1.0441e-07	4.28146e-08	0.992629	0
Spleen__H3K27ac	No	Blood or Immune	-1.31448e-08	1.06376e-08	0.891713	0
Spleen__H3K36me3	No	Blood or Immune	1.07645e-08	1.06589e-08	0.15627	0
Spleen__H3K4me1	No	Blood or Immune	7.21891e-09	1.16739e-08	0.268163	0
Spleen__H3K4me3	No	Blood or Immune	3.22207e-08	2.14785e-08	0.0667891	0
Spleen_ENTEX__H3K27ac	Yes	Blood or Immune	6.02025e-09	4.81333e-09	0.105514	0
Spleen_ENTEX__H3K36me3	Yes	Blood or Immune	8.62036e-10	5.39211e-09	0.436492	0
Spleen_ENTEX__H3K4me1	Yes	Blood or Immune	-1.81299e-08	1.79015e-08	0.844412	0
Spleen_ENTEX__H3K4me3	Yes	Blood or Immune	5.97988e-09	1.01517e-08	0.277914	0
Stomach_ENTEX__H3K27ac	Yes	Digestive	-1.43495e-08	5.68914e-09	0.99417	0
Stomach_ENTEX__H3K36me3	Yes	Digestive	-1.29696e-10	8.09192e-09	0.506394	0
Stomach_ENTEX__H3K4me1	Yes	Digestive	-1.04129e-08	7.43583e-09	0.919298	0
Stomach_ENTEX__H3K4me3	Yes	Digestive	-1.78802e-08	1.90659e-08	0.825828	0
Stomach_Mucosa__H3K36me3	No	Digestive	1.11913e-08	2.00457e-08	0.288322	0
Stomach_Mucosa__H3K4me1	No	Digestive	-1.78834e-08	6.55093e-09	0.996832	0
Stomach_Mucosa__H3K4me3	No	Digestive	-7.35055e-08	2.55265e-08	0.998009	0
Stomach_Mucosa__H3K9ac	No	Digestive	-6.23996e-08	1.48508e-08	0.999987	0
Stomach_Smooth_Muscle__H3K27ac	No	Musculoskeletal or Connective	8.3101e-10	6.20321e-09	0.446715	0
Stomach_Smooth_Muscle__H3K36me3	No	Musculoskeletal or Connective	9.85026e-09	1.1717e-08	0.200263	0
Stomach_Smooth_Muscle__H3K4me1	No	Musculoskeletal or Connective	-2.88826e-09	7.86851e-09	0.643215	0
Stomach_Smooth_Muscle__H3K4me3	No	Musculoskeletal or Connective	1.49098e-08	1.68125e-08	0.187587	0
Stomach_Smooth_Muscle__H3K9ac	No	Musculoskeletal or Connective	-2.59534e-08	2.14347e-08	0.887016	0
Testis_ENTEX__H3K27ac	Yes	Other	3.99795e-09	5.02435e-09	0.213099	0
Testis_ENTEX__H3K36me3	Yes	Other	-1.42002e-07	4.09003e-08	0.999742	0
Testis_ENTEX__H3K4me3	Yes	Other	-9.45135e-09	1.57334e-08	0.725986	0
Thymus__H3K27ac	No	Blood or Immune	-6.35355e-10	1.61645e-08	0.515677	0
Thymus__H3K36me3	No	Blood or Immune	1.75229e-08	1.5331e-08	0.126525	0
Thymus__H3K4me1	No	Blood or Immune	6.74853e-09	1.21427e-08	0.289185	0
Thymus__H3K4me3	No	Blood or Immune	-3.94971e-08	2.73252e-08	0.925834	0
Thyroid_gland_ENTEX__H3K27ac	Yes	Other	-2.38433e-09	4.59206e-09	0.6982	0
Thyroid_gland_ENTEX__H3K36me3	Yes	Other	7.24009e-09	8.53468e-09	0.198131	0
Thyroid_gland_ENTEX__H3K4me1	Yes	Other	-2.10692e-09	5.2295e-09	0.656486	0
Thyroid_gland_ENTEX__H3K4me3	Yes	Other	-3.37163e-09	3.25692e-08	0.541226	0
Uterus_ENTEX__H3K27ac	Yes	Other	3.55408e-09	7.33123e-09	0.313914	0
Uterus_ENTEX__H3K4me3	Yes	Other	4.36517e-08	4.79027e-08	0.18108	0
Vagina_ENTEX__H3K27ac	Yes	Other	-3.12396e-09	7.71894e-09	0.657156	0
Vagina_ENTEX__H3K36me3	Yes	Other	-6.51578e-08	2.95714e-08	0.986217	0
Vagina_ENTEX__H3K4me3	Yes	Other	5.19385e-08	3.17752e-08	0.0510705	0
